# Supplementary material for: Transfer of optical orbital angular momentum to a bound electron
Source: Nat Commun. 2016 Oct 3;7:12998. doi: 10.1038/ncomms12998 (PMC5063962; doi:10.1038/ncomms12998)
Supplement: Supplementary Data — Raw experimental data for measurements presented in the main text, reporting fluorescence counts as a function of pulse time and ion position. [file ncomms12998-s2.zip]

Archive with 288 entries (237 files):
- data/
- data/dataProfiles/
- data/dataProfiles/150626/
- data/dataProfiles/150626/11/
- data/dataProfiles/150626/11/. Do729PiPulseTiltScan.sequence
- data/dataProfiles/150626/11/fluoEMCCD.dat
- data/dataProfiles/150626/11/gui.log
- data/dataProfiles/150626/11/gui.mcp
- data/dataProfiles/150626/11/histoEMCCD.dat
- data/dataProfiles/150626/11/ionPositionEMCCD.dat
- data/dataProfiles/150626/11/probByIonEMCCD.dat
- data/dataProfiles/150626/11/probCorrEMCCD.dat
- data/dataProfiles/150626/11/probEMCCD.dat
- data/dataProfiles/150626/11/probEMCCD.gnu
- data/dataProfiles/150626/11/rawdataEMCCD.dat
- data/dataProfiles/150626/20/
- data/dataProfiles/150626/20/. Do729PiPulseTiltScan.sequence
- data/dataProfiles/150626/20/gui.log
- data/dataProfiles/150626/20/probEMCCD.dat
- data/dataProfiles/150626/20/probEMCCD.gnu
- data/dataProfiles/150626/21/
- data/dataProfiles/150626/21/. Do729PiPulseTiltScan.sequence
- data/dataProfiles/150626/21/gui.log
- data/dataProfiles/150626/21/probEMCCD.dat
- data/dataProfiles/150626/21/probEMCCD.gnu
- data/dataProfiles/150626/28/
- data/dataProfiles/150626/28/. Do729PiPulseTiltScan.sequence
- data/dataProfiles/150626/28/gui.log
- data/dataProfiles/150626/28/probEMCCD.dat
- data/dataProfiles/150626/28/probEMCCD.gnu
- data/dataProfiles/150626/29/
- data/dataProfiles/150626/29/. Do729PiPulseTiltScan.sequence
- data/dataProfiles/150626/29/gui.log
- data/dataProfiles/150626/29/probEMCCD.dat
- data/dataProfiles/150626/29/probEMCCD.gnu
- data/dataProfiles/150630/
- data/dataProfiles/150630/36/
- data/dataProfiles/150630/36/. Do729PiPulseTiltScan.sequence
- data/dataProfiles/150630/36/gui.log
- data/dataProfiles/150630/36/probEMCCD.dat
- data/dataProfiles/150630/36/probEMCCD.gnu
- data/dataProfiles/150630/37/
- data/dataProfiles/150630/37/. Do729PiPulseTiltScan.sequence
- data/dataProfiles/150630/37/gui.log
- data/dataProfiles/150630/37/probEMCCD.dat
- data/dataProfiles/150630/37/probEMCCD.gnu
- data/dataProfiles/150630/38/
- data/dataProfiles/150630/38/. Do729PiPulseTiltScan.sequence
- data/dataProfiles/150630/38/gui.log
- data/dataProfiles/150630/38/probEMCCD.dat
- data/dataProfiles/150630/38/probEMCCD.gnu
- data/dataProfiles/150630/40/
- data/dataProfiles/150630/40/. Do729PiPulseTiltScan.sequence
- data/dataProfiles/150630/40/gui.log
- data/dataProfiles/150630/40/probEMCCD.dat
- data/dataProfiles/150630/40/probEMCCD.gnu
- data/dataProfiles/150708/
- data/dataProfiles/150708/48/
- data/dataProfiles/150708/48/. Do729PiPulseTiltScan.sequence
- data/dataProfiles/150708/48/gui.log
- data/dataProfiles/150708/48/probEMCCD.dat
- data/dataProfiles/150708/48/probEMCCD.gnu
- data/dataProfiles/150708/54/
- data/dataProfiles/150708/54/. Do729PiPulseTiltScan.sequence
- data/dataProfiles/150708/54/gui.log
- data/dataProfiles/150708/54/probEMCCD.dat
- data/dataProfiles/150708/54/probEMCCD.gnu
- data/dataProfiles/README.txt
- data/dataProfiles/profilerData/
- data/dataProfiles/profilerData/shiftedAndCorrectedMatrix_Gauss.csv
- data/dataProfiles/profilerData/shiftedAndCorrectedMatrix_OAM_1.csv
- data/dataProfiles/profilerData/shiftedAndCorrectedMatrix_OAM_2.csv
- data/dataProfiles/profiles_v6_supMaterial.nb
- data/dataRabiFrequencies/
- data/dataRabiFrequencies/150706/
- data/dataRabiFrequencies/150706/100/
- data/dataRabiFrequencies/150706/100/.729PulseWidthScan on Gcarrier2.sequence
- data/dataRabiFrequencies/150706/100/fluoEMCCD.dat
- data/dataRabiFrequencies/150706/100/gui.log
- data/dataRabiFrequencies/150706/100/probEMCCD.dat
- data/dataRabiFrequencies/150706/100/probEMCCD.gnu
- data/dataRabiFrequencies/150706/100/rawdataEMCCD.dat
- data/dataRabiFrequencies/150706/103/
- data/dataRabiFrequencies/150706/103/.729PulseWidthScan on Gcarrier2.sequence
- data/dataRabiFrequencies/150706/103/fluoEMCCD.dat
- data/dataRabiFrequencies/150706/103/gui.log
- data/dataRabiFrequencies/150706/103/probEMCCD.dat
- data/dataRabiFrequencies/150706/103/probEMCCD.gnu
- data/dataRabiFrequencies/150706/103/rawdataEMCCD.dat
- data/dataRabiFrequencies/150706/64/
- data/dataRabiFrequencies/150706/64/.729PulseWidthScan on Gcarrier2.sequence
- data/dataRabiFrequencies/150706/64/fluoEMCCD.dat
- data/dataRabiFrequencies/150706/64/gui.log
- data/dataRabiFrequencies/150706/64/probEMCCD.dat
- data/dataRabiFrequencies/150706/64/probEMCCD.gnu
- data/dataRabiFrequencies/150706/64/rawdataEMCCD.dat
- data/dataRabiFrequencies/150706/67/
- data/dataRabiFrequencies/150706/67/.729PulseWidthScan on Gcarrier2.sequence
- data/dataRabiFrequencies/150706/67/fluoEMCCD.dat
- data/dataRabiFrequencies/150706/67/gui.log
- data/dataRabiFrequencies/150706/67/probEMCCD.dat
- data/dataRabiFrequencies/150706/67/probEMCCD.gnu
- data/dataRabiFrequencies/150706/67/rawdataEMCCD.dat
- data/dataRabiFrequencies/150706/69/
- data/dataRabiFrequencies/150706/69/.729PulseWidthScan on Gcarrier2.sequence
- data/dataRabiFrequencies/150706/69/fluoEMCCD.dat
- data/dataRabiFrequencies/150706/69/gui.log
- data/dataRabiFrequencies/150706/69/probEMCCD.dat
- data/dataRabiFrequencies/150706/69/probEMCCD.gnu
- data/dataRabiFrequencies/150706/69/rawdataEMCCD.dat
- data/dataRabiFrequencies/150706/71/
- data/dataRabiFrequencies/150706/71/.729PulseWidthScan on Gcarrier2.sequence
- data/dataRabiFrequencies/150706/71/fluoEMCCD.dat
- data/dataRabiFrequencies/150706/71/gui.log
- data/dataRabiFrequencies/150706/71/probEMCCD.dat
- data/dataRabiFrequencies/150706/71/probEMCCD.gnu
- data/dataRabiFrequencies/150706/71/rawdataEMCCD.dat
- data/dataRabiFrequencies/150706/73/
- data/dataRabiFrequencies/150706/73/.729PulseWidthScan on Gcarrier2.sequence
- data/dataRabiFrequencies/150706/73/fluoEMCCD.dat
- data/dataRabiFrequencies/150706/73/gui.log
- data/dataRabiFrequencies/150706/73/probEMCCD.dat
- data/dataRabiFrequencies/150706/73/probEMCCD.gnu
- data/dataRabiFrequencies/150706/73/rawdataEMCCD.dat
- data/dataRabiFrequencies/150706/94/
- data/dataRabiFrequencies/150706/94/.729PulseWidthScan on Gcarrier2.sequence
- data/dataRabiFrequencies/150706/94/fluoEMCCD.dat
- data/dataRabiFrequencies/150706/94/gui.log
- data/dataRabiFrequencies/150706/94/probEMCCD.dat
- data/dataRabiFrequencies/150706/94/probEMCCD.gnu
- data/dataRabiFrequencies/150706/94/rawdataEMCCD.dat
- data/dataRabiFrequencies/150706/97/
- data/dataRabiFrequencies/150706/97/.729PulseWidthScan on Gcarrier2.sequence
- data/dataRabiFrequencies/150706/97/fluoEMCCD.dat
- data/dataRabiFrequencies/150706/97/gui.log
- data/dataRabiFrequencies/150706/97/probEMCCD.dat
- data/dataRabiFrequencies/150706/97/probEMCCD.gnu
- data/dataRabiFrequencies/150706/97/rawdataEMCCD.dat
- data/dataRabiFrequencies/150706/98/
- data/dataRabiFrequencies/150706/98/.729PulseWidthScan on Gcarrier2.sequence
- data/dataRabiFrequencies/150706/98/fluoEMCCD.dat
- data/dataRabiFrequencies/150706/98/gui.log
- data/dataRabiFrequencies/150706/98/probEMCCD.dat
- data/dataRabiFrequencies/150706/98/probEMCCD.gnu
- data/dataRabiFrequencies/150706/98/rawdataEMCCD.dat
- data/dataRabiFrequencies/150707/
- data/dataRabiFrequencies/150707/19/
- data/dataRabiFrequencies/150707/19/.729PulseWidthScan on Gcarrier2.sequence
- data/dataRabiFrequencies/150707/19/fluoEMCCD.dat
- data/dataRabiFrequencies/150707/19/gui.log
- data/dataRabiFrequencies/150707/19/probEMCCD.dat
- data/dataRabiFrequencies/150707/19/probEMCCD.gnu
- data/dataRabiFrequencies/150707/19/rawdataEMCCD.dat
- data/dataRabiFrequencies/150707/21/
- data/dataRabiFrequencies/150707/21/.729PulseWidthScan on Gcarrier2.sequence
- data/dataRabiFrequencies/150707/21/fluoEMCCD.dat
- data/dataRabiFrequencies/150707/21/gui.log
- data/dataRabiFrequencies/150707/21/probEMCCD.dat
- data/dataRabiFrequencies/150707/21/probEMCCD.gnu
- data/dataRabiFrequencies/150707/21/rawdataEMCCD.dat
- data/dataRabiFrequencies/150707/24/
- data/dataRabiFrequencies/150707/24/.729PulseWidthScan on Gcarrier2.sequence
- data/dataRabiFrequencies/150707/24/fluoEMCCD.dat
- data/dataRabiFrequencies/150707/24/gui.log
- data/dataRabiFrequencies/150707/24/probEMCCD.dat
- data/dataRabiFrequencies/150707/24/probEMCCD.gnu
- data/dataRabiFrequencies/150707/24/rawdataEMCCD.dat
- data/dataRabiFrequencies/150707/26/
- data/dataRabiFrequencies/150707/26/.729PulseWidthScan on Gcarrier2.sequence
- data/dataRabiFrequencies/150707/26/fluoEMCCD.dat
- data/dataRabiFrequencies/150707/26/gui.log
- data/dataRabiFrequencies/150707/26/probEMCCD.dat
- data/dataRabiFrequencies/150707/26/probEMCCD.gnu
- data/dataRabiFrequencies/150707/26/rawdataEMCCD.dat
- data/dataRabiFrequencies/150707/28/
- data/dataRabiFrequencies/150707/28/.729PulseWidthScan on Gcarrier2.sequence
- data/dataRabiFrequencies/150707/28/fluoEMCCD.dat
- data/dataRabiFrequencies/150707/28/gui.log
- data/dataRabiFrequencies/150707/28/probEMCCD.dat
- data/dataRabiFrequencies/150707/28/probEMCCD.gnu
- data/dataRabiFrequencies/150707/28/rawdataEMCCD.dat
- data/dataRabiFrequencies/150707/46/
- data/dataRabiFrequencies/150707/46/.729PulseWidthScan on Gcarrier2.sequence
- data/dataRabiFrequencies/150707/46/fluoEMCCD.dat
- data/dataRabiFrequencies/150707/46/gui.log
- data/dataRabiFrequencies/150707/46/probEMCCD.dat
- data/dataRabiFrequencies/150707/46/probEMCCD.gnu
- data/dataRabiFrequencies/150707/46/rawdataEMCCD.dat
- data/dataRabiFrequencies/150707/48/
- data/dataRabiFrequencies/150707/48/.729PulseWidthScan on Gcarrier2.sequence
- data/dataRabiFrequencies/150707/48/fluoEMCCD.dat
- data/dataRabiFrequencies/150707/48/gui.log
- data/dataRabiFrequencies/150707/48/probEMCCD.dat
- data/dataRabiFrequencies/150707/48/probEMCCD.gnu
- data/dataRabiFrequencies/150707/48/rawdataEMCCD.dat
- data/dataRabiFrequencies/150707/51/
- data/dataRabiFrequencies/150707/51/.729PulseWidthScan on Gcarrier2.sequence
- data/dataRabiFrequencies/150707/51/fluoEMCCD.dat
- data/dataRabiFrequencies/150707/51/gui.log
- data/dataRabiFrequencies/150707/51/probEMCCD.dat
- data/dataRabiFrequencies/150707/51/probEMCCD.gnu
- data/dataRabiFrequencies/150707/51/rawdataEMCCD.dat
- data/dataRabiFrequencies/150707/53/
- data/dataRabiFrequencies/150707/53/.729PulseWidthScan on Gcarrier2.sequence
- data/dataRabiFrequencies/150707/53/fluoEMCCD.dat
- data/dataRabiFrequencies/150707/53/gui.log
- data/dataRabiFrequencies/150707/53/probEMCCD.dat
- data/dataRabiFrequencies/150707/53/probEMCCD.gnu
- data/dataRabiFrequencies/150707/53/rawdataEMCCD.dat
- data/dataRabiFrequencies/150707/55/
- data/dataRabiFrequencies/150707/55/.729PulseWidthScan on Gcarrier2.sequence
- data/dataRabiFrequencies/150707/55/fluoEMCCD.dat
- data/dataRabiFrequencies/150707/55/gui.log
- data/dataRabiFrequencies/150707/55/probEMCCD.dat
- data/dataRabiFrequencies/150707/55/probEMCCD.gnu
- data/dataRabiFrequencies/150707/55/rawdataEMCCD.dat
- data/dataRabiFrequencies/150708/
- data/dataRabiFrequencies/150708/100/
- data/dataRabiFrequencies/150708/100/.729PulseWidthScan on Gcarrier3.sequence
- data/dataRabiFrequencies/150708/100/fluoEMCCD.dat
- data/dataRabiFrequencies/150708/100/gui.log
- data/dataRabiFrequencies/150708/100/probEMCCD.dat
- data/dataRabiFrequencies/150708/100/probEMCCD.gnu
- data/dataRabiFrequencies/150708/100/rawdataEMCCD.dat
- data/dataRabiFrequencies/150708/101/
- data/dataRabiFrequencies/150708/101/.729PulseWidthScan on Gcarrier3.sequence
- data/dataRabiFrequencies/150708/101/fluoEMCCD.dat
- data/dataRabiFrequencies/150708/101/gui.log
- data/dataRabiFrequencies/150708/101/probEMCCD.dat
- data/dataRabiFrequencies/150708/101/probEMCCD.gnu
- data/dataRabiFrequencies/150708/101/rawdataEMCCD.dat
- data/dataRabiFrequencies/150708/103/
- data/dataRabiFrequencies/150708/103/.729PulseWidthScan on Gcarrier3.sequence
- data/dataRabiFrequencies/150708/103/fluoEMCCD.dat
- data/dataRabiFrequencies/150708/103/gui.log
- data/dataRabiFrequencies/150708/103/probEMCCD.dat
- data/dataRabiFrequencies/150708/103/probEMCCD.gnu
- data/dataRabiFrequencies/150708/103/rawdataEMCCD.dat
- data/dataRabiFrequencies/150708/107/
- data/dataRabiFrequencies/150708/107/.729PulseWidthScan on Gcarrier3.sequence
- data/dataRabiFrequencies/150708/107/fluoEMCCD.dat
- data/dataRabiFrequencies/150708/107/gui.log
- data/dataRabiFrequencies/150708/107/probEMCCD.dat
- data/dataRabiFrequencies/150708/107/probEMCCD.gnu
- data/dataRabiFrequencies/150708/107/rawdataEMCCD.dat
- data/dataRabiFrequencies/150708/109/
- data/dataRabiFrequencies/150708/109/.729PulseWidthScan on Gcarrier3.sequence
- data/dataRabiFrequencies/150708/109/fluoEMCCD.dat
- data/dataRabiFrequencies/150708/109/gui.log
- data/dataRabiFrequencies/150708/109/probEMCCD.dat
- data/dataRabiFrequencies/150708/109/probEMCCD.gnu
- data/dataRabiFrequencies/150708/109/rawdataEMCCD.dat
- data/dataRabiFrequencies/150708/111/
- data/dataRabiFrequencies/150708/111/.729PulseWidthScan on Gcarrier3.sequence
- data/dataRabiFrequencies/150708/111/fluoEMCCD.dat
- data/dataRabiFrequencies/150708/111/gui.log
- data/dataRabiFrequencies/150708/111/probEMCCD.dat
- data/dataRabiFrequencies/150708/111/probEMCCD.gnu
- data/dataRabiFrequencies/150708/111/rawdataEMCCD.dat
- data/dataRabiFrequencies/150708/113/
- data/dataRabiFrequencies/150708/113/.729PulseWidthScan on Gcarrier3.sequence
- data/dataRabiFrequencies/150708/113/fluoEMCCD.dat
- data/dataRabiFrequencies/150708/113/gui.log
- data/dataRabiFrequencies/150708/113/probEMCCD.dat
- data/dataRabiFrequencies/150708/113/probEMCCD.gnu
- data/dataRabiFrequencies/150708/113/rawdataEMCCD.dat
- data/dataRabiFrequencies/150708/115/
- data/dataRabiFrequencies/150708/115/.729PulseWidthScan on Gcarrier3.sequence
- data/dataRabiFrequencies/150708/115/fluoEMCCD.dat
- data/dataRabiFrequencies/150708/115/gui.log
- data/dataRabiFrequencies/150708/115/probEMCCD.dat
- data/dataRabiFrequencies/150708/115/probEMCCD.gnu
- data/dataRabiFrequencies/150708/115/rawdataEMCCD.dat
- data/dataRabiFrequencies/150708/117/
- data/dataRabiFrequencies/150708/117/.729PulseWidthScan on Gcarrier3.sequence
- data/dataRabiFrequencies/150708/117/fluoEMCCD.dat
- data/dataRabiFrequencies/150708/117/gui.log
- data/dataRabiFrequencies/150708/117/probEMCCD.dat
- data/dataRabiFrequencies/150708/117/probEMCCD.gnu
- data/dataRabiFrequencies/150708/117/rawdataEMCCD.dat
- data/dataRabiFrequencies/150708/119/
- data/dataRabiFrequencies/150708/119/.729PulseWidthScan on Gcarrier3.sequence
- data/dataRabiFrequencies/150708/119/fluoEMCCD.dat
- data/dataRabiFrequencies/150708/119/gui.log
- data/dataRabiFrequencies/150708/119/probEMCCD.dat
- data/dataRabiFrequencies/150708/119/probEMCCD.gnu
- data/dataRabiFrequencies/150708/119/rawdataEMCCD.dat
- data/dataRabiFrequencies/README.txt
