# Supplementary material for: Transfer of optical orbital angular momentum to a bound electron
Source: Nat Commun. 2016 Oct 3;7:12998. doi: 10.1038/ncomms12998 (PMC5063962; doi:10.1038/ncomms12998)
Supplement: Supplementary Data — Raw experimental data for measurements presented in the main text, reporting fluorescence counts as a function of pulse time and ion position. [file ncomms12998-s2.zip › data/dataProfiles/150626/11/fluoEMCCD.dat]

# EMCCD average fluorescence data file (1 traces, 1 ions)
# trace names:
# format:
# | signalSlot | numCountCycles | trace 0     |
# |            |                | ion 0     |
# |            |                | val | err |
-0.59	200	241.103	2.26224	
-0.58	200	241.474	2.10703	
-0.57	200	243.285	2.10263	
-0.56	200	241.094	2.0965	
-0.55	200	242.142	2.04817	
-0.54	200	240.434	1.98425	
-0.53	200	240.656	2.46229	
-0.52	200	241.868	2.06521	
-0.51	200	245.68	1.81389	
-0.5	200	241.502	2.18027	
-0.49	200	242.348	2.18959	
-0.48	200	239.756	2.15735	
-0.47	200	237.085	2.20989	
-0.46	200	239.653	2.32521	
-0.45	200	241.046	2.11494	
-0.44	200	242.384	2.27766	
-0.43	200	241.777	2.18533	
-0.42	200	239.812	2.08724	
-0.41	200	241.415	2.63743	
-0.4	200	238.328	2.55433	
-0.39	200	238.145	2.46772	
-0.38	200	237.726	2.55166	
-0.37	200	242.801	2.4296	
-0.36	200	233.11	2.9364	
-0.35	200	235.919	2.67057	
-0.34	200	237.789	2.74567	
-0.33	200	237.637	2.83823	
-0.32	200	236.717	3.0669	
-0.31	200	239.814	2.56397	
-0.3	200	238.626	2.67025	
-0.29	200	233.521	3.12474	
-0.28	200	234.012	2.97831	
-0.27	200	236.677	2.38553	
-0.26	200	232.506	3.0211	
-0.25	200	234.364	2.86998	
-0.24	200	235.307	2.77456	
-0.23	200	237.911	2.71108	
-0.22	200	235.799	2.7294	
-0.21	200	225.56	3.24617	
-0.2	200	223.652	3.73325	
-0.19	200	218.673	3.84418	
-0.18	200	220.887	3.89811	
-0.17	200	216.856	3.91394	
-0.16	200	211.903	4.13758	
-0.15	200	201.205	4.46391	
-0.14	200	204.937	4.43627	
-0.13	200	197.772	4.69985	
-0.12	200	185.006	4.55405	
-0.11	200	187.549	4.65232	
-0.1	200	195.165	4.62188	
-0.09	200	196.311	4.59709	
-0.08	200	212.522	4.33618	
-0.07	200	213.613	4.29729	
-0.06	200	211.61	4.08011	
-0.05	200	227.848	3.29924	
-0.04	200	242.371	4.80092	
-0.03	200	239.679	2.49366	
-0.02	200	242.778	1.49999	
-0.01	200	244.034	1.70157	
0	200	238.866	2.10726	
0.01	200	227.995	3.3127	
0.02	200	226.858	3.52307	
0.03	200	212.72	4.15227	
0.04	200	208.445	4.31634	
0.05	200	202.423	4.42759	
0.06	200	200.941	4.22695	
0.07	200	187.897	4.70932	
0.08	200	193.966	4.72173	
0.09	200	194.519	4.58343	
0.1	200	207.047	4.40741	
0.11	200	209.386	4.43173	
0.12	200	213.584	4.2568	
0.13	200	224.55	3.55983	
0.14	200	225.977	3.77209	
0.15	200	229.12	3.60139	
0.16	200	233.455	3.08471	
0.17	200	240.461	2.30944	
0.18	200	234.465	2.68715	
0.19	200	241.114	2.15179	
0.2	200	240.475	1.88651	
0.21	200	237.256	1.90618	
0.22	200	242.111	1.98739	
0.23	200	241.842	2.063	
0.24	200	241.564	2.41996	
0.25	200	244.619	2.03929	
0.26	200	242.741	2.00828	
0.27	200	241.351	2.4449	
0.28	200	241.199	2.31471	
0.29	200	240.75	2.16569	
0.3	200	240.901	2.10156	
0.31	200	243.978	2.06108	
0.32	200	245.024	1.54178	
0.33	200	240.886	1.80076	
0.34	200	245.877	1.85188	
0.35	200	240.459	2.03374	
0.36	200	239.696	2.36673	
0.37	200	242.265	1.94595	
0.38	200	239.497	2.20567	
0.39	200	244.942	1.92379	
0.4	200	244.374	2.02334	
0.41	200	246.66	1.86687	
0.42	200	246.057	1.91808	
0.43	200	244.201	1.74138	
0.44	200	245.575	2.016	
0.45	200	241.699	1.92822	
0.46	200	237.126	1.90558	
0.47	200	241	1.75698	
0.48	200	241.562	1.93124	
0.49	200	244.357	1.68885	
0.5	200	247.299	1.76538	
0.51	200	244.909	1.90433	
0.52	200	241.848	1.9472	
0.53	200	241.367	1.81026	
0.54	200	244.991	1.81073	
0.55	200	246.266	1.6109	
0.56	200	242.825	1.75996	
0.57	200	244.868	1.70544	
0.58	200	239.784	1.83834	
0.59	200	244.414	2.00247	
