# Supplementary material for: Transfer of optical orbital angular momentum to a bound electron
Source: Nat Commun. 2016 Oct 3;7:12998. doi: 10.1038/ncomms12998 (PMC5063962; doi:10.1038/ncomms12998)
Supplement: Supplementary Data — Raw experimental data for measurements presented in the main text, reporting fluorescence counts as a function of pulse time and ion position. [file ncomms12998-s2.zip › data/dataProfiles/150626/11/histoEMCCD.dat]

# EMCCD histogram data file (1 traces, 1 ions)
# trace names:
# format:
# | camera counts | trace 0 |
# | | ion 0 |
95	1
98	2
99	1
100	3
101	10
102	14
103	16
104	20
105	27
106	43
107	43
108	56
109	73
110	92
111	87
112	90
113	107
114	109
115	101
116	111
117	128
118	107
119	106
120	95
121	81
122	108
123	86
124	66
125	73
126	86
127	57
128	52
129	47
130	41
131	42
132	33
133	23
134	20
135	12
136	17
137	19
138	12
139	16
140	13
141	6
142	7
143	6
144	3
145	2
146	1
147	1
148	1
151	4
152	1
153	1
154	2
155	1
156	1
164	1
168	1
173	2
175	4
176	3
177	3
178	3
179	2
180	3
181	3
182	5
183	8
184	7
185	10
186	4
187	11
188	11
189	14
190	13
191	23
192	21
193	25
194	35
195	26
196	27
197	39
198	44
199	48
200	55
201	51
202	59
203	73
204	73
205	89
206	84
207	100
208	96
209	125
210	139
211	142
212	161
213	159
214	163
215	192
216	196
217	190
218	215
219	196
220	211
221	229
222	253
223	251
224	241
225	292
226	300
227	309
228	307
229	293
230	345
231	329
232	330
233	360
234	365
235	355
236	347
237	391
238	398
239	386
240	372
241	386
242	356
243	426
244	351
245	341
246	370
247	351
248	331
249	357
250	353
251	364
252	317
253	328
254	317
255	292
256	327
257	319
258	310
259	271
260	239
261	249
262	232
263	244
264	255
265	258
266	241
267	195
268	213
269	154
270	189
271	181
272	181
273	189
274	136
275	144
276	122
277	136
278	122
279	103
280	95
281	119
282	86
283	95
284	83
285	76
286	95
287	65
288	72
289	66
290	56
291	50
292	56
293	46
294	36
295	41
296	40
297	39
298	27
299	34
300	24
301	22
302	17
303	20
304	23
305	14
306	15
307	14
308	7
309	14
310	12
311	12
312	7
313	10
314	8
315	9
316	3
317	3
318	4
319	2
320	4
321	3
322	5
323	2
324	3
325	2
326	1
329	1
336	1
337	1
339	1
340	1
341	2
343	1
345	1
449	1
489	1
919	1
