# Supplementary material for: Transfer of optical orbital angular momentum to a bound electron
Source: Nat Commun. 2016 Oct 3;7:12998. doi: 10.1038/ncomms12998 (PMC5063962; doi:10.1038/ncomms12998)
Supplement: Supplementary Data — Raw experimental data for measurements presented in the main text, reporting fluorescence counts as a function of pulse time and ion position. [file ncomms12998-s2.zip › data/dataProfiles/150626/11/ionPositionEMCCD.dat]

# ion position data file (1 ions)
# trace names:
# format:
# | signalSlot | successCC | totalCC | trace 0 |
# |            |           |         | ion 0                    |
# |            |           |         | xpos | xerr | ypos | yerr |
-0.59	200	200	0.755	5.33866	0.565	3.99515	
-0.58	200	200	0.75911	5.3678	0.565	3.99515	
-0.57	200	200	0.759118	5.34067	0.565	3.97492	
-0.56	200	200	0.755	5.33866	0.565	3.99515	
-0.55	200	200	1.1325	6.51644	0.8575	4.93457	
-0.54	200	200	1.1325	6.51644	0.8475	4.87654	
-0.53	200	200	1.8975	8.41732	1.417	6.28565	
-0.52	200	200	1.1325	6.51644	0.8475	4.87654	
-0.51	200	200	0.755	5.31162	0.565	3.97492	
-0.5	200	200	1.1325	6.51644	0.851259	4.8982	
-0.49	200	200	1.8875	8.37267	1.4125	6.26564	
-0.48	200	200	1.1325	6.47211	0.8475	4.84337	
-0.47	200	200	0	0	0	0	
-0.46	200	200	0.755	5.31162	0.565	3.97492	
-0.45	200	200	1.1325	6.51644	0.8475	4.87654	
-0.44	200	200	1.1363	6.53829	0.8475	4.87654	
-0.43	200	200	0.381637	3.81637	0.2825	2.825	
-0.42	200	200	1.89126	8.38936	1.42626	6.3275	
-0.41	200	200	0.3775	3.775	0.286991	2.86991	
-0.4	200	200	0.3775	3.775	0.2825	2.825	
-0.39	200	200	1.1325	6.51644	0.8475	4.87654	
-0.38	200	200	0	0	0	0	
-0.37	200	200	1.51	7.51177	1.13	5.62139	
-0.36	200	200	0.755	5.31162	0.565	3.97492	
-0.35	200	200	0	0	0	0	
-0.34	200	200	0	0	0	0	
-0.33	200	200	0	0	0	0	
-0.32	200	200	1.1325	6.51644	0.8475	4.87654	
-0.31	200	200	1.51	7.51177	1.15068	5.72453	
-0.3	200	200	1.14588	6.549	0.8475	4.84337	
-0.29	200	200	1.8875	8.37267	1.4225	6.31045	
-0.28	200	200	0.755	5.31162	0.565	3.97492	
-0.27	200	200	2.265	9.15294	1.70839	6.90424	
-0.26	200	200	0.3775	3.775	0.2825	2.825	
-0.25	200	200	0.3775	3.775	0.2825	2.825	
-0.24	200	200	0.755	5.31162	0.568866	4.00222	
-0.23	200	200	1.89168	8.39141	1.4125	6.26564	
-0.22	200	200	0.3875	3.875	0.2825	2.825	
-0.21	200	200	0.3775	3.775	0.2825	2.825	
-0.2	200	200	0.755	5.33866	0.570561	4.03467	
-0.19	200	200	1.1325	6.47211	0.8475	4.84337	
-0.18	200	200	0.3775	3.775	0.2825	2.825	
-0.17	200	200	0.755	5.33866	0.565	3.99515	
-0.16	200	200	1.1325	6.51644	0.851523	4.89996	
-0.15	200	200	1.1325	6.51644	0.8575	4.93457	
-0.14	200	200	1.1425	6.5743	0.8475	4.87654	
-0.13	200	200	1.51	7.51177	1.13	5.62139	
-0.12	200	200	0	0	0	0	
-0.11	200	200	0	0	0	0	
-0.1	200	200	0.3775	3.775	0.2825	2.825	
-0.09	200	200	0.755	5.33866	0.565	3.99515	
-0.08	200	200	1.1325	6.51644	0.8575	4.93514	
-0.07	200	200	1.1325	6.47211	0.8575	4.9012	
-0.06	200	200	0.7584	5.36275	0.565	3.99515	
-0.05	200	200	1.13599	6.53653	0.8475	4.87654	
-0.04	200	200	1.51	7.51177	1.13622	5.6524	
-0.03	200	200	1.8875	8.37267	1.4125	6.26564	
-0.02	200	200	0.3775	3.775	0.2825	2.825	
-0.01	200	200	0.3775	3.775	0.2825	2.825	
0	200	200	0.755	5.31162	0.565	3.97492	
0.01	200	200	0.381375	3.81375	0.2825	2.825	
0.02	200	200	0.3775	3.775	0.2825	2.825	
0.03	200	200	0.765	5.38245	0.565	3.97492	
0.04	200	200	0.3775	3.775	0.2825	2.825	
0.05	200	200	0.755	5.31162	0.565	3.97492	
0.06	200	200	0.3775	3.775	0.2825	2.825	
0.07	200	200	0.755	5.31162	0.565	3.97492	
0.08	200	200	0.755	5.31162	0.565	3.97492	
0.09	200	200	0	0	0	0	
0.1	200	200	1.1325	6.51644	0.851491	4.89954	
0.11	200	200	0.755	5.33866	0.565	3.99515	
0.12	200	200	1.5137	7.51132	1.13	5.60703	
0.13	200	200	2.265	9.1372	1.7036	6.8724	
0.14	200	200	0.755	5.31162	0.565	3.97492	
0.15	200	200	1.1325	6.47211	0.8475	4.84337	
0.16	200	200	0.3775	3.775	0.2825	2.825	
0.17	200	200	1.51	7.49258	1.14	5.65808	
0.18	200	200	0.755	5.33866	0.565	3.99515	
0.19	200	200	1.1325	6.47211	0.8475	4.84337	
0.2	200	200	0.761137	5.38222	0.568863	4.02256	
0.21	200	200	0.755	5.33866	0.565	3.99515	
0.22	200	200	1.8875	8.26887	1.4125	6.18796	
0.23	200	200	0	0	0	0	
0.24	200	200	0.755	5.33866	0.565	3.99515	
0.25	200	200	1.1362	6.49334	0.8475	4.84337	
0.26	200	200	0	0	0	0	
0.27	200	200	1.1325	6.47211	0.8475	4.84337	
0.28	200	200	1.1325	6.51644	0.8575	4.93457	
0.29	200	200	2.265	9.15294	1.695	6.84955	
0.3	200	200	1.52	7.56202	1.13	5.62139	
0.31	200	200	1.51	7.49258	1.13	5.60703	
0.32	200	200	1.51	7.51177	1.13	5.62139	
0.33	200	200	0.3775	3.775	0.286599	2.86599	
0.34	200	200	0.755	5.33866	0.565	3.99515	
0.35	200	200	1.1325	6.51644	0.8475	4.87654	
0.36	200	200	1.51	7.51177	1.13	5.62139	
0.37	200	200	0.3775	3.775	0.2825	2.825	
0.38	200	200	1.1425	6.57488	0.8575	4.93457	
0.39	200	200	1.8875	8.37267	1.4125	6.26564	
0.4	200	200	2.65021	9.79752	1.99156	7.36364	
0.41	200	200	2.265	9.15294	1.695	6.84955	
0.42	200	200	1.8875	8.37267	1.41624	6.28244	
0.43	200	200	1.13683	6.49693	0.8475	4.84337	
0.44	200	200	1.1325	6.47211	0.8475	4.84337	
0.45	200	200	0.755	5.33866	0.565	3.99515	
0.46	200	200	0.755	5.31162	0.575	4.0459	
0.47	200	200	0.755	5.31162	0.565	3.97492	
0.48	200	200	1.1325	6.51644	0.8475	4.87654	
0.49	200	200	1.52	7.54245	1.13	5.60703	
0.5	200	200	1.51	7.43473	1.13	5.56374	
0.51	200	200	0.755	5.31162	0.569112	4.00396	
0.52	200	200	0.755	5.31162	0.570564	4.01426	
0.53	200	200	0.755	5.33866	0.575	4.06648	
0.54	200	200	0.3775	3.775	0.2825	2.825	
0.55	200	200	0	0	0	0	
0.56	200	200	0.755	5.31162	0.565	3.97492	
0.57	200	200	0	0	0	0	
0.58	200	200	1.51	7.51177	1.13	5.62139	
0.59	200	200	1.1325	6.47211	0.8475	4.84337	
