# Supplementary material for: Transfer of optical orbital angular momentum to a bound electron
Source: Nat Commun. 2016 Oct 3;7:12998. doi: 10.1038/ncomms12998 (PMC5063962; doi:10.1038/ncomms12998)
Supplement: Supplementary Data — Raw experimental data for measurements presented in the main text, reporting fluorescence counts as a function of pulse time and ion position. [file ncomms12998-s2.zip › data/dataProfiles/150626/11/probByIonEMCCD.dat]

# probability data file (1 traces, 0 calculated traces, 1 ions)
# trace names:
# format:
# | signalSlot | numCountCycles | trace 0 |
# | | | 0 prob | 0 stderr |
-0.59	200	0.965	0.01299519142
-0.58	200	0.97	0.01206233808
-0.57	200	0.98	0.009899494937
-0.56	200	0.98	0.009899494937
-0.55	200	0.98	0.009899494937
-0.54	200	0.975	0.01103970108
-0.53	200	0.955	0.01465861521
-0.52	200	0.98	0.009899494937
-0.51	200	0.99	0.00703562364
-0.5	200	0.965	0.01299519142
-0.49	200	0.97	0.01206233808
-0.48	200	0.97	0.01206233808
-0.47	200	0.965	0.01299519142
-0.46	200	0.965	0.01299519142
-0.45	200	0.975	0.01103970108
-0.44	200	0.97	0.01206233808
-0.43	200	0.97	0.01206233808
-0.42	200	0.975	0.01103970108
-0.41	200	0.94	0.01679285562
-0.4	200	0.95	0.01541103501
-0.39	200	0.955	0.01465861521
-0.38	200	0.945	0.01612063895
-0.37	200	0.955	0.01465861521
-0.36	200	0.91	0.02023610634
-0.35	200	0.935	0.01743201078
-0.34	200	0.935	0.01743201078
-0.33	200	0.935	0.01743201078
-0.32	200	0.91	0.02023610634
-0.31	200	0.945	0.01612063895
-0.3	200	0.94	0.01679285562
-0.29	200	0.9	0.02121320344
-0.28	200	0.915	0.01971991379
-0.27	200	0.955	0.01465861521
-0.26	200	0.905	0.02073342712
-0.25	200	0.92	0.01918332609
-0.24	200	0.925	0.01862458053
-0.23	200	0.94	0.01679285562
-0.22	200	0.935	0.01743201078
-0.21	200	0.875	0.02338535867
-0.2	200	0.835	0.02624642833
-0.19	200	0.795	0.02854601548
-0.18	200	0.8	0.02828427125
-0.17	200	0.79	0.02880104165
-0.16	200	0.735	0.03120697038
-0.15	200	0.645	0.03383600154
-0.14	200	0.665	0.03337476592
-0.13	200	0.6	0.03464101615
-0.12	200	0.53	0.03529164207
-0.11	200	0.54	0.03524202037
-0.1	200	0.605	0.034566964
-0.09	200	0.605	0.034566964
-0.08	200	0.725	0.03157332735
-0.07	200	0.74	0.03101612484
-0.06	200	0.74	0.03101612484
-0.05	200	0.865	0.02416350554
-0.04	200	0.915	0.01971991379
-0.03	200	0.96	0.01385640646
-0.02	200	1	0
-0.01	200	0.995	0.004987484336
0	200	0.975	0.01103970108
0.01	200	0.88	0.02297825059
0.02	200	0.855	0.02489728901
0.03	200	0.745	0.03082004218
0.04	200	0.7	0.03240370349
0.05	200	0.67	0.03324906014
0.06	200	0.675	0.03311910325
0.07	200	0.535	0.03526861211
0.08	200	0.58	0.03489985673
0.09	200	0.6	0.03464101615
0.1	200	0.68	0.032984845
0.11	200	0.705	0.03224709289
0.12	200	0.73	0.0313926743
0.13	200	0.84	0.02592296279
0.14	200	0.835	0.02624642833
0.15	200	0.855	0.02489728901
0.16	200	0.905	0.02073342712
0.17	200	0.96	0.01385640646
0.18	200	0.93	0.01804161855
0.19	200	0.97	0.01206233808
0.2	200	0.985	0.008595056719
0.21	200	0.98	0.009899494937
0.22	200	0.98	0.009899494937
0.23	200	0.975	0.01103970108
0.24	200	0.96	0.01385640646
0.25	200	0.985	0.008595056719
0.26	200	0.975	0.01103970108
0.27	200	0.96	0.01385640646
0.28	200	0.965	0.01299519142
0.29	200	0.97	0.01206233808
0.3	200	0.98	0.009899494937
0.31	200	0.98	0.009899494937
0.32	200	1	0
0.33	200	0.99	0.00703562364
0.34	200	0.99	0.00703562364
0.35	200	0.98	0.009899494937
0.36	200	0.965	0.01299519142
0.37	200	0.99	0.00703562364
0.38	200	0.97	0.01206233808
0.39	200	0.99	0.00703562364
0.4	200	0.985	0.008595056719
0.41	200	0.99	0.00703562364
0.42	200	0.985	0.008595056719
0.43	200	0.99	0.00703562364
0.44	200	0.98	0.009899494937
0.45	200	0.985	0.008595056719
0.46	200	0.985	0.008595056719
0.47	200	0.99	0.00703562364
0.48	200	0.985	0.008595056719
0.49	200	0.995	0.004987484336
0.5	200	0.995	0.004987484336
0.51	200	0.99	0.00703562364
0.52	200	0.985	0.008595056719
0.53	200	0.995	0.004987484336
0.54	200	0.99	0.00703562364
0.55	200	1	0
0.56	200	0.995	0.004987484336
0.57	200	0.995	0.004987484336
0.58	200	0.985	0.008595056719
0.59	200	0.985	0.008595056719
