# Supplementary material for: Transfer of optical orbital angular momentum to a bound electron
Source: Nat Commun. 2016 Oct 3;7:12998. doi: 10.1038/ncomms12998 (PMC5063962; doi:10.1038/ncomms12998)
Supplement: Supplementary Data — Raw experimental data for measurements presented in the main text, reporting fluorescence counts as a function of pulse time and ion position. [file ncomms12998-s2.zip › data/dataProfiles/150626/11/rawdataEMCCD.dat]

# EMCCD raw fluorescence data file (1 ions, 1 traces)
# trace names:
# format:
# | signalSlot | countcycle 1 .....
# |            | trace 0 |
# |            | ion 0   |
-0.59	200	221.114	275.857	224.486	265.114	223.114	234.771	266.629	270.114	248.8	242.286	253.057	213.771	276.657	239.657	258	208.914	114.857	255.686	251.6	285.4	266.686	223.914	212.314	257.514	234.6	262.514	241	283.229	228.143	257.943	237.657	243.943	268.514	223.943	225.571	240.057	239.086	243.143	237.686	210.029	241.743	261.714	244.2	241.571	245.086	257.8	293.629	275.343	248.143	253.8	272.8	237.314	247.714	263.371	234.514	106.429	269.114	255.829	286.6	209.6	237.371	296.943	221.429	249.029	221.143	241.114	266.429	219.314	268.686	268.029	223.514	233.029	260.514	241.714	265.371	204.8	245.886	245.714	237.743	250.629	126.343	258.629	229.057	242.257	223.943	312.571	191.771	232.971	265.686	220.971	227.829	207.2	234	272.971	246.686	238.314	244.629	253	283.714	259.4	237.571	221.114	254.086	200.114	278.4	254.943	233.286	225.971	227.714	268.943	236.629	238.171	220.657	211.171	322.143	229.829	218.371	215.229	218.514	224.4	300.457	224.6	249.629	240.6	259.171	232.571	232.4	222.114	257.4	254.829	271.171	242.971	230.829	244.571	244.314	217.371	210.657	251.857	117.2	262.571	199.314	264.314	113.943	273.314	235.857	261.371	216.429	239.943	241.629	260.2	224.914	126.171	230.971	249.314	260.229	257.714	255.457	262.029	235.943	292.457	241.171	233.543	248.314	273.371	252.086	264.143	253.486	253.371	252.4	258.229	232.114	274.971	230.371	244.229	226.571	256.114	240.943	212.4	249.371	231.2	241.6	240.771	225.686	222.886	230.886	215.514	290.629	247.629	252.886	217.229	243.229	253.914	257.4	235.343	256.743	118.229	265.914	261.457	247.286	276.886	
-0.58	200	239.8	235.686	243.171	288.629	239.571	253.857	253.343	248.229	249.629	231.114	221.629	219.857	257.286	223.686	253.943	262.6	255	272.229	213	247.914	226.571	267.429	227.543	269.771	216.8	220.571	277.2	262.657	237.6	255.971	232.457	241.371	252.143	213.629	250.514	237.114	111.657	251.4	265.543	253.2	240.629	232.829	263.4	227.486	278.8	258.943	239.771	122.943	251.857	232.6	269.714	247.457	263.343	257.4	271.886	189.543	251.257	279.971	250.514	273.457	269.714	229.457	184.743	233.829	239.914	239.543	265.314	225.429	242.514	241.543	231.086	251.257	261.343	281.943	205.8	247.429	266.086	232.457	193.143	213.229	218.543	245.2	275.943	231.114	227.486	222.086	249.571	230.2	237.686	257.714	222.114	237.343	261.543	230.714	227.171	254.429	227.4	293.571	241.4	257.457	230.686	209.943	266.857	263.286	212.2	223.571	270.314	246.429	210.371	245.486	251.257	131.057	220.714	230	111.514	254.943	267.4	239.829	270.571	254.229	243.314	232.943	255.914	304.486	222.429	229.429	250.057	227.771	254.686	240.914	255.514	258.143	260.971	219.514	291.629	249.057	256.657	222.571	245.971	199.371	220.086	245	230.314	251.143	235.514	235	264.686	217.486	214.171	231.143	274.857	243.571	246.143	244.057	116.486	218.629	249.629	214.343	220.6	231	242.4	257.029	257.171	255.971	248.486	252.171	225.457	125.771	246.343	292.171	261.886	245.114	244.086	226.629	226.229	230.571	273	255.686	228.629	271.886	256.486	283.514	235.429	235.943	250.171	238.029	267.543	237.057	251.743	293.6	232.2	295.314	235.686	229.429	267.686	274.829	273.8	245.886	244	254.286	
-0.57	200	196.971	234.971	218.429	235.457	268.657	258.171	279.257	262.543	253.343	224.029	263.143	200.4	238.286	199.8	264.2	216.057	251.171	246.4	210.086	278.171	252.714	201.6	219.6	262.886	261.914	213.171	108.743	261.543	287.743	258.114	288.029	227.543	265.457	261.914	222.257	224.343	247.543	254.857	228.6	234.086	254.457	233.829	225.543	247.257	256.6	235.971	236.629	252.086	223.143	240.2	144.057	253.829	214.114	216.514	232.371	265	226.486	211.029	235.229	254.114	248.771	269.029	258.714	242.8	250.943	227.914	247.686	264.771	281.943	251.257	262.114	224.914	251.4	249.4	244.8	270.114	274.657	262.057	268.971	268.971	250.886	249.657	217.029	199.743	268.114	241.771	225.486	243.571	247.6	278.114	310.486	232.886	271.743	249.971	242.057	236.486	283.629	272.857	227.457	281.229	232.314	256.486	283.314	263.343	259.514	223.543	234.657	239.114	231.657	212.371	235.486	257.457	285.371	227.086	206.686	304.257	259.8	238.6	245.943	224.257	243.743	257.229	223.371	243.4	271.914	255.657	246.286	267.486	222.514	248.343	248.943	255.171	248.629	217.543	238.714	197.029	118.171	247.257	272.171	267	261.257	220.286	282.8	292.771	272.143	245.886	229.229	292.171	252.629	219.857	203	227.171	231.229	260.4	206.457	210.657	213.2	221.143	218.657	273.771	225	232	239.371	219.029	269.029	249.114	234.257	238.914	197.629	281.2	223.8	271.857	286.514	226.143	235.2	212.486	214.286	212.029	252.657	291.714	224.971	226.371	265.657	244.343	325.514	230.629	268.143	240.171	249.971	115.743	263.114	265.657	247.943	295.943	231.457	249.229	253.514	219.4	270.514	217.314	
-0.56	200	277.371	261.943	258.057	211.629	209.771	194	241.171	241.257	287.514	242.229	277.171	232.686	223.314	268.371	239.314	237.229	123.057	237.8	210.829	248.829	214.971	249.571	245.743	215.429	113.114	237.857	284.457	227.571	258.314	259.229	222.143	282.943	287.343	264.629	259.629	258.714	250.543	229.971	298.743	249.857	213.543	108.143	249.171	247.286	256.486	222.029	230.943	225.343	276.029	245.971	261.2	234.457	238.457	225.629	216.6	248.4	259.943	249.8	215.314	213.2	254.371	227.8	259.571	197.514	279.257	201.257	279.4	258.943	225.743	247.886	221.2	204.086	229.886	248.886	265.486	261.857	273.286	256.571	284.086	252.114	224.2	215.657	210.171	294	301.971	195.657	221.571	249.371	296.571	233.943	238.429	227.057	266.6	254.257	257	252.914	238.086	233.514	268.629	251.857	258.543	207.514	255.143	222.543	229.943	218.457	253.286	237.829	265.457	258.114	246.886	222.514	227.171	251.143	272.2	272.257	221.543	267.943	259.657	270.8	216.514	252.229	263.429	240.514	276.571	233.629	238.914	222.143	280.543	235.943	275.886	260.6	223.686	284.486	228.371	222.114	265.657	232.886	257.543	235.6	261.143	194.829	222.086	247.4	251.314	232.543	213.314	244.686	252.971	217.371	202.057	227.857	118.971	256.8	253.771	203.286	249.429	289.343	225.743	244.343	242.657	272.057	297.829	224.057	230.714	234.314	271.829	238.8	228.486	265.029	231.057	245.229	194.057	229.514	187.714	261.743	226.057	264.457	269.714	233.057	251.429	233.086	251.314	214.771	237.057	289.829	213.943	210.8	242.8	266.286	229.086	238.143	247.143	235.543	206.629	225.343	251.086	252.086	235.629	230.143	
-0.55	200	231.743	235.229	256.857	261.057	280.114	232.714	212.429	258.429	191.257	271.657	227.257	254.229	221.714	270.457	245.771	227.886	225.829	255.657	285.486	210.371	225.429	241.714	276.543	244.771	262.543	271.257	278.657	269.886	259	101.543	261.714	254.029	226.057	272.771	233	265.114	268.371	219.886	220.229	263.971	229.171	235.771	243.429	301.743	235.429	257.286	267.314	254	213.771	230	247.514	256.743	255.229	283.686	230.571	227.2	246.4	241.743	263.086	211.857	226.171	286.657	224	215.457	235.114	254.086	277.743	228.457	245.143	226.971	221.571	269.514	234.429	187.457	222.457	288.6	245.971	192.114	240.229	270.543	237.286	251.543	247.714	241.4	256.2	240.086	251.371	207.057	229	255.829	246.143	272.029	238.171	247.629	243.6	240.657	177.257	255.943	241.829	248.571	262.2	217.629	268.4	268.8	227.571	257.714	241.029	270.6	246.857	242.143	242.029	216.829	232.2	249.086	254.657	266.514	219.543	232.457	102.971	254.371	234.543	247.229	249.429	279.257	223.543	267	239.314	239.6	219.343	114.171	243.943	233.371	273.943	230.171	256.314	222.6	214.714	225.857	231.171	257.114	222.743	247.971	249.286	200.914	246.629	236.629	263.886	246.114	276.257	227.229	222.371	247.457	210.971	276.571	214.057	260.2	242.171	212.571	276.771	256.4	235.714	218.229	232.371	259.457	254.086	228.571	249.6	274.686	251.657	225.171	245.943	257.486	288.029	269.914	234.571	249.057	217.886	273.8	254.143	269	227.686	259.8	275.857	214.4	223.143	234.886	259.857	219.2	151.971	197.429	243.143	273.629	248.257	243.543	341.143	220.829	222.429	219.457	256	266.4	
-0.54	200	250.829	209.114	103.743	241.771	253.514	242.714	235.943	294.086	246.714	239.714	202.029	281.571	221.657	239.029	238.229	229.057	217.829	233.943	242.229	257.314	241.571	253.743	260.086	208.314	257.571	250.914	250.371	212.971	236.2	240.8	251.371	270.2	220.743	261.286	228.914	258.629	124.914	207.229	253.971	241.2	229.314	282.2	220.429	248.086	263	257.343	291.314	233.171	239.371	249.743	232.857	244.2	240.829	252.114	288.486	306.857	277.886	285.714	232.943	231.743	237.943	223.343	246.6	244.171	246.257	282.829	208.629	273	236.229	226.457	243.571	240.229	243.143	220.4	244.057	221.371	214.971	234.314	256.229	253.743	250.6	248.2	244.686	222.171	266.4	283.2	230.857	207.229	241.486	248.629	236.314	243.943	256.029	215.457	265.143	236.143	244.2	236.486	267.086	234.543	251.857	212.143	268.429	258.629	240.343	245.686	255.057	224.771	243.629	256.257	237.571	266.229	254.114	247.6	281.4	246.029	216.6	249.229	250.057	231.743	241.657	219.171	241.514	196.371	251.6	212.114	215	221.257	276.029	233.829	242.4	241.086	218.943	286.771	277.457	259.971	188.971	261.6	239.743	237.371	226.371	243.486	266.114	126.571	263.029	234.543	271.829	279.886	248.171	261.514	221.743	198.886	255.543	263.743	250.314	229.057	283.657	220.143	238.971	226.257	125.657	233.743	255.686	230.114	232.171	264.343	253.429	254.657	235.657	242.714	284.971	219.914	242.629	237.371	257.086	277.6	243.686	233.714	217.886	232.457	234.114	233.8	120.057	240.914	246.114	248.429	223.686	228.686	243.486	256.571	222.771	220.629	231.714	242.029	263.143	203.514	227.686	223.514	245.029	249.371	
-0.53	200	271.886	252.771	100.743	215.886	270.143	287.286	270.829	221.971	267.457	215.571	277.171	128.029	233.343	257.343	226.543	113.2	240.229	291.4	260.571	259.286	243.914	205.6	249.171	258.086	259.343	227.629	226.114	241.543	237.514	202.714	224.8	214.429	239.2	264.6	226.314	238.229	236	199.429	268.857	241.314	226.514	275.829	247.657	252.114	261.029	250.086	284.771	236.714	243.229	241.143	234.114	307.314	248.771	258.457	256.2	242.743	204.457	241.286	237.114	276.971	256.086	216.229	193.057	277.857	267.914	284.286	245.6	260.971	274.829	249.857	270.886	251.771	206.514	246.171	251.686	258.343	209.029	283.2	232.4	213.286	233.629	263.314	243.543	232.371	281	253.371	244.2	259.171	192.743	281.6	254.629	241.743	241.257	246.2	252.314	228.971	116.971	233.486	268.943	266.029	245.943	288	208.2	262.343	249.857	211.057	220.029	243.171	230.571	256.629	265.771	234.4	238.6	275.771	220.714	237.943	257.371	224.457	240.629	213.657	242.8	227.8	250.2	257.314	221.086	119.629	253.171	243.743	268.629	123.171	228.314	267.057	246.343	226.6	268.4	228.514	299.943	277.886	224.2	212.457	193.686	229.829	262.543	118.943	280.971	228.914	269.686	226.457	216.343	248.457	265.2	249.371	259.114	264.143	254.886	251.657	129.457	255.629	245.171	246.114	215.914	269.486	250.629	127.086	209.6	255.143	247.543	253.543	251.057	275.143	237.943	236.286	280.429	267.971	220.886	248.229	273.314	300.229	228	211.771	240.857	264.971	278.571	213.2	208.514	210.771	230.971	290.086	225.771	219.343	243.2	257.257	268.8	236.6	220.4	227.8	273.771	283.743	239.714	249.257	
-0.52	200	213.914	239.771	239.857	262.914	284.571	249.514	229.886	204.429	223.629	203.429	280.714	204.543	240.857	217.6	258.029	187.114	225.629	241.886	251.543	228.2	269.714	222.514	271	265.571	273.829	233.171	241	240.343	262.429	125.286	265.314	222.943	229.086	220	314.314	227.629	263.457	284.257	248.714	233.886	251.657	251.457	263.6	241.371	204.629	247.857	231.686	213.486	281.171	236.343	238.257	227.8	239.171	243.571	118.543	251.571	247.657	258.514	219.457	258.457	262.657	274.543	267.257	246.057	249.514	210.457	249.2	252	256.714	215.457	213.657	268.514	226.457	237.171	235.629	304.514	249.343	233.171	229.457	247.029	265.571	245.743	246.229	278.914	283.143	209.229	259.6	253.029	235.886	247.171	265.943	216.514	276.543	308.8	238.686	266.057	260.343	246.2	235.743	225.486	219.4	272.457	229.457	281.714	217.857	220.8	238.143	222.343	236.514	262.514	264.486	281.4	240.914	253.057	263.171	288.486	254.686	277.771	230.457	267.114	255.943	221.943	250.143	207.429	229.743	222.629	250.486	197.143	272.514	224.657	237.257	258.629	254.971	243.514	197.543	213.857	286.686	268.743	257.571	233.429	235.514	210.8	240.286	242.771	264.8	205.943	254.257	206.514	221.886	232	219.171	289.714	251.886	115.543	245.343	240.8	264.971	254.371	243.457	212.457	239.743	269.171	217.714	183.743	219.914	252.714	268.657	233.029	241.514	238.171	219.286	238.086	252.943	230.171	244.486	275.514	245.086	277	235.971	255.029	279.114	236.6	239.829	244.514	258.886	197.657	239.629	230.286	255.086	250.314	234.886	251.8	253.771	109.257	249.8	207.514	243.771	235.743	247.457	287.4	
-0.51	200	269.714	245.829	219.229	227.914	241.257	236.714	224.714	226.971	263.314	228.629	263.829	227.8	230.286	252.2	258.143	241.343	261.857	244.429	276.686	130.286	257.971	246	241.714	266.114	250.143	320.2	245.657	221.514	257.229	246.571	257.771	275.257	229.771	292.714	212.2	192.629	260.771	227.571	250.429	273.171	225.171	249.229	226.857	258.086	221.914	247.343	271.857	218.371	255.314	260.6	250.229	263.971	238.029	248.457	247.714	236.486	257.314	252.057	191.686	270.743	241.114	213.257	220.857	243.229	245.886	225.229	221.629	255.457	238.057	275.743	258.314	247.857	244.943	265.171	246.771	228.371	261.571	250.371	231.771	224.743	241.714	228.286	235.914	215.371	222.943	253.571	255.8	258.229	237.971	232.429	256.686	243.371	236.429	258.971	258.429	253.686	272.114	277.057	231.8	248.943	231.171	257.2	231.886	235.229	250.571	270.4	263.543	245.971	243.429	269.029	230.714	264.257	271.6	243.429	240.257	236.371	246.629	340.686	249.914	266.257	241.086	259.914	250.657	226.4	232.743	292.171	252.4	252.571	213.429	237.657	247.457	271.829	221.914	269.143	254.6	253.543	271.886	229.343	270.086	225.343	273.343	243.543	218.657	292.229	220.771	243.629	232.286	193.571	260.914	275.543	236.286	225.029	215.486	303.086	259.657	222.971	296.371	237.371	253.171	232.686	239.971	235.457	229.343	222.971	238.514	214.514	244.086	205.257	282.886	139.114	246.971	299.571	296.4	243.457	214.229	205.429	234.314	271.171	267.514	252.743	200.286	294.771	265.971	256.971	247.486	237.857	274.4	241.943	178.943	270.829	280	209.914	238.914	218.6	225.829	246.514	241.629	265.657	245.4	262.886	
-0.5	200	241.4	256	275.457	249.857	254.886	235.429	243.629	283.657	232.571	131.771	284.457	222.943	247.286	220.143	229.886	258.4	233.8	226.171	237.429	243.943	251.229	252.914	106.829	242.571	231.4	237.286	233.2	245.914	256.829	145	240.086	257.714	259.571	209.286	221.657	218.514	231.943	255.714	229.371	273	241.971	251.571	271.714	228.657	254.943	251.971	229.543	277.229	252.657	231.143	262.486	235.371	226.829	239.743	224.714	253.371	214.429	246.457	223.886	250.314	236.657	274.571	254.114	256.8	234.457	231.257	250.686	243.629	239.629	288.4	223.514	231.543	257.743	252.429	184.8	273.171	245.914	242.914	238.143	244.629	248.2	231.943	262	246.857	238.486	239.886	238.914	221	262.743	281.057	237.886	211.286	228.486	230.8	276.257	256.4	253.286	241.629	255.057	258.6	225.514	300.829	245.6	109.486	257.943	245.771	262.2	279.743	265.343	216.429	233	246.229	112.2	188.543	231.886	230.829	286.114	265.6	251.229	269.829	260.571	242.029	267.771	237.829	221.229	269.914	257.286	252.743	266.086	270.571	225.229	227.4	268.229	232.714	240.571	260.657	265.429	259.029	298.714	234.429	243.714	238.2	255.229	201.771	246.914	215.029	234.886	279.629	205.914	215.4	207.143	234.971	238.343	238.6	229.6	276.943	290.343	211.571	126.257	222.171	247.571	246.229	228.029	250.2	216.857	255.171	235.771	281.4	194.686	254.857	228.8	297.286	284.114	226.857	273.686	222.714	281.771	247.057	253.114	221.543	262.086	244.086	252.029	267.8	239.086	228.857	280.229	239.571	265.657	258.571	251.114	227.514	238.486	274.943	254.657	126.571	252.8	220.114	214.371	254.943	
-0.49	200	247.571	206.6	215.971	264.114	213.314	118.571	248.857	123.857	228.771	238.8	233.429	231.029	246.914	286.657	211.229	255.057	243.657	249.6	201.829	246.257	291.371	194.8	242.514	249.114	232	226.4	248.257	281.686	224.229	116.8	207.6	243.229	232.914	229.143	257.771	306.057	266.4	226.8	242.857	237.971	244.057	244.771	272.257	244.8	279.029	221.257	243.143	223.914	252.629	268.8	261.371	252.943	263.771	224.8	214.057	269.8	272.2	260.086	299.229	222.429	214.229	236.4	270.314	246.114	237.8	122.686	237.829	259.4	248.229	266.6	246.286	282.8	201.029	230.943	260.257	275.8	195.943	239.171	242.371	232.686	210.343	299.029	323.057	250.657	212.686	231.086	231	244.657	217.657	241.714	247.771	272.514	220.771	240.486	233.971	251.886	247.543	233.114	240.171	102.714	292.543	240.4	245.571	282.829	260.543	216.086	281.4	226.2	223.429	227.057	268.743	238.914	241.857	240.714	223.4	213.114	260.2	250.629	227.429	240.429	255.971	270.314	256.914	230.714	266.771	266.6	224.229	284.829	241.886	254.2	262.971	246.657	235.314	229.486	252.257	268.286	250.4	215.743	267.829	234.686	233.029	258.229	227.057	260.543	272.314	231.629	224.114	240.429	230.514	271.629	258.229	255.543	256.943	275.086	276.514	231.829	250.657	235.514	252.943	225.743	240.829	264.343	258.371	252.771	262.657	226.829	260.486	217	231.171	288.657	256.971	232.943	218.8	248.057	225.943	236.486	271.429	236.029	265.257	273.371	203.8	124.714	255.171	234.914	245.486	225.771	247.543	235.143	247.114	272.886	231.286	268.4	234	231.029	293.286	267.6	253.629	252.4	246.457	239.571	
-0.48	200	106.743	240.8	258.086	197.086	251.543	197.343	256.686	227.114	235.371	236.971	256	109.771	223.543	249	226.829	194.686	276.086	262.314	239.286	239.943	223.229	246.8	222	244.143	271.286	263.343	262.371	224.2	233.771	223.771	287.714	224.943	263.771	222.229	243.857	254.257	240.657	247.629	263.943	217.886	221.714	263.286	238.571	229.2	236.057	243.743	228.171	244.571	198.171	256.257	232.114	206.314	245.886	260.914	254.114	286	220.143	229.086	260.6	192.686	259.514	240.114	257.743	239.743	231.8	252.686	214.143	232.571	198.057	231.543	236.829	216.714	225.143	229.2	199.629	232.257	226.971	243.114	237.886	218.8	253.886	267.486	237.143	210.257	229.2	256.286	267.286	235.829	238.657	234.971	230.457	255.057	240.143	280.2	258.114	229.143	232.743	239.457	313.229	277.029	130.143	246	233.343	273.686	247.829	227.971	230.514	230.571	256.4	255.914	244.029	266.257	227.143	229.886	248.943	307.429	253.743	302.4	201.914	222.143	224.171	241.429	234.914	238.171	262.857	240.886	276.857	216.657	232.714	220.971	263.657	249.914	257.114	260.543	228.486	247.8	274.314	235.629	234.571	211.8	233.2	232.429	286.057	226.057	226.371	286.514	224.571	240.257	287.686	243.2	281.971	252.857	243.943	242.114	252.343	212.657	271.086	255.8	232	262.743	240.2	264.514	250.714	238.686	237.6	213.143	250.914	290.171	261.314	142.543	214.543	224.029	223.086	113.429	248.657	113.971	219.6	246.629	266.857	231.857	285.686	257.771	231.429	277.857	247.857	216.057	228.943	240.486	236.571	230.571	294.114	251.886	280.743	257.886	255.029	258.486	238.457	269.171	251.171	239.457	
-0.47	200	235.514	224.714	211.686	247.771	269.486	217.943	232.343	260.229	225.543	245.829	246.943	273.286	252.714	222.486	244.743	244.229	216.114	253.971	241.629	232.486	225.971	281.143	220.171	265.114	204.343	214.629	207.114	209.629	265	272.314	243.543	299.543	240.257	304.8	286.371	235.629	280.657	280.857	265.829	233.057	208.514	245.086	200.486	238.714	237.457	248.543	218.114	251.629	233.971	226.171	259.657	230.8	272.714	250.229	249.457	253.114	249.486	254.4	293.8	240	223.943	264.657	244.829	279.2	243.429	246.686	260.457	223.143	238.029	223.457	232	250.057	243.171	257.857	264.857	223.6	236.829	211.971	238.686	223.857	263.8	197.057	222.143	262.286	212.6	245.743	255.143	229.6	231.514	223.486	248.629	239.057	240.571	231.886	241.943	217.857	285.257	234.314	266.571	219.371	225.771	132.4	209.943	273.229	224.971	207.314	237.257	221.943	240.429	268.829	243.457	115.029	215.514	249.857	201.8	234.543	226.171	243.914	111.343	253.229	230.314	211.8	215.257	261.457	271.4	263.629	236.8	205.286	256.286	255.257	112.743	237.2	240.229	131.286	273.343	235.2	215.629	251.829	246.714	241.971	218.314	238.971	289.057	244.971	266.886	215.343	235.571	204.629	252.857	128.886	225.257	239.429	264.686	229.514	250.857	225.429	238.257	264.914	201.914	249.029	230.143	244.257	226.286	193.6	259.143	234.2	239.771	240.971	234.171	221.771	225.457	122.686	279.143	199.8	233.943	236	238.2	266.2	232.914	232.771	253.543	197.171	251.857	212.057	200.171	238.114	263.429	230.486	271.886	276.486	249.029	229.771	260.143	274.543	196.6	243.971	299.743	271.8	257.143	234.743	
-0.46	200	239.171	242.343	247.229	280.4	243.971	263.371	198.743	239.943	262.886	230.486	244.143	239.457	208.4	276.286	256.571	252.6	245.743	237.829	276.914	114.086	284.886	245.543	234.914	203.143	266.4	247	247.029	293.057	255.257	252.514	186.114	250.029	261.457	220.6	259.4	275.571	269.4	207.543	235.371	276.829	256.829	228.314	231.029	211.714	230.857	216.629	254.886	232.429	251.371	275.371	250.371	239.829	258.6	250.571	237.229	225.2	239.857	281.029	230.257	228.543	228.943	220.4	288.914	122.343	247.514	239.686	211.686	205.857	243.286	267.8	206.971	209.857	255.029	216.229	234.257	243.543	232.2	255.114	247.314	245.286	266.4	272.743	236.657	248.143	111.257	224.857	243.143	232.057	257.571	221.143	252.543	258.514	262.514	220.971	239.286	227.229	237.829	201.629	203.943	203.714	295.6	208.943	230.057	215.171	108.343	228.571	279.457	252.486	277.371	216.286	214.886	238.886	244.429	111.829	233.457	234.314	243.829	227.143	267.2	291.886	239.943	249.429	294.543	141.343	206.543	292.143	283.029	284.686	227.543	278.857	257.657	226.4	230.629	249	238.029	273.486	222.314	199.029	243.486	234.057	244.457	249.914	241.571	237.829	221.229	264.114	206.6	268.114	259.4	222.143	233.6	229.886	216.257	265.743	222.114	261.086	235.771	232.086	257.657	247.829	113.257	251.457	257.857	252.714	230.429	219.943	254.571	277.143	209.486	305.257	242.314	239.086	242.429	297	264.829	224.743	267.914	293.257	215.743	201.743	278.886	254.171	241.171	241.257	226.143	264.971	239.714	226.971	227.714	262.743	238.343	230.314	261.657	285.743	239.6	255.686	205.029	234.657	243.571	253.4	
-0.45	200	219	258.686	242.971	275.686	247.771	235.429	250.086	212.486	230.657	282.743	219.6	286.771	243.2	221.2	238.2	217.571	234.314	242.286	220.971	258.029	216.286	110.657	250.914	220.4	226.943	264.086	218.429	237.686	231.171	251.8	266.571	191.143	232.486	237.114	238.6	262.829	234.114	200.057	210.229	226.429	309.771	235.943	208.629	241.371	252.486	230.8	267.886	249.286	221.629	280.429	247.457	268.629	223.229	115.429	250	241.314	207.2	254.457	285.771	223.771	264.429	263.886	245.229	229.943	253.429	234.857	244.829	261.257	216.571	216.971	223.8	278.086	240.914	278.114	237.314	250.486	257.686	221	242.4	281.857	221.743	245.857	225.943	230.686	266.571	241.457	215.314	234.343	260	227.314	234.829	271.029	289.4	244.486	122.943	222.714	228.8	273.057	246.2	271.429	247.657	247.686	111.857	236.143	235.4	220.057	224.571	289.943	220.171	254.286	225.543	261.486	224.343	222.143	243.429	266.943	280.314	234.714	254.229	255.771	269.114	253.657	251.971	203.514	259.543	210.343	246.629	238.057	219.914	263.8	243.314	225.286	229.8	194.943	240.514	256.457	267.343	275.4	262.714	231.914	269.2	240.371	235.829	274.629	222.686	290.971	256.314	288.343	287.229	238.314	238.371	266.229	276.829	284.543	254.8	232.571	208.371	268.914	259.971	234.771	249.514	270.8	240.543	248.657	255.857	247.057	259.086	229.6	257.057	259.429	113.771	281.457	255.571	235.971	265.743	242.314	277.543	219.571	212.714	252.686	258.429	217.771	239.629	237.057	230.857	232.229	226.629	205.571	249	221.543	252.171	225.829	216.371	231.6	210.657	290.943	266.6	245.314	220.943	226.6	
-0.44	200	240.029	223.429	241.714	234.086	251.629	252.571	292.714	123.229	252.6	226.8	252.371	296.743	298.2	241.629	249.857	267.543	256.686	284.743	222.8	251.514	228.8	206.629	248.943	219.4	207.171	241.314	119.2	251	263.4	272.886	257.629	241.6	265.686	213.143	267.686	251.686	258.057	213.171	246.057	271.4	237.886	262	242.343	239.8	250.971	261.771	312.286	213.2	251.2	254.229	117.343	262.857	273.4	290.086	261.086	260.857	247.571	208.229	225.629	263.514	277.943	277.457	243.8	234.429	220.486	264.114	257.371	282.114	261.143	238.571	275.514	224.057	216.743	204.543	231.257	209.486	117.429	246.6	252.257	216.543	249.829	210.8	216.714	250.8	314	263.029	183.8	234.2	219.629	261.543	243.086	216.543	271.657	199.057	254.343	268.057	269.029	268.657	247.829	227.771	255.771	236.143	276.457	203.257	267.4	268.629	220.171	268.257	245.6	230.257	228.286	212.971	248.229	252.771	245.429	251.943	254.4	249.429	251.286	241.086	237.743	264.543	236	287.629	257.371	225.371	260.114	232.457	219.429	218.257	228.943	246.171	250	216.543	260	276.886	221	234.571	242.886	253.714	224.114	272.686	226.229	233.171	228.657	213.057	225.657	258.057	126.543	264.4	278	270.486	226.943	221.257	198.2	214.657	229.571	234.114	253.314	248.657	254.971	226.714	237.4	234.943	311.571	245.4	272.229	263.4	196.257	240.914	270.657	229	235.6	266.029	235.371	272.686	256.457	299.943	284.686	270	247.171	211.171	253.743	114.771	236.114	245.257	260.257	242.514	247	217.886	262.8	261.686	223.543	231.914	217.314	238.829	227.543	211.8	218.657	313.143	
-0.43	200	287.829	222.371	229.2	271.057	280.657	253.571	227.257	246.114	230.971	231.371	218.8	221.314	263.429	241.571	246.4	245.829	274.771	291.171	259.343	260.029	269.714	278.429	231.686	265.657	269.286	233.314	270.457	222.686	274.4	248.771	232.743	236.886	249	239.971	264.657	247.829	254.629	241.114	235.2	219.743	123.6	277.229	267.971	242.286	130.971	244	293.943	233.143	247.714	215.286	234.114	265.514	275.429	204.2	243.429	266.771	217.686	250.2	235.257	256.2	229.914	285.971	251.429	235.286	219.629	237.543	248.657	263.857	287.143	257.543	282.714	250.571	257.486	282.914	232.914	250.229	207.486	229.114	128.686	247.571	232.429	259.714	232.029	216.229	307.486	254.829	298.4	273.257	256.486	235.8	285.6	218.829	226.314	226.914	308.486	226.8	268.629	268.314	224.686	235.914	230.686	228.2	240.857	212.486	260.886	254.086	302.086	239.486	232.257	219.4	256.371	210.6	259.314	231.886	259.629	220.257	198.057	234.457	232.514	270.486	261.971	199.886	235.743	231.057	300.571	248.657	229.743	241.914	260.857	140.886	245.286	250.686	239.371	257.686	249.229	217.914	234.686	224.314	295.629	274.829	240.457	241.4	226.4	263.543	227.343	238.743	239.171	237.343	230.457	253.143	243.857	218.971	211.857	196.829	210.6	242.286	222.429	237.314	285.771	231.571	226.514	297.657	117.857	253.771	247.543	228.829	244.314	221.4	203.143	260.286	249.286	286.257	251.171	218.429	230.657	242.8	228.971	236.543	231.4	241.2	270.4	249.743	232.029	231.714	261.629	222.629	119.171	249.457	234.629	223.343	257.343	259.257	238.114	285.257	204.886	240.143	198.343	232.514	183.4	251	
-0.42	200	278.257	246.486	237.743	229.657	203.057	297.371	214.143	231.886	220.543	288.514	289.086	228.571	243.457	234.457	253.143	196.657	221.343	194.086	278.029	245.343	247.686	243.686	224.543	253.086	236.743	269.2	255.371	226.571	258.457	238.686	122.886	215.543	231.2	215.571	225.457	267.771	121.371	254.886	271.771	192.343	266.114	215.886	243.229	203.629	190.171	230	267.086	246.571	265.2	250.571	227.514	258.371	210.286	276.6	279.086	242.2	251.771	239.429	277.857	250.057	261.629	239.286	246.971	210.886	260.943	218.2	252.829	287.514	258.514	253.8	259.8	206.886	195.429	296	247.8	264.114	222.286	277.629	236.6	211.743	229.857	270.029	231.114	230.657	225.086	242.057	217.114	254.771	280.571	231.143	265.314	285.514	250.2	256.914	213.229	273.743	203.571	278.943	240.914	232.029	261.2	242.886	216.286	221.286	222.429	264.771	250.629	251.2	239.514	217.943	220.086	214.829	268.886	254.771	232	249.6	225.686	231.743	247.114	254.829	245.286	257.057	284	264.429	265.657	255.057	233.8	234.914	224.657	217.829	236.229	242.771	242.171	210.4	204.886	220.629	216.029	226.571	230.057	217.943	272.8	234.086	233.343	233.029	283.257	244	240	279.743	252.457	236	239.2	215.4	215.143	262.429	227.857	271.257	230.943	236.143	208.057	260.743	237.286	233.429	225.429	257.429	259.543	129.314	254.057	122.114	228.8	246.457	232.486	243.514	266.371	236.886	246.971	277.371	280.2	215.343	205.286	257.086	110.886	267.343	238.657	248.086	232.029	243.943	216.171	236	286.514	254.771	248.8	231.943	270	249.314	233.114	241.971	251.914	248.114	268.343	217.257	
-0.41	200	259.571	218.371	228.286	278	216.086	193.771	229.143	243.029	261.486	244.743	264.857	205.543	221.371	126.771	265.086	260.286	227.314	246.8	278.657	246.543	274.2	246.2	224.4	311.943	260.971	252.429	223.629	226.486	217.971	234.686	275.029	250.857	257.4	292.857	253.886	228.686	258.2	238.486	229.857	235.4	251.429	200.657	271.829	272.714	245.971	239.086	131.029	236.6	224.457	219.857	239.886	233.971	287.686	242.714	255.429	242.429	264.057	213.429	256.057	230.086	118.886	270.4	285.457	249.771	259.714	233.143	119.686	205.229	231.286	219.857	237.686	228.143	132.286	245.971	246.771	251.657	238.6	254.714	281.971	205.114	256.429	273.657	237.171	255.629	230.486	268.114	223.257	253.314	262.2	267.429	254.314	118.829	263.514	260.886	267.771	263.571	247.314	266.086	266.343	113.886	234.171	240.029	264.229	244.514	233.629	264.114	265.857	249.629	235.429	262.114	311.429	240.4	132.429	240.257	241.686	208.457	248.6	290.143	241.857	252.971	208.771	253.657	249.686	239	244.429	185.314	271.457	240.314	243.257	300.229	256.314	258.514	266.686	230.486	260.343	244	262.914	255.371	239.686	232.114	141.257	285.571	122.686	225.257	249.686	215.171	251.657	238.6	210.143	277.171	221.914	267.143	276.171	209.8	246.057	245.571	214.886	253.629	267.229	236.286	288.829	206.371	302.314	125.4	232.171	274	230.857	259.714	248.886	277.343	191.971	306.543	234.8	291.229	257.086	271.829	294.314	256.8	223.6	266.943	260.314	251.257	236.857	257.2	200.914	242.971	134.914	248.429	220.4	218.914	233.8	262.314	290.457	288.486	260.657	280.229	260.029	282.4	222	253.829	
-0.4	200	120.857	233	246.657	278.286	246.286	244.829	253.8	254.571	310.086	244.514	260.971	251.771	274.857	234.914	227.829	204.914	123.514	249.486	223.514	248.771	239.514	235.971	265.514	256.257	246.886	256.686	201.229	244.914	266.629	227.4	220.486	212.829	244.086	256.743	283.714	237.971	255.086	231.029	229.657	116.8	303.086	233.571	215.657	236.086	226.686	210.943	251.6	226.257	230.886	216.543	237.686	234.029	257.286	203.971	267.371	250.057	250.4	246.486	276.571	219.543	259.2	269.343	286.857	266.343	206.743	251.486	299.4	218	242.029	233.943	268.371	289.629	279.514	247	245.943	203.257	244.229	247.714	275.886	239.571	263.257	226.771	234.257	207.4	226.8	243.486	273.857	205.286	315.4	251.086	218.829	268.343	260.686	217.857	243.543	292.4	259.829	214.714	260.914	230.971	224.457	193.229	255.743	236.257	269.371	223.8	204.4	212.314	261.029	218.029	218.743	247.457	255.6	199.029	261.6	296.371	198.114	259.714	221.543	225.429	247.4	246.629	227.743	220.914	239.857	279.714	242.314	246.229	283.686	243.771	237.914	253.857	274.429	248.4	224.514	269.086	241.257	250.2	233.514	230.086	239.371	275.343	281.114	227.429	273.829	213.486	292.857	123.886	265.571	259.543	108.4	268.057	227.6	244.514	247.314	265.657	217.4	267.771	240.571	236.171	252.6	254.257	128.371	256.314	125.486	200.2	274.6	253.314	120.086	261.771	251.029	243.371	273.971	235.114	259.543	113.743	208.143	243.514	261.4	113.4	253.686	203.057	230.257	201.6	285.829	244.229	209.857	231.857	227.029	268.486	252.886	212.457	252.057	241.686	229.943	197.971	239.171	242.086	241	222.971	
-0.39	200	266.229	227.343	219.886	234.143	272.114	223.171	299.8	210.743	224.457	221.571	239.2	210.343	220.943	232.029	239.486	248.714	237.457	221.629	252	255.143	270.829	223.514	244.286	211.2	112.086	277.143	116.686	264.171	264.857	247.514	273.886	243.171	251.257	234.286	241.943	234.743	225.4	231.6	261.714	191.029	256.343	244.8	246.314	208.429	117.371	227.257	205.657	229.6	234.4	254.029	228.2	225.029	249.286	133.114	239.4	240	313.857	294.029	227.086	237.257	243.343	221.743	270.714	230.771	207.657	226.771	238.514	121.686	238.657	248.943	238.971	236.914	119.886	208.914	230.429	248.943	233.314	287.514	201.514	259.314	268.314	270.657	253.343	216.571	224.829	250.114	226.343	249.114	228.343	217.4	246.771	217.571	262.571	112.371	267.514	228.771	250.686	289.429	268.371	264.543	228.057	241.657	204.486	237.6	212.686	285.286	245.829	251.571	227.629	220	234.343	222.314	247	239.857	195.371	274.8	231.257	220.686	244.143	280.257	284.286	241.029	263.6	262	284.343	247.886	252.314	253.829	224.314	212.4	242.657	274.2	270.543	223.914	232.657	240.971	280.457	256.429	289	242.657	261.171	244.057	243.743	230.286	288.343	244.4	272.571	257.657	301.971	240.486	202.686	213.257	249.829	231.629	243.143	258.457	261.743	236.086	301.457	247.857	233.743	243.971	98.8857	285.743	247.4	199	231.229	253.057	251.429	272.657	238.6	270.343	229.771	233.543	219.029	256.257	229.857	244.2	222.943	271.229	231.829	268.914	275.8	215.686	276.514	241.914	250.286	221.057	256.971	217.8	249.657	124.857	194.571	218.571	215.686	248.143	228.4	240.914	259.943	286.086	
-0.38	200	210.886	269.914	217.086	125.629	198.657	246.829	246.2	219.8	279.629	234.943	262	207.457	265.514	105.429	261.457	258.371	211.457	239.714	246.457	288.229	275.8	253	115.314	249.971	199.714	230.343	242.914	260.343	230.4	245.171	245.057	260.629	244.857	260.571	250.057	255.943	250.829	252.114	228.6	237.429	227.2	279.8	302.143	244.943	238.2	233.114	288	249.343	224.029	239.743	271.257	232.143	288.886	239.657	247.086	262.143	258.486	211.857	230.8	258.6	225.486	269.114	206.314	217.486	234.657	229.2	259.657	208.571	258.8	272.429	237.343	252.314	252.286	269.657	241.371	236.286	270.943	234.886	115.086	257.657	203.371	248.829	276.743	265.257	249.429	204.514	249.771	130.971	238.771	271.057	248.743	288.943	211.2	220.086	223.229	244.943	224.743	251.857	207.343	255.714	116	254.571	253.029	234.886	286.343	271.229	234.4	250.829	242.686	124.771	220.971	227.429	255.686	225.4	251.286	251.257	236.114	219.2	228.429	287	107.486	260.114	281.857	242.4	275.286	234.8	243.2	240.086	256.914	126.429	212.429	229.743	238.771	249.429	228.114	242.086	232.686	237.686	245.4	261.229	243.429	345.829	217.314	240.886	136.371	242.943	258.314	237.886	213.4	254.657	248.2	217.686	222.971	267.171	264.943	227.486	257.657	249.457	223	245.429	263.371	238.229	235.714	248.486	231.657	258.743	243.857	210.914	215.114	253.486	253.314	260.829	255.143	241.114	219.6	246.571	286.914	288.486	286.2	219.114	258.286	214.543	114.6	231.829	230.971	221.8	206.6	272.857	210.371	256.943	212.8	228.229	270.971	257.571	237.714	231.886	233.971	224.314	204.943	257.314	
-0.37	200	225.086	243.6	202.886	118.086	261.057	268.229	243.143	218.057	123.029	285.629	245.571	258.571	266.4	277.771	282.314	224.371	265.057	217.086	238.114	248.371	242.8	248.514	203.857	230.371	216.914	127.429	249.114	263.057	227.743	214.171	231.029	230.257	291.829	224.486	232.371	310.8	120.629	264.857	271.457	241.029	231.371	133.771	250.086	257.571	267.771	226.686	231.286	212.029	238.857	299.286	211.2	243.971	248.571	243.686	236.629	262.629	262.971	228.143	210.8	239.114	231.143	272.114	259.914	258.971	222.2	280.914	248.943	278.4	248.229	256.143	224.943	220.886	241.629	217.457	261.086	121.6	265.571	218.914	234.343	267.486	262.571	238.429	212.914	237.743	251.6	248.314	253.629	226.343	227.714	243.686	236.457	295.857	237.286	289.429	285.8	286.857	249.143	113.771	273.143	230.914	248.2	247.971	238.943	246.371	263.686	258.4	293.771	226.286	263.114	247.686	210.229	243.6	279.371	259.8	250	222.6	290.886	261.2	264.429	238.514	237.8	238.686	234.114	256.771	272.514	219.257	295.886	250.457	257.714	242.514	287.057	254.343	227.914	282.029	236.543	243.314	221.057	270.6	254.343	240.371	263.543	216.686	245.743	217.571	208.486	288.2	109.371	261.171	124.686	245.657	225.257	248.114	290.514	231.971	258.914	229.314	254.171	258.771	234.2	267.229	272.743	240.143	241.457	210.771	266.429	248.886	249.886	250.971	282.229	269.343	238.6	217.229	204.2	271.943	259.057	284.114	267.229	219	215.4	262.343	256.343	241.4	245	234.914	252.314	292	244.629	226.914	243.086	237.514	261.714	279.4	244.686	229.429	250.057	247.229	232.057	245.486	259.686	282.429	
-0.36	200	276.343	217.571	242.286	246.943	238.114	265.171	134.057	244.771	284.429	276.514	222.8	220.343	244.886	241.657	240.686	276.057	119.086	258.829	236.714	201.4	206.486	219.543	234.371	307.314	290.371	253.629	234.143	131.514	131.886	231.143	253.4	275.4	229.857	270.686	248.943	230.886	210.457	213.057	298.6	233.486	218.8	276.629	255.343	212.743	237.029	211.771	245.514	219.057	201.771	226.714	237.143	236.657	233.829	269.429	210.629	267.629	204.686	240.8	224.686	258.686	216.743	216.286	240.086	260.457	234.543	287.514	229.486	226.886	243.486	223.257	122.857	209.629	237.657	231.257	206.486	275.743	220.886	237.6	256.8	258.4	228.486	212.714	225.029	209.314	236.6	244.371	263.686	279.514	240.486	227.914	279.4	120.371	236.2	228.171	225.143	131.771	278.486	233.114	276.914	245.971	266.943	107.114	213.314	217.6	286.914	221.286	227.6	246.714	252.629	271.714	123.8	305.114	214.686	109.771	271.571	295.314	231.714	250.486	221.429	123.571	213.086	125.429	270.257	241.629	205.114	261.743	274.6	254.771	247.971	250.714	251.286	235.914	237.314	242.171	273.057	211.4	127.571	247.029	249.229	231.8	210.8	253.543	252.543	273.4	296.2	223.257	248.714	233.543	245.486	213.857	242.543	261.857	250.6	266.743	221.057	294.771	233.143	279.229	246.2	283.514	263.886	114.914	120.257	267.686	258.714	243.714	268.943	201.486	243.086	228.143	230.714	256.343	240.486	226.2	283.086	275.486	275	117.229	209.057	126.486	238.971	245.2	227.714	252.914	213.857	251.829	251.771	231.057	227.714	240.343	236.457	267.829	253.686	266.686	230.343	222.486	233.257	127.4	226.4	239.743	
-0.35	200	122.257	240.114	233.486	227.743	233.714	255.514	222.371	248.914	271.029	249.314	225.8	273.771	275.971	233.457	262.171	232.514	252.914	252.029	225.629	266	241.971	243.4	219.343	274.914	246.457	246.971	221.543	227.171	253.6	265.686	124.429	233.714	207.371	232.171	272.057	268.8	212.257	247.314	263.314	259.257	258.371	237.629	238.971	231.171	254.543	260.086	246.114	216.286	249.486	243.257	283.4	107.714	205.829	278.8	219.6	256.886	253.8	289.971	264.057	234.4	292.114	226.2	218.086	220.257	247.286	254.686	109.886	247.514	198.114	146.629	249.314	235.314	258.429	239.429	209.457	224.8	207.543	203.486	255	246.571	297.314	257.143	297.314	232.829	268.829	221.457	265	227.971	240.114	256.514	231.686	204.771	259.457	232.171	296.457	243.457	275.514	253.086	226.943	245.486	255.543	123.543	211.457	238.971	115.114	274.343	253.257	195.2	256.314	248.543	217.457	256.029	212	272.943	265	273.8	229.086	249.543	218.114	233	235.457	232.429	247.086	236.657	247.686	237.886	116.714	250.857	231.714	227.257	273.371	249.571	288.857	224.029	221.543	232.629	266.571	232.971	289.4	223.371	205.629	202.457	233.229	230.2	242.086	241.886	221.114	251.286	260.029	107.571	253.371	238.8	243	242.2	250.286	263.857	208.829	234.343	268.343	239.486	268.286	229.514	221.8	234.857	247.486	247.914	285.257	285.8	263.4	251.371	227.6	233.514	220.171	118.629	250.2	242.314	237.057	300.714	251.029	238.057	241.486	233.743	196.714	194.943	255.371	221.8	210.571	230.257	212.286	272.686	252.743	256.114	283.543	143.543	106.286	113.057	244.857	215.943	273.257	245.8	
-0.34	200	274.914	258.914	239.857	266.8	124	249.171	267.257	234.886	238.314	223.429	289.457	277.8	262.486	248.6	223.371	250.629	248.029	260.314	229.543	232.429	271.114	284.771	226.486	280.543	231.543	212.743	257.171	253	235.571	226.571	217.171	256.514	253.6	254.686	276.371	261.086	240.457	198.4	251.714	233.4	114.857	256.543	260.171	217.514	257.714	224.571	250.771	238.629	236.486	279.6	263	286.2	218.143	207.257	116.943	260.714	239.514	239.714	208.829	246.171	115.8	245.029	232.143	243.457	108.429	283.029	127.486	276.343	258.543	215.686	264.943	296	238.171	273.8	226.6	268.771	273.029	237.029	240.714	238.057	235.943	282.743	236.229	237.171	246.971	237.743	117.771	233.971	190	250.914	239.657	229.429	243.514	241.314	273.286	279.171	214.229	226.829	253.143	241.971	266.886	251.971	248.714	215.486	109.971	194	256.571	260.714	218.229	252.743	234.886	245.057	245.486	261.657	253.714	198.343	227.143	120.943	236.914	241.543	248.571	240.2	232.829	124.971	263.857	234.029	274.857	252.2	247.914	247.314	245.829	219.6	225.286	249.371	249.286	107.543	245.686	241.257	204.571	256.029	230.571	261.486	201.886	204.771	253.086	267.943	281.657	269.457	275.029	211.229	198.4	121.6	246.114	248.743	241.171	264.2	296.886	258.629	236.457	235.8	232.371	277.686	262.257	255.571	251.143	214.829	253.486	188.514	221.229	229.943	230.743	239.543	265.057	220.371	290.543	266.257	304.829	310.2	226.8	253	238.771	252.514	247.686	247.257	115.829	236.057	236.914	275.914	286.543	223.257	264.2	214.657	215.143	218.829	243.371	237.086	269.514	277.229	225.143	258.686	
-0.33	200	202.629	265.343	235.343	290.057	117.771	231.4	254.114	237.114	113.657	253.914	239.4	263.629	235.486	220.057	270.829	249.171	211.686	241.686	288.743	319.257	279.229	239.686	106.486	234.514	235.943	232.457	231.4	248.657	235.771	242.914	281.714	238.143	200	249.657	219.257	217.229	237.743	250.429	123.029	203.971	208.686	314.886	215.143	273.343	232.486	225.8	263	224.114	209.086	249.943	253.371	279.343	263.4	278.2	216.857	244.971	233.086	214.514	242.714	117.086	286.886	215.371	261.886	231.829	276.029	253.886	261.029	296.229	215.257	257.114	249.514	259.571	255.371	254.457	113.343	233.486	212.114	226.286	278.771	277.086	269.229	252.971	208.314	275.571	221.8	205.2	127.743	226.171	276.086	216.543	301.429	305.2	269.057	101.029	272.971	251.457	244.6	272.2	251.8	220.571	208.857	227.771	254.8	240.343	209.029	260.314	196	262.229	247.343	232.914	304.914	259.486	233.8	244.886	240.486	211.343	230.914	233.371	243.086	223.629	217.971	275.971	273.429	244.886	286.914	281.457	247.743	251.943	235.114	254.571	225.343	266.857	238.829	264.8	266.943	223.857	227.686	232.114	267.429	233.257	286.714	128.229	110.029	273.486	258.429	235.4	276.6	197.8	248.314	220.343	254.114	284.4	255.486	266.343	241.914	247.286	222.171	256.629	260.314	225.857	252.457	240.486	252.857	217.743	240.229	212.257	243.486	307.971	275.057	241.171	241.114	220.4	114.829	240.714	251.886	271.114	221.286	268.229	259.6	228.886	120.2	266.2	242.4	214.6	225.771	230.571	242.571	223.657	226.886	227.286	120.686	213.029	241.457	250.914	257.514	280.086	246.714	211.914	221.343	234.286	
-0.32	200	262.886	239.829	257.829	235.086	281.2	243.057	241.543	124.4	250.514	220.657	214.429	229.229	266.4	109.6	215.8	112.371	257.771	234.257	219.943	234.343	262.629	241	246.914	228.8	235.829	222.914	235.914	291.829	287.286	216.6	235.514	235.771	235.371	225.429	247.771	246.257	257.343	276	244.514	279.629	270.943	291.6	278.4	208.029	259.6	267	291.543	283.343	251.486	265.8	219.714	223.286	247.486	272.229	276.286	213.571	234.143	251.914	251.229	252.886	221.2	251.229	236.8	270.371	263.229	250.029	271.4	240.029	239.029	220.629	220.743	216.743	257.2	281.543	213.286	264.029	250.771	266.4	258.771	126.971	288.514	243.143	263.857	210.371	126.4	106.543	240.971	281.057	240.686	244.2	242.514	256	260.2	229.343	104.371	247.571	282.6	264.714	258.143	212.8	260.771	228.057	286.2	246.886	274.714	270.657	104.343	305.486	220.171	226.629	257	267	288.229	242.286	262.657	221.486	222.4	264.114	266.114	273.286	237.829	115.514	263.314	245.229	241.2	229.771	224.229	243.257	286.486	241.4	228.857	231.886	223.343	287.057	227.514	126.771	220.429	111.6	240.886	295.343	132.771	265.543	243.686	239	235.486	258.6	201.171	109.343	248.914	229.457	227.571	119.229	242.114	233.657	268.457	126.229	259.2	260.829	256.657	230.743	203.086	262.743	257.429	259.571	213.8	266.171	286.886	259.543	270	233.543	213.6	267.229	262.971	250.057	227.657	249.571	271.6	260.371	119.971	315.914	190.857	272	250.086	246.4	250.114	129.543	250.057	206.829	257.543	264.057	230.314	243.086	245.086	249	221.286	235.6	253.314	245.314	123.2	189.6	
-0.31	200	241.914	245.057	262.229	230	254.714	237.857	235.857	268.114	260.771	262.086	209.857	289.571	228.857	212.486	250.714	237.371	223.457	271.657	257.771	266.171	229.257	276.6	238.257	284.743	245.086	232.743	259.886	120.029	248.429	119.714	212.457	177.714	251.629	217.857	238.029	265.229	238.143	223.343	240.514	118.6	227.171	204.143	275.514	227.857	268.343	234.829	272.8	254.371	241.886	231.314	234.114	118.743	267.829	279.686	249.829	212.343	241.314	272.4	231.543	256.514	244.943	205.229	246.514	275.857	231.943	251.029	266.4	255.857	213.657	284.914	259.057	230.971	227.114	228.257	250.229	260.286	258.2	253.914	262.943	244.6	228	281.714	245.914	258.2	253.314	243.514	298.114	240.4	246.257	228.943	225.857	262.171	244.4	220.057	261	248.057	122.543	263.257	228.886	272.714	198.657	263.657	251.914	112.257	218.686	307.429	237.171	232.543	253.857	198.457	256.114	235.743	257.4	228.314	259.714	229.314	263.029	247.229	259.4	265.314	294.8	249.543	291.486	108.886	255.429	214.343	268.086	262.857	244.8	228.457	255.6	259.514	133.971	226.686	223.086	205.143	278.571	121.686	262.657	260.486	246.171	243.857	232.943	253.543	246.371	233.171	207.114	286.914	217.886	255.629	225.543	222.657	267	217.543	250.286	227.829	310.543	216.6	231.257	247.829	258.743	277.714	272.286	285.457	232.971	213.543	258.457	263	113.029	247.686	225.4	226.543	208.686	289.571	248.143	242.914	246.371	255.743	236.743	257.457	239.257	257.686	275.286	254.229	238.086	243.829	272.429	250.857	124.6	247.886	282.314	246.857	227.114	251.8	231.771	223.943	254.8	240.686	221.971	241.514	
-0.3	200	258.571	208.2	245.229	296.143	232.771	211.714	275.086	230.743	238.143	223.343	260.657	216.6	117.629	247.857	226.886	254.229	221.657	271.657	250.657	219.286	246.229	251.257	227.057	222.143	109.143	238.371	259.686	203.371	296.714	251.971	260.257	256.543	241.286	224.486	283.914	256	223.771	224.829	219.143	255.086	265.171	246.371	212.771	239.2	247.286	242.657	244.429	215.343	119.943	309.057	252.8	290.886	246.714	208.514	270.2	261.743	220.171	112.029	306.571	224.857	249.114	274.829	227.143	232.743	233.514	249.343	128.914	272.743	256.857	277.429	245.971	246.971	292.429	305.629	253.8	134.143	281.771	267.114	271.486	241.286	210.8	268.486	259.457	228.029	246.886	230.543	263.6	224.914	238.771	231.743	237.229	238.629	253.686	227.486	237.971	289.457	210	251.171	265.714	253.143	264.743	268.029	283	264.971	271.057	270.171	239.286	234	231.486	206.371	242.771	245.286	225.429	216.571	255.286	210.657	110.771	251.257	237.8	226.343	263.743	263.314	220.429	220.229	211.371	222.857	213.857	207.914	230	301.829	250.371	223.343	247.2	115.514	226.029	244.714	216	255.4	237.629	239.657	266	237.514	209.6	235.6	219.543	247.229	268	220.943	228.514	246	248.6	240.086	253.914	263.629	109.914	247.543	240.229	289.714	276.857	246.543	269.857	252.314	277.257	276.486	273.343	242.343	240.343	237.857	241.143	263.086	255.514	259.114	196.971	110.314	247.429	265.543	237	225.886	243.171	248.371	121.029	223.886	239.171	247.686	237.371	221.514	268.429	208.343	302.943	187.914	256.971	231.029	278.171	243.6	152.571	251.657	235.686	282.629	252.057	250.543	
-0.29	200	229.629	222.343	270.457	234.286	113.086	216.8	229.714	253.857	283.543	267.429	256.686	241.057	243.543	286.143	225.657	212.829	116.686	222.2	238.771	281.314	222.857	290.829	294.543	235.4	231.486	261.086	253.771	233.771	241.171	232.486	233.2	125.971	222.343	227.114	245.743	249.914	243.886	237.914	243.314	273.229	217.2	230.229	246.686	238.629	124.857	114.029	245.8	244.057	224.571	315.514	274.171	221.4	206.143	265.314	244.257	228.029	223.943	296.6	248.314	243.886	224.6	251.886	246.343	273.8	98.9143	269.657	255.886	238.371	262.257	269.629	286.171	242.4	241.457	240.4	243.543	241	264.086	238.8	229.714	235.514	270.171	254.943	266.771	251.457	270.257	250.257	235.229	124.857	205.2	273.571	253.743	268.657	234.657	241.229	107.371	201.714	203.8	239.8	269.714	201.486	256.914	275.943	250.943	138.829	247.086	230.943	257.857	263.114	313.686	272.629	253.914	240.6	239.257	222.514	119.6	245.686	227.086	220.114	251.114	111.771	234.514	221	248.486	118.286	234.4	130.543	244.343	225.029	249.457	212.971	209.914	229.286	236.457	261.029	236.171	257.486	241.829	234.143	243.6	228.743	230.229	233.286	307.829	240.2	191.371	239.743	216.943	236.857	260.743	274.057	270.2	122.429	221.314	133.114	244.857	265.457	282.943	264.943	246.857	287.343	230.4	110.743	297.886	262.257	222.914	115.743	216.6	268.486	211.8	251.114	240.714	240.057	115.686	241.743	276.286	211	262.571	126.971	266.086	210.8	213.429	278.771	120.257	256.029	264.657	239.143	185.343	246.829	271.143	266	276.171	256.486	240.314	257.286	266.143	276.486	202.943	223.971	252.971	242.914	
-0.28	200	259.6	238.171	247.943	206.486	117.2	110.686	236.457	283.743	199.457	217.114	202.057	221.571	289.857	251.971	233.8	263.629	280.629	234.829	265.429	242.771	219.371	243.571	248.429	253.629	233.543	118.143	211.2	245.457	241.914	233.943	225.771	260.486	195.657	236.686	247.971	206.543	262.371	243.629	237.486	114.086	247.429	218.4	250.571	273.314	248.486	216.029	251.657	114.086	212.286	286.429	206.143	278.057	265.657	196.857	214.886	119.943	242.714	233.057	117.057	114.657	251.114	233.514	118.2	132.429	233.771	278.257	260.943	252.486	232.829	237.657	248.057	242.171	236.257	214.229	246.8	276.429	205.486	225.086	273.714	279.143	220.4	280.486	239.457	230.8	214.286	285.286	282.114	278.571	271.914	215.086	218.943	212.686	240.629	270.771	270.6	257.343	254.743	253.257	234.514	226.657	304.086	225.914	273.686	234.6	202.771	206.114	245.486	264.257	233.686	256.8	238.4	256.429	254.143	250.343	288.829	244.629	240.2	219.143	284.743	273.6	202.429	223.171	255.829	256.343	268.743	253.971	256.4	291.629	224.314	270.8	256.143	298.657	254.171	239.8	117.686	256.686	214.743	131.371	218.686	239.629	206.343	223.257	261.029	277.8	127.8	195.6	233.114	277.629	220.371	246.143	231.543	247.4	223.686	211.143	269.971	257.543	239.257	252.8	246.629	123.914	218.743	225.6	233.2	226	255.4	215.086	210.029	249.543	215.629	209.6	264.657	230.8	275.057	249.114	273.057	232.657	238.314	243.543	292.029	254.571	260.829	235.857	118.971	276.8	275.743	240.571	271.4	120.6	262	262.4	271.257	266	235.286	213.029	223.629	244	266.571	283.114	222.657	108.886	
-0.27	200	240.714	229.314	234.914	259.6	276.029	244.371	236.457	262.114	228.629	235.143	209.114	226.286	221.229	245.6	258.171	111.4	238.629	257.857	215.4	242.686	251.371	247.6	224.657	264.714	221.514	226.829	124.171	239.429	255.543	259.086	259.829	223.143	219.543	259.457	288.143	245.143	260.771	242.8	252.429	226.971	231.657	254.114	236.629	265.229	232.6	284.686	244.771	236.771	205.743	216.571	253.429	241.829	284.229	209.371	207.714	293.057	232.171	239.057	235.343	252.543	237.6	260.971	253.771	260.086	241.343	238.714	176.629	271.886	264.571	282.343	247.2	250.029	214.771	254.657	280.314	215.571	247.143	269.086	197.571	247.886	255.286	238.286	243.086	258.057	235.257	245.514	256.286	224.514	130	228.914	221.686	257.057	261.543	270.629	238.2	124.743	236.171	262.2	246.029	233.343	238.257	234.286	277.657	226.829	116.314	251.143	214.029	238.4	234.6	230.543	222.686	248.943	249.657	220.857	250.057	258.829	247.714	219.429	219.4	242.743	243.143	192.2	241.771	277.543	206.457	237.714	111.514	203.6	240.343	120.371	244.486	243.343	263.543	262.429	265.114	207.8	214.829	232.457	210.029	214.8	118.714	225.686	197.4	195.429	189.2	257.086	191.8	239.714	276.829	235.8	119.514	228.8	272.257	284.629	225.371	231.8	280.829	230.314	284.457	239.343	275.686	233.029	199.714	241.257	253.4	270.229	252.086	217.914	252.686	237.429	252.343	206.057	269.829	273.257	203.514	279.086	256.314	269.543	209.486	217.943	248.257	271.971	266.8	235.371	232.4	263.857	253.6	232.943	235.114	234.514	228.571	250.686	244.971	208.257	243.2	233.314	285.257	260.314	284.4	246.743	
-0.26	200	240.086	239.371	262.914	219.057	259.514	218.429	239.629	258.514	293.714	241.086	203.257	272.571	244.629	241.743	241.857	253.857	241.571	282.086	114.229	242.571	258.457	226.8	238.171	232.743	270.8	242.829	273.371	123.686	244.143	256.686	253.2	122.543	255.571	229.143	233.286	202.857	277.6	239.571	204.514	223.829	297.114	240.857	288.457	229.457	227.429	242.8	245.514	237.6	214.743	288.029	239.886	219.514	263.514	281.4	244.086	219.971	126.914	257.829	244.714	252.514	207.314	247.229	259.714	223.771	230.971	213.057	261.171	241.057	202.629	265.114	275.829	211.714	118.971	227.486	122.171	226.943	267.457	259.286	288.829	212.571	245.086	222.486	300.086	242.943	265.4	279.8	122.629	108.914	257.829	257.143	243.857	206.686	278.514	243.171	226.829	117.286	251.029	194.571	221	256.171	247.029	250.686	236.114	259.629	201.686	239.8	230.2	112.514	260.971	256.857	222.4	241.057	246.571	122.057	261.657	222.743	264.514	271.914	255.429	258.8	230.314	261.286	235.657	224.686	235.4	226.457	243.714	208.543	247	257.543	274.571	270.257	284.029	245.514	123.971	217.057	265.314	214.457	226.543	122.943	261.143	249.571	204.657	244.486	272.229	253.971	219.514	261.8	127.6	196.286	235.114	191.457	247.114	122.029	281.429	197.886	252.686	271.714	245.229	243.2	234.686	116.2	125	237.971	232.914	219.657	213.429	242.486	269.486	233.629	242.686	291.743	223.429	264.943	127.8	214.6	281.514	276.314	237.114	266.686	242.286	227.943	299.829	265.971	249	218.314	232.514	233.6	228.314	222.514	248.343	252.029	232.457	262.286	235.086	112.629	218.371	261.171	187.171	274.457	
-0.25	200	128.514	259.229	297.971	248.114	212.943	231.829	249.743	277.086	261.171	214.914	240.171	207.543	250.314	250.571	247.686	122.943	258	239.971	268.057	254.886	235.114	250.4	234.114	239.4	248.143	216.029	259.514	240.257	245.8	209.4	216.657	249.114	295.686	125	235.743	253.314	257.457	245.143	215.914	256.086	240.029	259.629	207.8	218.971	317.4	233.886	241.771	237.857	263.171	220.829	237.971	259.257	214.029	235.486	224.457	230.743	219.486	243.686	228.943	112.771	243.086	287.543	244.229	234.486	267.4	254.457	257.229	262.886	220.886	128.857	266.143	268.6	229.4	289.029	235.6	275.057	227.829	209.314	242.257	218.514	293.514	277.486	242.257	260.229	261.229	239.343	223.543	268.686	231.371	286.743	239.343	244.971	210.8	230.6	220	250.629	234.286	314.486	210.829	203.6	266.943	233.257	236.457	275.171	120.514	222.314	244.057	243.257	246.314	226.429	259.6	241.086	220.086	236.857	239.086	245.686	220.886	123.629	248.6	252.543	240.086	251.343	251.457	268.914	238.743	237.229	222.543	299.914	220.971	255.743	233.171	264.286	226.257	250.629	118.229	245.257	217.714	257.457	240.829	226.029	211.029	264.743	229.371	238.171	108.257	124.543	245.229	236.143	123.371	299.629	253	106.943	204.971	242.343	269.2	240.514	269.114	232.457	300.4	277.371	195.371	281.943	111.8	125.886	226.057	247.686	239.686	222.943	223.314	262.714	236.171	250.086	233.371	219.971	240.943	273.657	244.171	255.971	226.486	223.771	236.771	220.114	260.114	286.629	252.057	251.829	109	240.771	249.371	216.857	235.771	268.743	231.114	275.543	109.857	250.771	201.171	247.514	223.086	212.457	
-0.24	200	212.029	263.086	265.686	253.686	191.6	205.771	288.429	210.2	220.6	278.2	239.743	279.486	228.657	271.971	238.857	234.943	283.8	276.886	238.343	254.6	126.571	242.029	274	255.943	260.171	225.286	221.257	270.943	258.971	303.829	208.343	250.229	225.171	228.029	264.4	255.543	117.486	242.143	247.714	191.286	123.714	245.943	231.771	286.314	222.457	253.429	260.343	220.686	261.629	243.2	225.571	247.657	228.743	107.371	229.6	121.771	211	256.229	237.686	259.343	243.857	249.114	281.343	243.314	226.343	240.429	229.143	207.029	248.343	253.286	242.743	241.229	253.657	249.229	124.143	239.771	132.286	239.943	265.629	228.743	230.257	223.086	244.429	215.943	289.771	284.6	131.514	238.314	217.2	229.457	108.8	242.371	204.914	266.314	227.371	226.829	233.886	112.686	245.257	324.286	236.143	265.971	267.457	238.829	230.257	228.686	255.857	246.829	211.886	244.714	236.343	244.4	230.686	275.514	241.086	254.771	279.429	205.029	215.171	295.314	231.257	250.171	233.257	222.6	193.286	236.2	272.429	148.457	253.571	220.943	219.2	241.029	225.2	280.257	260.6	265.429	250.486	229.857	260.114	204.143	247.429	236.829	216.114	252.229	264.286	247.657	266.457	280.029	233.314	234.343	132.571	230.914	254.8	120.629	270.514	218.086	272	248.314	282.457	123.2	219.314	262	283.343	230.857	301.2	291.457	114.143	269.486	226.714	229	236.086	234.343	220.286	223.543	272	226.886	264.629	236.486	225.371	230.114	177.286	218.029	248.229	231.629	255.4	232.686	237.771	250.657	237.886	235.8	256	250.4	245.771	233.829	254.086	250.486	237.2	255.486	258.629	244.629	
-0.23	200	307.229	110.771	121.029	227.371	232.886	283.743	113.143	247.6	235.314	278.6	277.143	242.486	255.429	236.829	258.829	242	242.486	234.2	249.4	116.314	231.914	258.314	236	320.229	257.057	226.457	244.857	307.657	243.029	238.229	262.943	243.257	209.743	241.057	230.543	270.829	241.514	127.543	253.829	237.514	230.343	104.743	246.371	234.029	117.286	262.6	274.857	263.8	235.343	226.514	111.886	237.829	233.886	201.114	243.714	226	234.543	268.686	244.314	231.629	199.486	298.8	244.429	277.6	247.829	259.771	246.714	223.686	255.314	213.829	220.486	278.114	241.571	268.114	272.6	216.571	233.486	242.143	239.714	259.686	240.743	249.829	282.257	249.343	215.029	249.886	242.371	207.486	229.486	269.486	220.2	293.8	268.457	237.371	203.829	252.714	262.343	232.743	297.143	241.429	240.114	238.029	229.6	247.571	202.114	292.514	250.714	240.914	264.343	258.629	259.771	258.657	254.229	245.6	212.457	221.257	222.886	257.971	228.257	271.6	241.4	279.657	248.8	250.743	272.343	232.257	255.629	220.486	235.371	244.714	234.057	223.8	228.714	250.171	232.171	205.2	259.086	230.771	229.371	274.943	218.6	223.429	258.6	234.114	215.029	321.457	277.657	227.543	240.6	128.886	238.286	238.8	227.457	113.829	247.371	239.514	287.257	248.8	232.229	118.2	215.571	236.886	263.114	251.714	225.743	273.4	317.057	260.4	207.314	249.171	230.886	265.286	187.486	213.771	199.229	230.943	133.171	195.571	238.457	254.686	250.6	243.914	215.086	257.943	248.114	257.543	245.143	286.286	271.257	210.029	232.971	252.657	224.429	233.486	249.229	244	275.486	209.686	276.571	252.6	
-0.22	200	229.4	270	252.257	261.4	240.914	291.943	226.971	222.4	215.343	228.057	260.029	272.943	238.6	277.2	208.029	114.171	240.686	231.2	183.943	251.743	254.743	211.943	117.286	292.886	226.457	257.657	215.457	282.6	225.486	113.571	253.629	252.629	247	225.743	244.229	111.486	273.743	230.8	226.829	228.343	207.4	263.943	230.571	118.029	271.829	233.086	238.686	201.486	232.086	271.771	271	233.2	228.086	267.029	122.657	257.143	257.657	273.143	230.286	242.229	247.4	267.714	255.429	239.971	261.343	234.571	252.086	212.771	234.857	269.686	255.4	269.029	238.371	230.686	102.486	225.4	209.371	223.943	238.2	223.914	210.8	234.8	243.143	226.057	252.514	210	263.886	282.029	214.886	248.914	245.314	239.943	264.943	224.457	284.771	184.457	248.8	277.4	218	249.286	238.771	277.257	275.114	292.314	209.514	129.371	251.057	251.943	233.657	205.771	263.886	211.143	274.714	227.229	227.229	259.743	110.571	127.429	271.514	252.286	196.429	248.257	258.286	215.286	257.2	258.429	231.971	257.743	207.914	259.571	228.4	227.229	224.429	256.4	266.314	234.171	253.114	274.257	246.371	279.257	250.286	263.857	127.8	235.314	260.571	251.229	227.371	246.886	222.343	252.6	265.371	239.943	225.686	246.486	240.286	238.829	112.8	249.286	245.714	298.6	216	230.6	252.943	236.943	237.886	223.943	245.4	245.171	276.029	228.686	242.686	278	273.657	255.314	242.429	281	284	248.571	248.114	228.514	248.143	283.657	198.943	271.6	206.343	276.629	235.571	253.514	227.143	224.229	241.6	211.2	214.914	282.543	253.429	237.914	105.629	220.257	229.571	210.2	
-0.21	200	233.886	265.371	264.6	259.457	235.514	230.971	105.857	236.657	245	271.171	266.6	222.686	252.943	211.829	256.114	281.514	278.743	238.571	221.314	253.571	209.857	243.571	239.229	259.886	268.886	211.514	251.314	250.114	242.457	194.029	270.971	256.657	156.486	207.914	251.086	240.971	126.829	258.257	118.257	227.743	266.714	224.6	124.629	257.143	118.286	295.257	272.971	229.857	254.886	260.543	204.543	242	223.4	272.771	248.829	211.314	220.543	282.314	234.114	263.057	243.629	237.629	226.829	253.486	236.114	123.429	231.686	225	221.286	222.343	129.229	258.257	275.229	271.486	218.829	262.543	117.971	237.8	264.343	242.143	233.229	259.571	264.229	275.114	245.257	233.029	248.257	241.943	108.086	251.057	253.429	250.314	247.571	203.714	220.686	246.6	241	116.314	210.629	264.286	212.286	225.486	237.571	111.829	258.057	247.171	263.371	279.057	249.029	242.714	217.343	263.086	114.029	245.686	230.771	193.4	226.086	240.743	114.286	238.629	182	258.4	123.771	123.457	295.057	105.686	218.6	122.886	119.8	242.086	243.971	253.4	230.657	230.371	228.371	206.371	222.686	266.171	264.829	209.829	264.457	232.114	211.629	109.6	256.229	237.429	131.371	231.286	250.914	259.543	235.714	261.057	244.514	287.2	220.857	261.343	265.8	266.743	247.886	223.857	195.486	230.371	250.2	205.886	246.343	191.371	121.686	252.229	223.886	257.771	238.114	246.857	238.229	190	223.514	118.114	197.829	268.6	215.8	121.057	236.229	229.229	216.514	269.314	230.829	243.886	232.314	234.686	222	204.714	223.343	293.486	265.943	226.286	128.571	240.229	208.286	217.914	231.314	125.257	
-0.2	200	279.343	247.657	132.771	282.486	121.086	200.2	239	231.8	237.657	249.943	269.771	232.714	247.486	266.057	251.829	111.771	208.486	295.714	266.771	117.114	259.286	253.743	265.657	230.629	232.971	239.029	264.971	274.343	243.8	265.286	238.6	254.2	264.057	229.886	259.143	214.886	251.314	200.4	257.629	114.657	227.829	212.971	200.429	124.457	281.829	114.6	339.029	219.657	278.257	240.514	259.6	244.543	224.2	245.4	110.086	272.057	106.714	256.486	288.686	251.2	110.543	220.057	234.543	254.457	240.286	267.829	228.457	110.914	243.514	234.514	296.314	274.914	261.857	119.257	261.371	252.229	241.8	258.229	231.371	226.657	229.429	183.514	125.429	211.543	128.714	285.086	234.457	235.143	240.771	191.914	116.629	224.771	222.543	241.429	110.657	222.629	227.8	127.543	244.143	226.771	251.4	236.171	260.4	295.114	257.657	239.114	242.4	221.086	112.686	205.771	273.343	236.371	267.543	256.971	220.686	245.657	242.714	244.114	223.429	252.6	225.2	248.629	216.2	252.857	226.286	266.743	230.629	105.343	238.543	124.343	116.629	106.571	212.771	247.457	268.943	116.429	247.886	223.2	252.629	266.857	220.943	224.286	117.943	204.629	251.8	254.686	106.314	232.229	243.857	214	236.2	222.714	289	123.4	220.343	244.8	228.771	246.6	222.229	242	255.171	216.257	285.543	266.057	227.2	207.486	297.857	289.857	263.429	269.114	213.143	273	242.143	248.914	222.886	101	264.514	233.343	212.771	250.8	247.886	265.229	114.286	106.714	289.371	122.4	107	224.457	260.257	266.143	230.6	245.171	245.629	228.4	250.514	263.429	118.029	202.057	130.114	243.457	
-0.19	200	255.743	258.629	274.486	252.8	122.286	283.257	116.486	254.171	280.971	212.457	131.771	237.143	235.943	275.886	257.457	123.743	113.886	260.6	209.571	196.8	263.286	258.8	141.343	274.971	255.057	296.029	233.543	258.171	198.714	106.686	107.429	249.257	251.229	267.571	104.543	235.8	106.829	189.114	237.086	249.714	117.914	115.829	249.514	245.743	252.514	286.629	215.6	265.914	256.486	232.543	234.714	240.914	225.057	208.886	215.314	281.229	247.114	120.371	274.314	109.343	237	264.743	214.686	254.971	234.514	218.829	242.029	126.314	210.571	237.771	239.4	268.057	251	246.029	229.914	237.229	139.029	235.2	254.514	218.943	115.143	248.086	188.571	225.686	122.743	225.771	248.286	227.343	269.686	125.286	227.829	227.829	232.657	282.714	231.829	113.4	136.429	105.743	268.229	219.143	121.029	217.314	240.286	114.943	226.886	134.886	245.943	251.057	267.571	233.314	236	250.114	260.314	256.657	212.086	283.486	104.286	257.343	231.571	224.8	115.886	242.6	246.686	254.029	142.6	254.086	217.143	225.629	237.286	245.971	213.486	208.771	262	230.086	297.971	236.857	257.229	122.6	112.886	227.543	219.714	266.8	238.543	196.343	265.314	198.057	125.2	218.229	246.314	221.914	110.143	273.543	256.257	135.571	129.943	218.829	221.886	263.257	124.943	221.571	260.943	270.486	240.971	248.657	280.114	245.886	256.286	259.143	249.657	272.029	229.543	262.943	275.257	205.8	239.714	243.514	265.486	232.829	238.771	289.086	247.857	112.829	261.743	258.686	115.371	235.886	235.943	245.143	278.8	219.257	231.714	246.257	274.943	246.314	235.6	246.429	114.343	106	132.971	109.543	
-0.18	200	266.971	244.314	211.771	250.629	242.8	264.4	273.086	225	124.914	236	220.743	240.029	262.314	262.143	218.457	287.429	238.971	130.4	283	305.143	266.629	125.2	111.657	244.086	218.257	132.314	113.6	271.057	275.029	111.714	229.486	227.943	248.171	285.229	111.143	251	247.371	114.4	117.114	264.686	239.686	242.829	268.886	200.257	222.514	265.857	244.8	216.771	123.286	130.057	233.6	212.571	117.257	256.657	292.486	108.2	125.257	250.857	274.771	227.629	263.8	224.143	231.886	286.086	245.429	236.857	256.4	114.286	129.2	104.114	227.143	255.629	251.629	120.371	200.8	231.886	242.543	123.8	277.657	105.286	254.914	140.2	241.514	239.4	277.257	228.4	284.429	277.057	236.143	295.114	247.286	228.4	117.057	262.143	125.257	218.686	279.229	249	232.971	286.657	121.771	219.257	250.057	212.714	120.686	273.886	242.714	119.8	110.629	243.914	273.629	205.429	231.943	255.257	267.457	216.486	228.029	249.857	218.629	109.4	242.514	232.743	196.143	238.686	250.829	286.771	243	272.571	249.2	240.514	228	296.629	214.371	256.114	287.086	215.571	120.114	221.143	288.914	151.257	187.8	242.543	115.857	250.486	240.971	274.6	224.571	245.6	227.857	203.457	239.686	258.657	248.886	258.686	120.914	225.457	213.971	231.343	117.914	106.343	258.314	235.629	250.914	111.771	238.429	212	275.886	254.514	266.629	264.029	216.457	254.886	242.914	123.029	233.857	239.257	127.086	267.8	255.6	243.343	213.914	240.714	284.314	255.686	237.114	229.314	232.857	248.914	244.771	238.257	273.571	250.429	219.686	234.171	212.571	292.429	106.143	205.143	129.257	257.571	
-0.17	200	277.943	240	182.743	235.286	241.686	117.914	252.886	125.143	238.314	114.143	259.143	251.886	246.629	114.2	120.029	233.4	230.229	252.914	226.343	270.943	118.486	228.286	228.086	197.743	218.457	232.886	287.571	261.8	241.171	111.029	263.086	123.429	206.314	226.657	271.143	267.771	220.371	117.6	266.6	112.971	216.629	202.257	111.971	108.143	243.2	110.171	303.829	230.229	239.486	276.171	206.571	272	243.829	254.143	117.971	251.743	204.029	236.714	132.971	218.486	137.571	231.914	257.971	267.057	246.829	229.886	110.2	242.857	219.114	236.829	205.286	231.029	130.971	228.514	215.771	231.829	255	265.829	244.971	110.829	240.657	116.943	242.771	270.971	139.6	239.629	245.257	239	266.6	123.857	274.457	188.457	250.314	229.743	219.714	265.6	241.4	116.657	259.086	249.6	229.943	244.771	115.829	223.886	252.886	122.829	232.6	230.571	233.314	225.714	236	235.6	108.829	113.057	262.914	247.514	132.314	256.029	112.914	295.2	241.514	288.971	267.657	231	129.343	213.114	209.857	248.571	249.771	220.114	232.086	249.829	229.4	235.771	112.371	290.4	212.914	123.457	243.514	228.314	199.486	316.057	223.914	252.771	261.743	229.6	215.571	200.629	238	247.257	248.686	231.8	304.886	120.171	222.314	121.743	264.657	221.914	247.171	234.286	256.057	276.914	116.914	265.229	242.114	227.543	265.686	202.943	250.057	109.771	118.8	251.229	226.057	274.114	220.057	234.971	285.8	127.257	134.314	257	201.771	230.4	185.857	115.029	214.8	279.629	235.171	256.457	121.686	236.886	240.086	250	287.829	264.943	109.686	230.657	265.514	208.8	341.2	244.371	
-0.16	200	239.114	124.057	265.971	258.486	207.486	266.314	216.114	260	248.743	281.714	214.514	260.171	228.029	208.657	289.829	253.8	215.257	245.657	239.229	239.743	248.543	242.4	247.514	236.2	287.943	243.771	218.2	225.971	242.229	233.371	122.629	217.771	241.429	254.829	260.886	140.143	111.514	258.657	271.114	222.029	108.743	227.543	244.457	122.771	143.229	109.6	269.971	241.857	133.8	243.943	113.086	229.143	252	121	232.971	248.457	115.771	245.657	259.857	115.371	291.686	120.8	198.429	230.714	263.571	287.2	247.229	256.143	238	257.6	243.343	208.629	230.771	266.514	250.571	122.143	238.8	113.543	139.2	231.314	117.429	235.657	266.657	249.314	138.943	235.286	219.657	238.857	124.029	124.171	256.543	228.4	109.343	258.886	279.486	287.486	199.571	116.057	253.143	113.257	270.971	283.314	270.714	117.6	108	255.057	248.057	268.686	127.714	102.057	249.486	116.514	235.4	218	140.143	116.914	236.029	261.057	122.543	258.543	121.057	244.8	114.8	126.229	277.371	227.057	266.657	109.714	138.914	238.371	233.286	208.486	240.571	257.371	243.057	251.229	103.429	189.286	292.714	302.429	306.829	269.914	237.686	225.286	278.229	121.914	236.086	241.029	252.914	282.629	252.2	204.343	207.371	251.371	224.6	117.371	229.743	214.771	126.029	237.229	239.971	120.143	232.543	247.229	260.371	224.314	124.514	274.771	205.543	227.514	258.714	250.486	200	180.4	231.629	232.4	132.086	252.657	247.657	233.971	117.429	251.429	288.171	251.914	221.943	216.971	258.743	113.743	110.429	117.857	122.714	139.343	225.343	118	109.829	231.114	241.886	129.029	226.486	242.571	
-0.15	200	202.857	245.971	258.343	220.914	227.429	218.971	113.457	271.971	112.314	119.286	114.114	137.029	126.6	139.257	108.4	245	121.086	132.229	251.371	238.971	282.971	246.371	255.114	242.6	117.429	251.571	260.171	251.457	260.2	112.314	128.171	234.486	109.943	243.943	277.114	268.914	236.571	241.514	119.771	134.714	123.143	223.857	273.457	125	248.514	237.714	117.914	257.086	242	125.657	126.343	290.686	109.571	252.314	238.314	114.457	241.971	259.286	117.743	120.943	129.429	242.371	233.4	245.8	243.514	111.429	222.657	203.371	302	238.257	201.486	254.771	244.057	244	203.086	308.029	104.829	118.914	229.086	252.457	289.457	258.4	245.486	131.171	114.057	272.629	241.4	228.2	131.229	249.029	222.514	269.971	277	117.971	271.086	244.971	236.229	242.2	119.086	108.8	129.286	112.914	227.771	259.343	259.857	238	235.343	188.771	230.514	257.343	119.086	223	214.429	113.486	274.714	215.514	290.457	247.229	276.829	114.571	246.257	122.343	240.143	116.143	127.257	222.714	258.486	270.829	230.029	119.886	271.914	117.686	140.829	114.029	128	252.571	119.714	112.2	256.971	236.114	268.229	116.686	245.257	248.057	238.914	117.971	274.914	240.429	215.229	123.6	234.629	223.343	120.286	133	202.857	121.114	115.4	219.029	243.343	112.6	139.6	111.771	242.771	237.571	238.514	133.771	115.971	244.829	215.6	192.886	251.457	117.2	265.343	275.629	115.857	224.086	234.4	256	246.971	211.629	126.343	213	272.343	117.6	248.029	244.086	260.657	281.171	316.8	260.914	113.543	110.457	247.086	203.057	244.314	115.286	127.2	245.543	227.086	116.543	
-0.14	200	230.171	264.171	254.457	225.629	256.371	232.314	296.371	248.114	247	113.943	122.657	260.286	263.657	242.943	122.514	113.6	238.229	121.857	267.371	238.286	222.2	257.657	260.8	126.114	270.457	118.743	112.2	104.629	248.314	233.429	108.629	112.029	250.371	114.629	129.257	297.029	249.457	257.029	115.629	233.086	128.2	260.686	255.286	120	275.8	269.429	228.2	206.429	114.657	205.657	133.343	200.429	245.829	117.829	120.143	127.657	116.114	127.571	234.486	125.629	114.886	221.857	239.657	273.829	119.657	106.6	266.4	125.714	137.829	129.4	251.714	251.143	235.914	243.143	118.086	234.486	275.229	234.2	244.286	257.2	216.171	229.914	257.457	123.314	234.914	250.914	246.314	222.114	254.943	258.743	297.8	221.571	259.686	223.6	217.943	114.629	134.829	206.571	115.029	277.171	288.171	253.657	238.857	119.8	221.6	116.2	119.086	262.971	244.057	271.971	287.943	125.829	269.743	250.4	210.171	233	217.714	281.886	304.886	242.886	143	257.886	122.086	144.714	213.571	125.6	278.257	237.971	242.743	252.171	258.543	256.257	243.629	106.686	260.371	229.6	226.943	239.857	225.6	267.543	272.143	124.571	117.429	239.629	205.257	237.514	254.286	226.971	239.657	248.143	234.543	210.6	120.429	274.029	256.771	221.114	309.171	123.8	119.743	227.686	113.686	231.971	131.086	228.6	116.971	243.457	205.4	274.943	117.086	110.371	113.2	230.743	264.971	228.886	100.914	249.743	129.486	137.629	223.571	120.571	272.771	100.857	128.771	260.886	241.971	253.714	121.314	125.686	283.914	246.086	224.714	132.286	243.8	220.029	122.486	261.886	250	283.829	121.629	120.257	
-0.13	200	211.2	122.857	268.2	252.371	131.343	115	263.829	107.429	283.857	233.057	255.8	262.229	113.257	119.943	119.286	233.371	119.2	257.8	235.514	270.371	225.429	120.4	262.457	240.771	104.829	309.143	248.171	278.971	294.771	117.286	137.657	109.743	257.171	268.057	243.229	230.343	280.514	115.714	228.343	236.686	119.886	256	249.314	111.029	212.2	198.114	278.057	286.543	252.171	261.057	231.229	240.543	221.686	122.086	122.886	226.057	253.314	255.057	121.486	250.2	112.657	118.857	143.257	224.057	111.429	129.657	120.971	124.714	123.486	107.829	112.714	231.4	114.029	123.286	227.114	272.457	225.286	129.971	111.143	113.257	118.086	260.6	254.8	275.543	239.286	111.571	125.829	253.4	290.143	131.714	226.057	253.371	257.371	282.371	122.029	243.057	248.343	135.457	126.457	282.143	202.229	236.429	119.571	240.914	212.114	234.857	263.314	236.029	217.429	250.171	119.571	121.143	118.171	230.657	233.571	283.771	265.343	268.629	122.429	130.343	237.829	110.629	110.8	122.914	109.943	263.057	110.114	118.657	270.914	228.571	235.8	110.971	232.886	115.571	206.714	248.914	115.257	257.371	272.829	252.486	246.943	126.171	127.171	111.371	293.086	119.343	108.514	242.571	119.743	244.514	278.314	226.314	283.114	126.371	105.314	251.114	236.257	115.171	125.829	268.114	121.914	225.143	248.143	226.171	137.229	263.657	274.6	269.743	254.6	224.2	116.514	124.714	143.4	138.314	234.057	236.114	264.6	114.886	303.714	113.457	222.857	121.2	112.914	263.629	199.4	121.457	236.486	274.2	245.4	120.229	204.686	249.343	257.514	286.057	262.057	234.629	124.4	228.057	276.6	114.171	
-0.12	200	237.771	235.457	248.857	212.229	112.514	231.457	235.171	123	236.943	249.143	289.457	118.171	107.4	128.514	309.629	120.971	239.429	241.371	256.229	130.743	243.771	225.029	113.171	126.571	265.2	249.686	260.771	234.6	263.686	110.943	111.429	121.457	129.543	122.857	112.971	209.286	272.914	258.257	235	121.257	126.343	256.743	233.971	121.314	224	227.2	233.914	233.171	257.057	105.514	116.6	121.714	243.6	122	238.371	112.943	253.914	222.171	232.886	112.657	112.371	260.8	113.171	222.886	255.114	261.4	125.057	113.4	114.343	151.029	297.314	116.657	240.371	251.943	117.229	118.371	117.886	119.429	109.257	243.371	236.514	108.8	117.829	106.571	244.057	109.114	115.314	296.657	231.829	250.829	237.114	277.743	261.771	120.029	227.771	111.629	133.743	270.429	224.629	135.686	233.629	110.114	114.571	225.286	118.857	269.4	248.057	117.743	236.4	110.943	117.914	273.629	240.229	129.714	229.4	117.143	113.714	125.886	121.343	130.886	251.971	117.2	117.914	203.8	238.686	240.343	130.286	118.429	216.971	233.371	119.571	118.914	231.143	293.086	209.6	247.686	129.229	228.886	112.629	241	197.086	252.229	116.171	236.686	257.2	223.343	221.829	218.629	121.543	245.286	153.257	130.4	253.286	121.086	119.257	245.343	303.8	107.743	125.114	127.4	217.171	243.143	115.114	118.486	132.657	103.943	249.914	189.257	265.686	211.857	123.971	132.343	278.971	237.914	109.2	112.6	280.886	106.914	240.686	115	270.257	122.571	138	241.086	111.029	239.086	109.886	119.914	127.914	106.457	131.086	252.086	224.886	212.629	125	217.2	219.457	105.257	246.486	204.514	
-0.11	200	214.6	122.571	230.6	240.429	103.657	114.029	193.029	123.171	236.914	261.914	257.743	254.6	236.543	281.029	215.286	248.657	266.371	131.057	212.571	115.314	130.086	124.086	115.429	265.914	238.514	119.514	238.114	116.571	110.886	242.114	258.086	130.571	264.914	122.543	126.4	120.171	222.114	107.086	242.2	255.543	119.629	115.971	227.486	126.286	118.829	291.629	121.086	214.143	130.029	138.2	122.171	242.714	114.743	243.971	129.514	244	133.171	248.571	119.171	243.429	218.057	273.086	130.657	268.229	249.629	128.943	268.486	258.171	222.514	272.486	119.371	126.971	242.571	109.286	256.2	227.657	235.514	251.914	229.257	124.029	220.857	263.143	232.543	119.457	102.771	110.086	122.486	102.943	304.057	121.743	133.257	232.257	114.543	268.657	114.971	249.543	229.743	286.143	256.029	272.8	122.743	239.086	134.486	255.086	232.229	112.057	225.914	110.857	245.514	281.657	264.657	239.114	233.914	243.343	245.514	251.429	115.371	303.6	261.457	268.057	290.4	123.686	109.229	108.571	113.229	231.2	278.114	115.629	126.657	128.857	110.257	227.086	279.114	120.514	117.829	237.543	240.857	121.286	244.629	207.486	102.514	123.571	241.2	113.371	247.029	211.629	229.543	121.8	116.057	237.971	117.943	134.714	231.457	129.714	120.057	269.486	110.457	232.029	120.429	274.371	230.486	126.457	117.343	109	239.114	264.886	257.971	220.371	252.457	265.457	121.343	185.257	244.4	235.657	223.629	281.057	101.257	125.143	238.171	120.857	254.857	233.057	121.457	114.743	110.286	247.114	110	116.6	106.4	116.857	121.886	102.029	133.886	242.143	111.457	115.8	113.514	224.314	117.771	204.943	
-0.1	200	256.257	130.743	115.686	257.686	247.257	232.371	119	109.371	113.257	111.514	126.371	121.571	109.6	201.371	119.657	264.971	247.543	249.314	130	137.829	253.971	233.229	250.114	116.686	113.514	300.343	116.943	221.371	205.4	118.029	252.543	132.743	261.086	241.914	250.114	117.657	297.286	228.514	122.257	285.286	285.886	296.114	274.229	244.886	238.629	113.771	205.371	122.686	110.229	214	117.457	126.657	265.314	221.829	261.4	115.029	264.886	119.171	135.429	222.257	254.371	122.457	205.914	114.029	242	235.571	315.771	120.629	122.457	121.657	226.514	118.057	120.171	120.229	255.943	241.086	258.886	236.971	194.314	117.543	274.457	114.029	283.914	173.343	125.8	284.686	113.057	252.314	195.114	219.2	249	224.314	205.771	223.4	224.771	262.114	266.657	271.571	126.2	118.286	130.314	273.343	123.6	260.171	121.057	225.314	112.114	288.371	117.714	221.514	118.6	231.114	110.314	212.914	246.314	111.486	237.771	219.657	249.057	211.029	126.057	116.714	217.886	175.029	124.229	247.8	111.971	252.086	130.771	250.343	234.229	105.943	116.943	111.514	111.8	232.543	231.514	137.257	314.029	116.057	110.429	108.314	112.371	230.229	252.943	217	238.829	263.343	258.486	231.714	246.486	122.257	228.857	225.857	209.8	270.286	266.714	221.971	240.829	260.743	128.571	123.171	118.629	272.371	258.457	112.914	105.771	241.086	256.543	262.171	139.143	274.543	218.657	116.171	123.943	122.2	239.314	263.743	272.114	240.457	208.6	220.971	104.6	283.857	126.429	227.771	283.286	105.829	119.914	232.943	267.486	223.029	106.571	245.086	237.571	247.257	276.714	227.657	255.086	110.343	
-0.09	200	116.2	228.971	238.571	234.657	123.971	252.686	241	252.543	120.171	293.914	263.457	108.057	106.486	118.457	108.543	108.057	228.829	244.943	154.371	107.686	256.429	261.314	125.6	275.143	105.029	117.171	232.914	119.829	233.371	247.371	272.114	231.429	227.086	237.086	119.943	131.771	279.257	117.257	225.543	256.914	126.971	223.629	239.857	258.686	279.571	271.257	232.914	117.2	224.629	212.286	229.314	201.371	113.914	233.714	237.2	124.429	315.371	202.257	120.229	278.914	125.114	118.429	286.714	297.857	130.657	106.743	119.743	246.029	215.429	122.057	232.143	118	241.257	117.971	258.971	128.314	244.914	219.371	258.229	115.314	257.171	253.771	116.371	236.257	266	238.771	117.657	283.857	117.286	219.514	128.971	116.543	119.057	218.371	254.486	240.314	280.686	258.943	250.8	121.229	193.686	118.543	133.4	113.4	277.829	186.086	114.171	217.6	247.686	258.971	249.743	281.657	114.171	269.029	244.6	254.229	117.371	244.6	232.543	114.457	264.6	310.4	119.257	109.143	109.6	123.057	243.571	131.886	138.714	115.257	243.686	254.571	124.229	123.6	224.514	123.543	235.343	284.429	245.457	218.886	245.371	120.371	247.886	231.257	262.4	118.029	202.886	213.571	228.114	113.057	109.4	120.171	124.457	115.6	241.543	105.514	256.171	256.657	125.286	262.4	244.6	133.4	119.457	117.6	140.829	246.143	241.6	216.086	123.086	120.971	263.057	254.029	240.343	113.857	224.429	256.2	113.143	242.971	224.429	139.6	237.8	143.429	245.943	264.943	272.343	246.943	279.857	106.543	228.171	237.343	243.743	244.8	270.8	95.6571	113.029	261.486	256.029	118.486	195.8	228.486	
-0.08	200	242.857	125.743	117.914	264.829	230.771	103.2	195.857	236.543	225.829	220.686	113.886	266.771	264.543	133.143	233.4	224.514	124.714	251.943	264.171	262.2	271.2	209.029	290.486	218.571	298.486	251.8	252.143	264.229	250.571	215.343	244.857	259.686	274.6	245.514	117.286	116.857	137.486	224.829	209.857	122.371	110.971	211.171	123.8	230.143	241.514	250.343	265.943	287.2	235.143	253	243.886	122.229	216.086	263.314	247	254.914	251.686	270.143	116.829	116.2	278.686	109.571	110.971	279	306.6	218.514	126.086	324.457	235.4	258.2	248.857	252.029	126.914	128.6	237.143	113.371	129.486	249.886	127.2	254.943	117.429	109.171	265.686	244.771	234.657	117.743	239.486	114.629	132.057	274	272.629	250.4	209.514	108.857	126.971	233.6	222.086	238.257	107.971	112.486	206.829	249.629	268.857	247.486	250.2	113.571	253.571	129.143	122.229	258.4	257.943	299.143	241.571	231.914	278.743	114.943	193.2	243.171	232.314	258.371	276.229	233.4	243.971	257.286	236.857	266.629	225.6	243.543	129	247.943	226.914	121.829	267.114	251.6	112.971	116	272.686	246.8	108.971	297.371	233.343	117.714	239.057	119.114	266.571	218.686	225.229	251.257	257.086	283.2	238.314	111.171	257.314	241.4	108.371	237.457	235.343	254.829	115.686	118.8	211.743	235.886	258.029	106.543	131.686	113.4	218.543	235.029	125.4	123.057	267.943	227.143	118.4	253.314	248.6	239.771	110.029	233.171	237.571	230.171	275.343	226.714	229.286	281.429	224.657	214.714	225.371	112.4	227.114	287.486	295.829	235.2	242.6	232	276.8	267.2	272.714	239.257	254.429	256.029	
-0.07	200	230.971	226.8	126.971	232.514	219.286	126.429	124.971	114.4	209.743	321.2	212.4	123.943	285.286	270.514	116.457	224.914	114.4	224.743	234.629	261.371	227.2	120.857	109.514	110.714	247.457	228	107.2	264.371	117.743	251.971	126.457	250.057	266.943	273.971	237.8	249.829	227.143	207.486	131.571	135.914	240.8	273.486	236.714	216.771	205.571	268.743	255.543	230.314	291.657	272.743	112.057	264.057	126.514	107.629	298.2	284.514	136.029	120.543	239.086	257.857	226.714	114.257	250.629	244.829	113.571	250.171	265.171	208.886	129.029	294.371	112.714	114.629	253.171	231.486	118.314	222.171	222.943	221.943	213.143	237.714	234.914	264.771	228.714	265.943	212.4	278.457	112.629	207.686	227.914	112.971	126.2	116.629	254.886	251.343	247.2	290.114	284.886	122	220.971	265.114	252.657	205.714	115.943	124.2	259.714	245.114	246.2	226.771	272.514	112.086	251.229	240.086	239.657	261.771	241.886	239.114	228.229	266.886	245.857	297.829	314.229	121.343	127	220.029	256.971	246.286	236.629	280.571	250.857	215.4	115.057	265.314	265.457	253.257	246.543	108.486	292.257	206.314	120.6	279.971	220.914	262.714	231.914	214.743	259.6	216.857	222.543	250.143	109.771	250.029	238	121.286	238.171	223.971	290.8	289.829	257.8	225.343	114.857	256.086	109.829	273.943	122.171	119.029	321.143	246.6	200.257	271.429	126.486	246.886	206.971	249.657	275.286	233.657	218.143	110.714	228.771	225.486	206.143	280.514	220.171	228.2	245.029	114.714	301.457	256.629	247.457	231.343	234.143	253.743	247.314	258.343	122.771	225.971	259.457	111.4	224.857	111.629	238.257	120.714	
-0.06	200	113.686	219.114	214.686	262.971	238.171	241.057	269.714	111.657	252.4	110.657	225.343	223.4	130.829	266.743	204.514	272	116.4	272.457	216.543	125.114	117.029	124.429	226.143	113.629	243.629	235.029	244.657	117.771	227.914	103.286	205.743	226.971	108.286	273.229	136.257	247.857	263.343	240.886	248.571	121.829	231.457	222.057	261.4	237.229	258.486	259.314	288.514	229.714	140.057	242.4	115.343	222.943	126.629	111.343	224.743	107.886	120.171	119.457	247.6	240.629	215.543	253.629	243.886	268.714	271.057	231.714	223	247.514	254.657	230	111.8	258.943	237.771	119.857	130.371	110.714	275.314	241.429	262.514	254.886	233.6	200.114	137.829	209.743	124.314	272.629	242.429	108.286	231.771	213.943	257.886	282.686	109.6	220.914	245.4	258.829	273.314	246.914	240.543	239.114	239.857	254.971	243.8	136.629	112.914	241.8	272.686	231.171	135.343	240.914	125.114	249.143	114.829	264.429	264.086	243.257	256.943	116.771	231.143	119.286	199.629	207.057	268.971	237.629	127.057	246.257	229.057	256.029	210.229	272.2	109.057	234.486	134.571	239.086	266.229	214.714	225.571	277.257	233.286	244.343	222.629	254.2	106.086	225.629	267.914	269.4	111.4	247.2	251.8	255.629	236.543	236.486	111.829	252.857	214.286	286	261.571	278.543	116.629	238.029	232.571	253.771	220.743	110.514	269.686	238.886	129.114	269.6	126.886	220.571	245.743	246.8	245.771	253.314	273.971	251.286	225.286	228.229	237.429	238.257	246.857	264.543	244.914	241.257	107	266	109.229	247.629	223.714	240.057	226.286	131.971	121.371	231.029	122.257	257.229	261.229	105.486	239.029	229.629	
-0.05	200	207.714	230.543	249.971	239.657	246.429	236.8	242.171	292.857	118.286	232.829	281.114	242.057	268.2	262.6	249.771	260.543	122.286	227.914	263.543	249.457	121.543	238.086	261.286	235.143	243.571	243.429	203.371	239.429	281.257	238	224.4	232.4	206.629	210.2	252.914	276.514	107.6	218.429	263.457	266.057	232.343	250.686	223.029	251.114	231.4	241.629	265.257	238.314	242.286	258.343	250.057	126.314	273.143	241.657	136.886	237.314	296	228.2	255.143	211.571	247.743	213.371	258.829	236.086	206.429	243.714	139.457	218.086	218.314	235.914	241.171	244.4	127.771	244.2	220.543	246.029	221.343	255.4	239.971	260.371	242.8	224.486	108.686	236.629	259.514	224.657	233.2	245.457	235.8	275.971	251.371	256.771	253.314	210.114	244.8	228.971	142.743	254.829	283.143	282.486	309.371	229.886	123.2	234.171	313.857	222.971	292.571	277.686	281.686	246.943	238.429	225.257	132.886	243.286	102	256.714	242.829	238.286	237.257	283.743	258.571	244.514	261.914	117.629	250.229	244.743	249.286	118	215.857	214.029	136.314	285.029	290.514	117.114	230.343	307.171	219.514	233.429	251.943	272.314	273.429	217.029	228.114	108.029	282.686	135.457	224.229	229.771	252.571	214.143	257.886	213.714	250.857	117.057	224.571	126	241	220.914	278.829	111.543	227.229	256.571	229.686	133.371	230.543	248.6	230.371	254.143	226	119.514	238.286	207.314	244.086	232.829	233.371	225.371	223.8	215	227.857	123.314	237.514	124.429	225.971	257	257.514	266.371	229.743	235.457	253	220.086	229.314	237.8	248.829	226.229	248.686	103.686	266.229	239.371	262.229	219.629	
-0.04	200	234.143	114.943	229.2	279.829	233.857	289.457	238.2	238.6	225.914	265.257	219.857	270.286	251.8	117.6	248.686	206.971	293.114	243.743	120.143	258.8	248.171	115.686	233.314	266.686	140.543	262.914	235	269.886	280.114	252.657	213.857	224.686	249.229	242	238.057	276.514	284.857	266.2	252.486	202.486	227.771	136.743	214.971	226.6	242.086	326.829	287.886	225.229	231.029	238.314	239.571	244.914	251.514	254.943	219.2	255.057	236.371	243.086	235.4	250.829	245.343	228.457	225.457	230.571	274.314	489.714	449.771	237.886	249.314	268.229	274.743	285.2	216.943	126.943	228.286	232.286	261.743	229.743	239.743	216.771	231.229	243.171	227.486	226.171	245.6	110.371	263.686	230.857	293.257	256.486	231.057	107.8	313.829	218.143	227.057	257.4	282.371	240.543	243.4	226.943	228.686	224.257	267.8	225.771	223.857	289.914	268.229	253.629	222.514	111.343	278.229	257.229	255.171	231.914	264.229	235.6	268.8	260.486	260	233.514	248.829	115.029	245.629	238.8	242.829	262.886	306.371	203.086	236.657	224.229	216.171	266.057	220.571	246	204.971	233.229	248.743	293.771	265.543	278.914	211.343	250.829	252.314	206.943	242.943	261.114	214.914	214.629	241	298.143	236.629	139.171	275.057	295.143	129.8	276.143	252.6	231.6	278.943	287.971	256.743	238.857	238.314	222.743	222.6	254.8	234.686	260.914	245	259.686	232.657	272.114	221.114	142.8	203.629	268.629	246.543	257.629	223.171	215.914	212.857	240.2	115.229	249.943	110.571	266.229	274.171	268.029	218.514	240.857	273.314	234.629	242.829	239.971	248.6	115.057	288.314	273.857	254.286	919	
-0.03	200	227.571	111.657	230.343	293.143	256.257	228.257	266.429	228.886	207.771	236.914	241.714	276.943	251.4	218.771	243.543	232.029	216.6	185.029	217.6	216.171	234.829	215.943	239.771	203.057	268.457	257.086	264.514	207.429	287.343	264.429	215.4	224.4	252.714	259.229	268.4	208.286	249.086	257.514	221.543	283.343	204.514	255.686	226.343	215.8	235.771	252.257	239.114	284.314	268.029	234.886	283.857	278.914	258.771	244.543	118.057	252	198.771	265.171	258.171	221.029	269.086	231.829	221.343	220.543	265.514	225.229	245.429	315.829	243.943	251.686	275.829	283.829	215.457	211.771	199.8	202.343	222.429	242.543	263.971	223.971	121.457	243.286	268.4	202.771	243.086	233.543	261.8	292.229	274.857	252.543	279.229	256.029	247.457	210.371	299.286	256.543	286.543	244	222.8	237.371	229.029	118.314	261.657	258.943	236.829	271.914	301.486	231.114	225.029	210.2	219.4	231.914	294.914	223.857	261.114	246.829	235.257	225.6	234.686	203.2	233.171	237.343	202.629	266.4	219.514	227.143	239.629	256.286	246.514	252.286	300.857	225.371	251.343	313.4	253.086	264.943	244.714	117.371	311.229	225.314	236.857	242.371	227.6	112.257	240.571	242.286	268.229	256.429	257.829	253.429	222.257	133.514	229.714	214.429	218.886	249.971	226.857	233.714	238.543	265.857	224.857	269.143	211.914	199.514	222.657	235.429	264.914	298.4	248.057	252.771	208.8	203.486	241.743	239.6	247.086	225.371	245.971	277.143	226.4	290.143	251.543	232.686	259.8	264.229	243.286	263.343	259.629	255.486	255.429	222.629	262.314	254.457	259.371	238.629	272.914	116.314	217.743	281.171	259.943	218.371	
-0.02	200	240.4	240.143	229.4	255.629	262.314	237.486	268.457	228.057	226.086	255.429	239.8	214.371	236.086	273.886	270.514	224.486	214.657	215.8	259.457	230.971	278.314	216.886	232.571	247.629	246.343	218.971	242.057	200.2	250.114	218.171	225.829	237.514	278.086	226.971	259	262.8	226.143	286.2	228.829	264.2	233.543	251.914	270.029	266.543	251.286	230.914	281.114	266.829	251.886	257.857	239.886	241.029	233.4	245.429	237.686	231.514	236.086	256.029	235.6	233	262	236.086	288.029	234.857	225.829	241.343	255.143	227.543	266.2	270.829	251.686	266.971	235.743	236.343	241.886	228.143	272.8	225	259.514	210.657	239.457	249.143	228.714	226.229	271.8	267.629	241.514	238.086	194.029	288.343	238.8	278.971	281.371	221.571	222.829	277.171	283.743	232.743	246.057	236.114	253.657	251.457	223.629	233.029	251.057	221.057	214.771	213.886	241.829	258.314	232.371	249.229	215.343	249.771	226.371	226.8	223.657	294.257	269.171	255.371	247.4	261.086	257.629	275.657	227.114	215.629	227.829	249.686	241.971	258.029	258.086	295.086	227.086	216.314	228.657	221.857	245.2	238.086	244.657	230.657	226.629	227.171	246.657	252.114	295.343	234.571	224.029	264.457	251.257	256.857	244.4	261.8	232.314	226.4	232.371	197.971	237.4	247.086	241.629	224.914	240.314	243.371	194.743	222.229	244.486	228.714	218.2	229.686	200.714	291.314	238.6	236.2	273.086	251.971	235.2	241.086	224.914	244.029	224.771	217.543	249.171	182.343	239.057	232.8	209	218.2	247.743	242.286	259.914	252.371	275.657	236.857	262.714	228.514	287.257	209.743	234.4	278.086	243.543	243.829	
-0.01	200	231.629	264.771	250.686	226.486	244.086	258.543	226.286	218.971	254.486	212.486	271.943	246.4	224.771	264.086	209.257	277.714	235.2	237.029	214.143	236.886	265.2	301.6	281.514	222.714	240.114	199.314	236.514	243.657	251	228.057	273.229	218.257	239.114	233.657	249.6	254.829	256.143	230.371	244.657	243.143	263.371	237.571	268.771	264.086	205.914	285.886	243.257	208.486	258.143	235.343	301.486	251.343	269.486	212.857	231.086	294.2	211.4	239.4	204.143	210.114	262.543	255.429	259.629	296.057	269.714	281.286	242.686	240.829	226.4	225.771	238.029	262	221.6	246.8	254.714	266.829	173.686	207.029	263.486	258.8	248.6	238.543	252.943	242.914	272.857	230.8	286.229	233.571	227.886	225.486	280.543	241.457	263.686	237.4	243.771	250.257	267.457	228.314	212.857	264.857	254.286	221.743	213.657	209.343	135.314	261.143	227.229	251.371	252.829	254.743	232.343	245.143	206.743	236.314	237.971	246.029	239	240.943	276.257	257.886	245.029	232.771	273.686	257.286	255.571	269.629	248.286	263.543	239.2	253.8	236	246.971	274.571	242.743	218.771	268.6	246.086	213.914	238	213.029	292.457	244.143	260.743	242.886	212.914	228.286	267.457	276.657	254	238	218.057	252.886	239.257	265.4	253.514	292.2	276.686	262.857	232.143	241.171	211.114	219.429	263.943	293.571	184.229	218	239	264.8	239.743	234.429	210.714	223.543	254.857	248.6	211.514	225.257	237.829	216.543	202.8	230.714	240.371	231.629	231.657	263.943	237.057	242.371	237.629	217.857	255.543	286.143	269.8	281.514	240.029	253.486	243.429	255	255.8	237.714	229.457	257.6	
0	200	239.371	223.571	266.371	205	264.314	279.6	224.657	226.171	281.943	249.029	280.114	215.857	224.514	278.829	214.914	287.6	267.171	241.057	253.943	239.971	209.286	236.629	226.571	265.2	264.8	223.486	241.171	272.486	255.914	246.343	249.914	247.286	238.143	199.6	216.943	235.514	225.457	222.286	230.543	220.286	286.257	263.4	227.057	216.829	234.914	257.8	244.914	253.714	221.143	259.257	232.886	269.486	240.629	213.314	209.771	137.343	217.257	234.857	224.571	222.829	248.171	252.057	240.829	225.286	222.171	241.171	216.857	201.114	244.657	239.543	288.829	246.457	228.429	243.943	264.029	247.543	225.457	272.714	221.314	196.771	240.343	196.229	230.971	221.714	222.543	204.114	256.6	256.086	256.371	259.571	279.086	217.571	112.6	239.971	243.343	271.057	205.771	246.629	210.171	247.914	260.143	239.571	297.457	206.829	260.114	246.914	250.371	225.657	250.2	265.829	204.429	265.486	245.686	249.714	228.029	234	265.257	244.314	240.714	213.457	229.657	261.914	222.429	246.914	225.2	261.514	282.943	310.429	252.971	203.514	232.771	267.4	258.343	113.571	253.114	262.657	222.771	249	255.886	230.371	272.543	223.6	246.857	219.229	236.857	207.8	216.486	239.886	243.771	208.743	253.857	241.114	238.229	253.371	259.571	227.6	266.743	240.371	217	270.286	203.971	217.971	207.229	279.257	263.971	288.543	253.629	241.086	266.4	231.886	109.029	263.971	233.543	241.371	228.057	254.857	231.914	287.714	233.771	265.629	228.657	209.914	218.514	273.343	232.771	220.371	271.657	223.257	220.6	251.429	130.086	285.686	225.971	264.2	240.571	219.571	304.4	235.343	229.886	215.629	
0.01	200	234.943	238.857	244.486	261.629	209.914	116.943	118.829	293.629	251.029	270.4	257.514	229.743	244.771	225.171	211.829	279.629	227.743	202.343	210.057	221.743	253.371	105.714	254.971	227.457	125.343	229.4	235.229	260.971	230.743	230.057	273.429	239.829	216.629	212.429	220.143	122.371	271.314	236.314	264.229	234.886	237.143	236.771	206.2	213	251.771	228.229	234.686	232.229	210.029	111.657	279.314	239.2	120.943	237.943	109.514	194.714	220.543	245.629	200.743	236.629	264.629	220.457	282.429	121.743	281.543	250.686	210	231.057	263.2	251.629	241.229	122.771	268.429	282.343	236.4	295.629	256.371	115.857	252.314	234.371	190.343	251.314	119.743	257.343	246.4	260.257	110.486	243.657	238.229	212.714	288.114	231.314	266.4	271.657	229.4	126	112.914	211.829	241.829	273.543	249.486	223.286	254.714	232.429	216.2	269	217.229	111.543	189.886	240.8	306.629	277.571	237.886	231.6	205.257	254.114	234.371	244.714	251.486	212.686	242.229	234.943	230.229	293.771	265.257	241.743	267.457	247.029	252.343	279.543	265.943	290.6	249.286	222.343	264.4	209.629	244.743	214.657	112.514	235.4	104.971	118.971	123.8	268.429	262.114	237.343	290.229	235.371	241.514	261	241.286	145.829	229.857	260.371	221.743	221.743	216.343	256.8	209.486	240.457	210.114	219.743	232.914	278.114	263.114	210.629	246.657	207.257	248.114	243.2	256.743	271	293.886	259.829	269.457	215.4	228.371	197.114	268.829	203.057	122.486	276.029	236.2	260.743	232.114	271.829	237.943	115.629	240.629	187.486	271.114	226.571	284.114	264.914	235.257	205.657	122.771	247.457	236.057	278.4	
0.02	200	234.114	126.171	255.371	263	263.629	119.6	231.343	222.029	318.371	241.2	233.6	133.486	256.571	239.743	210.143	306.429	116.4	266.029	231.571	223.686	114.686	237.971	112.857	218.686	233.114	114.057	261.257	198.486	248.686	284.971	115	116.914	281.343	243.971	221.657	283.971	217.429	243.343	276.943	251.543	259.457	117.171	212	322.943	248.486	206.086	234.857	261.2	211	233.314	234.171	223.6	246.229	281.314	215.914	106.257	256.429	243.6	265.514	231.4	245.457	197.714	250.886	218.6	225.257	233.6	251.4	263.886	214.086	230.229	265.857	233.714	277.714	232.714	227.8	113.314	216.057	263.457	304.543	270.143	221.743	241.4	221.686	241.171	267.629	260.457	110.686	207.457	260.629	226.829	257.457	212.229	270.629	272.057	247.457	269	108.314	264.886	218	221.257	249.086	124.771	250.714	234.6	213.229	114.229	246.486	231.114	290.114	269	233.857	252.171	254.286	127.543	265.286	259.114	260.086	217.229	114.2	236.343	114.457	266.743	234.543	240.886	277.8	222.114	261.229	258.057	254.771	237.6	259.2	250.857	260.029	227.4	236.6	141.343	261.829	131.314	219.829	254.229	250.486	239.829	285.943	215.171	248.171	248.4	239.429	216.371	287.143	112.286	111.8	228.171	255.943	126.971	231.829	114.629	282.4	272.114	225.086	244.943	259.057	115.029	237.457	246.571	110.114	247.6	275.029	203.971	239.829	224.457	282.629	236.571	238.571	250.143	234.514	245.714	238.971	247.829	224.4	250	246.6	233.714	237.971	242.086	107.686	220.543	242.286	257.886	222.971	191.571	277.429	238	257.8	229.686	262.771	237.229	235.457	128.286	243.514	240.6	
0.03	200	243.514	127.257	231.343	234.257	251.114	224.486	119.486	269.943	269.314	268.143	228.657	228.314	118.486	115.686	249.686	233.543	128.086	248.971	126.514	250.743	274.571	274.743	279.829	267.286	115.457	241.857	227.314	281.657	130	115.114	253.914	239.486	237.2	254.6	239.429	272.771	235.371	118.743	292.743	118.886	295.686	249.571	240.486	280.371	239.943	118.629	254.229	253.857	296.429	250.829	244.514	249.514	227.029	252.2	120.029	108.229	198.657	129.829	212.514	246.286	242.571	110.114	109.829	233.943	280.086	278.057	212	236.429	281.743	227.343	263.029	112.714	234.943	245.829	124.229	216.771	110.029	222.6	224.171	264.629	241.686	191.114	280	297.543	222.514	273.2	246.343	208.086	116.457	110.4	250.114	269.886	112.057	117.629	225.629	239.143	108.514	234.714	210.257	104.743	227.486	242.629	218.629	241.829	219.371	101.771	114.971	117.171	234.314	127.257	231.486	230.543	115.429	218.514	229.257	246.657	266.543	111.629	251.2	263.2	112.914	237.2	129.886	228.029	241.686	241.8	116.2	118.943	239.143	124.629	201.571	276.057	203.486	224.143	104.714	246.343	247.171	212.657	262.6	122.514	229.286	232.857	114.314	116.6	230	126.2	122.829	231	247.8	240.114	277.457	239.029	244.571	234.771	235.657	228.8	265.371	267.257	224.314	230.143	231.857	261.029	223.971	131.029	119.686	117.886	259.914	207.543	258.057	264.029	287.314	228.314	245.629	256.771	249.743	122.343	117.286	289.571	255.143	261.057	234.171	239.943	128	245.571	229.8	114.943	229.143	217.086	227.6	122.171	242.829	280	252.6	274.371	246.286	236.714	232.114	280.057	236.629	247.4	
0.04	200	123.971	283.686	253.114	115.286	271.143	282.943	101.229	118	220.686	285.286	272.371	259.743	110.486	237.143	231.429	130.486	234.6	207.714	110.8	244.286	242.314	261.971	261.8	292.4	212.4	120.371	253.257	231.514	249.829	242.457	231.457	259.686	212.2	214.686	119.771	223.429	268.914	117.743	283.286	194.514	250.629	127.629	255.771	255.6	251.371	265.4	122.771	228.6	247.657	109.943	127.314	237.429	197.029	214.343	127.743	128.8	303.229	254.543	256.4	220.571	235.4	127.543	266.143	124.457	265.886	134.486	124.429	125.343	112.8	193.686	213.171	237.914	247.029	119.514	213.286	114.543	213.086	250.571	117.771	283.143	260.943	250.457	240.257	176.743	210.971	259.286	298.114	268.029	279.2	118.229	287.8	235.229	248.057	261.171	137.314	267.771	226.486	206.714	259.514	113.286	260.514	117.857	133.429	130.4	242.857	253.571	266.429	266.971	243.514	112.6	256.771	253.829	226.371	255.686	240.286	215.6	233.343	254.857	140.914	271.943	253.143	120.457	275.314	112.829	249.771	119.343	239.457	130.486	245.971	224.314	264.457	243.629	110.486	211.257	113.714	204.543	254.143	264.314	222.2	114.314	237.514	257.657	237.057	259.057	235.486	261.857	278.257	257.343	232	228.286	125.771	119.457	116.457	128.657	233.571	213.8	126.486	234.714	231.971	113.914	288.743	300.6	243.371	246.286	262.6	114.8	235.571	246.229	242.743	222.886	115.514	118.286	261.171	114.743	123.2	103.771	246.943	213.857	132.486	114.429	255.257	265.629	220.286	257.771	116.343	241	229.143	125.486	239.286	249.143	127.429	231.486	270.657	263.371	126.286	286.171	126.629	212.2	192.286	126.686	
0.05	200	280.857	115.314	212.914	137.057	103.829	219	122.829	237.571	231.4	237.229	293	137.743	261.686	290.143	246.771	226.971	109.914	275.057	268.914	261.457	219.657	223.429	235.4	257.743	107.029	129.2	218.314	222.686	118.971	230.343	106.543	251.2	215.6	263	120.314	248.486	323.114	107.029	243.314	245.743	235.457	310	240.257	261.886	110.457	125.457	130.486	254.371	244.229	107.2	267.971	249.543	126.486	272.829	247.429	229.743	217.943	258.829	234.829	239.086	135.229	233.343	263.943	108.4	237.971	216.6	114.286	129.086	231.286	232	255.6	103.829	126.971	255.543	112.6	230.486	125.886	116.714	249.486	232.257	269.343	241	253.029	110.086	237.086	131.514	243.571	115.714	249.543	201.714	238.114	279.343	209	256.257	253.343	249.343	237.714	227.771	110.8	258.086	254.829	250.171	242.314	114.886	239.4	268.429	107.829	129.571	238.314	254.686	269.343	256.2	272.686	130.629	206.343	107.571	223.8	233.314	114.686	253.943	230.6	262.4	112.943	200.771	235.6	203.857	266.543	119.286	111.229	241.429	210.571	241.114	111.914	117.629	103.171	114.371	220.229	117.086	136.743	123.771	272.257	214.886	113.943	244.571	242.943	254.314	111.6	115.714	257.6	227.343	234.943	302.829	277.429	266.6	249.286	267.343	207.286	116.943	121.457	205.229	216.971	226.029	277.314	117.4	264.029	250.371	209.114	103.6	271.6	243.486	223.857	118.771	115.457	235.029	232.657	116.943	233.486	237.971	121.771	211.057	126.457	107.6	210.429	251.771	234.4	266.114	230.143	245.343	245.543	118.914	218.8	127.314	137.4	227.686	108.457	109.543	114.4	219.657	278.971	118.8	
0.06	200	228.657	242.543	250.343	232.914	219.486	233.457	232.743	238.714	113.4	223.057	110.171	122.857	236.2	128.2	214.514	243.486	122.629	117.429	243.714	236.314	239.457	295.086	210.629	284.629	115.314	106.743	220.086	205.343	235.286	253.943	242.8	121.514	239.914	124.686	125.714	254.4	214.286	114.886	242.629	185.286	221.686	127.314	237.543	238.257	239.629	227.971	115.486	110.914	114.943	233.371	239.543	223.857	241.286	109.743	249.914	227.629	246.943	253.857	116.457	120.429	263.943	108.514	235.086	107.686	222.971	117.171	120.971	111.6	128.629	114.8	116.486	267.429	209.943	109.657	239.171	139.114	244.057	260.743	233.771	116.714	218.486	226.686	218.114	264.314	238.857	263.286	228.171	260.229	107.886	266.229	234.686	188.629	252.514	214.171	314.971	130.6	127.714	250.914	226.057	232.743	129.2	239.4	118.4	125.143	246.629	261.029	247.657	214.429	277.4	120.857	198.514	118.343	121.2	256.486	216.714	227.543	125.429	227.371	112.914	249.629	207.829	280.171	230.457	125.114	112.8	218.829	224.2	265.743	136.057	134.514	234.257	253.571	239.4	117.143	271.829	115.571	250.457	111	272.114	136.886	236.629	116.314	243.743	240.086	109.314	234.657	262.571	117.629	290.629	225.771	264.714	240.6	258.886	235.4	144.2	227.114	130.286	244.2	106.629	109.543	243.771	188.371	255.029	245.743	209.114	313.6	110.571	120.914	252.6	218.6	266.657	238.514	248.629	271.857	119.743	120.486	239.886	248.429	240.8	242.314	128.057	105.943	181.057	236.714	250.6	229.514	259.2	224.343	240.114	113.857	221.114	248.314	241.629	257.714	132.086	258.114	207.686	224.286	117.543	249.629	
0.07	200	255.114	112.486	127.371	116.657	263.657	250.229	134.4	234.714	258.914	114.2	238.886	209.314	288.771	242.4	225.686	131.8	254.943	314.8	243.943	233.029	244.114	123.114	121.371	123.857	124.514	182.114	312.4	120.914	266.686	127.171	123.743	121.029	119.857	236.343	109.4	117.257	125.229	201.029	210.971	230.629	119.943	250.457	112.8	255.057	129.457	123.657	110.829	125.229	247.8	111.171	207.829	255.857	140.171	231.543	254.257	245.629	120	253.171	109.629	124.657	274.029	119.343	113.714	154.914	275.143	258.086	243.943	101.686	254.286	264.857	232.429	219	233.286	236.829	242.457	199.657	265.171	219.8	304.971	245.943	224.857	136.8	117.286	250.143	128.314	261.571	253.914	271.971	236.286	249.086	109.4	127.371	120.2	255.743	284.257	248.543	252.743	131.543	113.857	232.886	234.143	126.657	106.629	102.514	253.629	337.314	107.171	240.971	112.486	240.714	116.943	263.514	120.743	117	136.714	234.8	214.657	118.4	245.8	229.4	264.371	131.886	279.771	128.743	239.4	116.286	234.8	114.943	254.714	250.571	204.086	219.714	232.286	232.229	120.886	230.886	218.6	244.343	270.343	245.6	118.286	226.2	229.514	118.286	110.571	105.143	116.571	117.143	250.286	254.486	125.543	255.857	246.543	139.686	249.2	258.714	273.943	125	118.743	120.171	111.571	117.314	245.457	108.029	132	115.514	261.114	112.086	109.8	289.914	123.886	255.686	126.6	111.571	106.886	119	117.429	228.114	249.086	105.171	254.629	125.943	125.514	124.4	189.143	214.857	126.486	275.829	120.771	210.657	253.771	111.229	102.057	108.971	115.6	126.029	128.829	318.257	233.6	123.457	
0.08	200	233.8	220.457	268.314	297.171	257.886	275.086	250.971	268.029	238.857	122.343	252.657	115.2	262.714	240.771	141.6	112.771	237.829	227.514	239.286	130.971	126.286	122.914	306.057	113.114	234.229	108.457	236.057	129	123.571	131.257	117.6	245.743	113.086	114.343	242.371	222	236.743	235.971	113.657	114.514	116.943	236.514	110.171	250.8	233.514	217.657	297.743	211.857	252.8	214.429	242	202.171	122.314	113.857	139.857	268.057	278.971	104.4	285.571	205.543	253.257	116.8	247.8	122.086	230.686	281.886	243.914	120.886	246.229	129.086	118.771	136.314	116.686	118.8	246.343	210.029	223.171	278.429	211.2	126.343	225.571	119.8	262.114	142.029	114.086	255.914	279.371	241.914	225.829	261.971	227.657	254.371	115.543	123.171	118.4	277	253.6	248.629	131.743	234.914	273.457	114.343	122.486	279.571	102.743	111.829	111.143	237.086	251.286	224.429	236.286	272.6	105.457	273.8	105.571	203.4	113.543	123.8	213.457	184.714	111.543	244.257	110.771	140.829	237.086	309.657	275.114	301.943	237.257	120.714	256.971	231.343	112.914	114.686	245	135.543	129.571	105.457	127.543	211.743	111.914	251.143	109.771	274.914	117.486	190.629	124	113.886	272.857	111	124.571	262.943	223.257	235.514	235.057	120.943	128.143	248.714	122.2	273.171	119.343	250.686	235.486	243.371	263.286	108.257	120.8	255.171	290.114	120.743	132.771	119.429	275.886	133.286	110.2	206.143	225.6	236.829	286.286	203.743	293.686	108.029	272.343	270.371	289.314	240.514	108.686	229.857	253.143	116.943	216.486	113.286	278.486	116.714	229.743	122.114	122.771	130.943	264.4	226.257	
0.09	200	227.886	117.486	120.486	118.314	116.971	246.914	194.257	205.629	280.914	116.343	230.029	237.114	227.171	252.629	267.943	225.629	115.371	208.6	250.2	107.6	252.029	239.943	234.229	113.514	111.4	267.143	121.971	262.229	261.686	245.914	294.171	113.771	240.914	108.171	204.629	252.686	128.657	127.429	234.914	117	122.829	231.686	118.743	119.714	107.743	128.114	110.771	241.457	108.057	257.6	120.143	115.286	119	258.714	124.057	104.229	122.086	127.171	241.8	282.114	235.771	278.029	108.371	134.771	211.429	101.686	115.114	270.771	225.086	113	233.943	266.686	134.743	263.257	119.829	251.4	226.314	122.086	257.543	273.286	108.257	115.229	219.286	138.686	132.371	112.886	127.543	202.114	219.4	230.029	227.771	239.486	112.314	114.743	275.857	214.343	257.314	240.114	258.857	244.829	226.943	209	241.343	123.886	263.971	255.457	117.2	113.857	229.857	297.829	237.686	256.629	265.943	274.829	238.829	237.571	244.114	264.543	251.2	113.229	255.143	254.771	117.314	292.429	246.029	115.743	266.543	243.629	128.657	110.857	113.057	203.343	108.2	130.343	197.057	236.171	227.486	251.543	247.114	117.171	118.057	240.457	245.8	181.686	277.286	265.257	270.029	102.857	257.029	276.857	141.314	118.114	221.857	231.486	225.143	239.743	236.029	238.857	220.743	131.2	225.686	104.886	103.057	222.829	246.457	117.943	271.857	135.686	250.343	211.886	248.686	110.857	276.257	217.371	266.343	281.829	266.714	119.171	267.571	125.543	261.886	251.857	259.171	235.314	116.229	122.057	119.743	122.829	132.171	277.571	122.514	270.429	122.4	195.257	121.771	115.143	115.8	242.571	234.086	131.943	
0.1	200	265.571	244.771	122.229	111.086	125.343	252.171	216.057	257.486	258.457	260.314	209.857	132.657	229.543	240.571	249.8	121.114	239.029	119.057	218.171	213.086	106.114	254.657	123.343	241.914	259.4	115.857	256.143	140.057	256.086	237.743	255.314	125.314	130.886	271	119.657	250.057	116.057	215.943	117.114	126.743	249.371	125.229	118.2	265.943	126.657	237.257	246.086	242.6	237.4	245.971	260.686	251.829	286.114	119.571	119.714	276.571	223.886	291.086	262.314	209.229	243.8	109.457	126.429	112.914	300.343	234.029	303.4	227.571	116.829	125.086	249.686	215.029	247.514	187.057	124	109.829	268.714	118.657	263.829	248.486	255.686	106.771	309.943	282.314	116.229	224.657	123.171	235.114	253.6	234.057	137.371	110.971	126.971	244.857	251.914	214.314	256.743	213.4	263.514	257.2	233.629	228.371	238.914	212.714	223.8	229.029	128.286	230.286	126.686	241.457	241.543	116.743	257.286	126.029	267.286	232.886	254.029	225.686	239.6	238.886	280.971	231.771	119.857	237.457	129.4	254.657	120.743	265.514	275.114	230.4	257.886	245.971	250.686	192.771	123.657	133.8	233.886	117.057	120.2	259.086	225.314	221.429	258.486	128.314	137.371	257.343	219.714	238.771	132.429	111.657	204.4	254	245.286	254.4	274.257	287.143	246.143	114.457	111.314	243.457	116.171	267.829	122.343	243.886	278.914	259	282.286	253.457	282.429	119.629	206.686	229.029	111.657	128.257	290.457	119.514	268.914	233.086	114.229	292.943	110.314	249.6	248.2	113.857	267.629	263.229	238.457	231.714	264.286	248.657	254.086	128	234.086	108.4	224.171	210.371	258.714	109.686	258.714	273.829	
0.11	200	281.657	289.314	208.514	238.086	228.486	123.257	235.171	224.257	270.2	123.714	119.486	112.2	238.914	137.457	121.971	117.8	222.714	256.143	254.086	249.029	115.771	294.514	212.571	248.914	303.829	123.143	232.943	273.257	277.057	110.8	299.543	110.486	269.029	243.029	203.371	120.714	242.8	236.486	127.6	121.229	221.6	206.857	233.171	252.286	256.371	262.286	247.543	223.714	110.2	111.629	236.114	262.743	235.029	124.057	299	262.571	239.971	271.486	242.543	233.286	233.057	280.114	120.971	225.2	113.029	116.257	243.771	200.314	218.514	218.657	241.743	125.686	261.457	283.4	249.114	115.429	135.571	262.914	322.086	116.743	253.029	215.971	228.086	263.857	111.057	218.943	307.343	108.286	195.914	247.6	123.086	103.314	226.514	119.114	253.714	240.143	137.543	127.086	229.571	232.771	123.171	227.857	207.2	123.343	125.257	249.686	232.143	120.486	116.571	128.857	213.657	266.857	119.114	220.286	294.257	221.686	252.857	239.771	118.486	235.314	120.314	254.629	277.114	240.229	113.343	240.543	246.143	212.686	233.371	232.8	262.257	266.229	259.857	213.971	109.343	254.229	237.343	202.657	239.2	115.4	226.714	259.057	127.314	125.514	265.486	243.686	269.257	125.057	118.886	236.429	272.143	250.629	221.4	246.6	110.543	269.8	121.171	232.629	199.343	255	253.057	124	294.771	114.486	255.857	288.8	117.057	138.457	192.686	312.771	107.029	232.714	127.114	236.286	230.543	244.429	252.171	238.343	208.371	298.543	114.771	257.314	308.086	123.543	265.629	223.771	228.371	204.514	252.686	265.743	213.257	101.114	298.514	238.543	257.257	266.057	222.057	303.771	122.686	217.943	
0.12	200	261.943	213.114	215.257	126.343	114.571	119.4	242.657	121	305	258.657	225.943	225.4	283.429	113.171	264.886	260.286	246.229	247.486	281.4	256.114	220.343	266.057	125.543	118.829	279.086	239.2	241.543	128.2	245.514	226.4	236.914	237.057	229.4	255.514	232.771	286.714	268.886	234.457	118.971	217.571	263.143	265.971	201.571	114.714	270.771	245.2	231.286	251.6	114.543	106.371	247.457	214.371	234.771	257.629	112.714	216.914	115.514	126.886	245.971	237.4	217.857	236.914	254.886	221.943	254.371	124.914	247.029	126.086	129.829	245.8	268.6	117.686	255.057	124.371	258.657	270.543	258.629	242.229	270.743	116.314	291.714	257.457	117.171	293.886	203.429	228.114	240.371	222.114	110.4	267.971	103.429	256.914	259.686	257.171	118.086	114.914	276.429	231.829	213.114	197.457	236.629	131.6	121.486	295.229	260.629	110.057	122.8	261.4	260.543	134.571	252.6	224.6	235.429	259.657	151.914	292.4	121.971	257.029	108.914	289.943	253.6	127.971	255.314	274.314	257.8	116.086	240.8	125.657	256.771	284.286	215.057	223.257	250.057	257.343	230	118.886	120.743	212.971	239.257	222.829	212.286	246.943	243	134.086	115.343	277.429	139.6	121.943	225.457	238.571	234.086	292.2	222.029	226.943	108.743	120.171	114.829	249.514	226.2	114.114	223.857	264.2	223.714	269.914	306.229	273.943	250.714	223.914	259.457	226.686	227	292.457	256.543	216.057	227.514	251	277.714	279.829	204.371	246.486	242.514	140.971	111.429	257	267.086	142.514	255.943	216	227.371	248.514	109.143	244.171	120.429	277.429	118	265.314	230.914	247.857	234.714	111.743	
0.13	200	109.229	241.257	225.743	293.857	235.057	239.8	263.571	222.829	211.943	243.057	236.229	198.943	230.629	268	109.857	260.971	267	226.4	265.229	255.886	113.086	244.457	290.543	261.829	247.514	101.257	244.714	223.943	221.086	226.114	244.371	261.857	295.143	221.857	234.429	226.086	272.914	230.914	259.4	107.657	254.971	254.2	263.6	239.6	268.857	267.029	237.971	211	263.943	230.314	245.029	248.714	235.771	235.714	245.943	119.486	214.943	231.4	259.829	267.086	234.229	129.714	120.143	230.429	243.6	204.8	121.2	270.429	273.057	230.771	210.771	283.429	259.514	277.629	241.029	245	226.714	134.857	232.114	216.543	258	237.343	236.6	112.714	241.343	116.2	278.8	271.629	237.743	232.229	264.514	243.057	112.371	263.457	216.4	278.086	221.171	127.686	226.057	254	257.457	220.4	257.086	122.286	257.571	293.257	284.057	275.629	261.086	116.714	255.8	132.429	218.257	126.371	215.171	221.114	254.286	115.771	254.029	270.771	237.714	230.514	117.171	249.029	268.6	119.6	263.029	221.486	217.486	274.143	230.057	230.286	233.914	266.514	229.314	104.114	237.686	235.857	296.371	128.657	117.257	227.029	231.686	128.229	217.486	240.2	128.943	106	128.629	249.229	232.6	228.057	280	205.771	231.486	119.057	256.571	239.829	236.429	246.086	222.6	272	119.057	248.571	246.971	206.143	111.514	164.571	231.314	246.143	233.886	273.343	239.057	269.457	248.914	258.286	238.971	252.514	244.6	272.2	260.829	278.257	243.2	226.8	236.971	256.6	210.943	222.314	249.4	244.171	246.2	252.971	216.257	132.343	225.029	268.914	241.971	243.143	224.429	232.086	
0.14	200	238.457	234.371	289.4	110.943	240.886	263.8	111.943	223.943	280.114	221.829	134.171	248.657	252.8	234.171	270.457	279.029	219.057	227.829	255.029	252.2	116.657	255.343	246.686	195.571	119.629	291.857	272.571	223.886	230.829	268.171	304.086	221.543	258.829	216.057	282	277.829	256.657	233.229	116.429	113.914	217.371	237.8	262.686	249.029	202.4	252.029	249.029	276.429	114.143	267.229	281.286	246.571	120.257	236.714	218.429	215.943	117.4	245.543	246.029	253.886	233.771	105.029	236.971	273	210.4	222.829	116	112.686	244.657	280.2	240.914	261.714	252.514	294.343	237.914	322.857	218.257	211.8	109.286	229.257	245.343	224.2	273.486	250.686	120.8	125.114	256.229	237.086	249	263.057	223.857	245.314	217.429	283.343	237.086	241.057	225.086	251.686	241.257	296.657	241.314	218.114	116.229	292.257	119.971	255.571	215.971	242.8	259.457	108.686	227.571	239.943	116.314	251.029	240.2	121.171	268.743	216.343	252.943	246.943	266	242.143	225.857	242.571	273.229	242.229	282.143	214.6	129.6	293.629	215.343	231.171	211.8	311.857	215.114	257.314	270.829	260.543	247.914	229.2	274.686	240.6	286.6	248.543	106.486	190.457	126.371	122.8	239	255.486	199.343	257.171	232.629	256.543	105.743	197.6	251.714	262.8	120.057	240.314	113.714	116.943	119.943	223	253.8	278.029	255.829	251.629	231.343	245.6	224.971	118	283.886	254.229	200.686	243.2	119.143	256.171	274.143	211.943	234.343	233.286	256.857	257.457	242.543	269.943	240.429	235.086	249.286	263.8	242.371	222.686	273.286	281.429	118.2	244.4	262.257	251.857	232.2	254.714	
0.15	200	110.571	241.686	262.514	208.314	270.971	266.629	261.086	243.343	203.486	257.629	235.543	252.429	235.343	218.886	280.4	112.857	251.543	216.086	113.486	249.057	233.686	229.886	290.486	283.314	208.743	269.343	228.543	252.371	112.543	239.886	155	242.286	252.886	232.629	231.8	119.429	99.9429	220.171	127.771	229.343	110.743	268.114	251.171	209.486	116.8	265.143	237.686	259.2	301.857	265.057	238.943	280.171	250.257	222.229	270.686	113.057	234.514	230.629	256.771	246.029	232.571	220.971	236.257	284.971	230.657	225	131.829	258.743	252.057	243.543	252.286	249.943	265	131.771	243.714	267.857	281.486	251.429	238.829	263.314	107.714	238.771	235.657	273.029	277.914	233.457	263.286	224.714	244.343	264.657	236.8	198.343	248.257	274.8	303.686	271.743	264.2	205.029	220.314	240.857	242.8	272.686	298.657	114.657	228.171	122.886	235.914	253.657	270.457	264.943	236.6	106.086	206.257	219.514	112.457	252.971	216.971	268.114	112.229	250.914	281.143	118.457	120.543	253.371	260.486	233.371	220.143	270.2	255.429	264.943	131	243.857	216.686	248.457	287.686	121.229	200.857	249.371	257.743	240.457	212.629	291.086	235.343	234.6	247.314	214.914	116.257	283.171	254.8	272.543	238.371	245.4	224.257	210.743	105.657	267.257	254.629	222.771	245.743	251.486	273.429	232	236.514	240.486	272.4	259.457	280.571	229.286	118.4	271.914	242.371	240.514	246.914	236.143	121.029	215.371	254.257	270.314	211.343	281.171	219.143	280.571	277.086	210.4	117.429	255.257	244.943	229.057	221.2	124.8	217.914	243.629	221.571	304.743	319.943	264.029	240.971	220.2	229.829	285.714	
0.16	200	241.371	244.657	235.714	268.971	256.514	243.343	230.829	262.457	250.657	237.943	202.371	121.686	126.714	106.229	246.771	292.143	131.857	258.029	235.886	235.257	197.771	233.2	291.229	285.114	224.543	269.714	248.171	236.943	228.4	290.171	230.2	213.257	205.8	289.914	118	233.143	117.257	260.714	226.657	263.8	287.114	229.657	248.629	259.714	119.829	259.657	255.457	231.714	249.771	230.229	232.514	278.714	213.2	241.686	234.371	114.857	221.086	212.714	248.6	262.2	265.314	216.771	199.6	272.4	215.371	116.486	239.257	243.657	242.6	263.857	247.371	277.257	263.429	309.2	245.829	223.6	275.143	114.143	241.4	116.143	224.086	240.257	239.057	251.829	202.114	260.371	230.857	127.114	277.771	264.086	246.829	228.314	261.857	221.314	239.114	251.114	250.657	257.943	267.629	292.229	243.771	289.2	264.857	255.286	227	257.171	264.771	233.371	211.943	236.886	269.714	230.457	236.2	229.914	256.4	271.371	125.371	302.114	249.6	253.657	257.943	273.057	209.486	257.371	258.057	219.8	238.057	270.343	220.8	216.057	259.514	184.371	307.971	214.686	236.8	250.743	224.543	282.943	116.457	134.029	244.914	247.629	244.629	264.057	232.029	213.914	283.771	261.314	236.886	269.943	122.314	233.4	113.314	233.171	266.943	233.486	215.171	204.886	113.6	239.543	244.829	315.743	224.229	236.143	224.029	217.229	236.943	226.114	259.657	232.029	111.429	206.771	233.743	226.629	253.571	248.6	260.314	233.514	256.229	240.343	245.257	232.829	251.057	229.029	222.857	287.057	256.514	213.486	259.829	229.743	272	233.143	229.886	218.543	263.314	217.286	222.029	301.914	233.686	218	
0.17	200	131.629	211.371	265.629	229.4	238.114	232.057	245.029	246.886	249.171	115.4	265.029	233.2	241.457	211.114	220.143	235.886	205.371	265.171	245.514	209.086	281.4	267.571	268.429	227.971	244.571	233.314	264.657	219.971	231.171	252	289.571	259	210.4	220.171	282	268.143	192.257	231.629	228.743	248.429	221.4	238.514	237.143	290.371	248.857	273.857	264.029	113.971	243.114	238.057	225.286	248.829	261.343	246.229	233.743	267.4	238.4	250.629	246.857	183.143	253.571	226.629	222.029	267.171	286.143	237.657	252.857	123.686	305.314	112.771	228.571	221.486	251.6	234.8	255	213.086	285.971	218.714	253.371	245.286	225.429	269.657	236.829	254.457	242.171	274.743	222.886	239.371	240.914	211.971	248.257	109.943	224.429	276.857	246.457	242.371	238.657	235.343	235.086	252.114	271.486	210.829	207.743	268.286	268.143	251.971	283.286	261.314	238.914	246.686	221.943	221.143	229.171	243.314	239.571	265.857	211.886	268.457	247.343	283.143	229.286	240.943	264.286	262.943	278.4	272.514	215.743	262.743	262.543	225.229	244.971	234.086	255.571	254.771	273.971	241.971	255.457	223.4	225.657	267.771	249.171	229.257	123.086	245.714	251.971	272.686	274.229	240.543	237.086	128.286	265.343	225.743	242.4	230.943	242.686	236.371	229.571	244.914	246.029	199	251.6	228.371	293.314	303.257	259.657	221.571	261.229	204.2	226	248.829	248.229	264.743	278.886	264.171	260.114	273.571	249.886	229.629	244.371	222.429	237.543	259.857	262.114	222.429	225.714	247.371	227.571	243.171	266.2	262.571	248.171	247.171	215.457	299.8	229.429	238.4	233.429	239.429	236.629	254.971	
0.18	200	202.886	228.257	118.829	262.2	244.314	209	247.371	251.886	272.029	230.8	240.914	225.486	231.457	249.2	220.514	235.857	237.743	312.914	247.543	239.629	224.4	217.086	277.514	176.229	220.286	217.457	249.314	260.114	222.086	256.486	244.771	221.343	241.629	227.286	244.029	261.743	281.486	127.171	247.486	219.914	228	107.6	226.143	237.486	259.771	243.829	204.771	246.743	257.143	228.629	110.086	219.286	116.543	242.629	229.257	229.229	231.943	240.343	256.4	234.571	268.543	267.6	248.857	227.486	212.286	216	201.543	221.857	255.514	234.086	265.514	112.914	259.343	104.143	244.514	254.971	234.543	210.4	205.8	237.4	258.571	242.286	251.029	237.486	228.829	240.971	220.857	247.257	262.6	238.371	226.114	206.829	231.743	229.514	265.629	275.829	238.4	270.114	265.8	276.229	250.371	130.086	251.829	272.057	250.514	241.029	223.4	209.6	239.771	211.829	289.943	260.286	265.029	147.257	213.514	197.457	279	255	246.543	118.2	236.714	269.314	237.8	194.457	246.457	248.514	122.714	241.143	236.543	218.286	259.886	213.429	248.286	293.286	242.657	215.257	230.229	243.429	258.057	231.829	229.429	219.886	269.486	269.371	219.086	300.943	271.457	237.943	279.514	237.229	257.657	248.229	257.571	274.457	263.229	238.286	253.143	232.857	247.914	263.543	200.029	246.457	261.457	256	256.657	138.114	239.429	131.971	231.314	218.686	244.314	257.286	249.971	218.943	235.029	229.171	239.429	251.086	270.771	230.2	265.657	232.429	235.429	248.371	266.286	224.914	228.343	215.029	311.886	215.2	253.886	296.943	118.629	222.543	278.657	258.514	213.571	276.543	256.971	259.914	
0.19	200	287.743	249.457	272.171	239.343	225	253.943	259.314	252.029	266.486	237.686	234.2	236.057	230.086	245.657	244.514	208.371	225.029	255.686	275.114	214.114	236.629	244.714	235.171	262.086	250.686	249.514	236.286	268.743	245.143	253.486	211.6	236.086	223.171	222.514	247.6	115.486	280.257	223.229	212.886	236.914	249.486	237.286	233.543	256.686	252.686	253.886	259.486	206.543	279.6	236.886	268.457	229.371	253.971	237.743	277.4	224.686	259.143	236.286	127.2	207.229	248.457	214.829	254.686	230.143	245.914	248.8	217	241.571	263.714	266.886	209.771	252	282.371	239.343	250.057	228.457	262.6	239.971	261.171	222.371	219.743	228.943	235.971	117.457	224.771	241.6	257.6	231.457	234.371	269.857	239.4	226.143	254.629	244.371	282.914	251.457	270.086	252.286	225.4	233.714	294.171	126.057	268.314	251.286	260.343	236.143	279.6	255.686	217.114	216.171	206.2	231.4	250.6	252.429	217.629	232.8	209.686	245.6	239.686	243.457	246.857	261.171	253.514	320.171	255	219	284.086	246.714	238.743	291.086	231.971	248.629	222.114	209.257	209.914	252.486	282.914	237.714	259.714	235.657	115.343	271.143	225.086	203.114	215.029	214.029	270.743	256.571	269.829	265.771	236.971	124.8	265.686	239.114	290.6	239.457	216.886	211.686	273.086	246.543	227.114	257.514	254.857	220.286	240.657	213.429	254.486	223.057	230.086	265.029	280.2	241.229	218.286	261.857	233.857	255.771	241.171	251.943	255.714	251.286	270.457	198.571	255.571	247.486	293.571	269.8	248.8	258.486	232.743	254.714	228.6	231.171	203.114	311.829	258.914	270	218.4	254.143	233.343	198.571	
0.2	200	243.314	240.914	310.429	241.686	253.371	244.371	247.229	228.057	233.029	270.543	200.171	227.2	249.657	236.6	214.943	231.771	211.686	243.857	225.314	257	284.6	222.771	272.829	249.914	218.171	274.743	240.229	267.029	225.629	225.257	255.571	261.543	253.086	245	248.857	110.371	242.686	226.943	262.343	259.114	236.229	200.714	230.714	250.057	250.629	244	227.657	218.886	215.057	251.114	246.2	242.629	209.429	282.114	217	224.257	211.629	240.771	208.886	213.457	223.829	224.6	221	227.286	276.571	247.914	242.686	272.2	218.8	211.514	213.343	281.314	216.2	241.4	207.257	198.029	229.171	236.771	192.886	227.143	250.829	264.486	224.086	215.686	269.4	251.8	250.8	286.257	249.257	223	268.314	248.714	224.6	247.571	289.914	215.314	245.829	274.343	232.286	223.029	254.086	272.486	264.886	249.743	291.429	246.343	231.143	224.314	124	210.486	227.343	233.2	257.943	242.2	290.514	201.114	216.429	256.886	271.543	266.257	258.171	259.429	271.457	264.371	259.314	235.229	200.4	209.429	254.114	217.686	251.114	218.086	234.029	218.914	218.343	267.971	242.971	223.314	276.629	232.6	205.257	249.314	266.314	240.314	216.971	251	216.457	230.771	256.086	252.914	292.6	238.886	237.686	249.943	283.257	268.371	216.171	211.314	283	242.914	241.743	233.429	239.171	215.714	228.114	225.857	220.571	261.457	254.857	138.829	235.629	239.743	233.743	222.943	223.486	233.4	256.286	237.2	278.029	233.943	238.429	228.829	231.971	280.829	251.457	254.971	263.029	247.343	266.2	260.486	246.486	261	231.257	288.914	253.4	244.2	229.086	286.486	247.114	229.171	
0.21	200	258.057	211.171	234.743	237.371	243.371	234.8	254.029	233.714	248.629	242.571	231.4	236.914	222.571	245.143	230.8	208.771	259.457	227.657	234.486	264.6	222.4	232.429	272.771	238.314	265.171	263.286	178.4	267.686	278.743	234.457	237.629	245.857	242.171	237.8	248.486	233.286	275.2	216.629	252.286	238.914	261.314	255.829	272.314	240.029	258.114	196.229	266.286	219.314	235.914	234.571	226.857	236.343	231.457	220.743	252.343	110.286	252.571	270.314	235.171	242.2	226.943	204.429	219.114	275.514	224.971	217.086	249.4	195.657	254.457	208.171	248.8	238.829	215.857	237.114	258.829	204.257	268.486	234.971	245.514	213.429	218.886	270.257	213.886	238.8	270.971	237.829	211.914	226.743	245.8	241	201.829	196.6	225.229	264.2	233.8	251.086	259.6	247.543	232.543	228.6	234.514	243.629	239.229	205.429	260.171	218.2	241.486	272.971	227.057	246.714	251.429	244.229	236.629	250.714	238.429	222.886	131.314	280.829	268.429	247.571	244.343	211.686	251.571	214.571	262.657	199.286	205.743	217.514	257.857	250.229	252.657	219.171	279.371	256.429	271.829	270.6	213.629	257.057	251.257	285.857	226.886	230.886	242.2	252.743	243.829	232.771	220.429	240.943	239.171	267	245.229	113.886	219.086	230.371	263.057	237.543	217.2	227.886	235.543	272.543	242.857	230.657	246.914	243.686	234.629	207.114	243.057	120.286	243.257	233.543	258.171	222.257	221.571	281	200.743	215.629	213.486	241.229	216.743	232.543	274.143	230.4	278.171	256.457	251.086	212.686	212.829	245.457	213.314	213.714	215.229	248.086	256.771	291.971	263.143	256.4	253.171	211.143	280.086	223.857	
0.22	200	221.943	206.4	237.057	204	218.143	268.886	234.486	249.657	241.4	250.657	255.686	218.114	243.057	291.571	244.457	264.2	215.629	232.943	259.314	230.714	195.686	216.371	262.829	277.771	227.371	241.229	219.629	216.629	212.514	251.286	259.571	235.057	251.143	245.771	256.171	238.629	215.6	270.171	248.629	254.886	224.371	278.886	216.971	251.543	258.486	274.914	258.2	253.229	274.971	223.2	256.6	235.286	285.886	237.829	234.486	237.371	208.743	216.543	250.4	230.486	272.8	219.143	246.829	241.543	241.657	227.571	219.571	194.971	254.829	237.629	244.8	255.257	259.057	226.886	240.743	260.057	279.2	258	247.714	256.886	189.314	203.286	235.629	234.686	226.657	218.629	223.143	235.257	234.971	275.829	269.143	302.743	249.943	123.543	244.029	237.886	265.2	209.6	271.829	280.571	252.457	246.486	271.629	263.486	243.686	243.171	228.714	242.314	218.8	236.514	239.571	240.971	255.2	219.486	266.057	247.771	263.4	236.971	247.429	302.514	231	274.114	239.029	238.686	262.229	233.914	252.714	257.829	253.857	267.571	235.486	242.286	237.971	305.229	249.286	273.857	115.914	277.886	299.686	261.914	208.743	243.371	217.514	231.6	246.2	238.171	253.886	230.6	258.057	307.371	256.686	265.829	243.171	212.371	282.429	220.4	242.486	219.971	247.686	239.829	229.371	218.457	263.143	304.857	262.971	247.743	247.971	228.286	261.743	252.771	247.743	254.057	224.971	242.257	123.743	293.514	209.914	219.486	232.371	225.829	240.857	230.086	122.943	231.114	237.114	241.371	258.314	221.229	209.971	237.886	254.629	217.657	270.857	224.457	248.829	244.2	252.571	261.6	249.171	222	
0.23	200	276.229	264.086	256.686	245.486	238.657	257.657	263.486	234	259.629	286.457	254.371	253.2	240.886	241.086	233.143	258.714	234.686	269.143	300.771	228.971	234.4	273.029	266.343	264.457	258.114	249.486	272.371	210.943	273.486	238.314	218.543	271.114	212.114	254.771	224.057	210.629	270.886	249.943	236.114	201.829	227.971	216.086	213.314	249.286	243.657	228.2	229.6	283.4	223.029	223.657	245.429	256.971	261.143	241.857	190.857	233.486	250.571	231.6	245.4	218.943	275.829	195.543	288.714	277.8	232.029	209.057	250.286	237.971	232.314	265.886	226.771	274.714	252.171	243.371	201.771	229.8	238.714	242.143	241.686	234.486	225.714	243.6	230.229	297.886	250.886	223.543	274.6	249.314	245.857	260.086	128.486	311.714	112.2	239.914	282.486	216.371	214.6	199.571	220.429	238.514	261.8	228.943	264.6	274.943	253	239.457	230.4	227.429	246.429	258.543	238.457	270.629	237.143	242.429	235.371	235.486	257.657	251.4	241.743	229.2	239.257	230.114	217.771	235.057	237.257	257.629	290.171	270.629	203.943	116	244.429	246.714	225.229	295.029	258.686	253.343	220.8	262.829	254.171	273.543	268.571	245.914	238.886	284.086	255.429	224.714	246.171	250.114	248.057	238.114	256.4	247.257	232.971	233.657	194.943	275.057	225.114	238	276.229	267.143	132.914	250.514	257.057	242.286	247.686	217.829	240.886	241.914	266.829	228.114	249.686	246.943	246.086	221.857	254.314	254.829	212.229	248.029	226.257	209.914	251.943	283.314	278.914	230.543	257.971	237.143	253.029	265.4	212.914	228	223.571	219.171	232.829	223.114	225.343	259.343	122.143	267.029	275.371	200.886	
0.24	200	255.486	228.371	254.714	239.486	251.229	246.4	225.229	217.343	245.2	287.171	297.371	264.543	262.914	278.943	278.171	237.657	254.6	285.429	242.486	277.771	263.457	259.4	232.771	248.257	236.886	194.857	252.229	256.914	273	226.743	212.743	207.743	242.314	239.429	244.429	249.371	242.4	235.257	117.886	266.514	207.743	262.486	282	247.514	230.714	209.943	210.629	236.029	242.371	216.486	121.4	207.171	243.914	235.114	233.914	237.514	286.4	255.829	299.2	256.143	257.543	202.114	262.943	218.914	114.057	232.229	240.886	258.514	241.257	123.8	249	251.286	242.571	240.971	244.543	249.514	214.286	242.886	228.886	259.114	258.543	122.486	301.4	208.086	216.886	300.171	244.857	238.086	254.743	236.829	242.857	240.943	247.629	230.857	224.143	239.086	268.571	257.514	271.514	254.943	299.2	211.4	246.914	237.086	223.257	255.371	190.314	212.6	276.714	247.086	233.657	260.457	285.286	243.371	252.886	228.6	250.086	264.057	197.457	232.6	295.257	237.714	285.486	248.514	227.457	265.171	181.743	256.286	240.429	207.8	257.543	265.229	211.629	121.686	246.686	250.571	292.257	242.886	243.629	222.371	258.229	251.257	214.229	234.371	223.514	276.257	282	237.6	267.543	261.514	219.686	255.4	189.629	225.371	237.457	239.286	233.286	219.4	262.171	260.371	270.886	258.886	281.571	283.457	238.057	279.971	227.371	118.543	195.171	250.4	249.314	256.314	244.229	244.314	236.829	236.743	125.429	256.543	213.914	288.857	242.143	237.257	229.886	272.914	304.914	281.457	276.371	248.686	235.943	246.057	255.486	274.971	278.971	260.686	222.114	243.457	258.286	248.514	239.771	209.686	
0.25	200	117.143	241.6	250.371	210	217.429	238.686	262.8	213.314	281.057	240.829	266.2	228.257	228.086	238.971	254.629	267.4	193.943	228.943	226.8	245.486	268	252.914	262.229	247.886	219.714	241.543	238.857	238.743	205.714	233.543	213.686	216.286	213.429	236.171	266.686	292.371	268.343	266.857	267.2	244.714	224.514	245.257	235.657	271.543	225.829	257.771	215.714	234.971	229.8	230.771	278.571	275.657	263.486	276.829	208.029	244.886	213.286	229.4	225.486	310.743	221.429	255.657	229.2	291.657	224.314	265.914	250.086	193.514	273.6	249.4	239.943	267.114	298.514	285.286	249.286	245.257	256.029	305.4	292.171	222.657	230.486	245.857	233.029	237.371	276.114	228.743	241.4	231.514	234.971	250.629	239.971	256.086	233.629	230.943	254.857	265.8	222.257	234.171	225.457	261.314	210.714	271.114	259.114	241.171	252.4	230.914	270.714	215.8	231.371	225.857	253.314	230.429	268.686	110.029	238.029	242.114	256.486	288.086	247.971	251.571	262.657	175.514	216.171	237	236.143	298.714	234.6	271.486	237.8	271.857	274.543	238.229	268.943	295.229	249.257	209	234.943	226.771	249.771	228	227.029	219.514	220.914	294.714	233.057	275.486	217.686	249.057	255.571	262.914	233.086	232.086	276.886	244.171	263.943	250.4	245.143	253.343	275.171	250.4	250.857	237.771	219.2	242.486	288.371	227	273.229	271.543	258.914	265	237.4	243.429	271.257	244.714	234.8	245.029	232	243	263.714	251.571	260.514	294.743	244.971	252.829	243.686	295.829	233.343	220.714	277.029	240.343	197.657	212.457	112.2	208	271.057	212	271.571	272.686	283.314	228.457	
0.26	200	223.8	283.086	233.429	254.829	202.2	251.257	299.8	238.086	227.429	272.257	253.143	242.543	259.086	263.914	258.771	240.229	292.2	230.4	234.286	248.914	238.743	226.514	240.371	133.314	128.457	238.543	265.971	269.4	247.571	218.571	215.371	245.771	266.943	239.486	238.971	255.057	246.371	288.371	230.829	250.457	245.714	249.371	286.2	278.429	218.571	234.943	224.171	132.571	224.686	213.057	238.2	265.971	192.771	235.114	243.6	209.2	233.343	224.686	241.171	235.229	250.371	221.629	238.314	240.171	257.343	248.514	124.686	236.143	226.229	237	230.343	220.943	255	242.914	252.914	273.257	250.829	215.086	236.743	255.771	240.714	252.029	211.686	254.714	248.257	268.171	248.257	261.086	228.514	251.743	224.086	226.971	257	231.343	221.286	272.2	265.114	212.571	259.629	281.486	285.314	295.314	231.771	237.486	241.829	223.114	248.486	272.343	231.714	219.743	245.743	243.686	258.286	249.686	273.114	251.257	260.543	236	253.314	277.886	238.171	259.571	235.686	262.257	237.857	255.6	198.943	238.314	223.286	251.171	235.229	215.857	243.686	275.486	253.229	249.686	264.2	240.514	223.514	228.486	219.543	238.886	255.343	217	223.457	235.514	260.629	211.629	251.8	289.171	109.714	236.8	249.2	261.886	216.6	246.286	289.257	228.714	288.686	238.543	225.971	252.971	275.086	218.914	212.2	231.286	247.943	253.114	304.629	260.886	228.686	281.571	255.086	254.171	254.457	261.371	232.286	233.971	252.314	237.429	246.286	297.086	261.6	221	274.029	262.286	225.571	251.857	242.714	244.886	256.229	300.829	226.943	243.514	219.029	281.771	190.743	239.371	259.086	240.286	
0.27	200	235.714	244.343	227.457	252.943	213.4	287.171	274.771	258.6	287.114	309.143	230.943	138.743	249.629	268.257	209.171	214.314	241.971	256.457	251.114	251.2	256.6	228.429	196.457	219.8	240.4	245.914	281.429	248.086	110.371	279.314	232.971	202.914	217.629	302.714	214.171	231.343	248.429	255.029	219.714	268.171	221.657	284.343	129.286	242.714	233.229	260.857	210.914	268.6	217.286	262.629	242.543	227.171	243.743	194.743	257.057	234.4	289.314	283.257	274.429	234.886	256.4	232.886	277.4	236.314	275.514	248.514	129.857	253.486	265.629	258.229	209.686	200.714	280.686	224.4	238.029	247.171	226.543	205.629	256.143	226.114	267.057	242.314	265.829	232.286	264.514	230.543	228.371	258	271.857	264.4	217.2	284.343	110.257	230.057	258.4	205.943	229.371	249.629	212.029	258.257	294.371	209.029	215.857	214.714	111.857	208.657	252.657	253.114	244.943	215.2	263.029	268.629	236.286	239.714	285.143	245.057	280	249.943	255.543	287.714	265.029	237	218.314	183.6	248.371	279.257	223.4	234.171	240.943	233.629	216.714	232.8	254.6	225.143	229.257	228.6	223.229	251.571	277.857	221.8	235.657	254.257	228.943	266.486	245.629	286.486	259.457	240.429	233.943	288.457	250.914	238.743	223	239.629	264.514	236.086	254	237.571	267.629	199.943	258.886	242.229	231.886	258.343	235.4	306.086	252.629	213.857	264.914	239.429	229.886	235.457	267.114	253.286	124.286	256.857	269.657	223.257	299.514	288.486	229.8	223.057	279.429	267.286	255.714	128.686	246.743	224.971	268.257	242.4	295.857	280.429	239.857	211.029	298.686	212.086	265.6	218.857	215.229	260.857	
0.28	200	278.714	211.286	241.886	251.6	249.6	210.8	249.257	241.629	259.829	250.486	226.029	261.971	229	273.343	112.971	233.457	246.686	222.229	231.686	237.971	215.286	221.771	246.457	231.714	282.171	115.229	268.114	234.029	272.371	253.857	204.086	260.371	239.914	273.286	191.029	271.6	245.143	238.6	257.8	291.657	240.486	285.886	217.057	243.629	242.114	235.2	289.086	242.857	220.143	235.857	211.057	211.971	247.771	242.514	199.914	263.629	241	206.029	298.057	236.686	253.771	244.6	271.657	218.486	240.971	246.171	262.371	244.314	238.486	267.057	225.4	265.486	296.943	237.114	260.371	114.857	246.343	216.086	213.743	197.543	122.143	275.486	253.8	263.943	229.057	212.057	249.286	272.886	253.029	282.571	248.514	229.6	214.286	118.771	259.2	245.971	274.343	254.029	252.771	281.771	267.171	237.886	265.514	238.143	222.114	249.257	261.686	214.543	268.629	232.886	232.029	283.057	266.4	284.371	248	245.171	216.314	256.114	215.171	271.343	245.029	284.457	256	266.371	231.314	267.657	268.629	228.4	264.114	272.857	248.229	266.314	208.886	223.486	240.257	280.714	252.743	247.943	234.086	218.857	200.371	230.514	234.6	244.257	219.943	253.971	187	243.029	245.571	237.057	243.114	248.771	253.486	250.286	198.371	113.086	247.571	201.143	222.171	258.571	228.371	225.657	241.857	225.771	229.371	230.429	237.343	251.029	230.029	254.029	228.086	270.429	227.514	271.486	265.686	258.286	111.971	244.914	249.314	236.143	297.2	295.971	249.114	228.971	244.429	256.114	246.971	269.886	229.171	275.086	262.029	271.457	230.8	266.143	258.114	253.171	232.914	240.657	277.8	219.943	
0.29	200	243.057	253.629	303.257	280.086	247.4	221.029	252.886	290.629	265.486	266.943	251.371	229.457	239.8	258.057	283.229	216.571	242.857	258.686	258.6	240.143	226.743	309.914	231.829	234.571	266.943	246.514	325.343	242.914	222.514	232.429	222.486	264.371	260.829	277.057	253.429	246.914	266.171	241.543	249.743	253.514	244.886	241.657	235.943	208.8	224.457	255.971	225.4	223.114	241.171	223.286	269.229	265.514	238.829	230.629	251.171	287.029	272.714	231.057	231.943	237.514	273.114	248.629	257.2	252.743	203.629	226.114	262.914	277.886	234.886	250.8	220.4	262.543	257.257	214.457	231.857	247.314	289.543	225.743	267.743	250.914	260.543	242.143	227.857	257.971	215.486	217.743	238.343	252.486	244.371	266.029	123.543	233.657	113.514	219.4	204.086	267.771	243.8	203.657	273.171	293.2	264.114	213.714	257.829	235.514	251.143	228.057	245.686	247.857	256.429	249.514	237.714	258.057	228.629	222.371	220.171	243.771	208.714	266.714	232.543	258.829	222.029	235.971	111.8	233.829	129.657	255.6	216.457	269.8	232.514	222.543	252.914	245.657	259.543	218	242.543	242.286	214.657	228.114	280.943	230.914	249.486	286.943	217.543	302.571	260.4	230.229	232.571	240.771	208.857	254.543	246.457	275.543	217.029	225.229	270.771	209.971	242.429	265.971	261.943	232.143	273.171	253.686	233.743	237.343	249.686	242.571	239.743	229.714	249.314	228.029	258.114	121.886	229.543	207.086	268.143	260.829	210.8	262.829	256.229	218.686	248.657	207.914	213.857	226.429	232.629	229.086	259.2	269.886	223.486	116.714	235.829	231.343	221.6	233.2	228.4	208.457	217.943	225.686	234.6	275.629	
0.3	200	239.714	223.686	252.343	199.629	226.4	206.286	217.514	215.686	238.543	272.4	220.714	260.657	217.229	261.514	110.857	246.943	223.057	236.943	237.657	234.714	246.857	259	278.457	257.629	243.629	246.257	221.971	266.257	238.343	258.971	277.2	223.457	264	282.371	236.743	237.171	238.371	245.057	244.257	220.286	251.429	240.286	244.829	306.486	234.257	259.029	242.943	246.114	248.486	234.714	247.371	215.457	245.914	251.829	226.171	234.686	233.943	265.229	227.571	228.743	258.343	234.143	228.143	253.914	217.4	234.486	212.143	274.057	190.8	219.143	227.857	262.486	273.114	221.286	286.714	262.086	237.114	236.4	290.2	266.286	241.2	232.657	208.114	256.457	288.2	250.314	225.029	234.771	248.571	240.914	223.629	242.429	217.257	233.829	241.057	235	218.914	252.6	253.629	211.086	201.257	226.486	274.543	106.971	270.629	275.829	235.314	250.971	224.771	125.886	213.029	253.886	213.2	260.629	232.629	256.2	280.914	219.429	211.914	235.743	267.8	221.8	244.857	259.857	242.543	238.514	238	276.086	217.029	322.686	239.429	219.343	243.686	250.8	264.514	228.057	259.6	218.143	234	235.429	262.543	262.114	271.2	216.857	254.829	220.057	247.143	241.686	255.314	270.543	252.829	219.857	217.286	246.229	210.257	106.714	233.743	242.543	213.6	253.486	219.857	257.543	264.657	222.686	268.686	234.171	236.657	278.314	262.229	311	266.914	275.486	248.343	228.343	246.571	194.629	233.543	242.257	230.914	223	229.914	215.571	343.2	208.2	263.657	248.971	219.8	270.057	253.457	265.686	273.629	264.457	231.371	233.2	223.143	298.943	215.743	214.886	251.171	262.114	
0.31	200	245.229	226.971	227.429	225.8	240.914	281.057	277.286	242.486	240.6	215.971	256.629	197.371	243.486	248.2	235.686	237.771	251	225.286	228.171	255.4	273.857	256.743	258.4	243.229	266.6	244.629	220.143	241.371	227.257	221.4	259.429	246.886	259.086	231.429	231.771	217.8	113.371	262.543	213.029	251.514	257.057	262.857	300.829	286.886	238.171	213.971	273.314	247.571	237.971	227.857	234.143	242.714	237.429	252.229	251.114	209	249.971	257.086	226.457	246.571	217.543	267	239.114	238.514	220.971	226.143	243.571	262.086	229.857	262	212.971	247.971	257.457	220.857	243.114	245.314	228.571	201.343	235.714	227.829	242.114	218	258.114	259.6	251.371	229.371	244.086	204.771	232.971	318.457	227.286	270.457	268.171	256	277.829	253.629	220.886	194.914	204.8	263.4	248.571	257.257	228.229	287.514	260.714	234.429	221.629	257.2	289.6	233.286	229.057	260.743	238.543	236.943	254	318.457	286.171	107.629	274.457	242.6	222.229	243	250.657	251.2	234.914	243.057	267.714	253.457	229.257	231.257	245.457	234.171	251.143	257.886	225.314	277.2	247.571	300.943	229.943	244	255.829	218.171	238.571	271.571	266	240.657	228.114	200.286	264.371	283.057	296.514	240.686	232.543	223.829	255.4	250.743	260.971	252.6	292.771	278.914	235.343	275.257	255.229	117.2	295	266.2	293.086	252.171	248.571	249.371	240.886	274.771	276.771	273.343	240.543	232.171	248.657	246.543	230	252.943	250.886	239.143	253	276.771	225.971	113.257	247.829	259.686	236.229	233.6	247.457	212.371	259.086	252.714	266.629	231.943	222.943	200.686	208.114	273.714	
0.32	200	249.143	267	226.143	258.429	214.943	234.743	254.857	261.829	217.771	240.343	243.686	223.829	271.314	235.486	240.029	214.657	251.914	249.486	249.886	254.686	269.029	234.457	226.629	234.514	235.429	218.514	289.886	246.171	224.971	278.086	245.143	247.171	251.371	250.571	192.8	212.971	220.343	248.486	260.971	232.543	231.743	253.743	213.857	232.143	234.8	238.029	286.314	227.371	219.229	251.257	238.086	228.114	278.229	259.286	255.2	265.8	230.4	266.143	270.086	254.143	262.457	240.429	227.343	277.143	231.171	253.943	270.543	218.314	315.314	220.114	309.457	226.2	245.629	270.886	209.886	263.257	272.829	234.657	243.771	249.086	284.143	248.857	209.371	238.057	269.714	245	249.486	285.171	198.914	245.886	261.971	261.257	252.857	249.457	223.143	263.771	228.229	249.571	229.943	228.286	250.457	202.629	229.114	265.029	238.486	256.686	291.457	257.429	234.029	268.514	266.8	242.771	234.457	250.943	228.914	229.457	251.086	211.229	264.229	244	246.857	246.686	225.2	194.943	202	244.714	255.657	256.629	283.257	244.8	222.171	277	242.514	263.286	257.286	212.743	225.514	237.057	263.314	250.886	254.429	273.943	252.314	250.857	275.743	226.571	240.943	228.4	226.514	244.314	211.6	257.086	246.686	238.286	277.829	262.429	206.8	241.286	251.743	238.343	245.057	209.057	237	219.8	225.829	240.8	273.971	243	251.743	274.543	268.829	208.829	222.857	254.057	250.057	202.943	223.6	277.971	271.371	248.8	236.314	264.029	280.629	245.314	257.4	230.343	247.657	258.571	211.771	246.886	231.4	226.2	239.314	255.286	237.486	254.857	214.543	295.829	218.371	246.457	
0.33	200	214.371	216.286	236.914	264.914	240	237	261.457	241.714	267.229	261.914	295.2	214.086	217.914	264.971	220.771	208.371	239.629	264.743	271.914	228.971	227.629	273.257	265.771	207.343	234.657	225.6	237.743	226.4	207.686	235.743	266.429	278.629	236.857	248.714	243.571	247.857	275.486	250.457	231.171	248.571	226.314	241.4	268.4	230.514	229.086	268.857	235.686	249.343	302.371	241.114	223.514	230.629	256.829	225.657	226.057	243	252.429	225.371	268.571	289.057	246.543	217.886	207.514	242.371	219.343	227.2	243.257	256.514	244.257	275.571	233.657	241.857	238.857	255.4	202.829	254.886	237.114	236.286	228.629	229.914	232.257	222.057	229.171	199.143	292.371	265.257	239.743	256	255.4	210.314	228	233.457	233.943	269.4	261.429	257.686	252.914	241.229	219.171	241.4	267.514	250.571	232.857	221	223	244.457	254.429	244.314	258.914	223.971	248.2	211.629	245.286	236.486	255	258.857	253.686	281.771	202.286	258.2	240.429	209.686	213.457	273.114	275.543	222	111.143	261.857	285.314	229.143	251.943	228.457	246.257	192.429	233.686	243.686	212.771	289.2	230.657	225.057	237.029	222.4	217.857	234.543	225.286	234.486	139.429	207.114	235.8	223.6	240.429	232.486	254.629	273.886	211.657	227.086	229.429	221.6	242.8	275.914	248.571	297.914	268.314	234.6	238	217.4	195.914	250.057	218.886	299.771	234.971	205.486	212.657	253.057	252.714	227.829	264.057	276.771	215.114	275.229	255.943	274.6	257.714	200.343	242.829	264.257	220.229	279.229	240.086	236.6	210.314	224.029	261.857	286.371	237.4	268.514	264.229	204.2	239.057	233.971	
0.34	200	238.514	262.143	222.657	247.314	236.686	218.371	266.2	261.229	262.714	251.029	273.886	218.943	277.457	265.686	240.229	232.571	239.743	234.571	247.771	245.857	237.4	263.8	280.6	267.143	240.657	298.229	248.714	248.257	207.629	241.143	223.429	227.571	246.571	258.514	304.371	296.571	252.543	212.914	301.4	234.514	243.771	235.629	212.429	264.657	280.743	236.8	235.2	225.6	239.829	228.171	236.143	225.943	253.2	236.343	271.171	259.429	224.257	250.514	208.857	266.857	253.286	259.6	233.343	230.457	229.229	273.314	248.343	253.371	264.914	250.171	264.4	232.371	247.343	248.971	248.486	250.057	288.257	258.8	266.286	259.314	222.4	250.914	238.943	224.743	255.914	240.371	238.143	227.429	241.114	266.771	258.8	214.829	234.457	215.857	234.714	209.829	261.229	236.543	263.371	242.686	282.286	238.743	237.143	227.429	272.657	279.514	231.257	241.257	263.657	232.343	227.371	261.914	270.114	253.543	306.171	246.771	276.771	247.257	261.029	311.286	234.914	212.971	200.743	213.714	209.286	236.2	244.286	214.771	275.371	230.2	237.343	209.314	233.714	254.2	248.486	240.314	259.114	292.629	250.457	248.371	233.171	230.257	217.229	250.2	252.314	223.629	104.6	261	260.914	254.857	222.943	240.143	271.743	283.2	242.971	209.629	277.8	235.914	205.057	142.229	201.029	248.571	204.514	258.286	235.657	266.457	245.343	238.714	288.257	253.057	203.857	269.343	294	276.886	227.771	231.171	244.543	231.857	218.829	285.857	221.829	280.4	305.2	249.943	224.629	249.086	255.8	216.686	249.2	239.086	256.714	227.371	261.486	229.257	271.543	266.086	235.543	263.743	210.914	291.771	
0.35	200	209.714	244.143	256.486	240.057	227.514	289.257	247.229	251.371	252.714	253.057	227.6	224.2	241.229	246.771	233	218.743	210.886	275.057	238.229	267.686	259.657	254.229	225.6	227.371	217.086	234.686	243.829	202.8	223.286	237.914	221.657	235.714	239.686	210.029	243.771	236.857	212.543	265.743	198.629	244.314	223.657	287.8	263.371	271.114	263.914	246.171	229.286	224.886	283.514	252.857	212.686	206	216.114	221.971	219.143	206.514	236.371	224.686	216.371	217.943	231.4	227.286	262.886	218	219.371	255.571	244.229	286.171	229.314	105.4	291.343	228.371	234.571	238.486	218.371	257.914	227.343	229.514	281.714	242.943	243.486	238.114	274.486	286.914	238.114	251.486	268.371	273	115.6	249.4	253.914	213.571	279.743	241.171	241.857	237.171	276.629	249.457	259.943	252.086	290.057	236.514	255.086	218.829	218.857	223.743	121.571	272.029	216.343	249.943	290.229	208.971	248.657	231.8	232.629	243.486	201.029	251.457	185.371	231.371	244.2	234.029	254.971	239.171	228.857	251.571	300.743	238.629	236.886	239.857	208.714	235.343	261.029	249.2	224.429	240.4	272.6	276.914	236.629	219.2	248.457	274.514	245.429	208.6	253.086	281.714	218.4	259.571	239.657	252.371	239	246.629	248.771	233.371	286.343	242	239.657	283.686	238.971	255.286	249.343	253.829	230.343	237.457	238.686	268.257	242.4	231.429	296.914	248.029	226.171	222.714	250.914	241.4	269.543	218.943	260.486	218.914	243.171	287.286	274.2	285.086	226.971	216.229	225.057	255.714	264.229	245.943	271.171	270.286	248.429	107.971	223.886	223.629	234.057	259.457	216.4	227.286	254.057	219.229	
0.36	200	249.286	226.2	233.086	216.829	219.029	237.8	269.143	229.6	237.543	240.114	267.343	275.229	214.629	190.143	268.114	288.886	255.314	219.629	254.943	242.343	233.514	230.257	129.057	226.314	271.771	179.657	209.657	254.886	279.4	261.657	278.486	237.486	276.2	245.629	271.743	239.829	221.229	240.971	246.371	263.629	239.8	246.429	124.857	200.4	254.229	299.657	291.086	281.771	248.657	241	227.771	245.171	250.943	221.057	240.914	253.829	240.2	241.086	247.971	241.857	250.657	291.571	240.114	249.314	259.971	207	225.714	220.029	231.457	244	245.086	208.629	198.657	247.257	283.2	239.057	234.457	243.571	193.657	233.857	239.114	268.486	238.114	255.114	232.943	228.714	252.486	213.629	221.029	111.943	296.114	235.457	236.457	233.371	238.914	264.114	248.257	250.4	286.286	241.457	252.4	240.429	211.057	275.571	280.743	258.743	239	269.886	240.4	260.886	239.829	249.971	229.686	242.8	220.314	236.514	259.543	210.171	205.971	102.429	264.286	232.4	248.229	244.2	240.086	119.514	303.514	241.886	214.2	222.971	277.971	237.514	261.057	250.229	237.057	180.286	218.086	250.857	260.914	215.229	269.114	245.086	232.229	275.514	203.457	256.143	239.314	225.057	211.971	298.371	270.314	252.6	244.829	255.743	289.657	226.943	222.686	219.6	247.886	269.114	288.657	269.429	270.514	267.857	225.943	253.943	257.657	211.4	262.829	114.886	263.6	198.857	245.143	225.886	249.657	243.714	210.286	258.114	246.714	241.8	267.229	254.257	281.8	193.743	185.171	277.086	247	110.686	215.171	237.914	205.257	218.057	252.114	248.114	262.429	254.886	247.257	244.457	266.686	249.286	
0.37	200	224.857	192.886	258.286	245.886	220.829	242.857	230.571	249.429	225.229	240.943	254.457	270.514	254.229	230.943	271.143	232.086	238.743	211.257	231.029	207.829	211.8	255.686	251.686	225.714	277.114	273.143	216.6	254.857	208.029	252.343	216.6	308.314	249.457	240.8	225.543	244.543	266.086	237.257	231.343	210.086	210.629	299.857	228.143	249.6	266.571	264.2	214.086	246.286	229.6	228.143	231.114	250	214.4	245.771	250.971	206.571	208.971	233.743	243.771	197.857	233.971	249.971	219.686	267.857	236.371	250.143	215.543	230.029	220.486	239.571	224.543	278.743	232.8	256.543	208.086	260.343	244.8	226.514	250.914	251.171	239.057	324.571	245.229	245.657	245.714	202.771	304.429	189.714	244.2	227.486	224.314	243.086	258.229	235.371	238.914	275.257	232.171	243.457	309.029	263.743	221.571	229.943	233.686	229.371	243.229	256.514	220	122.057	303.743	259.4	230.143	252.6	261.4	225.571	226.914	236	257.829	253.571	235.543	265.543	279.943	262.629	294.771	211.171	261.8	245.486	258.829	222.543	297.6	271.743	248.371	203.371	277.143	241.829	130.171	267.886	219.514	262.943	251.971	243.743	258.829	228.257	255.114	228.429	264.543	204.343	227.086	241.4	287.171	193.571	215.257	268.971	175.6	222.629	293.171	250.686	216	227.6	280.257	243.257	256.371	209.371	215.8	215.914	241.143	266.971	239.886	233.029	235.571	266.629	238.086	253.6	256.286	290	245.314	256.029	281.286	237.8	266.857	226.571	279.571	256.629	228.314	249.686	246.057	222.8	280.914	225.771	278.457	246.914	248.057	252.114	202.514	242.029	235.829	219.257	284.114	222.543	272.571	224.314	
0.38	200	248.4	259.571	273.686	207.543	203.943	252.457	251.657	215.943	229.114	244.2	257.914	236.857	251.657	215.029	258.829	271.914	250.257	291.114	218.943	243.886	269.371	265.086	283.057	215.057	242.286	265.029	232.657	276.6	246.314	225.371	251.429	296	222.886	289.8	272.657	262.857	282.657	268.457	264.657	273.886	254.114	250.857	199.971	265.886	251.2	236.114	217.657	256.171	208.8	254.657	233.229	228.057	231.514	246.114	210.571	236.829	215.829	246.286	257.171	244.314	268.343	235.486	231.857	256.514	249.257	235.257	237.514	243.829	228.743	266.629	235.857	228.971	211.686	234.514	182.086	221.686	271.2	253.343	207.343	220.8	245.514	231.2	254.429	242.2	121.857	268	275.914	281.457	256.057	267.886	241.171	230.886	251.486	229.514	250.4	242.743	237.114	220.229	221.229	228.343	253.8	115.857	210.343	280.286	235.229	301.886	223.4	215.6	237.771	223.171	242.943	249.086	243.8	269.943	112.143	213.057	242.229	272.143	222.114	222.943	240.457	251.171	244.171	293.657	291.314	257.4	212.714	218.571	290.686	277.686	260.314	205.4	256.629	242.571	238	238	225.943	253.629	210.8	241.971	214.886	225.8	248.314	223.314	227.486	218.971	243.6	237.371	217.629	271.6	194.771	222.171	201.543	239.286	257.229	228.229	237.943	237.886	240.286	247.029	260.543	209.257	246.486	230.029	253.343	277.257	225.629	272.2	259.743	234.114	257.886	218.029	107.629	253.114	247.6	255.829	259.343	273.314	241.514	209.914	231.6	264.886	226.686	206.571	119.743	179.229	240.971	249.6	247.657	125.286	221.2	270.229	251.286	244.371	270.114	245.886	238.829	280.086	233.086	232.2	
0.39	200	288.714	265.257	247.829	221.857	250.514	227.514	243.057	235.429	116.343	216.914	223.857	247.171	255.314	243.2	230.229	244.543	243.171	234.771	245.171	200.057	263.829	215.114	222	235.686	221.2	254.057	266.714	255.514	225.114	220.829	273.543	231.4	210.114	250.657	260.429	223.029	207.571	217.543	221.2	263.343	262.629	277.143	241.029	248.057	252.229	247.543	272.029	214.229	234.314	251.229	239	317.514	276.2	240.6	233.657	269	298.029	248.771	256.486	252.286	202.457	267.171	212.686	248.857	227.429	236.971	269.714	285.629	241.886	250	248.714	234.029	279.029	239.143	291.029	282.6	230.829	248.743	266.343	230.371	251	265.686	280.229	235.2	243.886	270.857	228.143	255.543	237.429	312.314	272.143	285.543	270.514	209.771	250.829	246.971	210.543	263.657	220.571	211.571	233.629	272.543	247.771	235.943	203.229	258.914	243.971	239.829	259.571	216.257	225.514	268.743	284.629	237.971	264.371	113.8	294.6	270.914	244.4	248.343	249.457	216.2	256.971	240.143	264.829	219.457	271.371	231.429	257.8	183.714	264.343	242.457	241.2	225.629	235.029	233.486	269.857	227.629	245.971	224.029	202.171	262.143	239.314	264.343	265.629	291.571	263.229	294.4	240.314	227.6	255.114	229.771	198.886	227.314	246.2	240.486	243.086	259.114	243.057	293	240.314	261.743	256.771	221.943	237.714	272.571	215.914	247.229	230.429	229.914	260.2	257.257	198.314	239.286	261.143	224.343	230.029	242.257	250.829	273.743	214.514	278.686	247.429	226.457	273.171	284.629	259	264.771	257.171	231.914	228.086	229.829	286.686	212.629	274.371	198.257	241.857	221.314	284.457	200.743	
0.4	200	235.314	285.571	223.314	278.4	223.971	245.229	208.686	230.914	282.229	255.457	254.257	223.286	273.629	258.714	215.971	238.771	254.286	267	235.771	297.714	243.114	233.429	252.571	261.829	243.057	202.486	247.743	213.114	230.686	238.029	259.914	230.371	245.114	245.229	109.943	229.943	259.229	310.571	239.686	265.971	254.714	255.4	233.886	247.857	217.229	246.2	227.143	239.086	207.886	274.914	239.029	296	230.914	272.2	269.314	265.029	216.286	234.343	239.257	214.371	209.457	196.343	228.743	266.114	211.571	216.029	268	250.857	245.571	305.914	271.686	220.286	236.8	233.743	247.914	230.2	267.429	254.8	205.657	278.657	237.743	246.086	258.2	279.4	256.829	243.829	245.714	214.686	243.429	220.086	248.4	259.257	288.371	246.2	289.571	293.6	259.514	240.143	240.143	244.343	107.971	250.114	296.971	241.514	260.6	213.029	244.429	235.914	259.457	241.257	276.6	246.886	233.543	244	252.914	272.657	238.829	241.771	203.771	265.371	288.257	124.286	200.543	234.857	239.029	227.829	238.114	218.6	233	259.4	238.4	261.343	309.886	270.286	248.543	226.571	245.771	233.571	264.914	235	228.229	265.086	229.371	212.029	217.886	292	206.514	241.943	218.371	285.486	261.657	266.686	205.086	264.857	290.771	242.6	209.714	263.457	258.571	282.457	246.229	224.743	227.171	292	229.229	218.771	254.4	261.486	230.257	217.8	272.486	220.2	238.114	212.771	235.971	267.657	252.886	270.914	248.486	251.171	248.143	230.457	267.571	243.629	246.143	227.6	273.429	235.229	234.657	260.571	257.8	296.171	226	242.686	243.686	230.771	257.514	214.171	255.629	208.829	
0.41	200	251.571	278.571	298.829	268.171	271	229.971	232.314	227.343	277.029	257.771	238.571	236.743	249.343	230	233.343	272.971	244.486	210.343	224.943	250.257	212.171	249.143	228.8	246.857	234.457	245.914	231.257	260.8	285.886	271.057	273.429	207.771	222.057	213.343	231.514	244.143	295.429	260.943	218.143	206.543	246.514	211.686	224.914	232.057	238.343	250.057	211.286	218.486	260.257	275.229	238.229	246.429	256.171	259.057	284.057	275.714	261.943	252.629	270.4	227.343	235.8	219.914	232.914	287.171	221.314	244.486	225.886	239.743	243.343	232.686	268.543	251.029	233.743	225.857	271.829	243.6	279.314	241.2	235.4	238.914	239.229	242.343	216.114	259.857	270.457	253.029	244.714	234.543	260.257	232.886	269.714	228.743	221	258.829	234.771	300.429	249.829	259.686	252.857	258.771	220	256.457	104.143	244.771	240.371	242.829	246.229	285.457	236.371	231.771	232.057	281.457	227.886	244.343	265.543	260.857	290.514	299.286	265.257	259.629	246	271.171	214.314	242.829	294.343	256.8	228.571	239.171	258.429	236.971	261.143	229.314	243.914	260.829	266.257	285.829	240.743	293.343	216.257	233	241.257	247.429	256.057	243.029	252.314	286.257	212.714	255.2	124.457	253.971	263.486	275	248.171	254.543	233.143	273.171	207.629	230.743	260.829	241.886	276.914	282.743	291.057	226.057	316.4	257.229	267.086	252.857	209.143	239.257	263.857	235.171	281.171	235.486	235.829	240.286	205.143	216.571	236.657	237.371	185.486	231.086	240.114	241.8	221.143	272.229	249	228.457	229.571	227.029	247	220.686	242.857	271.543	245.829	269.886	269.429	220.314	272.4	299.429	
0.42	200	262.543	235.114	292.657	238.114	233.057	230.257	234.4	282.029	276.971	299.343	253.686	267.886	236.6	220.886	264.286	215.343	241.8	272.057	242.771	216	265.629	238.829	225.886	277	242.371	244.457	220.229	227.314	225.229	256.429	231.143	243.114	253.829	238.314	222.857	257.229	256.714	247.457	236.057	256.657	226	243.086	256.543	256.514	264.429	263.086	206.457	278.6	226.343	273.771	234.371	221.114	253.057	220	264.686	281.486	257.714	246.314	267.286	239.2	280.114	237.429	206.029	248.429	229.429	216.571	257.686	249.714	223.429	264.714	256.914	252.943	290.8	245.457	259.314	228.857	195.171	257.257	235.686	111.829	218.286	247.514	255.857	235.514	255.657	259.086	282.543	249.6	218.143	226.171	240.743	237.257	235.714	238.257	257.914	215.314	215.2	252.429	289.486	210.743	223.114	236.914	245.486	251.943	264.029	113.971	228.771	238.4	223.286	228.743	261.914	260.114	218.457	302.914	258.857	251.429	281.114	225.743	281.743	240.686	201.4	242.171	271.686	223.829	239.543	303.686	264.143	233.286	254.229	287.086	244.743	263.314	202.171	260.857	233.657	268.257	311.829	261.314	228.029	235.714	243.686	268.343	250.914	242.771	254.857	255.629	255.6	212.829	217.686	270.457	127.429	260.143	225.943	226.086	243	218.571	276.686	256.543	275.6	256.429	235.771	279.629	233.6	216.543	282.914	240.657	264	220.686	235.943	233.057	259.857	230.886	226.629	244	248.543	254.257	259.343	285.943	224.686	264.229	275.686	256.4	267.171	273.943	228.371	229.057	242.4	262.457	262.943	253.943	253.486	206.257	262.057	259.943	269	256.286	230.8	263.343	262.543	294.514	
0.43	200	265.029	232.657	264.4	236.314	225.114	238.257	236.743	204.543	247.657	247.2	235.314	200.286	219.543	257.4	228.114	252.943	236.057	219.514	240.886	233.8	252.2	236.029	294.343	242.486	217.171	276.343	227.371	217.457	240.686	215.771	238.943	255.057	229.457	235.229	255.171	210.429	226.857	313.314	257.543	276.114	239.057	258.2	231.771	215.629	281.686	214.143	240.829	250.486	255.514	249.486	275.971	264.171	273.4	239.657	198.429	207.286	232.371	259.114	257.543	239.943	264.286	241.514	254.914	274.2	247.829	251.4	272.943	252.629	275.714	217.686	247.314	192.514	238.343	227.029	246.943	260.543	247.771	243.514	257.086	228.8	227.257	241.371	287.829	121.6	227.971	272.086	225.6	260.971	261.629	266.486	236.114	254.629	266.314	240.2	199.514	272.086	259.886	228.886	278.343	280.629	255.343	268.886	223.6	204.8	256.029	238.857	292.686	256.2	250.343	268.029	248.543	254.657	244.686	270.743	241.914	236.714	243.143	254.371	240.857	191	237.257	253.457	236.229	240.514	216.514	247.886	229.4	283.114	238.486	255.657	206	221.257	243.4	272.343	235.686	115.343	240.057	270.143	242.457	236.514	283.914	243.943	261.114	265.914	256.8	244.286	252.343	229.057	279.343	237.543	243.457	234.971	221.257	253.257	222.2	241.429	290.629	266.229	243.457	285.514	247.029	251.686	241.343	239.4	221.829	263.057	242.657	257.486	263.371	240.143	243.6	251.114	270.286	242.771	222.314	210.343	282.114	217.429	220.571	219.257	225.343	265.857	269.886	251.257	249.371	250.886	227.429	244.629	244.514	278.886	244.171	231.2	236.771	231.343	230.743	239.114	223.714	268.4	264.886	217.429	
0.44	200	241.943	253.114	243.057	261.657	237.829	259.714	236.8	136	126.886	194.857	266.857	244.343	232.629	273.657	258.771	255.743	273.686	247.571	271.543	280.457	226.571	233.914	227.943	251.571	223.057	228.457	255.114	277.886	232.229	266.829	233.229	235.6	291.857	259.829	244.057	237.886	252.629	226.486	261.486	221.543	257.714	238.314	227.514	228.371	281.429	251.343	251.657	224.429	251.057	240.629	245.171	248.6	257.629	230.543	217.371	290.4	243.8	244.686	224.657	251.171	219.171	244.514	258.143	297.886	213.171	246.543	205.8	217.686	258.943	267.114	231.771	267.743	120.171	262.829	258.686	235.657	255.457	256.8	236.971	129.457	236.429	264.714	232.571	229.4	275.914	275.686	244.857	211.4	256.971	241.886	226.714	219.057	281.114	272	274.486	254.143	235.743	242.886	233.629	210.629	231.171	257.257	253.343	233.743	255.971	246.8	250	252.4	220.314	246.6	229.257	267.257	226.857	286.543	232.4	226.457	263.314	225.4	281.743	305.4	253	288.514	231.629	251.6	256.886	288.257	249.171	265.086	258.714	197.143	246.829	262.343	272.429	277.543	286.686	211.286	238.514	277.429	264.857	191.657	269.457	242.914	254.371	247.314	258.286	237.371	273.743	198.086	240.171	227.886	268.171	205.714	234.6	213.8	278.229	247.571	240.686	228.114	227.029	233.029	226.514	260.343	284	265.629	254.2	238.686	253.8	215.629	224.829	235.229	278.743	256.657	268.486	223.257	237.743	254.914	223.2	220.229	199.371	278.657	262.886	219.514	239.143	272.571	238.8	289.314	290.857	237.771	302.429	258.771	274.171	284.657	250.829	267.143	202.114	270.543	259.486	217.6	291.886	199.514	
0.45	200	280.686	271.257	286.514	257.771	252.343	245.286	205.657	254.286	242.8	215.029	269.8	250.2	255.486	232.457	262.829	256.171	259.629	270.714	292	283.4	218.629	254.4	241.6	202.086	270.343	231.886	257.114	214.514	244.171	256.743	250.8	216.029	233.029	240.857	243.171	230.029	230.657	229.971	236.886	246.943	235.914	209.086	297.8	237.857	204.2	229.314	258.943	231.429	234.086	238	250.457	247.371	260.143	247.257	250	229.829	254	249.171	264.371	265.829	264.8	215.486	218.229	253.229	226.371	226.486	241.143	233.371	281.371	256.171	225.371	260.886	252.4	222.914	247.114	215.4	229.657	245.657	210.457	264.829	243.143	107.171	277.4	246.171	223.886	225.143	235.286	197.429	231.914	203.914	208.343	262.143	242.457	267	252.571	277.914	276.457	200.457	252	211	226.743	229.629	297.514	115.457	243.629	219.914	240.914	237.314	237.743	224.4	241.943	232.2	270.371	233.143	214.857	241.914	253.743	237.8	232.257	242.914	240.743	232.714	209	252.829	272.886	237.429	245.171	216.429	213.057	230.429	259.429	243.857	231.543	261.857	241.743	274.171	230.886	275.171	267.457	301.714	250.886	230	267.657	211.943	264.543	241.457	300.343	200.457	276.429	245.571	229	282.2	209.029	213.971	272.829	221.257	219.086	192	238	264.971	230.943	279.4	263.2	238	243.314	284.914	264.143	253.171	245.457	212.429	250.857	270.086	230.6	237.6	242.686	216.314	236.286	236.429	245.086	245.343	230.771	254.457	246.629	210	251.286	222.943	270.543	242.543	263.4	205.6	274.429	223.514	244.686	235.029	262.857	266.429	115.429	244.457	226.257	255.429	
0.46	200	246.286	250.371	248.571	229.514	278.943	210.171	244.943	213.029	185.457	241.2	228.343	242.971	239.171	244.4	189.914	216.914	267.286	243.8	273.057	231.657	239.543	255.514	228.8	258	240.886	256.714	255.4	253.057	258.857	236.057	227	205.943	199.543	253.143	230.543	257.6	248.914	267.086	236.114	194.057	239.257	222.429	243.086	248.029	239	241.543	229.971	208.143	249.686	246.771	220.086	234.257	267.486	246.657	264.829	224.657	214.429	233.914	194.771	280.943	236.6	246.486	273.457	242.914	256.6	234.429	209.057	226.143	264.229	234.257	225.771	242.429	246.257	214.114	198.886	249.829	118.314	236.743	269.114	229.143	263.6	257.171	221	220.343	197.714	231.486	235.6	281.143	274.914	214.2	249.457	284.914	216.943	250.457	286.029	236.514	232.943	234	272.971	227.029	250.514	248.143	229.771	213.6	235.286	279.143	236.4	213.657	240.857	202.143	215.343	221.8	209.257	112.571	247.057	222.086	113.629	247.6	216.6	215.771	207.143	235.057	229.086	225.029	256.057	229.914	241.286	226.257	201.829	234.971	223.943	253.657	217.086	236.8	270.343	241.829	253.371	217.8	262.229	207.914	247.371	260.714	241.514	268.714	221.171	245.143	213.8	210.8	225.4	267.886	240.543	286.486	227.743	238.4	218.657	232.371	234.743	240.429	204.086	273.2	210.914	247.171	240.543	260.171	273.314	249.657	250.657	216.086	224.2	238.457	213.686	245.829	240.171	231.657	295.886	231.029	207.486	199.857	264.514	209.743	290.886	251.714	229.657	235.657	261.943	286.8	286.257	286.771	222.943	231.771	217.771	243.771	276.086	231.971	239.429	281.4	245.543	230.143	224.343	235.486	
0.47	200	241.429	269.914	206.171	240.314	284.057	239.971	217.629	249.114	241.2	227.657	203.971	273.8	256.657	217.343	225.857	240.4	230.743	254.571	294.771	274.914	212.657	221.429	228.029	240.943	279.4	243.571	192.686	199.2	263	274.886	227.086	219.486	259	230.714	243.543	234.114	250.486	231.6	261.486	216.771	229.686	277.143	211.286	257.571	248.343	257	240.143	200.6	237.4	219.4	266.829	241	246.371	267.114	276.829	218.057	241.257	225.286	231.8	262.543	239.686	217.457	242.457	242.314	258.714	239.943	230.2	246.629	250.029	248.171	228.629	241.6	217.943	222.429	221.2	232.029	243.886	257.571	226.943	221.857	212.914	227.257	262.457	223.029	228	212.914	263.657	266.486	233.086	216	239.543	271	115.457	229.8	250.143	212.714	280.971	284.6	248.743	240.943	253.914	277.514	233.857	286.171	281.886	250.8	214.114	256.057	241.171	260.571	270.486	279.314	259.914	230.6	279.971	262.6	239.943	215.2	266	271.229	231.343	250.8	215.6	214.486	239.057	225.229	210.829	224.486	213.257	248.486	245.8	265.829	251.4	282.543	258.971	276.743	250.114	236.714	253.429	239.4	212.771	236.286	249.8	246.6	232.429	210.543	232.943	292.714	249.429	251.857	244.486	264.229	236.4	232.371	245.057	224.114	253.4	234.571	243.143	253.657	254.686	207.543	222.371	261.029	239.657	261.171	207.8	255.943	237.143	271.429	220.743	233.486	280.686	214.286	217.857	253.771	251.971	218.029	266.286	223.114	256.914	224.886	250.686	210.229	206.857	261.629	119.514	238.171	274.143	243.286	235.486	206.314	243.971	253.6	259.257	193.371	249.714	234.371	257.057	243.343	
0.48	200	226.943	262.457	232.943	284.343	218.229	224.8	229.657	237.486	256.171	217.6	218.143	261.943	245.6	230.429	248	254.057	268.143	229.829	264.257	233.857	221.8	226.086	195.943	273.543	253.4	256.257	219.657	246.886	259.571	274.143	206.514	241.857	232.657	191.057	295.714	240.171	271.257	250.086	253.714	213.714	214.143	259.886	268.343	267.457	267.914	263.4	240.229	270.771	224.457	259.829	271.686	280.114	253.971	249.629	244.171	207.057	262.771	242.429	237.971	235.257	266.429	253.771	136.457	246.971	220.743	231.143	238.571	232.171	258.314	253.314	258.629	266.086	255.029	249.971	214.343	245.971	245.829	228.829	313.657	243.8	258.114	271.4	226.229	244.2	239.971	329.914	250.914	196.257	296.6	233.657	306.057	216.971	250.829	245.743	233.514	221.914	257.371	194.914	217.143	267.4	265.229	255.886	270.971	246.657	293.229	265.371	231.543	249.971	232.314	225.371	216.486	226.4	268.4	257.486	203.743	216.114	218.714	235.457	222.829	227.857	258.743	299.286	232.314	227.371	200.514	249.086	211.314	258.829	232.657	207.4	201.429	279.114	212.914	240.514	239.429	282.257	236.971	230.543	289.4	238	235.686	230.714	232.629	252.429	210.743	254.629	217.257	240.343	241.8	209.571	251.714	239.686	247.257	251.257	258.857	261.571	275.686	246.886	231.629	236.571	103.114	131.314	250.771	272.971	267.2	253.743	232.343	235.543	232.114	233.371	260.371	207.657	236.686	235.657	239.114	231.486	237.314	252	223.6	216.343	241.143	225.057	247.514	230.943	239.286	258.257	246.314	236.6	230.743	213.057	239.057	252.914	233.686	220.486	243.571	270.914	270.8	237.171	215.714	211.971	
0.49	200	230.457	223.343	234.857	212.143	239.629	221.971	218.286	230.371	260.057	229.657	213.771	110.286	272.029	291.257	207.743	228.429	229.143	225.029	263.886	232.229	260.314	231.857	296.686	261.057	227.457	235.286	243.429	255.857	226.086	261.143	221.257	271.4	252.686	207.257	241.8	238.257	208.914	254.314	245.771	252.6	236.429	251.829	222.4	247.571	228.486	227.429	260.6	272.914	305.629	215.171	246.086	251.257	221.914	238.2	245.257	193.914	217.143	282.257	259.657	230.829	232.657	252.943	233.143	246.514	233	241.314	255.171	274.714	245.943	243.286	247.743	247.771	271.057	261.286	265.743	276.8	250.914	255.2	221.657	267.057	263.371	216.743	251.657	237.886	235.029	242.514	294.857	267.314	196.2	175.429	273.943	228.686	284.429	209.543	221.229	258	253.857	239.571	246.943	261.2	263.114	270.629	258.286	219.371	224.2	244.229	286.8	262.771	254.486	237.143	241.514	216	267.429	238.857	264.486	247.857	260.514	274.686	221	236.171	255.057	238.857	223.714	258.4	233.029	233.857	247.686	211.629	282.943	221.286	262.857	274.486	263.829	220.971	232.057	243.571	261.543	262.343	268.314	304.886	262.057	265.143	225	265.257	225.829	276.114	248.343	242.829	265.8	248.657	250.771	261.086	217.343	233.629	257.143	263.229	262.457	254.571	258.6	245.8	279.914	232	241.229	255	264.886	220.171	255.914	256.771	243.429	255.971	207.886	267.714	215.714	252.914	242.429	243.857	238.771	199	258.714	229.657	244.886	205	250.971	201.286	243.343	233.229	248.286	257.086	260.571	205.857	222.343	229.229	251.686	217.571	242.257	277.029	258.371	230.743	263.4	240.6	
0.5	200	238.171	234.714	264.229	253.429	274.4	246.057	112.829	257.829	203.943	191.2	261.343	247.114	258.229	248.686	264.514	262.743	251.714	217.8	263.343	245.514	289.371	285.743	230.6	213.686	228.829	256.571	224.514	274.571	232.943	255.629	226.229	258.086	284.914	233.486	286.371	293.171	265.429	270.486	255.771	251.4	242.343	213.057	222.371	247.314	253.457	243.771	273.314	247.886	252.914	247.286	261.971	268.686	196.943	251.143	265.229	242.086	260.486	252.743	275.457	244.8	288.4	248.514	245.314	218.114	210.143	238.8	280.8	232.857	226.114	241.2	235.657	208.657	259.829	304.2	248.314	237.286	231.629	264.2	278.343	250.257	233.657	211.943	195.8	237.686	253.657	251.6	230.943	250.314	258.257	210.914	229.2	225.743	286.143	237.657	270.457	242.114	243.457	257.6	277.714	240.314	243.229	239.343	217.457	228.086	266.2	257	283.2	225.8	246.171	244.6	245.2	237.314	251.743	225.314	249.429	218.257	205.714	275.086	269.114	258.057	241.143	276.171	278.429	294.743	282.457	220.4	252.343	218.143	236.714	231.914	234.429	284.629	265.457	263.6	237.429	271.057	263.257	284.857	254.743	233.857	228.143	286.743	243.2	250.943	252	258.143	225	265.114	224.543	270.886	240.657	220.629	264.343	260.4	204.229	240.343	295.714	252.286	228.914	281	260.257	233.2	228.514	260.029	224.057	274.371	219.457	241.343	229.8	248.657	241.971	250.686	233.714	232.743	265.486	310.4	206.2	271.143	252.657	288.943	244.771	215.686	227.886	290.771	273.971	202.229	238.829	216.771	233.143	262.4	229.457	244.029	213.686	242.971	222.4	234.6	234.714	238.914	255.714	285.314	
0.51	200	243.457	193.143	229.829	188.286	213.514	266.6	253.229	245.686	269.429	202.086	258.429	231.8	301.771	235.143	226.686	211.486	219.029	232.886	222.571	246.629	234.8	212.057	245.114	277.2	265.971	260.457	291.743	275.8	269.629	253.971	271.514	250.429	221.2	216.714	280.029	212.514	249.171	290.314	243.943	224.571	284.6	221.8	270.114	215.714	254.029	214.371	256.971	303.143	217.914	113.457	256.257	265.257	265.429	263.829	232.6	286.143	245.514	237.714	234.657	256.371	223.714	240.486	221.086	262.114	239.743	217.829	216.571	253.829	236.857	251.971	267.571	228.143	248.743	250.629	255.686	235.086	245.314	111.857	234.171	250.971	264.971	242.657	272.029	246.057	219.943	251.771	311.429	287.143	213.743	239.886	213.029	215.029	237.114	234.4	261.714	280.543	225.714	260.743	257.829	265.486	258	266.657	211.743	275.571	221.914	241.571	239.343	257.4	240.257	250.686	231.114	237.457	249.829	270.343	227	205.2	246.486	219.229	227.8	232.114	276.457	252.971	237.743	282.971	224.143	251.686	301.257	273.657	265.571	248.714	243.571	218.429	244.8	227.543	255.914	238.257	275.4	278.543	265.171	232.257	276.886	238.429	265.943	236.057	242.857	284.886	228.829	205.771	251.057	238.571	216.971	285.857	248.171	278.971	250.286	243.886	277.543	241.971	256	231.286	251.2	200.257	231.429	253.143	235.743	252.486	202.314	262	289.571	241.257	259.029	226.971	265.171	256.714	238.171	265.686	254.257	200.286	226.4	246.8	236.714	230.771	231.771	263.657	244.6	245.914	238.486	297.229	254.686	258.886	214.6	267.943	252.714	267.486	199.2	237.6	230.229	265.229	221.429	230.4	
0.52	200	216.571	246.2	254.343	247.2	189.743	275.714	241.714	263.029	257.971	240.4	191.229	256.886	223.714	222.657	240.886	222.229	237.371	266.829	111.543	240.143	241.686	281.714	274.171	256.314	254.114	219.886	271.114	212.6	260.743	252.886	246.314	204.457	254.771	284.771	254.029	237.543	227.543	245.086	215.314	245.857	244.743	250.686	244.2	288.743	234.257	219.629	265.086	180.6	233.057	253.971	232.229	266.229	219.829	225.743	256.257	279.486	256.114	217.057	248.743	299.971	285.029	201.057	256.4	217.286	236.571	231.286	258.857	261	222.571	261.771	218.486	257.429	237.629	267.029	244.943	136.057	220.2	222.2	245.486	246.257	266.057	244.6	260.4	253.429	237.086	283.914	199.029	230.114	219.143	243.714	239.571	228.571	254.4	268.857	229.2	224.114	231.143	251.743	234.8	223.914	227.743	252.286	227.171	213.571	234.571	237.657	237.343	237.571	215.743	281.943	266.029	260.829	263.8	230.971	209.229	266.4	215.286	257.457	284.371	218.086	246.143	253.714	303.343	270.171	255.543	228.829	235.714	249.314	273.686	259.771	218.486	259.257	224.314	244.714	282.057	291.686	247.371	226.914	263.743	232.914	243.914	259.171	208.429	277.657	241.257	221.086	220.029	249.286	244.486	254.114	302.543	259.886	225.543	270.829	203.6	250.914	220.257	229	270.057	224.829	260.971	218.143	212.971	257.086	255.514	263.371	211.8	253.171	243.686	240.2	244.343	251.4	234.257	245.543	261.114	247.429	220.971	217.914	202.371	213.914	246.571	273.571	265.171	243.914	243.514	271.743	224.429	244.229	116.486	231.743	264.857	300.714	230.229	221.771	264.943	191.8	262.486	192.143	258.286	226.971	
0.53	200	269.486	256.971	204.971	241.286	259.343	296.6	217.8	252.657	266.143	252.629	252.314	258.114	198.629	228.029	216.686	263.543	272.229	242.829	255.886	256.429	249.4	222.743	223.971	243.743	235.4	244.171	273.743	227.343	273.257	239.029	225.657	224.4	198.857	283.2	224.086	222.429	241.4	248.429	239.914	227.286	218.257	270.429	247.486	256.543	246.571	266.629	251.543	236.657	264.343	232	211.114	234.343	238.314	226.2	284.886	254.914	266.543	251.171	256.629	210.6	234.514	270.714	253.4	266.743	235.343	241.829	267.029	271.229	260.857	225.514	236.457	211.514	284.829	237.171	269.657	254.343	264.971	236.4	168.229	233.057	226.371	221.086	238.771	272.343	246.171	253.886	260.343	227.029	222.514	223.543	212.943	274.514	233.857	189.629	206.029	273.314	229.286	229.257	247.714	196.029	267.686	224.629	249.029	197.2	226.114	216.886	246.571	273.8	233.343	231.857	227.371	239.771	224.086	263.857	216.457	298.714	257.886	226.257	223.057	236.6	230.343	234.914	219.629	259.857	214.8	203.114	239.371	226.771	218.371	238.571	234.314	300.4	233.829	300.286	272.714	260.343	295.886	234.886	224.6	247.914	260.971	243.714	215.571	227.514	257.514	261.686	206.057	250.571	253.343	272.343	236.429	254.314	230.743	208.371	122.971	279.886	251.743	240.286	249.543	237.743	244.714	268.686	222.6	187.029	258.971	205.943	283.057	286.457	245.829	251.314	240.914	211.8	208.057	194.029	264.914	215.686	249.514	249.629	244.6	270.057	266.257	193.857	282.971	244.286	196.457	267.4	263.086	235.371	217.314	231.771	224.429	248.629	250.286	261.657	214.371	249.257	259	242.571	208.257	214.371	
0.54	200	262.771	297.429	257.686	251.314	217.886	293.343	252.6	226.771	286.171	256.686	114.114	255.057	242.714	252.943	262.829	271.171	274.514	127.286	237.486	256.086	258.571	239.286	245.286	241.543	226.143	244.629	269.143	240.514	236.086	253.771	242.629	261	238.057	242.743	228.143	237.943	232.8	236.514	254.743	253.171	233.686	208.343	238.886	273.429	207.829	235.371	246.429	250.571	266.914	287.914	234.543	247.657	209.371	262.114	230.143	261.6	240.886	228.657	221.971	221.429	230.771	243.686	233.114	274.371	260.657	263.486	260.943	234.657	260.743	294.8	276.914	228.2	265.743	264.514	216.629	243.229	246.571	240.2	268.6	226.486	225.6	222.686	239.486	237.743	259.143	221.629	222.314	250.457	262.514	261.086	214.4	261.171	261.143	236.486	265.6	235.514	260.143	222.943	228.514	268.743	223.771	251.4	280.257	238.543	271.486	277.571	259.8	251.371	186.486	242.771	228.886	245.086	292.029	228.286	249.857	218.429	238.286	227.829	238.371	207.886	250.229	215.886	281.029	249.086	209.657	238.086	275.114	216.486	237.657	265.686	204.914	226.343	285.143	270.229	289.571	244.886	245.314	244.143	233.571	234.971	288.629	279.114	224.514	245.971	278.229	273.457	207.229	238.714	256.829	281.286	235.8	229.114	214.543	262.857	283.629	304.657	236.971	252.629	234.8	249.857	266.886	212.371	255.514	206.229	216.571	212.914	191.914	257.829	212.371	248.086	277.2	262.8	234.514	242.171	216.029	270.629	232.971	243.029	265.771	243.971	265.429	236.2	231.343	235.371	215.6	225.943	264.029	262.114	283.657	218.8	273.571	291.114	238.486	230.771	246.829	227.857	256.086	235.086	229.2	226.686	
0.55	200	303.657	271.114	239.686	243.143	225.029	234.686	249.343	214.171	242	230.857	241.486	285.171	268.343	238.343	249.971	231.429	272.829	220.743	308.629	220.8	223.771	232.771	215.914	273.829	275.886	273.029	193.629	251.429	246.629	193.314	260.543	240.743	230.257	261.486	241.457	248.914	249.171	270.686	270.4	259.257	241.686	237.914	214.429	237.914	255.943	258.257	248.314	265.943	241.486	243.029	257	267.057	226.143	234.629	242.2	261.2	250.657	276.343	254.714	264.086	235.029	247.314	234.657	260.829	242.086	223.714	219.343	251.743	251.486	291.857	274.4	288.686	233.657	248.914	260.714	245.029	227.4	247.114	270.514	252.057	202.857	205.2	230.4	255.686	254.143	209.486	244.657	268.629	184.457	244	258.971	234.743	238.114	230.086	283.457	210.457	234.4	255	245.6	241.543	255.886	252.971	274.057	251.571	253.6	287.686	234.514	251.6	264.857	212.914	224.2	224.171	211.714	225.257	236.857	233.8	291.4	234.971	253.886	256.943	260	256.343	265.171	256.743	231.257	295.457	244.286	214.543	241.457	281.029	261.943	178.971	235.229	224.314	228.514	246.486	247.371	229.029	240.943	221.629	242.257	208.543	227.171	265.771	230.057	261.914	253.971	254.6	203.2	248.657	243.743	238.543	230.429	256.829	249.4	210.057	289.771	299.857	237.971	214.657	255.486	268.229	248.229	249.743	219.914	255.257	244.229	247.971	221.543	218.629	279.229	259.857	228.943	237.343	251.086	212.229	286.057	247.514	258.257	226.8	261.429	235.943	258.114	249.286	222.486	257.514	263.6	320.886	228	234.686	237.286	246.057	257.4	255.429	234.257	251.943	240.829	274.514	284.857	239.2	
0.56	200	251.686	248.971	234.343	216.486	214.657	285.971	188.429	242.943	224.571	212.4	249.343	117.943	254.257	263.914	210.629	289.171	241.286	243.429	268.629	230.429	278.914	238.457	258.343	222.229	236.114	216.371	284.714	226.057	212	249.457	225.543	241.629	231.629	210.686	220.829	221.686	240.629	243.057	249.714	254.8	235.143	241.143	227.686	194.171	204.571	213.514	208.657	248.886	244.543	200.857	244.2	244	267.429	269.657	218.829	290.857	212.571	213.343	257.114	230.886	256.971	257.886	233.971	240.714	250.486	285.086	253.886	250.714	246.086	233.229	232.6	248.171	239.514	253.314	271.4	225.657	229.971	220.886	271.229	218.857	192.829	258.886	247.457	258.686	268.686	274.514	221.114	229.657	262.057	235.686	275.943	249.943	234.914	207.857	211.057	198	257.857	283	243.257	225.143	206.257	239.314	223.571	266.171	221.543	259.857	218.029	231.429	236.543	222.371	250.4	215.629	264.771	224.486	231.457	239.4	224.514	269.4	285.829	257.857	266.486	263.743	214.743	214.6	239.029	240.029	266.943	249.943	233.257	259.171	249.114	292.029	205.514	249.971	263.8	292.486	233.429	265.429	264.8	267.371	248.343	246	274.857	257.971	294.857	248.686	261.571	265.429	243.629	278.057	242.486	247.686	235.8	233.371	266.971	256.257	199.971	270.143	250.6	282.057	301.743	230.457	249.2	227.514	226.8	275.057	248.171	266.6	210.2	210.714	219.571	247.714	259.943	265.629	260.086	233.514	234.057	268.429	190.971	231.914	232.771	257.057	256.571	268.714	227.343	240.257	194.486	236.8	270.657	229.457	219.629	239.171	260.714	251.143	250.114	258.971	226.686	248.971	276.629	257.514	
0.57	200	271.8	219.6	268.086	200.743	271.829	229.629	260.429	122.771	246.057	299.314	268.8	231.714	275.771	227.4	273.629	236.057	225.857	265.457	237.514	265.286	206.029	222.143	239.629	211.8	231.286	228.714	297.914	231.143	253.657	246.457	289.086	258.943	251.4	252.829	246.314	227.286	238.886	273.714	238.343	270.543	259.143	267.657	231.771	238.114	256.829	201.143	288.2	245.314	262.686	229.8	289.229	296.514	293.543	226.771	271.829	251.886	212.029	222.114	265.114	260.057	228.886	249.571	251.343	226.371	259.143	226.629	281.2	214.229	270.829	243.857	229.457	237.571	262.4	193.6	215.943	230.571	204.743	236.229	243.657	251.143	214.771	285.686	216.8	230.743	261.657	254.943	281.143	258.114	217.771	215.4	223.286	263.514	237.8	245.514	216.714	241.371	258.171	238.743	237.514	259.486	248.943	246.257	229.514	229.114	254.457	287.114	227.371	269.314	235.829	244.486	222.171	220.629	246.343	261.143	243.057	214.086	245.886	232	262.943	241.686	203.343	199.4	235.571	283.886	264.771	213.486	265.257	261.086	239.943	236.857	217.114	270.314	247.086	241.886	220.486	207.543	252.857	273.2	248.257	248.143	263.771	213.343	265.686	242.029	235.829	269.629	249.714	226.286	244.2	244.371	225.229	251.657	235.257	223.229	224.714	234.486	272.886	258.629	216.743	215.286	250.6	227.714	259.657	251.171	242.343	248.571	275.457	245.543	262.457	278.314	275.029	219.286	250.029	273	276.629	219.457	246.914	253.2	246.771	200.971	244.6	261.371	264.914	225.6	277.971	279.371	248.371	265.229	250.314	232	241.2	286.257	243.4	255.057	226.029	257.486	247.2	232.343	223.171	202.6	
0.58	200	224.829	257.4	271.857	246.686	224.8	234.829	250.657	230.657	213.571	241.771	238.543	237.229	242.714	267.743	215.6	222.686	249.086	213	230.914	263.2	210.543	250.714	223.429	201.657	227.629	275.143	218.4	245	233.514	253.971	234.914	281.543	215.657	272.229	270.114	273.543	128.229	281.457	241.029	241.771	231.229	279.657	248.686	217.543	268.657	234.714	226.771	227.6	247.486	219.686	186.257	238.457	286.629	256.343	221.029	240.6	280.514	271.029	230.857	247.714	214.543	255.457	248.6	132.971	227.029	278.486	280	229.229	256.343	267.257	232.971	231.686	274.2	268.8	263.6	219.543	221.114	218.2	269.829	217.057	222.486	240.343	224.457	215.771	234.343	239.229	225.514	228.771	252.657	259.486	235.286	212.314	215.257	240.8	208.229	211.314	221.057	243.971	270.086	244.114	205.743	279.029	226.771	228.286	229.286	249.343	267.771	238.2	256.143	246.943	213.857	223.971	258.257	228.257	237.057	228.429	301.143	213.686	243.743	274.743	195.029	278.143	209.286	214.2	248	247.514	245.657	245.2	225.457	257.029	254.086	251.514	226.943	277.886	245.914	252.829	215.257	255.343	261.629	217.457	233.057	240.771	223.914	196.486	253.571	200.943	263.343	229.2	253.829	249.514	246.686	242.314	239.457	242.114	283.971	188.2	235.343	254.686	226.514	249.229	239.771	240.086	257.429	250	248.657	251.629	248.2	231.657	281.4	248.457	243.743	251.457	224	273.486	222.171	234.029	214.686	261.029	238.257	224.457	226.657	248.914	248.743	264.2	267	261.886	238	263.571	225.457	119.114	209	265.8	197.686	230.943	273.6	279.286	270.029	218.143	210.029	253.8	
0.59	200	222.8	277.8	232.343	255.543	206	242.8	258.657	228.714	236.457	243.057	284.714	254.171	222	278.229	230.343	223.571	266.029	226.114	232.657	238.257	287.714	241.8	230.229	274.4	248.371	230.314	280.8	243.371	257.771	246.057	235.571	113.914	248.6	260.086	255.514	212.914	263.229	247.171	244.343	233.114	238.371	287.029	215.371	252.457	244.743	225.171	243.057	236.314	243.143	246.371	205.943	247.229	211.629	223.429	239.057	238.571	281.857	230.829	260.714	225.771	254.486	251.657	224.971	257.343	246.886	197.429	210.686	261.886	336.914	228.457	212.629	228.257	222.914	239.514	264.914	251.057	251.8	242.371	273.457	270.057	267.886	245.486	258	239.171	245.743	265.714	245.714	242.143	247.371	209.257	218.914	308.629	231.6	222.457	315.2	262.943	235.086	267.114	258.486	279.029	279.114	286.343	307.057	260.343	236.8	285.714	250.943	207.114	233.857	264	265.6	215.057	246.314	312.086	299.571	252.314	285.857	224.286	258.771	221.114	282.829	256.171	244.686	234.057	214.143	250.2	257.343	249	209.229	245.029	241.514	123.514	275.114	262.371	246.971	238.657	231.714	235.571	210.029	235.057	239.2	228.486	232.857	221.343	218.257	239.286	209.543	278.657	289.171	227.571	113.771	259.486	239.057	280.314	264.229	204.343	248.457	241.457	261.686	266.771	239.771	244.4	253	242.914	246.886	252.8	231.371	265.086	213.4	258.943	230.971	230.229	209.257	217.057	207.114	258.971	217.029	224.2	237.514	217.829	231.229	231.6	243.914	253.057	247.943	232.486	265.314	256.114	246.771	261.971	244.114	243.457	242.229	258.4	271.2	237.286	297.629	262.971	213.657	237.171	
