# Supplementary material for: Transfer of optical orbital angular momentum to a bound electron
Source: Nat Commun. 2016 Oct 3;7:12998. doi: 10.1038/ncomms12998 (PMC5063962; doi:10.1038/ncomms12998)
Supplement: Supplementary Data — Raw experimental data for measurements presented in the main text, reporting fluorescence counts as a function of pulse time and ion position. [file ncomms12998-s2.zip › data/dataProfiles/150626/20/probEMCCD.dat]

# EMCCD probability data file (1 traces, 0 calculated traces, 1 ions)
# trace names:
# format:
# | signalSlot | numCountCycles | trace 0 |
# | | | 0 prob | 0 err | 1 prob | 1 err |
-0.59	200	0.005	0.004987484336	0.995	0.004987484336
-0.58	200	0	0	1	0
-0.57	200	0	0	1	0
-0.56	200	0.005	0.004987484336	0.995	0.004987484336
-0.55	200	0.005	0.004987484336	0.995	0.004987484336
-0.54	200	0	0	1	0
-0.53	200	0	0	1	0
-0.52	200	0	0	1	0
-0.51	200	0	0	1	0
-0.5	200	0	0	1	0
-0.49	200	0	0	1	0
-0.48	200	0	0	1	0
-0.47	200	0	0	1	0
-0.46	200	0	0	1	0
-0.45	200	0	0	1	0
-0.44	200	0.005	0.004987484336	0.995	0.004987484336
-0.43	200	0	0	1	0
-0.42	200	0	0	1	0
-0.41	200	0	0	1	0
-0.4	200	0	0	1	0
-0.39	200	0	0	1	0
-0.38	200	0.005	0.004987484336	0.995	0.004987484336
-0.37	200	0	0	1	0
-0.36	200	0	0	1	0
-0.35	200	0	0	1	0
-0.34	200	0.005	0.004987484336	0.995	0.004987484336
-0.33	200	0.005	0.004987484336	0.995	0.004987484336
-0.32	200	0.005	0.004987484336	0.995	0.004987484336
-0.31	200	0.005	0.004987484336	0.995	0.004987484336
-0.3	200	0	0	1	0
-0.29	200	0.015	0.008595056719	0.985	0.008595056719
-0.28	200	0.005	0.004987484336	0.995	0.004987484336
-0.27	200	0.015	0.008595056719	0.985	0.008595056719
-0.26	200	0	0	1	0
-0.25	200	0.01	0.00703562364	0.99	0.00703562364
-0.24	200	0.01	0.00703562364	0.99	0.00703562364
-0.23	200	0.005	0.004987484336	0.995	0.004987484336
-0.22	200	0.03	0.01206233808	0.97	0.01206233808
-0.21	200	0.015	0.008595056719	0.985	0.008595056719
-0.2	200	0.015	0.008595056719	0.985	0.008595056719
-0.19	200	0.01	0.00703562364	0.99	0.00703562364
-0.18	200	0.01	0.00703562364	0.99	0.00703562364
-0.17	200	0	0	1	0
-0.16	200	0	0	1	0
-0.15	200	0.005	0.004987484336	0.995	0.004987484336
-0.14	200	0.01	0.00703562364	0.99	0.00703562364
-0.13	200	0.035	0.01299519142	0.965	0.01299519142
-0.12	200	0.085	0.01971991379	0.915	0.01971991379
-0.11	200	0.1	0.02121320344	0.9	0.02121320344
-0.1	200	0.145	0.02489728901	0.855	0.02489728901
-0.09	200	0.24	0.03019933774	0.76	0.03019933774
-0.08	200	0.32	0.032984845	0.68	0.032984845
-0.07	200	0.385	0.03440748465	0.615	0.03440748465
-0.06	200	0.505	0.03535357125	0.495	0.03535357125
-0.05	200	0.55	0.0351781182	0.45	0.0351781182
-0.04	200	0.55	0.0351781182	0.45	0.0351781182
-0.03	200	0.615	0.03440748465	0.385	0.03440748465
-0.02	200	0.71	0.03208582241	0.29	0.03208582241
-0.01	200	0.705	0.03224709289	0.295	0.03224709289
0	200	0.7	0.03240370349	0.3	0.03240370349
0.01	200	0.68	0.032984845	0.32	0.032984845
0.02	200	0.6	0.03464101615	0.4	0.03464101615
0.03	200	0.655	0.03361361331	0.345	0.03361361331
0.04	200	0.6	0.03464101615	0.4	0.03464101615
0.05	200	0.485	0.03533942558	0.515	0.03533942558
0.06	200	0.49	0.03534826728	0.51	0.03534826728
0.07	200	0.4	0.03464101615	0.6	0.03464101615
0.08	200	0.31	0.03270321085	0.69	0.03270321085
0.09	200	0.26	0.03101612484	0.74	0.03101612484
0.1	200	0.22	0.02929163703	0.78	0.02929163703
0.11	200	0.13	0.0237802439	0.87	0.0237802439
0.12	200	0.08	0.01918332609	0.92	0.01918332609
0.13	200	0.08	0.01918332609	0.92	0.01918332609
0.14	200	0.025	0.01103970108	0.975	0.01103970108
0.15	200	0.005	0.004987484336	0.995	0.004987484336
0.16	200	0.015	0.008595056719	0.985	0.008595056719
0.17	200	0	0	1	0
0.18	200	0.015	0.008595056719	0.985	0.008595056719
0.19	200	0	0	1	0
0.2	200	0.025	0.01103970108	0.975	0.01103970108
0.21	200	0.005	0.004987484336	0.995	0.004987484336
0.22	200	0.015	0.008595056719	0.985	0.008595056719
0.23	200	0.025	0.01103970108	0.975	0.01103970108
0.24	200	0.01	0.00703562364	0.99	0.00703562364
0.25	200	0.015	0.008595056719	0.985	0.008595056719
0.26	200	0.025	0.01103970108	0.975	0.01103970108
0.27	200	0.01	0.00703562364	0.99	0.00703562364
0.28	200	0	0	1	0
0.29	200	0.015	0.008595056719	0.985	0.008595056719
0.3	200	0.01	0.00703562364	0.99	0.00703562364
0.31	200	0.02	0.009899494937	0.98	0.009899494937
0.32	200	0	0	1	0
0.33	200	0.005	0.004987484336	0.995	0.004987484336
0.34	200	0.01	0.00703562364	0.99	0.00703562364
0.35	200	0	0	1	0
0.36	200	0.01	0.00703562364	0.99	0.00703562364
0.37	200	0.01	0.00703562364	0.99	0.00703562364
0.38	200	0	0	1	0
0.39	200	0	0	1	0
0.4	200	0.015	0.008595056719	0.985	0.008595056719
0.41	200	0.01	0.00703562364	0.99	0.00703562364
0.42	200	0	0	1	0
0.43	200	0	0	1	0
0.44	200	0	0	1	0
0.45	200	0.01	0.00703562364	0.99	0.00703562364
0.46	200	0	0	1	0
0.47	200	0.005	0.004987484336	0.995	0.004987484336
0.48	200	0	0	1	0
0.49	200	0.01	0.00703562364	0.99	0.00703562364
0.5	200	0	0	1	0
0.51	200	0	0	1	0
0.52	200	0.005	0.004987484336	0.995	0.004987484336
0.53	200	0	0	1	0
0.54	200	0	0	1	0
0.55	200	0.005	0.004987484336	0.995	0.004987484336
0.56	200	0	0	1	0
0.57	200	0.01	0.00703562364	0.99	0.00703562364
0.58	200	0	0	1	0
0.59	200	0	0	1	0
