# Supplementary material for: Transfer of optical orbital angular momentum to a bound electron
Source: Nat Commun. 2016 Oct 3;7:12998. doi: 10.1038/ncomms12998 (PMC5063962; doi:10.1038/ncomms12998)
Supplement: Supplementary Data — Raw experimental data for measurements presented in the main text, reporting fluorescence counts as a function of pulse time and ion position. [file ncomms12998-s2.zip › data/dataProfiles/150626/21/probEMCCD.dat]

# EMCCD probability data file (1 traces, 0 calculated traces, 1 ions)
# trace names:
# format:
# | signalSlot | numCountCycles | trace 0 |
# | | | 0 prob | 0 err | 1 prob | 1 err |
-0.59	200	0	0	1	0
-0.58	200	0	0	1	0
-0.57	200	0	0	1	0
-0.56	200	0	0	1	0
-0.55	200	0	0	1	0
-0.54	200	0	0	1	0
-0.53	200	0	0	1	0
-0.52	200	0	0	1	0
-0.51	200	0	0	1	0
-0.5	200	0	0	1	0
-0.49	200	0.005	0.004987484336	0.995	0.004987484336
-0.48	200	0.005	0.004987484336	0.995	0.004987484336
-0.47	200	0.01	0.00703562364	0.99	0.00703562364
-0.46	200	0	0	1	0
-0.45	200	0	0	1	0
-0.44	200	0	0	1	0
-0.43	200	0.005	0.004987484336	0.995	0.004987484336
-0.42	200	0.005	0.004987484336	0.995	0.004987484336
-0.41	200	0.005	0.004987484336	0.995	0.004987484336
-0.4	200	0.01	0.00703562364	0.99	0.00703562364
-0.39	200	0.005	0.004987484336	0.995	0.004987484336
-0.38	200	0	0	1	0
-0.37	200	0.005	0.004987484336	0.995	0.004987484336
-0.36	200	0.005	0.004987484336	0.995	0.004987484336
-0.35	200	0.005	0.004987484336	0.995	0.004987484336
-0.34	200	0	0	1	0
-0.33	200	0	0	1	0
-0.32	200	0	0	1	0
-0.31	200	0	0	1	0
-0.3	200	0	0	1	0
-0.29	200	0	0	1	0
-0.28	200	0.005	0.004987484336	0.995	0.004987484336
-0.27	200	0	0	1	0
-0.26	200	0.01	0.00703562364	0.99	0.00703562364
-0.25	200	0.02	0.009899494937	0.98	0.009899494937
-0.24	200	0.015	0.008595056719	0.985	0.008595056719
-0.23	200	0.04	0.01385640646	0.96	0.01385640646
-0.22	200	0.02	0.009899494937	0.98	0.009899494937
-0.21	200	0.025	0.01103970108	0.975	0.01103970108
-0.2	200	0.005	0.004987484336	0.995	0.004987484336
-0.19	200	0.03	0.01206233808	0.97	0.01206233808
-0.18	200	0	0	1	0
-0.17	200	0	0	1	0
-0.16	200	0.005	0.004987484336	0.995	0.004987484336
-0.15	200	0.02	0.009899494937	0.98	0.009899494937
-0.14	200	0.04	0.01385640646	0.96	0.01385640646
-0.13	200	0.04	0.01385640646	0.96	0.01385640646
-0.12	200	0.065	0.01743201078	0.935	0.01743201078
-0.11	200	0.165	0.02624642833	0.835	0.02624642833
-0.1	200	0.215	0.02904952667	0.785	0.02904952667
-0.09	200	0.215	0.02904952667	0.785	0.02904952667
-0.08	200	0.39	0.03448912872	0.61	0.03448912872
-0.07	200	0.415	0.03484070895	0.585	0.03484070895
-0.06	200	0.49	0.03534826728	0.51	0.03534826728
-0.05	200	0.595	0.0347113094	0.405	0.0347113094
-0.04	200	0.705	0.03224709289	0.295	0.03224709289
-0.03	200	0.655	0.03361361331	0.345	0.03361361331
-0.02	200	0.66	0.03349626845	0.34	0.03349626845
-0.01	200	0.675	0.03311910325	0.325	0.03311910325
0	200	0.685	0.03284623266	0.315	0.03284623266
0.01	200	0.675	0.03311910325	0.325	0.03311910325
0.02	200	0.705	0.03224709289	0.295	0.03224709289
0.03	200	0.645	0.03383600154	0.355	0.03383600154
0.04	200	0.54	0.03524202037	0.46	0.03524202037
0.05	200	0.485	0.03533942558	0.515	0.03533942558
0.06	200	0.485	0.03533942558	0.515	0.03533942558
0.07	200	0.46	0.03524202037	0.54	0.03524202037
0.08	200	0.32	0.032984845	0.68	0.032984845
0.09	200	0.265	0.03120697038	0.735	0.03120697038
0.1	200	0.16	0.02592296279	0.84	0.02592296279
0.11	200	0.11	0.02212464689	0.89	0.02212464689
0.12	200	0.09	0.02023610634	0.91	0.02023610634
0.13	200	0.035	0.01299519142	0.965	0.01299519142
0.14	200	0.045	0.01465861521	0.955	0.01465861521
0.15	200	0.01	0.00703562364	0.99	0.00703562364
0.16	200	0.005	0.004987484336	0.995	0.004987484336
0.17	200	0	0	1	0
0.18	200	0.005	0.004987484336	0.995	0.004987484336
0.19	200	0.005	0.004987484336	0.995	0.004987484336
0.2	200	0.01	0.00703562364	0.99	0.00703562364
0.21	200	0.01	0.00703562364	0.99	0.00703562364
0.22	200	0.02	0.009899494937	0.98	0.009899494937
0.23	200	0.01	0.00703562364	0.99	0.00703562364
0.24	200	0.01	0.00703562364	0.99	0.00703562364
0.25	200	0.005	0.004987484336	0.995	0.004987484336
0.26	200	0.02	0.009899494937	0.98	0.009899494937
0.27	200	0.01	0.00703562364	0.99	0.00703562364
0.28	200	0.015	0.008595056719	0.985	0.008595056719
0.29	200	0.025	0.01103970108	0.975	0.01103970108
0.3	200	0.005	0.004987484336	0.995	0.004987484336
0.31	200	0.01	0.00703562364	0.99	0.00703562364
0.32	200	0	0	1	0
0.33	200	0.005	0.004987484336	0.995	0.004987484336
0.34	200	0	0	1	0
0.35	200	0	0	1	0
0.36	200	0	0	1	0
0.37	200	0	0	1	0
0.38	200	0	0	1	0
0.39	200	0	0	1	0
0.4	200	0.005	0.004987484336	0.995	0.004987484336
0.41	200	0.005	0.004987484336	0.995	0.004987484336
0.42	200	0	0	1	0
0.43	200	0.01	0.00703562364	0.99	0.00703562364
0.44	200	0.005	0.004987484336	0.995	0.004987484336
0.45	200	0	0	1	0
0.46	200	0	0	1	0
0.47	200	0	0	1	0
0.48	200	0.005	0.004987484336	0.995	0.004987484336
0.49	200	0	0	1	0
0.5	200	0	0	1	0
0.51	200	0	0	1	0
0.52	200	0	0	1	0
0.53	200	0.005	0.004987484336	0.995	0.004987484336
0.54	200	0.005	0.004987484336	0.995	0.004987484336
0.55	200	0	0	1	0
0.56	200	0	0	1	0
0.57	200	0	0	1	0
0.58	200	0	0	1	0
0.59	200	0	0	1	0
