# Supplementary material for: Transfer of optical orbital angular momentum to a bound electron
Source: Nat Commun. 2016 Oct 3;7:12998. doi: 10.1038/ncomms12998 (PMC5063962; doi:10.1038/ncomms12998)
Supplement: Supplementary Data — Raw experimental data for measurements presented in the main text, reporting fluorescence counts as a function of pulse time and ion position. [file ncomms12998-s2.zip › data/dataProfiles/150626/28/probEMCCD.dat]

# EMCCD probability data file (1 traces, 0 calculated traces, 1 ions)
# trace names:
# format:
# | signalSlot | numCountCycles | trace 0 |
# | | | 0 prob | 0 err | 1 prob | 1 err |
-0.59	200	0.005	0.004987484336	0.995	0.004987484336
-0.58	200	0	0	1	0
-0.57	200	0	0	1	0
-0.56	200	0.005	0.004987484336	0.995	0.004987484336
-0.55	200	0.005	0.004987484336	0.995	0.004987484336
-0.54	200	0.01	0.00703562364	0.99	0.00703562364
-0.53	200	0.02	0.009899494937	0.98	0.009899494937
-0.52	200	0.005	0.004987484336	0.995	0.004987484336
-0.51	200	0.01	0.00703562364	0.99	0.00703562364
-0.5	200	0.005	0.004987484336	0.995	0.004987484336
-0.49	200	0	0	1	0
-0.48	200	0.015	0.008595056719	0.985	0.008595056719
-0.47	200	0.005	0.004987484336	0.995	0.004987484336
-0.46	200	0.015	0.008595056719	0.985	0.008595056719
-0.45	200	0.02	0.009899494937	0.98	0.009899494937
-0.44	200	0.015	0.008595056719	0.985	0.008595056719
-0.43	200	0.015	0.008595056719	0.985	0.008595056719
-0.42	200	0.03	0.01206233808	0.97	0.01206233808
-0.41	200	0.025	0.01103970108	0.975	0.01103970108
-0.4	200	0.02	0.009899494937	0.98	0.009899494937
-0.39	200	0.03	0.01206233808	0.97	0.01206233808
-0.38	200	0.015	0.008595056719	0.985	0.008595056719
-0.37	200	0.01	0.00703562364	0.99	0.00703562364
-0.36	200	0.015	0.008595056719	0.985	0.008595056719
-0.35	200	0.025	0.01103970108	0.975	0.01103970108
-0.34	200	0.04	0.01385640646	0.96	0.01385640646
-0.33	200	0.035	0.01299519142	0.965	0.01299519142
-0.32	200	0.03	0.01206233808	0.97	0.01206233808
-0.31	200	0.02	0.009899494937	0.98	0.009899494937
-0.3	200	0.045	0.01465861521	0.955	0.01465861521
-0.29	200	0.05	0.01541103501	0.95	0.01541103501
-0.28	200	0.065	0.01743201078	0.935	0.01743201078
-0.27	200	0.05	0.01541103501	0.95	0.01541103501
-0.26	200	0.09	0.02023610634	0.91	0.02023610634
-0.25	200	0.115	0.02255825791	0.885	0.02255825791
-0.24	200	0.125	0.02338535867	0.875	0.02338535867
-0.23	200	0.085	0.01971991379	0.915	0.01971991379
-0.22	200	0.155	0.02559052559	0.845	0.02559052559
-0.21	200	0.085	0.01971991379	0.915	0.01971991379
-0.2	200	0.11	0.02212464689	0.89	0.02212464689
-0.19	200	0.1	0.02121320344	0.9	0.02121320344
-0.18	200	0.06	0.01679285562	0.94	0.01679285562
-0.17	200	0.02	0.009899494937	0.98	0.009899494937
-0.16	200	0.045	0.01465861521	0.955	0.01465861521
-0.15	200	0.06	0.01679285562	0.94	0.01679285562
-0.14	200	0.15	0.02524876235	0.85	0.02524876235
-0.13	200	0.305	0.03255572146	0.695	0.03255572146
-0.12	200	0.595	0.0347113094	0.405	0.0347113094
-0.11	200	0.775	0.02952752953	0.225	0.02952752953
-0.1	200	0.81	0.02773986301	0.19	0.02773986301
-0.09	200	0.945	0.01612063895	0.055	0.01612063895
-0.08	200	0.935	0.01743201078	0.065	0.01743201078
-0.07	200	0.825	0.02686773158	0.175	0.02686773158
-0.06	200	0.67	0.03324906014	0.33	0.03324906014
-0.05	200	0.51	0.03534826728	0.49	0.03534826728
-0.04	200	0.345	0.03361361331	0.655	0.03361361331
-0.03	200	0.245	0.03041175759	0.755	0.03041175759
-0.02	200	0.165	0.02624642833	0.835	0.02624642833
-0.01	200	0.09	0.02023610634	0.91	0.02023610634
0	200	0.125	0.02338535867	0.875	0.02338535867
0.01	200	0.165	0.02624642833	0.835	0.02624642833
0.02	200	0.19	0.02773986301	0.81	0.02773986301
0.03	200	0.215	0.02904952667	0.785	0.02904952667
0.04	200	0.36	0.0339411255	0.64	0.0339411255
0.05	200	0.55	0.0351781182	0.45	0.0351781182
0.06	200	0.67	0.03324906014	0.33	0.03324906014
0.07	200	0.865	0.02416350554	0.135	0.02416350554
0.08	200	0.955	0.01465861521	0.045	0.01465861521
0.09	200	0.95	0.01541103501	0.05	0.01541103501
0.1	200	0.835	0.02624642833	0.165	0.02624642833
0.11	200	0.745	0.03082004218	0.255	0.03082004218
0.12	200	0.53	0.03529164207	0.47	0.03529164207
0.13	200	0.395	0.034566964	0.605	0.034566964
0.14	200	0.23	0.02975735203	0.77	0.02975735203
0.15	200	0.085	0.01971991379	0.915	0.01971991379
0.16	200	0.05	0.01541103501	0.95	0.01541103501
0.17	200	0.05	0.01541103501	0.95	0.01541103501
0.18	200	0.085	0.01971991379	0.915	0.01971991379
0.19	200	0.075	0.01862458053	0.925	0.01862458053
0.2	200	0.14	0.02453568829	0.86	0.02453568829
0.21	200	0.125	0.02338535867	0.875	0.02338535867
0.22	200	0.115	0.02255825791	0.885	0.02255825791
0.23	200	0.12	0.02297825059	0.88	0.02297825059
0.24	200	0.085	0.01971991379	0.915	0.01971991379
0.25	200	0.08	0.01918332609	0.92	0.01918332609
0.26	200	0.13	0.0237802439	0.87	0.0237802439
0.27	200	0.05	0.01541103501	0.95	0.01541103501
0.28	200	0.07	0.01804161855	0.93	0.01804161855
0.29	200	0.07	0.01804161855	0.93	0.01804161855
0.3	200	0.06	0.01679285562	0.94	0.01679285562
0.31	200	0.04	0.01385640646	0.96	0.01385640646
0.32	200	0.05	0.01541103501	0.95	0.01541103501
0.33	200	0.055	0.01612063895	0.945	0.01612063895
0.34	200	0.03	0.01206233808	0.97	0.01206233808
0.35	200	0.05	0.01541103501	0.95	0.01541103501
0.36	200	0.055	0.01612063895	0.945	0.01612063895
0.37	200	0.03	0.01206233808	0.97	0.01206233808
0.38	200	0.045	0.01465861521	0.955	0.01465861521
0.39	200	0.045	0.01465861521	0.955	0.01465861521
0.4	200	0.035	0.01299519142	0.965	0.01299519142
0.41	200	0.02	0.009899494937	0.98	0.009899494937
0.42	200	0.045	0.01465861521	0.955	0.01465861521
0.43	200	0.01	0.00703562364	0.99	0.00703562364
0.44	200	0.025	0.01103970108	0.975	0.01103970108
0.45	200	0.02	0.009899494937	0.98	0.009899494937
0.46	200	0.035	0.01299519142	0.965	0.01299519142
0.47	200	0.02	0.009899494937	0.98	0.009899494937
0.48	200	0.02	0.009899494937	0.98	0.009899494937
0.49	200	0.03	0.01206233808	0.97	0.01206233808
0.5	200	0.025	0.01103970108	0.975	0.01103970108
0.51	200	0.01	0.00703562364	0.99	0.00703562364
0.52	200	0.01	0.00703562364	0.99	0.00703562364
0.53	200	0.01	0.00703562364	0.99	0.00703562364
0.54	200	0	0	1	0
0.55	200	0.02	0.009899494937	0.98	0.009899494937
0.56	200	0.01	0.00703562364	0.99	0.00703562364
0.57	200	0.005	0.004987484336	0.995	0.004987484336
0.58	200	0	0	1	0
0.59	200	0.02	0.009899494937	0.98	0.009899494937
