# Supplementary material for: Transfer of optical orbital angular momentum to a bound electron
Source: Nat Commun. 2016 Oct 3;7:12998. doi: 10.1038/ncomms12998 (PMC5063962; doi:10.1038/ncomms12998)
Supplement: Supplementary Data — Raw experimental data for measurements presented in the main text, reporting fluorescence counts as a function of pulse time and ion position. [file ncomms12998-s2.zip › data/dataProfiles/150626/29/probEMCCD.dat]

# EMCCD probability data file (1 traces, 0 calculated traces, 1 ions)
# trace names:
# format:
# | signalSlot | numCountCycles | trace 0 |
# | | | 0 prob | 0 err | 1 prob | 1 err |
-0.59	200	0.025	0.01103970108	0.975	0.01103970108
-0.58	200	0.015	0.008595056719	0.985	0.008595056719
-0.57	200	0.025	0.01103970108	0.975	0.01103970108
-0.56	200	0.02	0.009899494937	0.98	0.009899494937
-0.55	200	0.025	0.01103970108	0.975	0.01103970108
-0.54	200	0.02	0.009899494937	0.98	0.009899494937
-0.53	200	0.02	0.009899494937	0.98	0.009899494937
-0.52	200	0.01	0.00703562364	0.99	0.00703562364
-0.51	200	0.035	0.01299519142	0.965	0.01299519142
-0.5	200	0.065	0.01743201078	0.935	0.01743201078
-0.49	200	0.03	0.01206233808	0.97	0.01206233808
-0.48	200	0.035	0.01299519142	0.965	0.01299519142
-0.47	200	0.045	0.01465861521	0.955	0.01465861521
-0.46	200	0.025	0.01103970108	0.975	0.01103970108
-0.45	200	0.015	0.008595056719	0.985	0.008595056719
-0.44	200	0.025	0.01103970108	0.975	0.01103970108
-0.43	200	0.06	0.01679285562	0.94	0.01679285562
-0.42	200	0.06	0.01679285562	0.94	0.01679285562
-0.41	200	0.055	0.01612063895	0.945	0.01612063895
-0.4	200	0.115	0.02255825791	0.885	0.02255825791
-0.39	200	0.08	0.01918332609	0.92	0.01918332609
-0.38	200	0.06	0.01679285562	0.94	0.01679285562
-0.37	200	0.06	0.01679285562	0.94	0.01679285562
-0.36	200	0.055	0.01612063895	0.945	0.01612063895
-0.35	200	0.06	0.01679285562	0.94	0.01679285562
-0.34	200	0.08	0.01918332609	0.92	0.01918332609
-0.33	200	0.075	0.01862458053	0.925	0.01862458053
-0.32	200	0.085	0.01971991379	0.915	0.01971991379
-0.31	200	0.14	0.02453568829	0.86	0.02453568829
-0.3	200	0.135	0.02416350554	0.865	0.02416350554
-0.29	200	0.135	0.02416350554	0.865	0.02416350554
-0.28	200	0.165	0.02624642833	0.835	0.02624642833
-0.27	200	0.225	0.02952752953	0.775	0.02952752953
-0.26	200	0.205	0.02854601548	0.795	0.02854601548
-0.25	200	0.22	0.02929163703	0.78	0.02929163703
-0.24	200	0.285	0.03191982143	0.715	0.03191982143
-0.23	200	0.335	0.03337476592	0.665	0.03337476592
-0.22	200	0.325	0.03311910325	0.675	0.03311910325
-0.21	200	0.32	0.032984845	0.68	0.032984845
-0.2	200	0.295	0.03224709289	0.705	0.03224709289
-0.19	200	0.23	0.02975735203	0.77	0.02975735203
-0.18	200	0.15	0.02524876235	0.85	0.02524876235
-0.17	200	0.085	0.01971991379	0.915	0.01971991379
-0.16	200	0.1	0.02121320344	0.9	0.02121320344
-0.15	200	0.245	0.03041175759	0.755	0.03041175759
-0.14	200	0.42	0.03489985673	0.58	0.03489985673
-0.13	200	0.695	0.03255572146	0.305	0.03255572146
-0.12	200	0.87	0.0237802439	0.13	0.0237802439
-0.11	200	0.875	0.02338535867	0.125	0.02338535867
-0.1	200	0.595	0.0347113094	0.405	0.0347113094
-0.09	200	0.255	0.03082004218	0.745	0.03082004218
-0.08	200	0.025	0.01103970108	0.975	0.01103970108
-0.07	200	0.08	0.01918332609	0.92	0.01918332609
-0.06	200	0.325	0.03311910325	0.675	0.03311910325
-0.05	200	0.585	0.03484070895	0.415	0.03484070895
-0.04	200	0.815	0.02745678423	0.185	0.02745678423
-0.03	200	0.905	0.02073342712	0.095	0.02073342712
-0.02	200	0.97	0.01206233808	0.03	0.01206233808
-0.01	200	0.96	0.01385640646	0.04	0.01385640646
0	200	0.975	0.01103970108	0.025	0.01103970108
0.01	200	0.965	0.01299519142	0.035	0.01299519142
0.02	200	0.96	0.01385640646	0.04	0.01385640646
0.03	200	0.915	0.01971991379	0.085	0.01971991379
0.04	200	0.78	0.02929163703	0.22	0.02929163703
0.05	200	0.575	0.03495532864	0.425	0.03495532864
0.06	200	0.28	0.03174901573	0.72	0.03174901573
0.07	200	0.05	0.01541103501	0.95	0.01541103501
0.08	200	0.06	0.01679285562	0.94	0.01679285562
0.09	200	0.32	0.032984845	0.68	0.032984845
0.1	200	0.675	0.03311910325	0.325	0.03311910325
0.11	200	0.855	0.02489728901	0.145	0.02489728901
0.12	200	0.92	0.01918332609	0.08	0.01918332609
0.13	200	0.775	0.02952752953	0.225	0.02952752953
0.14	200	0.485	0.03533942558	0.515	0.03533942558
0.15	200	0.24	0.03019933774	0.76	0.03019933774
0.16	200	0.185	0.02745678423	0.815	0.02745678423
0.17	200	0.12	0.02297825059	0.88	0.02297825059
0.18	200	0.155	0.02559052559	0.845	0.02559052559
0.19	200	0.255	0.03082004218	0.745	0.03082004218
0.2	200	0.28	0.03174901573	0.72	0.03174901573
0.21	200	0.34	0.03349626845	0.66	0.03349626845
0.22	200	0.38	0.0343220046	0.62	0.0343220046
0.23	200	0.305	0.03255572146	0.695	0.03255572146
0.24	200	0.28	0.03174901573	0.72	0.03174901573
0.25	200	0.27	0.0313926743	0.73	0.0313926743
0.26	200	0.275	0.03157332735	0.725	0.03157332735
0.27	200	0.29	0.03208582241	0.71	0.03208582241
0.28	200	0.245	0.03041175759	0.755	0.03041175759
0.29	200	0.195	0.02801562064	0.805	0.02801562064
0.3	200	0.165	0.02624642833	0.835	0.02624642833
0.31	200	0.135	0.02416350554	0.865	0.02416350554
0.32	200	0.125	0.02338535867	0.875	0.02338535867
0.33	200	0.11	0.02212464689	0.89	0.02212464689
0.34	200	0.12	0.02297825059	0.88	0.02297825059
0.35	200	0.15	0.02524876235	0.85	0.02524876235
0.36	200	0.11	0.02212464689	0.89	0.02212464689
0.37	200	0.09	0.02023610634	0.91	0.02023610634
0.38	200	0.125	0.02338535867	0.875	0.02338535867
0.39	200	0.085	0.01971991379	0.915	0.01971991379
0.4	200	0.115	0.02255825791	0.885	0.02255825791
0.41	200	0.06	0.01679285562	0.94	0.01679285562
0.42	200	0.065	0.01743201078	0.935	0.01743201078
0.43	200	0.06	0.01679285562	0.94	0.01679285562
0.44	200	0.055	0.01612063895	0.945	0.01612063895
0.45	200	0.08	0.01918332609	0.92	0.01918332609
0.46	200	0.07	0.01804161855	0.93	0.01804161855
0.47	200	0.055	0.01612063895	0.945	0.01612063895
0.48	200	0.055	0.01612063895	0.945	0.01612063895
0.49	200	0.065	0.01743201078	0.935	0.01743201078
0.5	200	0.035	0.01299519142	0.965	0.01299519142
0.51	200	0.04	0.01385640646	0.96	0.01385640646
0.52	200	0.025	0.01103970108	0.975	0.01103970108
0.53	200	0.05	0.01541103501	0.95	0.01541103501
0.54	200	0.035	0.01299519142	0.965	0.01299519142
0.55	200	0.03	0.01206233808	0.97	0.01206233808
0.56	200	0.055	0.01612063895	0.945	0.01612063895
0.57	200	0.04	0.01385640646	0.96	0.01385640646
0.58	200	0.035	0.01299519142	0.965	0.01299519142
0.59	200	0.035	0.01299519142	0.965	0.01299519142
