# Supplementary material for: Transfer of optical orbital angular momentum to a bound electron
Source: Nat Commun. 2016 Oct 3;7:12998. doi: 10.1038/ncomms12998 (PMC5063962; doi:10.1038/ncomms12998)
Supplement: Supplementary Data — Raw experimental data for measurements presented in the main text, reporting fluorescence counts as a function of pulse time and ion position. [file ncomms12998-s2.zip › data/dataProfiles/150630/37/probEMCCD.dat]

# EMCCD probability data file (1 traces, 0 calculated traces, 1 ions)
# trace names:
# format:
# | signalSlot | numCountCycles | trace 0 |
# | | | 0 prob | 0 err | 1 prob | 1 err |
-0.59	200	0.005	0.004987484336	0.995	0.004987484336
-0.58	200	0.005	0.004987484336	0.995	0.004987484336
-0.57	200	0.015	0.008595056719	0.985	0.008595056719
-0.56	200	0.035	0.01299519142	0.965	0.01299519142
-0.55	200	0.015	0.008595056719	0.985	0.008595056719
-0.54	200	0.02	0.009899494937	0.98	0.009899494937
-0.53	200	0.065	0.01743201078	0.935	0.01743201078
-0.52	200	0.05	0.01541103501	0.95	0.01541103501
-0.51	200	0.01	0.00703562364	0.99	0.00703562364
-0.5	200	0.025	0.01103970108	0.975	0.01103970108
-0.49	200	0.02	0.009899494937	0.98	0.009899494937
-0.48	200	0.025	0.01103970108	0.975	0.01103970108
-0.47	200	0.035	0.01299519142	0.965	0.01299519142
-0.46	200	0.03	0.01206233808	0.97	0.01206233808
-0.45	200	0.02	0.009899494937	0.98	0.009899494937
-0.44	200	0.04	0.01385640646	0.96	0.01385640646
-0.43	200	0.03	0.01206233808	0.97	0.01206233808
-0.42	200	0.02	0.009899494937	0.98	0.009899494937
-0.41	200	0.06	0.01679285562	0.94	0.01679285562
-0.4	200	0.04	0.01385640646	0.96	0.01385640646
-0.39	200	0.06	0.01679285562	0.94	0.01679285562
-0.38	200	0.105	0.02167660029	0.895	0.02167660029
-0.37	200	0.04	0.01385640646	0.96	0.01385640646
-0.36	200	0.075	0.01862458053	0.925	0.01862458053
-0.35	200	0.045	0.01465861521	0.955	0.01465861521
-0.34	200	0.035	0.01299519142	0.965	0.01299519142
-0.33	200	0.04	0.01385640646	0.96	0.01385640646
-0.32	200	0.015	0.008595056719	0.985	0.008595056719
-0.31	200	0.025	0.01103970108	0.975	0.01103970108
-0.3	200	0.035	0.01299519142	0.965	0.01299519142
-0.29	200	0.09	0.02023610634	0.91	0.02023610634
-0.28	200	0.155	0.02559052559	0.845	0.02559052559
-0.27	200	0.255	0.03082004218	0.745	0.03082004218
-0.26	200	0.37	0.03413942003	0.63	0.03413942003
-0.25	200	0.39	0.03448912872	0.61	0.03448912872
-0.24	200	0.48	0.03532704347	0.52	0.03532704347
-0.23	200	0.53	0.03529164207	0.47	0.03529164207
-0.22	200	0.405	0.0347113094	0.595	0.0347113094
-0.21	200	0.39	0.03448912872	0.61	0.03448912872
-0.2	200	0.26	0.03101612484	0.74	0.03101612484
-0.19	200	0.2	0.02828427125	0.8	0.02828427125
-0.18	200	0.16	0.02592296279	0.84	0.02592296279
-0.17	200	0.285	0.03191982143	0.715	0.03191982143
-0.16	200	0.555	0.03514078827	0.445	0.03514078827
-0.15	200	0.82	0.02716615541	0.18	0.02716615541
-0.14	200	0.975	0.01103970108	0.025	0.01103970108
-0.13	200	0.89	0.02212464689	0.11	0.02212464689
-0.12	200	0.48	0.03532704347	0.52	0.03532704347
-0.11	200	0.26	0.03101612484	0.74	0.03101612484
-0.1	200	0.05	0.01541103501	0.95	0.01541103501
-0.09	200	0.035	0.01299519142	0.965	0.01299519142
-0.08	200	0.02	0.009899494937	0.98	0.009899494937
-0.07	200	0.03	0.01206233808	0.97	0.01206233808
-0.06	200	0.125	0.02338535867	0.875	0.02338535867
-0.05	200	0.35	0.03372684391	0.65	0.03372684391
-0.04	200	0.565	0.03505531343	0.435	0.03505531343
-0.03	200	0.925	0.01862458053	0.075	0.01862458053
-0.02	200	0.975	0.01103970108	0.025	0.01103970108
-0.01	200	0.54	0.03524202037	0.46	0.03524202037
0	200	0.075	0.01862458053	0.925	0.01862458053
0.01	200	0.12	0.02297825059	0.88	0.02297825059
0.02	200	0.675	0.03311910325	0.325	0.03311910325
0.03	200	0.97	0.01206233808	0.03	0.01206233808
0.04	200	0.785	0.02904952667	0.215	0.02904952667
0.05	200	0.395	0.034566964	0.605	0.034566964
0.06	200	0.185	0.02745678423	0.815	0.02745678423
0.07	200	0.135	0.02416350554	0.865	0.02416350554
0.08	200	0.035	0.01299519142	0.965	0.01299519142
0.09	200	0.045	0.01465861521	0.955	0.01465861521
0.1	200	0.075	0.01862458053	0.925	0.01862458053
0.11	200	0.25	0.03061862178	0.75	0.03061862178
0.12	200	0.405	0.0347113094	0.595	0.0347113094
0.13	200	0.725	0.03157332735	0.275	0.03157332735
0.14	200	0.935	0.01743201078	0.065	0.01743201078
0.15	200	0.96	0.01385640646	0.04	0.01385640646
0.16	200	0.78	0.02929163703	0.22	0.02929163703
0.17	200	0.375	0.03423265984	0.625	0.03423265984
0.18	200	0.095	0.02073342712	0.905	0.02073342712
0.19	200	0.015	0.008595056719	0.985	0.008595056719
0.2	200	0.05	0.01541103501	0.95	0.01541103501
0.21	200	0.17	0.02656124997	0.83	0.02656124997
0.22	200	0.315	0.03284623266	0.685	0.03284623266
0.23	200	0.43	0.03500714213	0.57	0.03500714213
0.24	200	0.43	0.03500714213	0.57	0.03500714213
0.25	200	0.425	0.03495532864	0.575	0.03495532864
0.26	200	0.41	0.03477786652	0.59	0.03477786652
0.27	200	0.31	0.03270321085	0.69	0.03270321085
0.28	200	0.295	0.03224709289	0.705	0.03224709289
0.29	200	0.19	0.02773986301	0.81	0.02773986301
0.3	200	0.085	0.01971991379	0.915	0.01971991379
0.31	200	0.07	0.01804161855	0.93	0.01804161855
0.32	200	0.015	0.008595056719	0.985	0.008595056719
0.33	200	0.055	0.01612063895	0.945	0.01612063895
0.34	200	0.06	0.01679285562	0.94	0.01679285562
0.35	200	0.05	0.01541103501	0.95	0.01541103501
0.36	200	0.095	0.02073342712	0.905	0.02073342712
0.37	200	0.09	0.02023610634	0.91	0.02023610634
0.38	200	0.11	0.02212464689	0.89	0.02212464689
0.39	200	0.085	0.01971991379	0.915	0.01971991379
0.4	200	0.03	0.01206233808	0.97	0.01206233808
0.41	200	0.055	0.01612063895	0.945	0.01612063895
0.42	200	0.055	0.01612063895	0.945	0.01612063895
0.43	200	0.06	0.01679285562	0.94	0.01679285562
0.44	200	0.03	0.01206233808	0.97	0.01206233808
0.45	200	0.04	0.01385640646	0.96	0.01385640646
0.46	200	0.015	0.008595056719	0.985	0.008595056719
0.47	200	0.025	0.01103970108	0.975	0.01103970108
0.48	200	0.055	0.01612063895	0.945	0.01612063895
0.49	200	0.065	0.01743201078	0.935	0.01743201078
0.5	200	0.03	0.01206233808	0.97	0.01206233808
0.51	200	0.03	0.01206233808	0.97	0.01206233808
0.52	200	0.03	0.01206233808	0.97	0.01206233808
0.53	200	0.045	0.01465861521	0.955	0.01465861521
0.54	200	0.055	0.01612063895	0.945	0.01612063895
0.55	200	0.04	0.01385640646	0.96	0.01385640646
0.56	200	0.025	0.01103970108	0.975	0.01103970108
0.57	200	0.03	0.01206233808	0.97	0.01206233808
0.58	200	0.035	0.01299519142	0.965	0.01299519142
0.59	200	0.025	0.01103970108	0.975	0.01103970108
