# Supplementary material for: Transfer of optical orbital angular momentum to a bound electron
Source: Nat Commun. 2016 Oct 3;7:12998. doi: 10.1038/ncomms12998 (PMC5063962; doi:10.1038/ncomms12998)
Supplement: Supplementary Data — Raw experimental data for measurements presented in the main text, reporting fluorescence counts as a function of pulse time and ion position. [file ncomms12998-s2.zip › data/dataProfiles/150630/38/probEMCCD.dat]

# EMCCD probability data file (1 traces, 0 calculated traces, 1 ions)
# trace names:
# format:
# | signalSlot | numCountCycles | trace 0 |
# | | | 0 prob | 0 err | 1 prob | 1 err |
-0.59	200	0	0	1	0
-0.58	200	0	0	1	0
-0.57	200	0.01	0.00703562364	0.99	0.00703562364
-0.56	200	0.015	0.008595056719	0.985	0.008595056719
-0.55	200	0.005	0.004987484336	0.995	0.004987484336
-0.54	200	0	0	1	0
-0.53	200	0	0	1	0
-0.52	200	0	0	1	0
-0.51	200	0.005	0.004987484336	0.995	0.004987484336
-0.5	200	0.005	0.004987484336	0.995	0.004987484336
-0.49	200	0.005	0.004987484336	0.995	0.004987484336
-0.48	200	0.01	0.00703562364	0.99	0.00703562364
-0.47	200	0	0	1	0
-0.46	200	0.005	0.004987484336	0.995	0.004987484336
-0.45	200	0	0	1	0
-0.44	200	0.015	0.008595056719	0.985	0.008595056719
-0.43	200	0.005	0.004987484336	0.995	0.004987484336
-0.42	200	0.005	0.004987484336	0.995	0.004987484336
-0.41	200	0.01	0.00703562364	0.99	0.00703562364
-0.4	200	0.005	0.004987484336	0.995	0.004987484336
-0.39	200	0.015	0.008595056719	0.985	0.008595056719
-0.38	200	0	0	1	0
-0.37	200	0.005	0.004987484336	0.995	0.004987484336
-0.36	200	0.01	0.00703562364	0.99	0.00703562364
-0.35	200	0	0	1	0
-0.34	200	0.005	0.004987484336	0.995	0.004987484336
-0.33	200	0.01	0.00703562364	0.99	0.00703562364
-0.32	200	0.01	0.00703562364	0.99	0.00703562364
-0.31	200	0.02	0.009899494937	0.98	0.009899494937
-0.3	200	0.01	0.00703562364	0.99	0.00703562364
-0.29	200	0.015	0.008595056719	0.985	0.008595056719
-0.28	200	0.01	0.00703562364	0.99	0.00703562364
-0.27	200	0.015	0.008595056719	0.985	0.008595056719
-0.26	200	0.005	0.004987484336	0.995	0.004987484336
-0.25	200	0.01	0.00703562364	0.99	0.00703562364
-0.24	200	0	0	1	0
-0.23	200	0.01	0.00703562364	0.99	0.00703562364
-0.22	200	0.005	0.004987484336	0.995	0.004987484336
-0.21	200	0.03	0.01206233808	0.97	0.01206233808
-0.2	200	0.055	0.01612063895	0.945	0.01612063895
-0.19	200	0.045	0.01465861521	0.955	0.01465861521
-0.18	200	0.11	0.02212464689	0.89	0.02212464689
-0.17	200	0.095	0.02073342712	0.905	0.02073342712
-0.16	200	0.125	0.02338535867	0.875	0.02338535867
-0.15	200	0.17	0.02656124997	0.83	0.02656124997
-0.14	200	0.11	0.02212464689	0.89	0.02212464689
-0.13	200	0.095	0.02073342712	0.905	0.02073342712
-0.12	200	0.05	0.01541103501	0.95	0.01541103501
-0.11	200	0.015	0.008595056719	0.985	0.008595056719
-0.1	200	0	0	1	0
-0.09	200	0.03	0.01206233808	0.97	0.01206233808
-0.08	200	0.06	0.01679285562	0.94	0.01679285562
-0.07	200	0.165	0.02624642833	0.835	0.02624642833
-0.06	200	0.23	0.02975735203	0.77	0.02975735203
-0.05	200	0.28	0.03174901573	0.72	0.03174901573
-0.04	200	0.4	0.03464101615	0.6	0.03464101615
-0.03	200	0.44	0.03509985755	0.56	0.03509985755
-0.02	200	0.52	0.03532704347	0.48	0.03532704347
-0.01	200	0.475	0.03531111723	0.525	0.03531111723
0	200	0.475	0.03531111723	0.525	0.03531111723
0.01	200	0.46	0.03524202037	0.54	0.03524202037
0.02	200	0.415	0.03484070895	0.585	0.03484070895
0.03	200	0.28	0.03174901573	0.72	0.03174901573
0.04	200	0.285	0.03191982143	0.715	0.03191982143
0.05	200	0.165	0.02624642833	0.835	0.02624642833
0.06	200	0.12	0.02297825059	0.88	0.02297825059
0.07	200	0.03	0.01206233808	0.97	0.01206233808
0.08	200	0.025	0.01103970108	0.975	0.01103970108
0.09	200	0.005	0.004987484336	0.995	0.004987484336
0.1	200	0.04	0.01385640646	0.96	0.01385640646
0.11	200	0.04	0.01385640646	0.96	0.01385640646
0.12	200	0.13	0.0237802439	0.87	0.0237802439
0.13	200	0.09	0.02023610634	0.91	0.02023610634
0.14	200	0.16	0.02592296279	0.84	0.02592296279
0.15	200	0.2	0.02828427125	0.8	0.02828427125
0.16	200	0.13	0.0237802439	0.87	0.0237802439
0.17	200	0.135	0.02416350554	0.865	0.02416350554
0.18	200	0.12	0.02297825059	0.88	0.02297825059
0.19	200	0.11	0.02212464689	0.89	0.02212464689
0.2	200	0.035	0.01299519142	0.965	0.01299519142
0.21	200	0.035	0.01299519142	0.965	0.01299519142
0.22	200	0.015	0.008595056719	0.985	0.008595056719
0.23	200	0	0	1	0
0.24	200	0	0	1	0
0.25	200	0.005	0.004987484336	0.995	0.004987484336
0.26	200	0.01	0.00703562364	0.99	0.00703562364
0.27	200	0.015	0.008595056719	0.985	0.008595056719
0.28	200	0.02	0.009899494937	0.98	0.009899494937
0.29	200	0.035	0.01299519142	0.965	0.01299519142
0.3	200	0.025	0.01103970108	0.975	0.01103970108
0.31	200	0.035	0.01299519142	0.965	0.01299519142
0.32	200	0	0	1	0
0.33	200	0.02	0.009899494937	0.98	0.009899494937
0.34	200	0.005	0.004987484336	0.995	0.004987484336
0.35	200	0.01	0.00703562364	0.99	0.00703562364
0.36	200	0.01	0.00703562364	0.99	0.00703562364
0.37	200	0.015	0.008595056719	0.985	0.008595056719
0.38	200	0.01	0.00703562364	0.99	0.00703562364
0.39	200	0	0	1	0
0.4	200	0	0	1	0
0.41	200	0	0	1	0
0.42	200	0.005	0.004987484336	0.995	0.004987484336
0.43	200	0.015	0.008595056719	0.985	0.008595056719
0.44	200	0.005	0.004987484336	0.995	0.004987484336
0.45	200	0.01	0.00703562364	0.99	0.00703562364
0.46	200	0.01	0.00703562364	0.99	0.00703562364
0.47	200	0.005	0.004987484336	0.995	0.004987484336
0.48	200	0.015	0.008595056719	0.985	0.008595056719
0.49	200	0.01	0.00703562364	0.99	0.00703562364
0.5	200	0.005	0.004987484336	0.995	0.004987484336
0.51	200	0.02	0.009899494937	0.98	0.009899494937
0.52	200	0.005	0.004987484336	0.995	0.004987484336
0.53	200	0	0	1	0
0.54	200	0.015	0.008595056719	0.985	0.008595056719
0.55	200	0.01	0.00703562364	0.99	0.00703562364
0.56	200	0	0	1	0
0.57	200	0.01	0.00703562364	0.99	0.00703562364
0.58	200	0.045	0.01465861521	0.955	0.01465861521
0.59	200	0	0	1	0
