# Supplementary material for: Transfer of optical orbital angular momentum to a bound electron
Source: Nat Commun. 2016 Oct 3;7:12998. doi: 10.1038/ncomms12998 (PMC5063962; doi:10.1038/ncomms12998)
Supplement: Supplementary Data — Raw experimental data for measurements presented in the main text, reporting fluorescence counts as a function of pulse time and ion position. [file ncomms12998-s2.zip › data/dataProfiles/150630/40/probEMCCD.dat]

# EMCCD probability data file (1 traces, 0 calculated traces, 1 ions)
# trace names:
# format:
# | signalSlot | numCountCycles | trace 0 |
# | | | 0 prob | 0 err | 1 prob | 1 err |
-0.3975	200	0.01	0.00703562364	0.99	0.00703562364
-0.395	200	0.005	0.004987484336	0.995	0.004987484336
-0.3925	200	0.01	0.00703562364	0.99	0.00703562364
-0.39	200	0.01	0.00703562364	0.99	0.00703562364
-0.3875	200	0.015	0.008595056719	0.985	0.008595056719
-0.385	200	0.025	0.01103970108	0.975	0.01103970108
-0.3825	200	0.015	0.008595056719	0.985	0.008595056719
-0.38	200	0.005	0.004987484336	0.995	0.004987484336
-0.3775	200	0.005	0.004987484336	0.995	0.004987484336
-0.375	200	0.01	0.00703562364	0.99	0.00703562364
-0.3725	200	0	0	1	0
-0.37	200	0.01	0.00703562364	0.99	0.00703562364
-0.3675	200	0.01	0.00703562364	0.99	0.00703562364
-0.365	200	0.005	0.004987484336	0.995	0.004987484336
-0.3625	200	0.015	0.008595056719	0.985	0.008595056719
-0.36	200	0.005	0.004987484336	0.995	0.004987484336
-0.3575	200	0.015	0.008595056719	0.985	0.008595056719
-0.355	200	0.135	0.02416350554	0.865	0.02416350554
-0.3525	200	0.015	0.008595056719	0.985	0.008595056719
-0.35	200	0.005	0.004987484336	0.995	0.004987484336
-0.3475	200	0.02	0.009899494937	0.98	0.009899494937
-0.345	200	0.015	0.008595056719	0.985	0.008595056719
-0.3425	200	0.025	0.01103970108	0.975	0.01103970108
-0.34	200	0.035	0.01299519142	0.965	0.01299519142
-0.3375	200	0.025	0.01103970108	0.975	0.01103970108
-0.335	200	0.02	0.009899494937	0.98	0.009899494937
-0.3325	200	0.01	0.00703562364	0.99	0.00703562364
-0.33	200	0.015	0.008595056719	0.985	0.008595056719
-0.3275	200	0.025	0.01103970108	0.975	0.01103970108
-0.325	200	0.02	0.009899494937	0.98	0.009899494937
-0.3225	200	0.02	0.009899494937	0.98	0.009899494937
-0.32	200	0.035	0.01299519142	0.965	0.01299519142
-0.3175	200	0.04	0.01385640646	0.96	0.01385640646
-0.315	200	0.005	0.004987484336	0.995	0.004987484336
-0.3125	200	0.045	0.01465861521	0.955	0.01465861521
-0.31	200	0.025	0.01103970108	0.975	0.01103970108
-0.3075	200	0.02	0.009899494937	0.98	0.009899494937
-0.305	200	0.035	0.01299519142	0.965	0.01299519142
-0.3025	200	0.03	0.01206233808	0.97	0.01206233808
-0.3	200	0.035	0.01299519142	0.965	0.01299519142
-0.2975	200	0.02	0.009899494937	0.98	0.009899494937
-0.295	200	0.02	0.009899494937	0.98	0.009899494937
-0.2925	200	0.035	0.01299519142	0.965	0.01299519142
-0.29	200	0.045	0.01465861521	0.955	0.01465861521
-0.2875	200	0.03	0.01206233808	0.97	0.01206233808
-0.285	200	0.025	0.01103970108	0.975	0.01103970108
-0.2825	200	0.03	0.01206233808	0.97	0.01206233808
-0.28	200	0.015	0.008595056719	0.985	0.008595056719
-0.2775	200	0.02	0.009899494937	0.98	0.009899494937
-0.275	200	0.03	0.01206233808	0.97	0.01206233808
-0.2725	200	0.03	0.01206233808	0.97	0.01206233808
-0.27	200	0.015	0.008595056719	0.985	0.008595056719
-0.2675	200	0.055	0.01612063895	0.945	0.01612063895
-0.265	200	0.015	0.008595056719	0.985	0.008595056719
-0.2625	200	0.02	0.009899494937	0.98	0.009899494937
-0.26	200	0.02	0.009899494937	0.98	0.009899494937
-0.2575	200	0.02	0.009899494937	0.98	0.009899494937
-0.255	200	0.005	0.004987484336	0.995	0.004987484336
-0.2525	200	0.01	0.00703562364	0.99	0.00703562364
-0.25	200	0.01	0.00703562364	0.99	0.00703562364
-0.2475	200	0.005	0.004987484336	0.995	0.004987484336
-0.245	200	0	0	1	0
-0.2425	200	0	0	1	0
-0.24	200	0	0	1	0
-0.2375	200	0.005	0.004987484336	0.995	0.004987484336
-0.235	200	0	0	1	0
-0.2325	200	0.005	0.004987484336	0.995	0.004987484336
-0.23	200	0	0	1	0
-0.2275	200	0.01	0.00703562364	0.99	0.00703562364
-0.225	200	0.02	0.009899494937	0.98	0.009899494937
-0.2225	200	0.015	0.008595056719	0.985	0.008595056719
-0.22	200	0.015	0.008595056719	0.985	0.008595056719
-0.2175	200	0.035	0.01299519142	0.965	0.01299519142
-0.215	200	0.075	0.01862458053	0.925	0.01862458053
-0.2125	200	0.06	0.01679285562	0.94	0.01679285562
-0.21	200	0.055	0.01612063895	0.945	0.01612063895
-0.2075	200	0.1	0.02121320344	0.9	0.02121320344
-0.205	200	0.08	0.01918332609	0.92	0.01918332609
-0.2025	200	0.145	0.02489728901	0.855	0.02489728901
-0.2	200	0.095	0.02073342712	0.905	0.02073342712
-0.1975	200	0.11	0.02212464689	0.89	0.02212464689
-0.195	200	0.12	0.02297825059	0.88	0.02297825059
-0.1925	200	0.115	0.02255825791	0.885	0.02255825791
-0.19	200	0.13	0.0237802439	0.87	0.0237802439
-0.1875	200	0.17	0.02656124997	0.83	0.02656124997
-0.185	200	0.2	0.02828427125	0.8	0.02828427125
-0.1825	200	0.21	0.02880104165	0.79	0.02880104165
-0.18	200	0.19	0.02773986301	0.81	0.02773986301
-0.1775	200	0.17	0.02656124997	0.83	0.02656124997
-0.175	200	0.215	0.02904952667	0.785	0.02904952667
-0.1725	200	0.18	0.02716615541	0.82	0.02716615541
-0.17	200	0.19	0.02773986301	0.81	0.02773986301
-0.1675	200	0.21	0.02880104165	0.79	0.02880104165
-0.165	200	0.235	0.02998124414	0.765	0.02998124414
-0.1625	200	0.25	0.03061862178	0.75	0.03061862178
-0.16	200	0.24	0.03019933774	0.76	0.03019933774
-0.1575	200	0.305	0.03255572146	0.695	0.03255572146
-0.155	200	0.36	0.0339411255	0.64	0.0339411255
-0.1525	200	0.305	0.03255572146	0.695	0.03255572146
-0.15	200	0.24	0.03019933774	0.76	0.03019933774
-0.1475	200	0.21	0.02880104165	0.79	0.02880104165
-0.145	200	0.225	0.02952752953	0.775	0.02952752953
-0.1425	200	0.2	0.02828427125	0.8	0.02828427125
-0.14	200	0.17	0.02656124997	0.83	0.02656124997
-0.1375	200	0.245	0.03041175759	0.755	0.03041175759
-0.135	200	0.26	0.03101612484	0.74	0.03101612484
-0.1325	200	0.245	0.03041175759	0.755	0.03041175759
-0.13	200	0.175	0.02686773158	0.825	0.02686773158
-0.1275	200	0.165	0.02624642833	0.835	0.02624642833
-0.125	200	0.175	0.02686773158	0.825	0.02686773158
-0.1225	200	0.155	0.02559052559	0.845	0.02559052559
-0.12	200	0.11	0.02212464689	0.89	0.02212464689
-0.1175	200	0.125	0.02338535867	0.875	0.02338535867
-0.115	200	0.09	0.02023610634	0.91	0.02023610634
-0.1125	200	0.09	0.02023610634	0.91	0.02023610634
-0.11	200	0.05	0.01541103501	0.95	0.01541103501
-0.1075	200	0.075	0.01862458053	0.925	0.01862458053
-0.105	200	0.05	0.01541103501	0.95	0.01541103501
-0.1025	200	0.035	0.01299519142	0.965	0.01299519142
-0.1	200	0.055	0.01612063895	0.945	0.01612063895
-0.0975	200	0.025	0.01103970108	0.975	0.01103970108
-0.095	200	0.025	0.01103970108	0.975	0.01103970108
-0.0925	200	0.04	0.01385640646	0.96	0.01385640646
-0.09	200	0.055	0.01612063895	0.945	0.01612063895
-0.0875	200	0.065	0.01743201078	0.935	0.01743201078
-0.085	200	0.08	0.01918332609	0.92	0.01918332609
-0.0825	200	0.1	0.02121320344	0.9	0.02121320344
-0.08	200	0.165	0.02624642833	0.835	0.02624642833
-0.0775	200	0.145	0.02489728901	0.855	0.02489728901
-0.075	200	0.215	0.02904952667	0.785	0.02904952667
-0.0725	200	0.245	0.03041175759	0.755	0.03041175759
-0.07	200	0.235	0.02998124414	0.765	0.02998124414
-0.0675	200	0.26	0.03101612484	0.74	0.03101612484
-0.065	200	0.345	0.03361361331	0.655	0.03361361331
-0.0625	200	0.33	0.03324906014	0.67	0.03324906014
-0.06	200	0.44	0.03509985755	0.56	0.03509985755
-0.0575	200	0.495	0.03535357125	0.505	0.03535357125
-0.055	200	0.54	0.03524202037	0.46	0.03524202037
-0.0525	200	0.525	0.03531111723	0.475	0.03531111723
-0.05	200	0.565	0.03505531343	0.435	0.03505531343
-0.0475	200	0.655	0.03361361331	0.345	0.03361361331
-0.045	200	0.735	0.03120697038	0.265	0.03120697038
-0.0425	200	0.72	0.03174901573	0.28	0.03174901573
-0.04	200	0.72	0.03174901573	0.28	0.03174901573
-0.0375	200	0.735	0.03120697038	0.265	0.03120697038
-0.035	200	0.77	0.02975735203	0.23	0.02975735203
-0.0325	200	0.87	0.0237802439	0.13	0.0237802439
-0.03	200	0.855	0.02489728901	0.145	0.02489728901
-0.0275	200	0.825	0.02686773158	0.175	0.02686773158
-0.025	200	0.84	0.02592296279	0.16	0.02592296279
-0.0225	200	0.91	0.02023610634	0.09	0.02023610634
-0.02	200	0.905	0.02073342712	0.095	0.02073342712
-0.0175	200	0.89	0.02212464689	0.11	0.02212464689
-0.015	200	0.92	0.01918332609	0.08	0.01918332609
-0.0125	200	0.9	0.02121320344	0.1	0.02121320344
-0.01	200	0.905	0.02073342712	0.095	0.02073342712
-0.0075	200	0.895	0.02167660029	0.105	0.02167660029
-0.005	200	0.925	0.01862458053	0.075	0.01862458053
-0.0025	200	0.945	0.01612063895	0.055	0.01612063895
0	200	0.9	0.02121320344	0.1	0.02121320344
0.0025	200	0.905	0.02073342712	0.095	0.02073342712
0.005	200	0.905	0.02073342712	0.095	0.02073342712
0.0075	200	0.93	0.01804161855	0.07	0.01804161855
0.01	200	0.925	0.01862458053	0.075	0.01862458053
0.0125	200	0.9	0.02121320344	0.1	0.02121320344
0.015	200	0.885	0.02255825791	0.115	0.02255825791
0.0175	200	0.88	0.02297825059	0.12	0.02297825059
0.02	200	0.855	0.02489728901	0.145	0.02489728901
0.0225	200	0.81	0.02773986301	0.19	0.02773986301
0.025	200	0.825	0.02686773158	0.175	0.02686773158
0.0275	200	0.815	0.02745678423	0.185	0.02745678423
0.03	200	0.78	0.02929163703	0.22	0.02929163703
0.0325	200	0.78	0.02929163703	0.22	0.02929163703
0.035	200	0.665	0.03337476592	0.335	0.03337476592
0.0375	200	0.67	0.03324906014	0.33	0.03324906014
0.04	200	0.695	0.03255572146	0.305	0.03255572146
0.0425	200	0.6	0.03464101615	0.4	0.03464101615
0.045	200	0.565	0.03505531343	0.435	0.03505531343
0.0475	200	0.55	0.0351781182	0.45	0.0351781182
0.05	200	0.505	0.03535357125	0.495	0.03535357125
0.0525	200	0.33	0.03324906014	0.67	0.03324906014
0.055	200	0.395	0.034566964	0.605	0.034566964
0.0575	200	0.335	0.03337476592	0.665	0.03337476592
0.06	200	0.295	0.03224709289	0.705	0.03224709289
0.0625	200	0.25	0.03061862178	0.75	0.03061862178
0.065	200	0.215	0.02904952667	0.785	0.02904952667
0.0675	200	0.21	0.02880104165	0.79	0.02880104165
0.07	200	0.18	0.02716615541	0.82	0.02716615541
0.0725	200	0.135	0.02416350554	0.865	0.02416350554
0.075	200	0.095	0.02073342712	0.905	0.02073342712
0.0775	200	0.05	0.01541103501	0.95	0.01541103501
0.08	200	0.08	0.01918332609	0.92	0.01918332609
0.0825	200	0.055	0.01612063895	0.945	0.01612063895
0.085	200	0.045	0.01465861521	0.955	0.01465861521
0.0875	200	0.035	0.01299519142	0.965	0.01299519142
0.09	200	0.06	0.01679285562	0.94	0.01679285562
0.0925	200	0.04	0.01385640646	0.96	0.01385640646
0.095	200	0.055	0.01612063895	0.945	0.01612063895
0.0975	200	0.065	0.01743201078	0.935	0.01743201078
0.1	200	0.07	0.01804161855	0.93	0.01804161855
0.1025	200	0.095	0.02073342712	0.905	0.02073342712
0.105	200	0.13	0.0237802439	0.87	0.0237802439
0.1075	200	0.145	0.02489728901	0.855	0.02489728901
0.11	200	0.155	0.02559052559	0.845	0.02559052559
0.1125	200	0.215	0.02904952667	0.785	0.02904952667
0.115	200	0.18	0.02716615541	0.82	0.02716615541
0.1175	200	0.245	0.03041175759	0.755	0.03041175759
0.12	200	0.22	0.02929163703	0.78	0.02929163703
0.1225	200	0.245	0.03041175759	0.755	0.03041175759
0.125	200	0.31	0.03270321085	0.69	0.03270321085
0.1275	200	0.33	0.03324906014	0.67	0.03324906014
0.13	200	0.26	0.03101612484	0.74	0.03101612484
0.1325	200	0.31	0.03270321085	0.69	0.03270321085
0.135	200	0.36	0.0339411255	0.64	0.0339411255
0.1375	200	0.345	0.03361361331	0.655	0.03361361331
0.14	200	0.315	0.03284623266	0.685	0.03284623266
0.1425	200	0.32	0.032984845	0.68	0.032984845
0.145	200	0.375	0.03423265984	0.625	0.03423265984
0.1475	200	0.31	0.03270321085	0.69	0.03270321085
0.15	200	0.29	0.03208582241	0.71	0.03208582241
0.1525	200	0.375	0.03423265984	0.625	0.03423265984
0.155	200	0.38	0.0343220046	0.62	0.0343220046
0.1575	200	0.32	0.032984845	0.68	0.032984845
0.16	200	0.32	0.032984845	0.68	0.032984845
0.1625	200	0.405	0.0347113094	0.595	0.0347113094
0.165	200	0.32	0.032984845	0.68	0.032984845
0.1675	200	0.265	0.03120697038	0.735	0.03120697038
0.17	200	0.335	0.03337476592	0.665	0.03337476592
0.1725	200	0.31	0.03270321085	0.69	0.03270321085
0.175	200	0.25	0.03061862178	0.75	0.03061862178
0.1775	200	0.27	0.0313926743	0.73	0.0313926743
0.18	200	0.25	0.03061862178	0.75	0.03061862178
0.1825	200	0.175	0.02686773158	0.825	0.02686773158
0.185	200	0.2	0.02828427125	0.8	0.02828427125
0.1875	200	0.225	0.02952752953	0.775	0.02952752953
0.19	200	0.165	0.02624642833	0.835	0.02624642833
0.1925	200	0.185	0.02745678423	0.815	0.02745678423
0.195	200	0.155	0.02559052559	0.845	0.02559052559
0.1975	200	0.12	0.02297825059	0.88	0.02297825059
0.2	200	0.14	0.02453568829	0.86	0.02453568829
0.2025	200	0.045	0.01465861521	0.955	0.01465861521
0.205	200	0.05	0.01541103501	0.95	0.01541103501
0.2075	200	0.105	0.02167660029	0.895	0.02167660029
0.21	200	0.07	0.01804161855	0.93	0.01804161855
0.2125	200	0.05	0.01541103501	0.95	0.01541103501
0.215	200	0.045	0.01465861521	0.955	0.01465861521
0.2175	200	0.045	0.01465861521	0.955	0.01465861521
0.22	200	0.05	0.01541103501	0.95	0.01541103501
0.2225	200	0.035	0.01299519142	0.965	0.01299519142
0.225	200	0.035	0.01299519142	0.965	0.01299519142
0.2275	200	0.03	0.01206233808	0.97	0.01206233808
0.23	200	0.01	0.00703562364	0.99	0.00703562364
0.2325	200	0.01	0.00703562364	0.99	0.00703562364
0.235	200	0.025	0.01103970108	0.975	0.01103970108
0.2375	200	0	0	1	0
0.24	200	0	0	1	0
0.2425	200	0.005	0.004987484336	0.995	0.004987484336
0.245	200	0.01	0.00703562364	0.99	0.00703562364
0.2475	200	0.015	0.008595056719	0.985	0.008595056719
0.25	200	0.015	0.008595056719	0.985	0.008595056719
0.2525	200	0.01	0.00703562364	0.99	0.00703562364
0.255	200	0.015	0.008595056719	0.985	0.008595056719
0.2575	200	0.02	0.009899494937	0.98	0.009899494937
0.26	200	0.03	0.01206233808	0.97	0.01206233808
0.2625	200	0.015	0.008595056719	0.985	0.008595056719
0.265	200	0.015	0.008595056719	0.985	0.008595056719
0.2675	200	0.03	0.01206233808	0.97	0.01206233808
0.27	200	0.03	0.01206233808	0.97	0.01206233808
0.2725	200	0.045	0.01465861521	0.955	0.01465861521
0.275	200	0.06	0.01679285562	0.94	0.01679285562
0.2775	200	0.06	0.01679285562	0.94	0.01679285562
0.28	200	0.095	0.02073342712	0.905	0.02073342712
0.2825	200	0.05	0.01541103501	0.95	0.01541103501
0.285	200	0.05	0.01541103501	0.95	0.01541103501
0.2875	200	0.05	0.01541103501	0.95	0.01541103501
0.29	200	0.075	0.01862458053	0.925	0.01862458053
0.2925	200	0.06	0.01679285562	0.94	0.01679285562
0.295	200	0.055	0.01612063895	0.945	0.01612063895
0.2975	200	0.075	0.01862458053	0.925	0.01862458053
0.3	200	0.065	0.01743201078	0.935	0.01743201078
0.3025	200	0.08	0.01918332609	0.92	0.01918332609
0.305	200	0.045	0.01465861521	0.955	0.01465861521
0.3075	200	0.03	0.01206233808	0.97	0.01206233808
0.31	200	0.045	0.01465861521	0.955	0.01465861521
0.3125	200	0.05	0.01541103501	0.95	0.01541103501
0.315	200	0.04	0.01385640646	0.96	0.01385640646
0.3175	200	0.045	0.01465861521	0.955	0.01465861521
0.32	200	0.065	0.01743201078	0.935	0.01743201078
0.3225	200	0.04	0.01385640646	0.96	0.01385640646
0.325	200	0.04	0.01385640646	0.96	0.01385640646
0.3275	200	0.05	0.01541103501	0.95	0.01541103501
0.33	200	0.03	0.01206233808	0.97	0.01206233808
0.3325	200	0.025	0.01103970108	0.975	0.01103970108
0.335	200	0.035	0.01299519142	0.965	0.01299519142
0.3375	200	0.04	0.01385640646	0.96	0.01385640646
0.34	200	0.02	0.009899494937	0.98	0.009899494937
0.3425	200	0.04	0.01385640646	0.96	0.01385640646
0.345	200	0.025	0.01103970108	0.975	0.01103970108
0.3475	200	0.025	0.01103970108	0.975	0.01103970108
0.35	200	0.01	0.00703562364	0.99	0.00703562364
0.3525	200	0.03	0.01206233808	0.97	0.01206233808
0.355	200	0.025	0.01103970108	0.975	0.01103970108
0.3575	200	0.015	0.008595056719	0.985	0.008595056719
0.36	200	0.02	0.009899494937	0.98	0.009899494937
0.3625	200	0.015	0.008595056719	0.985	0.008595056719
0.365	200	0.02	0.009899494937	0.98	0.009899494937
0.3675	200	0.01	0.00703562364	0.99	0.00703562364
0.37	200	0.025	0.01103970108	0.975	0.01103970108
0.3725	200	0.02	0.009899494937	0.98	0.009899494937
0.375	200	0.01	0.00703562364	0.99	0.00703562364
0.3775	200	0.025	0.01103970108	0.975	0.01103970108
0.38	200	0.035	0.01299519142	0.965	0.01299519142
0.3825	200	0.025	0.01103970108	0.975	0.01103970108
0.385	200	0.01	0.00703562364	0.99	0.00703562364
0.3875	200	0.025	0.01103970108	0.975	0.01103970108
0.39	200	0.015	0.008595056719	0.985	0.008595056719
0.3925	200	0.03	0.01206233808	0.97	0.01206233808
0.395	200	0.015	0.008595056719	0.985	0.008595056719
0.3975	200	0.03	0.01206233808	0.97	0.01206233808
