# Supplementary material for: Transfer of optical orbital angular momentum to a bound electron
Source: Nat Commun. 2016 Oct 3;7:12998. doi: 10.1038/ncomms12998 (PMC5063962; doi:10.1038/ncomms12998)
Supplement: Supplementary Data — Raw experimental data for measurements presented in the main text, reporting fluorescence counts as a function of pulse time and ion position. [file ncomms12998-s2.zip › data/dataProfiles/150708/54/probEMCCD.dat]

# EMCCD probability data file (1 traces, 0 calculated traces, 1 ions)
# trace names:
# format:
# | signalSlot | numCountCycles | trace 0 |
# | | | 0 prob | 0 err | 1 prob | 1 err |
-0.485	200	0.005	0.004987484336	0.995	0.004987484336
-0.48	200	0	0	1	0
-0.475	200	0.01	0.00703562364	0.99	0.00703562364
-0.47	200	0	0	1	0
-0.465	200	0.005	0.004987484336	0.995	0.004987484336
-0.46	200	0	0	1	0
-0.455	200	0.005	0.004987484336	0.995	0.004987484336
-0.45	200	0.01	0.00703562364	0.99	0.00703562364
-0.445	200	0.005	0.004987484336	0.995	0.004987484336
-0.44	200	0.01	0.00703562364	0.99	0.00703562364
-0.435	200	0	0	1	0
-0.43	200	0.005	0.004987484336	0.995	0.004987484336
-0.425	200	0.005	0.004987484336	0.995	0.004987484336
-0.42	200	0.01	0.00703562364	0.99	0.00703562364
-0.415	200	0.015	0.008595056719	0.985	0.008595056719
-0.41	200	0.02	0.009899494937	0.98	0.009899494937
-0.405	200	0.01	0.00703562364	0.99	0.00703562364
-0.4	200	0.005	0.004987484336	0.995	0.004987484336
-0.395	200	0.015	0.008595056719	0.985	0.008595056719
-0.39	200	0	0	1	0
-0.385	200	0.01	0.00703562364	0.99	0.00703562364
-0.38	200	0.02	0.009899494937	0.98	0.009899494937
-0.375	200	0.01	0.00703562364	0.99	0.00703562364
-0.37	200	0.005	0.004987484336	0.995	0.004987484336
-0.365	200	0.03	0.01206233808	0.97	0.01206233808
-0.36	200	0.02	0.009899494937	0.98	0.009899494937
-0.355	200	0.02	0.009899494937	0.98	0.009899494937
-0.35	200	0.01	0.00703562364	0.99	0.00703562364
-0.345	200	0.035	0.01299519142	0.965	0.01299519142
-0.34	200	0.02	0.009899494937	0.98	0.009899494937
-0.335	200	0.015	0.008595056719	0.985	0.008595056719
-0.33	200	0.035	0.01299519142	0.965	0.01299519142
-0.325	200	0.015	0.008595056719	0.985	0.008595056719
-0.32	200	0.03	0.01206233808	0.97	0.01206233808
-0.315	200	0.02	0.009899494937	0.98	0.009899494937
-0.31	200	0.03	0.01206233808	0.97	0.01206233808
-0.305	200	0.03	0.01206233808	0.97	0.01206233808
-0.3	200	0.03	0.01206233808	0.97	0.01206233808
-0.295	200	0	0	1	0
-0.29	200	0.015	0.008595056719	0.985	0.008595056719
-0.285	200	0.04	0.01385640646	0.96	0.01385640646
-0.28	200	0.035	0.01299519142	0.965	0.01299519142
-0.275	200	0.03	0.01206233808	0.97	0.01206233808
-0.27	200	0.02	0.009899494937	0.98	0.009899494937
-0.265	200	0.035	0.01299519142	0.965	0.01299519142
-0.26	200	0.05	0.01541103501	0.95	0.01541103501
-0.255	200	0.045	0.01465861521	0.955	0.01465861521
-0.25	200	0.035	0.01299519142	0.965	0.01299519142
-0.245	200	0.035	0.01299519142	0.965	0.01299519142
-0.24	200	0.035	0.01299519142	0.965	0.01299519142
-0.235	200	0.08	0.01918332609	0.92	0.01918332609
-0.23	200	0.08	0.01918332609	0.92	0.01918332609
-0.225	200	0.06	0.01679285562	0.94	0.01679285562
-0.22	200	0.055	0.01612063895	0.945	0.01612063895
-0.215	200	0.095	0.02073342712	0.905	0.02073342712
-0.21	200	0.065	0.01743201078	0.935	0.01743201078
-0.205	200	0.06	0.01679285562	0.94	0.01679285562
-0.2	200	0.13	0.0237802439	0.87	0.0237802439
-0.195	200	0.08	0.01918332609	0.92	0.01918332609
-0.19	200	0.065	0.01743201078	0.935	0.01743201078
-0.185	200	0.12	0.02297825059	0.88	0.02297825059
-0.18	200	0.075	0.01862458053	0.925	0.01862458053
-0.175	200	0.07	0.01804161855	0.93	0.01804161855
-0.17	200	0.08	0.01918332609	0.92	0.01918332609
-0.165	200	0.07	0.01804161855	0.93	0.01804161855
-0.16	200	0.06	0.01679285562	0.94	0.01679285562
-0.155	200	0.085	0.01971991379	0.915	0.01971991379
-0.15	200	0.06	0.01679285562	0.94	0.01679285562
-0.145	200	0.025	0.01103970108	0.975	0.01103970108
-0.14	200	0.055	0.01612063895	0.945	0.01612063895
-0.135	200	0.04	0.01385640646	0.96	0.01385640646
-0.13	200	0.06	0.01679285562	0.94	0.01679285562
-0.125	200	0.095	0.02073342712	0.905	0.02073342712
-0.12	200	0.075	0.01862458053	0.925	0.01862458053
-0.115	200	0.135	0.02416350554	0.865	0.02416350554
-0.11	200	0.15	0.02524876235	0.85	0.02524876235
-0.105	200	0.15	0.02524876235	0.85	0.02524876235
-0.1	200	0.15	0.02524876235	0.85	0.02524876235
-0.095	200	0.19	0.02773986301	0.81	0.02773986301
-0.09	200	0.235	0.02998124414	0.765	0.02998124414
-0.085	200	0.27	0.0313926743	0.73	0.0313926743
-0.08	200	0.305	0.03255572146	0.695	0.03255572146
-0.075	200	0.265	0.03120697038	0.735	0.03120697038
-0.07	200	0.37	0.03413942003	0.63	0.03413942003
-0.065	200	0.41	0.03477786652	0.59	0.03477786652
-0.06	200	0.365	0.03404225316	0.635	0.03404225316
-0.055	200	0.375	0.03423265984	0.625	0.03423265984
-0.05	200	0.32	0.032984845	0.68	0.032984845
-0.045	200	0.31	0.03270321085	0.69	0.03270321085
-0.04	200	0.325	0.03311910325	0.675	0.03311910325
-0.035	200	0.29	0.03208582241	0.71	0.03208582241
-0.03	200	0.31	0.03270321085	0.69	0.03270321085
-0.025	200	0.3	0.03240370349	0.7	0.03240370349
-0.02	200	0.22	0.02929163703	0.78	0.02929163703
-0.015	200	0.155	0.02559052559	0.845	0.02559052559
-0.01	200	0.11	0.02212464689	0.89	0.02212464689
-0.005	200	0.07	0.01804161855	0.93	0.01804161855
0	200	0.075	0.01862458053	0.925	0.01862458053
0.005	200	0.04	0.01385640646	0.96	0.01385640646
0.01	200	0.045	0.01465861521	0.955	0.01465861521
0.015	200	0.08	0.01918332609	0.92	0.01918332609
0.02	200	0.085	0.01971991379	0.915	0.01971991379
0.025	200	0.12	0.02297825059	0.88	0.02297825059
0.03	200	0.15	0.02524876235	0.85	0.02524876235
0.035	200	0.16	0.02592296279	0.84	0.02592296279
0.04	200	0.205	0.02854601548	0.795	0.02854601548
0.045	200	0.235	0.02998124414	0.765	0.02998124414
0.05	200	0.345	0.03361361331	0.655	0.03361361331
0.055	200	0.405	0.0347113094	0.595	0.0347113094
0.06	200	0.45	0.0351781182	0.55	0.0351781182
0.065	200	0.505	0.03535357125	0.495	0.03535357125
0.07	200	0.475	0.03531111723	0.525	0.03531111723
0.075	200	0.56	0.03509985755	0.44	0.03509985755
0.08	200	0.515	0.03533942558	0.485	0.03533942558
0.085	200	0.545	0.0352118588	0.455	0.0352118588
0.09	200	0.56	0.03509985755	0.44	0.03509985755
0.095	200	0.505	0.03535357125	0.495	0.03535357125
0.1	200	0.485	0.03533942558	0.515	0.03533942558
0.105	200	0.475	0.03531111723	0.525	0.03531111723
0.11	200	0.485	0.03533942558	0.515	0.03533942558
0.115	200	0.44	0.03509985755	0.56	0.03509985755
0.12	200	0.38	0.0343220046	0.62	0.0343220046
0.125	200	0.365	0.03404225316	0.635	0.03404225316
0.13	200	0.375	0.03423265984	0.625	0.03423265984
0.135	200	0.255	0.03082004218	0.745	0.03082004218
0.14	200	0.225	0.02952752953	0.775	0.02952752953
0.145	200	0.155	0.02559052559	0.845	0.02559052559
0.15	200	0.175	0.02686773158	0.825	0.02686773158
0.155	200	0.11	0.02212464689	0.89	0.02212464689
0.16	200	0.06	0.01679285562	0.94	0.01679285562
0.165	200	0.05	0.01541103501	0.95	0.01541103501
0.17	200	0.03	0.01206233808	0.97	0.01206233808
0.175	200	0.04	0.01385640646	0.96	0.01385640646
0.18	200	0.015	0.008595056719	0.985	0.008595056719
0.185	200	0.025	0.01103970108	0.975	0.01103970108
0.19	200	0.025	0.01103970108	0.975	0.01103970108
0.195	200	0.035	0.01299519142	0.965	0.01299519142
0.2	200	0.04	0.01385640646	0.96	0.01385640646
0.205	200	0.03	0.01206233808	0.97	0.01206233808
0.21	200	0.07	0.01804161855	0.93	0.01804161855
0.215	200	0.06	0.01679285562	0.94	0.01679285562
0.22	200	0.065	0.01743201078	0.935	0.01743201078
0.225	200	0.1	0.02121320344	0.9	0.02121320344
0.23	200	0.08	0.01918332609	0.92	0.01918332609
0.235	200	0.09	0.02023610634	0.91	0.02023610634
0.24	200	0.11	0.02212464689	0.89	0.02212464689
0.245	200	0.065	0.01743201078	0.935	0.01743201078
0.25	200	0.115	0.02255825791	0.885	0.02255825791
0.255	200	0.09	0.02023610634	0.91	0.02023610634
0.26	200	0.07	0.01804161855	0.93	0.01804161855
0.265	200	0.045	0.01465861521	0.955	0.01465861521
0.27	200	0.06	0.01679285562	0.94	0.01679285562
0.275	200	0.035	0.01299519142	0.965	0.01299519142
0.28	200	0.04	0.01385640646	0.96	0.01385640646
0.285	200	0.02	0.009899494937	0.98	0.009899494937
0.29	200	0.02	0.009899494937	0.98	0.009899494937
0.295	200	0.04	0.01385640646	0.96	0.01385640646
0.3	200	0.03	0.01206233808	0.97	0.01206233808
0.305	200	0.02	0.009899494937	0.98	0.009899494937
0.31	200	0.02	0.009899494937	0.98	0.009899494937
0.315	200	0.015	0.008595056719	0.985	0.008595056719
0.32	200	0	0	1	0
0.325	200	0.025	0.01103970108	0.975	0.01103970108
0.33	200	0.01	0.00703562364	0.99	0.00703562364
0.335	200	0.01	0.00703562364	0.99	0.00703562364
0.34	200	0.03	0.01206233808	0.97	0.01206233808
0.345	200	0.02	0.009899494937	0.98	0.009899494937
0.35	200	0.015	0.008595056719	0.985	0.008595056719
0.355	200	0.02	0.009899494937	0.98	0.009899494937
0.36	200	0.015	0.008595056719	0.985	0.008595056719
0.365	200	0.035	0.01299519142	0.965	0.01299519142
0.37	200	0.02	0.009899494937	0.98	0.009899494937
0.375	200	0.01	0.00703562364	0.99	0.00703562364
0.38	200	0.03	0.01206233808	0.97	0.01206233808
0.385	200	0.015	0.008595056719	0.985	0.008595056719
0.39	200	0.005	0.004987484336	0.995	0.004987484336
0.395	200	0	0	1	0
0.4	200	0.005	0.004987484336	0.995	0.004987484336
0.405	200	0.01	0.00703562364	0.99	0.00703562364
0.41	200	0.01	0.00703562364	0.99	0.00703562364
0.415	200	0.005	0.004987484336	0.995	0.004987484336
0.42	200	0.01	0.00703562364	0.99	0.00703562364
0.425	200	0.005	0.004987484336	0.995	0.004987484336
0.43	200	0.005	0.004987484336	0.995	0.004987484336
0.435	200	0.005	0.004987484336	0.995	0.004987484336
0.44	200	0.015	0.008595056719	0.985	0.008595056719
0.445	200	0.005	0.004987484336	0.995	0.004987484336
0.45	200	0.01	0.00703562364	0.99	0.00703562364
0.455	200	0.005	0.004987484336	0.995	0.004987484336
0.46	200	0.015	0.008595056719	0.985	0.008595056719
0.465	200	0.005	0.004987484336	0.995	0.004987484336
0.47	200	0.005	0.004987484336	0.995	0.004987484336
0.475	200	0.01	0.00703562364	0.99	0.00703562364
0.48	200	0.01	0.00703562364	0.99	0.00703562364
0.485	200	0	0	1	0
