# Supplementary material for: Transfer of optical orbital angular momentum to a bound electron
Source: Nat Commun. 2016 Oct 3;7:12998. doi: 10.1038/ncomms12998 (PMC5063962; doi:10.1038/ncomms12998)
Supplement: Supplementary Data — Raw experimental data for measurements presented in the main text, reporting fluorescence counts as a function of pulse time and ion position. [file ncomms12998-s2.zip › data/dataProfiles/README.txt]

The Mathematica* file is used to create the figures which are 
on the manuscript from the raw data on the subdirectories.

The notes within can be used as a reference to this data.

* Mathematica full software or a free Notebook viewer can be 
downloaded from http://www.wolfram.com/
