# Supplementary material for: Transfer of optical orbital angular momentum to a bound electron
Source: Nat Commun. 2016 Oct 3;7:12998. doi: 10.1038/ncomms12998 (PMC5063962; doi:10.1038/ncomms12998)
Supplement: Supplementary Data — Raw experimental data for measurements presented in the main text, reporting fluorescence counts as a function of pulse time and ion position. [file ncomms12998-s2.zip › data/dataProfiles/profilerData/shiftedAndCorrectedMatrix_Gauss.csv]

3	3	3	3	3.25	3	3	3.25	3	3	3	3	3	3.25	3	3	3	3	3	3	3	3	3	3	3	3	3	3	3	3	3	3	3.25	3	3	3	3	3	3	3	3	3	3	3	3	3	3	3	3	3
3	3	3	3	3	3	3	3	3	3	3	3	3	3	3	3	3	3	3.25	3	3	3	3	3	3	3	3	3	3	3.25	3	3	3	3	3	3	3	3	3	3	3	3	3	3	3	3	3	3	3	3
3.25	3	3	3	3	3	3	3	3	3	3	3	3	3	3	3	3	3	3	3	3	3	3	3	3	3	3	3	3	3	3.25	3	3	3	3	3	3	3	3	3	3	3	3	3	3	3.25	3	3	3	3.6
3	3	3	3	3	3	3	3	3	3	3	3	3	3	3	3	3	3	3	3	3	3	3	3	3	3	3	3	3	3	3	3	3	3	3	3	3	3	3	3	3	3	3	3	3	3	3	3	3	3
3	3	3	3	3	3	3	3	3	3	3	3	3	3	3	3	3	3.25	3	3	3	3	3	3	3	3	3	3	3	3	3	3	3	3	3	3	3	3	3	3	3	3	3	3	3	3	3	3	3	3
3	3	3	3	3	3	3	3	3	3	3	3	3	3	3	3	3	3	3	3	3	3	3	3	3	3	3	3	3	3	3	3	3	3	3	3.25	3	3	3	3	3	3	3	3	3	3	3	3	3	3.25
3	3	3	3.25	3	3	3	3	3	3	3	3	3	3	3	3	3	3	3	3	3	3	3	3	3	3	3	3	3	3	3	3	3	3	3	3	3	3	3	3	3	3	3	3	3	3	3	3	3.25	3
3	3	3.25	3	3	3	3.25	3	3.25	3	3	3	3	3	3	3	3	3	3	3	3	3	3	3	3	3	3	3	3	3	3	3	3.25	3	3	3	3	3	3	3	3	3.25	3	3	3	3	3	3.25	3	3.25
3	3	3	3	3	3	3	3	3	3	3	3	3	3	3	3	3	3	3	3	3	3	3	3	3	3	3	3	3	3	3	3	3	3	3	3	3	3	3	3.25	3	3	3	3	3	3	3	3	3	3
3	3	3	3	3	3	3	3	3	3	3	3	3	3	3	3	3	3	3	3	3	3	3	3	3	3	3	3	3	3	3	3	3.25	3	3	3	3.25	3	3	3.25	3	3.4	3.25	3	3	3.25	3	3.25	3	3.25
3	3	3	3	3	3	3	3	3	3	3	3	3	3	3	3	3	3	3	3	3	3	3	3	3	3	3	3	3	3	3	3	3	3	3	3	3	3	3	3	3.25	3	3	3	3	3	3	3	3.25	3
3	3	3	3	3	3	3	3	3	3	3	3	3	3	3	3.25	3	3	3	3	3	3	3	3	3	3	3	3	3	3	3	3	3	3	3	3	3	3	3	3	3	3	3	3	3.25	3	3	3	3	3
3.25	3	3	3	3	3	3	3	3	3	3	3	3	3	3	3	3	3	3	3	3	3	3	3	3.25	3	3	3	3	3	3	3	3	3	3.25	3.25	3	3.25	3	3	3	3	3	3	3.25	3	3	3.25	3	3
3	3	3	3.25	3	3	3	3	3	3	3	3	3	3	3	3	3	3	3	3	3	3	3	3	3	3	3	3	3	3	3	3	3	3.25	3	3	3	3	3	3	3	3	3	3	3	3	3.25	3	3	3
3	3	3	3	3	3	3	3	3	3	3	3	3.25	3	3	3	3	3	3	3	3	3	3	3	3	3	3.25	3	3	3	3.25	3	3	3	3	3	3.25	3.4	3	3.25	3	3.6	3	3.25	3.25	3	3	3	3	3.25
3	3	3	3	3	3	3	3	3	3	3	3	3	3	3	3	3	3	3	3	3	3	3	3	3	3	3	3	3.25	3	3	3	3	3	3.4	3	3	3	3	3.25	3	3.25	3	3	3	3	3	3.25	3	3
3	3	3	3	3	3	3	3	3	3	3	3	3	3	3	3	3	3	3	3	3	3	3	3	3	3	3	3	3	3	3	3.25	3.25	3	3	3	3	3	3	3	3	3	3	3.6	3	3.25	3	3.25	3.25	3
3	3	3	3	3	3	3	3	3	3	3	3	3	3	3	3	3	3	3	3	3	3.25	3	3	3	3	3	3.25	3	3	3.4	3	3	3	3.25	3	3.4	3	3.6	3	3	3	3	3	3.25	3	3.25	3	3.25	3.25
3	3	3	3	3	3	3	3	3	3	3	3	3	3	3	3	3	3	3	3	3	3	3	3	3	3	3	3	3	3	3	3.25	3	3	3.25	3	3.4	3	3.25	3	3.25	3	3	3	3	3	3	3	3.25	3
3	3	3	3	3	3	3	3	3	3	3	3	3	3	3	3	3	3	3	3	3	3	3	3	3	3	3	3.25	3	3	3	3	3.25	3.25	3	3.4	3	3.4	3.25	3	3	3.25	3	3	3.25	3.25	3	3	3	3
3	3	3	3	3	3	3	3	3	3	3	3	3	3	3	3	3	3	3	3	3.25	3	3	3	3	3	3	3	3	3.25	3.25	3.25	3	3.4	3	3	3	3.25	3.25	3.25	3.25	3	3.25	3.25	3	3	3	3	3.25	3
3	3	3	3	3.25	3	3	3	3	3	3	3	3	3	3	3	3	3	3	3	3	3	3	3	3.25	3	3	3	3	3	3	3	3.25	3	3.25	3	3	3.25	3	3.25	3.25	3.25	3	3	3	3.4	3	3	3.25	3
3	3	3	3	3	3	3	3	3	3	3	3	3	3	3	3	3	3	3	3	3	3	3	3	3	3	3.25	3	3.4	3	3.4	3	3.25	3	3	3.4	3	3.25	3	3.25	3	3.25	3	3.25	3	3.25	3	3	3	3
3	3	3	3	3	3	3	3	3	3	3	3	3	3	3	3	3	3	3	3	3	3	3	3	3	3.25	3.25	3	3.25	3	3.4	3.25	4.25	3	3.25	3	3.25	3	3	3	3	3	3	3	3.25	3	3	3	3	3
3	3	3	3	3	3	3	3	3	3	3	3	3	3	3	3	3	3	3	3	3	3	3	3	3.25	3.4	3	3	3.6	3	3.25	3	3.25	3	3.25	3	3.4	3	3.25	3	3.25	3	3.25	3	3	3	3	3	3	3
3	3	3	3	3	3	3	3	3	3	3	3	3	3	3	3	3	3	3.25	3	3	3.25	3	3.25	3	3.25	3	3.4	3	3.4	3.25	3.25	3	3	3.25	3	3.25	3	3.25	3	3.4	3	3.25	3	3	3	3	3	3	3
3	3	3	3	3	3	3	3	3	3.25	3	3	3	3	3	3	3	3	3	3	3.25	3	3.25	3	3.25	3.25	3	3.25	3.25	3.4	3	3.6	3	3.4	3	3.25	3.25	3	3	3.25	3	3	3.25	3	3.6	3.25	3.25	3	3	3
3	3	3	3	3	3	3	3	3	3	3.25	3	3	3	3	3	3.25	3	3	3	3	3	3.4	3	3	3	3.25	3.4	3	3	3	3.6	3	3	3	3.25	3	3.6	3	3	3	3	3.25	3	3	3	3	3	3.25	3
3	3	3	3	3	3	3	3	3	3	3	3	3	3	3	3	3	3	3.25	3.25	3	3	3.25	3.25	3.25	3.25	3	3	3.25	3.25	3	3	3.25	3	3	3.4	3	3.4	3	3.25	3	3	3	3	3	3	3	3	3	3
3	3	3	3	3	3	3	3	3	3	3	3	3	3	3	3	3	3	3	3	3	3	3	3	3.6	3	3.4	3	3.4	3	3	3	3.25	3.25	3	3.25	3	3	3	3.25	3	3	3	3	3	3	3	3	3	3
3	3	3	3	3	3	3	3	3	3	3	3.25	3	3	3	3	3	3	3	3.6	3	3.25	3	3.4	3	3	3.25	3	3.25	3	3	3.25	3	3	3	3	3.25	3	3	3	3	3.25	3	3	3	3	3	3	3	3
3	3	3	3	3	3	3	3	3	3	3	3	3.25	3	3	3	3	3.25	3	3	3	3	3.25	3.25	3	3	3.25	3	3.25	3	3	3	3.4	3	3	3	3	3	3	3	3	3	3.25	3	3	3	3	3	3	3
3	3	3	3	3	3	3	3	3	3	3	3	3	3	3	3	3	3	3.25	3.25	3	3.6	3	3.25	3	3.25	3	3.25	3	3.25	3	3	3.25	3	3.25	3	3	3	3	3	3	3	3	3	3	3	3	3	3	3
3	3	3	3	3	3	3	3	3	3	3	3	3	3	3.25	3	3.4	3	3	3	3.4	3.4	3.25	3.25	3	3.25	3	3.4	3	3.25	3	3.25	3	3	3	3	3	3	3	3	3	3	3	3	3	3	3	3	3	3
3	3	3	3	3	3	3	3.25	3	3	3	3	3	3	3.25	3	3	3	3.4	3	3.25	3.25	3.4	3	3	3	3	3	3	4.25	3	3.25	3	3.4	3	3	3	3.25	3	3	3	3	3	3	3	3	3	3	3	3
3	3	3	3	3	3	3	3	3	3	3	3	3	3	3.25	3	3.4	3	3.4	3	3.25	3	3.25	3	3.25	3	3	3	3.4	3	3	3	3	3.25	3	3	3	3	3	3	3	3	3	3	3	3	3	3	3	3
3	3	3	3	3	3	3	3	3	3	3	3	3	3	3	3.25	3	3	3	3.25	3.25	3.25	3.4	3	3	3	3.6	3	3	3.25	3	3	3	3.25	3	3.25	3	3	3	3.25	3	3	3	3	3	3	3	3	3	3
3	3	3	3	3	3	3	3	3	3	3	3.25	3	3.25	3	3.25	3	3.25	3	3	3	3.25	3.25	3	3.25	3	3	3	3.4	3	3.4	3	3	3.25	3	3	3	3	3	3	3	3	3	3.25	3	3	3	3	3	3
3	3	3	3	3	3	3.25	3	3	3	3	3	3	3	3	3	3	3.25	3.25	3	3	3.25	3.25	3	3.4	3	3.25	3	3	3	3	3	3	3	3	3	3	3	3	3	3	3	3	3	3	3	3	3	3	3
3	3	3	3	3	3	3	3	3	3	3.25	3	3	3	3	3	3	3.25	3	3.6	3	3	3	3.25	3	3.4	3	3	3	3	3	3	3	3	3	3	3	3	3	3	3	3	3	3	3	3	3	3	3	3
3	3	3	3	3	3	3.25	3	3	3	3.25	3	3	3.25	3	3	3	3	3	3.25	3	3.4	3	3.4	3	3.4	3	3	3	3	3	3	3	3	3	3	3	3	3	3	3	3	3	3	3	3	3.25	3	3	3
3	3	3	3	3	3	3	3	3	3	3.25	3	3.25	3	3.6	3	3.25	3	3.6	3	3	3.25	3.25	3	3	3	3	3	3	3	3	3	3	3	3	3	3	3	3	3	3	3	3	3	3	3	3	3	3	3
3	3	3	3	3	3.25	3	3	3	3.25	3	3.25	3.25	3	3.25	3	3	3	3	3	3.6	3	3.25	3	3.25	3	3	3	3	3	3	3	3	3	3	3	3	3	3	3	3	3	3	3	3	3	3	3.25	3	3.25
3	3	3	3	3	3.25	3	3	3	3	3	3.6	3	3.25	3	3.4	3	3	3	3	3	3	3	3	3	3	3	3	3	3	3	3	3	3	3	3	3	3	3	3	3	3	3	3.25	3	3.25	3	3.25	3	3.4
3	3.25	3	3.25	3	3	3	3.25	3	3	3	3.25	3	3.25	3.25	3.6	3	3.25	3	3.25	3	3	3.25	3	3	3	3	3	3	3	3	3	3	3	3	3	3	3	3	3.25	3	3	3	3	3	3	3	3	3	3
3	3	3.25	3	3	3	3	3.25	3.25	3	3.25	3.25	3	3	3.25	3.25	3	3.25	3	3.25	3	3.25	3	3	3	3	3	3	3	3	3	3	3	3	3	3	3	3	3	3	3	3	3	3	3.25	3.25	3	3	3.25	3
3	3	3.25	3	3	3	3	3	3.4	3	3.4	3	3.25	3	3	3.4	3	3	3	3	3	3	3	3	3	3.25	3	3	3.25	3	3	3.25	3	3	3	3	3	3	3	3	3	3	3	3	3.4	3	3.25	3.25	3	3.4
3	3	3	3	3	3	3	3	3.25	3	3.4	3	3.4	3	3.25	3	3	3	3	3	3	3	3	3.25	3	3	3	3	3	3.4	3	3	3	3.25	3	3	3	3	3	3.25	3	3	3	3	3.25	3	3.25	3.25	3.6	3
3	3	3	3.25	3	3.25	3	3	3	3.4	3.25	3	3.4	3	3	3	3.25	3	3	3	3	3	3.25	3	3	3	3	3	3.25	3	3	3	3	3	3	3	3	3	3	3	3	3	3	3.25	3	3.4	3.25	3	4.25	3
3	3	3	3	3	3	3	3.25	3	3.4	3	3.25	3	3.25	3	3.25	3	3	3.25	3	3.25	3	3	3	3	3	3	3	3	3	3	3	3	3	3	3	3	3	3	3	3	3.25	3.25	3.25	3	3.4	3	3	3.4	3.25
3	3.25	3	3	3	3.4	3	3.25	3	3	3	3	3	3.25	3	3	3	3	3	3.25	3.4	3	3	3	3	3	3	3	3.25	3	3	3	3	3	3	3	3	3	3	3	3	3.25	3	3.6	3.25	3.6	3.25	3.4	3.4	4.25
3.25	3	3.25	3	3.25	3	3.4	3	3	3	3	3.25	3	3.25	3	3	3	3	3	3.25	3	3.25	3	3	3	3	3	3	3.25	3	3	3	3.25	3	3	3	3.25	3	3	3	3.25	3	3	3.25	3	3.4	3	3.6	3.4	4.25
3.25	3.25	3.25	3.25	3	3	3	3	3	3.25	3.25	3	3	3	3	3	3	3	3	3	3	3	3	3	3	3	3	3	3	3	3	3	3.25	3	3.25	3	3	3	3	3	3.4	3	3.4	3	3.4	3.4	3.25	3.6	3.25	4.25
3	3	3.25	3	3	3.25	3.25	3	3.25	3	3	3.25	3.25	3	3	3	3	3	3	3	3	3.25	3	3.25	3	3	3	3	3	3	3	3	3	3	3	3	3.25	3	3.25	3	3.25	3	3.4	3	3.6	3.4	3.25	3.4	4.25	4.25
3	3	3.25	3	3	3	3	3	3.4	3	3	3.25	3	3	3	3	3.25	3.25	3	3	3	3	3	3	3	3	3	3	3	3.25	3	3	3.25	3	3	3.25	3	3	3.4	3	3	3	3.6	3	3.6	3	3.6	3.6	4	3.4
3	3.25	3	3.25	3	3	3	3.25	3.25	3	3.25	3	3	3	3.4	3	3.4	3	3	3	3	3	3	3	3	3.25	3	3	3	3	3	3.25	3	3.25	3	3	3.25	3	3.4	3.25	3	3	4.25	3	3.4	3.6	3.6	3.25	4.25	3.4
3	3	3	3	3	3	3	3.25	3	3.25	3	3	3	3	3	3	3	3	3.25	3	3	3	3.25	3	3	3	3.25	3	3	3	3.25	3	3	3.25	3	3	3	3.25	3	3.4	3	4.25	3.4	4	3.4	3.6	3.6	4.25	4.25	4.25
3.25	3	3	3	3	3	3	3	3	3.25	3	3.25	3	3	3	3	3	3	3	3	3	3	3	3	3	3	3	3	3	3	3	3	3	3	3.25	3	3	3.25	3.25	3.25	3.25	3.25	3.6	4.25	3.4	3.6	3.25	4	3.6	4
3.4	3	3.25	3	3.4	3	3	3	3	3	3	3	3	3.25	3	3.4	3	3	3	3	3	3	3	3	3	3.25	3.4	3	3	3	3	3	3.4	3	3.25	3	3.25	3	3.4	3.25	3.4	3.4	3.25	3.6	4.25	4.25	3.6	4.25	3.4	4
3.25	3	3.25	3	3	3	3	3	3	3	3	3	3.25	3.25	3	3	3	3	3	3	3	3	3.25	3.4	3	3.25	3	3	3.4	3	3.4	3	3.25	3	3.25	3.25	3.25	3.25	4.25	3	4.25	3.4	3.6	3.4	4.25	4.25	3.6	4	4	4.25
3.25	3	3	3	3	3	3	3	3	3	3.25	3	3	3	3	3	3	3	3	3.25	3	3	3	3.25	3	3	3	3	3	3	3.25	3.25	3.25	3	3	3.25	3.25	3	3.4	3.25	3.6	3.4	4.25	3.4	4	3.4	4	3.6	3.6	4.25
3	3	3.25	3	3	3	3	3	3.25	3	3	3	3.25	3	3.25	3	3	3.25	3	3.25	3	3.25	3	3.25	3	3	3	3	3	3.25	3	3	3	3.4	3	3	4.25	3.25	3.6	3.4	3.6	3.25	4.25	3.25	4.25	3.6	4	4.25	4	4
3	3.25	3	3	3.25	3	3	3.25	3	3.25	3	3	3	3	3	3	3.25	3	3	3	3	3	3	3	3	3	3.25	3	3	3.25	3.25	3.4	3.25	3.4	3.25	3.6	3	3.4	3.25	4	3.4	4.25	4	4.25	4	4	4	4.25	4	4
3	3	3	3	3	3.25	3	3	3	3.25	3	3	3	3	3	3	3.25	3	3	3.4	3.4	3	3.4	3	3	3.25	3.25	3	3	3	3.25	3	3	3	3.6	3.4	3.25	3.6	3.4	3.4	3.4	3.6	3.4	4.25	4	4.25	4.25	4.25	4	4
3	3	3.25	3	3	3	3	3	3	3.25	3.25	3	3	3	3	3	3	3	3.25	3	3.25	3.25	3	3	3.4	3.25	3.4	3	3	3	3.4	3	3.6	3.6	3.25	3.4	3.25	3.4	4.25	4.25	3.25	4	4.25	4	4.25	4	4	4	4.25	4.25
3	3.25	3.25	3	3.25	3.25	3.25	3	3.25	3	3.25	3.4	3	3	3	3.25	3	3.4	3	3.25	3	3	3	3.25	3.25	3	3.4	3.25	3.25	3.25	3.4	3.25	3.6	3.25	4.25	3.25	4.25	3.25	3.6	4	4.25	4.25	4	3.6	4.25	4	3.6	4.25	4.25	4
3	3	3	3	3.25	3	3	3	3	3	3	3	3	3.4	3	3	3	3	3	3.4	3	3.25	3	3.25	3	3.25	3.25	3	3.6	3	3.4	3.4	3.4	3.4	4.25	3.4	4.25	3.4	4.25	4.25	4	4	4	4	4	4	4	4.25	4	4
3	3.25	3	3	3	3	3.25	3	3	3	3.25	3	3	3	3	3	3	3	3.25	3	3	3.25	3	3.25	3	3.4	3.25	3.25	3	3.25	3	3.25	3.4	3.6	3.4	3.6	3.4	3.6	4.25	3.6	4.25	3.6	4.25	4.25	4	4	4	4	4	4
3	3	3	3.25	3	3	3	3.25	3	3	3	3	3.25	3	3	3	3.25	3.4	3	3.25	3.25	3	3.25	3.4	3	3.25	3	3.6	3.25	3.25	3.25	3.6	3.25	3.4	3.25	4	3.6	3.6	3.6	4.25	4	4.25	4.25	4.25	4	4	4	4	4	4
3	3.25	3	3	3	3.25	3	3	3	3	3.25	3	3	3	3.25	3	3.25	3	3.4	3	3.25	3	3	3	3.6	3.25	3	3.25	3	4.25	3.25	3.6	3.4	4.25	3.4	4.25	3.6	4	3.6	3.6	4.25	4.25	4	4	4	3.6	4.25	4	4.6667	4.25
3	3.4	3	3	3	3.25	3	3	3	3	3.25	3.4	3.25	3	3.25	3	3.4	3.25	3.25	3.25	3	3.25	3	3.25	3	3.25	3.4	3.25	3.6	3.4	3.25	3.4	3.6	3.6	3.4	4.25	3.4	3.6	3.6	4	3.6	4	4.25	4.25	4	4	4	4	4	4.25
3	3	3.25	3	3.25	3	3	3.25	3	3	3	3.25	3.25	3.25	3	3.25	3	3.6	3.25	3.4	3	3.25	3.25	3	3.25	3.25	3.25	3.4	4.25	3.25	3.6	3.6	3.6	3.4	4.25	3.6	4.25	3.6	4.25	3.6	4	4	4.25	4.25	4	4	4	4	4	4
3	3	3	3	3.4	3	3	3	3	3.25	3	3.25	3	3.25	3.25	3.25	3.25	3.4	3.25	3.25	3	3.4	3.25	3.4	4.25	3.4	3.6	3.4	3.4	3.4	3.6	3.4	3.4	3.6	4	3.6	4.25	4.25	4	4.25	3.6	4	4.25	4	4	4	4	4	4	4.25
3.25	3	3	3.25	3.25	3	3	3	3	3	3.25	3.4	3	3.25	3.25	3.25	3	3.6	3	3.4	3	3.6	3.25	3.6	3	4.25	3.25	4.25	3.25	3.6	4.25	3.4	4	3.4	4.25	3.4	4	3.25	4	4.25	4	4.25	4	4	4	4	4	4	4	4
3	3	3.25	3	3	3	3	3	3.4	3	3	3	3.25	3.25	3.25	3.25	3	3.4	3.4	3	3.25	3.4	3	3.6	3.4	3.6	3	3.6	3.6	3.4	3.6	3.4	4.25	4	4	4	4.25	4.25	4	4.25	4	4	4	4	4	4	4	4.25	4	4
3	3.25	3	3	3	3	3.4	3	3.25	3.25	3	3	3.6	3	3.6	3	3.25	3.4	3.25	3.25	3	3.25	3.6	3.4	3.25	3.6	3.25	3.6	3.25	4	3.4	4	3.25	4	4.25	4.25	4.25	4	4	4	4.25	4	4	4.25	4	4.25	4.6667	4	4.25	4.25
3	3	3	3.25	3	3	3	3.25	3.25	3.25	3	3	3	3	3.4	3	4.25	3	3.4	3.25	4.25	3.25	3.4	3.6	3.6	3.6	3.25	3.4	3.25	3.6	4.25	4	3.4	4.25	3.4	4	4	4	4	4.25	4	4	4.25	4.25	4	4	4.25	4	4.25	4.25
3	3	3	3	3	3	3.25	3	3.25	3.6	3.4	3.6	3.25	4.25	3.25	3	3.25	3	3.4	3.25	4.25	3.25	3.4	4.25	3.6	3.4	3.6	3.4	4.25	4	3.6	4.25	4.25	4.25	3.6	4.25	4.25	4.25	4.25	4	4	4	4	4	4.6667	4	4	4	4.25	4
3.25	3.25	3	3	3.25	3	3.25	3.6	3	3.4	3.25	3.25	3.4	3.6	3.25	3.4	3.4	3.25	3.25	3.4	3.25	3.4	3.6	3.25	3.6	4.25	3.4	3.4	4.25	3.6	4	4.25	4.25	4	4	4	3.6	4	3.6	4	4	4	4.25	4	4	4	4	4	4.25	4
3	3	3	3	3.25	3	3	3.25	3.4	3.6	3.25	3.4	3	3.6	3.4	3.6	3	3.6	3.4	3.25	3.25	3	3.6	3.25	3.6	3.6	3.6	3.4	4	3.6	4	4.25	4.6667	4.25	4	4	4.25	4.25	4	4.25	4.25	4	4	4.25	4	4	4	4.4	4	4.4
3.25	3.25	3.25	3	3	3.25	3	3	3.25	3	3.25	3.6	3	3.6	3.4	3.4	3.4	3.6	4.25	3.6	3.4	4.25	3.4	4.25	3.6	3.6	3.4	3.4	3.6	3.6	4	3.4	4.25	4	4.25	4.25	4.25	4	4	4	4	4	4	4	4	4	4.25	4.25	4	4.25
3	3	3.25	3	3	3.25	3.4	3	3.25	3.25	3.4	3.4	3.4	3	3.6	3.4	3.6	3.25	4.25	3.4	3.4	3.25	3.25	3.6	4.25	3.6	4.25	4.25	4.25	4	3.6	4	4.25	4	4	4	4	4.25	4	4.25	4.25	4	4	4	4.25	4	4	4	4	4
3.25	3.4	3.25	3	3.4	3.25	3	3	3.4	3.25	3.6	3.25	3.4	3.25	3.6	3.6	3.4	3.25	3.4	3.4	3.4	3.4	3.6	4.25	3.4	4	3.25	4.25	4	4.25	4.25	4	4.25	4.25	4	4.25	4	4.25	4	4	4.25	4	4.25	4	4	4	4.25	4.25	4	4.25
3	3.25	3	3	3	3.25	3	3.25	3.25	3.4	3.25	3.6	3.4	3.25	3.4	3.6	4.25	3.25	3.6	3.4	4.25	3.6	3.6	3.4	4.25	4.25	4.25	4	3.6	4.25	4.25	4	4.25	4.25	4.25	4.25	4.25	4	4	4	4.25	4	4.25	4	4.25	4	4.25	4.25	4.25	4
3	3.4	3	3.25	3.25	3.25	3.4	3.4	3.25	3.4	3.4	3.4	3.25	3.25	3.6	3.4	3.4	3.4	4	3.6	3.6	3.6	4.25	3.25	4.25	3.4	4.25	4	3.6	4	4	4.25	4.25	4	4.25	4.25	4	4.25	4	4	4	4.25	4	4	4.25	4	4	4	4.25	4.25
3.4	3	3.4	3	3	3.25	3.25	3.4	3.25	3.25	3.25	3.4	3.4	3.4	3.4	3.4	3.6	3.4	3.25	4.25	4.25	3.4	3.6	4.25	4.25	3.4	4.25	3.4	4.25	4	4	4.25	4	4	4	4	4	4	4	4	4.25	4.25	4.25	4.25	4	4.25	4.25	4.25	4.25	4.4
3	3	3.6	3.4	3.6	3	3.25	3.25	3	3.25	3.4	3.6	3.6	3.4	3.6	3.6	3.6	4.25	3.4	4.25	3.25	3.6	4.25	3.6	3.6	4.25	3.4	4	4.25	4	4	4	4	4.25	4	4	4	4	4	4	4	4	4	4	4	4.4	4	4.6	4	4.4
3.25	3	3.25	3	3.25	3.25	3.25	3.25	3.25	3.4	3.6	3.4	3.4	3.6	3.25	3.6	3.6	3.4	4	4.25	3.6	3.6	4.25	3.6	4.25	3.6	4.25	4.25	4	4.25	4.25	4	4	4	4.25	4	4.6667	4	4	4	4	4.25	4.25	4.25	4	4.25	4.25	4.4	4.25	5.25
3.25	3	3.25	3	3.4	3.4	3.4	3.25	4.25	3.25	4.25	4.25	3.4	4.25	3.4	3.6	4.25	3.6	3.4	4.25	3.6	3.6	3.6	4.25	4	4.25	3.6	4.25	3.6	4	3.6	4	4	4	4	4.25	4.25	4	4.25	4.25	4	4.25	4.6	4.25	4.25	4.4	4.4	4.25	4.25	4.25
3	3.4	3.4	3.25	3.6	3.25	3.4	3.6	3.6	3.4	3.6	3.4	3.6	3.6	3.6	3.6	3.6	3.4	3.6	3.6	3.6	4.25	4	4	4.25	4.25	3.6	4.25	4	4.25	3.6	4	4.25	4	4	4	4	4	4	4	4	4	4.25	4	4.6	4.25	4.4	4.4	4.6	4.4
3.4	3	3.25	3.4	3.4	3.4	3.4	3.4	3.6	4.25	3.6	3.4	3.4	3.4	3.6	3.4	3.6	3.6	3.25	4.25	3.6	3.6	3.6	4.25	4.25	4.25	4.25	4	4	4.25	4	4.25	4	4	4	4	4	4	4.25	4	4	4.25	4.25	4	4.4	4.4	4.6	4.25	5.25	4.4
3.25	3.25	3.4	3.4	3.4	3.4	3.4	3.25	3.6	4.25	3.6	3.6	3.6	3.4	3.6	3.6	3.6	3.6	3.6	3.6	4.25	4.25	4.25	3.4	4.25	3.4	4.25	4.25	4	4.25	4	4	4	4.25	4	4.4	4	4.25	4	4.25	4.25	4.4	4.4	4.4	4.4	4.6	4.6	4.25	4.6	4.6
3.4	3.4	4.25	3.4	3.25	3.6	3.25	3.4	4.25	3.25	3.4	3.6	3.4	3.4	3.4	4.25	3.4	3.6	4.25	3.4	4	3.6	3.6	4	4.25	3.4	4.25	3.6	4.25	4	4	4.25	4.6667	4	4	4	4	4.25	4	4.25	4.25	4.4	4.25	4.6	4.4	4.6	4.4	4.6	4.6	4.6
3.6	3.25	4.25	3.4	3.6	3.4	3.6	3.25	3.6	3.25	4.25	3.6	3.25	3.6	4.25	3.6	3.6	3.6	3.6	4.25	4.25	4.25	4.25	4.25	4	4	4	4	4	4	4	4	4	4	4.25	4	4.25	4	4	4.25	4.25	4.25	4.25	4.4	4.4	5.25	4.4	4.6	4.6	5.25
3.4	3.25	4.25	3.25	4.25	3.4	3.6	4.25	4.25	3.4	3.6	3.6	4	3.6	4.25	4.25	4.25	4.25	4.25	4.25	3.6	4.25	4	4.25	4	4.25	4	3.6	4	4	4.25	4	4	4	4	4.25	4.4	4.25	4.6	4.4	4.4	4.4	4.4	4.6	4.25	4.4	4.4	5.25	5.25	5.6667
3.25	3.25	3.4	3	3.6	3.4	3.6	3.4	4.25	3.4	3.6	3.25	4.25	4.25	4	4.25	3.6	3.6	3.6	4	4.25	4	4	4.25	4	4	4.25	4	4	4	4.25	4	4	4.25	4.25	4	4.25	4	4.4	4	4.4	4.25	4.6	4.4	4.5	4.4	4.75	4.6	4.6	5
3.6	3.4	3.6	3.6	4.25	3.4	3.6	3.6	4.25	4.25	4.25	4.25	3.6	3.6	4.25	3.4	4.25	4.25	3.4	4.25	3.6	4.25	4.25	4	4	4.25	4	4	4	4	4	4.25	4	4	4.25	4.25	4.25	4.25	4.25	4	4.6	4.4	4.4	4.6	4.6	4.6	5.25	4.6	4.6	4.6
3.25	3.6	3.4	3.6	3.6	3.4	3.6	3.6	3.25	4	3.6	4.25	3.6	3.4	4	4	3.6	3.6	3.6	4.25	4.25	3.6	4	4	4.25	4	4	4	4	4.25	4	4	4.25	4.25	4.4	4	4.4	4.4	5.25	4.4	4.6	4.6	5.25	4.4	4.6	4.4	5.25	4.4	5	4.6
3.6	3.6	3.4	3.4	3.4	3.4	3.6	3.4	3.4	3.6	3.6	4.25	3.6	4.25	4.25	4	4.25	4.25	4	4	4	4	4.25	4	4	4	4	4	4	4.25	4.25	4.25	4	4	4	4.25	4.6	4.6	4.4	4.4	4.25	4.6	4.4	4.6	4.6	4.4	5.25	4.4	5.25	4.6
3.25	3.25	4.25	3.6	3.4	3.4	3.6	3.6	3.4	4	3.6	3.6	4.25	4.25	4.25	4.25	4.25	4.25	4	4	4	4.25	4	4.25	4.6667	4	4.25	4	4	4.25	4.25	4	4.25	4	4.25	4.6	4.25	4.4	4.25	4.4	4.25	4.4	4.4	5.25	4.4	4.6	4.4	4.75	4.75	4.75
3.6	3.25	3.6	3.6	3	3.6	4.25	4.25	3.4	3.6	4.25	3.6	4.25	4.25	3.6	4	4.25	3.6	4	4	3.6	4	3.6	4	4	4	4.25	4	4.25	4	4	4	4.25	4.25	4	4.25	4.4	4	4.4	4.6	4.4	4.6	4.4	5	4.6	5	4.6	4.6	4.75	5.75
3.4	3.6	3.6	3.6	3.25	3.6	3.4	3.4	3.6	4.25	4.25	3.6	4.25	4	3.6	4	3.6	4	4.25	4.25	4.25	4	4	4.25	4	4	4.25	4	4.4	4	4.25	4.25	4.25	4	4.25	4.25	4.6	4.25	4.6	4.4	4.6	4.6	5.25	5.25	4.75	5.25	4.4	5.25	5	5.25
4.25	3.4	4.25	4.25	4.25	4.25	3.6	4	4	3.6	4.25	3.4	3.6	4.6667	3.6	4.25	4	4	4	4.25	4	4.25	4	4	4.25	4.25	4.25	4.25	4.4	4.25	4.25	4.25	4.25	4	4.4	4.25	5.25	4.4	4.6	4.4	5.25	4.6	4.6	5.25	4.6	4.4	4.75	4.6	5.25	5.6667
3.4	3.6	3.6	3.4	4.25	3.4	4.25	4	4	4.25	3.6	4.25	4.25	4.25	4.25	4.25	3.6	3.6	4.25	4	4	4	4	4	4.25	4	4	4.25	4	4	4.25	4.4	4.25	4.4	4.4	4.25	4.6	4.25	4.6	4.4	5	5.25	4.6	4.6	5.25	4.6	5.75	4.6	5.25	5.25
3.4	3.6	4.25	4.25	3.6	3.4	3.6	3.6	4.25	3.6	3.6	3.6	4	4.25	4.25	4.25	4	4.25	4	4	4.25	4.25	4.6667	4	4	4	4	4.25	4	4.25	4	4.25	4	4.4	4.25	4.6	4.4	4.6	4.6	5.25	5.25	4.6	5.25	4.4	5.25	4.6	5.4	5.25	5.75	5.25
3.6	4	3.4	3.6	4.25	3.6	3.4	4.25	3.6	4	4	3.6	3.4	4.25	4.25	4	4.25	4	4.25	4	4.25	4	4.25	4	4	4.25	4.25	4	4.25	4.25	4.25	4.6	4.4	4.4	4	5.25	4.6	4.6	4.4	4.6	4.4	5.25	4.6	4.6	5.6667	4.6	5.6667	5.6667	5.25	5.25
3.6	3.6	3.6	3.6	3.6	4.25	4	4	4.25	4.25	4.25	4	4	3.6	4.25	3.6	4.6667	3.6	4.25	4.25	4.25	4	4.25	4.25	4.4	4.25	4.25	4	4.4	4.4	4.4	4.4	4.6	4.25	4.6	5.25	4.4	5.25	4.6	4.75	5.25	5	4.75	5	5.25	5.25	5.25	5.75	5.75	5
4.25	3.4	4.25	4.25	4.25	4.25	4.25	3.6	3.6	3.6	4	4	4	4	4.25	4	4.25	4.25	4	4	4.25	4	4	4	4.25	4	4.25	4.6667	4.4	4	4.4	4	4.6	4.4	4.6	4.6	4.6	4.6	4.5	4.6	4.75	5	4.6	5	5.25	5.25	5	5.4	5.25	5.4
4.25	4.25	3.6	3.4	3.6	4.25	3.4	3.6	4.25	3.6	3.6	4.25	4.25	4.25	4	4	4	4.25	4	4	4	4.25	4.6667	4.25	4.6667	4.4	4.6667	4.4	4.25	4.25	5.25	4.4	4.25	4.6	5.25	4.4	4.6	4.6	4.6	5.25	5.6667	4.6	4.75	5.25	5.25	5.25	5.25	5.4	5	5.4
4	3.6	4.25	4.25	4.25	4	4.25	4	4.25	3.6	4	3.6	4.25	4.25	4.6667	3.6	4	4	4	4.25	4	4	4.4	4	4.25	4.25	4.4	4.25	4.25	4.6	4.4	4.4	4.6	4.4	5.25	4.25	5.25	4.4	5	5.25	5	5.6667	5.4	5.25	5.6667	5.25	5.25	5.6	5.4	5.6
4.25	4.25	3.6	3.6	3.6	3.6	3.6	4.25	4.25	4.25	4	4.25	4	4	4.25	4	4	4	4.25	4.25	4.25	4	4	4	4	4.25	4	4	4.25	4.6	4.25	4.4	4.4	4.6	4.4	4.6	4.6	5.25	4.6	5.6667	4.6	5.25	5.25	4.6	5.4	5	5.6	5.75	5.6	5.4
3.4	4	3.6	4.25	4.25	3.6	4.25	4.25	4	4	4.25	4	4	4	4	4	4.25	4	4.25	4	4	4.25	4.6667	4.75	4.25	4	4.4	4.4	4.25	4.4	4.4	4.6	4.4	4.6	4.4	4.6	4.6	4.6	4.4	4.6	5.25	5.4	5.6667	5.25	5.4	5.25	5.4	5.25	5.6	5.6
3.25	4	3.6	3.6	4.25	4.25	3.6	3.6	4.25	3.6	4.25	3.6	4.25	4.25	4.25	4	4	4	4	4	4	4	4.25	4	4.25	4.25	4.4	4.25	4.4	4.6	4.25	4.4	4.6	4.6	4.25	5	4.6	5	5.25	5.25	5.25	5.25	5.6667	5.6667	5.4	5.6	5.75	5.6667	6.25	5.4
3.6	4.25	3.6	4.25	3.4	4.25	4.25	4.25	4.25	4.25	4	4	4.6667	4	4.25	4.25	4.25	4.25	4.25	4.25	4.25	4	4.25	4	4.4	4	4.6	4.4	4.6	4.25	4.4	4.75	4.6	4.6	4.4	5	4.4	5	4.6	5	5	5	5.25	5.4	5.6667	5.6	5.4	5.75	5.5	5.6
3.6	3.4	3.6	4.25	4.25	4.25	4.25	4	4	4	4.25	4	4	4	4	4.25	4	4.25	4	4.25	4.6667	4.4	4.2	4.25	4.4	4	4.4	4.4	4.6	4.6	5.25	4.4	4.6	4.75	4.75	4.6	4.4	5.6667	5.25	5.6667	5	5.6	5.25	5.4	5	5.4	5.4	6.25	5.4	5.4
4	4	4.25	4.25	4.25	4.25	4.25	4.25	4.25	4	4	4.25	4.25	4	4	4	4	4.25	4.25	4.25	4.25	4	4.25	4.4	4.4	5	4.4	4.4	4.25	4.4	4.6	4.4	4.6	4.75	5	4.6	5.25	4.6	5	5.75	4.75	5.25	5	5.6667	5.4	5.4	5.4	6.25	5.4	6
3.6	4.25	4	4	4.25	4.25	4	4	4	4	3.6	4	4	4	4	4	4	4.25	4.25	4	4	4.25	4.25	4	4	4.4	4.4	4.6	4.4	4.4	4.6	4.4	4.75	4.6	5	4.4	5	4.6	5	5.6667	5.25	4.75	5.4	5.6667	5.6	5.4	5.6	5.6	5.5	5.6
4	4.25	3.6	4.25	4	4.25	4.25	4.25	4.6667	4	4	4	4	4	4	4	4.25	4.6667	4.25	4	4	4.4	4.6667	4.4	4.25	4.6	4.25	4.6	4.6	4.6	4.4	4.6	4.4	4.6	4.75	4.6	4.6	4.4	5.6667	4.75	5.4	4.75	5.25	5.6667	6.25	5.25	5.6	5.4	5.6	5.5
4	4	4.25	4.25	3.6	4.25	4.25	4.25	4.25	4.25	3.6	4	4.25	4	4.25	4.25	4	4	4	4.25	4.25	4.25	4.25	4.4	4.25	4.6	4.4	4.6	4.4	4.6	4.6	5.25	4.6	4.6	5.25	4.6	5.6667	5.6667	4.75	5.6667	5.75	5.6667	5.4	5.25	5.4	5.4	6	5.4	6.25	5.4
4.25	4	4.25	4	4	4	4	4	4	4	4.25	4.25	4	4.6667	4	4	4	4	4.25	4	4.25	4	4.25	4.6	4.4	4.25	4.6	4.4	5.25	4.6	4.75	4.6	4.5	5.25	5.25	5.25	4.4	5	4.75	5.25	5.25	5.25	5.4	5.4	5.4	5.6	5.6	5.75	5.6	5.6
4.25	4.25	4.25	4.25	4	4.25	4	4	4	4	4	4	4	4	4.25	4.25	4.25	4.25	4.25	4.25	4.4	4.25	4.4	4.4	4.6	4.25	4.6	4.4	4.6	4.6	5.25	5.6667	5.25	4.6	5	4.75	5	5.25	5.75	5.25	5.6667	6	5.25	5.4	5.4	5.6	5.6	5.6	6	6.75
4.25	4	4.25	4.25	4	4.6667	4.25	4	4	4	4	4	4	4.25	4	4.25	4.4	4.25	4.25	4.25	4.4	4.4	4.6	4.4	4.6	4.6	4.6	4.25	4.25	5.25	5	5.25	4.6	4.6	5.6667	4.6	5.25	5.6667	5.75	5.4	5.75	6	5.6	5.6	5.4	6	5.6	6	5.5	6.4
4	4	4	4.25	4	4.25	4.25	4.25	4	4.25	4	4	4	4.4	4	4.4	4	4.25	4.25	4.25	4.25	4.6	4.4	4.25	4.6	4.6	4.6	4.4	4.4	4.6	5.25	5.25	5.25	4.6	5	5.6667	5.6667	5.6667	5.4	5.75	6	5.6667	5.4	5.25	5.4	6.25	5.75	6	5.6	6.4
3.6	4.25	4.25	4	4	4	4	4	4	4	4	4	4	4.6667	4.25	4.25	4.4	4.25	4.25	4.25	4.25	5.25	4	4.4	4.4	5.25	4.6	4.6	4.6	4.5	5.25	4.75	4.6	4.4	5.6667	4.75	5	5.75	5	5.25	6.25	5.25	5.6	5.4	5.6	5.6	5.6	6.6667	5.5	6.25
4.25	3.6	4.25	4	4	4	4	4.25	4	4	4.25	4	4.25	4.25	4.4	4.4	4.6667	4.4	4.25	4.6	4.25	4.6	4.6	4.6	4.4	4.6	4.4	4.6	4.4	5.25	4.6	5.25	4.6	5.75	4.6	5.4	5.25	5.6667	5.25	5.25	5.25	5.25	5.6	5.75	5.6	5.4	6.25	6.6667	6.25	5.75
4	4	4	4	4	4.25	4	4	4	4.25	4.25	4.25	4.25	4	4	4.25	4.4	4.4	4.4	4.25	4.4	4.6	5.25	4.4	4.6	4.75	4.4	4.6	4.6	5	4.4	5	5.25	5	5.25	4.75	5.25	5.25	5.25	5.4	5.75	5.6	5.6	5.6	6	6.6667	6.25	5.5	6.6	6.6667
3.6	4	4	4.25	4	4	4	4	4	4.25	4.25	4.25	4.4	4.25	4.25	4	4.4	4.6	4.4	4.25	4.4	4.4	5.25	4.4	4.6	4.4	5.25	4.6	5.25	4.75	4.75	5	5.6667	5.6667	4.75	5.6667	5.4	5.4	5.25	5.4	5.25	5.6	5.4	5.6	6.6667	5.4	5.75	6.6667	6.6667	6.6667
3.6	4.25	4	4.25	4.25	4	4	4.25	4	4.25	4.25	4.25	4.25	4	4.4	4.4	4.25	4.4	4.6	4.4	4.6	4.6	4.6	4.6	4.6	4.4	5.25	4.75	5.25	4.6	5.6667	4.6	5.25	4.5	4.6	5.6667	5.75	5.4	5.75	5.4	5.4	5.4	5.6	6.6667	5.4	6.6667	5.75	6.6667	5.75	6.25
4	3.6	4.25	4	4.25	4	4	4.25	4	4.25	4	4.25	4.25	4.25	4.25	4.4	4.25	5.25	4.6	4.25	5.25	4.6	4.6	4.4	4.6	4.6	4.6	4.6	5.25	4.6	5.25	5	4.75	5.6667	5.25	5.25	5.6667	5.25	5.4	5.6	5.6	5.6	5.6	6.25	5.4	6.4	6.6667	6.6667	5.75	6.6
3.6	4.25	3.6	4	4.25	4	4.25	4	4	4.4	4.4	4	4.4	4.6	4.4	4.4	4	4.4	4.4	4.6	4.4	5.25	4.25	4.6	4.6	4.6	4.6	5.25	5.25	5.6667	5.6667	5.25	5.25	5.25	5.6667	5.25	5.4	5.6667	5.4	5.75	5.4	5.4	5.6	5.6	6.6667	5.75	5.75	6.25	6.6	6.4
4	4	4	4	4	4.25	4	4.25	4.25	4.25	4	4.4	4.4	4.25	4.4	4.4	4.6	4.6	4.4	5.25	4.6	4.6	4.6	5	5.25	5.25	5.6667	5.25	4.75	5.25	5	5.25	5.75	5.75	5.6667	5.75	5.4	5.25	5.6	5.4	5.6	5.75	6.25	6.6667	6.25	5.6	6.75	6.4	6.75	7
4.25	4.25	4.25	4.25	4	4.25	4.25	4	4.6	4.25	4	4	5.25	4.25	4.6667	4.6667	4.4	4.4	4.6	4.75	4.4	4.6	4.6	5.25	4.6	5.6667	4.6	5	4.6	5.6667	4.75	5.25	5.6667	5.6	5.75	5.6667	5.4	5.4	5.6	5.75	5.6	5.6	5.6	5.75	6.25	5.75	6.4	6.4	6.6	6.25
4	4	4	4.25	4	4.25	4.25	4.25	4.25	4.25	4.25	4.25	4.4	4.25	4.4	4.6	4.4	4.4	4.6	4.4	5.25	4.6	4.6	4.6	4.6	4.6	5.25	5.6667	4.6	5.25	5	5.25	5	5	5.25	5.6	5.25	5.75	5.25	5.6	5.4	5.5	5.6	6.75	6.4	5.75	6.4	6.4	6.6	6.4
4	4.25	4	4.6667	4	4	4.25	4	4.25	4	4.4	4.4	4.6	4.4	4.75	4.6	4.6	4.4	4.4	4.6	5.25	5.25	5.25	4.6	5.25	5.6667	4.6	5.6667	5.6667	4.75	5.75	5	5.4	5.6667	5.75	5.4	5.6	5.4	5.25	6.25	5.25	6.6667	5.25	6.6667	5.75	6.4	6.75	6.4	6.4	6.4
4	4	4	4	4.25	4.25	4.25	4.25	4.4	4.4	4.4	4.25	4.25	4.6	4.6	4.4	4.6	4.6	4.6	4.4	4.6	4.75	4.6	5.25	4.75	5.25	5.25	5	5.25	5	5.75	5.6667	5.4	5.25	5.4	5.4	5.25	5.4	5.6	5.6	5.4	6.25	5.6	6.25	6.6667	7	6.25	6.6	6.75	6.75
4	4.25	4.25	4.25	4	4.6	4.25	4.25	4.4	4.4	4.4	4.4	4.4	4.6	4.6	4.6	4.75	4.6	4.4	4.25	4.6	4.6	4.6	5.25	5.25	5.75	5.75	5.6667	5.25	4.75	5.25	5.6667	5.25	5.25	5.6	5.25	5.4	5.6	5.6	5.6	6.6667	5.6	5.75	6.25	6.6667	6.75	6.75	6.25	6.5	7.6667
4	4.25	4	4.25	4.4	4.25	4.4	4.6	4.25	4.6	4.6	4.6	4.6	4.6	4.6	5.6667	4.6	4.6	5.25	5	4.6	5.6667	5.25	5	5	4.6	5.6667	5.6667	4.6	5.6667	5.25	5.6667	5.25	6	5.6	5.4	6.25	5.25	6.25	5.25	6.6667	6.25	6.4	6	6.75	6.4	6.5	6.6	6.6	7.25
4.25	4	4	4.25	4.4	4.4	4.25	4.25	4.25	4.25	4.6	5	4.4	4.6	5.25	4.6	5.6667	4.4	5.25	4.6	5.25	4.6	4.6	5.25	5.6667	5.25	5	5.25	5.25	5.25	5.25	5.4	5.25	5.4	6	5.6	5.4	5.4	5.6	6	6.4	5.4	6.6667	6.6667	6.25	6.25	6.6	6.4	7.6667	6.6
4.25	4	4.6667	4	4.25	4.25	4.4	4.4	4.4	4.6	4.25	4.6	4.4	4.4	4.6	4.6	4.6	4.75	5.25	4.6	5.25	4.6	4.6	5	5.6667	5.4	5.25	5.75	5.6667	5.4	5	5.4	5.25	5.6	5.25	5.4	5.6	6.25	6.25	5.75	5.75	5.75	6.25	6	6.4	6.75	7.6667	6.4	7.6667	7.6667
4	4.25	4	4	4.25	4	4.4	4.4	4.6	4.4	4.6	4.4	4.4	4.6	4.6	4.6	4.6	4.75	5	5.6667	5.25	5	5	4.75	5.25	5.25	5.25	4.75	5	5.4	5.75	5.6667	5.6667	5.6	5.25	5.6	5.4	5.6	5.4	6	6.6667	6.75	6	6.4	6.4	6.75	7	7	7.2	6.75
4.25	4.25	4.4	4.4	4.6	4.6	4.4	4.4	4.4	5.25	4.6	5.25	4.6	4.75	4.6	4.6	4.6	4.6	5.25	4.75	5.6667	5.6667	5.25	5	5	5.25	5	5.6667	5.4	5.25	5.4	5.6	5.75	5.75	6	5.6	5.6	6.25	5.4	6.25	5.75	6.25	6.6667	6.4	6.4	6.4	6.6	7.75	6.75	7.6667
4	4	4.25	4.4	4.4	4.4	4.6	4.4	4.4	4.4	4.25	5.25	5.25	5.25	4.6	5.25	5.25	5.6667	4.75	5.6667	5.3333	4.4	5.4	4.6	5.4	4.6	5	5.6667	5.25	5.6667	5.25	5.25	5.4	5.6	5.4	5.4	5.5	5.6	6	5.75	5.75	6.6	6	6.6	6.5	7.6667	6.5	7.25	7.6667	8
4.25	4.4	4.25	4	4.4	4.6	4.6	4.6	4.4	4.6	5.25	4.4	4.6	5.6667	5	5	4.6	5	5.25	5.25	5.6667	4.6	5.25	5	5	4.75	5.6667	5.75	5.4	5.75	5.4	5.25	5.6	5.25	6.25	5.4	6	5.6	6.4	6.25	6.6667	6.6667	6.4	6.4	6.8	6.6	7.75	7.25	6.75	7.75
4.25	4.25	4.4	4.4	4.25	4.4	4.4	4.4	4.6	4.4	4.6	4.6	5.25	4.5	4.6	4.6	5.25	5.6667	4.75	5.6667	5.25	5.25	4.75	5.75	5.6667	5.25	5.4	5.25	6	5.6667	5.4	5.75	5.4	5.75	6.25	5.6	6.25	5.4	6.25	6.25	6.6667	5.75	6.6	6.25	6.75	6.6	7.75	7.2	7.75	7.75
4	4.4	4.4	4.4	4.4	4.6	4.4	4.4	4.25	4.75	4.6	4.6	5	4.6	5	4.6	4.75	5	5.6667	4.75	5.25	5.6667	5.6667	5.25	5.25	5.25	5.25	5.4	5.6667	5.6	5.75	5.4	6	5.4	5.6	5.4	5.6	5.75	6.6667	5.75	6	6	7.25	6.4	7.25	6.75	7.4	7.25	7.5	7.25
4.25	4	4.4	4.25	4.4	4.6	4.4	4.6	5	4.6	5.25	4.6	4.75	4.6	5.25	5.25	5	5.25	5.25	5.75	5.25	5.6667	6	5	5.6667	5.25	5.25	5.4	5.4	5.75	5.4	5.6	5.25	5.6	5.25	6.6667	5.4	6.6667	5.75	7	6.6667	7.3333	6.75	7	7.25	6.8	7.4	7.5	8.75	7.75
4.25	4	4.25	4.4	4	4.25	4.4	5.25	4.6	4.4	4.6	4.75	4.6	4.75	4.5	4.75	5.6667	4.6	5.25	5.6667	5	5	5.4	4.6	5.4	5.6667	5.75	5.75	5.75	5.4	6	5.4	5.75	5.6	5.25	6.25	5.4	6.75	5.5	6.4	6.25	6.4	6.6	7.75	7.25	8	7.75	8	8	7.8
4.25	4.25	4.25	4.4	4.4	4.6	4.6	4.6	4.4	5.25	5.25	5	4.6	4.6	4.6	4.75	5.6667	5.6667	5	5.6667	5.25	5.25	5.25	5.25	5.4	5.25	5	5.25	5.4	5.25	6.25	5.6	5.6	5.6	5.6	5.6	5.8	5.6	6	6.6	6.5	7.25	6.75	7.6667	6.75	7.4	7.75	7.75	7.6	8
4.25	4.25	4.4	4.6	4.4	4.4	4.4	4.4	4.6	4.6	4.6	4.6	5	5	5.25	5.25	4.6	5.25	4.75	5.6667	5.6667	5.25	5.6667	5.4	5.75	5	5.4	5.4	5.6	5.4	5.6	5.75	6.25	5.6	5.4	5.6	6.25	6	6.6667	6.75	7.3333	6.6	7	7.6667	7	7.4	8	8.25	7.5	8.75
4	5.25	4	4.4	4.4	4.4	4.4	4.6	4.4	4.6	4.6	5.25	4.6	4.6	4.75	5.25	5	5	5.6667	5.4	5	5.75	5.4	5.6667	5.75	5.25	4.75	5.25	5.75	5.6	5.6	5.4	5.4	5.75	6.25	5.4	6.25	6.25	6.4	6.6667	6.6	6.4	6.75	7.25	7	7.25	8.3333	7.75	7.6	9
4.4	4.4	4.25	4.6	4.4	4.25	4.6	4.4	4.5	4.6	5	5.6667	4.75	4.5	5.6667	4.6	5.25	5.6667	5.75	5.6667	5.6667	5.6667	5.25	5.25	5	6.25	5.4	5.4	5.4	5.4	5.4	5.4	5.4	5.75	5.4	5.75	6.25	5.8	7.25	6.75	7.25	6.25	7.25	7.25	8	7.25	8.3333	7.4	8.75	8.75
4.25	4.4	4.25	4.6	4.25	4.6	4.6	5.25	5	5.25	5.25	5.6667	5.25	5.25	5	5.6667	5	5.75	5.4	5.75	5.6	5.25	5.4	5.75	5.4	5.4	5.25	5.6	5.25	5.5	5.4	5.6	5.4	6.25	6	6.6667	5.6	6.75	6.75	6.6	6.4	7	6.75	6.8	7.75	7.75	8.6667	7.4	8.25	7.75
4.25	4.25	4	4.25	5.25	4.4	4.6	5.25	4.4	4.6	5.6667	5.75	4.6	4.6	5.4	5.25	5.6667	5.25	5	5.75	5.25	5.75	5.4	5.4	5.4	5.25	5.6	5.4	5.4	5.6	5.4	6.25	5.4	6.25	5.6	6.25	5.4	6.4	6.4	6.4	6.6	6.75	6.4	7	8.3333	7	8	7.5	8.6	8.3333
4	4.4	4.25	4.6	4.25	5.25	4.6	4.6	5.25	5.6667	4.6	5.6667	4.6	5.6667	4.75	5.75	5.25	5.75	5	5.75	5.25	5.25	5.6	5.75	5.25	5.25	5.4	5.4	5.6	5.4	6.3333	5.4	5.6	5.4	5.75	6.25	6	7.25	6	7.6667	6.4	7.5	7	7.5	7.4	7.75	7.5	8.75	9	8.4
4.4	4.25	4.4	5.25	4.4	4.4	4.6	4.6	5.6667	5	5.6667	5.25	5.6667	5.25	5	5.6667	5.6667	5.6667	5.75	5.75	5.25	5.75	5.25	6	5.4	5.25	6.25	5.4	5.6	5.4	5.75	5.4	5.75	5.4	6	5.75	6.75	6.25	6.75	7.25	6.5	7.75	7.25	7.75	8	7.75	7.4	8.75	7.75	9
4.6	4	4.4	4.4	4.6	5.25	4.6	5.6667	5.25	5	5.25	5	5.4	5.25	5.25	5	5.4	5.4	5.6667	5.4	5.75	5.6	5	5.6	5.4	5.4	5.4	5.75	5.6	5.4	5.75	6	5.6	6.25	6.4	6.25	6.4	6.25	6.75	6.5	6.75	6.75	6.6	7.5	8	8.3333	8.3333	8.25	9	8.6
4.4	4.25	4.4	4.6	5.25	4.6	5.25	4.4	5.25	5.25	5.6667	5.75	5	5.75	5.75	5.25	5.25	5.25	5.6667	5.25	5.25	5.25	5.25	5.4	4.75	5.6	6	5.6	5.5	5.6	5.6	5.6	6.25	5.75	6.6667	6.25	7.25	6.6667	7.6667	6.25	7.4	6.6	7	8	8.75	7.6	8	9	8	8.75
4.4	4.4	4.4	4.6	4.6	4.5	4.6	5.25	5.6667	4.75	5.25	4.6	5.25	5	5.4	5.25	5.75	5.75	5.4	5.4	5.4	5.4	5.4	6.25	5.4	6.25	5.6	5.6	5.4	6.25	6	5.75	5.6	5.75	6.6667	6	6.4	6.75	7.25	6.6	7.6667	7	8.25	8	8.25	7.75	8.75	8.25	9.3333	8.75
4.4	4.4	4.6	4.6	4.25	4.6	4.6	4.4	4.6	5.75	5.4	4.75	5	5.6667	5.25	5.25	5.25	5.6667	5.4	5.75	6	5.4	5.6	5.4	5.4	5.6	5.4	5.6	5.4	6.25	5.4	6	5.4	6.75	5.75	6.4	6.4	6.75	6.75	6.75	7	7.2	7.75	7	8.6667	7.5	9.25	7.75	9.6667	8.75
4.25	4.6	4.6	4.6	4.6	4.75	4.75	4.75	4.6	5.75	5.75	5.4	5.6667	5.4	5.25	5.75	5.6667	5.4	5.4	5.75	5.6	5.75	5.6	5.6667	5.6	5.6667	5.5	5.4	5.6	5.4	5.6	6.25	6.25	6.25	5.6	6.25	6.4	6.6	6.4	7.75	6.75	7.75	8	8	7.5	8	9	9	8.6	8.4
4.4	4.4	4.4	5.25	4.6	5.25	4.75	5.25	5.25	5.25	5.25	5.75	5.25	5.75	5.4	6	5.4	5.5	5.4	5.4	5.6	5.25	5.4	5.4	6	5.4	5.6	5.25	5.6	5.25	6.75	6.6667	6.2	6.25	6	6.4	6.6	7.25	6.6	7.6667	7	8.25	7.4	9	7.6	9	7.75	8.6	8.5	9.5
4.6	4.4	4.6	5.25	4.6	5.25	4.75	5.25	5	5.25	6	5	5.4	5.4	5.25	5.25	5.4	5.4	6	5.6	5.4	5.6	5.5	5.5	5.4	5.6	6.25	5.6	6	5.6	6.25	5.6	6.6667	5.75	6.75	6.4	7	6.75	7	7.75	8	7.6	8	8.4	8.3333	8.4	8.4	8.75	9	9.2
4.6	4.4	4.6	4.6	5.25	4.6	5.6667	4.6	5.4	5.25	5.4	5.75	5.25	5.75	5.6	5.25	5.25	5.4	5.6	5.6	5.6667	5.6	6	5.6	5.4	6	5.4	5.75	5.4	6.25	6.6667	5.5	6.25	6.6667	6.4	6.4	7	6.6	8	7	8	7.75	8.5	8.6667	8.4	8.6	8.75	9.6667	8.75	9.75
4.6	4.6	5.25	4.4	5	5.25	5.25	5.6667	5.4	4.75	5.75	5.25	5.6667	5.25	5.4	5.4	5.25	5.4	5.6	5.4	5.6	5.6	5.4	6.25	5.75	6.6667	5.5	5.75	5.75	6.75	5.5	6.2	6.75	6.75	6.6	6.75	7.25	6.6	7.6	6.6	7.75	7.25	8.6667	8.6667	8.2	8.75	8.8	9	8.6	9.2
4.4	4.6	4.5	4.75	5.6667	4.6	5	5.6667	5	5.25	5.25	5.25	5.4	5.25	5.4	5.6667	5.6	5.25	5.6	5.75	5.75	5.4	5.6	5.6	5.5	6.25	5.6	5.6	5.75	6.4	5.75	6	6.6667	6.6	6.4	6.75	6.5	7.5	7.75	8	7.75	8	8.25	7.75	9.6667	7.75	9.75	8.25	10	8.75
4.6	4.6	4.6	4.6	4.75	5.6667	4.75	5.75	5	5.6667	5.6	5.4	5.25	5.6667	5.4	5.25	5.6	6	5.6	5.75	5.75	6	6.25	5.5	5.4	5.6	5.6	6.25	6.6667	6	5.6	6.4	6.6667	6.75	6.5	7.6667	6.5	8	7.75	8.3333	8.25	7.8	8.6667	9	8.75	9	9	9	9.6	8.75
4.4	4.6	4.6	5	5	5	5.25	5.25	5.25	5.4	5.75	5.75	5.4	5.4	5.4	5.6	5.6	5.6	6.25	5.6	5.4	5.75	6.25	5.4	5.6	5.25	6.75	6.6667	6.75	5.5	6.75	6.4	6.75	7.25	6.25	7	6.6	7.6	7.6667	8.75	7.6667	8	8.6667	9.3333	8.75	9	9.6667	9.5	9.75	8.4
4.6	4.6	5.25	5.25	4.6	5	5	5	5.4	5.25	5.6667	5.4	5.25	5.4	5.4	5.6	5.4	5.75	5.6	5.6	5.6	5.6	5.6	5.5	6	5.75	6.25	5.5	6.6667	5.75	6.6	6.6667	6.2	6.4	6.8	6.75	6.5	7.75	7.75	8.6	7.6	8.25	8.6667	8.75	7.75	9.75	8.5	9.75	9.75	9.4
4.4	5	5.25	5.25	5.4	5.25	5.6667	5.25	5.6667	5.4	5.6667	5.25	5.4	5.6	5.6667	5.25	5.75	5.4	5.75	6.25	6	5.6	5.5	5.5	6.25	5.6	6.25	5.6	6	6.6667	6.25	6.6667	7.75	6.25	7.25	7.6667	6.75	7.4	8.3333	7.75	7.6	8.75	8	8.4	8	9.6667	8.75	9.4	8.5	10.5
5.25	4.6	4.6	5	5.25	4.6	5.6667	5.75	5	5.75	5.4	5.25	5.75	5.6	5.6667	5.6	5.6	5.6	5.4	6	5.5	5.75	5.75	5.6	5.75	5.6	6.25	5.75	6.4	6.75	6.25	7.3333	7.6667	6.6	7.4	7.25	8	6.6	8.6667	7.75	8	8.6667	9.3333	8.75	8.4	9.6667	9	9.6667	9	9.75
4.6	4.6	5.25	5.25	5	5	5.4	5	5.25	5.25	5.4	5.6667	5.4	5.25	5.75	5.4	5.5	5.4	5.6	6.25	5.6	6.25	5.6	6	5.6	6.25	5.5	6.6667	5.4	6.75	6.25	7	7	7.6667	6.75	6.75	8.25	7.25	8.4	7	8.6	8.6667	8.6	8.6667	9.2	8.5	9	8.6	9	10.333
4.6	4.75	5.25	4.6	5.4	5.6667	5.25	5.25	5.25	5.6667	5	5.4	5.25	5.25	5.4	6	5.6	5.5	5.6	5.5	6.25	6.6667	5.75	6	5.6	6	5.6	6	6	6.6	6	7.6667	6.25	6.75	6.75	7.6	7.75	7.5	8	7.8	8.25	8	8.4	7.75	9.6667	9	9.4	8.75	9.75	8.75
4.6	5.25	5	4.6	5.25	5.4	5.25	5.75	5.25	5.6667	5.25	5.4	5.4	5.6	5.4	5.6	5.4	5.4	6.25	5.75	6.4	5.5	5.6	5.5	6	5.6	5.75	6	6.75	6.6	6.4	7.6667	7	8	7	8	7.6667	8	7.75	8.75	8	8.4	8	8.6	9	8	9.6667	8.75	9.75	9.3333
5.25	5.25	5.25	5.25	5.25	5.25	5.25	5.25	5.25	5.75	5.4	5.75	5.5	5	5.4	5.6	5.6	6.25	6	5.6	6.25	5.6	6.25	5.75	6.4	5.75	6.4	6.6667	6.5	6.75	6.4	6.5	6.5	7.6667	7.75	7.6	8	8	7.4	9	7.5	8.4	7.75	9.75	9	8.4	9.6667	9	9.75	9
4.6	4.4	5.6667	4.6	5.25	5.25	4.6	5.25	5.4	5.6	5.25	5.25	5.4	5.6	5.4	5.5	5.6	5.75	5.4	5.75	6.25	5.6	6.25	6.25	6.25	5.6	6	6.25	6.6	6.6667	6.6	6.4	7.2	7.6667	7.4	7	8.3333	8.25	7.6	8.75	8	8.6	8	9.75	8	9.75	8.75	10	8.75	9.4
4.6	4.4	5	4.6	5.6667	4.6	5.4	4.75	5.4	5.4	5.4	5	6	6.25	5.4	5.6	5.6667	6	5.5	5.75	5.75	5.6	5.75	6.6667	6.6667	6.75	6.4	6.6	6.4	7	7.6667	6.6	7.4	7.6667	7.75	6.75	8	7.5	7.75	8.6667	8	8.6667	8.75	9.75	8.75	9.6667	8.75	10.667	9	9.6
4.6	5.25	5	5.25	5.25	5.6667	5.6667	5.25	5.75	5.4	5.4	5.4	5.6	5.6	6.3333	5.6	5.6	6.25	5.6	6.25	5.6	6	5.75	6.75	5.75	7	6.6667	7	7	7.3333	6.4	7.3333	7.25	7.4	7.4	6.75	8	8	9	7.75	9.3333	8.5	9	9	8.5	9.75	9	9.6	9	10
4.4	5.25	5.25	5.6667	5	5	5.4	5	5.4	5.25	5.6	5.25	5.6	5.75	6.25	5.4	6.6667	5.6	5.75	5.6	5.75	6	6.25	6.25	6	6.4	6.6667	7.25	6.75	7.4	6.75	7.75	7.6667	7.6	7.5	7.5	8.6667	7	8.4	8.25	9.25	8.3333	8.75	8.25	9.75	8.25	10.5	9	9.2	9.5
4.6	4.75	5.25	4.75	5.75	5	5	5.25	5.25	5.4	5.6	5.25	5.4	5.4	6.25	5.4	6.4	5.6	5.75	6.25	5.75	5.75	6.75	6.4	6.75	6	6.75	7.25	7	7.25	6.75	7.75	7.6667	7.6	7.5	8	7.5	8	8.6667	8	9	8	9.25	8	9.25	8.75	10.5	8.75	10	9.25
5	5.25	5	5.25	5.25	5.4	4.75	5.6	5.4	5.75	5.4	5.4	5.4	5.6	6	5.6	6.25	5.6	6	6.6667	6.6667	5.75	6.4	6.25	6.8	6.75	6.6	6.6	6.75	7.25	6.75	7.6	7	8.25	8.3333	8.75	7	9	8.6667	9.3333	8	9.5	8.75	8.8	8.75	8.25	9.4	9	10.25	9
4.6	5	5.25	5	4.6	5	5	5.4	5.6667	5.4	5.25	5.6	5.4	6	5.4	5.5	6	5.4	6.6667	5.6	6	6.25	7.25	6.6667	7.25	6.6667	6.6	6.25	6.6	6.75	7.5	7.25	7.75	7.6	8	8.25	8	8.6	7.75	8.6	8.6667	10	8	9	8.5	9.6667	8.75	9	10	10
4.6	4.6	5.25	5.25	5.25	5.6667	5.25	5	5.25	5.4	5.25	6.25	5.4	6	5.4	5.75	5.4	5.75	5.8	5.75	6.6667	6.75	6.75	6.6667	6.25	6.75	7	6.6	7.4	7.6667	7.25	6.75	7.75	7.5	8	8.6667	8.75	8	8.75	8.6	9	9.6667	8.2	9.4	8.25	10.333	8.4	10	9.6667	10
5.25	5.25	5.6667	4.6	5.75	5.75	5.6	5.6667	5.4	5.4	5.6	5.4	5.6	6.25	5.6	6.25	5.6	6.25	5.5	6.4	5.75	6.25	6	6.75	6.4	6.75	6.4	6.75	7.25	6.6	7.4	7	7.6	7	8.75	8.3333	9	7.75	8.6	8.6667	8.5	8.6	8.6	9	9	9.6	9	10.25	8.75	11
4.6	5.25	5	4.6	5.25	5.25	5.6	4.75	5.4	5.25	5.6	5.4	5.6	5.4	5.6	5.5	6.6667	6.25	6	6	6.6667	6.4	6.6667	6.6	6.6667	6.4	6.75	7	6.75	7.75	7.4	8	7.6	7.75	8.25	7.75	8.25	7.75	9.25	7.75	9	8.5	9	8.5	9	9.75	8.75	9.25	9.75	10.667
4.4	5.25	5.25	5.25	5	5.25	5	5	5.4	5.25	5.6	5.25	6.25	5.6	6.6667	5.5	5.75	5.75	7	6.75	6.75	6.25	6.75	6.4	6.6	7.25	6.6	7.4	6.75	8.3333	6.75	7.5	7.5	7.6	7.75	8	8.75	8	8.6	8.75	9	8.4	9.75	9	9.75	9	9.6	8.75	10.5	9
4.6	6	4.5	5.75	4.6	5.25	5.25	5.4	5.4	6	6.25	5.6	6.25	5.6	6.25	5.6	6.4	5.75	6.4	6.6667	6.4	6.6667	6.5	6.6	7.75	6.75	6.75	7.25	7	7.6	7	8.6667	7	8.75	7.5	8.75	7.5	8.5	8.5	8.8	9.25	8	9.6667	8.4	9.6	8.6	9.6	8.5	11	8.75
5.25	5	4.6	5	5	5.4	4.6	6	5.75	5.4	5.4	5.6	5.5	5.4	6.25	5.6	6	5.6	6.6	6	6.6	6.6667	6.75	6.75	7.6667	6.4	7	7.6667	8	7.4	8.3333	7.75	7.75	8.4	7.75	9.25	7.75	8.75	8.25	9	8.5	9.75	8.75	9	9.75	9	9.6	9.75	10.25	9
5.25	4.6	5.25	5.25	5.6667	5.4	5	6.25	5.25	6.6667	5.25	6.25	5.4	6.3333	5.4	6	6.75	6.75	6.25	6	7.25	6.4	6.4	6.6	7.25	6.5	7	6.75	7.4	7.4	8.75	7.5	8	7.75	8.5	8.6	8	8.6	8.75	9	8.3333	9.75	8.25	10	8.5	9.75	9.6667	9.8	9.75	9.5
4.6	5.25	5.4	5.25	5.4	5.25	5.75	5.25	5.25	5.6	5.4	6.25	5.4	5.75	5.25	6.6667	5.6	6.4	6.75	6.75	7	6.5	6.6	6.6	7.25	6.6	7.25	6.75	8.25	7	8	8	8.75	8.3333	8.4	7.5	8.8	8.75	9.3333	9.6667	9	9.25	9	9.4	8.75	10.25	8.75	10.75	9.25	10.667
5.25	4.6	5.25	4.75	5.4	5.25	5.6	5.25	5.6	5.25	5.4	5.6	5.6	6.25	5.6	6	6.25	6.75	6.6667	6.4	6.6667	7	6.6667	7	6.5	6.75	7.25	8	8.25	8	8.6667	8	8.25	7.75	8.6	7.75	9.3333	8.25	9	8	9	8.75	8.8	9.25	9.75	10.25	8.75	10	9	11.25
5	5.25	5	5.25	5	5.25	5.4	5.25	5.6	5.25	6	5.25	5.6	5.4	6.6667	6.4	6	6.25	6.6667	6.6	7	7.25	6.4	7.4	6.25	8	7.6667	8	7.25	7.75	7.5	8.5	8.6667	7.75	8.6	8	9	7.5	10	9	10	8	10	8.25	9.75	9	9.75	10	9.6	10.25
4.4	5.6667	5.6667	4.75	5	5.25	5.25	5	5.25	5.25	5.6	5.25	6.25	5.4	7	5.5	6.75	6.6667	6.4	6.25	6.4	7.25	7	7	6.75	7.4	7.6667	7.4	7	8.75	7	8.75	8.6667	9	8.25	8.75	8.5	8	9.25	8.75	9.75	8.6	9.6	8.25	10.667	8.5	10.5	8.75	10.75	9.25
4.75	5.25	4.6	5.75	5	5.25	5.25	5.75	5.25	5.75	5.25	5.4	6.25	6.25	6.6667	5.5	6.4	6.75	7.25	6.6667	6.4	6.25	7.6667	6.6	7	7.4	7.75	7.75	7.6	8.25	8	8.6	7.25	9.6667	8.3333	8.6	7.75	9	8.5	9.6667	8.5	8.75	9.75	9	9.75	8.75	10.25	9	11.333	10
5.25	5	5.25	5.25	5	5.75	5.25	5.4	5.4	5.6	5.75	5.6	5.6	6.6667	6.6667	6.6667	6	6.6667	7	6	6.5	6	7	6.75	7	7.6667	8.5	7.75	8	8.25	8.3333	8	8	8.4	7.75	10	8	9.4	9	9	8.5	10	9.6667	10	9.75	10	10.667	9.75	10.25	9
5.25	4.6	5.6667	5	5.6667	5.25	5.25	5.6667	5.25	6.25	5.25	6	6.25	6.75	5.4	6.6	5.75	7	6.25	6.25	7.25	6.6	7.25	6.6	7.6	7.6667	8.6667	7	8.75	7.5	8.4	7.75	9	8.5	9	8.5	8.4	9.4	9	10.25	8.2	9.4	9.3333	9.6	8.75	10.5	9	9.75	9	10
4.6	4.6	5.25	4.75	5.6667	5.25	5.75	5	5.4	5.25	5.6	5.6	5.6	6.6667	5.75	6.4	6.25	6.6	7	6.75	6.4	6.5	6.75	7	7.4	7.4	8.6667	7.2	8.4	8.3333	8.25	8.3333	9	7.75	9	8.25	9	8.75	8.5	9.25	8.75	9	8.75	10.25	8.75	10.75	8.5	10.75	9.25	10.75
5	5.25	5	4.6	5.4	5.25	5.6667	5.6667	5.4	5.4	5.6	5.6	5.6	6	6	6.25	6.6667	6.6	6.4	7.25	6.6	8	6.75	7.75	7.6667	7.5	7.4	8.5	8	8.75	8.25	8	9	8.3333	9.6667	7.75	9.75	8	10	8.75	9.75	8.75	9	9.75	9.4	10.667	9	10.75	9.4	10.2
4.6	5.25	5.25	5.25	5.25	5.6667	5.75	5	5.6	5	6.25	5.4	6.75	6.25	6.6667	6.25	6.75	6.4	6.25	7.25	6.5	7.4	6.75	7.75	7	7.8	7.5	8.4	7.5	9	8.6667	9	8.6	8.75	8.75	9	9.6667	8.2	9.4	9	9.6	9.3333	10	9	9.75	8.25	9.6	9.75	9.5	11
4.4	5.75	4.6	5.6667	5	5	5.25	5	5.6	5.25	6.25	5.4	6.25	5.6	6.6667	6.25	7	6.25	6.75	6.4	7.6667	7.25	6.75	7.4	7.75	7.75	7.5	8.75	8.3333	9	7.75	8.5	8.6667	9	8	8.75	9.6667	8.75	9.75	8.75	10.25	8.6	9.75	8.5	10.5	8.75	10.667	9.25	10.75	9.75
4.6	5.4	4.6	5.75	5.6667	5.4	5	5.6	5	6.25	6.25	5.6	6	5.6	6.25	6	7	6.4	7.25	6.4	7.6667	6.5	7.6667	8	7.75	7.4	8.6667	8.25	7.75	9.25	8.75	8.6	8	9.6667	8.6667	10	8	9.75	9	8.75	8.75	9.75	9.6	9.25	10.75	9.3333	9.75	8.75	10.6	10
5.6667	5.25	5.25	5	5	5.25	5.25	6.25	5.6667	5.6	5.4	5.75	5.4	6.6667	6	6.6667	6.25	6.6	7.25	6.25	7.6	6.75	7.6	7.4	8.75	8	9	7.75	9	8.25	9	8.75	9.3333	9.25	8.4	9.4	9	10.25	8.4	9.5	8.75	9.6	8.75	9.4	9.4	9.5	9.75	10.667	10.75	9.4
5.25	4.4	5.25	5	5.25	5.25	5.25	5	5.4	6.25	5.6	6.25	5.5	6.6667	5.5	7	6.4	6.4	6.6	6.6	7.25	7.6667	7.6	7.4	8.4	6.75	8	7.4	8.75	8.6667	8.75	7.75	8.5	8.75	8.5	9.6667	8.75	9	9.3333	10	8.5	10.25	9.3333	10.667	8.75	10	8.75	10.75	9.75	11
5.25	4.6	5.25	5.25	5.6	5	5.4	5	5.6	5.6	5.4	6	6.25	6.6667	6.6667	6.6	6.4	6.75	6.25	7.6667	7.25	7.4	7.4	7.8	8.25	7.75	8.6667	8.75	8.75	8	9	8	9.6667	9.3333	9.5	8.25	9.75	9.6667	9.75	9.75	9	9.6	8.75	10.25	9.4	10.4	9	10.4	9.5	11.333
4.6	5.25	5.25	4.4	5.25	5.25	6	5.4	5.6	5.25	6.25	5.6	6.25	6.6667	5.6	6	6.25	6.75	6.4	7.25	6.5	7.25	7.6667	8.5	7.25	7.75	7.75	8.5	8	8	9.25	8.4	9.6667	9	9.25	9	10.333	9	10	9	10	8.75	10	10.333	9.5	10.667	9.75	10.25	9.6	10.5
4.75	5.25	5	5.25	5.25	5.25	5.25	5.4	6.25	5.25	6.25	5.6	6.75	6.25	6.6667	6.25	6.75	6.6667	6.6	7.25	6.6	7.4	7.75	8.6667	7.75	9	8	9	8.6667	8.5	8.25	9.6667	8.4	9.5	9.25	9.3333	9.4	9.75	9.6	9	10.667	8.5	10.25	10	11	9.25	10	9.5	9.75	10.667
4.6	5.6667	4.6	5.25	4.75	5.4	5	5	5.6	5.25	6.25	6.25	6.6667	5.4	6.6667	6.6667	6.6	6.6667	7.6667	7.6667	7.4	7.6667	8.3333	7.6	8.3333	8.25	8	8.4	8.5	9.25	8	9.6667	8.75	9.2	8.5	10	9	9.25	9.75	9.75	10.667	9	10.667	8.6	9.75	9.6667	11.333	9	11	10
5.25	5	5.6667	5.6667	5	5.4	5.6667	5.5	5.4	5.4	5.25	5.75	5.6	6.6667	6.6667	6.6667	6.6	6.4	7.25	6.4	7.75	6.75	8	7.4	7.75	7.75	8.75	8.75	8.25	9.25	8.25	9.25	9	9.75	8	9.75	8.6	10	8.75	10	10	9.5	9.75	10.5	9.75	9.75	10.75	9	10.5	9.75
5.25	5	5.25	5.75	5.25	5.4	5.25	5.6	5.6667	5.75	5.25	6.25	6.25	5.6	6.25	6.75	6.6	6.25	7.25	6.25	7.25	7.75	8.6667	8	8.75	7.25	8.75	7.75	8.6	9	8.5	8.75	8.5	9	8.5	10.25	9.5	10.5	9	9.6	9.3333	10.75	9.5	10	9.5	9.75	9.75	9.75	11	10
5	5.25	5.25	5	5.25	5	5.4	5.4	5.25	6.25	5.6	5.6	5.6	6.75	5.75	7.25	6.25	6.75	6.4	6.75	7	7.4	7.6	7.75	8.4	7	8.4	8	9.6667	8.6667	9.6667	8.5	10	8.75	9.6667	9.25	9	9.75	9	10.25	9	10.25	9	11	8.75	10.25	10	10.25	9.75	10.5
5.6667	4.75	5.25	5.25	5.6667	5	5.6	5.25	5.6	6.25	5.6	6.25	6.25	6	6.6667	7.25	6.75	7.6667	6.25	7.6667	7.6667	7.6	7.6	8.25	8.5	8.25	8.4	8.75	9.25	9	9.75	8.2	10.25	8	9.75	9	9.6667	9	10	9.6667	9.25	10.25	9.75	10.75	9.2	10.667	9.4	10.5	9.5	11.25
5	5.25	5.6667	5.25	5.6667	5.25	5.25	5.25	6.6667	5.25	5.6	5.6	6.6667	6	6.6667	6.25	6.25	7	6.4	7.75	7.25	8.25	7.25	8.6667	7.6	9	8.6667	8.75	8.25	8.5	9.6667	8.75	9.4	8.5	9.6	8.6	10.667	9.3333	10.667	8.75	10.667	9	10.667	11	9.5	10.75	10	10.6	10.75	10.75
4.75	5.25	5.25	5.4	5.25	5.6667	5.25	5.75	6.25	5.4	6.25	5.4	6.6667	6.25	6.4	6.75	6.75	6.6	6.5	7.25	7.6667	7.4	7.75	8.75	7.6	8.6667	7.75	9.25	7.5	9.75	8	9	9.25	9.75	8.75	8.75	10.667	9	10.25	9	10.667	9.6667	9.75	10.333	11	9.25	10.667	10.667	10	10.4
4.6	5.25	4.6	5.75	5	5.75	5.25	5.4	5.6	5.4	6.25	5.6	6.4	6.25	6.6	6.6667	7.5	6.25	7.75	6.75	7.4	7.6667	8	7.6	7.75	8.6667	8.75	9.25	7.5	9	9	10	8.6667	9.75	8.75	9.4	9.5	9.5	9.75	9.5	10.25	9.4	10.667	10	10.4	9.4	11.25	9.25	11.5	10
5.25	5.25	5.25	5.25	5.25	5.6	5.6667	5.6	5.25	5.6	5.6	6.6667	6.25	6	6.25	6.75	7.25	6.75	7.4	6.75	8	7.25	8.25	7.5	8.25	7.75	8.6667	9	8	9.25	9.3333	9.75	8.4	9.6	9.75	10.667	8.75	10.5	9.6667	10.667	9.75	9.75	9.8	9.75	10.4	10	10.5	10.75	11.667	9.75
5.25	4.6	5.25	5	5.6667	5.25	5.25	6.25	5.4	6.25	5.6	6.6667	6.25	6.75	6	6.75	6.6	6.75	7.25	7.25	7.6	7	9	8	8.6667	7.5	8.6	7.75	8.75	8.5	9.75	8.6	8.5	9.75	9.6667	9.6	9.4	10.5	8.6667	10.25	8.75	10.667	10.333	11.25	9.5	10.4	11	10	10.75	11.333
5	5.25	5.4	5	5.25	5.4	5.6667	5.4	6.25	5.6	5.6	6.6667	5.5	6.75	6.6667	7.25	6.25	7.25	7.25	7.25	7	7.5	7.6	7.5	8.25	8.25	8.75	7.75	9.25	8	9.6667	8.4	9.25	9.6667	9.4	9.4	9.5	9.6	9.6667	9.75	9.5	10.5	9.6667	10.25	10.333	11.25	10.333	10.5	10.75	10.75
5.25	4.6	5.25	5.25	5.25	5	5.25	5.25	5.4	5.25	6.6667	5.6	6.25	6	6.25	6.4	6.4	7.6667	6.5	7.75	6.75	8.25	7	8.6667	7.4	8.25	8.6667	9	8.6	8	9.25	9.3333	9.6	9	10.25	8.75	10	9	10.75	9.25	10	9.75	10	11	9.75	10.6	10	11.25	10.5	12
5	4.6	5	4.75	5	5.6667	5.4	5.25	6.25	5.25	5.75	5.6	6.4	6.25	6.75	6.4	6.6	7	7.6667	7.75	6.8	7.75	7.6667	8.75	7.75	8.4	8.6667	8.6	8.25	8.75	8.75	8.75	9.25	8.4	10.25	9	10.667	9.75	10.667	9.25	10.75	9.75	10.75	10	10.5	10.5	10.25	11.25	10.5	11
4.6	5.6667	5.6667	5.6667	5.6667	5.6667	5.6	6	6.6667	5.4	6.25	6.6667	6.25	5.75	6.6	6	6.8	6.4	7.6667	7	7.25	7.6	7.5	8.25	8	8.5	8	9.25	7.75	9.75	9	10	8.5	9	8.75	9.75	10.25	10	10	9	10.25	9	10.5	9.75	10.75	10.333	11.25	10.5	10.75	10.75
4.6	5.4	5.25	5.6	5	5.4	5.25	5.4	6	5.6	6.25	6.6667	6.25	5.75	6.4	6.6667	6.75	6.5	7.6	6.75	8.25	7.6	7.75	7.6	7.75	8.6667	8.25	8.6	9	9.25	8.75	9.4	8.75	9.75	9	10.25	9.25	10	9.75	9.75	10	10.333	10.75	10	10.75	10.333	11.75	10.25	12	10.5
5.25	5.25	5.25	5.25	5.25	5.4	5.25	6.25	5.6667	5.6	6.25	5.75	6.25	6.6667	6.4	7	7.25	7	7.4	7	8.25	7.6667	8.6667	7.25	8.75	7.75	8.25	8.4	8.5	9.25	8.25	10	9	9.6	9	10.667	9	11.25	9	11	10	11	10.75	10.75	11	11	10.75	10.25	12.5	11.667
5.6667	5.25	5.6667	5	5.4	5.4	5.4	6.25	5.75	6.25	5.4	6.75	5.6	6.4	6.4	7.6667	6.6	6.5	7.6667	6.75	7.4	7.75	8.25	8	8.75	7.5	9	8.25	9.6667	8.5	9.6667	8.5	9	9.75	9.25	10.25	10	10.75	10.333	10.4	9.75	11.667	9.5	11.25	10	11.75	10.5	10.5	11	11
5.4	5.6667	5.6	5.25	5.6	5.4	5.25	5.6	5.6	5.6	5.6	6.75	5.75	6.6	6.25	7.25	6.6667	7.75	7	8	7	7.25	7.5	7.75	8.6667	8	8.6	8	9.6667	8	10	8.5	9.75	8.75	10	9.75	9.6	9.5	9.75	10.25	10.75	10.6	9.5	11.5	10	11.75	11	11.6	11.2	11.75
5.25	5.25	5.4	5.6667	5.6	5.4	6.25	5.4	6.25	5.6	6.25	6.25	6.6667	6.4	6.75	6.6	6.4	7.6667	6.5	8	7.25	7.4	7.25	8.6667	7.75	8.25	8.75	8.6667	9.6667	8.25	9.6667	8.75	9.6	9	10.25	9	10.75	10	10.75	9.5	10.75	10.75	10.667	10.75	10	11	10.6	12.333	10	12.667
5.25	5.4	5.25	5.75	5.4	5.6667	5.4	5.25	6.6667	5.4	6.6667	5.6	6.6	6.25	6.25	6.25	7.6667	7.25	7.6667	7.6	7.75	8.25	7.4	8.75	7.75	8.4	7.75	9	8.25	9.6667	9.25	8.25	9.6667	9	9.6	9	10	10	11	10.333	10.667	10.333	11	10.75	11	10.8	12	11	11	11.75
5.6667	5	5.6667	6.25	5.25	6.25	5.25	5.6	6.6667	6.6667	6.6667	6.25	6.4	6.25	6.75	6.6667	7.4	6.4	7.25	7	7.25	7.6	7.6	7.6	7.75	9	8	9.6667	8.75	9.6667	8.25	10.25	8.5	10	9.4	9.25	9.6	9.5	10.667	10.333	10.4	9.5	10.75	10	11.667	11.333	12.333	10.75	11.75	12
4.75	5	5.6667	5.6	5.25	6.25	5.6	5.6	5.6	6.25	6	6.6667	6.25	6.25	6.6	6.4	7	6.5	7.4	7.6667	7.4	7.25	7.75	7.6	8.6667	8.6667	7.75	8.6	8	9	8.6	9.75	8.8	10.25	9	9.6	9.25	10.75	10	10.333	10.4	9.5	10.4	10.25	11.667	10.4	11.25	11.333	12.667	12.5
5.6667	5.4	5.25	5.6	5.4	6.25	5	6.25	5.6	5.6	6.6667	6	6	6.25	6.4	6.6	7.6667	6.5	7.6667	7.6667	8.6667	7.75	8.6667	7.25	8.4	7.75	8.75	8.6667	8.5	8.4	8.25	9.6667	9.6667	9.6	9.6667	10.667	8.8	10.75	10.333	11	9.75	11	10	10.5	10.5	10.5	11.4	11.75	11.75	10.5
5.4	6	5.75	5.6	5.4	5.6	6.25	5.75	5.6	6.4	5.5	6.75	5.75	6.4	6.6667	7.25	6.4	7.6667	7.25	7.25	8.25	7	7.5	7.5	8.2	8	9.25	7.5	9.6667	8.75	9.75	8.75	9.25	8.75	9.5	9.4	9.25	10.75	10	11	10.75	11	10	10.4	10.4	11.75	11	11.5	11.8	12.333
5.4	5.25	5.4	5.25	6.25	5.25	6.25	6.25	6.6667	6.25	5.6	6.4	6.6667	6.6	6.4	7.6667	6.4	7.25	6.75	7.6	7.75	7.5	8.25	7.75	8.25	8	8.4	8	8.6	8.4	9.6667	8.4	10	8.75	10.667	10	9.75	9.6	10.667	10.75	9.5	10.5	10.75	11.25	10.667	11.6	11	12	12.333	12.75
5.25	5.25	5.6	5.6667	6.25	5.4	6.25	5.5	6.25	5.75	6.25	6.6667	6.25	6.25	6.75	6.25	6.4	7.4	6.5	7.6	6.75	7.5	7.25	8.4	7.5	8.75	8.6667	9	8.6667	8.5	9.6667	8.5	9.75	9	10.667	9	11	9	10.667	10.667	10.4	10	10.25	11.667	10.25	11.667	11.667	11.75	11.5	13
5.6667	5.25	5.6	5.4	5.6	5.6	6.25	5.6	6.25	6.25	6.4	6.6667	6.6	6.4	6.6	6.4	7.6667	6.75	6.6	7.25	7.75	7.75	7.75	7.6	7.4	8.4	7.8	8.6	8.4	9.25	9.75	8.75	9.75	8.75	10.25	8.75	10.75	9.4	10.6	10	10.75	10.2	11.667	10.25	12	11.667	11.5	12.5	11.5	13
5.25	5.4	5.4	5.6	6.25	6.25	6	5.75	6	6	6.4	5.6	7.25	6.6667	6.6	6.5	7.25	7.6667	7.6667	7.6667	7.25	7.75	8.6667	8.25	7.5	8.6	7.6	9.3333	7.75	9.6667	8.75	10	8.6	9	9.75	9.75	10	9.5	10.667	9.5	10.4	10.667	10.75	11	11.75	10.6	11.75	11	12.667	12
5.25	5.4	5.25	6.25	5.75	6	5.6	6.6667	6.6667	6.25	6.25	6.4	6.4	6.75	7.6667	6.5	7.6667	6.75	7.6	6.75	8.25	7.4	8.25	7.5	8.6667	8.75	8.4	8.75	8	9.6667	8.5	10	8.75	10.25	9	10	10	10.75	9.75	9.75	9.6	10.4	10.75	10	11.25	12	12.667	11.4	12.667	12.333
5.25	5.6	5.4	5.6	5.4	6.6667	6	6.4	5.75	6.25	6	6.6	6.25	6.4	6.6	7.25	6.4	6.5	7.6667	7.75	7.6	8	8.6667	7.75	8.6667	7.6	8.6	8	8.5	8.6	8.75	9.25	9.25	9.25	9	10.333	9	10.75	9.75	10.75	9.75	10.4	10.75	11.667	10.8	10.75	11.75	12.333	12.667	11
5.4	5.4	5.4	5.6	5.75	6.6667	5.6	6	5.75	6.25	6.25	7.25	5.75	6.5	6.25	7.6667	6.6	7.4	7.75	7.25	7	7.4	8.25	7.5	7.75	7.75	9.3333	8.6667	9.25	8	9.5	8.4	9.6667	9.75	9	9.5	9	10.667	10	11	9.8	10.4	10	11.75	11.5	11.6	11	12	11.75	12
6.25	5.6667	5.4	5	5.6	6.3333	6.25	6.25	6.6667	6.25	6.25	6.4	6.75	6.6	6.75	6.6	7	7.6667	7.25	7.25	7.25	7.25	7.4	7.5	8.6667	7.6	8.6667	9.3333	8.75	8.75	9.75	8.6	10	8.75	10	8.75	10.5	10	10.25	10	10	10.75	10.5	11.667	10.5	12.667	10.5	13	11	13
5.6	5.4	5.4	5.4	5.75	5.4	6.4	5.6	6.75	6.75	6.4	6.6667	6.4	6.6	6.75	7	6.6	7.75	6.75	7.4	7.2	8.25	7.4	8.6667	7.4	8.4	7.75	8.4	8.75	8.25	8.75	8.4	10	8.75	9.75	8.6	10.25	9.75	10.75	9.75	10.75	11	11	10.6	10.75	12.333	11	11.75	11.25	13.333
5.25	5.4	5.4	5.6	6.25	5.4	6	5.75	6.4	5.75	6.25	6.25	7.25	7	6.75	6.4	6.75	7.6667	7.75	7.6667	7.75	7.6	7	8.6667	7.75	8	8	9.25	8	9.6667	8.4	9.6667	8.75	8.75	10.333	9.25	9.4	9.5	10.75	9.8	11.25	9.4	12	10.5	11.75	10.75	12.333	12.75	12.333	12.75
5.25	6.25	5.25	5.75	5.75	6	5.6	6.6667	6.25	6.25	6.4	6.6667	6.4	7	7.25	6.75	7.6667	6.5	7.25	7.75	7.4	7	7.6	7.6	8.6667	8.6	8	9	7.5	9.2	8.75	9.75	8.75	10.25	8.8	10.25	9.75	9.25	10.667	9.75	10.5	10.667	11.5	10.75	12	10.4	12.75	11.6	13.5	12
5.4	5.6	5.6	6	5.6	6.6667	6.25	6.25	6.6667	6.25	6.6	6.6	6.6	6.4	7.25	6.5	7.6667	6.75	7.4	7.6667	7.4	7	8.25	7.4	8	8.6667	8.25	8.75	8.25	9.25	8.5	9	9	10	8.8	10.5	9	10.667	9.4	9.75	10.25	10.4	10.4	10.5	12.333	10.75	11.75	12.25	12.75	12
6.25	5.6	5.5	6.25	5.4	6.6667	5.6	6.25	6.6667	6.6	6	6.75	6.25	6.75	6.6	7.6667	6.6	7.6667	8	7	7.25	7.75	8.25	8	8.25	7.75	8.6	8.25	8.75	8.4	8.25	8.6	8.5	9.6667	9.6667	9.75	9.5	9.75	9.8	11	10.333	11	10.75	10.75	10.75	12	11.2	12.333	12.75	11.75
5.4	5.4	5.6	5.6	6.25	5.75	6.6667	6.25	6.6667	6.4	6.75	6.75	6.4	7.25	6.75	7.6667	7.3333	7.25	7.75	8	7.4	7.75	7.5	8.3333	8.4	7.75	8.5	8	8.75	8.2	9.25	9.3333	9.75	8.5	9.6667	9.4	9.75	10.333	9.25	10	9.75	10.75	10.5	11.5	10.5	12.25	11.6	12.75	11.75	12
5.6	5.4	6.25	5.6	6	5.6	6.4	6.25	6.25	6.25	6.25	6.4	6.6	7.25	6.5	7.6667	6.75	7.25	6.75	7.25	7	8.25	7.6	7.5	7.4	8.6667	8.25	8.25	8.4	8.75	8.6	9	9.75	9.3333	10	9.2	9.6	10.333	9.6	9.75	9.75	10.4	10	11.25	10.4	11.5	11	12.25	11.8	12.6
5.4	5.6	5.6	5.4	5.6	5.6	6.75	5.6	6.25	6.75	6.25	6.4	6.4	7.6667	6.75	6.75	7	7.25	7.75	7.5	7	7.6	7.4	8.6667	7.75	8.6667	8.6667	8.4	8.4	8.25	8.6	8.75	8.75	8.8	9	9	10	9.4	11	9.6	10.75	10.667	10.75	11.25	10.75	12	11.5	12.667	11.5	13
5.25	5.5	6.25	6.25	5.75	5.5	6.25	6.75	6.4	6.75	6.6	6.25	7.25	7	7.25	6.75	7.25	7.25	7.25	7.6	7.25	8	7.5	8.25	8	8.75	8.6667	9.25	9	8.75	9	8.6	8.4	9.25	9.75	8.75	9.4	9	9.75	10	10.25	9.75	11	10.4	12	11	12.25	11.4	11.75	12.4
5.25	5.6	5.6	6	6.25	6	6.25	6.25	6.6	6.25	6.4	7.3333	7.25	6.6	7.25	6.75	7.4	7	7.6	8	8.25	7.6	7.6	7.6	7.75	8.6667	7.5	8.5	8	9.25	8.5	9.6667	8.5	9.4	8.75	9.4	10	9.4	10.667	9.75	10.25	10	11	10.4	11	11	12.25	11.75	12.75	12.2
5.25	6.25	5.4	6.25	6.25	6.6667	5.75	6.25	6.6667	6.4	6.6	6.5	6.6	6.5	6.6	6.6	7.4	7	7.75	8.3333	7.6	7.4	8	8	8.25	7.8	8.6	8.6667	9	8.6	8.4	8.75	8.5	9.75	9	9.4	9	10.25	10	9.75	9.6	10.75	10.75	10.5	10.8	10.6	11.6	11.25	12.6	12
5.6	5.4	5.4	5.4	6	6	6	6.4	6.6667	6.6	6.6667	6.6	6.4	7	7	7.6667	7.4	7.6667	7.5	7.75	7.5	8	8.25	8.3333	8.25	7.5	8.4	9	8.6	7.75	8.75	8.8	8.75	8.75	9	10	9	9.4	10.333	9.75	10	10.75	9.75	10.4	11.5	11.667	11.75	11.5	12	12
6.25	5.6	6.6667	6.25	5.75	6	6.6667	6.25	6.6667	6.6	6.4	6.4	6.75	7.25	6.75	7.25	6.8	7.75	7.75	7.4	8	7.25	7.75	7.75	8	8	8.4	7.75	9.25	8.4	9.25	8.4	9.25	9	9.25	8.75	9.25	9.5	9.4	9.75	9.75	10.4	9.75	10.75	11.333	12.333	11	11.4	12.5	12.75
6.25	5.4	5.6	5.4	6.25	6.25	6.75	6.6667	6.6	6.25	6.25	6.6	6.75	7.25	6.75	7.4	6.75	7.6	6.75	7.6	8	8.75	7.5	8	8	8	8.75	8.75	8.5	8	9	8.5	9.4	9.5	10	8.75	10.25	10	10	9.4	10.75	11	10	10.5	10.25	11	10.5	11.75	12	12.667
5.4	5.4	5.4	5.8	6.25	6.25	6.25	6.25	6.6	6.6667	6.6	6.5	7.6667	6.75	7.6667	6.75	7.25	7.6	8	8.25	7.75	8.6667	8.3333	8	8	8.6667	7.5	8.25	8.75	8.4	8.6	8.5	9.25	8.75	9.6667	9	9.4	9	9.75	9.2	10.75	10.25	10.75	10.75	10.5	11.25	11	12	11.25	13.333
5.25	5.6	5.6	5.75	6	6.25	6.25	6.75	6.4	6.25	7.25	6.4	7.25	6.6	7.4	7	7.4	7.75	7.6	7.5	7.4	8	8	8.25	7.5	8.6667	8	8.4	8.6667	9.25	8.6	8.75	8.8	9.75	9.5	8.75	9.75	10	9.6	9	10.4	9.75	10.6	10	10.5	11.333	12	11.4	11.75	12.75
5.25	6.25	5.4	6.25	5.6	6.6667	6.25	6.25	6.25	6.4	6.4	6.75	7.25	6.8	7.4	7	7.4	7.6667	7.6	7	7.5	7.75	8	8	7.75	8.6667	8.75	8.75	8.5	8.4	8.4	9.25	9.75	9.25	9.5	10	9	9.25	9	9.5	10.4	10.667	10.4	10	10.75	11.333	11.667	11	12.75	11.75
5.25	5.6	5.6	6	6.25	6.25	6.25	6.25	5.75	6.4	6.25	7.25	6.75	7.6667	7	7.25	7.4	7.75	7.4	7.75	8.6667	7.75	8.25	7.75	8.5	7.75	8.6	8.4	8.5	8.4	9.3333	9.6667	8.5	9.25	9.3333	9.5	9	10	9.2	10.25	10.5	9.6	10.667	11	11.5	10.5	11.6	12	12	11.6
6.25	5.25	6.25	6	5.6	6	6.6667	6.4	6.4	6.4	6.4	7.25	6.6	7.25	6.6	7.25	7.5	7.25	7.6	8.6667	7.75	7.8	8	7.75	8.25	8	8.6	9	9.25	8.4	9.6667	8.75	8.75	9.75	8.75	9.4	10	9.4	9	9.75	9.4	10	10.333	10.4	10.667	10.75	11.667	11.5	12.5	11.75
6.25	6	5.4	5.6	5.75	6	5.75	6	6.4	6.4	7	7.25	6.4	7.75	6.75	7.6	7	8.25	7.6	7.75	8.5	7.75	8	7.75	8.4	8	8.75	8.2	8.75	8.4	9.25	8.4	9.6667	9.6667	9.25	10	9.25	8.8	9.5	9.75	9.5	10.25	10	10.4	11	11.667	10.75	12.25	12.333	12
5.6	5.4	6.25	5.25	6.25	5.6	6.4	5.6	6.6667	6.4	6.6	6.75	7.25	7.25	7.4	7.25	7.4	7.4	7.2	7.6	8	8.75	7.75	8.6667	7.75	8.75	8.5	8.25	8.4	8.5	9.6667	9.3333	9.25	9.5	9	9.4	9.4	8.75	9	9.6	9.5	9.6	10.25	11	10.5	11.75	10.75	12.75	11.4	12.75
5.6	5.4	5.6	6.25	6.25	6.25	6.75	6.25	6.25	6.4	7.25	7	7.25	6.6	7.25	7.6667	7.25	7.6	7.4	7.75	8.3333	8	8	8.6667	8.3333	9.25	8	9	9.5	8.5	9	9.6667	8.8	8.75	9.6667	9	9.4	9	10.25	9.4	10.25	10.5	10.75	10.6	10.4	11.5	11.75	12	11.25	12.5
5.4	5.4	5.4	5.4	6.25	6.25	6	5.75	6.25	5.75	6.6	6.6	7.25	7.6667	7.75	6.75	7.4	7.4	7.25	7.6	7.5	7.75	7.75	8.4	7.8	8.6	8.5	8.6	8.75	9.25	8	9	9.5	9.6667	9.75	9.4	9.4	10	9.6	9.4	10.667	10	10.25	10.75	10.6	11	11.4	11	11.5	13
5.25	5.6	5.75	6.25	5.25	6.25	5.6	6.6	6.25	6.25	6.25	6.4	6.6	6.4	7.4	6.8	8.25	7.2	8.25	7.4	8.75	8	8.25	8	8.5	9	8.5	9.25	9	8.75	8.4	9.6667	9.3333	9.4	10	9.6	9	9.4	10	9.75	9.75	9.75	9.75	10.75	11	10.5	11.4	11	12.667	12.5
5.4	5.6	5.6	5.25	5.6	6.25	5.4	6.75	6	6.4	6.6667	6.6	7.25	6.6	6.8	7.25	7.25	7.5	7.4	7.6	8	8.3333	8.4	9	8.6	8	8.25	8.75	8.6	8.4	8.8	8.75	9	9.6667	9.5	9.4	10	9.4	9.6667	10.25	9.6	10.75	10	10.6	10.75	10.5	11	12	11.75	11.75
5.4	5.4	5.6	5.6	5.75	6.6667	5.4	6.25	6.6667	6.4	6.25	7.25	6.6	7.25	7.25	7.25	7.75	7.4	7.6	7.6	8.6667	7.5	8.25	8	8.25	8.5	9.6667	9	8.6	8.4	9.25	8.75	9.6667	8.8	10.333	9.5	9.75	9	9	10.667	10.5	10.25	10.75	11.25	10.6	10.6	11.667	11.75	12	12.5
5.6	5.6	6.25	5.4	5.4	5.6	6.6667	6.25	6.25	6.25	6.25	6.4	6.5	7.25	6.5	8	6.6	8.25	7.6	8.6667	7.75	7.5	8	8	8.25	9	8.6	9	9.6667	9.5	9.6667	9	9.25	8.6	9.6	9.2	9.25	9.6667	9.75	10	10.333	10.667	9.75	10.75	10.75	11.25	11.5	11.6	11	12.667
5.4	5.6	5.4	5.6	5.6	5.6	6.25	6	6.75	6.6667	6.4	6.4	6.5	6.6	6.6	7	7.6667	7.6	8	7.75	8	8.75	8	8.4	8	8.75	8.5	8.5	8.4	8.5	9.25	9	9.25	9.6667	9.6	10	9.6	9.4	9.6	9.2	10.667	10.333	10.25	10	10.5	11.333	10.8	11.5	11	12.4
5.25	5.6	5.4	5.4	5.4	6	6	6.25	6.4	6.25	6.4	6.4	7.25	6.6	7.25	7.25	7.6667	7.4	7.25	8.25	7.5	8.6667	7.75	8.6667	8.75	9.25	8.6	8.6	8.4	8.6	9.3333	9.6667	9	9.6667	9.4	9	9.6	9.4	10.25	10.333	10	10.333	10.75	11.25	10.25	11.5	11.25	12	11.667	12
5.75	5.4	5.4	5.4	5.6	5.6	5.6	6.25	6.25	6.25	6.4	6.4	7.25	6.75	7.25	6.75	8	7.6667	8.25	8	8.25	7.5	8.25	8.25	8.25	8.25	8.5	8.6	8.75	9.25	9.3333	9.6667	8.6	9.25	9	10	9.75	9.75	9.5	10	9.75	10.5	10	11.25	10.4	11.5	11	11.75	12	11.75
5.6667	5.25	5.75	5.4	5.25	5.6	5.4	6	6.25	6.25	6.25	6.4	7.25	6.75	6.6	7	7	7.4	7.75	6.75	8.6667	7.75	8.25	8.25	8.6	8.4	8.5	8.6	8	8.5	9.5	9.6667	8.75	9.25	10.25	8.75	9.4	9.4	9.6	10.667	11	9.75	10.75	11	11.5	10.75	11.75	11	11.25	11.6
5.6667	5.25	5.6	5.4	5.25	5.6	6	6.25	6	6.25	6.6667	6.6	6.25	6.6	7.6667	7.6667	7	7.25	7.4	8	8.25	7.6	8.25	7.75	8.75	7.75	8.6	8.6	8.6	8.75	8.5	8.75	9.6667	8.75	8.8	9.25	10.5	10.25	9.75	9.75	10.5	10.75	10.2	11	10.4	10.5	10.8	12.333	12	12.5
5	5.25	5.6	5.4	5.4	5.6	6	6	6	6	6.6667	6.4	6.4	6.4	6.6	7.25	6.6	7.25	7.4	7.25	7.75	7.5	8.25	7.75	8.4	7.75	8.6	8	9.25	8.4	9.25	8.75	9.6667	9.4	9.4	9.8	9.25	9.75	10.333	9.75	9.5	10	11	10	10.8	10.6	11.5	11.6	11.75	11.75
5	5.6667	5.6	5.25	5.6	5.4	6.25	6.25	6.25	6	6.25	6.4	6.25	6.6	6.4	7.25	7.75	7.25	7.6667	7.6	7.4	8.25	7.6	8	8.25	8.25	8.6	9	8.4	9.3333	9.4	9.75	9.25	9.4	9.4	9.4	9.4	10	9.6	9.75	10.333	10	10.75	10.4	10.75	11	11	11.5	11.6	12.667
5.25	5.4	5.25	5.4	5.4	5.4	5.6	6.25	6.25	6.25	6.25	6.25	6.25	7.6667	6.5	7.25	7.25	7.4	7.75	7.6	8	8.75	7.75	8.25	9	8.4	8.6667	8.6	8.75	9.25	9	8.75	9.4	8.75	9.4	10.25	10	9.4	10.75	9.4	10	11.25	10.75	10.4	10.5	11	10.75	11	11.6	12.75
5	5	5.25	5.25	5.4	6.25	6.25	6.25	6.25	6	6.75	6.25	6.4	6.6	6.6	6.75	7.25	7	7.4	7.25	7.75	8.25	7.75	9	8.2	9.25	8	8.6	8.75	8.75	9.3333	9.6667	9.2	9.4	9.4	8.75	9.5	10	10.25	10.5	10.667	10.5	10.4	10.6	11.25	11.667	11.667	11.4	12	12.5
5	5.25	5.25	5.6	5.4	5.6	6.25	5.4	6.6667	6.25	6.25	6.4	6.4	6.4	7.25	6.6	7.6667	7.25	7.4	8	8.25	7.4	8.6667	8.25	7.5	8.25	9	9.25	8.6	8.6	8.6	9.25	9.2	9.75	10	9.5	10.333	9.4	10.333	10.667	10.75	11	10.4	10	10.25	10.8	11.25	11.2	11.4	12.5
5.25	5.25	5.25	5.25	5.6	5.6	5.25	6.25	5.6	6.25	6	6.25	6.25	6.4	7	6.75	7.6667	7.25	7.4	7.75	8.25	7.6	7.75	7.6	8	8.75	8.6	8.25	8.4	9	9.5	9	9.75	9.25	9.2	9.4	9.2	10.25	10.5	9.75	11	10.667	10.6	11	11.5	11.75	11.6	12	11.6	11.6
5.25	5.25	5.25	5.4	5.4	5.4	5.6	6.25	6.25	6	6.25	6.75	6.25	6.4	6.6	7.25	7.75	7.75	7.4	7.6667	7.4	7.5	7.6	8.6667	8.25	8.75	8.4	8.75	8.6	8.6	9	9.6667	9.6667	9	10	9.4	10	9.6	10.25	10.25	10.667	10.6	10.5	10.4	11.5	11.667	11.75	11.75	12.333	12.333
5.25	5.6667	5.4	5	5.6	5.4	6.25	5.6	6.25	6	6	6	6.6	6.6	6.6	7.25	6.6	7.75	7.25	7.6	7.4	8.6667	7.6	7.75	8.4	7.75	8.4	8.6	8.6	9	8.6	9	8.6	10	9.4	9	10.25	9.5	10.333	9.6	10.5	10.4	11	10.4	11.5	11.25	11.4	11.4	11.5	11.75
5.4	5.4	5.6	5.6	5.4	5.6	6.25	5.6	5.6	6	6.25	6.25	6.4	6.6	6.6	7.25	6.6	6.6	7.6667	8	7.4	7.6	7.5	7.75	8.6667	8.25	8.75	8.25	8.4	8.5	9.25	8.6	9	9.2	9.4	9.75	9.4	9.5	9.75	9.75	10.5	9.75	11.25	10.5	11	11.25	11.75	11.75	12.25	11.75
5.6667	5.6667	5.6	5.4	5.4	5.6	5.6	5.6	6	6.25	6.25	6.75	6.4	6.25	6.4	6.6	7.6667	7.25	7.4	7.6	7.4	8.25	7.75	8	7.5	8.6667	8.4	8.6	8.5	8.75	9.3333	8.5	9.4	9	9.4	9.75	9.25	9.6	10.667	9.75	10.75	10.4	11	10.8	11.333	11.667	11.75	11.25	12	12.667
5.75	5.4	5.4	5.6	5.4	5.6	5.4	6	6	5.6	6.25	6.6667	6.4	6.25	6.6	7.25	7.6667	7.25	7.25	7.25	7.4	7.6	7.4	7.75	8.6667	8.75	7.75	8.4	8.6	9	9.3333	9.6667	8.6	9.4	9.5	9.75	9.6	10	9.6	10.333	10	10.75	10.25	10.4	11.25	10.8	10.75	11	11.5	12.5
5	5	5.5	5.4	5.4	5.6	5.4	5.6	5.4	6.6667	6.25	6.4	6.25	6.6	6.6	6.4	7.25	6.6	7.75	7.75	7.6	7.4	7.6	7.4	8.25	8	8.6667	8.4	8.4	8.6	8.75	8.8	8.6	9.4	10	9.4	9.4	9.4	9.75	10	10.75	10.667	11.333	11	10.4	11.75	11.25	12	11.6	11.8
5.4	5.25	5.25	5.4	5.6	5.6	5.4	6	5.6	6	6.25	6	6.6	6.4	6.6	7.25	7	7.25	7	7	7.4	8	8.3333	8	8.75	7.6	8.25	8.4	8.25	8.6	8.6	9	8.75	9.4	9	10	9.4	10.25	10	10.25	10.75	10.25	11	11	11.5	11	11	11	12.25	12.667
5.6	5.25	5.25	5.4	5.25	6.25	5.6	6	5.6	6	6.6667	6	6	6.4	6.4	6.4	6.6	7.25	7.6667	7.25	7.4	7.5	7.6	7.5	8.4	7.75	8.25	8.2	8	8.4	8.75	8.75	9.6667	9.25	9.25	9.25	10.333	9.6	10.5	10.25	10.25	10.667	10.2	10.5	10.6	10.75	12	12	12	12.5
6.25	5.75	5.6	5.6	5.6	5.4	5.75	5.6	6.6667	6.25	6.25	6	6.75	6.4	6.6	6.6	7	7	7.25	7.4	7	7.6	7.75	7.4	7.6	7.75	8	8.25	8.4	9	9	8.75	9.6667	9.25	9.75	9.4	9.4	9.4	10.333	10.25	10.667	10	10.75	10.75	10.667	11.667	11.4	11.25	11.4	11.4
5	5.25	5.4	5.4	5.6	5.6	6.25	5.6	5.75	6	6.25	6.25	6.4	6.4	7.25	6.6	6.4	7.25	7.2	7.25	7.25	7.6	7.4	8	7.75	8.25	8.6667	8.6667	8.4	8.25	8.6	8.5	8.6	9.75	9.25	9.75	9.75	9	10.25	10	10.25	9.75	10.25	11.333	11	11.25	12	12	12.25	12.25
5.25	5.6	6.25	5.4	5.4	5.6	6.25	5.6	5.6	5.75	6.25	6.25	6.25	6	6.6	6.4	6.6	6.6	7	6.6	7.75	7.6	7.6	8.25	7.6	8.25	8	8.75	8.75	8.4	8.6	8.4	9.25	8.5	9.25	9	10	10.333	9.75	10.333	10.25	10.333	11	11	10.4	10.75	11.667	12	11.4	12.25
6	5.6	5.4	5.4	5.4	5.4	6.25	5.6	6.25	5.4	6	6.6667	6	6.4	6.4	6.4	7	6.6	6.6	7.3333	7.25	7.4	7.4	7.75	7.75	8	7.75	8.75	9	8.6	9	8.4	9.25	8.75	9.6667	9.6667	10.25	9.25	9.6	9.75	9.75	9.5	10	11.333	10.6	11.333	11.25	11.4	11.4	11.75
5.4	5.25	5.6	5.6	5.6	5.6	6	6	5.6	6.25	6.25	6.25	6	7	6.4	6.6	7.25	6.6	7	7.25	7.4	7	8.25	7.4	7.6	8	7.75	8.6667	8.25	8.6667	8.6	8.6	8.6	9.6667	8.75	9.25	9.4	9.6	9.6	9.75	10	11	10	10	10.6	11	11.25	11.75	11.6	12
5.4	5.25	5.4	5.6	5.6	6.25	5.6	5.6	6.6667	6.6667	6.25	6	6.25	6.25	6.25	6.6	7.25	7.6667	7	7.25	7.4	7.75	7.6	7.6	7.25	7.6	8.6667	8.25	7.75	8.6667	8.4	9.6667	8.25	8.75	9.25	9.4	9.6667	9.4	10	9.75	10.667	9.6	9.75	10.25	11	11	11.667	11.5	11.25	11.667
5.25	5.6	5.4	5.25	5.4	5.6	5.6	6.25	5.75	6.25	6.6667	6.25	6	6.25	6.6	6.6	6.75	7.25	7.25	6.75	7.25	7.4	7.75	7.6	7.6	8.6667	7.75	7.6	8.25	8.4	8.25	8.75	8.6	8.6	8.75	9.25	9.6667	9.6667	9.6667	10	10.25	9.6	10.5	10	10.75	10.75	11.2	10.75	11.667	11.5
5.25	5.6	5.6	5.4	6.25	5.6	5.6	6.25	5.6	6.6667	6.25	6.25	6.6667	6.25	6.6	6.4	6.75	7	7	7.6	6.75	8.25	7.4	7.25	7.6	8.25	8.6667	7.75	8.25	7.75	8.4	9	9.25	8.6	8.6	9	8.75	9.75	9.75	10.25	9.75	10.25	9.75	10.25	11.333	10.75	11	10.75	11.75	11.667
5	5.4	5.4	5.6	6.25	6	6.25	6	6	6.6667	6.25	6.6667	6.25	6.25	6.75	6.6	6.4	7.25	6.75	7	7	7.25	7.6	7.6	7.5	7.6	8.6667	8.25	8.75	8	8.25	8.4	8.6	8.25	8.4	8.4	9.6667	9.75	10	9.6	9.4	10.25	10.75	10.75	10.75	10.4	11.333	10.6	12	11.25
5.6667	5.75	5.25	5.6	5.4	5.6	5.6	5.6	6	5.6	6	6.25	6	6.25	6.4	7	6.5	7.25	7.75	7.25	7.4	7	7.2	7.4	7.6	7.6	7.5	8.4	8.6667	7.75	8.75	8	8.4	9.6667	8.4	8.6	10	9.75	9.4	9.6	9.6	10	10.75	9.75	10.667	11	10.4	11.333	11.75	11.25
5.75	5.5	5.75	5.4	5.6	5.4	5.4	6.25	6.25	6	6	6.4	6.25	6.75	6.25	7	7	6.6	7	7.25	7.25	7.6667	7.6	7.4	7.6	8.6667	8	8.6667	8.6667	8	8.75	9	9	8.6	8.4	9.6667	9.25	9.6667	9.75	9.4	9.4	9.75	10.25	9.75	10.667	10	10.75	10.75	12	12.333
5.75	5.4	5.25	5.6	5.6	6.25	5.6	6.25	6.25	6.25	5.75	6.25	6	6.25	6	6.6	7.25	6.75	7	6.75	7.25	7.2	7.25	7.4	7.4	7.75	8	8.6667	8.6667	7.75	7.6	8.4	9	8.25	8.5	9.25	9.25	9.6667	9.6667	9.25	10	9.6	9.4	9.5	10.667	10.5	10.6	11.333	10.75	11.2
5	5.4	5.6	5.4	5.25	5.4	5.6	6.25	5.4	5.75	6	6.4	6.25	6.25	6.4	6.25	6.25	6.75	6.75	7	7	8	7.6	7.6	7.6	7.4	8.25	8	7.6	8.6667	8.25	8.75	8.4	8.5	8.75	8.6	9.6667	9.6667	9	9.6	9.75	9.6	10	10.25	10.75	10.4	10.25	10.8	11	11.4
5	5.25	5.25	5.25	5.4	5.4	5.4	6.25	5.6	6	5.6	6.6667	6.75	6	6.4	6.75	6.4	6.6	6.6	7	7.25	7.25	7.25	7.4	7.6	8	8	7.6	8.6667	7.6	8.4	8.75	8.25	8.75	8.4	8.6	9.3333	9.6667	10	9.75	9.75	9.25	10.333	10.25	9.75	10.25	10.25	10.4	11.5	11.667
5.6	5.4	5.25	5	5.4	5.6	5.4	5.4	5.4	6	6.25	6.25	6.75	6	7	7.25	6.6	6.75	6.8	7	7	7.4	7.6	7.5	7.4	8	8.25	7.6667	8.25	8.6667	8.6667	8	8.75	8	8.6	9	9.25	9.25	9.25	9.25	10	9.4	9.25	9.25	10.667	10.25	10.25	10.25	11.333	10.6
5	5.25	5.4	5.6	6.25	5.6	5.6	5.6	6.25	5.75	6	6.25	6.25	6.25	6.25	6.25	6.4	7.25	7	7.25	7.75	7.6	7.4	7	7.75	7.6	8.5	7.6	7.4	8.25	8.25	8	8.25	9.25	8.75	8.4	9	8.75	9	9.75	9	9.75	10.25	9.6	9.5	10.25	10	11	10.75	10.75
5.25	5.4	5	5.25	5	5.6	5.4	5.4	6.25	5.6	6	6.25	6.25	6.25	6.4	6.4	6.4	6.5	7.6667	6.75	7.75	7.4	7.6667	7.25	8.3333	7.6	8	7.6	8.2	8.4	8.75	8.25	8.25	8.25	8.6	8.5	8.75	9	9	9	9.25	9.75	9.4	10.75	10.667	10.333	9.75	10.75	10.25	11.25
5	5.4	5.75	5.25	5.4	5.4	5.25	5.6	6.25	6.25	6.25	6.25	6	6.6667	6.25	6.6	6.4	6.75	7.25	6.75	7	7.75	7.6667	7.4	7.6	7.6667	8	7.6	7.6	8	8	8.75	8.75	8.4	8.75	8.5	8.5	9.6667	8.6	8.75	9.75	9.75	9.4	10.333	10.25	10.333	10.25	10.2	11	11.2
5	5.25	5.4	5.4	5	5.4	5.4	6.25	5.6	6.25	6.25	6	6	6.25	6	6.6	6.4	6.6	7.4	6.6	7.4	7.2	7	7.4	7.4	8.25	7.75	7.5	8.6667	8.75	8	8	8.75	8.25	8.2	8.6	8.6	9.25	8.75	8.6	9.75	9.4	9.4	9.4	9.5	9.25	9.6	10.75	10.5	11.75
5	5.25	5.4	5.25	5.25	5.6	5.4	5.4	5.6	6	5.6	6	5.6	6.25	6	6.25	6.5	6.6	6.75	6.75	7.4	8	7.25	7.75	8	8	8	8.75	8.25	8.75	8.25	8.4	9	8.6667	8	8.6	8.6	9.25	8.75	8.6	9	9.6667	9.4	9.6	10	9.6	10.75	10	11.25	10.75
5	5.25	5.4	5.4	5.25	5.4	5.4	5.4	5.6	5.6	5.4	6	6.25	6	6	6.6	6.6	6.25	6.5	6.75	7.4	7.25	7.4	7.75	7.25	7.75	7.6	8	7.6	8.5	8.6667	8.6	8	9	8.75	8.4	8.5	9.25	9	9.75	10	9.25	10	9.6667	10.333	10.25	10.5	11	10.4	10.4
5	5	5.25	5.25	5.25	5.75	5.75	5.6	5.4	6.25	6.25	6.25	6.25	6	6	6.6	6.75	6.6	6.6	7	7.2	7.6667	7.75	7.4	7.6	7.5	7.5	7.75	8.6667	8.6667	8.25	8	8	8.2	8.4	9.5	9.25	9	8.6	9.6667	9.6667	9.25	9.4	10	10	9.4	10.667	10.4	11	10.667
5.25	4.75	5	5.25	5.25	5.4	5.4	5.6	6.25	5.6	6.25	6	6.25	6	6.25	6	6.25	6.4	7.25	6.6	6.75	7	8	7.6	8	7.6	8.6667	7.75	8.6667	8.6667	8.6667	8.75	8.4	9	8.4	9.25	9.25	8.4	8.6	9	9	10	9.25	9.75	9.75	10.667	10.667	10	10.25	10.75
5	5	5	5	5.25	5.25	5	5.4	5.6	5.25	6.25	5.6	5.6	5.6	6	6.25	6.25	6.4	7	7	6.5	7.25	7.6	7.25	7.2	8.25	8.3333	8.25	8.5	8	8.6667	8	8.75	8.25	8.6	8.75	8.75	8.4	9.75	9.25	9.25	9	9.75	10	9.6	9.75	9.5	10	10.667	10.75
5.25	5	5.25	5	5	5.6	5.25	5.6667	5	5.6	5.6	6.25	6.25	6.25	6	6.4	6	6.2	6.4	6.75	7	7.25	7.4	7.75	7.6	7.4	7.75	8.25	8	7.6	9	8.25	7.75	8.25	9.3333	8.6	9.5	8.4	8.4	9.6667	9.6667	9	9.75	10	10.25	10	9.6	9.75	10.25	11
5.25	5	5	5.25	5	5.25	5.25	5.25	5.25	6.25	5.25	6.25	6.25	6	6	6	6.25	6.4	6.4	6.4	7	7.75	6.75	7.75	7.4	8.25	7.6	7.4	7.5	8	8.6667	8.4	8	8.25	9	8.25	8.2	9.25	8.75	9	9.75	9.25	10	9.6667	9.5	10.25	10.667	10	10	10.75
5	5.25	5.25	5.6667	5	5	5	5.6	5.25	6.25	5.4	5.6	6.25	5.6	6	6.4	6	6.6	6.6	7.25	7	7.6667	7.25	7.75	7.6	7.6	7.4	7.75	8	9	8.75	8.75	8.25	8.5	9	8.4	8	8.6	9.6667	9.25	9	9.25	9.2	9.4	10	10.25	10	9.6	10.75	10.667
5	5.25	5.25	5.75	5.6667	5	5.4	5.25	5.4	5.25	5.4	5.6	6.25	6	6.25	6.75	6.25	6.6	6.25	6.6	7.25	7	7.25	7.25	7.25	7.75	7.6	8.5	8.25	7.75	8.25	7.5	8.6	8.4	8.6	8.75	8.4	8.75	8.75	9.25	8.75	9.6667	9	9.25	9.75	9.4	9.75	9.4	9.6	10.25
5	5.25	5	5.25	5	5	5.25	5.25	5.25	5.4	6.25	6.25	6.25	5.6	6.25	6.25	6.25	6.25	6.6	7.25	7.25	7	6.75	7.6667	7.75	7.4	7.5	7.6	7.6	8.75	8.25	7.75	8.6	9	8.25	9	8.6	8.6	8.75	8.75	8.4	9.6667	9.75	9.6	10	10	10.25	10.25	10.333	10.4
5.25	5.25	5	5	5	5.25	5	5.6667	5.4	5	5.4	5.6	5.6	6	6.25	6	6	6.25	6.4	6.6	6.5	7	7	7.25	7.6	7.4	7.6	7.4	7.6	8.25	8.75	8.25	8.4	8.25	8.25	8	8.4	9.25	8.6	9.3333	8.6	9.5	9.75	9.4	9.4	9.6	10	10.5	9.75	10.25
5	5.25	5.25	5	5	5.25	5	5	5.25	5.25	5.4	5.25	5.6	5.6	6.25	6.25	6	6.4	6.25	6.4	7.25	7.25	7.25	7.25	7.75	7.25	7.6	7.25	7.6	8	7.6	8.25	8.25	9	7.75	8.25	8.4	9.3333	8.6	8.75	9.25	9.5	9.25	9.75	9.6	9.75	9	10.5	10.25	9.75
5.25	5	5.25	5	5	5.25	5.6667	5.6667	5.4	5.25	5.6	5.25	6.25	5.4	6.25	6.25	6.25	6.4	6.4	6.25	6.25	7.25	7	7.4	7.25	7.25	7.6	7.6	8.25	8	7.75	8	8.2	8.6	8.2	8.75	8.5	8.5	8.6	8.75	9.3333	9.75	9.25	10.25	9.6667	10	9.6	9.2	9.6	10.667
5	5	5	5.25	5	5	5	5.4	5.25	5	5.4	6.25	5.4	5.6	5.6	6	6.25	6.25	6.25	6.4	7.25	6.6	7.25	7.6667	7.25	7.25	7.4	7.4	7.4	8	8	8.25	8.6667	8.6	8	8.4	9	9	9	8.4	8.4	9.25	9.4	10	9.75	9.6	10.333	9.6	10	11.333
5	4.6	5.25	5	5	5	5.25	5	5.4	5.25	5.4	5.6	5.4	6.25	6	6	6.25	6.4	6.4	6.4	6.6	6.75	7.25	7.6667	7.25	7.6	7.4	8	8.25	7.75	8.25	8.2	8.4	8.6667	8.6	8.25	8.75	8.6	9	9.6667	8.4	9	10	9.4	9	9.4	10	9.6	10.75	10.75
5.25	5.75	5.25	4.6	5	5.25	5	5.25	5.25	5.25	5.25	5.25	5.4	5.25	6.25	5.6	6.25	6.6667	6.25	6.4	6.4	6.6	7.25	6.75	7.25	7.4	7.6	7.6	7.6	7.75	8.25	8.6667	8	8.2	8.25	8.2	8.6	8.6	8.4	8.75	8.5	9.25	9.75	9.25	10	9.75	10	9.6	10.667	10.667
4.6	4.6	5	4.75	5	5	5	5.25	5.4	5.25	5.25	5.25	5.4	5.4	5.6	6.25	6	6.25	6.25	6.6667	6.4	6.6	6.6	7	7.25	7.6667	7.4	8.25	7.6	7.6	7.6	8.6667	8.4	8.6667	8.6667	9	8.6667	9.5	8.6	9	8.6	8.75	8.75	9.4	10.333	10.333	10	9.6	10.75	10.667
5	5.25	5.25	4.6	5.25	5	5.4	5	5	5.25	5.25	5.25	5.25	5.6	5.6	5.6	6	6	6.25	6.25	6.4	7.25	6.4	7.25	7.4	7	7.6667	7.25	7.25	8.25	8	8.25	8	8.25	8.25	8.75	9	9.5	9	8.75	8.4	10	9.25	9.75	9.75	10	10	10	10.5	10.25
5.6667	5.25	4.6	5	4.75	5.25	5	5	5	5.25	5	5.6	5.25	5.4	5.4	5.6	6.25	6.4	6.25	6.25	6.6	6.6	7.6667	7.25	6.6	7	7.25	7.4	7.6	7.4	7.75	8.25	8.75	8.4	8.6667	8.4	8.4	8.4	8.75	8.75	8.6	9.6667	9.25	10	9.4	9.5	9.4	9.6	9.6	10.25
5.25	5	4.6	5	5.25	5	4.6	5	5	5	5	5	5.4	5.4	5.6	5.6	6	5.6	6	6.4	6.6	6.4	6.25	7	7	7	7	7	8.25	7.25	7.6	8.25	8.75	8.6667	8.6667	8	9	8.4	8.6	8.6	9.25	8.75	8.8	9.75	9.4	9.6667	9.6	10.75	10.25	10.25
5	5.25	4.6	5	5.25	5	5.25	5	5.6667	5	5	5.4	5.25	5.6	5.4	5.6	6.25	6	6	6	6.25	6.6	6.25	7.25	7	6.6	7.25	8	8	7.25	7.25	7.6	7.75	8	7.5	8.6667	8.75	8.6	9.3333	8.6	9	9	9.25	9.6667	10	9.75	10	10	10.25	10.75
5	4.6	5	5.25	5.25	5.6667	5.25	5.25	5.25	5	5.25	5	5.25	5.4	5.6	5.6	5.6	6.25	6	6	6.25	6.25	6.4	6.6	7.25	7.6667	7	7.75	7.4	7.75	7.4	7.6	8.4	7.75	8.6667	8.25	8.4	8.4	8.75	8.6	8.5	8.75	9.75	9.25	9	9.25	10	9.4	10.667	9.75
5	4.6	5	4.6	5.25	4.6	5	5.25	5.25	5	5	5.4	5.25	5.4	5.6	5.6	5.6	6.25	6.25	6.25	6.25	6.25	6.4	6.4	7	7	7.25	7.25	7.25	7.4	7.6	7.4	7.75	8.25	8.25	8	8.4	8.25	8.4	8.4	8.75	8.75	9.75	9.25	9.75	9.4	9	9.6	10	9.6
5.25	4.6	5.25	5.25	5	5.25	5.25	5.6667	5	5.25	5	5.4	5	5.4	5.25	5.4	5.4	6	6	6	6.25	6.25	6.4	6.6	6.4	7.25	6.75	7.6667	7.25	7.6	8	8.25	8.25	7.6	7.6	8.6667	8.25	8.75	8.4	9	8.4	9	8.75	8.75	9.6667	9.75	9	9.4	9.75	9.6
5.25	5.25	4.6	5	5.6667	5.25	5.25	5.25	5.25	5	5	5	5	5.6	5.25	5.6	6.25	6.25	6	6	6.4	6	6.25	6.6	6.4	6.6	6.75	7.25	7.4	7.4	7.25	7.4	8.25	8.6667	7.75	8.6667	8	8.6	8.75	8.75	8.4	9	8.75	9.25	9	9	9.25	9.2	9.75	9.6
5.25	5.25	5.6667	5	5.25	5	5	5.25	5.25	5	5.25	5.4	5	5.4	5	5.6	5.4	5.6	6.25	6.25	6.6667	6.25	6	6.25	7.25	7.25	7.25	7.25	7.6667	7.25	7.4	7.25	7.6	7.6	7.6	7.6	8	8.6667	8.4	8.25	9.25	8.75	8.6	9.5	9.25	9.2	9.25	8.75	9.6	10
5	5	5	5	4.6	5.25	4.6	5	5.6667	5	5	5.25	5.25	5.25	5.4	5.25	5.25	6.25	5.4	5.75	6	5.75	6	6.5	6.6	6.75	7	7.25	7.25	7.4	7.6	7.4	7.4	8.25	7.6	8.25	8.25	8.4	8.4	8.75	8.4	8.6	9.25	9.25	9	8.6	8.6	8.75	9.6	10
5	5.25	5	5.25	4.6	5	5.25	5.25	4.6	5.25	5.6667	5.25	5	5.25	5.6667	5.6	5.4	5.6	6	6.25	6.25	6.25	6.25	6.4	6.4	6.6	6.6	6.4	7	7.6667	7.6	7.4	7.6	7.6	7.6	8.25	8.25	8	8.75	8	8.2	8.6	8.6	8.75	9.25	8.75	9.75	9.4	9.75	10
5.25	4.4	5	5.25	5	4.6	5	5.25	5.25	5	5	5	5.6667	5	5.6667	5.25	5.6	6.25	5.6	5.6	5.6	6	6.25	6.25	6.25	6.4	6.4	6.6	7	7.4	7.25	8	7.25	7.4	7.6	8.25	7.4	8.25	8	8.25	8.25	8.4	9.25	8.25	9.6667	8.75	8.75	9.6667	9.6667	9.4
5	4.6	5	5.25	5	4.6	5.25	5.25	5	5.25	5	5.4	5.25	5	5.6	5.4	5.4	5.6	6.25	6.25	5.6	6	6.6667	6	6.6	7.25	6.25	6.6	7.25	7.25	7	7.25	7.25	7.6	7.4	7.6	8.25	8.25	8.6667	8	8.4	8.6667	8.5	9.25	9.5	9.25	9.75	9.4	8.75	9.6
5.25	5.25	5	5.25	5	4.75	5.25	5.6667	5.25	5.6667	5.25	5.75	5.25	5	5	5.25	5.4	5.4	5.6	5.6	5.6	6	6.4	6.25	6.6	6.6	6.4	7.25	7.25	7.6667	7.6667	7.25	7	7.4	7.6	7.4	7.6	8.25	8.6667	9	8.25	8.25	8.4	8.4	8.4	9	8.75	9.25	9.75	9
5	4.6	5	5.6667	5.25	5	5.25	5	5	5.6667	5	5.75	5	5.6667	5	5.6667	5.6	5.75	5.6	5.6	6.25	6	6	6.25	6	6	6.6	6.6	6.4	7	7.75	7.25	7.4	7.4	7.6	7.6	7.25	8	8	8.25	8.25	8.25	8.25	8.6	8.75	8.6	8.4	9.6667	9.6667	9.75
5	5	5.25	5	5.25	5.25	5	5	4.6	5	5.25	5.25	5	5	5.25	5.75	5.25	5.4	5.6	5.6	5.6	6.6667	6.25	6	6.25	6.25	7.25	7.25	7.25	7	7.25	7	8.25	7.4	7.75	7.75	7.6	7.4	8.25	8.6667	8	8.25	8.25	8.25	8.25	9	8.6	8.75	9.4	10
4.6	5.25	5	5	5.25	5.6667	5.6667	5.25	5.25	5.25	5	4.6	5	5	5.25	5.4	5.25	5.6	5.6	5.4	6	5.6	6	6.75	6	6.4	6.4	6.6	7	7.25	7.25	7.25	7.25	7.4	7.75	8	8	7.4	8.6667	8.25	8.25	8	9.5	8.5	8.4	8.25	8.25	8.75	9.25	9.6667
5	5.25	4.6	5	5.25	5	5	5.25	5	5.25	5.25	5	5.25	5	5.25	5	5.4	5.6	5.4	5.6	5.6	5.6	6	6.75	6	7	6.6	6.6	7.25	6.6	7	7.6667	7	7.4	8.25	7.75	7.75	8.25	8.25	7.6	8.4	8.4	8	8.25	8.6667	8.6	8.25	8.75	8.6	8.5
4.4	5.25	4.6	4.6	5	4.6	5	5.25	5.25	5.25	5.6667	5	5.25	5.25	5.75	5	5.75	5.25	5.6	5.6	6.25	5.75	6.25	6	6	6.6667	6.25	6.6	7	6.75	7	7	7.4	7.75	7.5	7.75	7.4	8.25	8.25	7.6	7.6	8.6667	8.25	8.6667	8.75	8.25	8.6	8.6	8.4	9.6667
5.25	4.6	5.25	5	5.25	4.6	5.25	4.6	5.25	5.25	5	5	5.25	5	4.5	5.25	5.4	5.4	5.4	6.25	5.4	6.25	5.6	6	6.25	6.25	6.25	6.4	7	6.6	7.25	7	7.6	8	7.5	8	8.25	8.25	7.6	8.25	8.25	8.6667	8.25	8.25	8.75	8.6667	9.25	8.25	9.6667	9.25
4.6	5	5.25	4.6	5.25	5.25	5	5	5.25	5.25	5.25	4.6	5.6667	5.25	5.25	5.25	5	5.4	5.25	5.4	5.25	6.25	5.75	6	5.75	6.6667	6.6	6.6	6.6	6.6	7.25	7.25	7.25	7.75	7	7.6	7.6	7.4	7.4	7.6	7.6	8.6667	8	8.25	8.25	9	8.6667	8.6	8.25	9.25
4.6	4.6	5	5.25	5.25	4.6	4.6	5.25	5	5.25	5.25	5.25	5.25	4.6	5	5	5	5.75	5.4	5.25	5.4	5.6	6.25	6	6.25	6	6.4	6.25	6.75	7.25	6.75	7	7.4	7	7.6667	7.4	8.25	7.4	8.25	7.75	7.6	8.75	8.25	8.75	8.25	9.25	8	8.75	8.6	8.4
4.6	4.4	4.6	4.4	5.25	5.25	4.4	4.6	4.4	5.25	5.25	5.25	5.25	5.25	5	5	5	5.4	5.25	5.4	5.6	5.6	6.25	5.6	6	6.25	6.6	6.6	6.6	6.4	6.6	6.6	7.75	7	7.75	7.6	8	7.6	7.4	8	8.25	8	8.25	8.25	8	8.25	8.6	8.25	8.4	8.5
5	4.4	4.4	5	4.4	5.25	5.25	5.25	4.6	5.25	4.6	5.25	4.6	5.25	5	5.25	5	5.25	5.4	5.25	5.25	5.6	6	5.6	6	5.6	6	7	6.25	6.6	7.25	7.6667	7.25	7.25	7.4	7.25	7.6	7.6	7.6	8.25	8.3333	8	8.25	8	8.25	8.25	8.75	8.6667	8.6	8.6
4.4	4.6	5.25	4.6	5.25	5	4.6	4.4	5.25	4.6	4.6	4.6	5	5	5.25	5.25	5	5.25	5	5.4	5.4	5.4	6.25	6.25	6.25	6.6667	6.25	6.4	6.4	6.75	7.25	6.75	7.75	7.4	7.25	7.6667	7.75	7.4	7.75	8.25	7.75	8	7.75	8	8.75	8	8	8.25	8.75	8.6
4.6	4.4	4.6	5	4.6	4.4	5	5.25	5.25	5.25	5.25	5.25	4.6	5	5.25	5.25	5	5.25	5	5.6	5.6	5.4	5.6	6.25	6.25	6.25	6.25	6.75	6.4	7.25	7.25	7.25	7	8	7.25	7.75	7.4	7.6	8	7.75	8.25	7.6	8.6667	8.25	8.75	8	7.75	8.25	9	8.25
4.4	4.6	4.6	4.4	4.6	4.4	4.25	4.4	5.25	4.6	5.25	5	4.6	4.6	5.25	5	5	5	5	5.25	5.4	5.6	5.75	6	5.6	6	6.4	6.4	6.4	6.6	6.6	7.6667	7.6667	7.6667	7.6667	7.6	7.4	7.6	8.25	7.6	8.25	7.6	8.25	8.25	8.6667	8.6667	8.25	8	8	8.25
4.4	4.25	5.25	4.4	4.4	5.25	4.6	5.25	4.6	5.25	5.25	4.4	5	4.6	4.6	5	5	5.25	5	5	5.4	5.4	5.4	5.4	6.25	6	6.6667	6	6.4	7.25	6.6	7.25	7.25	7	7.75	7.75	7.6	7.6	7.6	7.75	7.5	7.75	8.25	8	8.25	7.6	8	9	8.25	8.6
4.6	4.4	4.4	4.25	4.4	4.6	4.4	4.6	5	4	4.6	4.6	5.25	5.25	5.25	4.6	5	5.25	5	5	5	5.25	5.6	5.6	5.4	6	6.25	6.25	6.75	6.25	7.25	6.6	6.6	7.75	7.6667	7.6667	7.4	8	7.4	7.6	7.6	7.6	8.25	7.75	8.25	8	8.25	8.6667	8.4	8.25
4.4	4.4	4.4	4.6	4.6	4.6	4.4	4	4.4	4.6	4.25	4.4	5	4.4	5	5	5	5	5	5.25	5	5.25	5.6	5.25	5.6	5.5	6.25	6	6.6667	6.4	6.4	7	8	7.25	8	7.25	7.2	7.25	7.75	7.6	8.6667	8.25	8.25	8.6667	8.6667	7.75	8.25	8.75	8.6667	7.75
4.4	4.6	4.6	4.6	4.4	4.6	4.4	4	4.6	5	4.6	4.6	4.75	5.25	5	5	4.6	4.6	5	5	5	5.25	5.4	5.4	6.25	5.6	6.25	6	6.25	6.4	6.4	7.25	7.25	6.75	7.6667	7.25	7.25	7	7.75	7.6	7.6	8.25	7.6	8.25	8.6667	8.6667	8.6667	8.75	8.6667	8.4
4.4	4.4	4.6	5	4	4.4	4.4	4.6	4.25	4.25	4.25	4.6	4.6667	5.25	4.25	5.25	5.25	5	5.25	5	5	5	5.25	5.4	5.25	5.25	5.6	5.6	6	6.4	6.25	6.6	6.6	7.6667	6.75	7.6667	7.5	7.4	7.4	7.6	8	8.25	8	8	8	8.25	9	7.6	8	8.4
4.6	4.4	4.4	4.25	4.6	4.4	4.6	4	4.6	4.6	4.4	4.4	4.75	4.75	4.75	4.6	4.6	4.6	5	5	5.25	5	5	5.25	5.4	6.25	6.25	6	6.25	6.25	6.4	6.6	6.6	6.75	7.25	6.75	7	7.25	8.25	8	7.6	8.25	8.25	8	9	8.25	8	8	8.2	8.4
4.4	4.4	4.4	5.25	4.4	4.4	5.25	4.4	4.6	4.4	4.75	4.6667	5.25	4.6	5.25	4.6	5.25	5	5	5.25	5.25	5	5.25	5.25	5.25	5.4	5.6	5.6	6.25	6.25	6.25	6.6667	7	6.75	7	7.25	7.25	8	8.25	7.6	7.6	7.75	8.25	8	8.25	8.75	7.75	8.6667	7.75	8.25
4.4	4.25	4.4	4.6	4.6	4.4	4.4	4.4	4.6	4.25	4.6667	4.6667	4.4	4.4	4.4	4.4	5.25	4.6	5	4.6	5	5	5	5.25	5.4	5.6	5.6	5.6	6.25	6.25	6.6667	6.25	6.6	6.4	7.25	6.75	7.6667	8	7.4	7.75	8.25	7.6	7.6	8	8.25	8.25	8.25	7.6	8.6667	8.6667
4.6	4.25	4.6	4.4	4.4	4.6	4.4	4.4	4.6	4.4	4	4.6	5.25	4.4	4.4	4.6	4.4	4.4	5	5.25	5	5.25	5	5	5	5.4	5.4	5.6	5.6	6	6.25	6	6.6	6.4	7.25	7	7.75	7.6667	7.4	8.25	7.6	7.75	8	7.6	8.25	8.6667	8	8.75	7.75	8.6667
4.4	4.4	4.6	4.6	4.4	5.25	4.4	4.25	4.6	4.6	4.4	5.25	5.25	4.4	4	4.4	5.25	5.25	5	5	5	4.4	5	5	5.4	5.25	5.4	6.25	5.6	6.25	6.25	6.25	6.75	6.6	6.75	7.6667	6.75	7.25	8	7.6	7.6	7.6	7.4	7.6	8	8.6667	8	8.6667	8	7.75
4.25	4.4	4.25	5	4.6	4.6	4.6	4.4	4.6	4.25	4.6	4.25	4.6	4.25	4.4	4.6	4.4	4.4	4.6	5.25	5	4.6	4.6	5.25	5	5	5.25	5.6	6.25	5.6	6	6	6.25	6.4	6.6	6.4	7.6667	7.25	8	7.6667	8.25	7.6	7.6	8.25	7.75	8.25	8	8.6667	8.4	8.25
4.4	5.25	5	4.4	5.25	5.25	4.4	4.6	5.25	4	4.6	4	4.25	4.4	4.25	4.6	4.4	4.6	5.25	4.6	4.4	5	5	5	5	5	5.25	5.4	5.4	5.4	5.6	6.25	6.6	6.25	6.25	6.75	6.6	7.25	7	7.25	7.4	8.25	7.75	8.25	8	8	8.6667	8	7.75	8.25
4.4	4.4	4.4	5.25	4.4	4.4	4.4	4.6	4.6	4.4	4.25	4	4.4	4.4	4.4	4.25	4.4	5.25	5.25	5.25	5.25	5	5	5.25	5	5.25	5	5.4	5.25	5.4	6	6	6.25	6.4	6.4	6.4	7	7.6667	7.25	7.25	7.4	7.6	7.75	8	8.25	8	8.6667	8	8.75	8.25
4.4	4.4	4.6	4.25	5.25	4.4	4.4	4.6	4.4	4.4	5.25	4.4	4.4	4.6	4.4	4.4	4.25	4.4	4.4	4	4.6	5.25	4.6	5.6667	5	5.25	5.25	5.4	5	5.6	6.25	6	6	6.25	6.25	6.4	7.25	6.6	7	7.75	7	7.6	7.6	8.25	8.25	7.6	7.6	8	8.25	8
4.4	4.25	4.25	4.4	4.4	5.25	4.4	5.25	4.6	4.4	4.6	4.6	4.4	4.6	4.25	4.25	4.4	4.4	4	4.6	5.25	4.6	5.25	4.6	5.25	5	5.25	5.25	5	5.4	6	6	6.25	6.25	6.25	6.25	6.25	6.75	7	7.25	7.6	7.75	7.4	8	8.25	7.6	7.75	7.6	8.25	7.6
4.4	4.4	4.4	5.25	4.6	4.6	4.4	5.25	4.6	5.25	5.25	4.4	4.25	4.4	4.4	4.4	4.4	4.4	4.6	4.6	5.25	4.6	4.6	5.25	5	5.25	5	5.25	5.4	5.25	5.4	5.4	6.25	6.25	6.4	6.25	6.6	7.25	6.75	7.6667	7	8	7.6	8	8.3333	7.6	8	7.75	8.25	7.75
4.4	5.25	4.4	4.6	4.25	4.4	4.6	4.6	4.4	4.6	4.4	4.6	4.4	4.6	4.4	4.6	4.25	4.6	4.6	4.6	4.6	5.25	4.6	4.6	5.25	5	5	5	5	5.25	5.6	6.25	6.25	6	6.25	6	6.6	7	6.6	7.25	7	7.25	7.6	7.6	8.25	8.25	7.6	8	8.6667	8.25
4.25	4.25	4.25	4.4	4.4	4.4	4.6	4.4	5.25	4.25	4.6	4.4	4.6	4.4	4.6	4.4	4	4.25	4.6	4.25	5.25	4.4	5	4.6	5.25	4.6	5	5.25	5.6667	5	6.25	5.25	6	6.25	6	6	6.25	6.6	6.6	7	7.25	7.4	7.4	8.25	7.6	7.6	7.6	7.6	8.25	8.25
4.25	4.6	4	4.4	5.25	4.4	4.6	4.4	5.25	4.4	5	4.4	4.4	4.4	4.25	4.25	4.6	4.4	4.6	4.4	4.6	4.25	5.25	4.6	5.25	5	5.25	5	5.25	5.25	5.6	5.25	6.25	6	6.25	6.25	6	6.4	6.6	6.6	7.6667	7.25	7.4	8.25	7.4	8.25	7.6	7.6	7.75	8.25
4.25	4.6	4.25	4.25	4.6	4	4.6	4.4	5.25	4.25	4.6	4.4	4.6	4.6	4.75	4.4	4.6	4.25	4.6	4.6	4.6	4.25	5.25	5.25	5.25	4.6	5	5.25	5	5	5	5.4	5.25	5.6	6	6	6.4	6.25	6.4	7.25	7	7.6667	7.4	7	7.4	7.6	8.25	7.6	8.6667	7.4
4.25	4	4.4	4.4	4.6	4.4	4	4.6	4.4	4	4.6	4.6	4.25	4.4	4.6	4.4	4.6	4.6	5.25	4	4.25	4.4	5.25	5	4.6	5	5	5	5	5	5	5.4	5.4	5.6	6	6.6667	6	6.4	6	6.4	7	7.25	7.25	7.4	7.25	7.75	7.6	7.4	8	8
4	4.25	4	4.4	4.6	4.4	5	5.25	4.6	4.4	4	5.25	4.6	4.4	4.4	4.4	4.4	4.6	4.4	4.4	4.6	4.6	5.25	4.25	5.25	5.25	4.6	5	5	5	5.6667	5.25	5	5.6	5.4	6.25	6.25	6	6	6.4	7.25	7.25	7.25	7	7.25	7.4	7	7.6	7.25	8.25
4	4	4	4.6	4.4	4.6	4.25	4.6	4.4	4.4	4.25	4.25	4.25	5.25	4.25	4.4	4.25	4.6	4	4.6	4.4	4.4	4.6	4.6	4.6	4.4	5.25	5.25	5	5	5.25	5	5.25	6.25	5.6	6	6.25	6.25	6.25	6.4	6.25	6.5	7.25	7	7.6	7.25	7.6	7.4	7.6667	7.75
4	4	4.4	4	4.25	4.6	4.4	4.4	4.4	4.4	4.4	5.25	4.4	4.4	4.4	4.6	4.4	4.4	4.4	4.6	4.4	4.6	4.4	4.6	5.25	4.4	5	5	5	5	5.25	5	5.25	5.25	5.6	6.25	5.75	6	6.4	6.25	6.6	6.6	7.25	7.25	7.25	7.6	7.25	7.6	8.25	7.4
4	4	4.25	4.4	4.4	4.4	5.25	4.25	4.6	5.25	4	5.25	4.25	4.6	4.6	4.6	4.25	4.4	4.4	4.4	4.4	4.25	4.6	4.6	5.25	4.4	4.6	4.6	5	5	5	5.25	5.4	5.25	6.25	5.4	6	6.25	6.25	6.25	6.6	7.25	7.25	7.25	7.6667	7.25	7.4	7.4	7.6	7.4
4	4	4.4	4	4.4	4	4.25	4.25	5.25	4	4.4	4.6	4.4	4.4	4	4.6	4.4	4.25	4.6	4.4	4.6	4.25	4.4	4.4	4.4	4.4	4.4	5	5.25	5.25	5	5.4	5.25	5	5.25	6.25	6	6.25	6	6.25	6.4	6.4	6.6	7.25	7	7.25	7.75	7	7.4	7.25
4	4	4	4	4.25	4.25	4	4.4	4	4.4	4.25	4.6	4.25	4.6	4.6	4.4	4.4	4.6	4.6	4.25	4.6	4.25	4.6	4.4	4.6	5.25	4.6	4.6	4.6	5.25	5	5.25	5	5.4	5.25	5.75	6.25	5.6	6	6	6.25	7	6.4	7.25	7	7	7.75	7	7.4	7.4
4	4	4.25	4	4.25	4.25	4	4.25	4.4	4.25	4.4	4	4.25	4.4	4.6	4.25	4.4	4.6	4.25	5.25	4.6	4	4.4	4.25	4.4	4.4	4.6	4.6	5	4.4	5.25	5.25	5	5.25	5	5.6	5.6	6	6	6	6.25	6.4	6	6.6	6.4	7.25	7	7.25	7.75	7.4
4	4	4	4	4.25	4.4	4	4.25	4	4.25	4.25	4.25	4.6	4.4	4.4	4.4	4.6	4.25	4.4	4.25	4.6	4.25	4.6	4.25	4.4	4.6	5.25	4.4	4.6	5	4.6	5.25	5.6667	5	5.4	5.4	5.6	6	6.25	6.6667	6	6	6.4	6.4	6.6	7.25	7	7.6667	7	7.25
4	4	4.25	4	4.25	4.4	4	4	4.25	4	4	4.4	4.25	4.25	4.6	4.25	4.25	4.4	4.25	4.4	4.6	4.6	4	4.6	4.6	5	4.6	5.25	4.6	4.6	5.25	5.25	5.25	5	5.25	5	5.4	5.6	5.4	6	6.25	6	6.4	6.4	6.6	7.25	6.6	7.25	7.6667	7.25
4	4	4	4.25	4	4	4.4	4	4.4	4	4.6	4	4	4.25	4.6	4	4.6	4.4	4.4	4.6	4	4.4	4.4	4.6	4.6	4.4	5	4.6	4.6	5.25	5.25	5.75	5	5	5.25	5.4	5.4	5.6	6.25	6.25	6.6667	6	6.25	6	6.6	7	7.25	7.25	7	7.6667
4	4.25	4.25	4	4	4	4.25	4	4	4	4.25	4.25	4.25	4.25	4.4	4	4.25	4.25	4	4.4	4.25	4.25	4	4.25	4.4	4.6	4.4	4.4	4.25	4.6	5	4.6	5.25	5.25	5	5	5.4	5.25	5.4	6.25	6.25	6	6.25	6	6.6	7.25	7.6667	7.25	6.6	6.75
4	4	4	4	4	4	4	4.25	4	4	4.25	4.25	4.4	4.4	4	4.4	4.4	4.6	4.25	4.25	4.4	4.4	4.6	4.6	4.4	4.6	4.25	4.4	4.6	4.25	5	5.25	5	5.25	5	5.25	5.6	5.4	6.25	5.6	6.25	6.25	6.6667	6.25	6.6	6.4	7.25	7.25	7.75	7.25
4	4	4	4	4	4.25	4	4	4.25	4.25	4	4.25	4.25	4.25	4.25	4.4	4.25	4	4.25	4.25	4.25	5.25	4.6	4.25	4	4.4	4.25	4.6	4.6	5	4.4	5.25	5	4.6	5	5.25	5	5.25	5.4	5.6	6.25	6.25	6.6667	6.25	6.25	6.5	6.6	6.6	6.75	7
4	4	4	4	4	4	4	4	4	4	4	4.4	4	4	4	4.4	4	4.25	4.25	4.4	4.25	4.4	4.6	4.4	4.4	4.6	4.6	4.6	4.6	4.4	4.6	5.25	4.6	5.25	5	5	5	5.4	5.4	5.6	5.6	5.6	6	6	6.25	6.4	6.6	6.6	6.6	6.6
4.25	4	4	4	4	4	4	4	4	4.25	4.25	4	4	4.4	4	4.4	4.6	4.25	4.25	4.4	4.4	4.25	4.25	4.25	4.4	4.4	4	4.4	4.4	4.25	4.6	4.4	4.6	5.25	4.4	5	5.25	5.75	5.75	5.4	5.6	5.4	6	6.4	6	6.25	6.4	6.25	7.25	7.6667
4	4	4	4	4	4	4	4.25	4	4.25	4	4	4.25	4.6	4	4.25	4.25	4	4	4.4	4	4.4	4	4	4.25	4	4.25	4	4.25	4.25	4.6	4.6	4.6	4.6	5.25	5.25	5.25	5	5.4	5.25	6.25	6.25	5.6	6.6667	6.4	6.4	7.25	6.6	6.4	6.75
4.25	4	4	4	4	4	4.25	4	4.25	4.25	4.25	4	4.25	4.4	4	4	4.25	4.25	4.25	4	4	4.25	4.25	4.4	4.25	4.25	4.25	4.4	4	4.4	4.4	4.6	5.25	4.4	5.25	5.25	4.6	5	5.25	5	5.6	6.25	5.6	5.6	6.25	6.25	6.25	6.6	6.4	6.6
4	4	4	4	4	4	4	4	4	4	4.25	4	4.6	4.25	4.25	4.25	4.25	4.25	4.25	4.25	4.4	4.25	4	4	4.4	4	4	4.25	4	4.25	4.4	4	4	4.4	4.4	4.6	5	5.25	5	5.25	5.6	5.4	5.6	6.25	6.6667	6.25	6.6667	6.25	6.4	6.4
4	4	4	4.25	4	4	4	4	4	4	4.25	4	4.6	4	4.25	4.25	4.6667	4.6667	4.4	4	4.4	4.25	4	4	4	4.25	4	4.25	4.25	4.25	4.25	5.25	4.4	4.4	4.4	5.25	4.6	5.25	5.25	5	5.25	5.4	5.4	5.6	6.6667	6.25	6.4	6.25	6.75	6.4
4	4	4	4	4	4	4	4	4	4	4	4.25	4	4.25	4	4.25	4	4.25	4.4	4.25	4.4	4.25	4	4.25	4.25	4	4	4.25	4	4.4	4	4.25	4.4	4.25	4.4	5.25	5	4.6	5	5	5	5.4	5.4	5.6	6.25	6.25	6.25	6.4	6.4	6.25
4	4	4	4	4	4.25	4	4	4.25	4.25	4	4	4.25	4	4.25	4	4	4.25	4	4.25	4.25	4.25	4	4	4.4	4.25	4.4	4	4	4	4.25	4.25	4.25	4	4.25	4.6	5.25	5	5.25	5.25	5	5.25	5.25	5.4	5.6	6.6667	6.25	6.25	6.4	6.25
4	4	4	4	4	4	4	4	4	4.25	4	4	4	4.4	4	4.4	4	4.4	4.4	4	4	4	4.25	4	4.25	4.25	4	4.4	4	4	4.25	4.4	4.4	4.25	4	4.6	4.6	4.6	5.25	5	5	5.25	5.4	5.25	6.25	6.25	6.25	5.6	6	6.25
4.25	4	4	4	4	4	4.25	4	4.25	4	4	4	4	4.25	4.25	4	4	4.4	4.4	4.25	4.25	4	4.25	4	4	4.25	4.25	4	4	4.25	4.25	4.25	4.25	4	4.25	4.25	4.25	5	5	5.25	5	5	5.25	5.4	5.25	5.4	5.4	6.25	6.6667	6.25
4	4	4	4	4	4	4.25	4	4	4	4	4	4.4	4.25	4	4.25	4	4	4.25	4	4.4	4.25	4.25	4.25	4	4.25	4	4	4	4.25	4	4.25	4	4	4	4.4	4.25	5.25	5.25	4.6	5	5	5	5	5.4	5	5.4	6.25	6.25	6.25
4	4	4	4.25	4.25	4	4	4	4	4	4.25	4.25	4	4	4.6	4	4.25	4.4	4	4.25	4.4	4	4	4.25	4	4.25	4.25	4.25	4	4	4.25	4	4.25	4.4	4.25	4.25	4.4	4.6	5	4.4	5	5	5	5	5	5.4	5.4	6.25	6.25	6.25
4	4.25	4	4	4	4.25	4	4	4	4	4.25	4	4.25	4.25	4	4.25	4.4	4.6	4	4.6	4.4	4	4.25	4.4	4	4.4	4	4.25	4.4	4	4	4.25	4	4.25	4.6	4.25	4	4.6	5.25	4.25	5	5.25	5	5.25	5	5	5.25	5.4	5.6	6.25
4	4.25	4.25	4.25	4	4.25	4	4	4	4	4.25	4	4	4.25	4.25	4.25	4	4.25	4.25	4	4	4.25	4.4	4.4	4.4	4.25	4.25	4	4	4	4	4.25	4	4.25	4	4.25	4	4.4	4.25	4.6	4.6	4.4	5	5.25	5	5	5.25	5.6	5.4	5.4
4.25	4	4	4	4.25	4	4	4	4	4	4	4	4.25	4.25	4	4	4.25	4	4	4.25	4	4.6	4	4.25	4.4	4	4.25	4	4.4	4	4.25	4	4.4	4.25	4.6	4	4	4.25	4.4	5.25	5.25	4.4	4.4	5.25	5	5	5.25	5.4	5.6	5.6
4	4.25	4.25	4	4.25	4	4	4	4.25	4.25	4	4.25	4.25	4.4	4.4	4.25	4.25	4	4.4	4.4	4.25	4.25	4	4.25	4	4.25	4.25	4.4	4	4	4	4.25	4.25	4.25	4.25	4.25	4	4	4.25	4.4	4.25	5.25	5.25	5	4.6	5.25	5	5	5.4	5.4
4.25	4.25	4.25	4	4	4	4	4.25	4	4	4	4	4.25	4	4	4	4.25	4.4	4	4	4.25	4.25	4.4	4.4	4.25	4.4	4.25	4.4	4.25	4	4	4	4.25	4.25	4.4	4	4.4	4.4	4.25	4.4	5.25	4.25	4.25	5.25	4.6	5.25	5	5	5.6	5.6
4.25	4.25	4.25	4	4	4	4	4	4	4	4	4	4	4	4	4.4	4	4	4.25	4.25	4	4.6	4.25	4.25	4.25	4.25	4.25	4.4	4.25	4	4.4	4.4	4	4.25	4	4.4	4.25	4.25	4	4.25	4.25	4.4	4.25	5.25	4.4	4.6	5	5	5	5.25
3.6	4	4	4.25	4	4.25	4	4	4	4	4.25	4	4.25	4	4.25	4.25	4	4.25	4.4	4.25	4.25	4.25	4	4.4	4.25	4	4	4.4	4.25	4.25	4.4	4.25	4.25	4	4	4.25	4	4	4	4	5.25	4	4.25	5.25	4.4	4.6	5.25	5	5.25	5
4.25	3.6	4.25	4	4.25	4	4	4	4	4	4	4	4	4.25	4.25	4	4	4.4	4	4.6	4.25	4	4	5.25	4.25	4.4	4.25	4	4	4.4	4	4	4	4	4.25	4.25	4.25	4	4	4.4	4	4.25	4.4	4.25	5.25	4.6	4.4	4.6	5	5.25
3.4	4	4	4	4	4	4	4.25	4	4	4	4	4	4.25	4	4	4	4.4	4	4	4	4	4.4	4	4.4	4.6	4.6	4.4	4.6	4.6	4	4.6	4.25	4	4.25	4.25	4	4	4	4.25	4	4.25	4.25	4.25	4.4	4.4	5.25	5.25	5.25	5.25
4.25	3.6	4	4	4	4	4	4	4	4	4	4	4	4.25	4.25	4	4.25	4	4.25	4.4	4.6	4.4	4.25	4.25	4	4.25	4.4	4	4.6	4.25	4.4	4	4.25	4	4.25	4.6667	4.25	4	4.25	4.25	4	4	4.4	4.4	4.6	5.25	4.4	5.25	4.6	5
3.6	3.4	4	4.25	4	4.25	4.25	4.25	4	4	4	4.25	4	4.25	4	4.25	4	4.4	4.25	4	4.25	4.4	4.4	4.25	4.25	4.25	5.25	4.25	4.4	4	4.4	4.25	4.25	4	4.4	4	4.25	4	4	4.25	4.4	4	4.4	4	4.4	4.4	4.25	5.25	4.6	5.25
3.4	3.6	4.25	3.4	3.6	4	4	4	4	4	4	4	4	4	4.25	4	4	4.25	4	4.6	4.4	4	4.25	4.4	4.6	4.25	4.6	4.4	4.6	4.6	4.4	4.4	4.4	4.6	4	4.4	4.6667	4.25	4.25	4.4	4	4.25	4.25	4.25	4.25	4.6	4	4.6	4.4	4.6
3.6	3	3.6	3.6	4	4	4.25	4	4	4	4.25	4	4	4.25	4	4	4.25	4.4	4	4.4	4.25	4.25	4	4.25	4.4	4.25	4.25	4.25	4.4	4.4	4.6	4.25	4.6	4	4.6	4	4.4	4.25	4.25	4	4.6	4	4.25	4.4	4.25	4.4	4	4.4	4.4	4.6
3.6	3.6	3.6	3.6	4.25	4.25	4	4.25	4	4	4.25	4	4	4	4	4.25	4	4.4	4.25	4.4	4	4	4	4.4	4.25	4.4	4.6	4.4	4.25	4.4	4.25	4.4	4.6	4.25	4.4	4.25	4.25	4.4	4.25	4.4	4.25	4.25	4.25	4	4.6	4	4.6	4.25	4.25	4.6
4.25	3.6	3.6	3.4	4	3.6	3.6	4	4	4	4	4	4	4	4	4	4	4.25	4.4	4	4	4	4.4	4.6	4	4.25	4.4	4.25	5.25	4.25	4.4	4.6	4.25	5.25	4.25	4.25	4.25	4	4.6	4.25	4.25	4.25	4.4	4.25	4.4	4.25	4	4.25	4.6	4.4
3.25	3.6	4.25	3.4	4.25	4.25	4	4	4.25	4	4	4	4	4	4	4	4	4	4	4	4	4	4.4	4.6	4.4	4.4	4.4	4.25	4.25	4.4	4.6	4.6	4.6	4.25	4	4.4	4.25	4.4	4.4	4.25	4	4	4.25	4	4.25	4.4	4.4	4.4	4.25	4.6
3.4	3.6	3.25	4	3.6	3.6	3.6	4.25	4	4	4	4	4	4	4	4	4	4	4	4.4	4.25	4.25	4.25	4	4	4.4	4.25	4.4	5.25	4.25	4.4	4.4	4.25	4.25	4	4.4	4	4.4	4.25	4	4.4	4.25	4	4.25	4.25	4.4	4	4.4	4	4.6
3.25	3.25	3	3.4	3.6	4	4.25	3.25	4	4	4	4	4	4	4	4	4	4	4	4	4	4	4	4.25	4.4	4	4.4	4.25	4.25	4.4	4.4	4.25	4.4	4	4.6	4	4	4.25	4.25	4	4	4.25	4	4	4	4.25	4.25	4.25	4.25	5.25
3.6	3	4.25	3.4	4.25	4.25	3.6	4.25	4.25	4	4	4	4	4	4	4	4	4	4	4.25	4	4.25	4	4	4.25	4.25	4	4	4.4	4.25	4.4	4.25	4.4	4	4.4	4.25	4.4	4.25	4.4	4	4.25	4	4.6	4	4	4.25	4.25	4.25	4	5.25
3.4	3.4	3.4	3.25	3.6	4.25	4	4	4	4	4	4	4.25	4	4	4	4	4	4.25	4	4	4	4.25	4.25	4.4	4.4	4.4	4.25	4	4.4	4.6	4.25	4.25	4.4	4.4	4.4	4.25	4.4	4	4	4.25	4	4.25	4.4	4	4	4.25	4	4.25	4
3.25	3.6	3.25	3.6	3.25	4.25	4.25	4.25	4	4	4.25	4	4	4	4	4	4	4	4	4	4	4	4	4	4.25	4.25	4	4	4.25	4	4	4.4	4.4	4.25	4.25	4.25	4.4	4.4	4.25	4	4.25	4	4.25	4	4	4	4.25	4.25	4	4
3.4	3.25	3.4	3.25	3.6	3.4	3.4	3.4	4.25	4.25	4	4	4	4	4	4	4	4	4	4	4.25	4	4	4.25	4	4.25	4	4	4	4	4.25	4	4.6	4.4	5.25	4.25	4.25	4.4	4.4	4	4.25	4	4.25	4	4	4	4.25	4	4.25	4.4
3.4	3.25	4.25	3.4	3.4	3.6	4.25	4.25	3.6	4.25	3.6	4	4.25	4	4	4	4	4.25	4	4	4	4	4	4	4	4	4	4.4	4.25	4.25	4	4.25	4.4	4.4	4.25	4.25	4.25	4.25	4	4	4	4.4	4.25	4	4.25	4	4.25	4	4.6	4.25
3.25	3.25	3.6	3.25	3.4	3.25	3.6	3.6	4.25	4.25	3.6	4	4.25	4	4	4.25	4	4	4	4	4	4	4	4.25	4	4.25	4.4	4	4.25	4	4.25	4.4	4.25	4	5.25	4	4.25	4.6	4.4	4.25	4	4.25	4	4.4	4	4.25	4	4.25	4.25	4.4
3.4	3	3.25	3.25	3.6	3.4	3.6	3.4	4.25	4.25	4.25	4.25	4.25	4	4	4	4	4.25	4	4.6667	4	4	4	4	4	4.25	4	4.25	4	4	4.25	4.25	4	4.25	4.25	4	4	4.25	4.25	4	4.25	4.25	4	4.4	4	4	4	4	4.25	4.4
3.25	3.25	3.6	3	3.25	3.4	3.6	3.6	3.6	4	3.6	4.25	4.25	4	4	4	4	4	4	4	4	4.25	4	4	4	4	4.25	4	4	4	4	4.25	4.25	4	4.4	4.25	4.4	4.4	4.4	4	4.4	4	4.25	4.25	4	4.25	4	4	4	4.25
3.25	3.25	3.4	3.25	3.4	3.4	3.4	3.6	3.6	3.4	3.6	4	4.25	4	4.25	4	3.6	4	4	4	4	4	4	4	4	4	4.25	4.25	4.25	4	4.4	4.25	4.4	4.25	4	4.6	4.25	4.6	4.25	4.25	4	4.25	4	4.25	4.4	4.25	4.25	4.25	4	4
3.25	3.4	3	3.25	3.25	3.25	3.4	3.6	3.4	4.25	3.6	4.25	4	4.25	4.25	3.6	4	4.25	4	4	4	4	4	4	4	4	4	4	4	4	4.25	4.25	4	4.4	4.25	4.25	4.6	5.25	4.25	4	4.4	4.25	4.25	4	4.6	4.25	4.25	4	4.25	4
3	3.4	3.25	3.25	3.25	3.25	3.6	3.25	4.25	3	3.4	3.6	4.25	4.25	4	4.25	4	4	4	4	4	4	4	4	4	4	4.25	4	4.25	4	4	4	4.25	4.25	4	4	4	4.25	4.25	4	4.25	4	4.6	4.25	4.25	4	4	4	4	4.25
3	3	3.25	3.25	3	3.4	3.6	3.6	3.4	3.4	3.6	3.6	4.25	4	3.6	4.25	3.6	4.25	4	4.25	4	4	4	4	4	4	4	4	4.25	4	4	4	4	4.4	4	4.6	4.4	4.4	4.6	4.25	4	4.25	4.25	4.6	4	4.25	4	4	4.4	4
3.25	3	3.25	3	3.4	3	3.25	3.6	3	3.6	3.6	4.25	4.25	3.6	4	4.25	4	4.25	4	4	4	4	4	4	4	4	4	4	4	4	4	4	4	4	4	4.25	4.25	4.25	4	4.25	4.25	4.6	4.25	4	4	4	4	4.25	4	4.25
3	3	3.25	3.25	3.4	3	3.4	3.25	3.4	3.25	3.6	3.4	3.6	4	4.25	4.25	4.25	4.25	4	4	4	4.6667	4	4	4	4	4	4	4	4	4.4	4	4.4	4	4.25	4	4.25	4.25	4.4	4.25	4	4	4.25	4.25	4	4	4	4.4	4.25	4
3	3	3.25	3.25	3	3	3.4	3	3.25	3.25	3.4	3.6	3.4	3.4	3.6	3.6	4	4.25	4.25	4.25	4	4	4	4	4	4.25	4	4	4	4	4.25	4.4	4.25	4.25	4.4	4	4.25	4.25	4.25	4.25	4.25	4.4	4.25	4.25	4	4	4.4	4	4.25	4
3.25	3.25	3	3	3	3	3.4	3.25	3.25	3.25	3	3.4	4	3.6	4.25	3.6	4.25	4.25	4.25	4	4	4	4	4	4	4	4	4.25	4	4	4	4	4	4.25	4.25	4	4.25	4	4.25	4	4.25	4	4	4.25	4	4	4.6	4	4	4.4
3	3	3	3	3	3	3	3.25	3.4	3.25	3	3.4	3.4	3.6	3.4	3.6	4.25	4	4	4	4.25	4	4.25	4	4	4	4	4	4	4	4	4	4.25	4	4	4	4	4.4	4	4.4	4.25	4.25	4.25	4.25	4	4	4	4.25	4.4	4
3	3.25	3	3.25	3	3.25	3	3.4	3	3.25	3.25	4.25	3.25	3.25	3.6	3.4	3.6	4.25	4	3.6	4	3.6	4.25	4	4	4	4	4	4	4	4.25	4.25	4	4	4	4.4	4	4	4.25	4.25	4.4	4	4.25	4.25	4	4	4.25	4	4.25	4.25
3	3	3	3	3	3.25	3	3.25	3	3.4	3.4	3.6	3	4.25	3.6	3.6	4.25	3.6	4	3.6	4	4.25	4	4.25	4	4	4	4	4.25	4	4	4	4	4.25	4	4.4	4	4.6	4	4.25	4	4.4	4.25	4.25	4.4	4.25	4	4	4	4
3	3	3	3	3	3	3.4	3.4	3	3.4	3.25	3.25	3.25	4.25	3	3.6	4.25	3.6	3.6	3.6	3.6	4.25	4	4	4	4.25	4	4	4	4	4	4	4	4	4	4	4	4	4.25	4	4	4.25	4	4.4	4.25	4.25	4.25	4	4.25	4.25
3	3.25	3	3	3	3.4	3	3	3	3	3.4	3.25	3.6	3.6	3	3.6	3.4	4	3.6	4	3.6	3.6	4.25	4	4.25	4	4	4	4.25	4	4.25	4	4.25	4	4	4.25	4.25	4	4	4	4.25	4	4.4	4.4	4	4.25	4	4.4	4.25	4.25
3	3	3	3.25	3	3	3	3	3.25	3	3.4	3.25	3.25	3.25	3.4	3.6	3.25	3.6	3.6	3.6	3.4	4.25	4.25	4	4.25	4	4	4	4	4.25	4	4	4	4	4	4	4.25	4	4.4	4.25	4	4	4.25	4	4.4	4	4	4.4	4.25	4.25
3	3	3	3	3	3	3	3	3.25	3.25	3.4	3	3	3.25	3.4	4.25	3	3.4	3.4	4.25	3.4	4.25	4.25	4	3.6	4	4	4.25	4	4	4	4	4.25	4.25	4	4	4	4.25	4.25	4.25	4.4	4	4.25	4.25	4	4	4.4	4	4.25	4.25
3	3	3	3	3	3	3	3	3.25	3.4	3	3.25	3	3.4	3.25	3.4	3.4	3.4	4	3.25	4.25	4.25	3.6	4.25	3.6	4	4	4	4	4	4	4	4	4.25	4	4.25	4	4	4.25	4.25	4	4	4.25	4	4	4.4	4.25	4	4.25	4.4
3	3	3	3	3	3.4	3	3	3	3.25	3.25	3.25	3.25	3	3.4	3.25	3.6	3.4	3.4	3.4	3.4	3.25	3.6	3.6	4	4.25	4	4	3.6	4	4	4	4	4	4	4	4	4	4	4	4	4	4	4.4	4	4	4.25	4.25	4.25	4.25
3.25	3	3	3.25	3	3	3	3	3	3.25	3	3.25	3	3.25	3	3.4	3.25	3.25	3.4	3.6	3.6	3.4	3.6	4	3.6	4	4	4	4.25	4	4	4	4	4	4	4	4	4	4	4	4	4.4	4	4.25	4	4.25	4.25	4.25	4.4	4.4
3.25	3	3	3	3	3	3	3	3	3.4	3	3.25	3.25	3.25	3.25	3	3	3.4	3	3.4	3.25	3.6	3.4	3.6	4.25	3.6	4.25	4.25	4.25	4	4	4	4	4	4	4	4	4	4	4	4.25	4	4.25	4.25	4	4	4	4.25	4	4.25
3	3	3	3	3	3	3	3	3	3	3	3.25	3.25	3.25	3.25	3	3	3.25	3.25	4	3	3.4	3.4	3.6	3.6	3.6	4.25	4.25	4.25	4	4	4	4	4.25	4	4	4	4	4	4	4.4	4	4	4	4.25	4.25	4	4.6	4.25	4.4
3	3	3	3	3	3	3	3	3	3	3	3.25	3	3	3	3.25	3.25	3.25	3	3.4	3	3.4	3.4	4.25	3.6	4	3.6	4.25	3.6	4.25	4.25	4	4	4	4	4	4.25	4	4	4	4	4	4.25	4	4	4	4	4	4.25	4
3	3	3	3	3	3	3	3	3	3	3	3	3	3	3.25	3	3.4	3	3	3	3.25	3.25	3.4	3.25	4.25	3.25	3.6	4.25	4.25	4	3.6	4	4	4	4	4	4	4.25	4	4.25	4	4	4	4	4	4	4	4	4.25	4
3	3	3	3	3	3	3	3.25	3	3	3	3.25	3	3.25	3	3.25	3.25	3	3.25	3	3.25	3.4	3.4	3.25	3.25	3.4	3.6	3.25	4.25	3.6	3.6	4.25	3.6	4	4	4	4	4	4	4.25	4	4	4	4	4	4.25	4.25	4	4.25	4
3	3.25	3	3	3	3	3	3	3	3.25	3.25	3	3	3	3	3.25	3	3	3	3.25	3.25	3.25	3	3	3.4	3.6	3.4	3.4	4.25	4.25	4	4.25	4.25	4	4	4.25	4.25	4	4	4	4	4	4	4	4	4	4	4	4	4.25
3	3	3.25	3	3	3	3	3	3	3	3	3	3	3.25	3	3	3	3	3	3.25	3	3.6	3.25	3	3	3.25	3.6	3.4	4	3.25	4	3.4	4.25	3.6	3.6	4	4	4.25	4	4	4	4	4	4	4	4.25	4	4.25	4	4.25
3.25	3	3	3	3	3	3	3	3	3	3.25	3	3	3.25	3	3.25	3	3	3.4	3	3.25	3.25	3	3.4	3	3.4	3.4	3.25	3.6	3.25	3.6	3.6	3.6	4.25	4.25	4	4	4.25	4	4.25	4	4	4	4	4	4	4	4.25	4	4.25
3	3	3	3	3	3	3	3	3	3	3	3	3	3	3.25	3	3.25	3.25	3	3.4	3	3.4	3	3.4	3.4	3	4.25	3.25	3.4	3.6	3.4	3.6	3.6	3.6	4	4.25	4	4.25	4	4.25	4	4	4	4	4	4	4	4	4	4
3	3	3	3	3	3	3	3	3	3	3.25	3	3.25	3	3	3	3	3	3.4	3	3	3.4	3.25	3.25	3.6	3	3.6	3.4	3.6	3.25	3.4	4	3.4	4.25	3.4	4.25	4.25	4	4	4.25	4	4	4	4	4	4	4	4	4	4
3	3	3	3	3	3	3	3.25	3	3	3.25	3	3	3	3	3	3	3.25	3	3	3	3	3.25	3.4	3	3.4	3	3.25	3.6	3.6	3.25	3.6	3.6	4.25	4.25	4.25	4.25	4.25	4	4.25	4	4	4.25	4	4	4	4	4	4	4
3	3	3.25	3	3	3	3	3	3	3	3	3	3	3	3	3	3	3	3	3	3.25	3	3.4	3	3	3.25	3.4	3.25	3.25	3	3.4	3.6	3.6	3.6	4.25	3.6	4.25	4.25	4	4	4	4	4	4	4	4	4	4	4	4
3	3	3	3	3	3	3	3	3	3	3	3	3	3	3	3	3	3	3	3	3.25	3	3.25	3.25	3.25	3	3.25	3.6	3.6	3.6	3.25	3.4	3.4	4.25	4.25	4.25	4.25	4.25	4.25	4	4.25	4	4	4	4	4	4	4	4	4
3	3	3	3	3	3	3	3	3	3	3	3.25	3	3	3	3.4	3	3	3	3	3	3	3.25	3.25	3.25	3	3.25	3.6	3.25	3.25	3.4	3.4	3.6	3.25	3.6	4.25	4.25	3.6	4.25	4	3.6	4	4	4	4	4	4	4	4	4
3	3	3	3	3	3	3	3	3	3	3	3	3	3	3	3.25	3	3.25	3	3	3	3	3.25	3	3.25	3	3	3.4	3.25	3.25	3.25	3.25	3.4	3.4	4.25	3.6	3.6	4	3.6	3.6	4	4	4.25	4	4	4	4	4	4	4
3	3	3	3	3	3	3	3	3	3	3	3	3	3	3	3	3	3	3	3	3	3.25	3	3.25	3	3.4	3	3	3	3.4	3	3.25	3.6	3.25	3.6	3	4.25	3.6	4	4	4	3.6	4.25	4	4	4.25	4.25	4	4	4
3	3	3	3	3	3	3.4	3	3	3	3	3.25	3.25	3.25	3	3	3.25	3	3	3	3	3	3	3	3	3.4	3	3	3.25	3	3.4	3.4	3.25	3.6	3.4	3.4	4.25	3.25	4.25	4.25	4.25	4.25	4.25	4.25	4	4.25	4	4	4	4
3	3.25	3	3	3	3	3	3	3	3	3	3	3	3	3	3	3	3	3	3	3	3	3	3	3	3	3.25	3	3.25	3.25	3	3.25	3	3.4	3.6	3.4	3.4	3.6	3.4	3.6	4.25	4.25	3.6	4	4.25	3.6	4	4	4	4
3	3.25	3	3	3	3	3	3	3	3.25	3	3.4	3	3.25	3	3	3	3	3	3	3	3.25	3	3.25	3	3	3.25	3	3	3.25	3.4	3	3.25	3.25	3.25	3.6	3.4	3.6	3.6	4.25	4	3.6	3.6	4	4	4	4.25	4.25	4	4
3	3	3	3	3	3	3	3	3	3	3	3	3	3	3	3	3	3	3.25	3	3	3	3	3	3	3.25	3	3	3	3	3	3	3	3.25	3.4	3.25	3.25	3.6	3.6	3.6	3.4	3.6	3.4	4.25	3.6	4.25	4.25	4	4	4
3.25	3	3	3	3	3	3	3	3	3	3.25	3	3	3	3	3	3	3	3	3	3	3	3	3	3	3	3	3.25	3	3	3.25	3	3.25	3.4	3.6	3	3.25	3.6	3.6	3.4	3.6	3.4	4	4.25	4.25	4.25	4	3.6	4.25	4
3	3	3	3	3	3.25	3	3	3	3	3	3	3	3	3	3	3	3	3	3	3	3	3	3	3	3.25	3	3.25	3	3	3.4	3.25	3	3	3	3.25	3.4	3.25	3.6	3.4	3.4	4.25	4.25	4.25	3.6	3.4	4.25	4.25	4.25	4
3	3	3	3	3	3.25	3	3.25	3	3	3	3	3	3	3	3	3	3	3	3	3	3	3	3	3.25	3	3	3.25	3	3	3	3	3.25	3	3	3.25	3.25	3.25	3.25	3.4	3.4	3.4	3.6	3.25	4.25	4.25	4	4	4.25	4
3	3	3.25	3	3	3	3.25	3	3	3	3	3	3	3	3	3	3	3	3	3	3	3	3	3	3	3	3	3	3	3	3.25	3	3.25	3.25	3	3	3	3	3	3.25	3.4	3.4	3.4	4.25	3.6	3.4	4.25	3.25	4.25	4
3	3	3	3	3	3	3	3	3	3	3	3	3.25	3	3.25	3	3	3	3	3	3	3	3	3	3	3	3	3.25	3.25	3	3.25	3	3	3.25	3.25	3	3.25	3	3	3.4	3.25	3.4	3	3.4	3.4	3.25	4.25	4.25	3.6	4
3	3	3	3	3	3	3	3	3	3	3	3	3	3.25	3	3	3.25	3	3	3	3	3	3	3	3	3	3	3	3	3	3	3	3	3	3.25	3	3.25	3	3	3.4	3.25	3.25	3.6	3	3.6	4.25	3.25	4.25	4	3.4
3	3.25	3	3	3	3	3	3	3	3	3	3	3	3	3	3	3	3	3	3	3	3	3	3	3	3	3	3	3	3	3.25	3	3	3	3.25	3.4	3.25	3.25	3	3.6	3.25	3	3.4	3.25	3.4	3.6	3.25	3.6	3.6	4.25
3	3	3	3	3	3	3	3	3	3	3	3	3	3	3	3.4	3	3	3	3	3	3	3	3	3	3	3	3	3.25	3	3	3	3	3	3	3	3.25	3	3.4	3	3.6	3	3.4	3.6	3.25	3.4	3.6	3.6	3.4	4.25
3	3	3	3	3	3	3	3	3	3	3	3	3	3	3.25	3	3	3	3	3	3	3	3.25	3	3	3	3	3	3	3	3.25	3	3	3.25	3	3	3.25	3.25	3.4	3.25	3	3	3.25	3.25	3.6	3.25	4	3.25	3.6	3.6
3	3	3	3	3.25	3.25	3	3	3.25	3	3	3	3	3	3	3	3	3	3	3	3	3	3	3	3	3	3	3	3	3	3	3	3	3.25	3	3	3	3.25	3	3.25	3	3	3.4	3.25	4.25	3.25	3.4	3.25	3.4	3.4
3	3	3	3	3	3	3	3	3	3	3	3	3.25	3	3.25	3	3.25	3	3	3	3	3	3	3	3	3	3	3	3	3	3	3	3	3.25	3	3	3.25	3.25	3	3.25	3	3.25	3.4	3.25	3.6	3	3.4	3.6	3.25	4.25
3	3	3	3	3	3	3	3	3	3	3	3.25	3	3.25	3	3	3.25	3	3	3	3	3	3	3	3	3	3	3	3	3	3	3	3	3	3	3	3	3	3	3.25	3	3	3	3.25	3	3.25	3.6	3.25	3.25	3.6
3	3	3	3	3	3	3	3	3	3	3.25	3	3	3	3.25	3	3	3	3	3	3	3.25	3	3	3	3	3	3.25	3	3	3	3	3	3	3	3	3	3	3	3.25	3	3	3	3.25	3	3.4	3.25	3.4	3	3.4
3.25	3	3	3	3	3	3	3	3	3	3	3.25	3	3	3	3	3	3	3	3	3.25	3	3	3	3	3	3	3	3	3	3	3	3	3	3	3	3	3	3.25	3	3	3.25	3	3	3	3.4	3.4	3	3.4	3
3	3	3	3	3	3	3.25	3	3	3	3	3	3	3	3	3	3	3	3	3	3	3.25	3	3	3	3	3	3.25	3	3	3	3	3	3	3	3	3	3	3	3	3.25	3	3	3.25	4.25	3.25	3	3.4	3.25	3.25
3	3	3	3	3	3.25	3	3.25	3	3.25	3	3	3	3	3	3	3	3	3	3	3	3	3	3	3	3	3	3	3	3	3	3	3	3	3	3	3	3.6	3	3	3	3	3.25	3.4	3.25	3	3.4	3.25	3.6	3.4
3	3	3	3	3	3	3.25	3	3	3	3	3	3	3	3	3	3	3	3.25	3	3	3	3	3	3	3	3	3	3	3	3	3	3	3	3	3	3	3	3	3	3	3	3.25	3	3.4	3	3.25	3	3	3.25
3	3	3	3	3	3	3	3	3.25	3	3	3	3	3	3	3	3	3	3	3	3	3	3	3	3	3	3	3	3	3	3	3	3	3	3	3	3	3	3	3.4	3	3	3	3.25	3	3.4	3	3	3.25	3
3	3	3	3	3	3	3	3	3.25	3	3	3.25	3	3	3	3	3	3.25	3	3	3	3	3	3	3	3	3	3	3	3	3.25	3	3	3	3	3	3	3	3	3	3.25	3	3	3	3	3.25	3.4	3	3.25	3.25
3	3	3	3.25	3	3	3	3	3	3	3	3	3	3.25	3	3	3	3	3	3.25	3.25	3	3	3	3	3	3	3	3.25	3	3	3	3	3	3	3	3	3.25	3	3	3	3	3	3	3	3	3	3.25	3	3.25
3	3	3	3	3	3	3	3	3	3	3	3	3	3	3	3.25	3	3	3	3	3	3	3	3	3	3	3	3	3	3	3	3	3	3	3	3	3.25	3	3	3	3.25	3	3	3.25	3	3.25	3	3	3.25	3.4
3	3	3	3	3	3	3	3	3	3	3	3	3	3	3.25	3	3	3	3	3	3	3	3	3	3	3	3	3	3	3	3	3	3	3	3	3.25	3	3	3	3	3	3	3	3	3	3.25	3.25	3	3	3
3	3.25	3	3	3	3	3	3	3	3	3	3	3	3	3	3	3	3	3	3	3	3	3	3	3	3	3	3	3	3	3	3	3	3	3	3	3	3	3	3	3	3	3.25	3	3.25	3	3	3	3.4	3
3	3.25	3	3	3	3	3	3	3	3	3	3	3	3	3	3	3	3	3	3	3	3	3	3	3	3	3	3	3	3	3	3	3	3	3	3	3	3	3.25	3	3.25	3	3.25	3	3	3	3.4	3	3.25	3
3	3	3	3	3	3	3	3	3	3	3	3	3	3	3	3	3	3	3	3	3	3	3	3	3	3	3	3	3	3	3	3	3	3.25	3	3	3	3	3	3	3	3	3	3	3	3.25	3	3.25	3	3.25
3	3	3	3	3	3	3	3	3	3	3.25	3	3	3	3	3	3.25	3	3	3	3.25	3	3	3.25	3.25	3	3	3	3	3	3	3	3	3	3	3	3	3	3	3	3	3	3	3	3	3	3	3	3	3
3	3	3	3	3	3	3	3	3	3	3	3	3	3	3	3	3	3	3.25	3	3	3	3	3	3	3.25	3	3	3	3	3	3	3	3	3	3	3	3	3	3.25	3	3	3	3	3	3	3	3	3	3
3	3	3	3	3	3	3	3	3	3	3	3	3	3	3.25	3	3	3.25	3	3	3	3	3	3	3.25	3	3	3	3	3	3	3	3	3	3	3	3	3	3	3	3	3	3	3.25	3	3	3	3	3	3.4
3	3	3	3	3	3	3	3	3	3	3	3	3	3	3	3	3	3.25	3	3	3	3.25	3	3	3	3	3	3	3	3	3	3	3	3	3	3	3	3	3	3	3	3	3	3	3	3	3	3	3	3
3	3	3	3	3	3	3	3	3	3	3	3	3	3	3.25	3	3	3	3	3	3	3	3	3	3	3	3	3	3	3	3	3	3	3	3	3	3	3	3	3	3.25	3	3.25	3	3	3	3	3	3	3
3	3	3	3	3	3	3	3	3	3	3	3	3	3	3	3	3	3	3	3	3	3	3	3	3	3	3.25	3	3	3	3	3	3	3	3	3	3	3	3	3	3	3	3	3	3	3	3	3	3	3
3	3	3	3	3	3	3	3	3	3	3	3	3	3	3	3	3	3	3.25	3	3	3.25	3	3	3	3	3	3	3.25	3	3	3	3	3	3	3	3	3	3	3	3	3	3	3	3	3	3	3	3	3
3	3.25	3	3	3	3	3	3	3	3	3	3	3.25	3	3	3	3	3	3.25	3	3	3	3	3	3.25	3	3	3	3	3	3	3	3	3	3	3	3	3	3	3	3	3	3.25	3	3	3	3	3	3	3
3	3	3	3	3.25	3	3	3	3	3	3	3	3	3	3	3	3	3	3	3	3.25	3	3	3	3	3	3	3	3	3	3	3	3	3	3	3	3	3	3	3	3	3	3	3	3	3	3	3	3	3
3	3	3	3	3	3	3	3	3.25	3	3	3	3	3	3	3	3	3	3	3	3.25	3	3	3	3	3	3	3	3	3	3.25	3	3	3	3	3	3	3	3	3	3	3	3	3	3	3.25	3	3	3	3
3	3	3	3	3	3	3	3	3	3	3	3	3	3	3	3	3	3	3	3	3	3	3	3	3	3.25	3.25	3	3	3	3	3.25	3	3	3	3	3	3.25	3	3	3	3	3	3	3	3	3	3	3	3
3	3	3	3	3	3	3	3	3	3	3	3	3	3	3	3	3	3	3	3	3	3	3	3	3	3	3	3	3	3	3	3	3	3	3	3	3	3	3	3	3	3	3	3	3	3	3	3	3	3
3	3	3	3	3	3	3	3	3	3	3	3	3	3	3	3	3	3	3	3	3.25	3	3	3.4	3	3	3	3	3	3	3	3	3	3	3	3.25	3	3	3	3	3	3	3	3	3	3	3	3	3	3
3	3	3	3	3	3	3	3	3	3	3	3	3	3	3.25	3	3	3	3	3	3	3	3.25	3	3	3	3	3	3	3	3	3.25	3	3	3	3	3	3.25	3	3	3	3	3	3	3	3	3	3	3	3
3	3	3	3	3	3	3	3	3	3	3	3	3	3	3	3	3	3	3	3	3	3	3.25	3	3	3	3	3	3	3	3	3	3	3	3	3	3	3.25	3	3	3	3.25	3	3	3	3	3	3	3	3
3	3	3	3	3	3	3	3	3	3	3	3	3	3	3	3	3	3	3	3	3	3	3	3	3	3	3	3	3	3	3	3	3	3	3	3	3	3	3	3	3	3	3	3	3	3	3	3	3	3
3	3	3	3	3	3	3	3	3	3	3	3	3	3	3	3	3	3	3	3	3	3	3	3.25	3	3	3	3	3	3	3	3	3	3	3	3.25	3	3	3	3.25	3	3	3.25	3	3	3	3.25	3	3.25	3
3	3	3	3	3	3	3	3	3	3	3	3	3	3	3	3	3	3	3	3	3	3	3	3	3	3	3	3	3	3	3	3	3	3	3	3.25	3	3	3	3	3	3	3	3	3	3	3	3	3	3
3	3	3	3	3	3	3	3	3	3	3	3.25	3	3	3	3	3	3	3	3	3	3	3	3	3	3	3	3	3.25	3	3.25	3	3	3	3	3	3	3	3	3	3	3	3	3	3	3	3	3	3	3
3	3	3	3	3	3	3	3	3	3	3	3	3	3	3	3	3	3	3	3	3	3	3	3	3	3	3	3	3	3	3	3	3	3	3	3	3	3	3	3	3	3	3	3	3	3	3	3.25	3	3
3	3	3	3	3	3	3	3	3	3	3	3	3	3	3	3	3	3	3	3	3	3	3	3.25	3	3	3	3	3	3	3	3	3	3	3	3	3	3	3	3	3	3	3	3	3	3	3	3	3	3
3	3	3	3	3	3	3	3	3	3	3	3	3	3	3	3	3	3	3	3	3	3	3	3	3	3	3	3	3	3	3	3	3	3	3	3	3	3	3	3	3	3	3	3	3	3	3	3	3	3
3	3	3	3	3	3	3	3	3	3	3	3	3	3	3	3	3	3	3	3	3	3	3	3	3	3	3	3	3.25	3	3	3	3.25	3	3	3	3	3	3	3	3	3	3	3.25	3	3	3.25	3.25	3	3
3	3	3.25	3	3	3	3	3	3	3	3	3	3	3	3	3	3	3	3	3	3	3	3	3	3	3	3	3	3	3	3	3	3	3	3	3	3.25	3	3	3	3	3	3	3	3	3	3	3	3	3
3	3	3	3	3	3.25	3	3	3	3	3	3	3	3	3	3	3	3	3	3	3	3	3	3	3	3	3	3	3	3	3	3	3	3	3	3	3	3	3	3	3	3	3	3	3	3	3	3	3	3
3	3	3	3	3	3	3	3	3	3	3	3	3	3	3	3	3	3	3	3	3	3	3	3	3	3	3	3	3	3	3	3	3	3	3	3	3	3	3	3	3	3	3	3	3	3	3	3	3	3
3	3	3	3	3	3	3	3	3	3	3	3	3	3	3	3	3	3	3	3	3	3	3	3	3	3	3	3	3	3	3	3	3	3	3	3	3	3	3	3	3	3	3	3	3	3	3	3	3	3
3.25	3.25	3.25	3.25	3.25	3.25	3.25	3.25	3.25	3.25	3.5	3.25	3.25	3.25	3.25	3.25	3.25	3.25	3.25	3.25	3.25	3.25	3.25	3.25	3.25	3.25	3.25	3.25	3.25	3.25	3.25	3.25	3.25	3.25	3.25	3.25	3.25	3.25	3.25	3.25	3.25	3.25	3.25	3.25	3.25	3.25	3.25	3.25	3.25	3.25
1.2	1.2	1.2	1.2	1.2	1.2	1.2	1.2	1.2	1.2	1.2	1.2	1.2	1.2	1.2	1.2	1.2	1.2	1.2	1.2	1.2	1.2	1.2	1.2	1.2	1.2	1.2	1.2	1.2	1.2	1.2	1.2	1.2	1.2	1.2	1.2	1.2	1.2	1.2	1.2	1.2	1.2	1.2	1.2	1.2	1.2	1.2	1.2	1.2	1.2
0.25	0.25	0.25	0.25	0.25	0.25	0.25	0.25	0.25	0.25	0.25	0.25	0.25	0.25	0.25	0.25	0.25	0.25	0.25	0.25	0.25	0.25	0.25	0.25	0.25	0.25	0.25	0.25	0.25	0.25	0.25	0.25	0.25	0.25	0.25	0.25	0.25	0.25	0.25	0.25	0.25	0.25	0.25	0.25	0.25	0.25	0.25	0.25	0.25	0.25
0	0	0	0	0	0	0	0	0	0	0	0	0	0	0	0	0	0	0	0	0	0	0	0	0	0	0	0	0	0	0	0	0	0	0	0	0	0	0	0	0	0	0	0	0	0	0	0	0	0
[truncated: 462 more columns]
