# Supplementary material for: Transfer of optical orbital angular momentum to a bound electron
Source: Nat Commun. 2016 Oct 3;7:12998. doi: 10.1038/ncomms12998 (PMC5063962; doi:10.1038/ncomms12998)
Supplement: Supplementary Data — Raw experimental data for measurements presented in the main text, reporting fluorescence counts as a function of pulse time and ion position. [file ncomms12998-s2.zip › data/dataProfiles/profilerData/shiftedAndCorrectedMatrix_OAM_1.csv]

3	3	3	3	3	3	3	3	3	3	3	3	3	3	3	3	3	3	3	3	3	3	3	3	3	3	3	3	3	3	3	3	3	3	3	3	3	3	3	3	3	3.3333	3	3	3	3	3	3.3333	3	3
3.3333	3	3	3	3	3	3	3	3	3	3	3	3	3	3	3	3	3	3	3	3	3	3	3	3	3	3	3	3	3	3	3	3	3	3	3.3333	3	3	3	3	3	3	3	3	3	3	3	3	3.3333	3
3	3	3	3	3	3	3	3	3	3	3	3	3	3	3	3	3	3	3	3	3	3	3	3	3	3	3	3	3	3	3	3	3	3.3333	3	3	3	3	3	3	3	3.3333	3.3333	3	3	3	3	3.3333	3.3333	3
3	3	3	3	3	3	3	3	3	3	3	3	3	3	3.3333	3	3	3	3	3	3	3	3	3	3	3	3	3	3	3	3	3	3	3	3	3	3	3	3.3333	3	3	3	3	3	3	3	3	3	3	3
3	3	3	3	3	3	3	3	3	3	3	3	3	3	3	3	3	3	3	3	3	3	3	3	3	3	3	3	3	3	3	3	3	3	3	3	3	3	3	3	3	3	3	3	3	3.3333	3	3	3.3333	3.3333
3	3	3	3	3	3	3	3	3	3	3	3	3	3	3	3	3	3	3	3	3	3	3.3333	3	3	3	3	3	3	3	3	3.3333	3	3	3	3	3	3	3	3	3	3	3.3333	3	3	3	3	3.5	3.3333	3
3	3	3	3	3	3	3	3	3	3	3	3	3	3	3.3333	3	3	3	3	3	3	3	3	3	3	3	3	3	3	3	3	3	3	3	3	3	3	3	3	3	3	3	3	3	3.3333	3	3.3333	3	3	3.3333
3	3	3	3	3	3	3	3	3	3	3	3	3	3	3	3	3	3	3	3	3	3	3	3	3	3	3	3	3	3	3	3	3	3	3	3	3	3.3333	3	3	3	3	3	3	3	3.3333	3	3.5	3.3333	3.3333
3	3	3	3	3	3	3	3	3	3	3	3	3	3	3	3	3	3	3	3	3	3	3	3	3	3	3	3	3	3	3	3	3	3	3	3	3.3333	3	3	3	3	3.3333	3	3	3	3.5	3.3333	3	3.3333	3
3	3	3	3	3	3	3	3	3	3	3	3	3	3	3	3	3	3	3	3	3	3	3	3	3	3	3	3	3	3	3	3	3	3	3.3333	3	3	3	3	3	3	3	3.3333	3	3.3333	3.5	3.3333	3.5	3	3
3	3	3	3	3	3	3	3	3	3	3	3	3	3	3	3	3	3	3	3	3	3	3	3	3	3	3	3	3	3	3	3	3.3333	3	3.5	3	3	3	3	3	3.3333	3	3.3333	3	3	3	3.3333	3.3333	3.5	3.3333
3	3	3.3333	3	3	3	3	3	3	3	3	3	3	3	3	3	3	3	3	3	3	3	3	3	3	3	3	3	3	3	3	3	3	3	3	3	3.3333	3	3.3333	3.3333	3.3333	3.3333	3.3333	3	3.5	3.3333	3	3.3333	3.3333	3.3333
3	3	3	3	3	3	3	3	3	3	3	3	3	3	3	3	3	3	3	3	3	3	3	3	3	3	3	3	3	3	3	3	3	3	3	3	3	3	3.3333	3.5	3.3333	3.3333	3.3333	3.3333	3.3333	3.3333	3.5	3.5	3.3333	4.3333
3	3	3	3	3	3	3	3	3	3.3333	3	3	3	3	3	3	3	3	3	3	3	3	3	3	3	3	3	3	3	3	3	3	3	3	3	3	3	3.3333	3.3333	3	3.3333	3.3333	3	3.3333	3	4.3333	3.3333	3.3333	3.3333	3
3	3	3	3	3	3	3	3	3	3	3	3	3	3	3	3	3	3	3	3	3	3	3	3	3.3333	3	3	3	3.3333	3	3	3	3	3.3333	3	3.3333	3.3333	3.5	3	3	3.5	3.3333	3.5	3	3.3333	3.5	4.3333	3.3333	3.5	3.3333
3	3	3	3	3	3	3	3	3	3	3	3	3	3	3	3	3	3	3	3	3	3	3	3	3	3	3	3	3	3	3	3	3.3333	3	3.3333	3	3	3.5	3.3333	4.3333	3	3.5	3	4	3	3.3333	3.3333	3.5	3.3333	3.5
3	3	3	3	3	3	3	3	3	3	3	3	3	3	3	3	3	3	3	3	3	3	3	3	3	3	3	3	3.3333	3	3.3333	3	3	3	3	3	3.3333	3	3	3.3333	3	3.5	3.5	3.3333	3.3333	3.5	3.5	3.3333	3	3.5
3	3	3	3	3	3.3333	3	3	3	3	3	3	3	3	3	3	3	3	3	3	3	3	3	3	3	3	3.3333	3.3333	3.3333	3.3333	3	3	3	3.3333	3.3333	3.3333	3.3333	3	3.3333	3	3.3333	4.3333	4.3333	3	3.3333	3	3.3333	3.5	3.3333	3.5
3	3	3	3	3	3	3	3	3	3	3	3	3	3	3	3	3	3	3	3	3	3	3	3	3	3	3.3333	3	3	3	3	3	3	3	3	3	4.3333	3	3.3333	3.3333	3.3333	3.5	3.5	3.3333	3	3	3	3.3333	3	4.3333
3	3	3	3	3	3	3	3	3	3	3	3	3	3	3	3	3	3	3	3	3	3	3.3333	3	3	3	3	3.3333	3	3	3	3.3333	3	3.3333	3.3333	3.5	3.3333	3.5	3.5	3	3.5	3.3333	3.5	3.5	3.3333	3.5	3.3333	3.3333	3	3
3	3	3	3	3	3	3	3	3	3	3	3	3	3	3	3	3	3	3	3	3	3.3333	3	3	3	3	3	3	3	3	3.3333	3.3333	3	3	3.3333	3.3333	3	3.5	3.3333	3.5	3	3.3333	3	3.5	3	3.5	3.3333	3	3.3333	3
3	3	3	3	3	3	3	3	3	3	3	3.3333	3	3	3	3	3	3	3	3	3	3	3	3	3	3	3	3	3	3	3.5	3	3.3333	3.3333	3	3.3333	3.5	3.3333	3.5	3	3	3	3.3333	3	3.3333	3	3.3333	3.3333	3	3
3	3	3	3	3	3	3	3	3	3	3	3	3	3	3	3	3	3	3	3	3	3	3	3	3	3	3	3	3	3	3	3.3333	3	3	3	3.3333	3	3	3.3333	3.5	3	3.5	3.3333	3.3333	3.3333	3.3333	3	3	3	3.3333
3	3	3	3	3	3	3	3	3	3	3	3	3	3	3	3	3	3	3	3	3	3	3	3	3.3333	3	3	3	3	3.5	3.3333	3.3333	4.3333	3	3.5	3.3333	3	3	3.3333	3.3333	3.5	3	3	3	3	3	3.3333	3.3333	3.3333	3
3	3	3	3	3	3	3	3	3	3	3	3	3	3	3	3	3	3.3333	3	3	3	3	3	3	3	3	3	3	3	3.3333	3.3333	3	3	3.3333	3.5	3.5	4.3333	3.5	3.3333	3.3333	3.3333	3.3333	3	3.3333	3	3.5	3.3333	3	3.3333	3
3.3333	3	3	3	3	3	3	3	3	3	3	3	3	3	3	3	3	3	3	3	3	3	3	3	3	3	3	3	3	3.3333	3	3.3333	3	3.3333	3.3333	3.5	3.3333	3	3.3333	3	3	3.5	3	3	3	3	3	3	3.3333	3
3	3	3	3	3	3	3	3	3	3	3	3	3	3	3	3	3	3	3	3	3	3	3	3	3	3.3333	3	3.3333	3	3	3.3333	3	3.3333	3.3333	3	3	3	3.3333	3	3	3	3	3	3.3333	3.3333	3	3	3	3	3
3	3	3	3	3	3	3	3	3	3	3	3	3	3	3	3	3	3	3	3	3	3	3	3	3	3.3333	3	3	3	3	3	3.3333	3	3.3333	3	3	3.3333	3.3333	3	3	3.3333	3	3	3	3.3333	3.3333	3	3	3	3
3	3	3	3	3	3	3.3333	3	3	3	3	3	3	3	3	3	3	3	3	3	3	3	3	3	3.3333	3	3	3	3	3	3	3	3.3333	3	3.3333	3	3	3.3333	3.5	3.3333	3.3333	3.3333	3.3333	3	3	3	3	3	3	3
3	3.3333	3	3	3	3	3	3	3	3	3	3	3	3	3	3	3	3	3.3333	3	3	3	3	3	3	3.3333	3	3.3333	3	3.3333	3	3.5	3	3	3	3	3.3333	3.3333	3	3	3	3	3	3	3	3	3	3	3	3
3	3	3	3	3	3	3	3	3	3	3	3	3	3	3	3	3	3	3	3	3	3	3	3	3.3333	3	3	3	3	3.5	3	3	3.3333	3	3.3333	3.3333	3	3.3333	3.3333	3	3	3	3	3.3333	3	3	3	3	3	3
3	3	3	3	3	3	3	3	3	3	3	3	3	3	3	3	3	3	3	3	3	3	3.3333	3	3.3333	3	3	3	3	3	3	3.3333	3	3.3333	3	3	3.3333	3	3	3	3	3.3333	3.3333	3	3	3	3	3	3	3
3	3	3	3	3	3	3.3333	3	3	3	3	3	3	3	3	3	3	3.3333	3	3.3333	3	3	3	3	3	3	3.3333	3	3	3	3	3.3333	3.3333	3.3333	3.3333	3	3	3.3333	3	3	3	3	3	3	3	3	3	3	3	3
3	3	3	3	3	3	3	3	3	3	3	3	3	3	3	3	3	3	3	3	3	3.3333	3	3	3.3333	3	3	3.3333	3	3	3	3.3333	3	3	3	3	3	3	3	3	3	3	3	3	3	3	3	3	3	3
3	3	3	3	3	3	3	3	3	3	3	3	3	3	3	3	3	3	3	3	3	3	3	3	3.3333	3	3	3	3.3333	3.3333	3	3.5	3.5	3	3	3	3	3	3	3.3333	3	3	3	3	3	3	3	3	3	3
3	3	3	3	3	3	3	3	3	3	3	3	3	3	3	3	3	3	3	3	3	3	3	3	3	3	3	3	3.3333	3.3333	3	3	3.3333	3	3.3333	3	3	3	3	3	3.3333	3	3	3	3	3	3	3	3	3
3	3	3	3	3	3	3	3	3	3	3	3	3	3	3	3	3	3	3	3	3	3	3.3333	3.3333	3	3	3	3.3333	3	3.3333	3.3333	3	3.3333	3	3	3.3333	3	3	3	3	3	3	3	3	3	3	3	3	3	3
3	3	3	3	3	3	3	3	3	3	3	3	3	3	3	3	3	3	3	3	3	3	3.3333	3	3	3	3	3.5	3.3333	3.3333	3	3	3	3	3	3	3.3333	3	3	3.3333	3	3	3	3	3	3	3	3	3	3
3	3	3	3	3	3	3	3	3	3	3	3	3	3	3	3	3	3	3	3	3.3333	3	3	3	3	3	3.3333	3.3333	3	3.3333	3	3	3.3333	3	3	3	3	3	3	3	3	3	3	3	3	3	3	3	3	3
3	3	3	3	3	3	3	3	3	3	3	3	3	3	3	3	3	3	3	3	3	3	3.3333	3	3	3	3	3	3	3	3.3333	3.3333	3	3	3	3	3	3	3	3	3	3	3	3	3	3	3	3	3	3
3	3	3	3	3	3	3	3	3	3	3	3	3	3	3	3	3	3	3	3	3	3	3	3.3333	3.5	3	3	3	3.3333	3	3	3	3	3	3	3	3	3	3	3	3	3	3	3	3	3	3	3	3	3
3	3	3	3	3	3	3	3	3	3	3	3	3	3	3	3	3	3	3	3	3.3333	3	3.3333	3	3	3	3.3333	3.3333	3	3	3	3	3	3	3	3	3	3	3	3	3	3	3	3	3	3	3	3	3	3
3	3	3	3	3	3	3	3	3	3	3	3	3	3	3	3	3	3.3333	3	3	3	3	3	3.3333	3	3	3	3	3	3.3333	3	3	3	3	3	3	3	3	3.3333	3	3	3	3	3	3	3	3	3	3	3
3	3	3	3	3	3	3	3	3	3	3	3	3	3.3333	3	3	3.3333	3	3.3333	3	3.3333	3	3	3.3333	3	3.3333	3	3	3	3	3	3.3333	3	3	3	3.3333	3	3	3	3	3	3	3	3	3	3	3	3	3	3
3	3	3	3	3	3	3	3	3	3	3	3	3	3	3	3	3	3	3	3	3.3333	3	3.3333	3.3333	3	3	3.3333	3	3.5	3.3333	3	3.3333	3	3	3	3	3	3.3333	3	3.3333	3	3	3	3	3	3	3	3	3.3333	3
3	3	3	3	3	3	3	3	3	3	3	3	3	3	3	3	3.3333	3	3	3	3	3	3.5	3.3333	3	3	3	3.3333	3.3333	3	3	3	3	3	3	3.3333	3	3	3	3	3	3	3	3	3	3	3	3.3333	3.3333	3.3333
3	3	3	3	3	3	3	3	3	3	3	3	3.3333	3	3	3	3	3	3	3	3	3.3333	3.3333	3	3	3	3.3333	3	3	3	3	3	3	3	3	3	3	3	3	3	3	3.3333	3	3.3333	3	3	3	3.3333	3	3.5
3	3	3	3	3	3	3	3	3	3.3333	3	3.3333	3	3.3333	3	3.3333	3	3.3333	3	3	3.3333	3	3	3.3333	3.3333	3.3333	3.3333	3	3.3333	3	3	3	3	3	3	3	3	3	3	3	3	3	3	3.3333	3	3.3333	3	3.5	3.3333	4.3333
3	3	3	3	3	3	3	3	3.3333	3	3	3.3333	3	3	3	3	3	3	3	3	3	3.3333	3.3333	3.3333	3	3.3333	3	3	3	3	3.3333	3	3	3	3.3333	3	3	3	3	3	3.3333	3	3	3.3333	3	3	3.3333	3.3333	3.5	3.5
3	3	3	3	3	3	3	3	3.3333	3	3	3	3.3333	3	3	3	3	3	3	3.3333	3	3	3.3333	3	3.5	3	3	3.5	3	3	3.3333	3	3	3	3	3	3	3	3.3333	3	3	3	3.5	3	3.3333	3.3333	3.5	3.3333	3.3333	4.3333
3	3	3	3	3	3	3.3333	3	3	3.3333	3	3	3	3.5	3	3	3	3.3333	3.3333	3	3.5	3.3333	3	3	3	3.3333	3.3333	3	3	3.3333	3	3.5	3	3.5	3	3	3	3	3	3	3.3333	3.3333	3.5	3.5	3	3.3333	3.5	3	4.3333	3.3333
3	3	3	3	3	3	3.3333	3	3	3.3333	3	3	3.3333	3	4.3333	3	3.3333	3	3.3333	3	3	3	3.3333	3.3333	3.3333	3	3	3.3333	3	3.3333	3	3	3.3333	3	3	3	3	3	3	3.3333	3.3333	3.5	3	3.3333	3.3333	3.5	3.5	3.5	4.3333	4
3	3	3	3	3	3	3	3	3	3.3333	3	3.3333	3	3.5	3.3333	3.3333	3.3333	3.3333	3.3333	3	3.3333	3	3.5	3	3	3.3333	3.3333	3	3	3	3.3333	3	3	3	3.3333	3.3333	3.3333	3	3	3	3	3.3333	3.3333	4.3333	3.3333	3.5	3.5	4.3333	4.3333	4
3	3	3.3333	3	3	3	3.3333	3.3333	3	3	3	3.3333	3	3	3	3.5	3	3.3333	3.3333	3	3	3.3333	3	3	3.5	3	3.3333	3	3	3	3	3	3	3	3	3	3	3	3	3.5	3.3333	3.5	3	3.5	3.3333	4.3333	4	3.5	4	4.3333
3	3	3	3	3.3333	3	3	3	3.3333	3	3	3.3333	3	3.3333	3	3.5	3	3.5	3	3.3333	3	3	3	3	3.3333	3	3	3	3	3	3	3	3	3	3	3	3	3	3	3.3333	3.3333	3.5	4.3333	3.5	4	4	4	4	4	4
3	3.3333	3	3	3.3333	3	3.3333	3.3333	3.5	3	3.3333	3.3333	3.3333	3	3.3333	3.3333	3	4.3333	3	3.3333	3	3.5	3	3.5	3.3333	3.3333	3	3	3	3	3	3	3.3333	3	3	3	4.3333	3.3333	3.5	3.3333	4.3333	3.5	4.3333	4.3333	4.3333	4.3333	4	4	4	4.3333
3	3	3	3.3333	3	3	3.3333	3	4.3333	3	3.3333	3	3	3	3	3	3	3	3	3	3	3.5	3	4.3333	3	3.3333	3	3	3	3	3.3333	3	3.3333	3	3	3	3	3.5	3.3333	3	3.5	3.5	4	3.3333	4	4	4.3333	4	4	4
3	3	3.3333	3.3333	3.3333	3.5	3.3333	3.3333	3	3.3333	3.3333	3	3.3333	3.3333	3.3333	3.3333	3.3333	3	3.5	3.5	3	3	3.3333	3.3333	3	3	3	3.3333	3	3.3333	3	3	3	3.3333	3.3333	3.5	3.3333	4.3333	3.3333	4.3333	3.5	4.3333	3.5	4	4	4	4	4	5.3333	4
3	3	3	3.3333	3	3	3.3333	3.3333	3.5	3.3333	3.5	3.3333	3.3333	3.3333	4.3333	3	3	3	3.5	3	4.3333	3	4.3333	3	3	3	3.3333	3	3	3.3333	3	3.3333	3	3	3	3.5	3.3333	3.5	3.3333	4.3333	4.3333	4.3333	4	4.3333	4	4	4.3333	4	4.3333	4
3	3	3	3	3	3.3333	3	4.3333	3	3.5	3	4.3333	3.3333	3.5	3	3.5	3.5	3	3	3	3	3	3.5	3	3.5	3	3	3	3	3	3	3	3.3333	3.3333	3	3.3333	4.3333	3.3333	3.5	4.3333	4	4	4	4.3333	4.3333	4.3333	4	4.3333	5.3333	4.5
3.3333	3.3333	3	3	3	3.3333	3.3333	3.3333	3.3333	3.3333	3	4.3333	3	3.3333	3.3333	3.5	3	3.3333	3.3333	3.3333	3.3333	3	3	3	3	3	3.5	3	3	3	3	3	3.3333	3.3333	3.3333	3.3333	4.3333	3.3333	4.3333	4.3333	4.3333	4	4	4.3333	4	4.5	4	4.5	4.5	6
3.3333	3	3	3.3333	3.3333	3.3333	3.3333	3.3333	4.3333	3	3.3333	3	3	3.5	3.3333	3.5	3	3.3333	3.3333	4.3333	3.3333	3.3333	3	3	3	3	3.3333	3	3.3333	3	3.3333	3	3.3333	3.3333	3.5	3.3333	4.3333	3.5	4.3333	4.3333	4.3333	4.3333	4	4	4	4.5	4	5.3333	4.3333	5.3333
3.3333	3.3333	4.3333	3.3333	3.3333	3	3.5	3	3.5	3.3333	3.5	3.3333	3.3333	4.3333	3	3.3333	3.3333	3.5	3.3333	3.3333	3	3.3333	3.3333	3.3333	3	3	3	3	3	3.3333	3.5	3.3333	3.5	3.5	4.3333	4.3333	4.3333	3.3333	4	3.5	4.3333	4.3333	4.3333	4.3333	4.3333	4.5	4.5	5.3333	4.5	5.3333
3	3.5	3.3333	3.5	3.3333	3.3333	4.3333	3	4.3333	3	3.3333	3.3333	3.3333	3	3.5	3.3333	4.3333	3.3333	3	3.3333	3	3	3	4.3333	3	3	3	3.3333	3.3333	3.3333	3.3333	3.5	3.3333	4.3333	4.3333	3.3333	4	4.3333	4	4.3333	4.3333	4	5.3333	4	5.3333	4.3333	5.3333	5.3333	5.3333	5
3	3.5	3	3.5	3	3.3333	3.5	3	4.3333	3	3.5	3	3.5	3	4.3333	3	4.3333	3	3.3333	3.3333	3.3333	3	3	3.3333	3	3	3.3333	3.3333	3	3.3333	3	3.5	3.3333	4.3333	3	4.3333	3.3333	4.3333	4	4	4	4	4.3333	4.3333	5.3333	5.3333	6	5.3333	6	5.3333
3.3333	3.5	3.3333	3.5	3	4.3333	3.3333	3.3333	3	3	3.5	3.3333	3.3333	3.3333	3.3333	3.3333	3.3333	3	4.3333	3	3.3333	3	3.3333	3.3333	3.5	3	3.3333	3	3	3	3	4.3333	3.3333	4	4.3333	3.5	4	4	4	4.3333	4	5.3333	4.3333	5.3333	4.5	5.3333	5.3333	5.3333	5.3333	5.3333
3.3333	3.5	3.3333	3.5	3.3333	3.5	3.5	4.3333	3	3	3	3.5	3	3.5	3.5	3.3333	3.3333	3.3333	3	3	3.3333	3.3333	3.3333	3	3.5	3	3.5	3	3.3333	3	3.5	3	4.3333	4.3333	4.3333	4	4	4	4	4.5	4	4.5	4.3333	5.3333	4.3333	5.3333	5.3333	5.3333	5	5.3333
4.3333	3.5	3.5	4.3333	3.5	4.3333	3	3.3333	3.3333	4.3333	3.3333	3	3	3.5	3.3333	3.3333	3	3.5	3.3333	4.3333	3	3.3333	3	3.3333	3	3	3	3	3.5	3	4.3333	3.3333	4.3333	3.3333	4	4	4.5	4	4	4.5	4	4.5	4.3333	5.3333	5.3333	5.3333	4.5	6	6	5.5
3.5	3	4.3333	3.3333	3.5	3.5	3.5	3.3333	3.3333	4.3333	3	3.5	3	4.3333	3	3.3333	3	4.3333	3.3333	3.3333	3.3333	3.5	3	3.3333	3	3	3	3.3333	4	3.3333	3.5	3.5	4	4	4	4	4.3333	4	4.5	4	5.3333	5.3333	5.3333	5	5	5	5.3333	5.5	4.5	6.3333
4	3	4	3.3333	4	3.3333	3.3333	3.3333	4.3333	3.3333	3	3.3333	3.3333	3.5	3	3.3333	3	3.3333	3	3.5	3	3.3333	3	3.5	3	3.3333	3.3333	4.3333	4.3333	3.5	4.3333	4.3333	4.3333	4.3333	4	4	4.3333	4	5.3333	4.3333	5.3333	4.3333	6	4.5	5.3333	5.3333	5	5.3333	5	6.3333
4.3333	4.3333	3.3333	3.3333	4.3333	3	4.3333	3.3333	3.5	3	4.3333	3.3333	3.5	3.3333	3.5	3.3333	3.3333	3.3333	3	3.3333	3.3333	3.3333	3	3.3333	3	3	3.5	3.5	3.3333	4.3333	3.3333	4.3333	4.3333	4.3333	4	4.3333	4	4.3333	4.3333	4	5.3333	4.3333	6	5.3333	6	4.5	5.5	5.3333	5.5	5
3.3333	4	3.5	3.5	3.3333	3.5	4.3333	3.3333	3	3.3333	3.3333	3	3.3333	3	3.3333	3	3	3	3.5	3	3.3333	3	3.5	3	3	3.3333	3	3.5	3	4.3333	3.3333	4	4.3333	4.3333	4	4.3333	4.3333	4.5	5.3333	5.3333	5.3333	5.3333	5	5	5.5	5.3333	6.3333	6	6.3333	5.3333
3.3333	4	3.3333	4.3333	3.3333	3.3333	3.3333	3.3333	3.3333	3.3333	3	3	3.3333	3	3	3	3.3333	3	3	3	3.3333	3	3.3333	3	3.5	3	3.3333	3.3333	3.5	4.3333	4	4	4.3333	4.3333	4	5.3333	4	5.3333	4.3333	6	5	6	5.3333	6	5	5.3333	5.3333	5	6	5.3333
3.5	4	3.3333	4.3333	3	4	3	3.5	3	3.3333	3.3333	3.5	3.3333	3.5	3	3	3	3	3	3	3	3	4.3333	3	3.5	3	4.3333	3.3333	4.3333	3.3333	4	4	4	4.3333	4.3333	4.5	4	5.3333	4.3333	5.3333	5.3333	5.3333	5.3333	6.3333	5	5.3333	5.3333	5.3333	5.5	5
3.5	3.5	4.3333	3.3333	3.5	3.5	3.3333	4.3333	3	3.3333	3	3.3333	3	3.3333	3	3.5	3	3	3.3333	3.3333	3	3.3333	3	3.3333	3.3333	3.3333	4	3.5	4	3.5	4	4.3333	4.3333	4.3333	4.5	4.3333	5.3333	5.3333	5.3333	5	5	5.3333	5	5.5	5.3333	6.3333	5.3333	6.3333	6	6.3333
4	3.3333	4	3.3333	4.3333	3	4	3.3333	3.3333	3	3	4.3333	3	3.3333	3	3.3333	3	3.3333	3	3.3333	3	3.3333	3	3.3333	3.3333	3.3333	4	4.3333	4	4.3333	4	4	4.3333	4.3333	5.3333	4.3333	5.3333	4.3333	6	4.6667	6	5.3333	5	5.3333	5.3333	6.3333	5	6.3333	5	6.3333
4	3.5	4.3333	3	3.5	3	4.3333	3.3333	3	3.3333	3	3.3333	3	3	3.3333	3.3333	3	3	3	3.3333	3	3.5	3.3333	4.3333	3	4	3.5	4	4.3333	4	4	4.3333	4.3333	4.3333	4.5	4.3333	5	4	6	5.3333	6.3333	5.3333	6	5.5	5.5	5.3333	6.3333	5.5	5	6
3.3333	3.3333	3.5	3.3333	3.3333	3.3333	3.5	3.3333	3.5	3	4.3333	3	3.3333	3	3.5	3.3333	3.3333	3.3333	3.3333	3.3333	3.3333	3.5	4.3333	4	3.3333	4	3.5	4.3333	4.3333	4	4	5.3333	4.3333	5.3333	4.3333	5.3333	5	5.3333	5.3333	5	5.5	5.3333	6.3333	6	6.3333	5.3333	6.3333	5.3333	6.3333	5.3333
3.3333	3.5	3.5	3.5	3.3333	3	3.3333	3.3333	3.5	3	3.3333	3	3	3	3	3	3	3	3.3333	3	3.3333	3	4.3333	3.3333	4.3333	4.3333	4.3333	4	4	4	4	5.3333	4.3333	5.3333	4.3333	5	6	6	5.3333	5.3333	5.3333	6	6.3333	5	6	5	6	5	6.3333	4.6667
3.3333	4	3	4	3	3.5	3	3	3	3.3333	3	3.3333	3	3.3333	3	3	3	3	3.5	3	4.3333	3.5	4	3.3333	4.3333	4	4	4	4.3333	4	4	4.5	4	5	4	5	5.3333	5.3333	5	6.3333	5.3333	6.3333	5.3333	6.3333	5.3333	5.3333	6.3333	5.3333	6.3333	5.3333
3	3.5	3.3333	3.5	3.3333	4.3333	3	3.5	3	3.3333	3.3333	3.3333	3.3333	3	3	3.3333	3	3.3333	3	3.3333	3.3333	3.5	4	3	4	4.3333	4	4	4.5	4	5.3333	4	5.3333	5.3333	4.5	5	5	5.5	5.3333	6.3333	5.3333	6.3333	6	5.5	6	5.5	5.5	5.3333	5.3333	5.3333
3.5	3.5	3.5	3.5	3.3333	3.3333	3	3.5	3	3.5	3	3	3	3.5	3	3.3333	3	3.3333	3.3333	3.5	3.5	3.5	3.5	4.3333	4	4.3333	4	4	4.5	4	5.3333	4.3333	5.3333	4.3333	6	5.3333	5.3333	5.3333	5.3333	6.3333	5	5.5	4.5	6	5.3333	5.5	5	5.3333	4.6667	6.3333
4.3333	3.3333	3.5	3	3.5	3.3333	4.3333	3	3.5	3	3	3.5	3	3	3	3	3.3333	3	3	4	3.3333	4.3333	3.3333	4	4	4	4	4	4.3333	4.3333	5	4.3333	5.3333	4.5	5.5	5.3333	6	6	6.3333	5.3333	6.3333	5.3333	5.3333	5.5	5	6.3333	5	6.3333	4.3333	6.3333
3.3333	3.5	3.3333	3.3333	3.3333	3.3333	3.5	3	3	3	3	3	3	3	3	3	3.3333	3.3333	3	3.5	4.3333	4.3333	4.3333	4	4	4.3333	4	4.5	4.3333	5.3333	4.3333	4.5	5.3333	5.3333	5.5	5	6.3333	5	6	5	6.3333	5.3333	6.3333	5.3333	5.5	5	5.3333	5.5	5	6
3.3333	4.3333	4.3333	3	4.3333	3	3.3333	3	3.3333	3	3	3.3333	3.3333	3	3.5	3	3.3333	3.5	4.3333	3.5	4.3333	4	3.5	4	4	4	4	4.5	4.3333	5.3333	4.3333	6	6	5.5	6	6	5.3333	5	5.5	5.3333	6	5.3333	6.3333	4.6667	6.3333	6	6.3333	5.3333	6	6
3.3333	4.3333	3	3.5	3.3333	3	3.3333	3	3.3333	3.3333	3	3	3.5	3	3.5	3	4.3333	3	4.3333	3.5	4.3333	4.3333	4	4	4	4	4.3333	5.3333	4.3333	5	4.5	5.3333	5.3333	6.3333	5.3333	5.5	5.3333	6.3333	5.5	5.3333	5.5	5.3333	6.3333	5	6	4.6667	5.5	6	5	5.3333
3.3333	4.3333	3	3.5	3	3.3333	3.3333	3	3.3333	3	3.3333	3	3	3.5	4.3333	3.5	3.5	3.5	4.3333	3.5	4	3.5	4	4.3333	4.5	4	4.5	4.3333	4.5	5.3333	4.6667	5	4.5	5.5	5.3333	5.5	5.3333	5.5	4.5	6.3333	5.3333	6.3333	5.3333	5.5	5.3333	5	5.6667	4.5	5.3333	4.3333
3	4.3333	3	4.3333	3	3.5	3	3	3	3	3	3	3	3.3333	3	3.5	3.3333	4.3333	3.5	4	4	3.5	4	4	4.3333	4	5.3333	4	5.3333	4.5	6	5.3333	6	5.5	5.5	5.5	5	6	5	6	5	6.3333	6	6.3333	6	6	5.3333	5	6	5.3333
3.5	3	3.3333	3.3333	3	3	3	3	3	3.3333	3	3	3	3.5	3	4.3333	4.3333	4.3333	4.3333	4	4	4.3333	4	4.3333	4.5	4	5	4	5.3333	4.5	5.3333	5.3333	5.3333	5.3333	5.5	4.6667	6.3333	5.3333	5.3333	6.3333	5	6.3333	5.3333	6.3333	5.3333	5.5	4.5	5.3333	4.5	5.3333
4.3333	3	3.5	3	3.5	3	3.3333	3.3333	3	3	3	3	3	3.3333	3.3333	4.3333	3	4	3.3333	4.3333	4	4.3333	4.3333	5.3333	4	5.3333	5.3333	4.5	5.3333	4.3333	5.5	5.3333	5.5	5.3333	6.3333	6	6.3333	5.3333	5.5	5.5	5.5	5.3333	5	5.5	5.3333	5.5	4.3333	5.3333	4.3333	6
3.5	3	4.3333	3	3.3333	3	3.3333	3	3	3	3.5	3	3.5	3	3.3333	4	3.5	4.3333	4	4	4.3333	4.5	4	5.3333	4	6	4.3333	6	5.3333	6	4.6667	4.5	5.5	5	6.3333	5	6.3333	5.3333	6	5	6.3333	5.3333	6	6	5.3333	5.3333	5.3333	6	4.3333	5
3.3333	3	3.3333	3	3.3333	3	3	3	3.3333	3	3.3333	3	3.3333	3	4.3333	3.3333	4	4.3333	4	4	4	4.5	4	5.3333	4.3333	5.3333	4.5	5.3333	4.3333	6	5	6	5.3333	5.5	5	5.5	5.3333	5	5.5	5	6.3333	5	6.3333	4.3333	5	4.5	6	4.3333	5.3333	4.5
3	3.5	3	3.5	3	3.5	3	3	3	3.5	3.5	3.3333	4.3333	3.3333	4	4.3333	4	4.3333	4.5	4.3333	4.5	4	5.3333	4.3333	4.5	5	5.3333	5.3333	4.5	6.3333	5.3333	6.3333	5	6.3333	5	6.3333	5.3333	6.3333	5.3333	5	5.5	5.3333	5	5.3333	5.3333	4.3333	5	4	5.3333	4.3333
3	3	3	3	3	3.5	3	3.3333	3	3.3333	3	3.5	3	3.5	4.3333	5	4	4.3333	4.3333	4	5.3333	4	5.3333	4.5	6	4.5	5.5	5	6	5.5	5.3333	5.3333	5	6	5	5.5	5.3333	6	5.3333	6.3333	6	6.3333	6	6	5.3333	5.3333	5	4	5.3333	4.3333
3	3	3	3	3.3333	3	3	3	3.5	3	3.3333	3.5	3	4	3.3333	4	4.3333	4	4	4.3333	4.3333	5	5	4	5	4.3333	5.3333	5.3333	5.5	4.5	6	6	5.5	5.3333	5.3333	6.3333	5	7	5	6.3333	5.3333	5.5	4.3333	6.3333	4.5	5.3333	4.3333	4.5	4.3333	4
3.5	3.3333	3.5	3	3.3333	3	3.3333	3	3	3.3333	3.3333	3.5	3.5	4	3.5	4	4	4.3333	4	4.5	4.5	4.5	5.3333	5.3333	5.3333	5.3333	6	5.3333	5.5	5	6.3333	5	6.3333	5.3333	5.6667	6	5.5	5	6	5.5	5	5.5	4.5	5.3333	4	5	4.3333	5.3333	4.3333	5.3333
3.3333	3	3	3	3	3	3.3333	3	3.3333	3	3.5	3.5	4.3333	4.3333	4	4	4	4.5	4	4.5	4	5	4.3333	5	5.3333	5.5	5	6	5.5	4.6667	5.5	5	6	4.5	6	5	6	6	6.3333	6	6	4.6667	6	5.3333	4.5	5.3333	4	5.3333	4	4.3333
3.3333	3	3.3333	3	3	3	3	3	3.5	3	4.3333	3.5	4.3333	4.3333	4	4	4	4.3333	4.5	5.3333	4.5	5	4.5	5	5.3333	5.5	5.3333	5.3333	5	6.3333	5.3333	6	5.5	5.3333	6.3333	5.3333	5.5	5.3333	6.3333	4.3333	5.3333	4.3333	5	4.3333	5.3333	4.3333	4.3333	4.5	4.3333	4.5
3.5	3.3333	3	3.3333	3.3333	3	3	3.3333	3.3333	3.5	3.5	4.3333	4	4.3333	4	4	4.5	4	4.5	4.5	4.6667	5.3333	4.6667	5	6	5.5	5.3333	5.3333	5.3333	6.3333	6	6.3333	6	6.3333	5.5	5.5	5.5	6	5.5	5.3333	5.5	4.5	5.3333	4.3333	5.3333	4.3333	5.3333	4.3333	5.3333	4.3333
3	3.5	3	3.3333	3	3.3333	3	3.5	3	3.5	3.5	3.5	4	4.3333	4	3.5	5.3333	4	5.3333	4.3333	6	4.5	5.3333	4.5	5.5	5.5	6	5.5	5.3333	6.3333	4.5	6.3333	5	6.3333	5.3333	6.3333	4.5	6.3333	4.5	5.3333	6	4.5	5	4.3333	5.3333	4.3333	5.3333	4.3333	5.3333	4
3	3.5	3	3	3.3333	3	3	4.3333	3	4	3.5	3.5	4	4.3333	4.3333	4.5	4.3333	4.5	5.3333	4.3333	5	4.3333	5.5	4.5	5.5	5.3333	5.3333	6	5.5	5.3333	5.5	6.3333	5.3333	5.6667	5.3333	5.5	4.5	6.3333	4.3333	5.5	4.3333	5	4.5	4.5	4.6667	4.5	4.5	4	4.5	4
3	3	3	3.3333	3	3.5	3.3333	4.3333	3.3333	4.3333	3.5	4	4.3333	4	4	4.3333	4.3333	4.5	5.3333	4.3333	6	5.3333	5.5	5.3333	5.5	5	6.3333	5.3333	6	6	5.5	5.3333	5.3333	5.5	5.3333	6	4.5	5.3333	4.3333	5.3333	4	5.5	4	5	4.3333	5.3333	4.3333	4.5	4.3333	4.5
3.3333	3	3.5	3.3333	3.5	3	4.3333	3	3.3333	4	3.5	4	3.5	4.5	4.3333	4.5	4	5	4	5	5.3333	5	5.3333	6	6	6	6.3333	5	6.3333	5	6	5.3333	6.3333	4.5	6.3333	6	6	4.6667	4.6667	4.5	4.5	4.5	4.3333	6	4.3333	5	4	5.3333	4	5
3	3.3333	4.3333	3	3.5	3	3.5	3.3333	4.3333	4.3333	5	4	4	4	4.3333	4.5	4.3333	5	4.5	5.3333	5.3333	6	5	5.5	5	5.5	6	6	5.5	4.6667	5.5	6	6.3333	5.3333	5.5	4.3333	6.3333	4.5	5	4.5	5.3333	4.5	4.5	4.5	4.5	4.3333	4.3333	4.5	4	5.3333
3.3333	3.3333	3.3333	3.3333	3.5	3.5	4.3333	3.3333	4	3.5	4.3333	3.5	4.3333	4	4.5	4.3333	4.5	4.5	6	5.3333	4.5	5.3333	5.3333	6.3333	5.3333	6	5.3333	5.5	5.3333	5.5	6	5	5.5	4.5	5.5	4.5	5.5	4.5	5.5	4	5	4	5	4	4.5	4.3333	4.3333	4.5	4.5	4.3333
3	3.5	3.3333	3.5	3.3333	3.5	3.5	4.3333	4.3333	4.3333	4	4	4.5	4	5	4	5	4	6	4.5	5.3333	5	5	5.5	6	6.3333	4.5	6	4.5	6	5.3333	5.5	4.5	5	6	6	4.5	6	4.6667	4.5	4.5	4.3333	4.5	4	5	4	4.5	4.3333	4.5	4
3	3.5	3.3333	4.3333	3.3333	4	3.3333	4	4.3333	4	4	4.3333	4.3333	4.3333	4.5	4.3333	5	4.5	5.5	5.3333	6.3333	5.3333	5.5	5	5.5	5.3333	6	5.5	6	5.5	5.3333	5.5	4.5	6.3333	4.3333	5.5	4.3333	5	4.5	5.3333	4.5	4.5	4.5	4.3333	4.5	4.5	4.5	4	5.3333	4
3.3333	3	3	4.3333	3.5	4	3.5	4	4	4	4	4.3333	4	4.5	4.5	5.3333	6	4.5	5.5	4.5	5.3333	5.3333	6.3333	5	6.3333	5	5.5	5.3333	5.5	5.3333	6	5.3333	4.5	5.3333	5.3333	5.3333	4.3333	5.3333	4.3333	5.3333	4	5.3333	4.5	4.5	4.3333	4.5	4.5	4.5	4.5	4.5
3.3333	3	3.5	3.3333	3.5	4.3333	3.5	4.3333	4.3333	4	4	4.5	4	5	4	5	4.5	6	4.5	6	5.3333	5.5	5.5	5.3333	6	5.3333	6.3333	5	5.5	5	5.5	5.3333	5.3333	5.3333	6	6	4.5	5.3333	4.3333	5.3333	4.3333	5	4	4.5	4	4.5	4	4.5	4.3333	5.3333
3.3333	3.3333	4	3.3333	4	3.5	4	4	4.3333	4	4.3333	4.3333	4.3333	5.3333	4.3333	5.5	5.3333	5.3333	5	5.5	5.3333	5.5	6	6	5.5	6	5.5	6	6.3333	5.3333	5.5	4.5	5.3333	4.3333	5.3333	4.5	5	4.5	4.6667	4.5	4.3333	4.5	4.3333	4.5	4.3333	5.3333	4.3333	5.3333	4	5
4.3333	3.5	4	3.5	4	3.5	4	4	4.3333	4	4.3333	4	4.5	4.5	4.5	5	4.6667	5	4.5	6.3333	5.3333	5.5	5	5.5	5	5.5	5.3333	5	6	4.5	5.5	4.5	5.5	4.3333	5	4.3333	6	4	5.3333	4	4.5	4.5	4.5	4.5	4.5	4.5	5	5.3333	4.5	5.3333
3.3333	3.5	4.3333	3.5	4	3.5	4	3.5	4.3333	3.5	4.5	4	5.3333	4	5.3333	5.3333	5	5.3333	6	6	5	5.5	5.3333	6.3333	5.3333	6.3333	5.3333	6.3333	5.3333	5	6	5.3333	6	5.3333	5	4.3333	4.6667	4	5.3333	4	5	4.3333	5.3333	4	4.6667	4	5.3333	4.5	5	5.3333
3.3333	4.3333	3.3333	4.3333	4.3333	4.3333	4	4	4.3333	4.3333	4.5	4.3333	5.3333	4.3333	5.3333	5.3333	5.5	5	5.5	6	5.5	5	6	6.3333	5	5.3333	5.3333	5.5	4.3333	5.5	4.3333	5.3333	4.5	5.3333	4.5	4.5	4.5	4.5	4.5	4.5	4.5	4.3333	4.5	4	5	4	5	4.3333	6	4.3333
3.3333	3.5	3.5	4	3.5	4	4	4.5	4.3333	4.5	4.5	4.3333	4.5	4.5	6	4.5	5.3333	5	5.5	5	6.3333	5	6.3333	4.6667	5.5	5	5.5	5	4.6667	5	4.5	5	4.5	5	4.3333	5	4	5.3333	4	5.3333	4.3333	4.5	4.5	4.5	4.5	4.5	4.5	4.5	5	4.6667
3.5	3.3333	3.5	4.3333	4.3333	4	4.3333	4.3333	4	4.5	4	5	4.3333	5.3333	4.5	6	6	4.6667	5.5	4.6667	5.5	5.3333	5.5	5.3333	5.3333	5	5.3333	5.3333	5.3333	4.5	5.3333	4.6667	4.5	4.5	4.3333	5.3333	4	5	4	5	4	5.3333	4	5	4.3333	4.5	5.3333	6	6	6
4	3.5	4.3333	3.5	5	4	4	5.3333	4.3333	5.3333	4.3333	5	4.5	5	5.3333	5.3333	4.5	5.3333	6	5	6	5	5.5	5.3333	5.5	5.3333	6.3333	4.5	5.5	4.3333	5	4.5	6	4.3333	4.6667	4.5	4.5	4.5	4.5	5.3333	4.3333	5.3333	4.3333	5.3333	4.3333	5	4.3333	5.5	5	6
4	4.3333	4	4	4	4	4.5	4.3333	4.5	4.5	4.5	5.3333	4.5	5	4.5	5.5	5.3333	5.5	5	6	5.3333	5.5	6	6	6	5.3333	6	4.5	5.5	4.5	5.3333	4.3333	5	4	5.3333	4.3333	4.5	4.3333	4.6667	4.3333	4.5	4.5	4.5	5.3333	4.6667	6	4.5	6.3333	6	6
4.3333	3.5	4.3333	4.3333	4	4	4.5	4	5.3333	4.5	5.3333	4.5	6	5.3333	5.3333	5.3333	6	5.5	6	6.3333	4.5	6.3333	5.3333	5.5	5	5.3333	6	5.3333	4.6667	4.5	4.6667	4.5	6	4	5.3333	4.3333	4.5	4	5.3333	4	5.3333	4.5	5.3333	5.3333	6	5.3333	5.5	5.3333	5.6667	7
4	4	4.3333	4.3333	4.3333	4.3333	4.5	4.3333	4.5	4.3333	5	4	5.3333	5.3333	5.3333	5.3333	5.5	6	5.5	5.5	6	5.5	5.3333	6.3333	5.3333	5.3333	4.5	5	4.5	5	4.5	5.3333	4.5	4.5	4.5	4.5	4.5	4.3333	6	4.3333	5.3333	4	5	4.3333	5	5.3333	5.6667	5	6.5	5.5
4.3333	4	4	4.3333	4	4.3333	4	4.5	5.3333	4.5	5.3333	4.5	5	4.5	5.3333	5	6.3333	5	6.3333	5.3333	6	6	5.3333	5.5	6	6	4.6667	5	4.3333	5	4.3333	5	4	5	4	5.3333	4.5	4.5	4.5	4.5	4.5	4.5	5	5.3333	5.3333	5	6	5.5	6.5	6
4.3333	4	5	4.3333	4.3333	4.5	4	5	4.5	6	5.3333	4.5	6	4.6667	5.5	6	6.3333	6	5.5	5.3333	6	5.3333	5.5	5.3333	6	6	6	5	4.5	4.5	4.3333	6	4.3333	5.3333	4	4.5	4.3333	5	4	5.3333	4.3333	5.3333	4.3333	5.5	6	5.3333	6.3333	7	7	6
4	4.3333	4	4	4.3333	4.5	4.3333	5.3333	4.3333	5	4.5	5.5	4.3333	5.5	4.6667	5	5.5	5.5	5.5	4.5	5.5	4.5	5.5	4.3333	5	5.3333	5	4.5	5.3333	4.6667	5.3333	4.5	4.5	4.5	4.3333	4.5	4.5	4.5	4.3333	5.3333	4	5	4.5	5.5	5	6	5.3333	6.5	6.5	7
4.3333	4.3333	4.3333	4.3333	4.5	4.3333	4.5	5.3333	4.5	5.3333	4.5	5.3333	5.3333	5.5	4.5	6.3333	5.3333	5.5	5.3333	5.3333	5.5	4.5	6	4.5	5.5	4.3333	5	4.3333	5	4.3333	5.3333	4	5.3333	4.3333	4.5	4.5	4.5	4.3333	4.5	6	4.5	5.5	4.6667	7	6	6.3333	5.5	7	6	8.3333
4	4	4.3333	4	5.3333	4.3333	6	4.3333	5.3333	4.5	5.3333	6	6	5.3333	5.3333	5.6667	4.3333	5.5	4.5	5.5	5	6.3333	6	5.3333	4.6667	6	4.5	4.5	6	4.3333	4.5	4.3333	4.5	4.3333	4.5	4.5	5.3333	4	6	5.3333	4.6667	5.3333	6.3333	5.5	5.6667	7	6.25	8	6.5	8.3333
4.5	4	4.5	4.3333	5.3333	4.3333	5	4	5	4.3333	6	6	5.5	5.3333	5.3333	5	4.6667	5.5	5.3333	5.5	4.3333	5.5	4.3333	5.3333	5.3333	5	4.6667	5.3333	4.3333	4.5	4.5	4.5	5.3333	4.5	4.5	4.5	5.3333	4.3333	5	4.3333	5.5	4.5	6.3333	5.5	6.5	5.5	6.6667	6.6667	8	7.75
4	4.5	4	4.5	5.3333	4.5	5.3333	5.3333	5	5.3333	5.5	4.5	6	4.5	6.3333	4.5	5.3333	4.6667	6	6	4.5	6	5.3333	5.5	4.3333	5	4.3333	6	4.3333	5.3333	4.3333	4.5	4.5	4.5	4.3333	6	4.5	4.6667	5.3333	5	5.5	6	6.3333	5.5	6.3333	5.5	7.3333	6.3333	8.3333	8.3333
4	4.3333	4	4.5	4.3333	6	4.5	6	4.5	5.3333	6	4.5	5.5	5.3333	6	4.3333	6.3333	4.5	5.5	4.6667	5.5	4.5	6	6	4.5	5.3333	4.5	5.3333	4.3333	5.3333	4.3333	4.5	4	4.3333	4	5.3333	4.3333	5	5.3333	6	6	5.5	6.3333	6	6.5	7	7.5	7	9	8
4.5	4.5	4.3333	5.3333	4.3333	5	4.5	5.3333	5.3333	6	5.3333	5.3333	6	6	6	5.3333	5.5	6	5.5	4.3333	5.3333	5.3333	5	5.3333	5.3333	4.3333	6	4.5	4.5	4.5	4.3333	4.5	4.3333	4.5	4.3333	5.3333	4.5	5.3333	5.3333	6	5	6.3333	6	6.6667	6.3333	8	8	7.5	9	8.5
4.5	4	4.5	4.3333	5.3333	6	4.3333	5	4.5	5	4.6667	5	5.3333	5	5.3333	5.5	6	4.6667	6	6	5.3333	6	6	4.5	5	4.3333	6	4.3333	5.3333	4.3333	4.5	4.3333	5.3333	4.5	4.5	6	6	5.3333	5.3333	6.3333	5.5	6	6.3333	7.3333	6.3333	7.5	7.5	8.5	8	9
5.3333	4	5.3333	4.5	5.5	4.5	4.6667	6	6	6	5	5.3333	4.5	5.5	4.5	6	4.5	5.5	6	6	4.5	6	5.3333	5.3333	5.3333	4.5	4.5	4.3333	5.3333	4.3333	5.3333	4	5.3333	4.5	6	5.3333	6	5.3333	6.3333	5.3333	6	7	6.75	7.3333	6.5	8.3333	8	8.5	7.5	9.3333
4.3333	4.3333	5	4.3333	6	4.5	6	5.3333	6	6	5	4.6667	4.6667	6	5.3333	5.5	4.3333	5.5	4.5	5	4.3333	5.3333	4.3333	5.3333	4.5	4.5	5.3333	4.3333	4.5	4.3333	4.5	4.3333	4.5	4.5	5.3333	4.5	5.5	5.3333	7	5.5	6.3333	6	6.6667	7.3333	7	8.3333	7.6667	9.3333	8.5	10.333
4.5	4.5	4.5	4.5	5.3333	5.3333	6	4.5	5.5	4.5	5	4.3333	5.3333	4.6667	6	5.3333	6	6	5.3333	6	5.3333	6	4.5	5.3333	4.5	5	4.3333	5.3333	4.3333	4.5	4.5	4.5	5.3333	4.6667	5.3333	6	5.5	6	6.3333	5.5	6.6667	6	7	7.3333	9	7.3333	9	9	10	10
4.3333	5.3333	4.6667	6	5.3333	6	5.3333	5.3333	5.3333	4.3333	6	5.3333	5.5	4.5	6	5.3333	5	4.6667	6	6	6	5.3333	5.3333	5.3333	4.5	4.6667	4.5	4.5	4.3333	5.3333	4.5	5.3333	4.3333	6	4.5	6	5.3333	6.3333	6	6	6.5	6	8	6.6667	9	9	9.3333	9	10.333	9
4.3333	5	4.5	5.3333	4.5	5.3333	4.6667	6	5.3333	6	5.5	5.3333	6	4.6667	5.3333	4.5	5	4.5	5	4.3333	6	4.3333	5.3333	4.3333	4.5	4.5	4.5	4.5	4.3333	4.5	4.5	5.3333	4.5	5	5.3333	6.3333	5	6.3333	5.5	8	6	7	6.6667	8	9	8	10	8.5	10	9.6667
4.5	5.3333	4.5	5.3333	4.3333	5.3333	5.3333	5.3333	4.6667	6	4.6667	6	4.5	5.3333	5.3333	4.6667	6	4.6667	6	6	6	4.5	5.3333	4.3333	5.3333	4.3333	5.3333	4.3333	5.3333	4.3333	4.5	4.5	4.6667	5.3333	4.6667	5.3333	5.5	6.3333	5.6667	8	6.5	7.5	7.3333	9	7.6667	10	9	10	10	9
5.3333	4.3333	5.3333	5.3333	4.6667	5.3333	6	6	5.3333	5.5	5.3333	5.3333	4.5	6	4.6667	5	4.6667	5	4.6667	6	4.5	4.6667	4.5	4.5	4.5	4.3333	5.3333	4	5	4.3333	5.3333	4.5	5.3333	5	6	6	7	6.3333	6.5	7.3333	6.5	8.3333	6.6667	8.3333	8.3333	9.5	8.5	11	9.3333	11
5.3333	5.3333	5.3333	6	6	6	6	6	6	6	5	6	6	6	4.5	5.3333	5.3333	5	4.3333	5	4.3333	4.5	4.5	4.5	4.5	4.5	4.3333	4.3333	4.5	4.5	5.3333	4.5	6	5	5.5	5.3333	6	7	8	6.3333	8	7	7.75	9	9	10.333	9	11	10	10.5
5.3333	5.3333	5.5	5.3333	5.5	5	6.3333	5	6	5.3333	6	5.3333	6	6	5	6	6	5.3333	4.3333	5.3333	4.3333	4.5	4.5	4.5	4.3333	5.3333	4.3333	4.5	4.5	6	4.6667	4.6667	6	6	6.3333	5.5	6.3333	7	6.5	7.3333	8.6667	7.3333	8.5	8.3333	10	10	9	11	9	11
4.5	5.5	5.3333	6	5.3333	5.3333	6.3333	4.6667	5.5	4.5	5.3333	4.5	5.3333	4.5	6	4.5	4.6667	6	4.5	5.3333	5.3333	4.6667	4.5	4.3333	4.3333	5.3333	4.5	5.3333	4.5	6	5	6	4.5	5.5	5.5	7	7	6.25	8	7	9	7.3333	8.5	8	9.5	9.3333	11	9.6667	11	10
6	6	6	5.5	5.3333	5.5	5.5	5.3333	5.5	6	6	5.3333	5	4.3333	5.3333	4.3333	5.3333	4.6667	5.3333	4.5	5.3333	4.3333	4.3333	4.5	4.3333	4.3333	4.5	5.3333	4.5	5.3333	5	5.3333	5.3333	5.5	5.3333	7	7	8	8	7.5	8	8.25	9.6667	8.5	9.5	10	10.333	10.333	12	10.333
4.6667	5.3333	5.3333	6.3333	6	6.3333	6	6.3333	6	6	6	5.3333	5.3333	5.3333	5.3333	4.5	5.3333	4.5	5.3333	4.3333	5.3333	4.5	5.3333	4.3333	4.5	4.3333	4.5	4.5	5	4.5	4.5	6	5.5	6.3333	5.5	6.5	7	7.3333	6.5	8.6667	7.3333	8.75	8.3333	10	10	9.75	11	11	10.667	9.6667
6	5.3333	5.3333	6	6	6.3333	5.3333	5.5	5.3333	5.3333	6	5.3333	5.3333	6	4.5	4.5	4.5	4.3333	5.3333	4.3333	4.5	4	4.3333	4	4.5	4.3333	5.3333	4.5	6	5	4.5	5	6	6.3333	5.6667	6.5	6.6667	8	7	9	7.6667	10	9.3333	10.333	9.3333	11	11	10.75	10.5	10.667
5.5	6	6	5.3333	6	5.5	6	5.5	6	5.3333	4.5	5.3333	4.6667	6	4.3333	5.3333	4.6667	5.3333	4.5	4.5	4.5	4.3333	4.5	4.3333	5.3333	4	4.5	4.5	5	5	5.3333	5	7	6.3333	7	6.3333	8	8	7.5	9	8.25	10	9	10.333	10.667	10.5	10.333	11.333	10.333	12
5.5	6	5.5	6	6.3333	6	5.3333	5.3333	5.3333	6	4.5	6	4.5	5	4.5	4.5	4.5	4.5	4.5	5.3333	4.3333	4.3333	4	4.3333	4.3333	4.5	4.5	4.6667	5.3333	6	5.3333	5.5	6.3333	7	6.5	6.3333	8.3333	7.5	9	7.6667	10	9.3333	10	9.6667	9.6667	11	9.3333	12	11.333	11.5
6	6	5.3333	6	5.5	6	6.3333	6	6	4.5	6.3333	4.5	6	4.5	5.3333	4.5	4.3333	5.3333	4.3333	4.5	4.5	4.3333	4.5	5.3333	4	5.3333	4.3333	6	5.3333	6	6	5.5	6.3333	7	7	6.6667	7.5	8	8.5	9	10	9.3333	10.667	11	10.5	10.5	10.667	10.5	10.667	11.5
5.3333	6	5.3333	5.3333	6	5.3333	5.5	6	6	5.3333	5.3333	4.6667	6	4.3333	5.3333	4.3333	4.5	4.5	5.3333	4.5	4.5	4.3333	4.3333	4.5	4.3333	5.3333	4.5	5.3333	6	5.3333	5.5	7	7	6.5	6.3333	8	8.3333	7.6667	9	8	9.3333	10	11	10.667	10.667	11	11.5	10.333	12.667	11
5.5	5.5	5.3333	6	5.3333	5.5	6	5.3333	6	5	4.5	4.5	5.3333	4.5	4.5	4.3333	4.5	4.3333	5.3333	4.3333	5.3333	4.3333	4.3333	4.5	4.5	4.5	4.5	5.3333	5.3333	5.5	6	7	6.3333	7.3333	6.5	8.3333	7.3333	9.3333	8.3333	10	9.6667	9.75	11	9.6667	12	10.5	11.333	10.5	13	10.667
5.5	6.3333	6	5.5	5	5.5	5.3333	6	6	5	4.6667	6	4.6667	4.5	5.3333	4.3333	4.3333	4.3333	4.5	4	4.5	4.3333	5.3333	4.3333	5.3333	4.3333	6	5.3333	5.5	5.5	5.6667	7	7	6.5	6.6667	7.6667	8	8.5	9	10.667	9.3333	10.333	9.3333	12.333	10.5	12	12	10.667	12	12
6	6	5.3333	6	6	6	4.6667	6	4.6667	5.3333	4.5	5.3333	4.3333	5.3333	4.3333	4.5	4.5	4.5	4	4.3333	4.3333	4.3333	4.5	4.3333	4.5	4.5	5.5	5	5.6667	5.3333	7	5.5	6.6667	6.6667	6.75	8	7.75	9.3333	8.5	10	9.5	11	11	12	10.333	12	10.333	11.5	12	11
6.3333	4.6667	5.3333	4.6667	6	6	6	6	6	4.6667	4.5	4.5	4.5	4.5	4.5	4.5	4.3333	5.3333	4.3333	4.6667	4.3333	4.5	4.3333	5.3333	4.5	4.6667	5.3333	5.3333	5.5	6	7.3333	6.3333	8	7.3333	8	7.3333	9.3333	9	10	10	9.5	10.667	10	10.333	10	12	10.667	11.333	10.5	11.5
5.5	5.5	5.5	6	5.3333	6	5	5.3333	5.3333	4.5	5.3333	4.6667	4.5	4.5	4.5	4.5	4.5	4.5	4.3333	4.5	4.3333	4.5	4.3333	5.3333	4.5	6	6	6	5.5	6.6667	6.3333	5.6667	6.5	6.6667	7.6667	7.5	8.5	8.5	9.5	8.3333	11	9.6667	11.667	10.5	10.333	11	10.667	12	12	12.333
6	5.3333	6	6	5.5	5	5	4.6667	6	4.5	4.5	6	5.3333	4.5	5.3333	4.5	4.3333	4.5	4.3333	4.5	4.3333	4.5	4.3333	6	5.3333	5	6	6.3333	5.5	5.5	6.3333	7.3333	8	7.5	8.6667	7.6667	8.3333	8	9.6667	10	11	10.667	11.333	10	12	12	12.667	12	11.333	11
6	5.5	5.3333	5.3333	6	6	6	6	6	4.6667	6	4.3333	4.5	4.3333	4.3333	4.3333	4.3333	4.3333	4.5	4.3333	4.6667	4.5	4.6667	5.3333	4.6667	5.3333	5.5	6.3333	5.6667	7	6	8	8	8.6667	7.6667	9.3333	8.3333	8.6667	10	9.75	11	9.3333	12	10.5	11.667	10.667	11.5	10.667	11.5	12
6	5.5	5	5.5	5.3333	5.3333	4.6667	5.3333	5.3333	4.3333	4.5	4.3333	4.5	4.3333	4.3333	4.5	4.5	4.3333	5.3333	4.3333	4.5	4.3333	5.3333	5.3333	6.3333	5	6.3333	7	6	6	6.75	7	7.3333	7.6667	8.3333	8.6667	9.3333	10.333	8.3333	11.333	9.6667	10.5	11	10.667	12	12	10.667	11	12.333	11
5.3333	5.5	5.3333	6.3333	6	5	6	6	4.5	5	4.3333	4.3333	4.3333	4.5	4	4.3333	4	4	4.3333	4.5	4.5	4.5	5.3333	5.3333	6	5.5	6.3333	5.3333	7	6	6.75	7.3333	7.5	8.3333	7.6667	9.3333	8.6667	9.6667	9.5	11	10	11.667	10.667	12	10.667	12	12	11.333	12	11.5
6.3333	5.5	5.3333	5.3333	6	5.3333	4.6667	5.3333	4.5	5.3333	4.5	4.5	4.3333	5.3333	4	5.3333	4.3333	4.3333	4.3333	5.3333	5.3333	4.5	5.3333	5.3333	5.3333	5.3333	5.6667	6.3333	6.6667	6.3333	8	8	8.3333	9	10	8.5	9.5	9.5	9.6667	11	11	10.667	10.5	13	10.667	13	12	12.333	12	11.5
6	5.6667	5.5	5.3333	6	4.6667	5.3333	5.3333	5.3333	4.3333	4.5	4.5	4.3333	4.5	4.5	4.5	4.3333	4.5	4	5.3333	4.5	5.3333	5.3333	5.3333	6	5.5	6.3333	6	6.3333	6.6667	7	8.3333	9	9	8.6667	10	10.667	9.5	11	9.6667	10.667	10.5	10.667	12	12	11.333	12	11.333	10.667	12.333
5.5	6	5.5	6	5.3333	6	5.3333	6	5.3333	4.5	4.3333	4.3333	4.5	4.3333	4.3333	4.3333	4.3333	4.3333	4.3333	4.5	5.3333	5.3333	6	6	5.3333	6.3333	5.5	7	6.3333	8	8	8	8.3333	8.5	9.3333	10	9.6667	10.333	11	11	12.667	10.667	12	10.667	11.5	12	11.5	12	11.5	11.333
5.3333	5.3333	5.5	6	6	5.3333	6	4.5	5.3333	4.3333	5.3333	4.3333	5.3333	5	5.3333	4	4.3333	4	4.5	4.3333	5	5.3333	6	5.5	5.3333	5.5	6.3333	6.5	6.3333	8	8	8.6667	9	8.75	9.3333	10	10.333	9.6667	11	11	12	11	12	10.667	13	10.667	13	11.333	12	10.667
5.3333	6.3333	4.6667	5.3333	5.3333	6	4.5	4.5	4.3333	4.3333	4.3333	5	4	4.3333	4.5	4.5	4.3333	4	5.3333	4.3333	5.3333	4.6667	5	6	5.5	6.3333	6.3333	6.5	8	8	8	9	9	10	10	10.333	9.5	11	11	11	11.667	12	12	12.333	11.5	11.5	12.667	10.667	13	12
5.5	5.5	6	5.5	4.5	5.3333	4.6667	4.3333	4.3333	4.3333	4.5	4.5	4.3333	4.5	4.3333	4.3333	4.3333	4.5	4.3333	4.5	6	4.5	6	5.3333	6.3333	6.3333	7	6.5	8	7.3333	9	9	9.3333	8.6667	10	9.6667	10.667	11.667	10	10.75	10.333	12.667	11	11	12	11.667	12.333	12	11.5	10.667
5.3333	5.5	6	4.6667	5	4.6667	4.6667	5.3333	4.3333	5.3333	4.3333	4.3333	4.3333	4	4.3333	4.5	4.3333	4.5	4	5.3333	4.5	5.3333	5.3333	5.3333	7	5.6667	7	6.3333	8.3333	8	8.6667	7.6667	8.5	8.5	9.5	9.5	11	10.333	11	11.5	12	12.333	11.333	12.667	11.5	12.333	10.667	11	12	12
5.5	5.3333	5.5	6	5.3333	5.3333	4.6667	5.3333	4.5	4.3333	4.5	4.5	4.3333	4.3333	4.5	5.3333	4.5	5.3333	4.5	5.3333	4.5	6	5	5.5	5.5	6	6.5	8	6.6667	8	8.3333	7.6667	9.3333	8.6667	10.333	9.3333	10.5	10	10.667	12	12	11.667	11.667	11.5	11.75	13	12	11.667	11	11.5
5.5	6	5.3333	5.3333	5.3333	4.6667	4.5	4.5	4.5	4.5	4.5	4.3333	4.3333	4	5	4.5	4.3333	4.6667	4.5	4.5	4.6667	6	5.3333	7	5.6667	7.3333	6.5	6.5	7	7.6667	8.3333	9	8.6667	9.6667	9.5	10	11	11	12	11	12	11.333	11	12	11.667	11	11.5	11	11	10.667
5.5	6	5.5	6	5.3333	4.3333	5.3333	4.3333	5.3333	4.3333	4.5	4	4.5	4.3333	4.3333	4.3333	4.5	4.5	5.3333	4.5	5	5.5	5.3333	5.6667	7	6.5	6.5	8	8	9	7.5	10	9.3333	9.5	10.333	11	11	10.5	10.667	12	12.333	10.667	12.333	11.333	11.5	11.25	11.333	12	10.667	12
5.3333	5	6	4.6667	4.5	5.3333	5.3333	4.5	4.5	4.5	4.5	5	4.3333	4.3333	4	4.3333	5.3333	4.3333	5.3333	6	6	6	5.6667	6.3333	7	6.5	7.3333	7	8.6667	8	9	9.3333	8.3333	10	11	11	11	10.667	11	11.667	11.5	11.5	11.333	11.5	11.5	11.333	12.333	10.667	11.333	10.667
4.6667	5.3333	5	5.3333	4.6667	5	4.5	4.5	4.3333	4.3333	4	4	4.3333	4.3333	4.3333	4.5	4.5	4.5	5.3333	4.5	6.3333	5.3333	7	6	7	6.3333	7	8	7.6667	9	9	8.6667	10	9.5	9.5	11.333	10	10.5	10.333	12	12	11	11.5	11.5	11.333	11.5	11.333	10.667	12	10.333
6	6	6	5.3333	4.6667	5.3333	4.3333	4.5	4.3333	4.3333	4	4.3333	4	4.3333	4.3333	4.3333	4.5	4.5	4.5	6	6	6	7	5.6667	7.3333	6.5	8.3333	7.3333	9	8.5	8.6667	9.3333	9.6667	9.5	10.667	10.25	10.5	11.333	11	12	11.5	12.333	11.333	11.333	11.5	11.333	11	10.5	10.667	10.5
5.3333	5.3333	5.5	4.5	4.6667	4.5	4.5	4.3333	4.5	4.5	4.3333	4.3333	4	4.3333	4	4.5	4.5	5.3333	5.3333	5.3333	5	6.3333	5.6667	6.5	6.3333	7.3333	8	8	9	8.5	9.6667	8.6667	10	9.3333	10.5	11	10.667	10.667	12.333	11.667	11.5	12	10.667	12.333	11	12.333	10.667	12	10.5	11.333
5.5	6	5	4.5	5.3333	4.3333	4.3333	4.5	4.3333	4.3333	4.3333	4	4.3333	4.3333	4.3333	4.5	4.5	4.5	4.5	6	5.3333	7	7	7	6.5	6.6667	7.3333	9	8	8.6667	10	9.5	9.5	9.6667	11.333	10.333	11.667	10.667	11.667	12	11.5	11.333	11.5	11.5	11	12	10.667	11	10.333	11.667
5.5	4.5	6	4.6667	5.3333	4.3333	4.5	4.3333	4.5	4.3333	4.3333	4	4.3333	4	4.3333	4.5	4.5	4.6667	6	6	6	6.6667	6.3333	6.75	7.3333	8.3333	7.3333	9	9	8.5	9.3333	10	9.5	11	11	10.75	11.667	10.333	12	10.667	11.5	12	12	11.5	12	12	12	12	12	10.333
5.3333	5.3333	4.6667	4.5	4.5	4.3333	4.5	4.5	4.3333	4.3333	4.3333	4.3333	4.3333	4	4.3333	4.3333	5.3333	4.5	5.3333	6	5.5	5.5	7	6.6667	8	8	7.5	8.6667	9	9.3333	10	9.6667	9.5	10.667	9.6667	11.667	10.667	11.667	12	12	12	10.667	11.5	11.333	12.333	11	10.667	10.667	10.5	10
6	5	5.3333	5	4.5	4.5	4	4.5	4.3333	5	4.5	4.3333	4.3333	4.3333	4.3333	4.3333	5.3333	4.3333	5.3333	5	6.3333	6.3333	7	6.5	6.6667	8	8.3333	7.6667	9	9	9.25	10	10.667	10.667	10	12	10.667	12	12	12.667	12	11.5	11.333	10.667	11	10.667	11.667	10	10.5	9.6667
4.6667	5.3333	4.3333	5	4	4.5	4	4.3333	4	4	4	4	4.3333	4.3333	4.3333	4.6667	4.5	4.6667	6	6	6.6667	5.5	7.6667	6.3333	8.3333	8	7.6667	7.6667	8.6667	9	10	10	11	11	11	11.333	10.333	12	10.333	12	12	12	12	12	10.5	11	10.333	10.5	10	9.6667
5	4.6667	4.6667	4.5	4.6667	4.5	4.3333	4	5	4.3333	4	4	4	5.3333	4	4.5	4.5	5.3333	6	6.3333	5.6667	7	6.5	7.3333	8	7.5	9	7.6667	10.333	8.5	9.6667	10.333	11	11	10	10.5	11	12	11.5	12	10.667	12	10.667	11.333	10.5	10.667	10.5	12	9.6667	11
5	4.5	4.6667	4.3333	4.5	4.5	4.3333	5	5	4	5	4.3333	4	4.5	4.5	5.3333	4.5	6	5	7	6.3333	6.5	6	8	7	9	8	8.5	8.5	8.6667	10.667	9.6667	11	9.6667	11.333	10.667	11.667	12	11.5	11.667	11.5	12	11	11.5	10.667	10.5	10.333	10.333	9.6667	9.6667
5	4.5	4.5	4.3333	4.5	4.5	4.5	4	4.3333	4.3333	4.3333	4	5	4.5	4.5	4.5	5.3333	6	6	6.3333	7	7.3333	6.3333	8	7	8.5	9	8.6667	8.6667	10	9.5	10.5	11.667	10.5	11	10.667	12	10.5	11.5	10.5	11.333	12	11	12	10.5	10.333	10.667	10.5	9.3333	11
4.5	4.5	4.3333	4.5	4.5	4.3333	4.5	5	4	4	4.3333	4.3333	4.3333	4	4.5	4.5	5.3333	5	5.5	5.5	7	6.5	8	8.6667	8.3333	9	8.3333	10	8.6667	11	9.5	10	11	11.333	10.5	10.667	10.5	11	11.5	10.667	11.333	12	12	10.667	12	10.5	10.667	9.6667	11	9.5
4.5	4.5	4.5	4.5	4.5	4.3333	4.3333	4.3333	4.3333	4.3333	4.5	4.3333	4.5	4.5	5.3333	4.3333	6	5	6.3333	6.3333	6.3333	6.3333	8	6.6667	8	8.5	9	9	9	11	9.3333	11.333	11	12	11.333	11	11.333	12	10.667	12	11.333	11	10.667	10.667	11.333	10.333	10.5	11	10.333	9.6667
4.3333	5	4.3333	4.5	4	4.5	4	4.3333	4	4.3333	5	4.5	4.5	4.5	4.5	5.3333	6	5	7	6.3333	7.3333	6.5	8	7	9	7.6667	10	8.6667	10.333	9.5	10.667	10.5	11	12	10	11.667	10.333	11.333	10.667	12	10.333	11	10.5	10.667	10	11	10.333	9.6667	10	9.6667
4.6667	4.5	4.3333	4.5	4.3333	4	4.3333	4.3333	4.3333	4.3333	4	4	4.3333	4.5	4.3333	6	5	6.3333	5.5	7	6.5	6.5	7.5	7.5	9.3333	9	9.6667	9.3333	9.6667	10.333	11	10	11.667	10.5	10.5	12	12	12	10.667	12	10.667	11.333	10.5	12	10.333	11	11	11	10	10
4.5	4.3333	4.5	4.3333	4.3333	4	4.3333	4.3333	4	4.3333	4.3333	4.5	4	5	4.3333	5.5	5.3333	5.6667	5.5	7	7	8	8	7.6667	9.3333	9	8.75	8.6667	10.667	9.3333	11	11	10.667	10	11.333	11.333	12	11	11	12	10.667	11.667	10.667	12	9.6667	10.667	9.6667	10.333	9.5	9.6667
5.3333	4	4.5	4	4.5	4.3333	4	4	4.3333	5	5	4.3333	4.5	4.5	4.5	6	5.3333	6.3333	6.3333	7.3333	6.3333	8	7.5	7.6667	9	10	8.6667	9	9.5	9.6667	10.5	11	12	10.333	12.333	11	12	12	11.667	10.5	10.667	10.5	10.5	10.333	10.5	11	11	11	9.3333	11
5.3333	4.3333	4.5	4.3333	4	4.3333	4.3333	4	4	4	4.5	4	4.5	4.5	6	5.3333	6.3333	5.6667	5.6667	7	7	8	7	9	8.3333	10	9.3333	10	9.3333	9.75	10.5	10.5	11	10.333	11.667	10.667	12	10.667	11.5	10.333	12	10.5	11.667	9.5	10.667	10.333	10.5	9.3333	10	9.5
4.5	4.5	4	4.3333	4.3333	3.6667	4	4.3333	4.3333	4.3333	4.5	4.3333	4.5	4.3333	5	5	5.5	6.3333	7.3333	6.5	8	7	8	7.5	9	10	10	11	9.5	10.5	11	11	10.333	12	10.5	10.667	10.667	12	11.667	10.667	12	11	12	9.6667	10.5	9.5	11	10	9.5	9.3333
4.3333	4.5	4	4.5	4.3333	4.5	4	5	4.3333	4.3333	4.3333	4.3333	4.5	4.5	6	5	6.3333	5.5	6.3333	6.3333	8	7.3333	9	7.5	10	8.5	10	9.5	9.75	11	11	12.333	10.333	12	10.5	11.5	10.333	11	10.333	12	10	10.75	11	10.333	11.333	9.3333	10.333	8.6667	10.333	9.3333
4.3333	4.3333	4	4.3333	4	4	4.3333	4	4.3333	4.3333	4.3333	5.3333	4.5	5.3333	6	6	5.5	6.3333	6.5	6.5	8	8	9	8.3333	9	9.3333	9.5	8.6667	11.333	9.6667	11	10.5	10.667	12	10.5	12.333	10.333	12	10.667	12	10.667	11.333	10.333	10.333	9.5	10	9.3333	9.6667	10.333	10
4.5	4.5	5	4.3333	4.3333	4	4.3333	4	4.3333	4.5	4	4.5	4	5.3333	5.3333	6.3333	5.5	7	7	7.3333	8	8	9	8.5	9.6667	9.3333	10.667	9.3333	11	11	10.5	11	12	10	12	10.5	10.5	10.5	10.5	10.5	10	10.5	9.3333	11.333	9.5	11	10	9.6667	9.3333	10.333
4.5	4.3333	4.5	5	4.3333	4.3333	4.3333	4.3333	5	4.5	5	4.6667	4.5	5.3333	5.3333	5.6667	5.3333	6.3333	6.3333	8	6.5	7.6667	8	8.5	8.5	10	11	10.333	11	10.333	12	10.333	11.333	11	11.667	10.5	10.5	10	10.5	10.333	10.5	10.5	9.6667	11	9.3333	11	9.3333	11	9.5	9.5
4.5	4.3333	4	4	4.3333	4.3333	4.3333	4.3333	4.3333	4.3333	4.5	4.5	6	4.6667	5.5	5.6667	5.5	7	7	8.6667	6.3333	8.3333	8.3333	9	8.5	10.333	8.6667	11	10	11.667	10.5	10.5	12	10.5	12	10.333	11.5	10.333	12	10.333	10.75	11	10	9.6667	10	9.6667	10	9.6667	10	9.5
4.5	5	4.3333	4.3333	4	4.3333	4	4	4.3333	4	4.5	4	5	5.3333	6.3333	6.3333	7	7	6.5	7	8	9	8.6667	10	8.3333	11	10	9.6667	10.333	10.667	10.667	11.667	10	10.667	11	10.333	12	10	12	11	11	9.5	12	10	10.333	9	10	10	10	10
4	4.3333	4	4.3333	4	5	4	4.5	4.5	4	4.5	4.3333	5.5	5.3333	6.3333	5.5	6.5	6	7.3333	6.5	9	7.5	8.6667	8.5	9	10.333	9.5	10.667	10.333	11.333	9.5	10.667	10	12	10.333	12.333	10	10.75	11	10.75	10.667	10	11.333	9.5	10.5	9.3333	10.333	9.5	11	10
4	4.5	4	4.3333	4	4.3333	4	4.3333	4.3333	4.5	4.5	5.3333	5	6	6.3333	5.5	6.6667	7	8	7.3333	9	7.5	9.3333	8.3333	9.5	10	11	10	10.667	11	9.6667	11.667	10.333	11.333	10	12	10	12	11	10.5	10	11	9.6667	9.3333	9.6667	9.3333	10.333	9	10.333	9
4.3333	4.3333	4	4.3333	4.3333	4	4.3333	4.3333	4	4.3333	4.5	5	4.5	6.3333	6	7	6.5	7.3333	8	8	9	9	9.3333	9.3333	9.6667	8.5	10.333	10	10.5	11	11	11	10.5	10.667	10.333	10.5	10	11.333	11	12	10.333	11	9.6667	11	9.3333	10.667	9.3333	10	9.3333	9.3333
4.5	4	4	4	4.3333	4.3333	4.3333	4.5	4	5.3333	4.5	6	5.3333	6.3333	5.5	7.3333	6.3333	8	7	8.3333	8	9	8.75	8.6667	10	10	11	9.3333	10.667	11	11.5	11	10.667	11	12	10	11	10	10.667	11	9.6667	10.5	9.6667	10	9	10.333	9	10.333	10	10.667
4.5	4	4	4	4	4.3333	4.5	5	4.5	5	4.5	6	5.5	5.5	5.5	6.5	6	7	6.5	8	7.5	8.5	9	10.667	8.6667	9.5	11	10	10.5	10	12	10.333	12	10.333	12	10.333	11.5	11	10.75	9.6667	10.5	11	9.6667	10.333	9.5	10.333	10	10	8.6667	10.667
4.3333	4	4	4	4	4	4.3333	4	4.5	4.3333	5.3333	4.5	5.5	5.5	7	7	6.5	7	8	8.3333	9	10	8.3333	9.5	10	11	9.75	11.333	11	10.5	10.5	11	10.75	10.333	11.333	10	11	10.333	10.5	10	10.667	9.6667	10.5	10	9.6667	9.5	9.6667	9	9	10
4	4	4	3.5	4.3333	4.3333	5.3333	4.3333	4.5	4	5.3333	4.3333	5.5	5	6.3333	6.3333	8	6.6667	8.3333	8	9	8.75	8.5	10	10	10.5	10.333	11.5	9.5	11.667	10	12	10.5	11	10	10.5	10.5	11	11.333	9.6667	11	9.5	10.333	8.6667	10.333	10	10	10	10	9.3333
4	4	4	4.3333	4	5	5	4.3333	4.5	4.5	6	5.3333	6	6.3333	6.5	6	8	7.3333	9	7.5	9.6667	8	9	10	10	11	9.6667	11.333	9.6667	11.333	10	11.333	10.333	11.333	11	10.667	9.6667	10.5	11	11	11	9.5	11	9.6667	10.333	8.6667	10.333	9	10.333	8.5
4.3333	4	3.5	4.3333	4	4.3333	4	4.5	4.5	5.3333	4.5	6	6	5.3333	7	7	8	6.6667	9	8	8.6667	7.6667	11	9.3333	11	9.5	10.5	10	10.75	10.5	10.25	11	10	11.333	10.333	12	9.6667	12	9.5	10.5	10	11	9.3333	11	10	9.5	10	9.3333	9.5	9.5
4	4	4.3333	4	4	4.3333	4	4.5	4	5.3333	4.5	6.3333	5.3333	7	5.6667	8	6.75	7.6667	8	9	9	8.6667	10.333	9.3333	10.5	9.5	12	9.5	12	9.6667	12	9.6667	10.75	10.667	11	12	9.6667	10.667	9.3333	10.333	9.3333	10.5	9.3333	11	10	11	10	9.5	10.333	9.5
4.5	4.3333	4.3333	4	4.3333	4	4.3333	4.5	4.5	6	5.3333	6.3333	6.3333	6.3333	6	7.5	6.5	7.6667	7.5	9.6667	8.5	10	9.5	9.5	11	9.6667	11	11	10.667	9.3333	12	10	12	11	10.667	9.6667	10.667	11	10.5	9.6667	9.3333	11	9	10.333	10	11	8.5	10.333	9.3333	11.333
4	4.3333	4	4	4.3333	5	5.3333	4.3333	5.3333	4.6667	6	6	6.3333	6	6.5	8	7.3333	9	7.3333	9.6667	8	10.333	9	11	9.5	10.5	9.6667	10.5	10.5	10.5	12	10.25	11	10	11.5	9.5	10.5	9.6667	11	9.6667	10.5	8.6667	9.5	9.5	10.333	10.333	9.3333	10.333	9.3333	11
4	4	4	4	4	4	4.5	4	6	4.5	5.3333	6	7	5.6667	8	6.6667	8	7.6667	9	8.6667	8.5	9.6667	9.3333	11	9	11.333	9.6667	11	11	10.75	9.6667	11	10.667	11	12	9.6667	11.333	9.5	11	10	10.667	10	11	10	10.667	8.6667	10.333	9.5	10.333	9.3333
4.3333	4	4.3333	4.3333	4.3333	4.3333	4.5	4.3333	4.6667	4.5	5.5	5	6.3333	6.3333	7.3333	6.6667	9	7	9	8.25	10	10	10	9.6667	9.6667	11.333	10.333	11.333	10.333	10.667	10.333	11	11	11	9.6667	10.5	9.6667	11	9.6667	9.3333	10.5	9.3333	10	10	10.333	9.3333	11	10	10.333	10
4.3333	4	4.3333	4.3333	4	4.3333	4.5	4.5	4.5	6	6	5.5	5.6667	7	8	6.5	9	7.5	8.5	8.5	11	8.5	11	9.5	11	10.667	10.5	10.5	11	11.5	11	11.5	9.5	11.333	9.5	11.667	9.6667	12	9.5	11	9.6667	9.5	9.6667	10	9.5	10	10.333	9.3333	10.333	9.3333
4.3333	4	4	4	4	5.3333	4	5.3333	5.3333	6.3333	5.3333	5.6667	5.6667	7	7	7.3333	7.5	7.6667	8.5	8.5	9.3333	8.5	10.333	9.5	11.333	9.6667	12	9.6667	10.5	10.25	10.75	12	10	11.333	11	11.333	9.3333	10.333	9.5	10.5	10	11	9.3333	11	10	11	9.3333	9.5	10.333	10.333
4.3333	4.3333	4	4.3333	4	4.5	4	5.3333	4.5	5.3333	5	6	5.3333	8	6.5	8.3333	6.6667	9	8.25	8.5	10	10	11	9.5	11.333	10.333	11.333	10	11.5	11	12	11	10.333	10.25	10.5	10.667	11	10.333	9.6667	10.5	9.3333	10.333	10	11	8.6667	11	10	11	9.3333	10.333
4	3.5	4.5	4.3333	4.5	4.3333	4.5	4.6667	5.3333	5.5	5.5	6.3333	5.5	6.5	6	8.3333	7	8.5	7.6667	10	8.6667	11	9.5	11	10.25	10	10.5	11	11.333	9.6667	12	10.333	11.333	10.333	10.667	9.5	10.75	9.6667	10.5	11	9.5	9.6667	10	10	9.3333	11	9.3333	11	9.5	10.333
4	4	4	4	4.5	4	4.5	4.5	6	6	7	5.5	7	6.5	6.6667	8	8	8.5	8.3333	9.5	9	11	10	12	9.5	11	10.5	12	10.333	11	10.5	10	11.333	11	11	9.3333	11.333	9.3333	10.5	9.3333	10.667	8.3333	9.5	9.5	10	9.5	10.333	10.333	9.6667	10.333
4.3333	4	4	4	4.3333	4	5.3333	4.5	5.3333	5	6	5.5	7.3333	7	8	6.6667	8.3333	8	9	9	10	10.333	9.5	10.5	9.3333	11.333	10.333	12.333	11	10.75	11	10.5	9.6667	10	10.333	9.6667	10.333	9.3333	10.333	9.3333	10.5	8.6667	10.333	10	11	9.3333	10	9.25	11	9.6667
4.3333	4	5	4	4.3333	4.3333	4.5	6	5.3333	6	6	5.5	6.3333	6.5	7.3333	6.5	8.3333	7.6667	9.6667	8.5	9.5	9	11	10	10	10.667	11	11.333	10	11.333	10.333	12	11	12	9.3333	11	10.333	11	10.333	9.5	9.6667	10	10.333	9.3333	10	9.3333	11	10	10.5	9.5
4.3333	4	4	4	4.3333	5.3333	4.5	5.3333	6	6.3333	5.6667	7	6.5	6.5	7.5	8	9	8.3333	9.5	8.5	9.6667	9.5	10.5	9.75	10.5	11	11.667	10.5	11	11	9.6667	11.333	9.3333	12	10.333	10.5	9.3333	10.5	10	11	9.6667	9.75	9.5	9.5	9.5	9.5	11	9.3333	10.333	10.333
4.3333	4.3333	4	4.3333	4	5.3333	4.3333	6	4.5	5.5	5.3333	7	6	8	7	7.5	7.75	9	10	8.5	11	10	10.5	9.5	11.333	9	12	10.5	12	10.5	11	11	10	10.5	9.6667	10.5	9.5	11	8.5	10.5	10	10.333	10	11	9	11	9.6667	11	11	11
4	5	5	4.5	4.3333	4.5	4.5	5.3333	5.3333	6	6	7	6.3333	7	7.3333	9	7.5	9.3333	8.5	10.333	9	9.75	11	10	11.333	10.333	11.5	10.333	12	9.6667	10.667	11	10.75	9.6667	10.25	9.6667	10	9.6667	10	10	10	10	10	10	10	10.333	9.3333	11.333	9.5	12
4	4	4.3333	4.3333	4.5	4.5	6	6	6	6	6	6.5	7	7.5	7.3333	9	8.3333	10	8.3333	9.5	10	11	9.5	11	10	11	12	11	12	10	11.333	10.333	12	10.333	12	9.3333	10.5	9.3333	10.667	9.5	10	9.6667	9.5	10.333	9.5	10.5	9.5	10.5	10.333	11.333
4.5	4	4.3333	4.3333	5	4	5.3333	5.3333	5.5	6	7	7	8	7	8	8	7.6667	8.6667	8.5	11	9	10.333	9.3333	12	9.6667	12	11	11	11	10.75	11	10.25	12	10	11.333	10	11.333	8.6667	10.5	10	10.333	8.6667	11	9	9.75	9.3333	11	11	11	10.5
4.3333	4.3333	4.3333	4.3333	4.5	4.3333	6	5	6	5.3333	6.5	6.3333	7.3333	7.3333	8.3333	7	9	8.25	10	10	10	10	9.5	12	9.5	11.333	10	12	9.6667	12.333	11	10.75	10	10.25	10	10.667	11	10	10.5	9.3333	10.333	8.6667	10.333	10	10.667	9.3333	11.333	9	10.5	9.6667
4	4.3333	4.3333	5.3333	4.5	5.3333	4.6667	6	5.5	5.5	6.5	7	8	6.5	8	7.5	8.5	9	10	8.6667	11	10	9.75	10.667	11	10.667	11	11.333	10.5	11	9.6667	12.333	9.5	12	9.6667	12	9	10	11	10.333	9.6667	10	9.6667	10	10.333	9.3333	10.667	9.3333	12	10
4.3333	4.3333	4	4.5	4.3333	5	5.3333	6.3333	5.5	7	5.6667	7	6.75	8	7.5	7.5	10	8	9.5	8.5	10.5	9.3333	10.667	9.6667	12	11	10.75	10.5	11	11	11	12	9.6667	10.5	10	11.333	9.3333	11	9	11	10	11	9	10.667	9.6667	11	11	11	11.667	10.5
4	4.5	4	4.5	4	5	5.3333	5.5	5	6.3333	5.5	7.3333	6.75	8.3333	7	9	9	8.5	10	9.3333	10.5	9.3333	12	10.333	11.333	9.3333	12	10.5	10.667	11	12	10	10.25	9.5	10	10.5	10	10	9	11.333	8.6667	11	9.3333	10.667	9.5	11	9.3333	10.5	10.333	12.333
4	4.3333	4.5	4.5	4.6667	4.6667	5	5.5	5.3333	6.5	6.3333	8	6	9	8	9.3333	7.6667	10	8.5	10.333	9.75	11	10.25	9.75	10.5	11	11.5	10	12	11	12	9.6667	12.333	9.3333	10.5	9.5	11	9.3333	11	11	9.5	10.333	9.3333	10.5	9.3333	11.333	9.3333	12	10.333	12.333
4.3333	4	4.5	4	5.3333	4.5	6	6	5.6667	6	6.3333	6.6667	7.3333	8	8	8.5	8	9.3333	8.3333	10.333	9	10.5	9.5	12	10.25	12	10.5	10.75	10.667	10.5	11.333	10	11.5	9.3333	11.333	9.3333	10.5	10	10.25	10	10.333	9.6667	10.667	10	9.5	10.5	9.5	11.333	10.333	12.333
4.5	4	4.5	4	5.3333	4.5	6	5	6	5.3333	7.3333	6.5	8	8	9	7.6667	9	10	10	10.333	9	12	9.5	11.5	11	12.333	11	12	10.5	12	10.5	10	10.667	9.5	11	10	11.333	9.3333	10.333	10	12	10	11	8.6667	11	11	11	11	11	11.333
5	4	4.3333	4.5	6	4.3333	5.5	5.3333	6.3333	6.3333	7.3333	6.3333	8.3333	8	8.3333	7.6667	8.5	8.6667	10	9.5	9.5	10.5	9.5	12	10	11	10.333	11.5	10	12.333	9.6667	11.5	10.667	11.333	10	11	10.333	10.333	10.5	9	10.5	9	10.667	9	11.333	9.6667	10.667	9.5	12	10.333
4	4	4.3333	5.3333	4.5	6	5.5	6	5.6667	7	6.5	6.5	7.5	7.3333	8.3333	7.5	9.3333	8.5	10.333	10	11	11	11	11	10.5	11.25	10.5	12	10.333	11.5	10.333	12.333	9.5	12	9.5	11	9.3333	11	9.3333	11	9.6667	9.5	10	9.5	11.333	9.5	11.333	9.5	11.333	10
4	4.3333	4	5.3333	4.3333	5	5.3333	6.3333	5.5	7	6	8	7	8	8	8.3333	9	8.3333	9.6667	9.3333	11.333	9	12	11	12	10.667	11	11	11.333	10.667	10.5	12	10	11.333	9.3333	10.333	9	11	9.3333	11	9.5	11	9.3333	11	9.6667	11	10.667	10.5	11.5	12
4	4.3333	4.3333	4.6667	4.5	5.5	5	7	5	6.3333	6.3333	7.3333	6.3333	9	7.6667	9.3333	8.5	9	9.5	9	10	9.5	11	10	11.5	10	11.333	11	11.5	10	10.75	10	10.5	11	11	10	9.25	10.5	10	10.333	10	10.5	9.3333	10.667	9.3333	12	11	12	11	12.333
4	4.3333	4.5	4.5	5.3333	5	5.3333	5.5	6.3333	7	6.3333	7.3333	7.3333	8.3333	7.3333	10	7.6667	10.333	9	11	9.5	10.667	10	10.25	12	11	11.5	11	11	10.333	12	9.3333	10.667	9.5	10.75	9.5	11	9.6667	10	9.6667	9.5	10.333	10.333	11	9.5	12	9.5	12.333	11	13
4.5	4	4.5	4	5	4.5	5.5	6	6.3333	6.3333	6.6667	7	6.6667	9	7.5	9	8	10.333	9.3333	10.333	10	11.333	9.6667	12	10	11.25	10.667	12.333	12	11	12	9.3333	10.667	9.5	11.333	9.3333	11.333	9	11	9.3333	10.5	9.5	10.5	10	11.333	10.5	11	11.5	10.5	12.667
4.5	4.3333	4.5	4.3333	5.3333	4.5	6	5.3333	6	6.3333	8	6.5	7.3333	7.5	8.6667	8	9	9.5	9.3333	10.333	9.5	12	9.5	12	10.333	12	10.5	11.5	10.667	11	10.5	11	11	10	10.5	9.5	10.5	8.6667	11.333	9.5	11.333	9.3333	10.667	9.3333	12	10.333	12	10.5	13	12
4	4.5	4.5	4.5	5.3333	6	5.5	6	7	6	6.6667	6	7.3333	7.3333	10	8	10	10	10	10	9.75	11	10	11.333	10.5	12.333	10.5	11.5	9.5	12	9.6667	12	9.3333	11.667	9.6667	10	11	9.5	9.6667	10	10.333	9.5	10.5	9.5	11.5	10.333	12	10.333	13	11
4	4.5	4.3333	5.3333	5.3333	6	6	7	5.6667	7	6.5	6.5	8	8	8.6667	7.5	9.3333	8	10	10	11.333	9.5	11.333	10.5	10.75	12	10.75	12	10.5	11.5	10	11.333	9.3333	12	9	12	8.6667	10.75	9.25	11.333	9.3333	9.6667	11	11	11.333	11	11.333	10.333	12.333	11.333
4	4.5	4.3333	6	5.3333	5.5	5	6.3333	5.5	6.5	6.5	8	7	7.6667	8.5	9	9.25	10	10.5	8.5	11.333	10.333	11.333	10.333	11.5	11	12	10.5	10.75	12	11	12	9.6667	10.5	9.5	11.333	9.3333	11.333	10	11	9.3333	11.333	11	12	11	10.667	10.667	12.333	11.5	12
4.3333	4.5	4.5	4.5	5.3333	5.5	6	6.3333	5.5	6.5	6	7.5	7.3333	8.5	7.6667	9.3333	8.75	10.333	10	10.333	10.5	10.333	12	11	12.333	10.333	13	9.6667	11.5	10.5	12	10	10.25	11	11	10.333	9.5	10.333	10.333	10.5	9	11	10	12	9.5	11.5	10	12.667	10.5	13
4.3333	4.3333	5.3333	4.5	6	4.6667	6.3333	5.5	6.3333	6.6667	7	7.5	6.5	8.5	7.5	10.333	9	10.333	8.6667	11	9.5	11	11	10.5	12	10.5	12.667	10.333	11.333	10	12	9.5	12	10	11.667	9.3333	11.333	9.6667	11	11	11	10.5	10	12	10.333	11.5	10.333	13	10	12.5
4.3333	4	5	4	5	5.3333	6.3333	5.3333	6.3333	6	6.5	7	8	9	7.5	10	9	11	9	10.667	9.3333	11.333	10	12	10.333	12.333	10.333	12	12	11	12	9.6667	11.333	9.3333	12	10	10.5	9	11.667	9.3333	11.667	9.6667	12	11	11.667	12	11.333	12.333	11.667	13
4.3333	4	4.5	4.5	5	6	6	5	6.3333	6	7.3333	6.5	9	8	8.5	8.6667	10	10	9.5	11	10	11.667	10.333	11.333	10	13	10	11.75	10.5	11	11	11.667	11	11	10.5	10	10.5	10	11	10	11.333	9.5	12	9.6667	11.333	9.6667	12.333	10	13	11.667
4	4.3333	4.5	4.5	4.5	5.3333	5.5	6.3333	6.5	6.3333	7.5	6.5	8.3333	7	9	9	9	9	10.333	9.5	10.75	11	10.5	12.333	11.333	12	10.5	12.333	10.333	11.5	10.333	12	9.6667	11.667	11	11	9.6667	11	10.333	10	10.5	10.333	11.333	10	11	10	13	11	13	10.667
4	5.3333	4.3333	5.3333	4.5	5.5	6	7	6	7	7	8	9	7.3333	8.5	9	10.333	9.3333	11	9.5	11.333	9.6667	12	10.667	11.5	11.667	10.75	12	10	12	10.333	11.5	9.5	11.333	9.3333	11.333	9.3333	10.75	9.3333	10.667	9.6667	10.5	11	11	12	12	11.5	10.5	13	11.333
4.3333	4.3333	4.3333	5.3333	4.3333	5.5	5	6	5.5	6.5	8	8	8	9	8.25	9	10	10	11	9.3333	12	9.5	12.333	10	12	10.5	12.333	10.667	12.667	11	10.75	12	11	11.333	9.5	10.5	9	10.667	9.3333	12	10	12	9.6667	11	10	12.667	10	11.75	11.5	13
4.3333	4	4.3333	4.5	4.6667	5.5	6	7	5.3333	7	6.5	8.3333	7.3333	8.5	8.3333	10	9	10	9.6667	11	10.5	11	12	11	12.333	10.333	12.333	10.5	11.5	11	12.333	11	12	9.6667	11	10.333	11	10.667	9.6667	11.333	9.5	12	9.5	11.333	11	13	11	13.333	10.667	14
4.3333	4	5	4.5	5	4.6667	6.3333	5.6667	7	7	6.6667	7.25	8	8.3333	8.3333	9.5	8.5	11	10	11.333	9.6667	10.75	10.5	10.75	10.667	10.5	12.333	10.667	12.333	10.333	11.5	10.333	12	9.3333	12	9.6667	11.667	9.6667	10.5	11	10.5	10.5	11	12	10.333	12.333	10	12.333	11.333	14
4.5	4	5.3333	4.5	5.3333	5	6.3333	5.5	6.5	6.5	8	7	8.6667	8.5	8	9	10	9.5	9.3333	10.5	10	12	10.333	12.667	10.333	11.5	11	12.333	12	10.5	12.333	10	12	9.5	12	9.5	12	9.3333	11.333	9.3333	12	9.5	12	10.333	12	10.667	12.333	13	12	12.5
4.3333	4.3333	4.5	4.5	4.6667	6	6.3333	5.3333	6.5	6	7.3333	8	7.6667	7.5	8.6667	9	11	9.6667	10	10.5	11	11	10.333	12.333	10	12.333	9.6667	13	10.333	12	10.667	10.75	10.5	11	10.5	10.333	11.333	10.333	11	9.5	11.5	9.5	11.5	9.3333	12.333	11	11.75	10	13	11.667
4	5.3333	4.3333	6	4.6667	5.5	5.5	7	6.25	7	6.6667	6.6667	9	8.3333	9	9.3333	10.333	10	11	9.6667	11	11	12	12	10	12	10.333	12.333	11	11.667	10.333	11	9.3333	12	11	11	11	11	11	10	10.5	10.333	12	9.6667	12.333	11	12.5	10.5	13.333	10.667
4.3333	5.3333	4.5	5	5.3333	6.3333	6	7	7	6.5	6.6667	7	8	7.6667	10	8	10.333	9.3333	10.333	9.5	11.333	9.6667	11.5	11	11.5	11	11	11	12	12.333	10.5	12.333	10.333	12	9.3333	12	9.3333	12	9.6667	11.667	11	11	10.667	10.5	11	11.333	13	12	13	12.333
4.5	4.5	4.3333	5.3333	4.5	5.3333	5.3333	6.3333	6.3333	8	7.3333	9	8	9.3333	8.5	8.3333	10	9.5	10.5	9.3333	11	10	11.5	10.5	13	10.5	13	10.667	12	12	12	10.667	9.5	12	9.5	12	9.6667	10.5	9.5	10.5	9.3333	12	9.5	12	10	12.667	12	12.667	11.667	12.5
4.5	4.3333	4.5	4.5	6	5.5	5.3333	6.5	5.6667	7.5	7.3333	8	7.3333	10	8.3333	9.5	8.6667	11	10	10	12	10.5	12	11	12.333	10.333	12.333	10.333	13	10.333	11.5	9.6667	12	10	11.333	9.6667	10.75	11	10.667	10.333	9.5	11.333	9.3333	11.333	10	13	10.5	13	12	13.667
4.3333	4	5.3333	4.3333	5.3333	5.3333	7	5.5	7	6.5	6.3333	7.5	7.5	9	7.3333	10.333	8.3333	10.5	9.3333	11.667	9.5	12	10.5	12	10.667	10.5	12.333	11	11.667	10.333	12.333	10.333	11.5	10	12	9.5	12	9.6667	10.75	9.6667	10.5	10.333	10.5	11.333	11	11.333	10.333	12.5	12	14
4.5	4.3333	5.3333	5.3333	5.3333	5	6.5	5.3333	6.5	7	7.3333	8	7.6667	7.6667	8.3333	8.6667	10	11	9	11.333	9.5	12	10.333	12.333	10	12.333	12	11.75	10.5	11.5	10.5	10	12	11	11.333	9.5	12	9.3333	11	9.3333	12	11	12	11	11.667	10.667	13	11.25	12.667	12.333
4	4.5	4.5	6	5	5.3333	6.3333	5.3333	6.3333	6.3333	7.5	7.3333	9.3333	7.5	10	8.3333	9.5	9.6667	9.5	10.667	10.5	12	11	13	10.5	12.333	10.5	13	10.333	13	10.333	12	10	12	10.333	11	11.333	9.6667	12	9.3333	11	9.6667	12	10	13	10.333	13.667	11.25	13	11.667
4	4.5	5.3333	6	4.5	5.5	5.5	7	6.5	6.3333	7.6667	6.6667	8.5	7.3333	9.3333	8.3333	10.333	9.3333	10.667	9.6667	11.667	10.667	10.5	11	10.667	13	11	13	10.333	13	11	11.667	11	11.5	9.6667	10.75	10.667	11.667	11	11	10.333	10.5	12	11	11.5	10	12.5	10.5	12.5	11.333
4	4.5	4.5	5	4.5	6.3333	5	6.5	5.6667	8	6.6667	7.5	8	9	8.6667	8.5	9.5	10	10.667	9.3333	12.333	11	12.333	10.667	12	10.667	12	11.5	12	11.667	10	12.333	11	12.333	10.333	12	9.5	12	10	11.667	9.3333	11.333	10.5	11.667	10.667	12	11.667	11	12.333	11.333
5	4.5	4.3333	4.6667	6	5.5	5.3333	6	6.3333	7.3333	7.3333	9	7.5	8.3333	8.5	10	9.3333	9	10.5	9.6667	11.333	10	11.333	10.333	13	10.5	13	12	12	10	11.667	10.667	10.333	12	11	11.333	9.5	12	9.3333	11	9.5	12	9.6667	11.5	11	13.333	11	13	11	13
4.3333	4.3333	4.3333	5.3333	6	5.5	5.3333	7	6.3333	8	6.6667	8	7	8.5	8.3333	9.3333	10	11	10.333	11.333	10.333	11.333	12	11.333	12.333	11	13	10.5	11.5	10.333	13	10.333	12	9.6667	12	10	11	10.333	11	10.5	10.333	11.333	10.333	11.5	9.5	13	10.5	13.333	10.667	13.333
4	4	5.3333	4	5.3333	5	6.3333	6.3333	6.3333	6.6667	7.3333	7.5	7.3333	8.5	8.3333	9.5	8.3333	10.333	9.5	10.667	9.6667	12.333	10.667	12	12	12.333	12	10.5	11.5	10.5	11.667	10.333	11.5	11	12	9.6667	11.333	9.6667	10.5	9.6667	11	10.333	10.5	12	10.5	11.5	11.333	12.5	11	13.333
4.5	4	4.5	4.3333	5.5	5.3333	6	5.3333	7.3333	7	7.3333	8	7.5	7.6667	8.5	9	8.6667	10.333	9.3333	10.667	9.6667	12.333	10.333	12.333	10.5	13	10.667	12	12	11.5	11	11.333	11	11	11.333	9.3333	10.667	9.5	12	9.5	11	10.333	11.667	9.6667	12	10.333	12.667	11.333	12	12.333
4	4.3333	4.5	4.6667	5.3333	5.3333	5.5	5.3333	6.5	6	8.3333	7.3333	8.5	7.5	10	8.5	9.3333	10	10	11	11	11	10.5	11.333	10.5	12.333	10	12.333	10.333	13	10	11.5	10	10.667	11	11	12	10.333	11.333	9.3333	12	9.5	11.5	9.3333	11.333	10.333	13	10.667	12.5	12
4	4.3333	4.3333	5.3333	5.3333	5.5	5.5	7	7	6.3333	7.5	6.6667	9	7.6667	10	8.3333	10	10	10.5	9.6667	12	11	11.667	11	11	11.25	10.667	12.333	10.667	11.5	10	12	11	12	9.6667	12	9.6667	11	9.6667	11	10	11	12	10.333	12	11	12	11.333	12.333	11.333
4	4.3333	4.3333	4.5	5.3333	6.3333	6	7	6.3333	6.5	6.5	7.3333	7.6667	7.3333	8.6667	9	10.333	8.3333	10.333	10.333	11.5	10.333	11.5	10.333	11.5	10.667	11.25	11	12	11	10.75	12	10.333	11.5	10.333	11.333	9.3333	11.667	9.3333	11.333	9.3333	11.667	10	10.5	10.333	10.5	11	12	12.333	11.333
4	4.3333	4.3333	4.5	4.3333	5.5	5.3333	6.3333	7	7.3333	7.3333	7.6667	7	10	8	10	9	9.6667	9.6667	9.3333	11.333	11	12.333	10.333	13	10.5	13	10.333	12.667	10.333	12.333	10.333	12	11.333	11	11.333	9.3333	11.333	9.3333	11.333	10.333	11.333	10.333	12	9.6667	12	10	12.667	10.667	13.333
4	4	5.3333	4.3333	5.3333	6	6	5.5	7	6.5	6.3333	7.5	7.3333	8.5	8.3333	9.3333	9.3333	11	8.6667	11.667	9.6667	10	10.667	11	12	10.25	12	10.5	12	10.333	12.333	10.333	11.5	10.333	12	10	10.5	11	10.5	10.333	10.333	11	9.3333	11	10	11.5	10.333	12.333	10.667	13.333
4	4	4.3333	4.5	4.5	5.3333	5.5	5.3333	7	7	6.6667	8	7.3333	9	7.6667	9.3333	8.3333	10	9	10.5	9.3333	11.333	11	11.5	10.5	12	11	11	11.333	10.333	11.333	10.333	11.333	11	12	9.3333	12.333	9.6667	10.5	9.6667	11.333	10	11	10.333	10.5	11	10.667	12.333	10.5	13
4	4.3333	4.5	4.3333	5	5.3333	6.3333	5	6.5	6	8	6.5	7.3333	7.6667	8.6667	8.75	8.5	10.333	8.6667	10.5	9.6667	12	10	12.333	11	12.333	10.333	11.5	10	11.333	10.667	10.667	10.667	10.333	12	9.3333	11	10	11.333	9.3333	11.333	9.3333	10.667	11	12	12	12.333	12	11.5	11.333
4	4	4.5	4.3333	4.5	6	5.5	5.3333	6.5	6.3333	7.3333	6.5	8.3333	7.3333	8.3333	8.3333	10	8.6667	9.3333	9.6667	9.3333	10.5	11	12.333	10.333	11.5	11	12.333	10.333	12.333	10.5	12	9.6667	12	11	10	10.333	10.667	10	9.5	10.333	10.333	11	10	11.5	10	11.667	10.333	13	12
4	4	4	4.5	4.3333	5	6	5.5	5.5	6.3333	6.5	6.6667	8.3333	7.3333	8.5	9	9.5	8.5	11	9.3333	11	10.5	10.5	12	11.333	11.5	10.75	11.667	11	12.333	10	12	10.333	12	9.6667	11	9.3333	11.667	10	10.5	9.6667	10.667	10.5	11	11.333	11	11.5	11	12	10.5
4	4.5	4	4.3333	4	5.3333	5.3333	5.5	6.3333	6.3333	6.3333	8	7.3333	7.6667	8.25	9	10	8.3333	10.5	9.3333	11.333	10.333	11.333	9.3333	12	10.333	12	10.667	12	11	10	12	10.333	11.5	11	11	9.5	12	9	11.333	9.3333	11.333	9.6667	12	10	12	10.667	10.5	11.5	12
4	4	4.3333	4.5	4.5	5.3333	6	6.3333	5.5	6.3333	6.3333	7	8	9	8.3333	8.5	8.6667	10	10	8.6667	10.333	9.3333	11.333	9.6667	11.5	10	11.5	10.333	13	10.333	11	11	11	10.333	10	11	11	11.333	9.3333	10.5	9	11.333	9.3333	11	9.3333	11.333	10	12.333	10.667	13
4	4	4	4	5.3333	5.3333	5.3333	5.5	5.3333	6.5	6.3333	7.3333	6.3333	9	7.3333	10	8.5	10	8.6667	11	9.6667	10	10.5	11	10.667	11	11.333	10.333	12	10.333	12.333	11	11.333	10.333	10.667	9.6667	10	9.6667	11	11	9.6667	10.25	11	11.333	9.3333	11	10	12.333	11.333	13
4	4	4.3333	4.3333	5.3333	4.5	5.5	5.3333	6	6	6.5	6.5	8	7.6667	7.3333	8.6667	8.3333	9.3333	8.6667	10.333	10	11.333	9.3333	11.333	9.6667	12	10.667	10.667	11	10.5	11.5	10.333	13	10.333	11	9.5	10.667	9.3333	12	9.5	11.667	9.3333	10.667	10.333	11	10.5	11	11.667	11	12.333
4.3333	4.3333	4	4.3333	5.3333	4.5	5.3333	5.3333	6	6	7.3333	7	7.3333	8	9	8	8.5	9.3333	8.6667	9.6667	10	10.333	9.5	11.333	11	12	10.333	11.5	10.333	12	10.667	10.5	12	10	12	11	11	9.5	11.333	9.3333	11	9.3333	11.333	9.3333	10.5	11	12	10.5	12.333	10.667
4	4	4	4.5	4.5	4.5	5.5	6	7	5.5	6.5	6	7.5	7.3333	9	8.3333	10	9	10	10	9.5	9.6667	11	10.667	11	11.333	10	12.333	10.333	11.5	10.5	10.667	10.333	12	10	12	10.667	11	10.333	9.3333	11.333	10.333	11.333	9.3333	11.5	9.6667	11.5	11	11.75	10.333
4.3333	4	4	4.5	4.3333	5	5.3333	5.3333	5.5	5.6667	6.3333	6.3333	6.6667	7.3333	8.3333	7.3333	10	8.3333	9.5	9.3333	11	11	10.5	11	11	10.667	12	11	9.6667	11.667	11	11.333	10	11.333	9.5	11.333	9.6667	10.5	9.6667	11	9.3333	11	10.333	10	10.667	9.3333	11.333	11	11.667	9.5
4	4.3333	5	4.5	4	6	5.3333	5.5	5.3333	7	5.6667	7.3333	6.6667	8	7.3333	7.6667	8.5	9	9.5	10	10.333	10.333	10.667	10.333	11	10.333	12	10	12	10.5	10.5	11.667	11	11.333	9.5	11.333	10.333	11.333	9.3333	11	9.3333	11.333	9.3333	11.333	11	12	9.6667	12	11	10.5
4.3333	4	4	4.3333	4.3333	4.6667	5.3333	5.5	5	6.3333	5.5	7.3333	6.5	7.3333	7.3333	8.5	8.3333	8.6667	10	10	9.6667	9.3333	10.5	9.5	11.333	10.333	12.333	10.333	12	10.5	12	10.5	12.333	10.333	11	12	11	10.667	9.3333	10.5	9.3333	11.333	9.3333	12	11	11	11	11.667	10	12
4	4	4	4	4.3333	5.3333	5	6	5.3333	6	7	6.5	6.3333	8.3333	6.6667	8	8.3333	10	8.3333	10.333	10	11	9.6667	11	10.667	11	11.333	11	11.5	10	11.333	10.333	12	11	12	9.6667	11	9.6667	10.667	9.6667	11	11	9.5	12	10.333	11	10.333	11.333	11	13
4	4.3333	4	4	5.3333	4	5	5	6.3333	5.5	7	7	6.3333	8	7	7.6667	7.3333	10	7.6667	10.333	9.3333	11	9.5	12	9.6667	10.667	10.5	11.667	12	11.667	10.667	10.667	11.5	10.333	12	11	10.5	10	10.5	10	10.5	11	11	9.6667	11	10.333	11	12	11	12.333
4	4	4	4	4.5	4.3333	5.5	4.5	5.5	5	6.5	6.3333	8	7.3333	7.5	7.5	9	8.5	8.3333	10	10	10	9.3333	12	10.333	12	10.333	12	11	12	10.5	12	10.667	11	10.667	9.5	10.333	10.333	10.5	9.3333	11.333	10.333	11	9.3333	11.667	9.6667	12	10	12	10.333
4	4	4.3333	4.3333	4.5	4.3333	5.3333	5.3333	5.5	5.3333	6.3333	6.3333	7	6.5	8.3333	7.5	8.3333	8.3333	8.6667	9.3333	10	9.5	9.5	10.5	9.5	10.5	10.333	11.333	10.333	12.333	10.5	11.5	10.5	10.5	11	11	9.6667	11	10	10.667	10.333	10.333	10.333	9.3333	10.5	9.3333	12	9.6667	11.5	11
4	4	4	4.3333	4	5.3333	4.5	5.3333	5.3333	6.3333	5.6667	7	8	6.6667	7.3333	7.3333	8.5	8.3333	9	8.3333	10.333	9.3333	11	10.333	11	10.333	10.667	11.333	10.333	11.333	10	11.333	10.333	11	11	12	9	11.333	9.6667	11	9.6667	11	10	10.667	11	9.5	10.5	9.5	11.333	10
4	4	4	4.5	4	5	5.3333	5.3333	5.3333	6.3333	5.5	6.5	6.5	6.6667	7.3333	7.3333	9	9	9.3333	8.3333	9.6667	9	11	9.5	10.667	10.333	12	9.6667	11.667	10.333	11.667	10.667	10	11	9.5	11	9.3333	11.333	9.3333	11.333	9.3333	11	9.3333	11	9.5	11	10	10.5	10.667	11
4.3333	4	4	4.3333	4.3333	4.5	6	5	6	6.3333	5.5	6.5	6	7.3333	6.5	8.3333	7.3333	9	8.5	8.6667	9	9.3333	10.333	9.5	11.333	9.6667	10.5	10	11.333	10.333	12	10	12	10	11	10.5	11	10.5	10	10.5	9.3333	11.333	9.3333	11	9.3333	10.5	9.3333	11	10.333	12
4	4	4	4.3333	4.5	4.3333	5.3333	6	6	5.5	5.5	6.3333	7	7.3333	7.3333	9	7.5	8.5	8	10	10	9.5	9.3333	11	11	11	11.333	10.333	11.333	10.333	11.5	11	12	11	12	11	11	9.3333	11	11	10.667	11	9.5	10.333	9.6667	11.333	9.3333	11.333	9.5	11.333
4	4	4	4	5.3333	4	5.3333	5.3333	5.5	5.5	6	6.3333	6.3333	6.6667	8	7.3333	8.3333	8.5	8.3333	9.3333	8.5	10.333	9.3333	11	9.5	10.333	10.333	10.5	10.5	11.333	11.5	11	12	9.6667	11.333	10	10.667	9.3333	10.5	10	11.333	9.3333	11.667	9.6667	10.333	10.333	10.333	12	11	10.667
4.3333	4	4	4	4.3333	4.5	5	5	5.5	5	7	6.3333	6.5	6.5	7.3333	8	8.6667	7.6667	10	9.3333	8.6667	9.6667	9.3333	10.5	9.3333	10.5	11	12	9.6667	10.333	11.333	12	10.5	10.5	10.5	11	10.5	10	10.5	9	10.5	9	10.333	10	10.5	9.5	10.5	9.6667	11.667	10.333
4	4	4	4.5	4.5	4.5	5.3333	4.5	5.3333	6.3333	6.3333	6	8	6.3333	7.3333	7	8.3333	7.6667	9.3333	8.6667	10	9.3333	10	9.3333	9.5	10.5	10.333	12	10.333	11	10	12.333	10.333	10.667	10.5	11	11	10.667	10.333	10.333	10.5	10	10.5	9.3333	10.333	9	10.667	11	12	9.6667
4	4.3333	4	4.3333	4	4.3333	4.5	6	5	5.3333	5.5	6.3333	7	6.5	8	7.3333	8	7.3333	8.5	8	9.3333	8.5	10.333	10	10.333	9.6667	10.5	10.667	10.5	12	11	11.333	11	11.333	9.3333	12	10	10.667	9.5	11	10	10.667	9.6667	10.333	9.6667	10	10.333	9.3333	11.333	10.333
4	4.3333	4	4	4.3333	5.3333	4	5	5	5.5	6.3333	6.5	6	6.5	7.3333	8	7.6667	8.3333	8.5	8.5	10.333	9.3333	10	9.3333	10.5	9.5	12	10	12	10.667	10.5	10.5	10.667	10.333	11	11.333	10.333	10.333	9.3333	11.333	9	11.333	9.5	11	9.3333	11	9.3333	10.5	9.6667	11
4	4.3333	4.3333	4.3333	4.5	4.5	5.3333	5.3333	5	6.3333	5.3333	6.3333	6.3333	7.3333	6.5	8.3333	7.3333	9	7.6667	8.5	8.6667	9.3333	9.3333	10.333	10.333	10	11	10.333	11.333	11	12	10.333	12	10.5	11.667	10.667	11	10.5	10.333	10.5	9.3333	10.5	9.5	10	9.3333	10.333	10.333	11.333	9.6667	10.5
4	4	4.3333	4	5.3333	4.3333	5.3333	5	5.3333	5.5	6.3333	6.3333	6	7.3333	6.5	7.3333	7	8.3333	8.3333	8.6667	8	9.3333	8.6667	10	9.6667	10	10.333	10.333	11.333	10.333	12.333	10.333	11.5	10	12	11	10.667	11	11.333	9.5	11	11	10	10.333	10.333	10.333	9.5	11	9.5	11.333
4	4	4.3333	4	5.3333	4	5	4.5	5.3333	5	6.3333	5.5	6.3333	6.5	7.3333	7.5	7.3333	8.3333	8.3333	8.5	8	9.5	9	10.333	9	11	11	10.5	10.333	10.667	12	11	11	10.333	11	10.333	11.333	9.5	11.333	10	11	10.333	11	9.5	10.333	9.3333	10.333	10.333	11	10.333
4	4	4.3333	4.3333	4.5	4	5.3333	5	5.3333	5	6.3333	6	6.5	6.3333	8	8	7.5	8.3333	8.3333	8.5	9	10.333	9.3333	10	9.3333	10.333	9.5	12	9.6667	11	10.333	12	10.333	10.667	10.667	10	10.667	11	11.333	9.3333	10.667	9	10.333	9.3333	11	9.3333	9.5	11	10.5	9.6667
4	4	4	4.3333	4	4.3333	4.5	5	6	5	5.5	6.3333	6.3333	6	7.3333	7.3333	7.3333	7.3333	9	9	9.6667	10	10	10	9.3333	10.5	10.333	10.5	9.5	11.333	10	11.333	10.333	11.5	11	12	10.333	11.667	11	10	10.333	10	10.333	8.6667	11.333	9	10.333	10	11	9.3333
4	4.3333	4	4.3333	4.3333	5.3333	4.3333	5.3333	5	5.5	5.3333	7	7	6.5	6.5	7.3333	7.5	7.3333	8.3333	7.3333	10	8.5	9.5	9	11	10.333	11	10.5	11.333	10.333	10.5	11.5	10.333	11.5	10.333	11.5	9.5	11	9.5	11.333	9.3333	11	10.333	11	10	9.3333	10	10	11	9.3333
4	4.3333	4.3333	4.5	4.3333	5.3333	4.5	5.3333	5	6.3333	5.3333	5.5	6	6.5	6.5	8	7.3333	7.6667	8.3333	8.3333	8.5	8.5	9.3333	8.5	11	9.3333	10.5	10	12	10.5	10.667	10.667	11.333	12	10.5	12	10	11	9.6667	12	9.5	11.333	9.5	11	8.6667	9.6667	9.3333	11	9.6667	10.333
4.3333	4	4.3333	4.3333	4	4.3333	4.5	5	5	5.3333	5.5	6	6	7.3333	6.3333	7.3333	7	8.3333	7.5	9.3333	8.5	9.3333	9	10	11	9.3333	10.5	10	11.333	10	12	10.333	12	10.5	11.667	10.667	11.333	10.5	11	11	9.3333	10.333	9.3333	10.333	9	10.5	9	11	9.3333	11
4	4	4.3333	4.3333	4.3333	4.5	5	5.3333	5.3333	5.5	5.5	6.3333	5.5	6.5	6.5	7.5	7.3333	8.3333	7.3333	9.3333	8.3333	9.3333	8.5	11	10	10.333	11	11	11.333	11	11.5	10.333	11	10.333	12.333	10.5	11.667	10	11	11	11	9.6667	10.667	11	9.5	11	9.3333	10.333	9.5	10.333
4	4.5	4	4.3333	4.3333	4	5	5.3333	5	5	5.5	5.5	6	6	6.5	6.5	7.3333	8	8.3333	8	8.3333	9.3333	8.3333	10.333	10	11	11	10.5	11	11.333	10.5	11.333	10.667	10.5	11.333	10	11.333	10	12	10.333	11	9.6667	11	9.5	11	9.5	10.333	9.5	9.5	10.333
4	4	4	4	4	4.5	5.3333	4.5	5.3333	5	6.3333	5.5	6	6	7	7.3333	8	7.3333	9	8	8	9.3333	9.3333	11	9.3333	10.333	9.3333	11.333	10.5	12	10.5	12	10.5	11.667	11.333	10.333	10.667	11	11.333	9.5	10.333	9.3333	11	9	10.5	10	11	10	9.6667	9.5
4	4.3333	4	4	4	4.5	4.5	4.5	5	5.5	5.3333	6.3333	6.3333	6.3333	6.5	6.5	7.3333	7.3333	9	8.3333	8.3333	8.6667	10	10	9.3333	10.333	10.333	10.5	9.6667	11	10.5	11	10.333	12	10.5	11.5	10.5	11.333	10.333	11	10	10.333	10.333	10	10	10	10.333	9	11	10
4	4.3333	4	4.3333	4	5	5.3333	4.5	5.3333	5	5.3333	6.3333	6.3333	7	6.3333	7.3333	8	7.3333	7.5	7.3333	9	8	10	8.5	11	9.5	10.333	10.333	10.333	10.5	10.5	11.333	10.333	11	10.333	11.333	10.333	11.333	10	10.5	10.333	11.333	9.5	11	11	10.667	10.333	10	10.333	10.333
4	4.3333	4	4	4.3333	4.5	4	5	5	5	5.3333	5.5	6.3333	6.5	6	7.3333	7	7.5	7.5	8.3333	8.3333	8.3333	9.3333	8.5	10.333	9	10.333	10.333	11.333	11	11.333	11.333	11.333	12	10.5	12	11	10.5	10.333	10.5	9.5	11.333	9.3333	11	9.5	10.333	9.5	10.333	9.3333	11
4	4	4.3333	4.3333	4	4.3333	4.3333	5.3333	5	5	5.5	6.3333	6.3333	6.3333	6	8	6.5	8.3333	8	8	8.3333	9.3333	9.3333	10	9.5	9.3333	11	10.333	11.333	10.333	12	10	12	10.5	12	10.333	11.333	10.667	11	10.5	9.6667	10.333	10.333	10.333	9	11	10.333	11	10	10.333
4	4	4.3333	4	4.3333	4.3333	5	4.5	5	5	5.5	5.5	5.5	6	6.3333	7	6.5	7.3333	7.3333	7.6667	8.3333	10	8.3333	10	9.3333	11	11	10.333	10	10.5	11	10.333	11	10.5	12	10	11.5	10.5	12	10	10.667	10.333	11	10.5	10.333	11	9.5	11	9	10.333
4	4	4	4	4.5	4.3333	5.3333	5.3333	5	5	5.3333	5.3333	5.5	6.3333	6.3333	6.5	8	7.3333	8	7.5	8.3333	8.5	8.5	10	9.3333	10.333	9.5	11	11	11	10.5	10.5	11.5	11.333	11.333	10	11	10.333	11.333	10.333	12	10.333	10.5	11	11	9.5	10.333	9.5	10.333	10.333
4	4.3333	4	4	4.3333	4.3333	4.5	5.3333	5.3333	5.3333	5.3333	5	6.3333	6	6.5	6	8	8	7.5	7.5	8.3333	8.5	9	9.3333	10	10	10.333	10.333	9.5	10.333	11.333	12	10.5	12	10.333	12	10.5	10.667	12	10.333	11	10	10.5	9.3333	11.333	9.3333	11	9.5	10.333	9.3333
4	4	4	4	4.3333	4.5	4.3333	4.5	5	5	5.3333	6	6	6.3333	6.3333	6.3333	8	6.5	7.5	7	7.6667	9	9.3333	10	9.3333	10.333	10.333	10.333	10	11.333	10.333	11.333	10.333	11.333	11	12	10.333	12	10.333	12	10.5	11	11.333	10.333	11	9.5	11	9.3333	11	9.5
4	4	4	4	4	4.5	4	4.5	5.3333	5	6	6.3333	5.3333	6.3333	7	6.3333	7	7	7.3333	7.5	8.3333	8	10	8.5	10.333	9.3333	10	9.6667	11.333	10.333	11.333	11	11.333	11.333	10.333	11.5	10.5	11	10	12	10.333	11.333	11	11	10.5	11	10.333	10.333	10	9.3333
4.3333	4.3333	4	4	4	4.3333	4	5.3333	4.3333	6	5.3333	6.3333	5.3333	6.3333	6.3333	6.3333	6.5	6.6667	7.3333	9	8.3333	8.5	9.3333	8.3333	9.5	9	10.333	9.5	10.333	11	11.333	10.333	12	11	10.667	12	10.667	11.333	10	11.5	11	11.333	10.333	11.333	9.5	10.333	10.333	11	9.5	11
4	4	4.5	4	4.5	4.3333	5	4.3333	4.5	5	5	5.3333	5.5	6	6.3333	6.3333	6.3333	7.3333	7	8.3333	7.5	9.3333	8.3333	10	9	9.3333	10.333	9.5	10.333	11	11.333	11.333	12	11.333	12	10.667	10.5	12	11.333	10.5	11	11.333	11	11.333	10	10.333	9.5	10.333	10.333	11
4	4	4	4.3333	4	4.3333	4.5	4.5	5	5.3333	5.3333	5.3333	5.5	5.5	7	6.5	6.3333	7	7.3333	7.5	7.5	8.5	8.3333	10	9	10.333	10.333	10.333	10.5	10.333	11.333	10.333	12	11.333	11.333	10.333	12	10.5	10.667	10.333	11.333	10.333	11.333	10.333	11	10.5	10.333	10.5	9.5	10
4	4	4	4	4	4	5.3333	4.3333	5.3333	5.3333	5	5.3333	6.3333	5.5	7	6	6.6667	6.5	7.3333	7.5	7.5	9	8.3333	9.3333	8.5	10.333	9.5	9.6667	10.333	11.667	10.333	10.75	11.333	11.667	11.333	11.333	12	10.5	11.333	10	12	10	12	11	10.5	11	11	9.6667	11	10
4	4	4	4	4	4.3333	4.3333	4	4.5	5	5.3333	5	5.3333	5.5	6.3333	6.3333	8	6.5	7.3333	7.3333	8.3333	8.3333	9	9.3333	10.333	9.5	9.5	10.333	10.333	10.5	10.333	12.333	10.667	12	12	12	12	12	11.5	10.5	11.333	10.5	11	10.333	10.333	10.333	10.333	9.5	10.333	9.6667
4	4	4.3333	4	4	4	4.3333	4.3333	4.3333	5	6	5	5.5	5.3333	5.5	6.3333	6.5	6.3333	7.3333	7.3333	7.5	8.3333	9.3333	8.3333	10.333	9.5	10.333	10.333	10.333	10.5	10.5	11	11.333	11.5	11.333	11.5	11.333	11.5	10.5	11.333	10.667	10.333	10.5	10	12	10.333	10.667	9.3333	11.333	10.333
4.3333	4	4	4	4	4.3333	4	4.5	4	5.3333	4.5	5	5	5.5	6.3333	6.3333	6.5	6.5	7	7	7.5	8.3333	8.3333	7.5	9.3333	9.3333	10.333	9.5	10.333	11.333	10.5	12	11.333	11.333	11	11.333	11.333	11	10.333	12	10.333	11.333	10.333	10.5	10.667	10.333	10.5	10	10.5	10.333
4	4	4	4.3333	4	4	4	4.3333	4.5	5.3333	5.3333	5.3333	5	5.3333	5.5	6	6	6.3333	7.3333	7.3333	7.3333	9	8.3333	8.3333	9	9	10.333	9.5	10	10.333	11.333	10.333	11	11.333	11.5	12	11	11.333	10.5	11.333	10.5	11.333	10.333	12	10	11.333	10.333	11	9.5	10.333
4	4	4	4	4	4	4.3333	4.3333	4	4.5	4.5	5	5	5	5.5	6	6	6.5	6.3333	8	6.5	7.5	8.3333	8.3333	8.6667	9	9.5	10	10.333	10.333	11.333	10	12	11.333	11	11.333	11.333	11	12	10.5	10.5	11.333	10.5	11.333	10.5	11.333	10.333	11.333	10.333	11
4	4	4	4	4	4	4	4	4.5	4.3333	5.3333	5	5	5.3333	5.5	6.3333	6	6.5	6.5	7.3333	7	7.3333	8.3333	8.5	8.3333	9.5	9.3333	9.5	10.333	10.333	10.5	10.5	11.333	11.333	11	11.333	11.5	12	11.5	10.5	11.333	10.667	10.333	10.5	10.5	10.667	10.333	10.5	10	10.333
4	4	4	4	4.3333	4	4.3333	4	4.3333	4.3333	5.3333	4.5	5	4.5	5.5	5.5	6.3333	6.3333	6.5	6.5	7	7.5	8.3333	8.3333	8.5	9.3333	9.3333	9.5	9.3333	11	11	12	10.333	10.667	11.333	11	11.5	12	11.5	11	11.333	10	12	10.333	12	11	10.5	11	10.5	10.5
4.3333	4	4	4	4	4	4	4	4	4.3333	4.5	4.5	5	5.3333	6.3333	5.5	6	6.3333	6.3333	6.3333	8	7	7.5	7.5	9	8.5	9.3333	9.5	10.333	10	10	10.333	10.5	12	11.333	11.333	12	11.333	11	10.667	11.333	11.333	12	10.5	11.333	10	11.333	10	10.5	9.5
4	4	4	4	4	4	4	4	4.3333	4.3333	4	5.3333	5.3333	5.3333	5.3333	5.5	6	6	6.3333	6.5	7.3333	8	7.3333	8.3333	8.5	8.3333	9.3333	10.333	10.333	10.333	10	11.333	10.5	11	10.5	11	10.5	11.667	10.333	11.333	12	10.5	10.667	12	10.667	10	11.333	10	10.5	10
4	4	4	4	4	4	4	4	4	4	4.3333	5.3333	4.5	5.3333	5.3333	6.3333	6.3333	6	7	6.3333	7.3333	8	7.5	7.3333	8.5	8.3333	9	8.5	10.333	10.333	10.333	10.333	11.333	11	10.667	12	11	11.333	11.333	11.333	10.5	12.333	12	12	10.333	11.333	10.5	10.333	10.5	11
4.3333	3.5	4	4	4	4	4	4	4	4	4.3333	5.3333	5.3333	5	5	5.5	5	6	6.3333	6.5	6.3333	7.3333	7.3333	8.3333	9	8.5	9.3333	10	10.333	9.3333	10	11	12	10.5	11.333	10.333	12	11	11	10.667	11.333	11.5	10.333	12	10	11.333	10.5	11	11	11.333
4.3333	4	4	4	4	4	4	4.3333	4	4	4.3333	4.3333	5.3333	5.3333	5.3333	5	6.3333	6	5.5	6.5	6	8	7	7.5	8.3333	8.3333	8.5	10	10.333	10.333	11	9.6667	10.5	10.333	10.5	10.667	11.333	10.667	11.333	12	11.333	10.667	11	12	11.333	11.333	10	11.333	10.333	10.5
4	4	4	4	4	4	4	4	4	4	4	4.5	4.5	5.3333	5	5.3333	5.3333	6.3333	6	6.3333	6.3333	7	7	8	7.3333	9	9.3333	9.3333	10	9.5	9.6667	10	9.6667	11.333	11	10.5	11.333	10.333	12.333	10.5	11.5	11.333	11.333	10.333	12	11.333	10.333	11.333	10.5	10.333
4.3333	4	4	4	4	4	4.3333	4	4	4	4	4	5.3333	4.3333	5.3333	5.3333	5.3333	5.3333	6	5.5	6.5	6.3333	7.3333	7	8.3333	9	8	9	9.3333	10	9.5	10.333	10.333	10.333	10.667	12	11.333	12	11	11.333	11	12	11.5	12	11	10.5	10.5	10.333	10.333	10.333
4	4.5	4.3333	4	4	4	4	4	4	4	4.3333	4	4.3333	4.3333	5	5.3333	5.3333	5	6	6.3333	6.3333	6.3333	7	8	8.3333	8.3333	9	9.3333	10	9.3333	9.5	10	10.333	11.333	9.6667	11.333	10.5	11.333	11.333	11.333	11.5	11.333	11.333	10.5	11.333	10.5	12	10.333	11.333	10.333
4	4	4	4	4	4	4.3333	4	4	4	4	4	4.5	5.3333	5	5.3333	6	5	6.3333	6.3333	6	6.3333	7	7.3333	7.5	7.3333	8	9	10	9.3333	9.5	11	10	10.5	10.333	11	11.333	10.667	10.333	12	10.333	11.5	10.5	11.5	10.667	12	10.667	10.5	10.5	10.333
4.5	4	4	4	4	4	4	4	4	4.3333	4	4	4	4.5	4.3333	5.3333	5.3333	5.3333	5.5	6.3333	6	6.3333	7	6.5	7.5	7.3333	8.3333	9	9.3333	10	9.5	9.5	11	10	11.333	10.5	10.333	12	10.5	11.333	10.333	11.333	10.5	11.333	12	11.333	10.333	11.333	11	10.333
4.3333	4	4	4	4	4	4	4	4	4.3333	4.3333	4	4	4.3333	4.3333	5	5.3333	5.5	5.3333	6.3333	5.5	6.3333	6.5	7.3333	7	7.3333	8.3333	8.3333	9.3333	9.3333	9	10	11	11	10.5	10.333	12	10.5	11.333	11.333	10.5	11.333	10.5	11.333	11.333	12	10.5	10.667	10.333	11.667
4.3333	4	4.3333	4	4	4	4	4.3333	4	4	4	4.3333	4.3333	4.3333	5.3333	4.5	5	5	5.3333	6.3333	6	6.3333	6	7.3333	7.3333	7.5	8.3333	8.3333	8.3333	9.3333	9.3333	9.5	10.333	10.333	10.5	10	11.333	10.333	11.333	10.667	12	10.667	11.333	12	11.333	10.667	10.5	11.333	10	10.5
4.5	4.3333	4.3333	4	4	4	4	4.3333	4	4	4	4.3333	4.3333	4.3333	5.3333	4.5	5	5	5.3333	5.5	6.3333	6	6.3333	6.5	7.3333	7	8	9.3333	9	9.3333	9.3333	9.5	10	10.333	10.5	11	11.333	10.333	11.333	10.5	11.333	11	11.5	12	12	11	10.5	10.5	10.333	10.667
4.5	4	4	4	4	4	4	4	4	4	4	4	4.3333	4	5.3333	4.5	5	5.3333	5	5	6.3333	6	6.5	6.5	7.3333	7.3333	7.3333	8	8	9.3333	9	10.333	9.3333	10	9.5	11	10.333	10.5	11	12	11	10.5	11.333	11	11.333	10.333	11.333	10.5	10.667	10.333
4.3333	5.3333	4	4.3333	4	4	4	4	4	4	4	4	4	4	4.5	4.5	4.5	4.5	5.5	5	5.5	6.3333	6.3333	6.3333	7.3333	7.3333	7.5	7.5	8	8.5	9.3333	9	9.3333	10.333	9.3333	11	11	11	10.333	11	10.5	11.333	12	11.333	11	10.5	11.333	10.333	10.5	10
4.5	4	4	4.3333	4	4	4	4	4	4	4	4	4.3333	4.3333	4	4.5	4.5	5	5	5.3333	5.3333	5.5	5.5	6	7.3333	6.3333	7.3333	7.3333	9	8.3333	8.5	8.5	10.333	9.6667	9.5	10	10	11.333	10.667	11	11.333	11.333	11.333	11.333	11.333	11.333	12	10.667	10.5	10
4.5	4.3333	5.3333	4	4	4	4	4	4	4	4	4	4	5.3333	4	4.5	4	5	5	5.3333	5.5	6.3333	5.5	6.3333	6.3333	7	7.3333	7	7.5	8.3333	9.3333	9.3333	9.5	9.3333	10.5	10	10.5	11.333	10.333	11	11.333	11.5	10.667	11	10.333	12	10.5	12	10.333	10.5
5.3333	4.3333	4.5	4	4	4	4	4	4	4	4	4	4.3333	4	4	5.3333	4.3333	5.3333	5.3333	5	5	6.3333	6.3333	6.3333	6.3333	7.3333	7	7.3333	7.5	8	9.3333	9.3333	9.3333	9.5	10.333	10	10.333	11	10.5	10.333	12	11.333	11	11.333	11	11	11.333	12	10.333	11.333
5.3333	4.5	5.3333	4	4	4	4	4	4	4	4	4	4	4	4.3333	4.3333	4.5	5.3333	4.5	5	5	5.3333	5.5	6	6	6.5	7.3333	7.5	7.5	9	8.5	9.3333	9	9.5	10	9.5	10.333	11	11	10.333	11	10.5	11	10.5	11.333	11	12	11.333	11	12
5.3333	5.3333	4.3333	4	4	4	4	4	4	4	4	4	4	4	4	4.3333	4.3333	5.3333	5.3333	5.3333	6	5.3333	5.5	6	6	6.5	6.5	7	7	8.3333	9	9.3333	10	10	10.333	10.333	10	10.333	11.333	11.333	11.333	11	11.333	11.333	12	10.5	12	10.5	12	11.333
5.3333	5	4.3333	4.5	4	4.3333	4.3333	4	4	4	4	4	4.3333	4	4	4	4.5	4	5.3333	5.3333	5	5.3333	5.5	6.3333	6	6.5	7	7	7.3333	8	9	10	9	9.3333	10	9.5	10.333	11	10	12	10.5	11	11	11.333	11.333	10.5	12.333	10.5	11.333	10.333
5.3333	5	4.3333	5.3333	4	4.3333	4	4.3333	4	4.3333	4	4	4	4	4.5	4.3333	4	4.3333	5.3333	5	5.3333	5	5.5	6.3333	6.5	6.3333	7	7	7.5	7.5	8	9.3333	8.5	9.3333	10	10.333	10.333	10.333	10.333	11.333	10.5	11.333	11.333	10.667	12	11.333	11.333	11	11	11.333
5	5.3333	5.3333	4.3333	4.3333	4	4	4.5	4	4	4	4	4	4	4	4.3333	4.3333	4.3333	4.5	5.3333	5	5	5.3333	5.3333	6	6	6.5	6.6667	7.6667	7.3333	8.5	8.3333	8.5	9	9.3333	10	10.333	11.333	10	10.5	10.5	11	10.5	11	10.667	11.5	10.5	11.333	10.667	10.5
5.3333	4.5	5	4.5	4.5	4	4	4.3333	4	4.3333	4	4	4	4	4	4.3333	4.3333	4.5	4.5	5.3333	5.3333	5	5.5	6.3333	6.3333	6	6.3333	7	7.5	7.5	8.3333	8	9.3333	9.3333	10	9.3333	9.5	10.333	10	10.5	10.333	11	11.333	11.333	10.5	11.5	10.667	12	11.333	12
5	5.3333	5.3333	4.3333	4.3333	4.3333	4.3333	4.3333	4	4	4	4	4	4.3333	4	4	4	4.3333	4	5.3333	5.3333	5	5	5.5	6.3333	6	6	7.3333	7	7.5	8	7.5	9.3333	9.3333	9.3333	9	10.333	10.333	10.5	10.333	11	10.333	12	12	11.333	12	11.333	10.5	11.333	10.5
5	5.3333	5	5.3333	4.5	4.5	4.5	4	4.5	4	4	4	4	4	4.3333	4	4.3333	4	4.3333	5.3333	5.3333	5.3333	5.3333	5.5	5.5	7	6	6.6667	7.3333	7.5	7.3333	9	8	8.5	9	9.5	10	10.333	10.5	10.333	10.667	10.333	12	11.333	12	11.333	11.667	11.333	12	12
5	5	5.3333	5.3333	4.5	4.5	5.3333	4	4.3333	4	4.5	4	4.3333	4	4	4	4.3333	4	4.5	4	5.3333	5	5	5.5	5.5	6.3333	6.3333	7.3333	6.5	7.3333	7	8.3333	9	8.5	9.3333	9.5	9.5	9.5	10	10.333	12	10.5	11.333	10.5	11.5	11.333	12	10.5	12	12
5	5	5	5	5.3333	5.3333	4	4.3333	4.5	4	4	4	4.3333	4	4.3333	4.3333	4.3333	4	4.5	4.5	5.3333	5.3333	6	5	5.5	6.3333	6.3333	6.3333	6.5	7.3333	7.3333	8.3333	8.3333	9.3333	8.5	9.3333	9	10.333	11	11	10.333	10.5	11.333	11.333	11.333	11.333	11.5	11.333	12.333	12
5	5	5	5	4.5	5.3333	4.3333	5.3333	4	4.5	4.3333	4	4	4	4	4	4	4.3333	4.5	4.3333	5.3333	5.3333	5.3333	5	5.3333	6.3333	7	6	6.5	7.3333	7.5	8.3333	8	8.5	8.5	9.3333	9.3333	10.333	9.5	11.333	10	10.667	10.5	11.333	11	11.333	11.333	11.333	12.333	11.333
5.3333	5.3333	5	5.3333	5	5.3333	4.3333	5.3333	4	4.5	4	5.3333	4	4.3333	4.3333	4.3333	4	4	4.3333	4.5	4.5	5	5	5	6.3333	6.3333	6	6	7.3333	6.5	7.3333	7.3333	7.5	8.5	8.5	9.3333	9.3333	11	9.5	10.5	10	10.5	10.333	12	10.333	11.333	12	12.333	11.333	11.333
5	5	5.3333	6	5.3333	4.5	5.3333	4.3333	4.3333	4.3333	4	4.3333	4	4.3333	4	4	4	4.3333	4	4.3333	4	4.5	5.3333	5.3333	5	5.3333	6	6	6.5	6.5	7	7	9	8.3333	9.3333	9.3333	9.5	9.5	9.5	10	10.333	10.5	10.333	11.333	12	12	11.333	10.667	11.333	11.333
5	5.3333	5	5	5.3333	5.3333	4.5	4.3333	4.3333	4	4.3333	4.3333	4	4	4.3333	4	4	4.3333	4.3333	4.5	4	5.3333	4.5	5.3333	5	5.6667	5.5	6.3333	6.5	6.3333	7	8	8.3333	8	8.3333	9	9.5	9.3333	10	10.333	11	10.5	11.333	10.333	11.5	11.333	11.333	11.5	11.5	12.5
5	5	5	4.5	5	4.5	5	4.5	5.3333	4.3333	4.5	4	4.3333	4	4	4	4	4	4	4.3333	4.5	5.3333	4	5	5	5.3333	5.3333	6.3333	6	7.3333	7.3333	7.3333	7.3333	9	8.3333	8	9.3333	9	9.5	9.5	10.5	10	10.5	10.5	12	10.5	12	11.333	12	12
5.3333	5	5.3333	5	5.3333	5	4.5	5	4.5	4.3333	4	4	4	4	4	4	4	4	4	4.3333	4.3333	4.3333	4.5	5	5	5	5	6	6.3333	6.3333	6.3333	7.3333	7.3333	7.6667	8.3333	9.3333	8.5	8.6667	9.3333	9.5	10	11	10.333	10.333	12	11.333	11.333	11	12.333	11.5
5	5.3333	5.3333	4.5	5.3333	5	4.3333	5.3333	4.3333	4	4	4.3333	4	4	4.3333	4	4	4	4	4	4.3333	4.3333	4.3333	5.3333	5	5	5.3333	6.3333	6	6.5	6.3333	7.3333	7	8.3333	8.3333	9.3333	8.5	10	9.3333	9.5	10.333	11	10.5	10.5	11.333	10.5	11.333	10.5	11.5	11
5	5	5.3333	5	5	5.3333	5.3333	4.5	4.5	4.3333	4.3333	4.3333	4.3333	4	4	4	4	4	4	4	4.3333	4	5.3333	5.3333	5	5.3333	5.3333	5.3333	6	6.3333	6.3333	6.5	7.3333	7.5	7.5	8	9	9.3333	9	10.333	9.5	11	10.5	10.333	10.667	11.333	11.333	11	11.333	11.333
5	5.3333	5.3333	5	5.3333	5.3333	4.3333	5.3333	4.3333	4.5	4.5	4.5	4	4	4.3333	4	4	4.3333	4.3333	4.3333	4.3333	4	4	4.3333	5	5.3333	5.3333	5	6	6	6.3333	6.3333	8	7.3333	8.3333	8.3333	8.3333	9.3333	9	9.3333	9.3333	10.333	10.333	10.5	10.5	11.5	10.333	12	11.333	12.333
5.3333	5.3333	5	5.3333	5.3333	5.3333	4.5	4.3333	4.3333	4.5	4.3333	4.5	4.3333	4	4	4.5	4	4	4	4	4	4.3333	4.3333	4	4.5	5	5	5.3333	6	6.3333	6.5	7.3333	7	7.3333	7.5	8.3333	8.5	8.5	8.5	10	9.5	11	10	11	10.5	11	10.5	12	11.333	12
5.3333	5	5	5.3333	5.3333	4.5	4.5	4.5	4.5	4.3333	4.3333	4.5	4	4	4	4	4	4	4	4	4	4.3333	4.3333	5.3333	4.5	5	5	5.5	5.5	5.5	6.5	6.3333	6.5	8	7.5	8.3333	8.5	8	8.6667	9	9.5	9.3333	11	10	10.5	11.333	10.667	11.333	11.5	11.333
5.3333	5	5	5	5.3333	5	5.3333	5.3333	5	4.3333	4.3333	4	4.3333	4.3333	4	4	4	4	4	4	4	4	4.3333	4.5	4.5	5.3333	5	5.5	5.3333	5.5	6.3333	7	6.5	7.5	7.3333	7.5	8.3333	8.3333	8.5	9.3333	9.3333	9	10.333	9.5	10.5	10.5	10.667	11	11.667	11.5
5	5	5	5.3333	5.3333	5	5.3333	5	5.3333	4.5	4.5	4	4	4	4.3333	4.3333	4	4	4	4	4.3333	4	4	4.3333	4	5	5	5	5	6.3333	5.5	6	6.3333	7	7.3333	7.5	7.5	8	8	8.5	9	10.333	9.5	10	10.5	10	11.333	11.333	11.5	12
6	5	5	5	5	6	5.3333	5.3333	4.5	4.5	4.3333	4.5	4.3333	4.3333	4.3333	4.3333	4	4	4	4	4	4.3333	4.3333	4	4.3333	5.3333	4.5	5.3333	5.3333	5.5	6.3333	7	6.3333	7.3333	7.3333	7	7.3333	9	9	8.5	9	9	9.3333	10.333	10.333	10.5	11.333	10.5	11.333	11
5	5	5	5	4.5	5	5	4.5	4.3333	5.3333	4.5	4.5	4.3333	4	5.3333	4	4	4.3333	4	4	4	4	4	4	5.3333	4.3333	5	4.5	5	5	5.5	5.3333	6.3333	6.3333	7.3333	7	7.5	8	8.3333	8.3333	8.6667	10	9.3333	10	10	10.5	10.667	10.5	11.333	11.333
5	5.3333	5.3333	5	5.3333	5	4.3333	5.3333	4.5	5	4.5	5.3333	4.3333	4.5	4.5	4	4	4	4	4	4	4	4	4	4.3333	4.3333	4.3333	4.5	5	5	5.5	5.6667	5.5	6.3333	7	6.6667	7.3333	7.5	8.3333	8	9.3333	9	9.3333	11	10.333	11	10.333	12	10.667	10.667
5.3333	5	5.3333	5	5	4.5	5.3333	4.5	5	5.3333	4.5	4.5	4	4.5	4.3333	4	4.3333	4	4.3333	4	4	4	4	4.3333	4.3333	4.5	4.5	4.5	5.3333	5	6.3333	5.5	7	6.3333	6.5	7.3333	7.3333	7.3333	8.3333	9	8.5	8.5	10	10	9.3333	10.333	11	12	10.5	11.333
5	5	5.5	5.3333	5	5	5	5	5.3333	4.5	5.3333	4.5	5.3333	4	4.3333	4.3333	4	4	4	4	4	4	4	4	4	4	4.3333	5	4.5	5.3333	5	5.5	6.3333	6.3333	6	6.5	6.5	8	7.5	7.6667	8.3333	8.3333	8.6667	9.3333	10.333	10.333	10.333	10.5	11.333	11.333
5	5	5	5	5	5.3333	5.3333	5	5	4.5	5	4.3333	4.3333	5.3333	4.3333	4.3333	4.3333	4.3333	4	4	4	4	4	4	4	4	4	4.5	4.5	4.5	5.3333	6	5	7	6.3333	6	6.5	7	7.3333	8.3333	8.3333	9	9.3333	10	10	9.5	9.6667	10.333	10.5	10.5
5	5.3333	5	5	5	5.3333	5	5.3333	5	5.3333	5.3333	5	5.3333	4.3333	4.5	4.3333	4.5	4.3333	4.3333	4	4	4	4	4	4	4	4.3333	4.3333	4.3333	5.3333	5	5.3333	5.3333	6	6	6	6.5	6.5	7	7.3333	9	9	8.3333	9.3333	9.3333	10	10.333	9.6667	10.333	10.333
5	5	5	5.3333	5.3333	5	4.5	5	5	5	5.3333	5	4.5	4.5	4.3333	4	4.3333	4	4	4.3333	4	4	4	4	4	4	4	4.5	5.3333	4.5	5	5	5.5	5.5	6.3333	6.3333	6.3333	6.5	6.6667	7.3333	7.3333	8.3333	9	9	10	9.3333	10.333	9.6667	10.333	10.333
4.5	5	5	5.3333	5	5.3333	5	4.5	4.5	5.3333	5.3333	5	5.3333	5	5.3333	5.3333	4.5	4.3333	4.3333	4	4	4	4.3333	4	4	4	4.3333	4	4.5	4.5	4.5	5.3333	5.3333	5.3333	6	6.3333	6	6.5	7.3333	8	8	8.3333	9	8.6667	8	8.75	9.3333	9.5	10.5	10.667
5.3333	5	5	5	5	5.3333	5	5	5.3333	5.3333	5	5.3333	5.3333	4.5	5.3333	4.5	4.3333	4.3333	4	4	4	4	4	4	4	4	4	4	4.3333	4.5	5	5.3333	5.3333	5.3333	5.5	5.5	6.3333	6.3333	6.5	7.3333	7.5	8.3333	7.6667	8.3333	9	9.3333	10	9.5	9.6667	10.333
5.3333	5	5.3333	5	5	5	6	5.3333	5	5.3333	5	4.5	5	5	4.3333	5.3333	4.5	4.5	4	4	4	4	4	4	4	4	4	4	4	4.3333	4.5	5.3333	5.3333	6	5.5	5.6667	6.3333	6.3333	6.5	6.6667	7.3333	7.3333	7.5	8	8.5	9.3333	8.3333	10.333	10.333	10.333
5	5	5	5.3333	5	5	6	5	5.3333	5.3333	5	5.3333	5	4.5	5	5.3333	4	4.5	4.5	4.3333	4.3333	4	4	4	4	4	4	4	4.3333	4	5.3333	5.3333	4.5	5	5	5	6.3333	7	6	6.3333	7.3333	8	7.5	7.5	8	8.3333	9.3333	9	10	11
5	5.3333	5.3333	5.3333	5	5	5	5	5	5	5.3333	5	5.3333	4.5	5	4.5	5.3333	4.3333	4	4.3333	4	4.3333	4	4	4	4	4	4	4	4.3333	4	4.3333	5	5	5	5.5	6.3333	6.3333	6	6.3333	7.3333	7.3333	7.3333	8	8.3333	8.3333	9.3333	10	9.5	10
5.3333	5.3333	5.3333	5	5	5	5	5	5	5	5.3333	5	5	5	5	5.3333	5.3333	4.5	4.3333	4.3333	4	4	4	4	4	4	4	4	4	4	4.5	5.3333	4.3333	5	5	5.5	5.3333	6.3333	6.3333	6.3333	6	6.5	7.3333	7.5	7.6667	8.3333	9.3333	9	10	9.3333
5.3333	5.3333	5	5	5	5	5	5.3333	5	6	5	5	5	5	5	5	5.3333	4.3333	5.3333	4.3333	4	4	4	4.3333	4	4	4	4	4.3333	4	4.3333	4	4.3333	5	5	5.3333	6	6.3333	6.3333	6.3333	6.3333	6.3333	6.5	7	7.5	8.3333	9	9.3333	9	9.5
5	5	5.3333	5.3333	5	5	5	5	5	6	5.3333	5.3333	5.3333	5	5	5.3333	5	5.3333	4.3333	4.5	4.3333	4.3333	4.3333	4	4	4	4	4	4	4	4.3333	4	4.5	4.3333	5.3333	5	5.3333	5.5	5.5	6	6	6.3333	6.3333	6.6667	7.3333	7.3333	8.3333	8.5	8.6667	9.3333
4.5	5.3333	5	5	5	5	5	5	5	5.3333	5.3333	5	5	5.3333	5	5.3333	5	5.3333	4.5	5.3333	5	4.3333	4	4	4	4	4	4	4	4	4	4.3333	4	4.3333	5.3333	5	5.3333	5	5.3333	5.5	6.3333	6.3333	6.5	7.3333	7.3333	7.5	9	8.3333	8.5	9.3333
4.5	4.5	5	5.3333	5	5.3333	5	5	5.5	5	5.5	5	5	5.3333	5	5	5	5	5.3333	5.3333	4.5	4.3333	4	4	4	4	4	4	4	4	4	4	4	4.5	4.5	5.3333	5	5	5.3333	5.5	6.3333	6.3333	6	6.3333	7.3333	7.3333	7.3333	8.3333	8.5	9.3333
4.5	5	5.3333	5	5	5.3333	5.3333	5	5	5.3333	5	5.3333	6	5	5.3333	5	5	5	5	5	4.3333	4.3333	4.3333	4.3333	4	4.3333	4	4	4	4.3333	4	4.3333	4.3333	4	4.5	5.3333	5	5	5	5	6.3333	5.6667	6	6	6.5	7	7.5	8.3333	8	8.5
4.3333	5.3333	5.3333	5	5	5.3333	5.3333	5	5	5	5	5	5	5.5	5	5	5.3333	5.3333	5	4.5	4.5	4.5	4.5	4	4.3333	4	4.3333	4	4	4	4.3333	4	4.3333	4.5	4	5.3333	5.3333	5	5	5	6.3333	5.5	6	6.3333	6.3333	7.3333	7.3333	7.3333	7.5	8.3333
4.5	4.5	4.5	5.3333	5	5	5	5	5.3333	5.3333	5.3333	5.5	5.5	5	5.3333	5	5.3333	5	5	5.3333	5.3333	4	4.3333	4.3333	4	4	4	4.3333	4	4	4	4.3333	4	4.5	4.5	5.3333	4.3333	5.3333	5.3333	5	5.3333	5.5	6	6.3333	6.5	6.5	7.3333	7	8.3333	8
4.3333	4.5	5	5	5	5	5	5	5	6.3333	5	5.3333	5	5.5	5	5.3333	5	5	5	5	5.3333	4.5	4.3333	4.5	4.3333	4.3333	4	4.3333	4	4	4	4	4	4	4	4.3333	4.5	5.3333	4.5	5	5	5.5	5.5	6.3333	6	6.5	6.5	7.3333	7.3333	8.3333
4.5	4.5	5.3333	5	5	5	5	5	5.3333	5.3333	5	5.3333	5.3333	5.3333	5	5.3333	5	5	5	5.3333	5.3333	4.3333	5	4.3333	4.5	4	4.3333	4	4	4	4	4	4.3333	4	4	4.3333	4.3333	5.3333	5.3333	5	5	5.3333	5.3333	6.3333	6.3333	6.3333	6.3333	7.3333	7.5	8.3333
4.3333	4	4.5	5.3333	5	5.3333	5	5	5	5	5.3333	5.5	5	5.5	5	5.3333	5.3333	5	5	5	5.3333	4.5	4.5	4.3333	4.5	4.3333	4.3333	4	4	4	4	4	4.3333	4	4	4.3333	4.5	4.3333	4.3333	5	5	5.3333	5.5	5.3333	6	6	7.3333	7.3333	8	7.3333
4	4	4.5	4.5	5.3333	5.3333	5.3333	5	5.5	5	5.3333	5.5	5	5.5	5.3333	5.3333	5.3333	5.5	5.5	5	5	5.3333	5.3333	5.3333	4.5	4.5	4.3333	4	4	4	4	4	4.3333	4.3333	4	4.3333	4.3333	4.3333	4.5	5.3333	5.3333	5	5	6.3333	5.5	6	6.3333	6.5	7	7.3333
4	4	4.5	4.5	4.5	5.3333	5.3333	5	5.3333	5	5.3333	5	5.5	5.3333	5.5	5.3333	5.3333	5	5	5	5	5.3333	5.3333	4.5	4.5	4.5	4	4.3333	4	4.3333	4	4	4	4.3333	4	4.3333	4.3333	4.3333	5.3333	4.5	5.3333	5	5.3333	5.3333	5.5	6	6	7.3333	6.5	7.3333
4	4.3333	4	5.3333	4.5	5	5.3333	5	5	5	5.3333	5	5.5	5	6.3333	5	5.5	5	5	6	5	5.3333	5.3333	5	4.5	4.5	4.5	4.5	4.3333	4.3333	4	4	4.3333	4	4	4.3333	4.3333	4.5	4.3333	4.5	5.3333	5	5	5	5.3333	6.3333	6	6.3333	6.5	7
4	4	4	4.5	4.3333	5.3333	5	5	5	5.3333	5.3333	5.3333	6.3333	6.3333	6.3333	5.3333	5.3333	5.3333	5.3333	5	5	5.3333	5	5.3333	5.3333	5.3333	5.3333	4.3333	4.5	4.3333	4	4	4	4.3333	4	4.5	4.3333	4.3333	4.3333	5.3333	4	4.5	5	5	6.3333	5.5	6	6	6	7
4	4	4	4	5.3333	4.5	4.5	5	5	5	5	6.3333	5.3333	5.3333	5.3333	6.3333	5.3333	5.5	5	5	5	5	5	5	5	5	5.3333	4.5	4.3333	4.3333	4.3333	4.3333	4	4	4	4	4	4.3333	4.5	4.5	4.3333	5.3333	5.3333	5.3333	5.3333	5.3333	6.3333	6	6.5	7.3333
4	4	4	4	4.5	4.3333	5	5.3333	5	5.3333	5	5.3333	5	5.3333	5	6.3333	5.3333	5.5	5.3333	5.5	5.3333	5.5	5	5	5	5	4.5	4.5	4.5	4.3333	4	4	4.3333	4	4.3333	4	4.3333	4	4.5	4	4.5	4.5	4.3333	5	5.3333	5.3333	5.3333	5.5	6	6.5
4.3333	4	4	4	4	4.3333	4.3333	5.3333	5	5.3333	5	5	5.5	5.5	5	5.5	5.3333	5.3333	5.3333	5.3333	5.5	5.3333	5.3333	5	5.3333	5	5.3333	4.5	5	4.5	4	4	4	4	4.5	4	4	4	4.5	4.5	4.3333	4.3333	4.5	5	5	5.5	5.3333	6.3333	6.3333	7
4	4.3333	4.3333	4	4.3333	4	4.5	4.5	5	5.3333	5	5	5.3333	5.3333	5.5	5.5	5.5	6.3333	5.3333	6.3333	5.3333	5.3333	5	5.3333	5.3333	5	5	5.3333	5.3333	4.3333	4.3333	5.3333	4	4.3333	4	4	4.3333	4	4.3333	4.3333	4.3333	4.3333	4.5	5	5.3333	5	5.3333	5.5	6	6
3.5	4.3333	4.3333	4	4	4	4.3333	4.5	5.3333	5.3333	5	5	5.3333	5.3333	5	5.5	5.5	6.3333	5	5	5.3333	5	5	5	5.5	5	5.3333	5.3333	4.5	5	4.3333	4.5	4.3333	4	4.3333	4	4	4	4	4.3333	4.3333	4.3333	5.3333	4.3333	5.3333	5	5	5.5	5.5	6
3.3333	4.3333	4.3333	4	4	4.3333	4.3333	4.5	5.3333	5	5	5	5.3333	5.3333	6.3333	6.3333	5.5	5.3333	6.3333	5.3333	5.5	5	5.5	5.3333	5.3333	5	5	5	5.3333	4.5	4.5	5.3333	4	4.5	4	4	4	4.3333	4.3333	4	4	4.5	4	4.5	4.5	5	5	5	6.3333	6.3333
3.3333	4.3333	4	4	4	4.3333	4	4.5	4.5	5.3333	5	5	5	5.3333	5.3333	5.5	5.3333	5.5	6.3333	5.3333	5	5.3333	5	5	5	5	5.3333	5.3333	5	4.5	5.3333	5.3333	4.3333	4.3333	4	4.3333	4	4	4	4	4	4.3333	4	4.5	4.5	5.3333	5.3333	5	5.3333	5.5
3.5	4.3333	4.3333	4	4	4	4	4.3333	4.5	5.3333	5	5	5	5	5.5	5.5	5.3333	5	6.3333	5.3333	5	5.5	5.3333	5.3333	5.3333	5	5	5.3333	5.3333	5.3333	5.3333	5.3333	5.3333	4.3333	4.3333	4	4	4.3333	4	4	4.5	4	4.5	4	4.5	4.5	5.3333	5	5	6.3333
3.5	3.3333	3.5	4	4	4	4	4	4	4.5	5.3333	5	5.3333	5	5	5	5.3333	5.5	5.3333	5.5	5.3333	5.5	5.3333	5	5	5	5	5.3333	5	5	5.3333	4.5	5.3333	4.5	4.3333	4.3333	4.5	4	4.3333	4	4.5	4.3333	4	4.5	4	4	5.3333	5	5.3333	5.5
3.5	3.3333	4.3333	4.3333	4	4	4	4	4.3333	4.3333	5.3333	4.5	5.3333	5	5	5.3333	5	5	5.5	5.3333	5.3333	5.3333	5.3333	5	5.3333	5	5	5	5.3333	5	5	5	5	4.3333	4.5	4.3333	4.3333	4	4.3333	4	4	4	4.3333	4.3333	4	4.5	4.3333	4.3333	5	5
3.3333	3.5	4.3333	3.5	4.3333	4	4	4	4.3333	4	5.3333	4.5	5	5	5	5	5	5.3333	5	5	5	5.5	5	5.5	5	5.3333	6	5	5.3333	5	5	5	4.3333	4.5	5.3333	4.3333	4.3333	4.3333	4.3333	4.3333	4	4	4	4	4	4.3333	4	4	4.5	5
3	3	3.3333	3.5	3.5	4	4.3333	4	4	4	4.5	4	5	5.3333	5.3333	5	5	5	5.5	5.5	5.3333	5.3333	5.3333	5.3333	5	5.3333	5	5.3333	5	5	5	5	4	4.5	4.5	4.3333	4.3333	4	4	4	4	4	4	4	4.3333	4.3333	4.5	4.5	5.3333	5
3	3	3.3333	3.5	3.5	4.3333	4	4	4	4	4	4	4.3333	5	5.3333	5	5.3333	5.3333	5	5	5	5	5.3333	5.3333	5	5.3333	5	5	5	5	5	5	5.3333	5	4.5	4.5	4	4	4.3333	4.3333	4.3333	4	4	4	4	4	4.3333	4.3333	4.5	5.3333
3	3.3333	3.3333	3.5	3.5	4	4.3333	4	4	4	4	4.3333	4.3333	5	5	5.3333	5.3333	5	5	5	5.3333	5	6.3333	5.3333	5	5.3333	5	6	5	5	5	5.3333	5	4.5	5	4.5	4.5	4	4	4	4	4	4	4	4	4	4	4.3333	4.5	4.5
3	3	3	3.3333	4.3333	3.5	3.5	4	4	4.3333	4	4.5	4.5	5.3333	5.3333	5.3333	5	5	5	5	5.3333	5	5.3333	5.3333	5.3333	5	5.3333	5.3333	5	5	5	5.3333	5.3333	5.3333	5.3333	5.3333	4.3333	4	4.3333	4	4	4	4	4	4.3333	4	4	4.3333	4.5	4.5
3	3	3.3333	3.3333	3.5	3.3333	4.3333	4	4	4	4	4	4	5.3333	5	5	5	5	5	5.3333	5	5	5.3333	5	5.3333	5.3333	5	5.3333	5	5	5.3333	5	5	5.3333	5.3333	4.5	5.3333	4.3333	4.3333	4.3333	4	4	4	4	4	4	4	4	4	4
3	3	3.5	3	3.3333	3.5	4.3333	4	4.3333	4	4	4.3333	4.3333	4.3333	4.5	5	5	5	5	5.3333	5.3333	5	5	5	5.3333	5.3333	5.3333	5	5.3333	5	5	5	5.3333	5	5	4.5	4.5	4.3333	5.3333	4	4	4	4	4	4	4	4	4	4	4
3.3333	3	3	3	3.5	3.5	3.5	4	4	4	4	4	4.3333	4.5	5.3333	4.5	5.3333	5.3333	5	5	5	5	5.3333	5.5	5.3333	5	5.3333	5.5	5.3333	5.5	6	5	5	5	5	4	5	5.3333	4.5	4.3333	4	4	4	4	4	4	4.3333	4	4	4
3	3	3	3.3333	3.3333	3	3	4	4.3333	4	4	4	4	4.3333	4.5	5.3333	5.3333	5	5	5	5.3333	5	5	5.3333	5.3333	5.3333	5.3333	5.3333	5	5.3333	5.3333	5.3333	5	5.3333	5	5	5.3333	4.5	4.5	4	4.5	4.3333	4	4	4.3333	4	4.3333	4	4	4
3	3.3333	3	3.3333	3	3.3333	3.5	4	4	4.3333	4	4	4	4.3333	4	4.3333	5.3333	5.3333	5	5	5.3333	5	5	5	5	5	5.3333	5.3333	5	5.5	5	5	5.3333	5	5	5	5.3333	5.3333	5.3333	4.3333	4	4	4	4.3333	4	4	4.3333	4	4	4
3	3	3.3333	3	3	3	3.3333	3.5	4.3333	4	4	4	4	4	4	4.3333	5.3333	4.5	5	4.5	5	5	5.3333	5	5.3333	5	5.3333	5	5.3333	5.3333	5.3333	5	5.5	5	5	5	5	5.3333	4.3333	5	4.5	4	4	4	4.3333	4	4	4	4	4
3	3	3	3	3.3333	3	3.3333	3.3333	3.5	4.3333	4.3333	4.3333	4	4	4	4.5	4.3333	5	5	5	5.3333	5	6	5	5.3333	5	5.3333	5	5	5	5.5	5	5	5	5	5.3333	5	5	5.3333	4.3333	4.3333	4.5	4	4.3333	4.3333	4.5	4	4	4	4
3	3	3	3	3	3	3.3333	3.5	4.3333	3.5	4	4.3333	4	4	4	4.3333	4.3333	5.3333	4.5	4.5	5	5.3333	5	5.3333	5	5.5	5.3333	5.5	5	5.3333	5.5	5	5.3333	5	5	5.3333	5.3333	5	5.3333	4.5	4.5	4.3333	4.5	4.5	4	4	4.3333	4	4	4
3	3	3	3	3	3.3333	3	3.5	3.3333	3	4.3333	4.3333	4	4	4	4	4	4.5	4.3333	5.3333	5.3333	5	5	5	5.3333	5.3333	5	5.3333	5	5	5.3333	5	5.3333	5	5.3333	5.3333	5	5.3333	5	4.3333	5.3333	4.5	4.5	4	4	4	4	4	4	4
3	3	3	3	3	3	3.3333	3	3.3333	3.5	3.5	3.5	4	4	4	4	4	4.3333	4.3333	4.5	5	5	5	5	5	5.5	5	5	5.3333	5.3333	5	5.3333	5.3333	5	5.3333	5	5	5.3333	5	5.3333	5.3333	4.5	4.5	4.3333	4.3333	4.3333	4	4	4	4
3	3	3	3	3	3	3	3	3.3333	3.3333	3.5	3.3333	4.3333	4	4	4	4	4.3333	4.5	4.5	5.3333	5.3333	5	5.3333	5.3333	5.3333	5	5	5	5	5.3333	5.3333	5	5.3333	5.3333	5	5	5	5	5	4.5	4.5	4.5	4	4	4.5	4.3333	4	4	4
3	3	3	3	3.3333	3	3	3	3	3	3.5	3.5	4	4	4	4	4	4	4	4.5	4.3333	5.3333	5.3333	4.5	5	5	5	5.3333	5	5	5.3333	5.3333	5	5	5.3333	5	5	5	5	5	5	5.3333	4.5	4.5	4.5	4.3333	4	4	4	4
3	3	3	3	3	3	3	3	3	3.3333	3.5	3	3.5	4	4.3333	4	4	4	4	4	5.3333	4.3333	5.3333	5.3333	5	5	5	5	5	5	5.3333	5	5	5.3333	5.3333	5.3333	5	5.3333	5.3333	5	5.3333	5.3333	4.3333	5	4	4.5	4.3333	4.3333	4	4
3	3	3	3	3	3	3	3	3	3	3.5	3.3333	4.3333	4.3333	4.3333	4	4	4	4	4	4.5	4.5	5.3333	4.5	5.3333	5.3333	5	5	5.5	5.3333	5.3333	5	5	5.3333	5.5	5	5	5.3333	5	5.3333	5.3333	5.3333	4.5	5.3333	5.3333	5.3333	4.3333	4.3333	4.5	4
3	3	3	3	3	3	3	3	3.3333	3	3	3	4.3333	3.5	4	4.3333	4	4	4	4	4.3333	4.5	4.3333	4.5	5.3333	5.3333	5.3333	5.3333	5	5.3333	5	5.3333	5.3333	5	5	5	5.5	5	5	5.3333	5	5	5	4.5	4.5	4.5	4.5	4.3333	4.5	4.3333
3	3	3	3	3	3	3	3	3	3.3333	3	3	3.3333	3.5	3.5	4.3333	4	4	4	4	4	4.3333	4.3333	5.3333	4.5	5.3333	5.3333	5	5	5	5	5	5.3333	5.3333	5.3333	5	6.3333	5	5	5	5	5	5	5.3333	5.3333	5	4.3333	4.5	4.3333	4.5
3	3	3	3	3	3	3	3	3	3	3.3333	3.3333	3.3333	4.3333	3.5	4.3333	4	4.3333	4	4	4	4	4.3333	5.3333	4.5	5	5.3333	5	5	5.3333	5	6.3333	5	5.5	5.3333	5.3333	5.3333	5	5.3333	5	5.3333	5	5	4.5	5.3333	5.3333	5	4.3333	5.3333	4
3.3333	3	3	3	3	3	3	3	3	3	3	3	3.3333	3.3333	3	3.5	3.5	4	4	4	4	4	4.3333	4	5	5.3333	5.3333	5	5.3333	5	5	5.3333	5	5	5	5.3333	5.3333	5	5.3333	5	5	5.3333	5	5	5.3333	5.3333	5	4.5	5.3333	4.3333
3	3	3	3	3	3	3	3	3	3	3	3	3	3.3333	3.5	3.5	3.5	3.5	4	4	4	4	4	4	5.3333	4.5	5	5.3333	5.3333	5	5.3333	5	5	5.3333	5.3333	5	5	5	5	5	5	5	5	5	5	5	5	5	4.5	4.5
3	3	3	3	3	3	3	3	3	3	3	3	3.3333	3.3333	3.3333	4.3333	3.3333	4.3333	4.3333	4.3333	4	4	4	4	4.3333	4.3333	4.5	5.3333	5	5	5	5	5	5	5	5.3333	5	5.3333	5	5	5	5.3333	5	5	5.3333	5	5.3333	5	5.3333	4.5
3.5	3	3	3	3	3	3	3	3	3	3.3333	3	3	3.5	3.3333	3	3.5	4	4.3333	4	4	4	4	4	4	5.3333	5.3333	4.5	5	5	5	5	5	5	5	5	5	5.3333	5	5.3333	5	5.3333	5.3333	5.3333	5	5	5	5.3333	4.3333	5.3333
3.3333	3	3	3	3	3	3	3	3	3	3	3	3	3	3.5	3.3333	3.5	3.5	4.3333	4	4	4	4	4	4	4	4.5	4.5	5.3333	5	5	5	5	5	5	5	5	5.3333	5	5	5	5	5.3333	5.3333	5.3333	5	5	5	5.3333	5.3333
3	3	3	3	3	3	3	3	3	3	3	3	3	3	3	3	3.5	3	3.3333	3.5	3.5	4	4	4	4	4.3333	4.5	4.5	4.3333	5.3333	4.3333	5.3333	5.3333	5	5	5	5.3333	5	5.3333	5	5	5	5.3333	5	5	5	5	5.3333	5	6
3.3333	3	3	3	3	3	3	3	3	3	3	3	3	3.3333	3	3	3	3	3	4.3333	4	4.3333	4	4	4	4	4	4.3333	4.3333	5	4.3333	5	6	5	5.3333	5	5	5	5.3333	5.3333	5	5.3333	5.3333	5	5	5.3333	5	5	5	5
4.3333	3.5	3	3	3	3	3.3333	3	3	3	3	3	3	3	3	3	3	3	3.5	4.3333	3.5	4	4	4.3333	4	4	4.3333	4	4	4.5	4.3333	5.3333	5.3333	5	5	5	5	5	5.3333	5.3333	5.3333	5	5.3333	5	5	5	5	5	5	5
3	3	3	3	3	3	3	3	3	3	3	3	3	3	3	3	3	3	3.3333	3.3333	3.3333	4.3333	4.3333	4	4	4	4	4	4.5	4.3333	4.5	4.3333	5.3333	5.3333	5.3333	5	5	5	5.3333	5	5	5.3333	5	5.3333	5.3333	5.3333	5	5	5	5
3.3333	3.3333	3.3333	3	3	3	3.3333	3	3	3	3	3	3	3	3	3	3	3	3.3333	3	3.3333	3.5	4.3333	4.3333	4	4	4	4	4	4	4	4.5	4.5	4.5	4.5	5.3333	5	5	5	5	5	5	5	5	5	5	5.3333	5	5.3333	4.5
3.3333	3	3	3	3	3	3	3	3	3	3	3	3	3	3	3	3	3.3333	3	3	3.3333	3	3.5	4	3.5	4	4	4	4	4	4	4	5.3333	4.5	5	5	5	5.3333	5	5	5.3333	5	5	5	5.3333	5	5.3333	5	5.3333	5
3.3333	3.5	3.3333	3	3	3	3	3	3.3333	3.3333	3	3	3	3	3	3	3	3	3	3	3	3.3333	3.3333	4.3333	3.5	4	4.3333	4	4	4	4.3333	4	4.5	4.3333	4.5	5.3333	5	5	5	5	5.3333	5	5.3333	5	5.3333	5.3333	5	5	5	6
3.5	3	3	3.3333	3.3333	3.3333	3	3	3	3	3	3	3	3	3	3	3	3	3	3	3.3333	3	3.3333	3.3333	4.3333	3.3333	4.3333	4	4.3333	4	4	4	4.3333	4.5	5.3333	5.3333	5.3333	5.3333	5.3333	5	5.3333	5	5.3333	5	5	5	5	5	5	5
3.3333	3.5	4.3333	3.3333	3.3333	3	3.3333	3.3333	3	3	3	3	3	3	3	3	3	3	3	3	3.3333	3.3333	3	3.3333	3.3333	3.5	4.3333	3.5	4	4	4	4	4	4.3333	4	4.3333	4.5	4.3333	5.3333	5	5	5.3333	5	5.3333	5	5	5.3333	5	5	5
3.3333	3.5	3	4.3333	3	3.3333	3.3333	3	3	3	3.3333	3	3	3	3	3	3	3	3	3	3	3	3.3333	3.3333	3	3	4.3333	3.5	4.3333	4	4	4	4	4	4.3333	4	4.5	4.3333	4.5	5.3333	5	5	4.5	5	5	5	5	5	5	5
3.5	3.5	4.3333	3.5	3.5	3.5	3.3333	3.3333	3.3333	3	3	3	3	3	3	3	3	3	3	3	3	3	3	3	3	3.3333	3.5	4.3333	4	3.5	4	4	4	4	4.3333	4	4.5	4.5	4.5	4.5	5	5	5.3333	5	5.3333	5	5	5	5	5
3.5	3.5	3.5	3.5	3	4.3333	3.3333	3	3.5	3	3	3	3	3	3	3	3	3	3	3	3	3	3	3	3	3.3333	3.5	4.3333	4	3.5	4	4.3333	4	4	4	4.3333	4.3333	4	4.5	5.3333	5.3333	5	5.3333	5	5	5.3333	5.3333	5	5	5
4.3333	3.5	3.3333	3.5	3.5	3.5	3.5	3	3.3333	3	3	3	3	3	3	3	3	3	3	3	3	3	3	3	3	3	3	3	3.5	4	4	3.5	4	4	4	4	4.5	4	4.5	5.3333	5	5.3333	5	5	5.3333	5	5	5	5	5
3.3333	3.5	4	3.5	3.3333	3.5	3.3333	3	3.5	3.5	3	3.5	3	3.3333	3	3	3	3	3	3	3	3	3	3	3	3.3333	3.3333	3.5	3.3333	3.5	3.5	4	3.5	4	4	4	4.3333	4	4.3333	4.3333	5.3333	5.3333	5	4.5	5	5	5	5	5	5
3.5	3.5	4	4.3333	3.3333	3.3333	4.3333	3	3.5	3.3333	3.5	3	3	3	3	3	3	3	3	3	3	3	3	3	3	3	3	3.3333	3.3333	3.5	4.3333	4	4.3333	4.3333	4	4	4	4	4.3333	4	4.5	4	5.3333	5.3333	5	5	5	4.5	5.3333	5
3	3.3333	3.3333	3.3333	3.5	4	3	3.5	4.3333	3.5	3.5	3	3.3333	3	3	3	3	3	3	3	3	3	3	3	3	3	3	3	3	3.3333	4.3333	3.5	4.3333	4	4	4	4	4	4	5.3333	4.3333	4.3333	4.3333	5	5.3333	5.3333	5	5	5	5
3.5	3.3333	3.5	4.3333	3.5	3.5	3.5	3.5	3	3.3333	3.3333	3.5	3	3.3333	3	3.3333	3	3	3	3	3	3	3	3	3	3	3	3.3333	3	3.3333	3.3333	4.3333	4.3333	4.3333	4.3333	4	4	4	4	4.3333	4	4.5	4.5	4.5	5	5	5.3333	5	5	5
4	3.5	3.5	4.3333	4.3333	3.5	3.5	4.3333	3.5	3.5	3.3333	3.3333	3.3333	3	3	3.3333	3	3	3	3	3	3	3	3	3	3	3	3	3	3	3.5	4	4	3.3333	4	4	4	4	4	4	4	4.3333	4.3333	4.5	4.5	5	5.3333	5	5.3333	5
3.5	3.5	3.5	4	3.5	3.3333	4.3333	4.3333	4.3333	3.3333	3.5	4.3333	3.3333	3.5	3.3333	3.3333	3.3333	3	3	3	3	3	3	3	3	3	3	3	3	3	3	3.5	4.3333	3.5	4	4.3333	4	4.3333	4.3333	4	4	4.3333	4.3333	4.3333	4.5	5	4.5	5	5	5
3.3333	3	3.5	3	3.5	4.3333	3.5	3.3333	4.3333	3.3333	4.3333	3	3.5	3.5	3.3333	3.3333	3	3.3333	3	3	3	3	3	3	3	3	3	3	3	3	3	3.5	4.3333	3.3333	4.3333	4.3333	4	4	4	4	4	4.3333	4.5	4.3333	5.3333	4	5.3333	5.3333	5	5.3333
3.5	4.3333	3.3333	4.3333	3.3333	4.3333	3.3333	4.3333	4.3333	3.5	4.3333	4.3333	4.3333	3.3333	3	3.3333	3	3.3333	3.3333	3.3333	3	3	3	3	3	3	3	3	3	3	3	3	3.3333	3.5	3.3333	4.3333	4.3333	4	4	4	4	4	4	4	4.3333	4.3333	5	5.3333	5.3333	5
3	3.3333	3.3333	3.5	3	3.5	3.5	4.3333	4.3333	4.3333	3.5	3.3333	3.5	3.5	3	3.5	3.3333	3	3	3	3	3	3	3	3	3	3	3	3	3	3	3.5	3	4.3333	3.3333	3.5	4.3333	4	4	4	4	4	4	4	4.3333	4.3333	5.3333	5.3333	4.5	5.3333
3.3333	3.5	4.3333	3.3333	3.3333	3.5	4	3.5	4.3333	4.3333	3.3333	4	3	4.3333	3.5	3	3.3333	3	3	3	3	3.5	3	3	3	3	3	3	3	3	3	3	3.3333	3.3333	3.3333	3.3333	4.3333	3.5	4.3333	4	4	4	4	4.3333	4.3333	5.3333	4.3333	5	4.3333	4.5
3.5	3	3.5	3.5	3.5	3.5	4.3333	3.5	4.3333	4.3333	3.3333	4	3.5	3.5	4.3333	3.5	3.5	3.3333	3	3	3.5	3	3	3	3	3	3	3	3	3	3	3	3	3.3333	3.3333	3	3.3333	3.5	4	4.3333	5	4	4	4	4	4	4.5	4.5	4.5	5
3.3333	3.5	3	3.3333	3	3.3333	3.5	4.3333	3.3333	4.3333	3.3333	4	3.5	3.5	4	3.5	3	3.5	3.3333	3	3.3333	3	3	3	3.3333	3	3	3	3	3	3	3	3	3	3	3	3	4.3333	3.5	3.5	4	4	4	4	4	4	4.3333	4.5	5.3333	5.3333
3	3.3333	3	3	4.3333	3.3333	3.5	3.3333	4.3333	3	3.5	3.5	4.3333	3.5	3.3333	4	3.5	3.3333	3.3333	3.3333	3	3.5	3	3	3	3	3	3	3	3	3	3	3	3	3.3333	3.3333	3	4.3333	4.3333	4.3333	4.3333	4.3333	4	4	4	4	4.3333	4.3333	4.3333	4.5
3	3.3333	3.3333	3	3.5	3	3.3333	3.5	3.5	3.5	4.3333	3.5	4	3.3333	3.3333	3.3333	4.3333	3.5	3.3333	3.3333	3.3333	3	3	3	3	3	3	3	3	3	3	3	3	3	3	3	3.5	3	3.3333	4.3333	4	4	4	4	4	4	4.3333	4	4	4.3333
3	3.3333	3	3	3.5	3.3333	3.5	3.3333	4.3333	3.3333	3	3.3333	3.5	3.3333	3.5	3.5	3.5	3	3	3.3333	3.5	3.3333	3.3333	3	3	3	3	3	3	3	3.3333	3	3	3	3	3	3	3	3.5	4.3333	4.3333	3.5	4.3333	4.3333	4	4	4	4	4.3333	4.3333
3.3333	3	3	3	3.3333	3	3.5	3.3333	3.5	3.3333	3.5	3.3333	4.3333	4.3333	4.3333	4.3333	3.5	3.5	3.3333	3	3.5	3	3	3	3	3	3.3333	3	3	3	3	3	3	3	3	3	3	3.3333	3	3.5	3.5	4.3333	3.5	4.3333	4	4	4	4	4	4
3	3	3.3333	3	3	3	3	3	3.5	3.3333	3	4	3.3333	4.3333	3.5	3	3	3.3333	3.5	3	3.5	3	3.3333	3	3	3	3.3333	3	3	3.3333	3	3	3	3	3	3.5	3.3333	3	3.3333	3.3333	3	3.3333	4.3333	4	4	4	4	4	4	4
3.3333	3	3	3.3333	3.3333	3.3333	3.5	3.3333	3.3333	4.3333	3.3333	3	3.5	3.3333	3.5	4.3333	3	3.3333	3.3333	3	3	3.5	3	3	3	3	3	3	3	3	3	3	3	3	3	3	3	3	3	3	3.3333	3.3333	3.3333	4.3333	4.3333	4	4	4	4	4
3	3	3	3	3	3.3333	3.3333	3.3333	3.5	3	3.3333	3.3333	3.3333	3.3333	3.5	3.3333	3.3333	3.5	3.3333	3.3333	3.3333	3	4.3333	3	3	3.3333	3	3	3	3	3	3	3	3	3	3	3	3	3.3333	3	3	3	3.5	3	3.3333	4	4.3333	4	4	4
3	3	3	3.3333	3	3	3.3333	3	3	3	3.3333	3.5	3.3333	3.5	4.3333	3.3333	3.3333	3.5	3.5	3.3333	3.3333	3.3333	3.3333	3.3333	3	3	3	3	3	3	3	3	3	3	3	3	3	3	3.3333	3.3333	3.3333	3.3333	3.3333	3	4.3333	4.3333	4.3333	4.3333	4	4
3	3	3	3	3.3333	3	3	3	3	3	3.3333	3.3333	3	3	3.5	3.5	3.5	3.5	3.5	3.5	3.3333	3.3333	3.5	3.3333	3.3333	3.3333	3.3333	3	3	3	3.3333	3	3	3	3	3	3	3	3	3	3	3	3	3.5	3.5	3.5	4.3333	4.3333	4	4
3	3	3	3.3333	3.3333	3	3	3	3	3	3	3.3333	3	3.3333	3.5	3	4.3333	3.5	3	3.5	4	3.3333	3.5	3.5	3	3	3.3333	3	3	3	3	3.3333	3	3	3	3	3	3	3	3	3	3	3	3.3333	3.3333	3.3333	4	3.5	4.3333	4
3	3	3	3	3	3	3	3	3	3	3	3.3333	3.3333	3.5	3.3333	3.5	3.3333	3.5	3.3333	3.3333	3.5	3.5	3	3.5	3.3333	3.3333	3	4.3333	3	3.3333	3	3	3.3333	3	3	3	3	3	3	3	3	3	3	3.3333	3.3333	3.3333	3.3333	3.3333	4	4.3333
3	3	3	3	3	3	3	3	3	3	3	3.3333	3.3333	3.3333	3	3	3.5	3	3.3333	3.5	3.5	3.5	3	3.3333	3.5	3.5	3.3333	3.3333	3.3333	3.3333	3	3	3	3	3	3	3	3	3	3	3	3	3	3	3	3	3.5	3	3.5	4.3333
3	3	3	3.3333	3	3	3	3	3	3	3	3	3.3333	3.3333	3.3333	3.3333	3.5	3.3333	3.5	3.5	3.5	3.5	3.5	3.5	3.3333	3	3.3333	3.3333	3.3333	3.3333	3.3333	3.3333	3	3.5	3	3	3	3	3	3	3	3	3	3	3	3	3	3.3333	3.5	3.3333
3	3	3	3	3	3	3	3	3	3	3	3	3	3.3333	3	3.5	3.3333	3.3333	3.3333	3.3333	3	3.3333	3.3333	3.3333	3.3333	3.5	3.3333	3.3333	3.3333	3	3	3.3333	3	3	3	3.3333	3	3	3	3	3	3	3	3	3	3	3	3	3	3.3333
3	3	3	3	3	3	3	3	3	3	3	3	3	3	3	3.3333	3.3333	3	4.3333	3.3333	3.5	3.3333	3.5	3.5	4.3333	3.3333	3.3333	3.5	3.3333	3	3.3333	3.3333	3	3	3	3	3	3	3	3	3	3	3	3	3	3	3.3333	3	3	3
3	3	3	3	3	3	3	3	3	3	3	3	3	3.3333	3	3.3333	3	3.3333	3.5	3	3.3333	3.5	3.5	3.5	3.5	3.3333	3.3333	3.3333	3.3333	3.5	3	3	3	3.3333	3	3	3	3.3333	3	3	3	3	3	3	3	3	3	3	3	3.3333
3	3	3	3	3	3	3	3	3	3	3.3333	3	3	3	3	3	3	3	3	3.5	3.3333	4.3333	3	4.3333	3.3333	3.5	3	3.3333	3.3333	3.3333	3	3.3333	3.3333	3	3	3	3	3	3	3	3	3	3	3	3	3	3.3333	3	3	3
3	3	3	3	3	3	3	3	3	3	3	3	3	3	3	3	3	3.3333	3.3333	3.3333	3.3333	3.5	3.3333	3.5	4	3.3333	3.3333	3	3.5	3.5	3	3.3333	3.3333	3.3333	3	3.3333	3	3	3	3	3.3333	3	3	3.3333	3	3	3	3	3	3
3	3	3	3	3	3	3	3	3	3	3	3	3	3	3	3	3	3.3333	3	3.3333	3.5	3	3.3333	4.3333	4.3333	3.5	4.3333	3.5	3.3333	3.3333	3.3333	3.3333	3.3333	3	3.3333	3	3.3333	3.3333	3	3	3	3	3.3333	3	3	3.3333	3	3	3	3.3333
3	3	3	3	3	3	3	3	3	3	3	3	3	3	3	3	3	3.3333	3.5	3.3333	3.3333	3.3333	3	3.3333	3.3333	3.3333	4.3333	3.3333	3.3333	3	3.3333	3.5	3.3333	3	3	3	3.3333	3	3	3	3	3	3	3	3	3	3	3	3.3333	3
3	3	3	3	3	3	3	3	3	3	3	3	3	3	3	3	3	3	3	3.3333	3.5	3	3.3333	3	3.5	3.3333	3.5	3.3333	3	4.3333	3	3.3333	3.5	3.3333	3	3	3.3333	3.3333	3	3.3333	3	3	3	3	3	3	3	3	3	3
3	3	3	3	3	3	3	3	3	3	3	3	3	3	3	3	3	3.3333	3.3333	3	3.3333	3.3333	3	3.3333	3.3333	3.3333	3.3333	4.3333	3	3.3333	4.3333	3	3.5	3	3.3333	3	3.5	3	3.5	3.3333	3	3.3333	3.3333	3	3	3.3333	3	3	3	3
3	3	3	3	3	3	3	3	3	3	3	3	3	3	3	3	3	3.3333	3.3333	3	3	3	4.3333	3	4.3333	3.5	3.5	3.5	3.5	4.3333	3.5	3.5	3.3333	3.3333	3.5	3.3333	3	3.3333	3	3.3333	3	3.3333	3	3.3333	3	3	3	3.3333	3	3.3333
3	3	3	3	3	3	3	3	3	3	3	3	3	3	3	3	3	3	3	3.3333	3.3333	3	3.3333	3	3.3333	4.3333	3.3333	3	3	3.3333	3.5	3.3333	3.3333	3.3333	3.3333	3	3.5	3.5	3	3.3333	3	3	3	3.3333	3	3.3333	3	3	3.3333	3
3	3	3	3	3	3	3	3	3	3	3	3	3	3	3	3	3	3	3.3333	3	3.3333	3.3333	3	3	3.5	3.5	3.5	3	3.5	3	3.3333	3	3	3	3.3333	3.3333	3.3333	3.3333	3	3.3333	3.3333	3.3333	3	3.3333	3	3	3	3	3	3
3	3	3	3	3	3	3	3	3	3	3	3	3	3	3	3	3	3	3.3333	3	3	3	3	3.3333	3	4.3333	3	3.3333	4.3333	3.3333	3.3333	3.5	3	3.3333	4.3333	3.3333	3.5	3.5	4.3333	3	3.3333	3.3333	3.3333	3.5	3	3	3	3	3	3
3	3	3	3	3	3	3	3	3	3	3	3	3	3	3	3	3	3	3	3	3	3	3	3	3.3333	3.3333	3.3333	3.3333	3.5	3.3333	4.3333	3.3333	4.3333	4.3333	3	3.3333	3.5	3	3.3333	3.3333	3	3.5	3	3.3333	3.3333	3	3	3.3333	3	3.3333
3	3	3	3	3	3	3	3	3	3	3	3	3	3	3	3	3	3	3	3	3	3	3	3	3.3333	3	3	3	3.3333	3	3.3333	3.5	3.5	3.3333	4.3333	3.3333	4.3333	3.5	3.5	3.5	3.3333	3.5	3	3.3333	3.3333	3	3	3	3	3
3	3	3	3	3	3	3	3	3	3	3	3	3	3	3	3	3	3	3	3	3	3	3	3	3	3	3.3333	3	3	3.3333	3.5	3.3333	3	3.5	3.3333	4.3333	3.3333	3.3333	3.3333	3.3333	3.3333	3.3333	4.3333	3.5	3	3	3.3333	3.3333	3	3
3	3	3	3	3	3	3	3	3	3	3	3	3	3	3	3	3	3	3	3	3	3	3	3	3	3	3	3	3	3.5	3.3333	3.3333	3	3.3333	3.5	3.3333	4.3333	3.5	4.3333	3.3333	4.3333	3.3333	4.3333	3	3.3333	3.5	3	3	3	3
3	3	3	3	3	3	3	3	3	3	3	3	3	3	3	3	3	3	3	3	3	3	3	3.3333	3	3	3.3333	3	3	3.3333	3.3333	3.3333	4.3333	3.3333	3.5	3.5	3.5	3	3.5	4.3333	3	4.3333	3.5	3.5	3.3333	3.3333	3	3.5	3	3.3333
3	3	3	3	3	3	3	3	3	3	3	3	3	3	3	3	3	3	3	3	3	3	3	3	3	3	3	3	3	3.3333	3.3333	3	3.3333	3.5	3.5	3.5	3.5	3.5	4	3.3333	4.3333	4.3333	3.5	3.3333	3.3333	3.5	3	3	3	3
3	3	3	3	3	3	3	3	3	3	3	3	3	3	3	3	3	3	3	3	3	3	3	3	3	3	3	3	3	3.5	3	3.5	3	3.5	3.5	3.5	3.5	3.5	3.3333	4.3333	4.3333	3.5	3.5	3.5	3.5	3.3333	3.5	4.3333	3.3333	3.3333
3	3	3	3	3	3.3333	3	3	3	3	3	3	3	3	3	3	3	3	3	3	3	3	3	3	3	3	3	3	3.5	3	3	3.3333	3.5	3	3.5	4.3333	3.5	4.3333	3.5	3.3333	3.5	3	3.3333	3.3333	3	3.5	3.3333	3.5	3.3333	3
3	3	3	3	3	3	3	3	3	3	3	3	3	3	3.3333	3	3	3	3	3	3	3	3	3	3	3	3	3	3	3	3	3.3333	3	3	3	3	3.3333	3.5	3.5	3.3333	3.5	3.3333	3.3333	3.3333	4	3	4.3333	3.3333	3.3333	3.5
3.3333	3	3	3	3	3	3	3	3	3	3	3	3	3	3	3	3	3	3	3	3	3	3	3	3	3	3	3	3	3	3	3	3	3	3	3.3333	4.3333	3.3333	3.3333	3.5	3.3333	4.3333	4.3333	3.5	3.5	3.3333	3.3333	3	3.3333	3.3333
3	3	3.3333	3	3	3	3	3	3	3	3	3	3	3	3	3	3	3	3	3	3	3	3	3	3	3	3	3	3	3	3.3333	3	3	3	3	3	3.3333	3.3333	3.5	3.5	4.3333	3.5	3.5	3.5	3.3333	4.3333	3.3333	3.5	3.5	3.5
3	3	3	3	3	3	3	3.3333	3	3	3	3	3	3	3	3	3	3	3	3	3	3	3	3	3	3	3	3	3	3	3	3	3.3333	3.3333	3.3333	3	3	3	3.3333	3.3333	3.3333	3.3333	4.3333	3.3333	3.5	3	3.3333	4	4.3333	4.3333
3	3	3	3	3	3	3.3333	3	3	3	3	3	3	3	3	3	3	3	3	3	3	3	3	3	3	3	3	3	3	3	3	3.3333	3	3	3.3333	3	3.3333	3.3333	3	3.3333	3.3333	4.3333	3.3333	3.5	4.3333	3.3333	4.3333	4.3333	3	3
3.3333	3.3333	3	3	3	3	3	3	3	3	3	3	3	3	3	3	3	3	3	3	3	3	3	3	3	3	3	3	3	3	3	3	3	3.3333	3	3	3	3	3.5	3.3333	3.3333	3	4.3333	4.3333	3	3.5	3	3.3333	3.5	3.5
3	3	3	3	3	3	3	3	3	3	3	3	3	3	3	3	3	3	3	3	3	3	3	3	3	3	3	3	3	3	3	3	3	3	3	3	3.3333	3.3333	3.3333	4.3333	3.3333	3.3333	3.3333	3.5	3.3333	4.3333	3.5	3.5	3.5	4
3	3	3.3333	3	3	3	3	3.3333	3	3	3	3	3	3	3	3	3	3	3	3	3	3	3	3	3	3	3	3	3	3	3	3	3	3	3	3	3	3	3	3.3333	3	3.3333	3.3333	3.5	4.3333	3.3333	4.3333	3.3333	3.5	4.3333
3	3	3	3	3	3	3	3.3333	3	3	3	3.3333	3	3	3	3.3333	3	3	3	3	3	3	3	3	3	3	3	3	3	3	3	3	3	3	3.5	3.3333	3	3	3.5	3	3.3333	3.3333	3.3333	3.5	4	3.5	3.5	3.3333	3.5	3.3333
3	3	3.3333	3.3333	3	3	3.3333	3.3333	3	3	3	3	3	3	3	3.3333	3	3	3	3	3	3	3	3	3	3	3	3	3	3	3	3	3	3	3	3	3.3333	3	3	3.3333	3.3333	3.5	3.3333	3.5	3.3333	3.5	3.3333	3.5	3.5	4.3333
3	3	3	3	3	3	3	3	3	3	3	3	3	3	3	3.3333	3	3	3	3	3	3	3	3	3	3	3	3	3	3	3	3	3	3	3	3	3	3	3	3	3.3333	3	3	3.5	3.3333	3.5	4.3333	3.5	4.3333	4.3333
3.3333	3	3.3333	3.3333	3	3	3	3	3	3	3	3.3333	3	3.3333	3	3	3	3	3	3	3	3	3	3	3	3	3	3	3	3	3	3	3	3	3	3	3	3	3	3.5	3.3333	3.5	3.3333	3	4.3333	3.5	3.5	3.5	3.5	4.3333
3	3	3	3.3333	3	3	3	3.5	3	3	3	3	3	3.3333	3.3333	3	3	3	3	3	3	3.3333	3	3	3	3	3	3	3	3	3	3	3	3	3	3	3	3	3	3.3333	3	3.3333	3	3.3333	3.3333	4.3333	4.3333	3.5	3.5	3.5
3.3333	3.3333	3	3	3	3	3	3	3	3	3	3.3333	3	3.3333	3	3	3	3.3333	3	3	3	3	3	3	3	3	3	3	3	3	3	3	3	3	3	3	3	3	3	3	3.3333	3	3	3	3.3333	3.3333	3.5	3.3333	4	3.5
3	3.3333	3	3	3	3	3	3	3	3	3	3.3333	3	3.3333	3	3	3	3	3	3	3	3	3	3	3	3	3	3	3	3	3	3	3	3	3	3	3	3	3	3	3.3333	3	3	3	3	3.5	3.3333	4.3333	3.3333	4.3333
3	3	3	3	3	3	3	3.3333	3.3333	3	3	3.3333	3	3.3333	3.3333	3	3	3	3.3333	3.3333	3	3	3	3	3	3	3	3	3	3	3	3	3	3	3	3	3	3	3	3	3.3333	3	3.3333	3.5	3	3	3.3333	3.3333	3.3333	3.5
3	3	3	3	3	3	3.3333	3.3333	3	3	3	3	3	3	3.3333	3	3	3	3	3.3333	3.3333	3	3	3	3	3	3	3	3	3	3	3	3	3	3	3	3	3	3	3	3	3	3.3333	3	3.3333	3.3333	3.3333	3.3333	3.3333	3.5
3	3	3	3	3	3	3	3	3	3.3333	3	3	3.3333	3	3.3333	3	3	3	3	3	3	3	3	3	3	3	3	3	3	3	3	3	3	3	3	3	3	3	3	3	3	3	3.3333	3	3	3	3	3.3333	3.3333	3.3333
3	3	3	3	3	3.3333	3	3	3	3	3	3	3	3.3333	3.3333	3.3333	3	3	3.5	3	3.3333	3	3	3.3333	3	3	3	3.3333	3	3	3	3	3	3.3333	3	3	3	3	3	3.3333	3	3	3	3.3333	3	3	3	3.3333	3	3.3333
3	3	3	3	3.3333	3	3	3	3	3	3.3333	3	3	3.3333	3	3.3333	3.3333	3.3333	3	3	3	3	3	3	3	3	3	3	3	3	3	3	3	3	3	3	3	3	3	3	3	3	3	3.3333	3	3	3	3	3.3333	3.3333
3	3	3	3	3	3	3	3	3.3333	3	3	3	3	3	3.3333	3	3	3	3.3333	3	3	3	3	3	3	3	3	3	3	3	3	3	3	3	3	3	3	3	3	3	3	3	3	3	3	3.3333	3	3.3333	3.3333	3.3333
3	3	3	3	3	3	3	3	3	3	3	3	3.3333	3	3	3	3.3333	3	3.3333	3	3	3.3333	3	3	3	3	3.3333	3	3	3	3	3	3	3	3	3	3	3	3	3	3	3	3	3	3	3	3.3333	3	3	3
3	3	3	3	3	3	3	3	3	3	3	3	3.3333	3	3.3333	3	3.3333	3	3	3	3	3.3333	3	3	3	3	3	3	3	3	3	3	3	3	3	3	3	3	3	3	3	3	3	3	3	3	3	3	3.3333	3
1.5	1.5	1.5	1.5	1.5	1.5	1.5	1.5	1.5	1.5	1.5	1.5	1.5	1.5	1.75	1.5	1.5	1.5	1.75	1.5	1.5	1.75	1.5	1.5	1.5	1.5	1.5	1.5	1.5	1.5	1.5	1.5	1.5	1.5	1.5	1.5	1.5	1.5	1.5	1.5	1.5	1.5	1.5	1.5	1.5	1.5	1.5	1.5	1.5	1.5
0.33333	0.33333	0.33333	0.33333	0.33333	0.33333	0.33333	0.33333	0.33333	0.33333	0.33333	0.33333	0.33333	0.33333	0.33333	0.33333	0.33333	0.33333	0.33333	0.33333	0.33333	0.33333	0.33333	0.33333	0.33333	0.33333	0.33333	0.33333	0.33333	0.33333	0.33333	0.33333	0.33333	0.33333	0.33333	0.33333	0.33333	0.33333	0.33333	0.33333	0.33333	0.33333	0.33333	0.33333	0.33333	0.33333	0.33333	0.33333	0.33333	0.33333
0	0	0	0	0	0	0	0	0	0	0	0	0	0	0	0	0	0	0	0	0	0	0	0	0	0	0	0	0	0	0	0	0	0	0	0	0	0	0	0	0	0	0	0	0	0	0	0	0	0
0	0	0	0	0	0	0	0	0	0	0	0	0	0	0	0	0	0	0	0	0	0	0	0	0	0	0	0	0	0	0	0	0	0	0	0	0	0	0	0	0	0	0	0	0	0	0	0	0	0
[truncated: 462 more columns]
