# Supplementary material for: Transfer of optical orbital angular momentum to a bound electron
Source: Nat Commun. 2016 Oct 3;7:12998. doi: 10.1038/ncomms12998 (PMC5063962; doi:10.1038/ncomms12998)
Supplement: Supplementary Data — Raw experimental data for measurements presented in the main text, reporting fluorescence counts as a function of pulse time and ion position. [file ncomms12998-s2.zip › data/dataProfiles/profilerData/shiftedAndCorrectedMatrix_OAM_2.csv]

3	3	3	3	3	3	3	3	3	3	3	3	3	3	3	3	3	3	3	3	3	3.3333	3	3	3	3.3333	3	4.3333	3	3.3333	3.3333	3.3333	3.3333	4.3333	3.5	3.5	4.3333	4	4.3333	4	4	4.3333	4	4	4.3333	4	3.5	4	4.3333	4
3	3	3	3.3333	3	3	3	3	3	3	3.3333	3	3	3	3	3	3	3	3	3	3	3	3	3	3	3.3333	3	3.3333	3	3.3333	3.5	3.5	3.3333	4.3333	3.3333	4.3333	3.3333	4	4	4.3333	4	4.3333	4	4.3333	4	4.3333	4	4	4	4
3	3	3	3	3	3	3	3	3	3	3	3	3	3	3	3	3	3	3	3	3	3	3	3	3.3333	3	3	3.3333	3.3333	3.3333	3.3333	4.3333	3.3333	4.3333	4.3333	4.3333	4.3333	4.3333	4	4.3333	4	4	4	4.3333	4	4	4	4.3333	4	3.5
3	3	3.3333	3	3	3	3	3	3	3	3	3	3	3	3	3	3	3	3	3	3	3	3	3	3.3333	3.3333	3.3333	3	3.5	3.3333	4	3.5	3.3333	4.3333	4	4.3333	4	4	4.3333	4	4	4.3333	4.3333	4.3333	4	3.5	4	4.3333	4	4
3	3	3	3	3	3	3	3	3	3	3	3	3	3	3	3	3	3	3	3	3	3	3.3333	3.3333	3	3.3333	3.5	3.5	3.3333	3.3333	4.3333	4	4.3333	4.3333	4.3333	4.3333	4.3333	4	4	4	4.3333	4	4	4	4	4	4	4	4	4
3	3	3	3	3	3	3	3	3	3	3	3	3	3	3	3	3	3	3	3	3	3	3.3333	3	3.3333	3.3333	3.3333	3.5	4.3333	3.5	4.3333	4.3333	4	4.3333	4.3333	4.3333	4.3333	4	4.3333	4	4.3333	4	4.3333	4	4.3333	4	4	4.3333	3.5	4
3	3	3	3	3	3	3	3	3	3	3	3	3	3	3	3	3	3	3	3	3	3	3	3.3333	3.3333	3.5	3.3333	3.5	3.5	4.3333	4.3333	4	4	4	4	4	4	4	4	4	4	4	4	4	4.3333	4	4	4	4	4.3333
3	3.3333	3	3	3	3	3	3	3	3	3	3	3	3	3	3	3	3	3	3	3	3	3	3.3333	3.5	3.3333	3	4.3333	4.3333	4.3333	4	4.3333	4	4.3333	4	4	4	4	4	4	4	4	4	4	4	4	4.3333	4.3333	4.3333	3.5
3	3	3	3	3	3	3	3	3	3	3	3	3	3	3	3	3	3.3333	3	3.3333	3.5	3.5	3	3.3333	3.5	4.3333	3.5	4	3.5	4	3.5	4	4.3333	4	4	4	4	4	4	4	4	4	4	4	4	4.3333	3.5	4.3333	4.3333	3.5
3	3	3	3	3	3	3	3	3	3	3	3	3	3	3	3.3333	3.3333	3	3.3333	3	3.5	3	3.5	3.5	3.5	4.3333	3.3333	4	4.3333	4	4	4	3.5	4	3.5	4	4	4.3333	4	4	4	4	4	4.3333	4	3.5	4.3333	4	4.3333	3.5
3	3	3	3	3	3	3	3	3	3	3	3	3	3	3	3.3333	3	3	3.3333	3.3333	3.5	3	4	4.3333	4	4.3333	4.3333	4.3333	4.3333	4	4	4	4	4	4	4	4	4	4	4	4.3333	4	4.3333	4.3333	4	3.3333	4	4.3333	3.5	3.5
3	3	3	3	3	3	3	3	3	3.3333	3	3	3	3	3	3.3333	3	3.5	3.5	3	4.3333	3.5	4.3333	3.5	4	4.3333	3.5	4.3333	4.3333	4.3333	4	4	4	4	4	4	4	4	4	4	4	4.3333	4	4.3333	4	4.3333	4.3333	3	3.3333	3
3	3	3	3	3	3	3	3	3	3	3	3	3	3	3.3333	3	3	3.3333	3.3333	3.5	4.3333	3.3333	3.5	4	4.3333	3.5	4	4	4	4	4	4.3333	4	4	4	4	4	4	4	4	4	4	4	4.3333	3.5	3.3333	4.3333	3.5	3.3333	3
3	3	3	3	3	3	3	3	3	3	3	3	3	3	3.3333	3	3.3333	3.5	3.3333	4.3333	3.3333	3.5	4.3333	4.3333	4.3333	4.3333	4	4	4	4	4	4	4	4	4	4	4	4	4.3333	4	3.5	4	3.5	4	3.3333	4	3	3.3333	3.3333	3
3	3	3	3	3	3	3	3	3	3	3	3.3333	3.3333	3	3	3.3333	3.3333	3.5	3.3333	4.3333	3.5	4.3333	4.3333	4	4.3333	4.3333	4.3333	4	4	4	4	4	4	4.3333	4	4.3333	4	4	4.3333	4.3333	3.5	4.3333	3.5	4.3333	3	3.5	3	3.3333	3	3
3	3	3	3	3	3	3	3	3	3	3	3	3.3333	3	3.5	3.3333	3.5	3.5	3.3333	4	3.3333	4.3333	4.3333	4	4.3333	4	4	4	4.3333	4	4	4	4	4	4	4.3333	4	4	4	4	4	4.3333	3.5	4	3	4.3333	3	3	3.3333	3
3	3	3	3	3	3	3	3	3	3.3333	3	3	3.3333	3	3.3333	3.3333	4.3333	4.3333	4.3333	4.3333	4.3333	4.3333	4.3333	4	4.3333	4	4	4	4	4	4	4	4	4	4	4.3333	4	3.5	4	4.3333	4	4.3333	3.5	4.3333	3	3.5	3	3	3	3
3	3	3	3	3	3	3	3	3.3333	3	3	3.3333	3.5	3	3	3	4	4	4.3333	3.5	4	4.3333	4.3333	4	4	4	4	4	4	4	4	4	4	4	4	4.3333	4	4.3333	4	4.3333	4.3333	3.5	3.5	3	3.3333	3	3.3333	3	3	3
3	3	3	3	3	3.3333	3	3	3	3.5	3	3	3.3333	3.5	3.5	3.3333	4.3333	3.5	4.3333	4	4	4	4	4	4	4.3333	4	4	4	4	4	4	4	4	4	4	4.3333	4.3333	3.5	4.3333	3.5	3.5	3	3	3.3333	3	3	3	3	3
3	3.3333	3	3	3.3333	3	3	3	3	3	3	4.3333	3.3333	4.3333	3.3333	4.3333	3	4.3333	4.3333	4.3333	4	3.5	4	4	4	4.3333	4.3333	4	4	4	4	4	4	4	3.3333	4	3.5	4.3333	3.3333	3.5	3	4.3333	3	3.5	3	3	3	3	3	3
3	3	3	3	3.3333	3	3	3	3.3333	3.3333	3	3.5	3	4.3333	3	4.3333	4.3333	4	4.3333	4	4	4	4	4	4.3333	4	4	4	4	4.3333	4	4	4	4	4.3333	4	4.3333	3.3333	3.5	3	3.3333	3.3333	3	3.3333	3	3	3	3	3	3
3	3	3.3333	3	3	3	3.5	3	3.3333	3	3.3333	3.3333	4.3333	4.3333	3.3333	4.3333	3.3333	4	3.5	4	4.3333	4	4.3333	4	4	4	4	4	4.3333	4	4	3.5	4	4	4.3333	4.3333	3.3333	3.3333	3.3333	3.5	3	3.3333	3	3	3	3	3	3	3	3
3	3	3	3	3	3	3	3.3333	3	3.5	3.5	3.3333	3.5	4.3333	3.5	4.3333	3.5	4.3333	4	4	4.3333	4	4.3333	4	4	4	4	4	4	4	4	3.3333	4	3.3333	4.3333	3.5	3.5	3	3.3333	3	3	3	3	3	3	3	3	3	3	3
3	3	3	3	3	3	3	3	3.5	3.5	4.3333	3.5	4.3333	3.3333	4	4.3333	4	4	4.3333	4	4	4	4	4	4	4	4.3333	4	3.5	4	4.3333	4.3333	4.3333	3.5	4.3333	3	3	3	3	3	3	3	3	3	3	3	3	3	3	3
3	3	3	3	3	3.3333	3	3.5	3.5	3.5	4.3333	3.3333	4.3333	4	4	4	4	4	4	4.3333	4	4	4.3333	4	3.5	4	4	4	4.3333	4	4	4	3.5	4.3333	3.3333	3.5	3	3	3	3	3	3	3	3	3	3	3	3	3	3
3	3	3	3	3	3.5	3.3333	4.3333	3.3333	4	4.3333	3.5	4	4.3333	4	4	4	4	4	4	4	4	4	4	4	4	4.3333	4	3.5	4.3333	3.5	4	4.3333	4.3333	3.5	3.5	3	3.5	3	3	3	3	3	3	3	3	3	3	3	3
3	3	3	3.3333	3	3	3	4	3.3333	3.5	4.3333	3.5	4	4	4.3333	4.3333	4	4	4	4	4	4.3333	4	4	4	4	3.5	4.3333	4.3333	4.3333	3.5	4.3333	3	3.3333	3.5	3	3.3333	3	3	3	3	3	3	3	3	3	3	3	3	3
3.3333	3	3	3.3333	3.3333	3.5	3.5	4.3333	3.3333	4	3.5	4	3.5	4	4.3333	4	4.3333	4	4.3333	4	4	4.3333	4	4.3333	4	4.3333	4	3.5	4	3	3.3333	3.3333	3.3333	3.3333	3.3333	3.3333	3	3.3333	3	3	3	3	3	3	3	3	3	3	3	3
3	3.3333	3.3333	3.3333	3.3333	3.3333	4.3333	3.3333	4	4	4	4	4	4	4	4	4	4	4	4	4	4.3333	4	4	4	4	4	4	4	3.5	3.5	3.5	3.3333	3.3333	3	3.3333	3	3	3	3	3	3	3	3	3	3	3	3	3	3
3.5	3.3333	3.3333	3	4.3333	3.5	4.3333	3.5	4	4	4	4.3333	4	4	4	4	4	4	4	4	4	4	4	4	4.3333	4	4	4.3333	4.3333	4.3333	3	3.5	3	3	3	3	3	3	3	3	3	3	3	3	3	3	3	3	3	3
3.3333	3	3.3333	3.5	4.3333	4.3333	4.3333	4.3333	4	4.3333	4	4	4	4	4	4	4	4	4	4	4	4	4.3333	4	4	4.3333	4	4.3333	3.3333	3.3333	3.5	3.3333	3	3	3	3	3	3	3	3	3	3	3	3	3	3	3	3	3.3333	3
3.3333	4.3333	3.3333	4	4	4	4	4.3333	4	4	4	4	4	4	4	4.3333	4	4	4	4	4	4	4	4	4.3333	4	4	4.3333	3.3333	3.5	3	3.3333	3	3	3	3	3	3	3	3	3	3	3	3	3	3	3	3	3	3
3	4.3333	3.5	4	4.3333	4	4.3333	4.3333	4	4	4	4.3333	4	4	4	4	4	4	4	4	4.3333	4.3333	4	4	4.3333	4.3333	3.5	4	3.3333	3	3.3333	3.3333	3	3	3	3	3	3	3	3	3	3	3	3	3	3	3	3	3	3.5
4.3333	4	4.3333	4	4.3333	4	4	4	4	4	4	4	4	4	4	4	4	4	4	4	4.3333	4	4	4	4	3.5	3.5	3.5	3.5	3.3333	3.3333	3	3	3	3	3	3	3	3	3	3	3	3	3.3333	3	3	3.3333	3.3333	3.5	4.3333
4.3333	4	4	4	4	4	4	4	4	4	4	4.3333	4	4	4	4	4	4	4	4	4	4	4.3333	4	3.5	3.3333	3.3333	3.3333	3	3	3	3.3333	3	3	3	3	3	3	3	3	3	3	3	3	3.3333	3.5	3	3	4.3333	4
4	4.3333	4	4	4	4	4	4	4	4	4	4	4	4	4	4	4	4	4	4	4	4.3333	4	4	3.5	3	3.3333	3.3333	3.3333	3	3	3.3333	3	3	3	3	3	3	3	3	3	3	3	3	3	3.5	3.3333	3.3333	4.3333	4
4	4	4	4	4	4	4	4	4	4	4	4	4	4	4	4	4	4	4	4	4	4.3333	4	3.5	3.5	3.3333	3	3	3	3	3	3	3	3	3	3	3	3	3	3	3	3	3.5	3	3.5	3.3333	4.3333	3.3333	4.3333	4
4	4	4	4	4	4	4.3333	4	4.3333	4	4.5	4	4.3333	4	4	4	4	4	4	4	4.3333	4	4	3.5	4.3333	3	3.3333	3	3.3333	3	3	3	3	3	3	3	3	3	3	3	3	3	3.3333	3.5	3.5	3.5	4.3333	4.3333	4	4
4	4	4	4	4	4	4.3333	4.3333	4.3333	4	4.3333	4.3333	4	4	4	4	4	4	4	4	3.5	4	4.3333	3.3333	3.5	3.5	3	3	3	3	3	3	3	3	3	3	3	3	3	3	3	3	3.3333	4.3333	4	4	3.5	4	4	4
4.3333	4.3333	4	4	4	4	4	4	4.3333	4	4	4	4	4	4	4	4	4.3333	4.3333	3.5	4.3333	3.3333	4.3333	3.5	3	3	3	3	3	3	3	3	3	3	3	3.3333	3	3.3333	3	3.3333	3	3.3333	3.3333	4.3333	4.3333	4.3333	4.3333	4	4	4
4	4	4	4.3333	4	4	4	4	4	4	4	4	4	4	4	4.3333	4	4	3.5	4	3.5	4.3333	3.5	3.3333	3	3	3	3	3	3	3	3	3	3	3	3	3	3	3.3333	3.3333	3	3.5	3.3333	4	4.3333	4	4	4	4.3333	4
4	4	4	4	4	4.3333	4.3333	4	4	4.3333	4	4	4	4	4	4	4	4	4.3333	4.3333	3.3333	3.3333	3	3	3	3	3	3	3	3	3	3	3	3	3	3	3	3.5	3	3.3333	4.3333	4	4.3333	4	4.3333	4	4	4.3333	4.3333	4.5
4.3333	4	4	4	4	4.5	4	4.3333	4.3333	4	4	4	4	4	4	4	4	3.5	4.3333	3.5	3.5	3.3333	3	3	3	3	3	3	3	3	3	3	3	3	3	3	3	3	3.5	3.5	4.3333	4.3333	3.5	4.3333	4	4.3333	4.3333	4.3333	4.3333	5
4	4.3333	4.3333	4	4.3333	4	4	4	4	4	4	4	4	4	4	4.3333	3.5	4	3.5	4	3	3.3333	3	3	3	3	3	3	3	3	3	3	3.3333	3	3.3333	3	4.3333	3	4	4.3333	4	4.3333	4	4	4	4.3333	4.3333	4.5	4.3333	5.3333
4	4	4	4	5.3333	4	4	4	4.3333	4	4	4	4	4	4.3333	4.3333	4	3.3333	3.3333	3	3.3333	3	3	3	3	3	3	3	3	3	3	3	3	3	3.3333	3	4.3333	4.3333	3.5	4.3333	4	3.5	4	4	4	4.3333	4.5	4.3333	5.3333	5.3333
4	4	4	4	4	4	4	4	4.3333	4	4.3333	4	4.3333	4.3333	4.3333	4	3.3333	3.5	3	3.5	3.3333	3	3	3	3	3	3	3	3	3	3	3	3	3	3	3.3333	4.3333	3.5	4	4	4	4	4	4	4.5	4	5.3333	4.5	5	5
4	4	4	4.3333	4.3333	4	4	4	4	4	4.3333	4	4	4	3.5	4.3333	4.3333	3.5	3.3333	3.3333	3	3	3.3333	3	3	3	3	3	3	3	3	3	3	3.5	3	3.5	4.3333	4.3333	4	4	4	4	4.3333	4.5	4.3333	4.3333	5	5.3333	5	5.3333
4	4.3333	4	4	4	4	4	4	4	4	4	4	4.3333	3.5	3.5	3.5	3.3333	3.3333	3	3	3	3	3	3	3	3	3	3	3	3	3.3333	3	3.3333	3.5	3.5	3.3333	4	4	4.3333	4	4.3333	4	4.3333	5.3333	4.3333	4.5	5	5.3333	5	5
4	4	4	4	4	4	4	4	4	4	4	4.3333	4.3333	4	3.5	4.3333	3.5	3.5	3.3333	3	3	3.3333	3	3	3	3	3	3	3	3	3.5	3.3333	4.3333	3.3333	3.5	4.3333	4	4.3333	4	4	4	4.5	4	5.3333	4.3333	5	5.3333	5	5.3333	6
4	4	4	4	4	4	4	4	4	4	4	4	3.5	3.5	3.3333	3	3.3333	3	3	3	3	3	3	3	3	3	3	3	3	3	3	3.3333	3.5	4.3333	3.5	4.3333	4	4	4	4.3333	4	5	4	5	4.3333	5.3333	5.3333	5.5	5.3333	6.3333
4.3333	4	4	4	4	4	4.3333	4	4.3333	4	4.3333	3.5	3.5	3.5	3.3333	3	3.3333	3	3	3	3	3	3	3	3	3.3333	3	3.3333	3	3	3.5	3.3333	4.3333	3.5	4	4.3333	4	4	4.3333	4.3333	5.3333	4.5	5	5.3333	5.3333	5.3333	5.3333	5	5	5.5
4	4	4	4	4	4.3333	4	4	4	4.3333	4.3333	3.5	3.3333	3	3.3333	3.3333	3	3	3	3	3	3	3	3	3	3	3	3.3333	3.3333	3.3333	3.3333	3.5	3.5	4	4	4	4	4	5.3333	4	5.3333	4.3333	5	4.3333	5.3333	5	5.3333	5.3333	5	5.3333
4	4	4	4	4	4	4	4	4.3333	4	3.5	3.3333	3	3.3333	3	3	3	3	3	3	3	3	3	3	3	3	3	3.3333	3.3333	4.3333	3.5	4.3333	4.3333	4.3333	4	4	4.3333	4	5.3333	4.5	4.5	4.3333	5	4.5	5	5.3333	5.5	5.3333	5.5	5
4	4	4	4	4.3333	4	3.5	4	4.3333	3.5	3.3333	3	3.3333	3	3	3	3	3	3	3	3	3	3	3	3	3	3.5	3.3333	3.5	3.3333	4.3333	4	4	4	4	4.5	4.3333	4.5	4.3333	5.3333	4.6667	5.3333	5	4.5	5	5.3333	5	5.3333	6.3333	6
4	4	4	4	4	4	4.3333	4.3333	4.3333	3.3333	3.5	3	3.3333	3	3	3	3	3	3	3	3	3	3	3	3.3333	3	3.3333	3	4.3333	4.3333	3.5	4	4.3333	4.3333	4	4.3333	4	5.3333	4.3333	5	4.5	5.3333	6	5.3333	5.3333	5.3333	5	5	5.3333	5
4	4	4	4	4	4	4	3.3333	3.5	3	3	3.3333	3	3	3	3	3	3	3	3	3	3	3	3.3333	3.3333	3	4.3333	3.3333	4	3.5	4	4	4.3333	4.3333	4	4.3333	4	5.3333	4	5	4.5	5	5.3333	6	5.3333	6	5.3333	5.5	5	5
4	4	4	4.3333	4	3.5	4.3333	3.5	3.3333	3	3	3	3	3.3333	3	3	3	3	3	3	3	3	3.3333	3	3.3333	3	4.3333	3.3333	4	4	4	4	4	4.3333	4.5	4.3333	5.3333	4.6667	4.5	5.3333	5	5.3333	5	5.3333	5.3333	6.3333	4.6667	5.3333	5.3333	6
4.3333	4	4	4	4.3333	4.3333	3.5	3.5	3	3	3	3	3	3	3	3	3	3	3	3	3	3.3333	3	4.3333	3.5	4.3333	3.5	4.3333	4.3333	4	4	4	4.3333	4	4.5	4.5	5.3333	4.5	5.3333	6	4.5	5	5.3333	5.3333	5	5.5	5.3333	6.3333	5.3333	5.5
3.5	4	4	4	3.3333	4.3333	3.3333	4.3333	3	3.3333	3	3	3	3	3	3	3	3	3	3	3	3	3	3.5	3	4.3333	3.5	4.3333	4	4	4	4	4.3333	4.3333	4.5	4.5	5	5	5	4.5	5.3333	5	5.3333	5.3333	6	5.3333	5.3333	5.5	5.3333	5.3333
4	4	3.5	4.3333	3.5	3.3333	3	4.3333	3.3333	3.3333	3	3	3	3	3	3	3	3	3	3.3333	3	3.3333	3.5	3.5	3.3333	4.3333	3.5	4.3333	3.5	4	4.3333	4.3333	4.3333	4.5	4.3333	5.3333	5	5.3333	5	5.3333	5.5	5	5.5	5.3333	6.3333	5	6	5	6	5
4	4.3333	4.3333	4.3333	3.5	3.5	3.3333	3	3	3	3	3	3	3	3	3	3	3	3	3	3	3.3333	3.3333	3.3333	3.5	4	4	4	4	4.3333	4	4.5	4.3333	5.3333	5.3333	5	4.5	5	5	5	5.3333	5	5	5	6.3333	5.3333	5.5	4.5	6.3333	4.5
4	4.3333	3.3333	4.3333	3.5	3.5	4.3333	3	3.3333	3	3	3	3	3	3	3	3	3	3	3	3	3.3333	4.3333	3.5	4.3333	3.5	4	4.3333	4	4.3333	4	5	5.3333	5	4.5	5	6	5.3333	6	6	6	6	5.3333	5	5.3333	5.3333	5.3333	5.3333	5	4.5
4.3333	4.3333	3.5	4	3.3333	3.3333	3.3333	3	3.3333	3	3	3	3	3	3	3	3.3333	3	3.3333	3	3.3333	3	4.3333	3	4	4	5	4.3333	5.3333	4.3333	4.5	4.3333	4.5	5.3333	5	6.3333	5	5.5	5.3333	6.3333	6	5.5	6	6.3333	5.3333	6	5	5.3333	5	6
4	4.3333	3.5	4.3333	3.3333	3.3333	3.5	3	3	3	3	3	3	3	3	3.3333	3	3	3	3.3333	3.3333	3.3333	4.3333	4	4	4	4	4.3333	5.3333	4.3333	5.3333	4.3333	6	5.3333	5	5.3333	5	5.3333	5	5.5	5.5	6.3333	6	6.3333	4.6667	6.3333	4.3333	5.3333	4.5	6
4.3333	4	3.3333	4.3333	3.3333	3	3.3333	3	3	3	3	3	3	3	3	3	3	3.3333	3	3.5	3.5	4	4.3333	4.3333	4.3333	4	4	4.3333	5	4	5	5.3333	5.3333	5	5.3333	6	6.3333	5.3333	6.3333	5.3333	6.3333	5.3333	5.3333	6.3333	5.3333	5.5	4.5	5	4.5	5.3333
4	3.3333	4.3333	3.3333	3	3	3.3333	3	3	3	3	3	3	3	3	3	3	3.3333	3.3333	4	3.3333	4	3.5	4	4.3333	4.5	4.3333	5.3333	4.3333	5	5.3333	5	5.3333	5	6.3333	5.3333	6.3333	5.3333	6.3333	6	6.3333	5.3333	6.3333	5.3333	6	5.3333	5.3333	5.3333	4.5	5.3333
4.3333	3.5	3.5	3.3333	3.3333	3.3333	3	3	3.3333	3	3	3	3	3	3.5	3.3333	3.5	3	3.3333	4.3333	4	4	4.3333	4.3333	4	4.3333	4.3333	4.5	4.6667	5	4.3333	6.3333	5.3333	5	5.3333	5.5	6.3333	5.3333	6	5.3333	5.5	5.3333	6	4.3333	6	5.3333	5.3333	4.6667	4.5	4.3333
4.3333	3.3333	3.3333	3.3333	3	3.3333	3	3	3	3.3333	3	3	3	3	3	3.3333	3	3.3333	3.5	3.5	4	4.3333	4	4.3333	4	4.5	4.5	5	5	5.3333	4.6667	6.3333	5.3333	6.3333	5.3333	6.3333	5.3333	5	6.3333	5	6	5	5.3333	5	5.3333	5.3333	5.5	4.3333	5.3333	4.3333
3.5	3.3333	3.5	3.3333	3	3	3	3	3	3	3	3	3	3	3	3.3333	3.5	3.5	4	4	4	4.3333	4.5	4.3333	5.3333	4.3333	5	4.5	5	5.5	5	6	5.3333	6	5.3333	7	6	6.3333	5.3333	6.3333	5.3333	5.5	5.3333	5	5.3333	4.5	5.3333	4.5	4.3333	4.3333
3.5	3.5	3.3333	3	3.5	3	3	3	3	3	3	3	3	3.3333	3.3333	3	3.3333	3.5	4.3333	4	4	4.3333	4.5	4.3333	5.3333	4.5	5	5.3333	5.5	5.3333	6.3333	5.5	5.5	6.3333	5.5	6	5.5	6.3333	5.3333	6.3333	5	6.3333	6	6	4.3333	5.3333	5.3333	5.3333	4.3333	4.3333
3.3333	3.3333	3	3	3	3	3	3	3	3	3	3	3	3	3	3.5	3.3333	4	4	4	4.3333	4	4.5	4.5	5	4.6667	5.3333	6	6.3333	5.3333	6.3333	5.3333	6.3333	5.6667	6.3333	6.3333	5.5	6.3333	5.3333	6.3333	5.3333	6.3333	4.6667	6.3333	4.3333	5.3333	4.3333	4.5	4	4
3.3333	3.5	3.3333	3	3	3	3	3	3	3	3	3	3.3333	3.3333	3.3333	3.5	3.5	4	5	4	4.3333	4.3333	4.3333	5	6	5	5.5	5.3333	6	5.6667	6.3333	7	7	5.3333	7	5.3333	6.3333	5.3333	5.5	5.5	5	6.3333	5.3333	5	4.5	4.5	4.3333	5.3333	4	4.3333
3.3333	3	3	3.3333	3	3	3	3	3	3.3333	3	3.3333	3	3.5	3	4.3333	4.3333	4	4.3333	4.3333	4.3333	4.5	4.6667	6	4.6667	6.3333	5.5	7	5.6667	6	6.3333	6	6.3333	6.3333	6.5	5.3333	6.3333	5.6667	7	6	6.3333	5.3333	5.3333	5	4.3333	5.3333	4.5	4	4	4
3	3	3	3	3	3	3	3	3	3	3.3333	3.3333	3.3333	3.3333	3.5	3.5	4	4	4	4.3333	4	5	6	5.3333	5.3333	6.3333	5	7	5.3333	7	6.3333	6.3333	6.3333	7	6	6	7	5.5	6	4.6667	6.3333	4.6667	5.3333	5.3333	5.3333	4.5	4.5	4	4	4
3.3333	3	3	3	3	3	3	3	3.3333	3	3	3.3333	3.5	3.5	4.3333	3.5	4.3333	4	5.3333	4.3333	5	4.5	5.3333	5.5	5.3333	6	6	7	5.3333	6.3333	5.5	7	5.3333	7	5.5	6	5.5	5.5	5.3333	5.3333	5.5	4.5	5	4.3333	5.3333	4	4.5	4	4.3333	3.5
3.5	3	3	3	3	3	3	3	3	3	3.5	3.5	3.3333	3.5	4	4	4.5	4.3333	5.3333	4.3333	6	4.6667	5.5	5.3333	6.3333	5.6667	6	6.3333	6	6.5	7	7	5.3333	7.3333	5.3333	7.3333	5.6667	6.3333	5.3333	6	6	4.5	5.3333	4	4	4	4	3.3333	4.3333	3.3333
3	3	3	3	3	3	3	3	3.3333	3.3333	3.3333	4.3333	3.3333	4	3.6667	4	4.3333	4.3333	5.3333	4.6667	5.3333	6	6.3333	5.3333	6.3333	5.3333	7.3333	5.6667	6	7	6.3333	6.3333	6.3333	6.3333	6.3333	7	5	6.3333	4.6667	6	4.3333	5.3333	4	4.3333	4	4	4	4.3333	4.3333	3.3333
3	3	3.5	3	3	3	3	3	3	3.3333	3.3333	4.3333	3.5	4	5	4.3333	4.3333	5	5.3333	5	5	5	6.3333	5.5	7	5.3333	6.5	5.6667	7	7	7	6.3333	7	5.6667	6	6.3333	5.5	5.5	5.3333	5	4.5	5.3333	4.3333	5	4	4.3333	3.5	3.5	3.3333	3.5
3	3	3	3	3	3	3	3.3333	3	3.3333	3.5	4	4.3333	4	5	5.3333	4.3333	6	6	5.3333	6	5.5	6.3333	6.3333	7	7	6	6.3333	6.5	5.6667	7.3333	7	7.3333	5.5	7	5.5	5.5	5.3333	5.3333	5.3333	4.3333	4.5	4	4	4.3333	4	3	4.3333	3	3.5
3	3	3	3	3	3	3.3333	3	3.5	3	4	4	4	4	4.3333	4.5	4.5	5.5	5.3333	5.5	5.3333	6.3333	5.5	6.3333	5.5	6.5	7	6.5	6.3333	6.3333	6.3333	5.5	6.5	5.5	7	5.3333	6.3333	4.5	6	4.3333	5.3333	4	4	4.3333	4.3333	4.3333	3.5	4	3.3333	3
3	3.3333	3	3	3	3	3.5	3.3333	3.3333	4.3333	4.3333	5	4	4.3333	4.5	4.5	5	5	5.3333	5.5	5.5	7	6.3333	7.3333	6.3333	7.3333	6.3333	6.3333	6.3333	7	6.3333	6.3333	6.3333	5.5	5.5	5.3333	6	4.5	5.3333	4.3333	4.3333	4	5	3.5	4.3333	3.3333	4.3333	3	3.3333	3
3	3	3	3.3333	3.3333	3	3.5	4.3333	4.3333	4	4	4	4.5	4	5.3333	4.3333	6	5.3333	6.3333	5.5	6.3333	5.5	6	6.3333	6.3333	7.3333	6.3333	7.6667	5.6667	7	5.6667	5.5	5.5	5.5	5.3333	4.5	5	4.5	5.3333	4	4	4.3333	4.3333	4.3333	3.5	3.3333	4.3333	3	3	3
3	3	3	3	3	3.3333	4.3333	4.3333	3.5	4	4	4	4.5	4.3333	5.3333	4.6667	5.3333	6	6.3333	5.3333	7	7	6.3333	6.3333	6.3333	6.3333	6	6.3333	6	7	5.5	7	5.3333	6.3333	6	6	4.5	4.5	4	5	4	4	4	3.3333	3	3.3333	3	3	3	3
3	3	3	3	3.3333	3.5	3.5	4.3333	4.3333	4	5	4.5	5.3333	5.3333	5.3333	5	5.3333	5.5	5.5	5.5	7	5.3333	7.3333	5.6667	7	7	6	6.3333	7	6.3333	5.5	5.3333	6	5.5	4.5	5.3333	4.3333	4.3333	4	4.3333	4.3333	4.3333	3	4.3333	3	3.3333	3	3.3333	3.3333	3
3	3	3	3	4.3333	3.3333	4.3333	3.5	3.5	4.3333	4.3333	5.3333	4.5	5.3333	4.6667	6.3333	6	5.5	5.5	6.3333	6	6	7	5.6667	7.3333	6.3333	7.3333	5.3333	7	5.5	5.6667	5.5	5	5.3333	5.3333	4.5	4	4.5	4.3333	4	3.5	3.5	3	3.3333	3	3.3333	3	3.3333	3.3333	3.5
3.5	3.3333	3	3.5	4.3333	3.3333	4	4	4	4	4.3333	4.5	4.5	6	6	7	5.5	6.3333	6.3333	7	6.3333	6.3333	7	6.3333	6.5	5.6667	5.6667	5.6667	7	5.3333	6.3333	5.3333	6	4.5	4.5	4.3333	4	4	3.5	4	3.5	3	3	3	3	3.3333	3	3.3333	3.5	3.5
3	3	3	3.3333	4.3333	4.3333	4	4	4.3333	4.3333	5.3333	5.3333	5.3333	5.3333	5.3333	5.5	5.3333	7	5.3333	7	5.5	7.6667	5.3333	6.5	5.5	6.3333	6	6.3333	5.6667	5.3333	6.3333	6	5.3333	4.5	5.3333	4	4.3333	4.3333	4.3333	3.3333	3.5	3.3333	3	3	3.3333	3	3.5	3.3333	4	3.5
3	3.5	3.3333	3.3333	4.3333	4	4	4.3333	4.5	4.3333	5.3333	4.5	5.3333	5.3333	6.3333	5.5	5.5	6.3333	6.3333	7	5.3333	7	5.5	7	5.3333	7	5.3333	7	5.5	5.5	5	4.5	5.3333	4.3333	4.5	4.3333	4.3333	4.3333	4.3333	3.3333	3.3333	3	3.3333	3	3.3333	3	3.3333	3.5	4	3.5
3	3.5	3.3333	4.3333	3.5	4	4	4	4	4.5	5.3333	4.5	6.3333	6	6.3333	5.5	6.3333	5.3333	6.3333	6.3333	7	7	7	7	5.5	6.3333	5.3333	6.3333	5.3333	6	4.3333	5.3333	4	4.5	4.3333	4	4	4.3333	3.5	3	3	3	3	3.3333	3.3333	3.5	3.3333	4.3333	4	4.3333
3.3333	3.5	3.3333	4	4.3333	4	4	4.3333	4.3333	4.5	5.3333	5.3333	6	5.5	7	5.3333	6.3333	5.3333	6.5	7	6.3333	6.3333	6.3333	6.3333	6.3333	7	5.5	6.3333	5.3333	6	4.3333	5.3333	4	4.5	4.3333	4.3333	4.3333	3.5	3.3333	3.3333	3	3.3333	3.3333	3.3333	3.5	3.5	3.5	4	4.3333	4.5
3.3333	3.5	4.3333	4	4.3333	4	4.3333	4.5	4.3333	5	5.3333	5	5	5.5	5.5	6.3333	6.3333	5.6667	7	5.3333	7	6.3333	7	5.5	7	5.5	5.5	6	6	5.3333	4.5	4.3333	4.3333	5	3.5	4.3333	3	3.5	3.3333	3.5	3	3	3.3333	3.3333	3.3333	4.3333	3.3333	4.3333	4.3333	4.5
4.3333	3.5	4	4.3333	4.3333	4.3333	4.3333	4	4.5	5.3333	5.3333	5.3333	5.3333	5.5	5.3333	6	5.5	6.3333	6.3333	6.3333	7	5.5	7	6	5.5	6	6.3333	5.3333	5	4.5	4.5	4	4.3333	4.3333	4.3333	3.5	3.5	3.5	3	3	3	3.3333	3.5	3.5	3.5	4	4	4.3333	4.5	5.3333
4.3333	4.3333	4	4	4	4.3333	4.5	4.3333	4.5	5.3333	6	6	6	7	6	7	5.5	6.3333	5.5	6.3333	6.3333	6.3333	5.3333	5.5	5.5	6	6	5.3333	5.3333	4.3333	4	4	5	3.5	4.3333	3.3333	3.5	3.3333	3.3333	3.5	3.5	3.3333	3.5	3.5	3.5	4.3333	4.3333	4.5	5.3333	4.6667
4.3333	3.5	4	4.3333	4	4.3333	5.3333	4.3333	5.3333	5.3333	5	6	5.3333	5.3333	5.6667	6.3333	5.5	6.3333	5.3333	7.3333	5.3333	7	5.3333	5.5	5	6	4.5	4.5	4.5	4.3333	4	4	4.3333	3.5	3.5	3.3333	3.3333	3.3333	3	3.3333	3.5	3.5	4.3333	3.5	4	4	4.5	4.3333	6	6
3.5	4	4	4.3333	4.5	4.3333	4.5	4.3333	5.3333	4.3333	5.5	6	5.5	5.3333	6.3333	5.5	5.5	6.3333	5.5	7	6	7	5.3333	6.3333	6	5	5.3333	4.5	4.3333	4.5	4	3.5	4.3333	3.5	3.3333	3.3333	3.3333	3	3.3333	3	3.5	3.3333	4.3333	4.3333	4.3333	4.5	4.3333	4.6667	5.3333	5.3333
4.3333	4	4	4	4	4.3333	4.5	5.3333	6	4.6667	6	5.3333	6.3333	5.3333	6.3333	5.5	6.3333	5.3333	6.3333	5.5	6.3333	6	5.3333	5	6	6	4.5	5.3333	4	4.3333	4.3333	4	3	3.5	3	3.3333	3.3333	3.3333	3	3.5	3.5	4	3.5	4	4.3333	5.3333	5.3333	5.5	5.5	6.3333
3.5	4.3333	4	4.5	4	5.3333	4.3333	5.3333	4.5	6	5.3333	5.3333	6.3333	5.3333	7	5.3333	6.3333	5.3333	6.3333	6	5.5	6	5.3333	5.3333	5.3333	4.5	4.3333	4.3333	4	5	4.3333	4.3333	3.3333	4.3333	3.3333	3.5	3	3.5	3.3333	3.5	4.3333	4	4.3333	4	4.3333	6	4.6667	5.5	5.5	6.5
4	4.3333	4.3333	4.5	4.3333	5	4.5	5.3333	5.3333	6.3333	5.3333	5.5	5.3333	5.5	5.5	5.3333	6.3333	5.3333	6	5.3333	6.3333	6	6	4.5	6	4	4.5	4	4	4	4.3333	4.3333	3.3333	3.5	3.5	3.3333	3	3.5	3.3333	4	4.3333	4.3333	4.3333	4.5	4.5	5.3333	5.3333	6.3333	5.6667	6.5
4.3333	4	4.5	4.5	4.5	5.3333	4.6667	6	4.5	5.5	5	5.5	5	5.5	5.3333	5.5	5.5	6.3333	5.5	6	6	6	5.3333	4.5	5.3333	4.3333	5.3333	4.3333	4	4	4.3333	3	4.3333	3	3.3333	3.3333	3.5	3.3333	4.3333	4.3333	4	4	4.3333	4.3333	5.3333	5.3333	5.5	5.5	7	8
4	5	4.3333	4	5.3333	5.3333	5.3333	4.6667	4.6667	6	6	5.5	5.3333	6.3333	6	6.3333	5.3333	5.5	5.3333	5	6	5.3333	4.5	5.3333	4.5	4.3333	5	4	4.3333	4.3333	4.3333	3.3333	3.5	3.5	3.5	3.3333	4.3333	4.3333	4	4.3333	4.3333	4.3333	5.3333	5.3333	6	5.5	7	5.6667	6.5	6.6667
4	4	5.3333	4.3333	5	4.5	5	5.3333	5.5	6	6.3333	6	5.5	6	5.3333	6.3333	6	5.3333	6	6	4.5	5.3333	4.3333	5.3333	4.3333	4.3333	4.3333	4.3333	3.5	3.5	3.5	3.3333	3.5	3.3333	3.3333	3.5	3.3333	4.3333	4.3333	4.3333	4.3333	4.5	4.5	6	6.3333	5.3333	7	6.3333	7.3333	6.6667
4.3333	4.3333	4.6667	4.5	6	4.6667	6	5.3333	5.3333	4.6667	6.3333	6	5.5	6	6	6	5.3333	5.5	6	6	4.5	5.3333	4.3333	5.3333	4	4.3333	4.3333	4.3333	3.3333	3.3333	3.3333	3.3333	3	3.5	3.3333	3.5	3.5	4	4.3333	4	4.3333	4.5	4.6667	6	5.5	5.5	7	6.3333	8	7.3333
4.3333	5.3333	4.3333	6	4.5	6	5.3333	5.3333	5.5	5.5	5.3333	6	6.3333	6	5.6667	5.3333	5.5	6	6	4.5	5.3333	4.5	4.5	4.5	4.3333	4.3333	3.5	4	3.3333	4.3333	3.3333	3.5	3.3333	3.5	3.5	4	3.3333	4.3333	4	4.5	4.3333	5.3333	4.5	6.3333	5.5	6.5	6.3333	8	8	8.6667
4.3333	5.3333	4.3333	5	4.6667	5.3333	5.3333	5.5	5.3333	5.5	5.5	5.5	5.5	6	5.5	5.3333	5.3333	6	5.5	4.3333	5.3333	4.3333	4.3333	4.3333	4	4.3333	4.3333	4.3333	3.5	3.5	3.3333	3.5	3.3333	3.3333	3.5	4.3333	4.3333	4.3333	4.3333	4.3333	4.3333	5.3333	6	6.3333	5.6667	6.5	6.6667	7.6667	8	9
4.3333	4.5	4.5	5.3333	5.3333	5.5	6	6.3333	6	6.3333	6	6.3333	5.5	5.5	5.5	5.3333	5.3333	6	5.3333	4.5	5.3333	4	4.3333	4	4	4.3333	4.3333	3.3333	3.5	3	3.5	3.5	3.3333	3.5	4.3333	3.5	4	4.3333	5.3333	4.3333	6	5.3333	5.5	5.6667	7	6.5	8	8.3333	7.3333	8.3333
5.3333	4.5	4.5	5.3333	5.3333	5.5	5.3333	5.5	5.3333	6.3333	5.3333	6.3333	4.6667	6.3333	5	6	5.3333	6	4.5	4.5	4.3333	4.3333	4.3333	5	4	3.5	4.3333	3.3333	3.5	3.5	3.5	3.5	4.3333	3.3333	4.3333	4	4	4.3333	4.5	4.5	5.3333	5.5	7	7	8	8	7.3333	7.6667	7.6667	8
5	4.3333	5.3333	6	5.5	5.3333	6	5.5	5	6	5.5	5.5	6	6.3333	5.3333	5.5	4.5	5	5.3333	5.3333	4.3333	4	4.3333	4	4.3333	3.5	3.5	3.5	3	3.5	3.3333	3.5	4.3333	3.5	4.3333	4	4.3333	4.5	6	6	5.5	5.3333	6.5	7	8	7	8.6667	7.6667	9.3333	8
5.3333	4.5	5.3333	6	5.5	5.3333	6.3333	5.3333	6.3333	5.3333	5.5	5.5	5.5	5.5	6	5.3333	4.3333	5.3333	4.3333	5.3333	4	4.3333	4	4.3333	4.3333	4.3333	3.3333	3.5	3	3.5	3.3333	4.3333	3.5	4	4	4.3333	4.3333	5.3333	6	6	7	5.6667	6.5	6.5	8.3333	8	8.3333	7.6667	9.3333	8.6667
6	6	5.5	6	5.5	6	7	5.3333	6	5.3333	6	5.3333	5.5	5.3333	6	5.3333	5.3333	5.3333	4.5	4.5	4	4	4.3333	4.3333	3.3333	4.3333	3.3333	3.5	3	3.5	4.3333	4.3333	4.3333	4	4	4.5	4.5	5.3333	5	6.3333	5.6667	6.5	6.3333	8	7.5	7.6667	9	7.6667	10	8.6667
6	5.5	6	5.5	6	5.5	5.5	5.6667	5.5	5.3333	6.3333	6	5.5	5.3333	5.5	4.5	5.3333	4.5	4.3333	4.3333	4	3.5	4.3333	4.3333	3.5	4.3333	3.5	3.5	3.3333	3.5	4.3333	4.3333	4.3333	4	4.3333	5.3333	4.6667	5.3333	5.3333	6	5.5	7.3333	6.3333	7.5	8	9.3333	8	9.6667	10	10
5.3333	6	5.3333	6.3333	5.3333	6.3333	5.3333	5.5	5.5	5.6667	6	6	5.3333	5.3333	6	4.5	5.3333	4.3333	4.5	4	4	4.3333	3.5	3.3333	3.5	3.5	3.5	3.3333	3.5	3.3333	4.3333	3.5	4.3333	4.3333	4.5	4.3333	6	5.3333	5.5	7	6.3333	7.3333	6.6667	8.3333	7.6667	9.3333	8.5	10	9	11
4.6667	5.5	6	6.3333	5.3333	6.3333	6	6.3333	6	5.5	5.5	5.5	5	5	4.5	5.3333	4.5	4	5.3333	4	4	4	4	3.3333	4.3333	3.3333	3.5	3	3.5	3.5	4.3333	4.3333	4	4	4.5	4.5	5.5	5.3333	7	5.6667	6.5	6.5	7.25	7.5	7.6667	8	8.6667	10.333	10	10.333
5.5	5.3333	5.5	5.6667	5.5	6.3333	5.3333	6	6	5.5	5	5.5	6	6	4.6667	5.3333	4.3333	4.5	4	3.5	4.3333	3.5	4.3333	3.5	3.5	3.3333	3.5	3.5	4.3333	3.5	4.3333	4.3333	5	4.3333	5.3333	4.6667	6.3333	5.5	6.3333	7	7.6667	7.3333	9	9	9.6667	8.5	10	9.5	9.6667	10
6.3333	5.3333	6.3333	5.5	5.6667	5.5	7	5.5	5.5	6.3333	6	5.5	5.3333	5.3333	4	4.5	4	4.3333	4	4	3.5	4.3333	3	4.3333	3.5	3.5	3.3333	3	3.5	4	4.3333	5	4	4.5	4.5	6	6.3333	5.6667	6.5	7.6667	7.5	8	9	8.25	10	8.5	11	9.3333	11	11
6	5.5	6.3333	5.3333	6	5.3333	6.3333	5.5	5.5	5.5	5.5	6	4.6667	6	4.3333	5.3333	4	4.3333	4.3333	4	4.3333	4.3333	3	3.3333	3	3.5	3.3333	4.3333	4.3333	4	4	4	4.3333	5.3333	4.5	6.3333	7	6.3333	6.5	8	7.5	7.6667	8.5	9.6667	9.5	9.3333	10.333	9.6667	11.667	10
5.5	5.5	5.5	5.5	6.3333	5.3333	6.3333	5.3333	6.3333	6	6	4.6667	6	4.6667	4.5	4.5	4.3333	4.3333	4	4.3333	3.5	3.3333	3	3.5	3.5	3.3333	3.5	3.5	3.5	5	4.3333	4.5	4.6667	6	5.5	6.3333	6	7.3333	6.6667	9	7	9.3333	8.3333	10	8.6667	10.667	11	11.333	11	10.25
6	6.3333	5.5	5.6667	5.5	5.5	5.5	5.3333	5.5	5.3333	5.5	4.5	5.3333	4.3333	4.5	4	4.3333	4	4.3333	3.5	3.5	3.5	3.3333	3.3333	3.3333	3.3333	4.3333	3.5	4.3333	5	4.5	4.5	4.6667	5.3333	5.5	7	7	7.3333	8	9	7.5	10	8.6667	11	10	11	9.5	11	9.6667	12
5.5	6	5.3333	7	5.3333	7	5.3333	6	6	5.3333	5.3333	4.5	5.3333	4.3333	4.3333	4	4	3.5	4	3	4.3333	3.3333	3.5	3.5	4.3333	3.3333	4.3333	3.5	4.3333	4.3333	4.5	5.3333	6	5.3333	5.6667	7	6.5	7	8	9	8	9.3333	8.6667	10	9.5	11.333	10.5	12.333	10	12.333
5.5	6.3333	5.3333	6	5.5	6.3333	5.3333	6.3333	5.5	5.3333	4.5	4.5	4.3333	4.3333	4.5	4.3333	4.3333	4.3333	4.3333	3.5	3.3333	3	3.5	3.3333	3.5	3.5	4.3333	5	4.3333	4.3333	5	4.5	5.5	5.5	6	7	8	8	9	8.3333	9.6667	8.6667	9.5	10	10.333	11	10	11.333	10.667	11.5
5.6667	5.5	5.5	5.5	5.5	6	5.3333	5.5	5.3333	5.3333	4.3333	4.5	4	4.3333	5	4.3333	3.5	4.3333	3.3333	3.5	3.3333	3.3333	3.3333	4.3333	3.3333	4.3333	3.5	4	4.5	5.3333	4.5	6	5.5	5.5	6.5	6.3333	8.3333	8	9.3333	9	10.333	10	11	10.333	10.333	11	12	11	10.667	11.333
6.3333	5.3333	5.5	6	5.5	5.6667	5.5	5.3333	4.5	6	4.5	4.3333	4	4.3333	4.3333	4	3.5	4.3333	3.3333	4.3333	3	3	3.3333	3.5	3.5	4.3333	3.5	4.3333	5	4.6667	6	6	5.6667	7	6.5	6.6667	7.6667	7.3333	8.6667	10	9.5	10.333	10.333	11	12	10.5	11	10.667	11.5	11.5
6	5.3333	6.3333	5	6.3333	5.3333	5.3333	4.5	4.6667	4.5	4.5	4.3333	4.3333	4.3333	4	4.3333	3.5	4.3333	3.3333	3.3333	3	3.5	3.3333	4.3333	4.3333	4	4.3333	4.5	4.5	5.3333	5.3333	6.3333	5.6667	8	6.5	8.3333	7.3333	8.75	8.5	8.6667	9.5	11	10.5	11	12	10.5	11.5	10.667	12.333	12
5.5	5.5	6.3333	6	6.3333	5	5.5	4.3333	5.3333	4.3333	5	4.3333	4.3333	4.3333	3.5	4.3333	3.5	3.5	3.3333	3.3333	3	3.5	3.5	3.5	4	4	4.3333	4.5	4.6667	5.3333	6	6.5	5.6667	7.3333	6.5	7.6667	7.6667	10	8.5	10.333	9.3333	10.5	10	11	10.5	11.5	11.333	12.667	12.333	12
5.5	5.6667	5.3333	5.5	6	6	6	4.3333	4.5	4	4.3333	4	4	3.5	4.3333	3.3333	3.5	3.3333	3	3	4.3333	3.3333	3.5	4.3333	4	4	5.3333	4.3333	6	5.5	7	5.6667	6.75	8	8	8.5	8.3333	9.5	10	10.5	9.6667	11	10	12.667	10.667	13	10.667	11.5	11.5	11.5
5	6.3333	6	5.5	4.6667	6	4.5	4.6667	4.5	4.3333	4.3333	4.3333	4.3333	3.5	3.5	3.3333	4	3.3333	3.3333	3.5	3.3333	4.3333	4	4.3333	4	4.3333	5.3333	4.5	6.3333	5.3333	6.3333	6	8	6.6667	9	8.5	8.6667	10	9.6667	11	11	11	12	11.333	10.667	13	11	13	10.667	13
5.5	7	5	6.3333	4.5	5.3333	4.3333	5.3333	5	4.3333	4.3333	4.3333	3.5	4.3333	3.5	3.5	3.3333	3.3333	3.3333	3.5	3.5	3.5	4	4	4.5	4.3333	6	5.3333	6.3333	6.3333	6.5	6.5	8.3333	7	9.3333	9	10	9	11	9.3333	10.5	10.333	10.667	11.5	10.667	11.5	12.333	11.333	12	12.333
6	5.3333	6	5.3333	4.6667	5.3333	4.5	4.3333	4	4	4	4	3.3333	4.3333	3.5	4.3333	3.3333	3.3333	3.5	4.3333	3.5	4	4.3333	4.3333	4.3333	6	6	5.5	7	6.3333	6.3333	6.6667	7.5	8.3333	10	9	11	8.6667	12	11	12	10.333	12.667	10.667	12.667	10.667	11.667	12	12	11.5
6.3333	6	5.3333	4.5	6	4.5	4.3333	4.3333	4	4	4.3333	3.5	3.5	4.3333	3.3333	3.5	3.3333	4	3.3333	4	3.5	4.3333	4.3333	5.3333	4.5	5.3333	6	7	5.6667	7.3333	6.6667	7.5	9	9	8.5	8.6667	10	9.5	10.667	10.333	11	10.5	12.667	12	12.667	11	13.333	10.667	12.667	10.667
5.3333	4.5	6	4.3333	6	4.3333	4.3333	4.3333	4.3333	3.6667	4.3333	3.5	3.5	4.3333	3	3.5	3.5	3.5	3.5	4.3333	3.5	4.3333	4.5	4.5	5.3333	5.5	6	6	7	7.3333	7.3333	9	7.5	9.3333	8.3333	10.333	9	11	10.5	10.667	10.667	11.667	11.667	12	12.333	10.667	11.5	10.667	12	10.667
5.5	4.6667	5	4.3333	5.3333	4	4.5	3.5	4	4.3333	4	3.5	3.5	3.5	4.3333	3.3333	4.3333	3.5	4.3333	4	5	4.3333	5.3333	4.6667	5.3333	5.5	5.6667	5.6667	6.5	8	7.3333	8	8.3333	10	8.6667	11	9.6667	11.333	10	12	10.667	12	10.333	11.75	12	11.667	11	11.333	12	11.333
5.3333	5.3333	4.5	4.5	5.3333	4.3333	4.3333	4.3333	4	4	4.3333	3	4.3333	3.3333	3.5	3.3333	4	3.3333	4	4	4.3333	4.3333	5.3333	4.5	5.5	5.5	7	7	8	8	7.5	7.6667	8	10	10	11	10.333	12	10	11.333	10.333	12.667	10.667	12	10.667	13	10.667	13	10.667	10.667
4.5	6	4.5	5.3333	4	5	3.6667	4	3.5	3.5	3.5	3.5	3.5	3.3333	4.3333	3.5	3.5	4	4	4	4.5	4.3333	6	5.3333	5.5	6.3333	6.5	6.3333	7.5	8	9	7.6667	9.6667	8.6667	9.6667	9.6667	9.6667	11	10.667	11.5	11.333	11.333	10.5	13	11.333	11.75	10.667	12	10.333	12
4.6667	5.3333	4.3333	4.5	4.3333	4	4	4.3333	3.5	4.3333	3.3333	4.3333	3.3333	3.3333	3.3333	3.5	3.3333	5	5	4.5	4.3333	4.6667	6	5.5	6.3333	7	6.3333	7.3333	7.3333	8.3333	8.5	8.3333	9.3333	8.6667	10.333	9	11.333	10	10.667	12	12.667	11	12	11.5	11	12	11.333	11.333	11.333	11
5.3333	5.3333	4.3333	4.3333	4	4	4	4	4.3333	4	3.5	4	3.3333	4.3333	3.3333	4.3333	3.5	4.3333	4.3333	4.5	4.3333	6	6	7	5.3333	6.5	6.6667	8	8	7.6667	8.6667	9.3333	9.5	9.3333	10.333	9.6667	12	10.333	12	10.333	12.667	12	12	10.667	11.333	10.667	11.333	10.5	10.333	10.333
5.3333	4.3333	4.5	4.3333	5	4	4.3333	4.3333	3.5	4.3333	3.3333	3.5	3.5	4.3333	3.5	4	4	4	4	5.3333	5.3333	5.5	5.3333	6	5.6667	7.3333	6.3333	8	7	8.5	7.6667	8.6667	9	9.5	11	9.6667	10.5	10.667	12	11.333	13	11.333	12.333	10.333	11.5	10.333	12	9.6667	10.667	9.6667
5	4.3333	5.3333	5	4	4	4.3333	4.3333	4.3333	3.5	3.5	3.3333	4.3333	3.5	4.3333	4.3333	5	4.3333	4.3333	5.3333	4.6667	5.5	5.3333	6.3333	7	6.5	7.3333	7.6667	7.3333	8.5	8	10.333	9	11	9.6667	10.5	12	11.667	11	11	12	11	11.333	12	10.667	10.5	11.667	10.333	11.333	9.6667
5.3333	4.3333	4.5	4.3333	4.3333	4.3333	4	3.5	4.3333	4.3333	4.3333	3.5	4.3333	3.3333	4	4.3333	4	4.3333	5.3333	4.5	6	6	6.3333	7	7	6.6667	6.6667	7.5	9	8.5	9.3333	10.333	9.5	11	11	11.333	10.333	12	10.667	11.5	10.667	12.333	11.333	11	10.5	12	11	11	10.333	9.3333
4.5	4.5	4	4.3333	4	4.3333	4.3333	3.5	4.3333	3.3333	3.5	3.3333	4.3333	3.5	4	4.3333	4.5	4	5	5.3333	5.5	5.3333	6.3333	6.3333	7.3333	6.6667	7.5	7.6667	9	9.6667	8.6667	9.5	9.5	11.333	11	12	10.333	11.5	10.5	12.333	10.333	11.5	10.333	11.5	10	11.333	11	11	9.6667	9.3333
4.3333	5.3333	4	4.3333	4.3333	4.3333	3.5	3.5	3.5	4.3333	3.5	3.5	3.5	4.3333	3.5	4	4.3333	4.5	6	5.3333	6.3333	5.3333	6.5	6.5	8	6.6667	9	7.3333	9.6667	8.3333	10	9	10.667	10.25	10.5	10.667	10.667	11.5	12	11.333	12	12	11.333	12	10.333	11.667	10.333	11	9.3333	10
4	4.5	4	4.3333	4.3333	4	3.3333	4.3333	3	4.3333	3	4.3333	3.5	4.3333	4.3333	4.3333	4.3333	6	4.6667	5.5	5.5	7	7	6.6667	8	7.5	9	9	10	8.6667	11	9.3333	11.333	9.6667	10.75	10.333	11.5	11.25	11.5	12	10.667	12	12	12	11.333	10.5	10.333	9.6667	9.5	10
4.5	4.5	4.3333	4.3333	4.3333	4	4.3333	4.3333	3.3333	4.3333	3.5	4	3.3333	4.3333	4	4	4	5	4.6667	6.3333	5.3333	7	6.3333	8	6.6667	7.5	9	8.5	10	10	9.5	10.333	10.333	11	11	10.333	12	10.667	13	10.667	12	10.667	12	10.333	10.667	9.75	11	9.5	10	8.5
4.5	4	4.3333	4.3333	3.5	4.3333	3.5	3.5	3.5	3.5	3.5	4.3333	4.3333	4	4	4.5	4.3333	5.3333	5	6.3333	5.5	6.5	6.5	7.5	8	9	9	10	8.6667	10	10.667	11.333	11	10.5	10.667	10.667	11.333	11.333	11.5	11.333	12	10.667	11.333	10.333	11.333	9.6667	11	9.3333	10.667	8.3333
4.5	4	4.3333	4.3333	4	4.3333	3.5	3.5	4.3333	3.3333	4	3.3333	4	4.3333	4.3333	4.3333	4.5	6	5.3333	6.3333	7	7.3333	6.6667	8.3333	8.3333	8.3333	8	10	10	10.333	9.6667	11.333	10	10.5	10.667	12.333	12	12	12.333	10.667	11.5	10.667	10.667	11.333	11.333	10	11	9.3333	9.5	8.3333
4.3333	4.3333	4	4.3333	4.3333	3.5	4	4.3333	3.5	3.5	4.3333	4.3333	4	4	4.5	4.3333	6	6	5.5	5.5	6.5	6.3333	8	7.5	9	9	8.3333	8.5	9.3333	11	11	11	11	12	10.333	12	10.667	12	10.333	12	10.667	11	10.5	11	10.333	10	9.5	8.5	9.3333	8.3333
4.3333	4.3333	4.3333	4	4.3333	3.5	4.3333	3.5	3.5	4.3333	4.3333	4	4.3333	4	4.5	4.3333	6	5.3333	6.3333	5.3333	7	6.3333	8.3333	8	9	8	10	9	9.5	9.3333	11	10.5	10.333	12	10.5	11.333	10.5	12.333	12	12	10.667	12	10.5	11.667	9.6667	11	10	10	10	9
4	4	3.5	4	3.5	4.3333	3.5	3.3333	3.5	3.5	4.3333	4	5	5	4.5	4.6667	6	5.5	7	6	7.3333	7.3333	7.5	8.3333	9	8.3333	9.5	9	10.333	11	10.5	10.667	12	11.5	12	12	11.5	12.333	11	12.333	10.667	12	10.333	11	9.6667	10.333	10	10.333	9	9.3333
4	4.3333	4	4	4.3333	4.3333	3.3333	3.5	3	3.5	3.5	4.3333	5	4.5	4.5	6	5.3333	6.3333	5.3333	7	6.3333	8	8.3333	7.6667	10	8.3333	10	9.5	10.5	11	12	10.333	12	11.333	12.333	11	11.5	12	12	12.333	10.5	11.333	11	11	9.5	9.5	10	10	8.3333	9
4.3333	4.3333	4.3333	4	3.5	4	3.3333	4.3333	3.5	4.3333	3.5	4	4	4.5	4.3333	5	6	5.6667	5.5	6.5	6.3333	8	7	9.3333	8.6667	8.75	9.3333	9.6667	10.667	10.333	12	10.5	11.5	11.333	11.667	12	12	11	12	10.667	11.5	10.333	11.333	9.5	11	9.5	9.3333	8.6667	8.3333	7.5
4.3333	4.3333	4.3333	4.3333	4.3333	3.5	3.5	3.5	4.3333	3.5	4.3333	4.3333	5	4.3333	5.3333	5.3333	5	6.3333	6	7.3333	6.5	7.5	7.6667	9.3333	8.5	10.333	9	11.333	10.667	11.333	10.5	12	11.667	10.667	11.5	11.333	11.667	11.5	12	12	12	10.333	11.333	9.3333	10.667	9.3333	9.6667	9	9	8.3333
4	4	4	3.3333	4	3.3333	4.3333	3.5	4.3333	3.3333	4.3333	4	4.3333	4.3333	6	6	6.3333	6.6667	6.5	6.5	8	8.3333	8.3333	9.6667	9.3333	10.333	9.5	11	10.333	11.333	10	12.333	10.333	12.333	11	11.5	12	11.667	11.333	11	12	11.333	10.5	9.6667	9.5	10	9.3333	8.3333	8.3333	7.5
5	4.3333	4	3.3333	4.3333	3.3333	3.3333	3.3333	4	3.5	4	4	4.3333	4.3333	5.3333	5.3333	6.3333	5.3333	7.3333	6.6667	8.3333	9	8	8.5	8.6667	11	9.6667	11	11	12	10.5	11.5	12	13	11.333	12.667	11.5	12.333	11	12	11.667	11	10.333	9.5	10	9.3333	9.3333	8	7.6667	7.3333
4.3333	4	3.5	3.5	3.5	3.3333	3.5	3.5	3.5	4	4.3333	4.3333	5.3333	4.3333	5.3333	5.3333	7	7	6.6667	7	7.6667	7.3333	10	10	10.667	9.3333	11	10.333	12	12	11.25	12.333	11.333	12.333	11.333	12.333	11.333	12	12	12	10.333	10.333	9.6667	9.5	8.6667	9.3333	9	7.6667	8.3333	7.5
4.3333	4	3.5	4.3333	4.3333	3.5	3.3333	4.3333	3.5	4.3333	4	4.3333	4.3333	5.3333	6	5.5	6.3333	7	8	7.3333	9	8.3333	9	9.3333	9.6667	9.3333	11	10.333	12	11	11.5	11.333	12	12.667	11.5	12.667	12	12.333	10.5	11	9.6667	11	10.333	10.333	9.3333	10	8.3333	9	7.5	8
4	4	3.3333	4.3333	3.3333	3.3333	3.3333	4.3333	4.3333	4	5	4.5	4.3333	6	5.3333	7	6.3333	8	8	7.5	8	8.5	10	10	10.333	11	12	11	11.5	10.667	13	11	12.667	11.667	13	11.333	11.5	12	12	11.333	10.5	10.333	9.3333	10	10	8.5	9	8.3333	8	8
4	3.5	3.5	3.3333	3.3333	3.5	3.5	4.3333	4.3333	4.3333	4	5.3333	4.5	6.3333	6.3333	7	7	8	8	9	7.3333	10	9.25	9.5	10.5	10.5	10.5	12	12.333	11.5	13	12.333	13	12	13	12	12.667	12	12.333	10.5	10.5	11	9.5	9.3333	8.6667	8	8	7.5	7	7.3333
4.3333	3.3333	4.3333	3.5	3.5	3.3333	3.5	3.5	4.3333	4	4.3333	4.3333	5.3333	6	5.3333	7	6.3333	8.3333	8	9	8.5	10	10	11	11	10.5	10.667	12.667	12.667	13	12.667	13	13	12.333	11.5	11.5	12	10.5	10.667	11	11	9.3333	10	8.6667	9	9	7.6667	7.5	7.3333	7.3333
4.3333	3.5	4.3333	3.3333	3.3333	3.3333	4.3333	3.5	4	4.3333	4.5	4.6667	6	5.3333	6.6667	6	7	8	8	8.75	8.5	10.333	10.333	11	10	11	12	11.667	11.333	13	11.333	12.667	11.333	13	11.667	11.5	12	10.667	12	10.5	10.333	9.6667	10	10	9	8.3333	7.3333	8	7.3333	6.5
4.3333	3.5	4.3333	3.3333	3.5	3.3333	4	3.5	4.3333	4	5.3333	4.5	5.5	5.5	6.5	6.3333	8	7.3333	9	8.6667	9	10	10	11.667	10.5	12.333	12	12.667	11.5	13	11.667	13	11.333	13	11.333	12.333	11.5	12	10.667	11	10.333	10	10.333	8.3333	9	7.3333	8.3333	7.3333	6.5	6.3333
3.5	3.5	3.3333	3.3333	3.5	3.5	3.3333	4.3333	4.3333	4.3333	6	4.5	6.3333	5.6667	7.3333	6.5	7.5	7.5	8.6667	10	9.6667	9.3333	11.333	10.333	12	12	11.333	13	11.667	13	11.667	11.75	11.5	13	11.5	12.333	10.667	12	10.333	11	9.6667	10.333	8.6667	9.3333	9	9	7.3333	7.3333	7.3333	7.3333
3.3333	4.3333	3.5	3.5	3.5	4.3333	3.5	4	4.3333	5.3333	4.6667	5.5	5.5	6.5	7	6.6667	9	7.5	10	8.6667	11	9.6667	11	10.667	11.333	11.5	12.333	11.333	13	12	13	12.5	11.667	13	12	12	10.667	10.667	10	11	10	10	8.5	9	7.5	7.5	8	7.3333	6.5	7
3.5	3.5	3.3333	3.3333	3	4.3333	4.3333	4.5	4	5.3333	5.3333	5.5	5.5	6.5	6.3333	7.5	9	8.3333	8.5	10	11	10	11.667	12	11.5	12	11.667	13	13	11.667	13	11.333	12.667	12	11.5	10.333	10.5	11	10.333	10	10	8.6667	8.3333	9	8.3333	7	6.5	7.3333	6.3333	6.3333
3.3333	3.5	3.5	3.3333	3.5	4.3333	4.3333	4.3333	4.5	5.3333	6	7	7	7.3333	7.3333	8	9	8.6667	10	9.6667	9.6667	10	10	12	12.667	11.5	11.75	11.667	13	12	13	11.5	13	12	11.5	10.667	11.667	11	10.333	8.6667	10	8.3333	9	8	7	7.3333	6.3333	6.5	6.5	6
3.5	3.3333	4.3333	3.3333	4.3333	4	4	4.3333	4.5	4.6667	5.3333	7	6.3333	8	7	8.5	8.5	10.333	10	11	10	12	10.667	11.667	11.333	13	13	11.5	12	12.333	12	11.333	12.667	10.667	11.5	10.5	11	9.6667	9.5	9.3333	8.6667	9	9	8.3333	8	7.3333	7.3333	6.3333	7.3333	6.3333
3.5	3.3333	3.3333	3.5	4.3333	4.3333	4.5	4.5	5.3333	5.3333	6.3333	7	7.3333	8	9	8.5	9.3333	9.5	9.6667	11.333	10.5	12	12	11.667	11.5	13	11.5	13	11.667	13.333	11.333	13	12	12	12	10.333	11	9.3333	9.5	8.6667	8.6667	7.6667	8.3333	7.3333	8	7.3333	7.3333	6.3333	6	6.3333
3.3333	3.3333	3.5	3.3333	4.3333	4.3333	5	4.3333	6	6	7	6.3333	6.6667	7.3333	7.6667	9	9	9.3333	11	10.5	10.5	12.667	11.5	13	11.667	13	13	13	11.5	13	12	12	12	12	10.667	11.333	11	9.5	8.6667	8.5	9	8.3333	7.3333	8	7.3333	6.5	6.5	6.3333	7	6.5
3.3333	4.3333	3.3333	4.3333	4.3333	4	4.3333	5.3333	6	5.5	7	6.3333	8.3333	8	9	8.5	10	9.3333	10.667	10.667	12	11	11.5	12.667	12.667	12	12.667	13	11.333	12.667	12	11.5	10.667	10.667	10.333	10	9.3333	10	8.5	9.3333	9	8	8	7.3333	7.3333	7	6.3333	6.3333	6.3333	6.3333
3.3333	4.3333	3.5	4	4.3333	4.5	4.3333	6	6	5.3333	7	7.3333	7.5	7.6667	8.5	9.3333	10.667	11	12	12	11.75	12	11.5	11.667	13	13	12.667	12	13	13	11.333	12	10.5	10.667	11	10.333	9.3333	10	8.5	9	7.6667	8	8	6.5	6.3333	6.5	6.3333	6	6	6.3333
3.3333	4.3333	4.3333	4.3333	4	4.5	4.3333	5.3333	5.5	7	7	7.5	7.3333	9	8.3333	10	9.6667	11	11.667	12	12.333	11.5	13	11.667	13	11.667	13	11.667	12.333	11.5	12.333	10.667	11.667	9.6667	10	10.333	10	10	8.3333	9	7.3333	7.5	7.3333	6.5	6.3333	6.5	6.3333	6.3333	6	7.3333
3.5	3.5	4	4	4	4.5	4.5	6	5.3333	7	6.3333	8.3333	7.5	8.5	8.6667	9.6667	9.6667	12	10.333	12	11.5	12.333	12	11.5	13	11.667	13.333	11.667	11.667	11.5	11	10.5	10.5	10.333	11	9.5	9	8.3333	9	7.6667	8	7.3333	7.3333	6.3333	6.3333	6.3333	6.3333	6.3333	6	6
4.3333	3.5	4	4.3333	4.5	4.3333	6	6	6	6	8	7	9	10.333	8.6667	11	9.6667	11.667	11	11.5	11.5	13	11.667	13	11.667	13	12.25	11.333	12	11.333	11.333	11	10.667	11	9.5	8.6667	9.3333	8	7.3333	7.6667	8	6.3333	6.5	6.3333	6.3333	6.3333	6.3333	6.3333	6	6.3333
4.3333	3.5	4	4	5.3333	4.5	6	6	5.6667	6.3333	7	7	9	9.6667	10	10.667	11	12	10.333	13.333	11	13	11.5	13.333	11.333	13	11.667	12.667	10.667	11.333	10.667	10	11	10	9.5	8.6667	9.3333	7.6667	7.5	7	6.5	8	6.3333	6.5	6	7	6	6	6.5	6.3333
3.3333	4.3333	4.3333	4	4.5	4.5	5.5	5.5	7	6.6667	7.5	8.3333	8.6667	10	10.333	9.3333	11.333	10.667	12	12.667	11.667	13	11.667	13.333	13	13.333	11.5	11.667	11.5	11.333	10.333	11	9.5	9.3333	9.3333	8.5	8.5	8	7.5	8	6.5	6.5	6.3333	6.3333	6	6.3333	6	6	6.3333	6.5
4.3333	4	4	4.3333	4.5	6	6	7	6.5	6.5	9	8	10.333	10	11	10	10.75	10.667	11.5	11.333	13	12	13	13	11.667	12	11.333	12.333	10.333	11.667	10.5	11	10	10	8.6667	8.5	9	8.3333	7.3333	7.3333	6.3333	6.3333	6.3333	6	6	6.3333	6	6	6.6667	7.3333
4.3333	4.3333	4	4.5	5.3333	6	5.5	6.5	6.3333	8	7.6667	9	10	10	11	9.6667	12.333	12	11.5	11.25	12	11.667	12	11.667	12.667	11.667	12.333	12	10.667	10.667	10.333	10.333	9.3333	10	9	8.5	8	7.3333	8	7.3333	6.5	6.5	7	6.3333	6.3333	6.3333	6.3333	6.5	7.3333	8
3.5	5	4.3333	5.3333	5.3333	6	5.6667	7.3333	6.5	8.3333	7.6667	9	8.6667	10.333	9.6667	11	12	10.667	12	11.5	13.333	11.333	13	11.667	12	12	13	11	11.667	10.333	9.5	9.3333	8.6667	8.5	8.3333	9	7.3333	8	7	7.3333	6.5	6.3333	6.3333	6.3333	6	6.3333	6.5	6.5	6.5	7.3333
4	4.3333	4	6	5.3333	6.3333	6.3333	8	6.3333	9	7.6667	9.6667	9	10	9.6667	10.667	10.667	12	11.333	13	13	12.333	12.667	12.333	12.667	12	12	10.667	11	10.333	10.333	9.5	10	8.6667	9	9	8.3333	7	7.3333	6.3333	6.5	6.3333	6.3333	7	6	6.5	6	7.3333	7.3333	7.5
4.3333	5	4.5	5.3333	5.5	5.5	6	6.6667	7.3333	8.6667	9	9.6667	10	11.333	11	10.667	10.5	11.5	12	12	11.5	11.5	11.333	12.333	11.667	12	12	11	10.5	9.6667	10.333	10	8.5	9	9	8	8	6.5	6.6667	6.3333	7	7	6	6.3333	7	6.3333	6	6.5	7	7.5
5	4.3333	5.3333	4.5	6.3333	5.5	6.6667	6.3333	8	7.3333	9.3333	8.6667	10	11	10.333	12	10.333	12.667	10.667	11.75	11.333	12	12	12	11.25	10.667	10.667	11	10.333	9.6667	9	8.6667	8.5	8.3333	8.3333	7.5	7.3333	8	6.5	6.3333	6.3333	6	6	6.3333	6	6	6.5	7.3333	8	9
4.3333	4.3333	4.6667	5.3333	5.5	5.5	7.6667	6.5	8.3333	7.5	9.3333	8.5	9.5	9.5	11	10.333	11.333	11.5	12	12.333	11.333	12.333	11.333	12.333	10.667	12	11	11	9.6667	9.5	10	10	8.6667	9	7.5	7.5	6.6667	7.3333	6.3333	7	6.3333	6.3333	6.3333	6	6	6	6.5	7.3333	7.5	8.3333
4.3333	4.5	4.3333	5.3333	5.6667	6.3333	6.5	6.5	7.75	9	9.6667	10	10.333	11	10.667	10.667	11.5	11	12	11.333	12	11.333	12	11.5	10.667	12	10.333	11	9.6667	9.5	10	8.6667	7.6667	8.3333	7.3333	8	6.6667	6.3333	6.5	6.3333	7	6.3333	6.3333	6.3333	7	6.5	6.6667	7	7.5	8.3333
4.3333	5.3333	5.3333	5.5	5.5	6.5	6	8	7.6667	9	9.6667	10	10.333	11	11	10.333	12	10.667	11.5	12	11.5	11.5	11	10.667	12	10.333	10.333	10.333	10	10	8.3333	9.3333	7.3333	9	8	6.6667	6.5	6.5	7	6	7	6.3333	5.5	6	6	6.5	8	7.5	9	8.5
4.3333	5.3333	5.3333	6.3333	5.3333	7	6.5	8	7.6667	8.5	8.3333	10	9.3333	9.5	10.5	11.333	12	12	13	11.333	12.333	10.333	12	12	10.667	10.5	11	9.5	10.333	10	8.5	8.3333	7.5	7.3333	8	7.3333	6.5	7	6.3333	6	6	7	6.3333	6	7	8	7.3333	7.5	8.3333	8.5
4.5	4.6667	5.3333	5.5	6.3333	7	6.6667	8.6667	7.6667	9.6667	8.5	10.333	10	11	10.333	12	11	11.333	11.5	12	12	12	12	10.667	12	10.333	9.6667	9.25	10	8.6667	9	9	7.6667	7.3333	8	6.5	6.5	6.3333	6.3333	7	6.3333	7	6	7	6.3333	6.6667	7.3333	8.3333	8.3333	10.333
4.5	4.5	6	5.3333	7	6.3333	7.3333	7.5	8.3333	8.5	8.5	10.333	10	11.667	10.333	11.667	10.5	12	12.333	12	11.333	10	11	11.333	10.667	11	10	10	9	8	8.3333	7.3333	7.5	8	7.3333	6.3333	6.6667	6	7	7	6.3333	5.5	6.3333	6.3333	6.5	8	7.5	9	8.5	9.6667
5.3333	4.6667	6.3333	5.3333	7	6.5	7.3333	8	9	9	9.3333	9.3333	10	10.5	11	12	12	12	11.333	12	10.667	11.5	11	11.333	10.333	11	10.333	10	10	9.3333	8.5	7.5	8	7.3333	7	6	6.5	7	7	6.3333	6	6	6	6.3333	6.5	7.3333	7.3333	8.3333	10	9.6667
5.3333	4.6667	6	5.3333	7.3333	6.3333	8.3333	7.3333	9.6667	9	9.25	9	10	11	11	11	11	11	10.667	12	10.667	12	10	11.667	10.333	11	9.5	9.3333	8.5	9	8.5	8.3333	7.3333	7.3333	8	6.5	6.5	6.3333	6	6.3333	7	6	7	6.5	7.3333	7	7.5	9.3333	10	10
5.3333	6	6	6.3333	6.5	6.3333	8	8	9	8.3333	10	8.6667	11.333	9.6667	10.75	10.667	11	12	12	10.667	10.667	11.667	10.333	11.333	11	10.333	10	8.6667	8.6667	8.5	7.6667	9	7	7.3333	7.3333	6.3333	6.3333	6	6	7	6	6.3333	6.5	6.5	8	7.3333	9	8.5	10	10
4.5	6	6	6.3333	7	6.5	7.5	7.5	9	8.5	10	10	11	11	11.667	11	12	10.667	11.5	11	11.667	11	11	11	11	11	10	9.3333	8.5	9	9	9	8	8	6.3333	6.5	6.3333	7	6	6.3333	6.3333	7	6	6.5	7	7.5	8.3333	8.6667	9.5	10.333
4.5	6	5.3333	7	7	8	8	8	9	9	10	10	9.6667	11.333	10.333	11	12	10.667	12	10.667	12	10.667	10.667	10.5	11	10	10	10	8.5	8.3333	8.3333	7.6667	8	8	7.3333	6.5	6.3333	7	6	6.3333	7	7	6.3333	7.3333	7	8.3333	8.3333	10	11	10.5
4.5	6	5.5	7	7	8	8	9	8	10	8.6667	9.5	9.6667	11	11.667	10.667	12	11.333	12	12	10.667	11.333	11.333	10.333	9.6667	9	8.6667	8.6667	8.5	7.6667	7.5	7.5	8	8	6.5	6.3333	6.3333	6.3333	6.3333	6.3333	6.3333	6.3333	6.5	7.3333	7.5	9	8.3333	10	10	11.333
5.3333	6	5.5	5.5	6.3333	7.3333	8	7.6667	9	8.75	8.5	10.667	9.3333	11.667	10.5	12	10.5	12	10.333	12	12	10.5	10.333	10.333	9.6667	9.3333	9.5	8.3333	10	8	9	7.3333	7.3333	7.3333	6.5	6.5	7	6.3333	6.3333	7	7	6.5	7.3333	8	7.5	9	9.3333	9.5	10	12
6	6	6.6667	6.3333	6.5	7.3333	7.5	9	9	10	10	9.6667	9.6667	10.5	10	12	10	12.333	10.5	10.5	10.75	10.5	11	9.5	10	10	10	8.5	8.3333	7.5	9	7.5	7	6.3333	6.3333	6	6.5	6	6	6.3333	6	6.3333	6.5	7.5	7.5	8.3333	9.3333	9.3333	10	11.333
5.5	5.3333	6.6667	5.6667	7.3333	6.5	7.5	7.6667	8.5	9	10	10.667	9.6667	11	10.5	10.667	10.5	12.667	10.667	12	10.333	11.667	10.333	11	9.5	9.3333	9	8.5	8.3333	8	8	8	8	7.3333	6.5	6.5	6.3333	6	6.3333	6.3333	7.3333	7.3333	7.3333	7	8.3333	8.5	9	10	11.333	11.5
5.3333	6	5.6667	6	6.5	6.5	7.6667	7.6667	9.6667	8.3333	10.667	9.6667	10.5	10.333	11.333	10.667	12	12	12	10.667	11	10.5	10.333	10.333	10	10.333	9.3333	9.6667	8	7.5	7.5	7.5	8	6.5	6.5	7	6.3333	6.3333	6.3333	6.3333	6.3333	7.3333	7	7.5	9	9.3333	9.5	10.333	12	12
6	6	5.5	6	6.3333	8	7.3333	8.3333	8.5	9.3333	10	10.333	11.333	10.333	11.333	11	11.667	11	11	10.667	10.333	10.5	10.333	11	8.5	10.333	8.6667	10	7.6667	8.3333	7.3333	8	6.6667	7.3333	6.3333	6.5	7	6.3333	7	6.5	6.5	6.6667	7	7.5	9	9.3333	9.5	11.333	12	13
5.3333	6.3333	5.3333	7	6.3333	8	7.5	9	9	8.6667	10	9.5	10	11	11	10.5	12	11.333	12	10.5	10.5	10.667	10	10.333	10	10	8.6667	9.3333	9	7.5	7	7	7.3333	7.3333	6.3333	6.5	6.5	6.3333	6.3333	6.5	6.5	7.3333	7.5	7.6667	8.5	10	11	10.667	11.667	12.5
5.3333	5.5	5.5	8	6.3333	8	7.3333	9.3333	8	10.333	8.6667	11	11	10.667	12	11.333	11.333	11.333	12	11.333	12	10	11	9.3333	10.333	8.6667	8.6667	9	7.5	7.6667	8	7.3333	7.3333	6.3333	6	6.3333	6.3333	6.3333	7	6.5	7.3333	8	7.3333	9	8.5	10.333	10.333	11.333	13	14
6	5.5	6.3333	6.3333	6.5	7	7.5	9.3333	7.6667	9.5	9.3333	11.333	9.6667	11.667	10.5	11	10.667	10.75	12	11	10.667	11	10.5	9	11	8.6667	9.3333	8	8.3333	7.3333	8	6.6667	7.3333	6.5	6.5	6.3333	7	5.6667	6.3333	6.5	6.5	6.5	7.5	8.3333	8.6667	10	11	12	12.333	13.667
6	5.3333	6.3333	6	6.6667	8	7.6667	9	9.3333	9.3333	9.5	11	9.6667	10.667	10.333	12	10.333	12.333	11	11	10.5	10.667	11	10	9.5	9.3333	9.3333	8	8.3333	8.3333	8	7	7.3333	6.3333	6.5	7	6.3333	6.3333	7.3333	6.5	7.3333	7.3333	8.3333	8.3333	8.5	10	10.667	11.667	12.75	15
6	5.3333	7	7	8.6667	8	8.6667	8	10	10	9.6667	11	11	12	10.5	12	11	12	11.333	11.333	11	11.333	11	10.333	9.3333	8.6667	8.3333	9	9	7.6667	7.3333	7.3333	6.6667	6.3333	6.5	6.3333	6	6	6	6.5	7.3333	7.5	8.3333	8.3333	9.3333	10	12	13	13.333	13.667
5.3333	6.3333	6.3333	6.3333	8	8	8.5	8.3333	10	8.6667	10.667	10	10.75	10.5	11	12	11	12.667	10.667	11	11	12	10.333	10.333	9.5	10	8.3333	8.5	8.3333	7.5	6.6667	7.3333	6.3333	6.3333	6	6	6.3333	6.3333	6.3333	7.3333	8	7.5	9	8.5	9.6667	10	12.667	12.333	14.333	14
6	6.3333	5.6667	6.6667	8	7.6667	9	8.3333	8.6667	10.667	11	11	11.667	10.333	12.667	12	11.5	12	11	10.667	10.5	10.5	10.667	9.6667	10	10	8.5	9	7.5	7.3333	8	6.6667	6.5	7	6	6	6	6.5	6.3333	6.5	8	7.5	8.5	8.5	9.6667	10.333	11.5	12.5	13.333	14.5
5	7	7	7.6667	7.6667	8.6667	9	10	10	9.5	11	11	11.25	10.5	11	11.333	12.333	10.667	11	11.333	11.667	11	10	9.3333	9	10	9	8.3333	8	7.3333	8	6.5	6	6.5	5.5	6.3333	6	6.5	6.3333	6.6667	7	7.6667	8	10	9.6667	10.333	12.667	12.5	15	16
6.3333	6.5	7	8	6.6667	9.3333	7.6667	10.333	9	11	10.5	11	12	11.5	11.5	11.333	11.5	12	12.333	10.667	11.333	11	11	9.3333	9.3333	8.5	8.5	9	8	7.3333	6.6667	7.3333	6.3333	6.3333	6.3333	7	6.3333	6.3333	6.3333	8	7.3333	9	8	9.5	9.5	12	11.5	14	15	16
5.5	7	6.3333	8	8	8	9	9.5	8.6667	11	11	12	10.667	12	11.5	11.5	12	12	12	12	12	11	10.333	10	9.3333	8.6667	9.3333	7.5	7.5	8	6.5	6.5	6.5	5.5	6.3333	6	6.3333	7	6.3333	7.3333	8	9	9.3333	9.5	10.333	12	13	13.5	15.333	17
7	7	7.6667	8	7.6667	9	8.3333	9.5	9.3333	9.6667	10.5	12	12	11.75	10.667	12.333	11.333	11.5	12	11	12	10.5	10.333	10	9.3333	8.3333	8.3333	7.5	7.5	7.3333	7.3333	6.3333	6.5	6	7	6.3333	6.5	6.3333	7.3333	7.3333	7.5	8.5	8.3333	10	10.5	11.5	11.5	13.5	14.5	16
6.3333	6.3333	8	6.6667	9	7.6667	10	9	9.5	10	10.75	12	11.333	11.5	12	12.333	12	13	11	12	10.333	11	9.6667	9.5	9	8.6667	8	7.5	8	8	6.5	6.5	6.3333	6.3333	6	6.3333	6	6.3333	6.5	7	8.3333	8	10	9.5	10.667	12	12.5	14.333	16	16.5
7	7	6.6667	8	8	8.3333	9.5	10	11	10.25	10.5	11	10.667	12.667	11.667	13	11	13	12	12	11	11.333	9.5	10.333	10	8.3333	7.6667	8.3333	8	7	6.5	6.3333	6.3333	7	6	7	6.3333	6.3333	8	8	7.6667	9	9.3333	10.333	12	11.5	14	14	16	16.5
6.3333	7.3333	8	7.5	9	9	10	9.3333	10.25	9.5	12	11	13	11	12.667	12	12	11.5	11	12.333	10.667	10.667	9.6667	9.5	9	10	7.6667	7.5	8	7.3333	7	7	6.3333	6	6	7.3333	6.3333	7	6.5	7.5	8.3333	8.5	9.3333	9.5	11	11.5	13.667	15	16	17.333
5.5	7.6667	6.6667	7	8.6667	10	10	9.25	11	11	11.333	12	11.5	11.667	13.333	11.667	13	11	12	10.667	10.667	10	9.6667	9	8.5	8.5	7.5	7.5	7.3333	7.3333	7	6.5	6.3333	6	6.3333	6.5	6.3333	7.3333	7	7.5	8.3333	9	10	10.5	11.333	13	14	14.5	15.5	16.667
5.5	8	6.3333	9	7.5	10	9.25	11.333	9.6667	11	11	11.25	13.333	11.667	13	12	13	10.667	12.333	10.5	11.667	10.333	10.333	9	9	8.5	9	8	8	6.5	6.3333	7	6.3333	6.3333	6	6.3333	6	6.5	7.3333	8	8.3333	10	9	10.5	11.333	13	13.5	15.667	17	18.667
7	8	8	7.6667	8.3333	9.5	9.5	10.75	9.6667	12	10.333	12.667	12	13	11.75	12	11.667	11.667	11.333	10.667	11.333	10.333	11	8.6667	10	7.5	9	8	8	6.5	6.5	6.3333	7	5.5	6.5	6.3333	6.3333	8	8	7.3333	9	10	9.5	10.5	11	13.333	13.333	14.75	16.333	18.667
7.3333	6.6667	8.6667	8.3333	9	9.6667	9.6667	11	10.333	11	10.667	12.5	11.333	13	11.333	13	11	11.5	11	10.667	10.667	10.333	10	8.5	10	7.6667	8.3333	6.6667	7.3333	5.6667	7.3333	5.3333	7	6.3333	6.3333	6	7.3333	6.5	8	7.5	8.5	10	9.75	11.667	11.667	13	15	15.5	16.5	18.5
6.6667	6.6667	9	9	10	10	9.75	11	11	10.667	10.667	13	12	12	11.5	13	12	11.5	10.667	12.333	10	10	10	10	8.5	7.6667	7.6667	6.6667	6.6667	6.3333	6.3333	6.3333	6.3333	6.3333	6.5	6.3333	6.6667	6.5	8	7.3333	9	9.3333	11	11.333	13.333	14	14.5	15.5	17.25	18.5
8	7	9	8	8.6667	8.5	11	9.6667	11.667	10.5	13	11.25	11.75	13	11.5	12.5	11	13	12	12	9.6667	11	10	9.3333	8.3333	8.3333	8	6.6667	6.5	6.3333	6	7	6.3333	5.6667	7	6.3333	6.6667	6.6667	9	9	8.6667	9.5	10.5	11.333	13	14.333	16	15.5	17	18.667
6.5	7.5	8.3333	8	9.6667	10	10	11	11	10.5	13	12	13	11.667	13.333	11.5	11.333	12	10.667	12	11	10.333	10	9.3333	7.6667	8	8	8	7	6	7	6	5.5	6.3333	6.3333	7	6.6667	8	7.5	8	10	10	10.5	12	12.5	13.5	14.667	17	17.75	19.333
6.3333	8.6667	7.3333	8.5	8.5	9.5	9.75	11	12	12	12	12	12	11.667	13	11.667	13	10.667	10.5	10.667	9.6667	9.5	10	8.6667	9	9	8	7.3333	6	6.3333	5.5	7	5.5	6.3333	6.3333	7	6.5	7.5	7.3333	8.5	8.5	9.5	10.5	13.333	12.667	14	15.25	16.667	18.25	19.5
6.5	7.6667	7.5	8.75	10	10.333	9.3333	11.333	10.667	12	12.333	11.5	13	12.667	13	12	12.25	11	11.5	11	11	8.6667	9.5	8.3333	9	6.6667	7.3333	6.6667	6.5	6.3333	6.3333	5.5	6.3333	5.6667	6.3333	7	6.5	7.5	7.3333	8.5	9.3333	11	10.5	11.667	13.333	14.75	15.5	18.333	18.333	20.333
7.3333	8.3333	7.3333	8.5	9.6667	9.6667	9.5	12	11	11.5	11.333	12.667	11.667	13	12	12	12.667	11.667	12.333	11	11	10	9.3333	9	9	8	8	6.3333	6.3333	7	5.5	5.5	5.5	6.3333	6.3333	7	7.3333	8	7.6667	8.5	9.5	10.25	10.667	11.667	13.333	16	16.333	17.5	18.333	20.333
7.5	8	7.6667	9	8.6667	9.6667	9.6667	10.75	10.5	12	11.333	13	11.5	13.333	11.5	12.667	11.5	12	12	10.5	11	10	10	9	8.3333	7	7.3333	6.5	6.5	5.3333	5.5	5.3333	6.3333	7	6.3333	6.5	8	7.3333	8.3333	9.3333	10	11	12	13.667	14	15.5	16	17.5	19.333	21
8	7	9.6667	8	10.333	10	11	11.333	11	11	11	13	11.5	13	11.5	13	10.667	12.333	10.667	11.333	9.6667	9.6667	9	9	8	6.6667	8	6.3333	6.3333	5.6667	7	5.5	5.6667	6	6.5	6.3333	7.3333	7.5	8.5	9	9.5	10.333	12	12.5	13.75	14.667	17	17.5	18.5	20
7.5	7.5	9	9	10.667	10	12	11	12.333	11	12.667	12	11.5	12.333	11.5	12.333	12	12	11	10.5	9.6667	10	8.5	8.3333	6.6667	7.3333	6.6667	6.5	7	6.3333	6.3333	6.3333	5.5	5.5	7	6.5	8	8	8.3333	8.5	9.5	10.667	11.5	12.333	15	15.333	18	18.333	21	20.667
8	8	9	8.5	10	9	11	10.5	11.5	10.667	12.667	12	13.333	11.333	12.333	13	12	10.667	10.5	10.5	10	9.3333	9	8.5	8	7	7	6.5	5.6667	7	5.5	7	6	7	6	6.6667	7.5	7.5	9	10	9.6667	10.5	12.667	13	13.667	15	18	19	21	21
8	8.6667	8.3333	9.6667	10	9.6667	11	10.5	12.667	10.667	12	11	13	12	12	12	11	10.333	11	9.6667	9.6667	8.6667	9	9	8	8	6.3333	6.5	5.6667	6	5.5	7	6.3333	6.5	6	6.5	7.3333	8.3333	8.5	10	10.333	11.667	12.667	14	15	15.75	16.667	18.25	20	21
8	8.25	7.6667	9	8.6667	11.333	9.6667	10.5	11	12	12	10.667	13	11	13	10.5	11.667	10.25	10.5	9.6667	9.5	9.6667	8.3333	8.3333	7.5	6.6667	6.5	6.5	7	5.5	6.3333	7	6.3333	7	6.5	6.6667	8	9	8.5	9.5	10	11.25	12.333	13.667	14.5	16.667	17.5	20	21	21.75
7	8.3333	7.6667	10	9	10	9.5	12	10.667	12.667	10.333	13.333	11.333	11.25	12	10.667	12.333	9.6667	10.333	9.5	10.333	9	9.3333	7.5	7.5	6.3333	7.3333	7	7	5.5	5.5	5.5	7	7	6.5	6.5	7.5	9.6667	8.5	9.6667	10.667	11.75	12	13.75	14.5	16	18	18.667	20.5	23
7.75	8	9	10	9.25	11	11	10.667	11.333	11.5	11	12	10.667	11.5	10.667	12	10.667	10.667	11	9.5	10	9	8.5	8	7.5	6.5	6.3333	7	6	6.3333	7	5.5	6.3333	6.3333	7	6.5	7.5	8.3333	9.6667	10.333	10	12	13.333	14.333	14.667	16	17.5	19.5	21	22.25
7.75	7.6667	9.3333	8.6667	9.5	9.5	11	11.667	10.667	12.333	11	12.667	12	11.5	10.667	12	10.25	11.667	9.6667	11	8.6667	8.5	7.6667	7.6667	7	6.6667	7.3333	6.3333	7	6.3333	6.3333	6.3333	7	7	8	6.3333	7.6667	8.3333	10	9.5	10	12	14	14.333	16.333	17	17.333	20.667	20.75	23.25
8.6667	6.6667	8.75	8.5	9.6667	9.3333	11.333	9.6667	12	10.667	12	12	11.25	12.667	10	11	11	10.5	10	9.5	8.5	9.3333	9	8.3333	8	8	6.3333	7	6.3333	7	6.3333	5.6667	6.5	6.5	6.6667	8	9	9	9.6667	10.333	11	11.667	13.5	14.333	17	16	17.667	19.333	22	22
8.3333	7	9.6667	8.3333	10.667	10	11	11	11	10.333	11.5	10.667	12.333	10.667	10.75	10.667	10	10	9.3333	9.5	9	9.3333	7.5	7.5	6.5	7.3333	7	6.5	5.5	7	6.3333	7	7	6.6667	6.3333	8	8.3333	8.5	10	9.6667	11.667	11.5	12.667	13.667	16.333	18	18	19.5	21.5	23
7.5	8.6667	8	10	10	9.5	11	9.6667	11.667	10.333	13	10.667	11.5	10.5	12.333	10	10.333	10	9.5	8.6667	8.6667	8.5	7	7.5	6.6667	7.3333	7	6	6.3333	6.5	6.3333	6.3333	6	6.6667	7.3333	8	7.5	10	10	11	11.333	12.667	13	14.75	15.5	16.667	18.75	19.5	21.5	22.333
8	9	9	9.5	8.6667	11	10.667	10.5	12	10.5	12	10.333	12.667	10.667	12	10	10.5	10.667	10.333	10	8.6667	9	7.5	7.3333	6.5	6.6667	6.3333	6.3333	5.5	7	6.3333	7	6.3333	8	6.5	7.6667	7.6667	9	10	11	11	13	14	15.667	16.333	18	18.5	20	21.667	23
7	9	9	9.25	8.6667	11	9.6667	12	10.5	12	10.667	11.667	11.25	10.667	10.667	10	10.5	10.667	10.667	8.5	9.3333	8.3333	8	6.6667	7.3333	6.3333	6.3333	5.5	6.3333	5.6667	7	5.6667	6.3333	6.5	7.6667	7.3333	8	8.6667	9	10.667	11.333	12.5	13.333	15	15.5	17.5	18.5	21.667	23	24.333
8.3333	8.3333	8.5	9.6667	10	10.667	9.3333	11	9.75	11.25	11	12.333	10.667	11	10.5	10.5	11	9.5	9.5	8.6667	8.5	7.3333	9	8	8	7	6.5	6.3333	7	6.3333	6.3333	6.3333	6	6.3333	8	7.3333	9	8.6667	9.5	10	11.667	13.667	14	15.25	15.75	18.667	18	20.5	21.333	23
7.6667	7.3333	9	10	10	10.333	10	11.667	10.333	11.333	10.333	12	10.5	12	9.75	11.667	9.5	11	10	9.3333	8.3333	7.6667	7.6667	8	7.3333	6.3333	6.3333	7	6.3333	5.6667	7	6.3333	6.3333	6.3333	7	8	8.6667	8.5	10.667	11.333	11	12	14	16	17	18.667	18.5	21	22.25	22.667
8	8	9	8.5	10.667	10	11	9.6667	10.75	10.667	10	10.5	10.5	12.333	11	10.5	9.5	9.5	8.75	9	9	7.6667	7.6667	8	6.3333	7	6.3333	7	7	5.3333	7	5.6667	6.5	6.5	8	8	9	8.3333	9.5	10	11.5	12	13.667	15.333	17.333	17.5	19.5	22	21.5	24.667
8	7.5	10	8.3333	9.5	9.5	9.6667	10	12	9.6667	11.333	10.333	10.333	10.5	10.5	11	9.6667	9.75	9.3333	10.333	9	9	6.6667	8	7	6.5	5.5	6.3333	6	7	5.5	6.3333	7	6.5	7.3333	7.5	9	8.6667	9.5	10.5	11.5	12.5	14.667	14.667	16.5	17.5	19.5	21	23.5	23.5
7.3333	9	9	10	10.333	9	11	9.3333	12	11	11	10.25	12	10	11.333	10.667	10.333	9	9.3333	8.75	8	7.6667	8	8	6.3333	7.3333	5.5	7	5.5	6.3333	6.3333	6.5	7	7	6.5	8	8.3333	9	10.333	10.333	13	12.667	13.667	14.333	17.333	18	19.667	20.5	22.5	23.5
6.6667	8.6667	7.6667	8.5	8	10.333	9.6667	9.6667	10.5	9.6667	11.333	10	11.667	9.6667	10.25	9.5	10.333	8.6667	10	8.3333	9.3333	7.5	7.3333	7.3333	6.6667	6.5	5.5	6.5	6.3333	7	6.3333	7	7	8	8	8	9	8.75	9.5	11.25	11.5	12.667	13.667	16.333	16.333	18.5	19.5	20.5	23	23.75
8	9	7	8.6667	8.5	9.5	10	10.5	11	11.333	10.333	11.333	10.667	10	10.5	9.3333	11	10	10	9	8.6667	7.5	7.6667	8	6.5	6.3333	6.3333	5.5	6.3333	6.3333	7	6.5	7	7.3333	7.3333	7.6667	7.6667	10	9.5	12	11.667	13.25	13.667	15.75	16	19.5	20.333	20	22.667	23
8	7.5	9	9.6667	8.5	9.6667	9	11	11	11	11	10.667	10.333	11.333	10	11	9.6667	9.5	9	8.6667	9.3333	7.3333	8.3333	7.3333	8	7	6.5	5.5	6.3333	5.5	6	6.3333	6.3333	6.5	7.5	7.5	9	10	11	11.333	11.5	14	15	15.5	17	19	18.667	21.25	22.5	25
7.5	7.3333	9	8.5	10.333	10.667	10.667	11	9.6667	11.667	9.6667	11.667	10	10.667	10.25	11	9.5	10.333	10	9.6667	9	7.6667	9	6.6667	8	7	7	7	7	5.5	7	7	6.5	6.3333	8	7.5	8.5	8.6667	10.667	11.333	12.667	12.5	14	15.667	18	18	19.25	22.333	23	25.5
7.5	7.3333	9	8.5	10	9.3333	11	9.6667	10.667	10.5	10	11.667	10	12	9.6667	11.333	9.5	9.5	8.6667	8.75	9	9	7	8	6.3333	7.3333	6.3333	7	6.3333	5.5	7	5.5	6.3333	6.6667	7	7.5	9.3333	8.6667	11.333	10.333	13	13.333	14.25	17	18	18.5	19.333	21.667	22.5	25.5
7.6667	7.5	9	9	10.333	10	11	9	10.667	11	11.333	10	11.333	10	10.5	10.25	9.6667	10.667	8.3333	10	7.6667	9	7.3333	7.5	6.5	6.5	6.5	6.5	6.3333	7	7	7	6.5	6.6667	7.3333	7.5	9.3333	9	11	11	13	12.75	13.667	16	18	18.5	20.333	21.333	22.333	24.5
8	8.6667	8	8.5	10.333	9	11.333	9.5	11.667	10	11	10	10.75	11	10.5	9.6667	11	9.6667	9.5	9	8.6667	9	7.3333	8	6.3333	6.5	7	7	6.3333	7	6.3333	6.5	5.6667	8	6.5	9	9	9	9.6667	11	13	12.75	14.5	15.5	18.333	18	20.5	20.667	23.75	24.667
6.6667	9	9	10	10	9.6667	10.667	10.667	11.667	10	12	10	11.667	10	10.75	10	11	10	9.5	8.6667	9.3333	7.6667	7.3333	7.3333	6.5	6.3333	7	7	5.5	7	5.6667	7.3333	7	8	6.6667	8	8.3333	9.5	10	11	12.333	14	15	15.333	17	18.25	20.667	20.667	23.5	24.75
7	9	7.6667	9	8.6667	11	9.5	11	10.333	11.333	10.5	10.5	10.75	10.5	12	9.3333	11.333	8.3333	10.667	8.5	8.5	8	7.5	8	8	6.3333	7.3333	7	6.3333	5.6667	7	6	6.3333	8	8	7.6667	8.3333	10.667	9.3333	12.333	13	13.75	14.5	15	17	18.75	19.667	23	24	25
8	9.3333	8	9.6667	8	10	9.3333	10.5	11	11	10.333	12.333	10.333	12	10.25	10.5	11	9.5	10.667	8.6667	9	7.6667	9	7	8	6.3333	6.5	7	6.3333	6	5.5	7	6.5	7.3333	7.3333	8.3333	9	9.5	9.6667	12	11.667	14.667	14	16.25	16.667	19.5	19.667	21.75	22.333	24.667
7.5	7.5	9.6667	10	10	11	11	10.5	9.6667	12	10	11.5	10.5	10.667	10	11	11	10.667	9.3333	10	8.6667	7.5	7.6667	8	8	7.3333	7	7	7	5.3333	7	7	6.5	6.3333	7.6667	7.5	8.5	8.6667	11	12	13	13.5	14.75	17	17	19.667	19.333	22.333	22	26
8	7.3333	8.6667	9	10	9.5	11.333	10.333	10.5	10.667	11.667	12	10.667	11.667	10	10.5	9.6667	11	9	9.25	8.6667	9	7.3333	8	8	7.3333	6.3333	7	7	7	7	6	7.3333	6.5	8.3333	7.6667	9.6667	8.6667	10.5	10.667	12	13.333	14.25	15	17.5	19	20.25	21.333	22.5	25.333
8.3333	7.6667	9.6667	8.3333	9.6667	10	12	10	11	10.5	12	10.667	12	12	10.333	10.75	9.6667	11.333	9	10	8.25	8.6667	7.3333	7.5	6.6667	6.5	6.5	6.3333	5.6667	7	6.3333	6.5	6.3333	6.75	7.5	7.6667	8.5	9	10.667	11	13.333	12.667	15	15.667	17.5	19	20.25	22	22.333	24.5
7.3333	8.3333	8.5	8.5	10.333	9.6667	11.333	9.6667	11	11.25	12	10.667	11.25	10	11.333	10.333	10.5	10	9.5	9.5	8	9	8	8	6	6.6667	7	7	7	6.5	5.6667	6.5	7	7	7.3333	9	8.5	9.5	11	10.667	12.333	12.75	16	15.5	18.333	18	21.667	21	23.75	24.333
6.6667	9	8.3333	9.5	9.3333	11	10.667	11	12	10	12.333	11.667	12.333	10.667	11.5	11	11.333	9.6667	10.667	8.6667	8.5	8.3333	7.6667	8.3333	6.5	6.5	7	7.3333	5.6667	7	5.6667	7	6	8	6.6667	8.25	7.6667	9.75	11	11.5	13	13	16	16	17	18.5	21	20.75	23.333	23.667
7.3333	9.3333	7.6667	9.5	10	11	9.5	11.5	10.5	12	11.667	12.667	13	10.667	12.667	10.333	11.667	9.5	10.333	8.6667	9.3333	9	9	7.5	8	6.5	6.5	6.3333	5.5	6.3333	7	6.3333	6.6667	8	7	9	7.6667	10.333	9.6667	11.5	11.333	13.25	13.667	16	16.667	19.667	21	22.333	23.667	23.667
8.6667	8	8	10.667	8.6667	11.333	9.6667	12.333	12	11.75	10.667	11.75	12	11.5	10.667	12	10.667	9.3333	11	10	10.333	7.6667	8.3333	8	7.5	6.5	6.6667	6.5	6.3333	5.5	7	6.3333	6.3333	8	7.5	7.3333	9	10	10	12	12.25	15	14	17.667	16.5	19	21	22.25	23	24.333
7.6667	8.3333	10	9.3333	11	10.5	10.5	12	10.667	13	12	13.333	12	12.25	11	12	10.333	10.5	9.6667	8.6667	10	7.6667	8	7	8	6	7.3333	7	7	5.5	6.3333	7	7.3333	6.5	7.6667	7.3333	8.6667	9.3333	10	12	13	14	14.75	17	16.75	18.333	19.75	22.667	22.5	26.667
9	7.3333	10	10	11	11	11.333	10.667	12	13	12	12.667	10.667	13.667	10.667	11.5	10.25	10.667	10	9.3333	9	9	9	8	6.6667	6.5	6.5	5.6667	7	5.5	6.3333	5.6667	6.5	6.3333	7.3333	7.6667	9.6667	8.6667	10.5	10.667	12.5	14	14.333	16.333	16.667	19	19.333	21.5	22.75	25
9	8	10	10	10.5	9.6667	11	11	11.75	11.333	12.667	12.333	11.667	11.5	11	12.667	11	11.667	9.3333	11	9	8.5	7.5	7.6667	6.6667	6.5	7	6.5	7	7	6.3333	7	6.5	7	7.5	7.5	9.3333	8.75	11.333	10.5	13.333	13.333	15	15	17.5	19	19.667	21.333	24	24
7.3333	9.3333	10	10	11	9.6667	12	10.667	11.5	11.5	12	12	12.25	12	12.667	11.333	11.667	10.5	9.5	11	8.3333	9.3333	7.3333	8.3333	6.3333	7.6667	7	6.3333	5.5	6	5.5	7	7	7.3333	7.3333	7.5	9.3333	10	10.333	10.75	13	13	16	15.25	19	19.333	19.75	21	23.25	25
7.5	9	9.3333	9.6667	10.333	11.333	12	11.667	11.75	11.5	13.667	11.333	13.333	11	13.333	10.667	11	10	11	9.5	10	8.5	7.6667	7.5	6.3333	6.6667	5.6667	7	5.3333	7	7	7	5.6667	8	6.6667	7.5	7.6667	10	11	10.5	12.333	14	14.5	17.333	17.667	19	20.5	22.333	25	24
7	10	8.3333	11	10.333	12	12	11	11.333	13	12	13	12.333	11.667	12.667	12	12.667	9.6667	11	8.75	9.5	8	9	7.3333	8	6.3333	6.5	7	7	5.6667	5.5	7	7	7.3333	6.6667	9	7.6667	10.333	9.3333	11	11.333	14.667	14.333	16	18	19.667	21	22	24	25.333
9	8.5	8.6667	10.333	9.3333	11.5	10	12	11.667	12	13	13.667	12.333	13	11.5	12	12.333	10	11	10	10	7.6667	9.3333	6.6667	8	6.5	6.3333	7	6.3333	5.3333	6.3333	6.3333	7	6.3333	8	7.5	7.6667	8.6667	10	11.667	12.333	14.333	13.5	17	16.333	20.667	19.667	20.667	22.75	24.333
8	8.3333	10	9.6667	10.667	11.667	12	12.667	11	13	11.333	12.5	11.5	12.667	11.5	11.5	10.333	10.5	11	9.3333	10	9	9	7	8	6.3333	7.3333	5.6667	7	5.3333	7	5.5	7	7	7	7.3333	8	8.5	9.5	11.333	12.667	13.333	14.25	17.333	16.5	18.5	19	22.25	21.667	23.667
9.3333	9	9.5	9.6667	10.75	10.5	12.333	11.5	13	13.333	11.667	13.667	11.333	13.667	10.667	13	10.75	11.667	10	10.667	9	9.3333	9	7.5	7.5	6.5	6.3333	5.3333	6.3333	5.5	6.3333	5.3333	7.3333	6.3333	7.6667	7	9	8.3333	11	10.333	11.75	12.5	14	16	17.5	19	20.333	21.5	23	26
9	7.6667	10.333	9.3333	10.75	10.5	11.5	11.5	13	13	13.333	12.5	12	13	10.667	12.667	10.667	12.333	9.6667	9.5	8.6667	8.6667	8	8.3333	6.6667	6.5	6.3333	6	6.3333	6.3333	5.5	7	7	7	7.3333	7	8.6667	9	10.333	10.25	13	12	15	14.667	17	19	19.333	22	21.667	24.5
8	9.3333	9.3333	9.5	12	10.333	12	11.333	12.5	11.667	13	11.75	12.667	13	12.667	11.333	12	10.667	10	10.333	8.3333	10.333	8	8.3333	6.6667	6.6667	6	7	5.5	5.6667	5.5	6.3333	6.3333	6.5	7.3333	8	9	8.5	9.5	10.5	11.667	13	15	14.667	18.667	17.333	20	20.333	23	23.667
7.6667	9	9.3333	11	10.333	12	12	11.5	13.667	11.667	14	11.333	14	11.25	12.5	11	11.667	10	11	11	9.3333	10	7.6667	9	6.5	7.6667	7	7.3333	5.6667	7	5.3333	7	5.5	7	6.3333	8.6667	7.5	8.75	9.5	10	12	12	13.667	16	17.25	18.667	19.25	19.667	24.5	23
7.6667	10	10	11.333	11	11.5	11.667	13	11.667	13	14	12.25	13.667	11.5	13.333	11	12.667	11	10.75	9.3333	10	9	8.5	7.6667	7.3333	6.6667	7	6.3333	5.5	7	5.5	6.3333	5.5	7.3333	6.3333	8	7.6667	10	10	10.75	10.333	12.5	14	15	17	17.667	19.5	20	22.667	24
9	10	10.667	11.333	9.6667	11.75	11	12.75	11.5	12.5	12	13	12.5	12.5	12.25	11.333	12.667	10	11.333	9	10	8.5	9	8	8.3333	6.5	6.6667	7	7	6.3333	6.3333	6.3333	7	6	6.6667	7.3333	8	10	9	11	11	14	13.333	15.75	15.667	18	18.667	20.75	22.75	24
8.5	9.3333	10.667	11	11	12.333	12	14	11	14	12	14	12	12.5	12	11.667	12	10.667	10.333	9.5	9.5	8.3333	9	7	8.3333	6.6667	7.3333	5.6667	6.3333	5.5	7	5.3333	7	7	6.6667	7.3333	7.6667	9	8.6667	10.333	11.333	13	12.75	16	16.667	19.333	20.5	22.333	21.333	24
8.5	8.6667	10	10	10.667	11	13	12.5	13.333	13.667	12.333	14.333	12	13.333	11.333	13	10.667	11	11	11	10	10	9	8	7.5	8	6.5	5.5	7	5.3333	6.3333	5.5	7	5.6667	8	6.6667	7.75	7.6667	9.5	9.6667	11.333	13	14.667	14.5	15.333	18	18.667	21.75	22.25	26
9.3333	8.6667	11	9.6667	12	10.667	11.667	11.5	12.5	12.5	13.667	13.333	12.5	12.333	11.667	13.333	10.333	12.667	11	11.333	9	9	8	9	8	7.3333	6.3333	6.5	7	6	5.5	5.5	7	6	6.6667	7	7.6667	8	10	9.6667	12	11.667	15	14.333	16.25	17.667	18.333	21.667	21.333	24
8.3333	10	11	11	11.667	10.667	13.333	13	12.75	11.667	13	12.5	14	12.5	12.667	11.667	11.25	12.333	10	11	8.6667	10	7.3333	9.3333	6.6667	8	6.3333	7	5.6667	7	5.5	7	5.5	7	6.5	8	7.5	7.6667	10	9.6667	12	13	14.667	15	17	16.333	20.333	19.667	23	23.333
9	9.25	10	11	11.333	12.333	12.333	11.5	13.333	13	14.333	11.667	14	11.667	12.5	11.5	11.667	10.5	11	10.667	9.3333	10	9	9	6.6667	8	7	7	5.6667	7	5.6667	7	5.6667	7.3333	5.6667	7	6.6667	8.5	8.6667	10	11.333	11.333	14	14.5	16.5	18.333	19.333	19.5	23.667	22.667
9	10.667	9.3333	10.75	10.333	12	11.667	12.5	12.667	13.667	14	12	13	12.5	14	10.667	13.333	9.6667	10.667	10	9.5	8.6667	8.5	9	8	8	6.5	6.3333	5.5	5.5	6	6.3333	5.6667	7	7	7.3333	8	8.5	8	10.333	10.333	11.75	12.5	14.75	16.333	18.333	19.75	21	22.5	23.5
9	10.333	9	11.333	10.667	11.75	11.333	12	12	13.5	12.667	13.333	12.667	13	12.75	11.5	13	10.667	11.667	9.6667	10.333	8	9.3333	7.5	8	6.6667	7.3333	6.5	6.3333	6.3333	5.5	6	5.3333	6.3333	6.3333	8	8	9	8.5	11	10.5	13	11.667	16	14.667	18	18	20.5	23	22.667
8.75	10	11	10.333	11	12.333	11	13.667	11.5	14	12.667	14	13	13	12.5	13	11	12	10.333	9.75	10	8	9.3333	7	8.6667	6	8.3333	5.6667	6.3333	6	5.5	5.6667	5.5	6.3333	6.3333	6.3333	6.6667	8.3333	8.6667	11	11	13	12.5	15.667	15.25	19	17	21.333	20.667	24.5
10	10	10.25	10	12	11.5	12.667	13.333	12.5	13.667	12.333	14.333	11.667	13.667	11.333	13.333	10.667	12	10.5	10.5	9.5	10	9	7.5	7.6667	6.3333	7.3333	5.6667	7	6	6.3333	5.5	7	5.5	6.3333	6.3333	8	7.3333	9	8.6667	10.5	12.333	12.333	14.333	14.667	17.25	18	20	21.25	24.667
10	8.5	11	9.6667	12.333	10.667	13.333	13	12.5	12.333	13	12.667	12.5	12.667	11.5	13.333	11	12.333	10	11.333	10	9.3333	8.25	8.3333	7.5	8	7	7.3333	5.6667	6.3333	7	5.5	6.3333	5.5	6.3333	6.3333	7	7.25	9.6667	10	12	10.667	13.25	13	15.5	18	17.667	21	20.333	23.5
8.5	10	10.333	11	12	10.333	13	11.667	13	12	13.25	12.5	13.333	13	13	12.333	12	11.25	11	11.667	10	10.333	8	9	7	7.3333	6	6.5	7	6.3333	5.5	5.5	5.5	6.3333	6.3333	6	6.5	8	9	10	11	11	14	12.667	17.333	16	19.667	19	21.5	22
8.3333	8.75	9.5	11	12	12.667	13	11.333	14.333	13.5	14	12	13.667	12	13.667	11.667	11.667	12	12	10.333	10	8.6667	7.6667	9	7.3333	8	6.3333	7	5.3333	7	5.6667	5.5	6	5.5	5.6667	6.5	6.5	7.6667	7.5	9	11	11	13.333	13.5	16.667	16.25	20	19.5	23.667	22
9	10	10	10.5	10.5	11.667	11.5	13	12.5	12	14	13	14	11.667	14.333	11.667	12.667	10.25	11.5	10	11	10	8.5	7.6667	8	8	6.5	7	6	7	5.3333	6.3333	5.3333	7	5.3333	7	6.3333	9	7.3333	10.333	9	12	12	14.25	16	16.333	19	19	22.5	22.25
9	10	10	11.333	9.6667	12.333	11.333	13	11.667	12.667	13.333	14	12.333	13	12.5	13	12.5	10.333	10.5	9.6667	11	8.6667	9.6667	8	7.5	6.6667	7.3333	7	6	6.3333	5.5	5.3333	5.5	6.3333	6.3333	6.5	6.5	7.6667	7.75	10	9.5	11	11	15.333	14.333	18.333	17.333	20.75	22	22
9	8.5	10.333	10.333	11	11.5	11.5	13	11.667	14	11.667	13	11.667	12.667	12	12.5	12.667	11.5	12.333	11	10.5	8.6667	10	8	9	6.6667	7.3333	6.3333	7	5.6667	5.5	5.5	5.5	6	5.6667	6.3333	6.3333	7.3333	7.6667	8.5	9.5	11	11.75	15	15	18	17.5	21.667	20	25.333
9	8.3333	9.5	10.333	11.667	10.667	12	12.5	11.667	13	12.333	14.333	12	13.667	11.667	13	11.5	11.333	11	10.667	11	9.5	10	9	7.6667	6.6667	8	7	7	5.3333	6.3333	5.3333	6.3333	6	7	5.3333	6.6667	6.6667	8.25	8.3333	10	11.667	11.333	13.667	14	16.667	17.75	20	20.5	23.5
9.3333	8.3333	10	9.3333	11.667	10.667	11.5	11.667	12.25	12.333	13.333	12.667	12	13.667	12	13.667	10.667	13	10.333	10.667	9.25	11	9	8.5	7.6667	7.3333	8	6.3333	7	5.5	5.6667	5.3333	6.3333	6	7	5.6667	7.3333	7	9	8	11	10	12	14	15	17	17.333	19.5	19.667	22.667
8	9.3333	10	11	11	10.333	12.667	10.667	13	13	12.333	12.5	12.5	12.5	12	12.5	11	11.333	10.333	11.333	9.5	10.667	8.5	9.3333	7.5	8	6.5	6.5	7	5.5	6.3333	5.5	5.3333	5.3333	6.3333	7	6.5	8	7.6667	9	9.3333	11	13	13	14.75	15	19	18.333	21.25	22.5
8.3333	9	9	10	10.333	10.5	11.5	12.333	12	13	13.667	13.333	13.667	11.333	12.75	13	12.333	12	11	10.667	10	11	8.3333	9.6667	8	7.75	6.6667	8	5.6667	6.3333	5.5	6.3333	5.3333	5.6667	5.5	7	6.3333	6.6667	7.3333	9.3333	10	11	13	12.333	14.667	15.25	18	19.667	22	21.333
7.3333	8.5	8.3333	9.5	9.6667	11	11.333	12.667	12.333	12.333	12.5	13.333	14.333	11.667	13.667	11.667	13	11.25	11.5	10.25	11	11	10	9.3333	9	7.6667	6.5	6.6667	5.6667	7	5.3333	6.3333	5.3333	6.3333	6	7	5.6667	7	6.5	8.5	8.3333	10.25	10.667	12	15	15.333	19	17.333	20.5	20.75
8	9	10	10.667	9.3333	12	10.333	12	11.5	12	13	13	12.5	13	13.333	11.5	13	10.667	12.667	10	11	9	10	8.5	9	7.3333	6.6667	6.5	7	6.3333	6.3333	6.3333	6	5.5	6	6.3333	5.6667	8	7	8.6667	8.25	11.667	10.667	12.75	13.333	16	16.333	18.667	21.667	20.667
7.5	8	9.3333	9.3333	10.333	11.333	10.333	13	10.667	13.333	11.333	12.5	13	12.5	13	13	11.667	11.5	11	11	10.667	9	10	8.3333	9.3333	7.3333	8	6	6.6667	5.6667	7	6	5.5	5.5	5.5	6.3333	7	6.5	7	8	9.3333	10.5	11	12.5	13.5	15	16.333	20	18.667	23.333
7.5	9	8.5	10	11	10	10.5	12	12.333	12	11.5	13.333	11.333	14	11.667	12.5	11.667	11.5	10.667	11.333	11	10.333	9.3333	8.3333	8.5	7.3333	8	6.3333	7.3333	5.6667	6.3333	5.3333	6.3333	4.6667	5.5	5.3333	7	6.3333	8	9	8.6667	10.333	11	12.333	13.5	15.25	17.333	18.75	19.5	22.667
8	7.6667	9.3333	8.5	9.5	11	10.667	12	12	12	12.333	12.333	12.667	13.333	11.667	12.5	11.333	12.667	10.333	12	10.667	10.333	10	10	8.3333	7.5	7.3333	6.5	6.3333	5.6667	7	5.6667	5.6667	6	6.3333	5.3333	7	6.3333	8	7.3333	10	8.6667	11.667	11	13.25	14.5	15.333	19	20.5	22.333
7.3333	8.3333	9.3333	8.5	10.333	9.6667	11.333	10.667	12.667	12	13	13	13	13	13	12.333	11.667	12.667	10.667	12	10.333	11.333	9	10	7.6667	9	7.5	7.3333	7	6.3333	5.5	5	5.5	5.3333	5.3333	5.5	6.5	6	7.3333	8	10	10	12	11	14.333	14	16.75	16.667	19.5	20.333
6.5	7.5	8	10	9.3333	11	12	10.5	12.333	11.5	12	11.667	13.667	13	12.5	13	12.25	12.667	11.5	10.667	10	10.333	10	9.5	9	9.3333	8	7.5	6.3333	7	5.6667	6.3333	5.3333	5.5	6	5.5	5.6667	6.3333	6.3333	7.6667	9	9.6667	10.667	12	13.5	13.5	18	16.333	20.667	19
6.3333	9	7.3333	8.6667	8.6667	11	10.5	11.333	11.5	12	11.75	11	12.5	11	13.333	11.667	12.667	11	13	11	10.333	11	9.5	9.5	8.5	8.3333	8	7.6667	6.6667	7.3333	5.3333	6.3333	5.3333	6.3333	5.3333	6.6667	5.3333	7	6.3333	8.3333	7.6667	8.6667	10	11.5	13.333	15	17	16	20	20.333
7.3333	8.3333	7.5	8.25	8.6667	10.667	11	11	12	11.5	13	13	12.333	13	13.333	13	12.5	10.667	12.667	10.667	12.333	9.6667	10.333	8.6667	9.5	8.5	7.5	8	6.5	6.5	6.3333	6.3333	5.3333	5.5	6	6	5.5	7.6667	6.6667	8.3333	7.6667	10.333	10	11.75	11.667	13.333	15.5	16.25	18.5	18.333
6.5	7.3333	8.3333	8.5	9.6667	10.333	10.333	12	10.667	11.5	11.333	13	12	12.5	13.333	13	13	12.667	12.25	10.5	12	9.6667	11	8.6667	10.333	8	9.3333	7	8	6.5	6.3333	5.5	5.3333	6.3333	5.3333	5.5	5.5	6.3333	7	7.5	8.6667	9	9.5	12	11.5	15	14.333	18	17	20.667
6.5	8	7.6667	8.3333	8.6667	9.5	10.333	11	11	12	11	13	11.333	12.5	11.667	12.667	11.5	13	11.5	12	11.333	11	11	9.5	10	9	9	7	8	6.5	7.3333	5.3333	6.3333	5.3333	5.5	5.3333	5.5	7	6.6667	8	7.6667	8.6667	9.5	11.333	12.667	13.667	14.5	16	17	20.5
7.3333	6.6667	7.5	8.3333	10	8.6667	9.5	11	10.5	11.5	12.333	12.333	12.333	13	13	13.333	11.333	13	11.5	12	10.667	10.5	9.6667	9.5	8.6667	8.5	8.3333	8	7.3333	6.3333	6.5	5.6667	6.3333	6	6.3333	6	6.3333	5.5	7	6.6667	8.6667	8	9.5	10.667	11.25	14	14	17	16.667	19.333
7.3333	7	7.3333	8.6667	8.5	10	11	9.6667	10.5	10.667	11.25	12	11.667	12	13	12.5	11.5	12.25	11.667	13	11	11.667	9.6667	11	9	9	9	8.3333	7.5	7.3333	6.5	6.3333	6.3333	5.5	5.5	6	5.5	6.3333	7	6.3333	7.6667	7.6667	9.5	11	11.667	12.667	14	15	17	20
6.3333	6.3333	7	7.6667	8.3333	9.3333	10.333	10.333	12	12	12.333	11	13	11.667	13	11.667	11.5	13	12.333	11.5	11.333	11.333	10	11	9.3333	10.333	9	9	6.6667	8	6.5	7	5.5	5.5	5.3333	5.3333	6.3333	7	6.5	8	8.3333	9	9.5	9.6667	11.5	12.667	14	14.5	17.667	17.667
5.5	6.5	6.5	7.6667	8	8.5	9.3333	10.333	10.333	11	11.5	12	13	11	13	11.667	13	13	11.667	11.5	11.333	12	11	11	9.3333	10	9	8.3333	7.3333	7.5	6.3333	7.3333	5.3333	7	5.5	6.3333	5.3333	7	6	6.5	8	7.6667	9.3333	9.6667	12.333	11.5	15	15	16.667	16.667
6.3333	6.5	6.5	8.3333	7.5	9.3333	8.6667	9.5	11	10.667	12	12	11.5	12	12.5	12.333	13	11.667	13	10.333	12.667	10.667	11.667	9.6667	11	10	8.5	9	7.3333	7.6667	6.3333	6.3333	6.3333	7	5.3333	6.3333	5.3333	7	5.6667	8	7.3333	9.3333	8.3333	11	10.333	12	13	14.25	17.667	16
5.5	6	7.3333	7	8.3333	8.5	8.5	9.6667	11	11.333	10.333	11.5	11.5	11.667	13	11.5	12.5	13	12.5	11	11.5	10.667	11.667	11	11	10	9	9	8.3333	7.5	6.5	6.5	6.3333	6.3333	5.5	6.3333	5.3333	6	6.3333	7.3333	7	8	7.6667	11	10	13	12.25	15.333	16	17.25
5.5	6	6.5	7.3333	7.5	8.3333	9.3333	9.3333	10.667	10.333	10.5	12.333	11.333	13.333	13	13.333	11.667	13	13	11.5	11	12	12	11	11	9.3333	10	7.6667	9	8	8.3333	6.3333	7	5.5	6.3333	5.5	5.5	5.5	5.6667	6.5	7	8.3333	9	9.3333	9.3333	11.667	11.5	14.667	14.5	17.667
6.3333	7	6.3333	7	7.5	7.5	8.5	10	10.333	10.333	11.333	11.333	12	13	13	13	11.667	13	11.667	13.333	11.5	12	10.75	10.333	11	9.3333	9.3333	9.3333	8.3333	7.5	7.5	6.3333	6.5	6.3333	7	5.5	6.3333	5.3333	7	7	6.6667	7.3333	7.6667	8.3333	9.6667	11	11.667	15	13.333	16.667
6.3333	5.5	6.3333	8	7.5	7.6667	9.3333	10	9.3333	9.6667	10.667	10.5	11.5	12.333	12.333	13	13	12.333	11.5	13.333	10.333	12	10.5	12	9.6667	10.333	9.5	9.3333	9	8.3333	7.5	6.5	6.6667	6.3333	5.6667	5.5	5.5	5.5	6.3333	5.6667	8	6.6667	9	7.6667	11	10	13	14	13.667	17
5.3333	5.5	6.3333	7.3333	7.3333	9	8	9.3333	10.333	11	11.333	10.667	12	11.5	13.333	12.333	12.333	13	12.333	13	11.5	11.667	11.333	12	9.6667	11	10	10	8	9	7.5	7.3333	6.5	6.3333	6.3333	5.6667	6.3333	5.3333	6	5.6667	6.5	6.3333	8.3333	9	9.6667	10	12.333	11.667	14.333	14.333
4.6667	5.5	7	6.3333	7	7.5	8	8.5	9.3333	11	11	11.333	11.5	11.333	13.333	11.333	13.333	11.667	12.667	12.333	12.667	11.5	11.333	12	10.333	10.5	9	9.6667	7.6667	9	7.3333	8	6.5	7	7	6.3333	7	6.3333	7	7	6.3333	6.6667	7.6667	7.6667	10	9.3333	11.5	12	13.333	13.75
5.3333	5.5	6.3333	6.3333	7.3333	7.5	8	8.5	9.5	9.5	10.333	10.5	12	12	11.667	11.5	12.5	13	13.333	11.667	13.333	11.333	12.667	10.667	11.333	10.5	9.3333	9	8.6667	9.3333	7.5	7.3333	6.5	6.3333	7	7	5.5	6.3333	5.5	7	7	8	8	9	8.3333	9.6667	10.333	11.667	12.5	13.5
5	5	5.3333	6.3333	7.3333	8.3333	7.5	9	9.3333	10.333	9.5	12	11.333	11.667	11.5	11.333	12.5	12	12.667	13	14	11.667	13	10.667	12	10.5	11	9.5	8.6667	8.6667	9	7.5	7.3333	6.6667	7	6.3333	5.5	6.3333	5.5	6.3333	6	6.5	6.5	9	9	10.333	11	13	12.333	13.5
4.5	5	5.5	6	6.5	7.5	8.3333	8.3333	9.3333	10	9.6667	10.5	10.333	12	12	12	11.5	13	13	12	13	12.333	11.667	11.333	11.5	11	11	9.6667	10	8.5	9	7.3333	8	6.5	6.5	6	6.3333	6.3333	6.3333	6.3333	5.6667	7.3333	6.6667	7.5	9	9	9.5	11.667	12	13.333
5.3333	5.3333	5.5	6.3333	6.3333	7.3333	8.3333	8.3333	8.5	9	9.5	11.333	10.5	12.333	11.5	12.333	13	13	13	13	12.333	13.333	13	11.333	12	10.5	10.333	9.5	9.6667	8.5	10	7.5	8.3333	6.3333	6.5	6.3333	6	5.5	6.3333	5.5	7	6.3333	6.6667	8	7.6667	9	10	11.333	10.667	13
4.3333	5.3333	5.5	6.3333	6.5	7.3333	8.3333	8.3333	8.5	10	9.5	11	10.5	11	12.333	11.5	11.5	14	11.5	13.333	11.667	13	11.333	13	12	12	10.333	11	9.6667	8.3333	10	8.3333	7.6667	7.3333	6.6667	7	7	5.5	7	5.5	6.3333	6.3333	6.5	6.6667	8.3333	8	10	9.5	12	12.333
4	5.3333	5	5.5	6.3333	6.3333	8	8.3333	9	8.5	9.5	9.6667	11	10.333	12	11.5	13	13	12.5	12.667	11.667	12.5	11.667	13	12	12	10.333	11.333	9.5	10.333	8.6667	8.3333	7.6667	7.3333	8	6.3333	6	5.6667	6	5.5	6.3333	5.5	6.5	7	7.6667	8	10	9.6667	12	11.667
4.3333	5.3333	5	5.5	6.3333	6.5	7	8	9	8.6667	9.3333	11	11.333	10.333	11.333	11.333	12.333	12.333	13	12.5	13.333	12.333	11.667	13	12.333	11.5	10.333	10.667	10	11	9.3333	9.3333	7.3333	8.3333	6.6667	8	6.3333	6.3333	6	5.5	5.6667	6.3333	6.5	6.5	7.5	7.6667	9.3333	8.6667	11.333	10.333
4	5.3333	5.3333	5.5	5.5	6.5	7.3333	8	8	8.5	9.3333	9.5	10	11	11.333	12	12.333	11.5	13.333	11.667	13.333	13	13.333	12.333	12.333	11.5	11.333	11.333	10.333	9.6667	9.3333	10	9	9	6.6667	7.3333	7	6.5	5.5	6.3333	5.3333	7	6.3333	8	8	8	8.6667	9	10.333	12
4	4.3333	4.5	5.3333	6.3333	6.3333	7.3333	7.5	7.3333	8.5	9.3333	9.3333	9.6667	10.5	11.333	12	11.5	11.667	13	12.5	12.5	13	12.5	13	13	13	11.5	10.75	10.333	10	10	10	8.3333	9	6.6667	7	6.3333	6.3333	5.6667	6.3333	5.5	6.5	5.6667	6.5	6.5	8.3333	7.6667	10	9.3333	11
4	4.3333	5.3333	5.3333	5.5	6	6.5	7.3333	8.3333	9.3333	10	10.333	9.5	10.5	10.667	11.5	11	11.667	12.333	13	13	12	12.5	11.5	12	11.667	13	11.333	11.667	10.333	10.333	8.5	9.3333	9	8.3333	8	6.3333	6.5	6	6	5.5	6	7	7.3333	6	7.5	8	10	10	10.333
4	4	5.3333	5	5.3333	7	6.3333	7	7.3333	8	10	9	10.333	10.333	10	11.333	12	13	11.5	13	11.333	12.5	12.5	12.333	12.5	11.5	12	11.333	12	10	10.333	10	8.6667	8.3333	8.3333	8	7.3333	6.5	6.3333	6	6.3333	5.5	6.3333	6	6.3333	8	8	8.3333	8.3333	10.5
4	4.3333	5.3333	5.3333	5.5	6.3333	6	7.3333	7.3333	8.3333	8.6667	10	9.6667	10.333	11.333	11	11.5	12	13	13.333	13	13.333	12.333	12.5	11.667	13	13	11.333	12	10.333	11	9.3333	9.3333	8.3333	9	8	8	6.3333	7	5.5	7	5.3333	6.3333	7	6.3333	6.3333	7.5	9	8.5	9.6667
4	4	4.3333	5.3333	5	6.3333	6	7.3333	7.5	8.3333	8.5	9.3333	9.5	10	11.333	12	11.333	12.333	13	13.667	12.5	14	12.333	14	11.667	12.5	11.333	12.667	11.333	11.333	10.333	10	10	8.5	8.3333	7	7.3333	6.5	6.3333	5.5	7	5.3333	6.3333	5.5	6.5	6.5	7.3333	7.5	9.3333	9
4	4	4.3333	4.5	5	6.3333	6.3333	7.3333	7.3333	7.3333	8.5	9.3333	9.5	10.333	10.5	11.333	11.333	11.5	13	12.5	12.5	12.667	13.333	14	12.333	13.333	12.333	12	11.333	11.333	10.333	10	9.3333	9.3333	8	7.5	8	7.3333	6.5	6	6.3333	5.5	6	5.3333	6.3333	7	8	8	9	9
4.3333	4.3333	4.3333	4.5	5	5.5	6	7.3333	7.3333	7.3333	8.3333	9.3333	9.3333	10.333	11.333	11.333	11.333	12.333	12.333	13	13.333	13.333	12.333	12.5	12.5	12.5	13	12.333	12.333	11.5	10.333	10.667	9.5	10	9	8.3333	7.5	8	7	6.3333	7	5.5	7	6.3333	6	5.6667	7.3333	6.6667	8.3333	9
4.3333	4	4.3333	4.3333	5.3333	5.5	6.3333	6	7	8.3333	7.5	8.5	9.3333	9.5	10.333	11.333	11	11.5	12.333	12.333	13.333	12.333	13.333	12.5	13.333	12.667	12.5	12	13	11.667	11.333	11.333	9.6667	9.5	8.3333	8.3333	7.3333	7.3333	6.3333	6.5	5.5	6.3333	5.5	6.3333	5.5	6.5	7	7.3333	7.3333	9
3.5	4	4.3333	4.3333	5	5.5	6.3333	6.3333	7.3333	7	8.3333	8.5	9.3333	9.3333	11	11.333	12	12.333	11.5	13	13.333	13	13	13.333	14	13.333	12.667	12.333	13	11.333	11.5	10.5	11	9.3333	8.3333	8.5	7.3333	8	6.5	7.3333	6.3333	6	5.3333	5.6667	5.5	6	6.3333	7.3333	6.5	8.3333
4.3333	4	4	4.5	5	5	6	6	7.3333	7.3333	8	8.3333	8.5	10.333	10.333	10.5	10.5	11.5	11.5	12.5	13	12.5	12.5	13.333	14	13	14	12.5	12.5	11.5	11.667	10.333	10.5	10.333	9.3333	8.5	8	7.3333	7.3333	6.3333	6	6	6.3333	6.3333	5.3333	6	6.3333	6.5	6.5	7.5
4.3333	4	4	4	5.3333	5.3333	6.3333	7	6.5	7	8	8.3333	9.5	9.5	10.333	11.333	11	11.333	12.333	12.333	11.667	13.333	13.333	14	12.667	13.5	13.333	12.5	12.5	11.667	11.667	10.5	10.5	9.5	9.3333	9.3333	8.3333	7.3333	7	6.5	6	6.3333	6.3333	6	5.3333	5.5	5.5	6.5	6.5	7.3333
3.3333	4	4	4	4.5	5.3333	5.5	6.3333	6.3333	7.3333	7.5	8.3333	8.5	9	11	10.333	11	11.333	11.667	12	12.5	13	14	13.333	12.667	14	12.333	13	12.333	13	11.5	12	10.667	10.333	9.6667	9.3333	8.5	7.3333	8	6.5	7	5.5	5.5	5.5	6.3333	5.5	6	5.5	6.5	7.3333
3	3.5	4	4	4.3333	5	5	6	6	7.3333	7.5	9	8.3333	10	10.333	10.333	11.333	11.5	13	12.333	13.333	13.333	12.5	13	13	13	12.5	14	13.333	13	13	12.333	10.5	10.333	9.5	9.3333	8.6667	7.5	7.5	6.3333	6.6667	6	5.6667	5.5	6.3333	5.5	6.3333	6.3333	6.5	6.5
3.3333	4.3333	4.3333	4	4	5	5.3333	6.3333	6.3333	7.3333	7.3333	8.3333	8.3333	10	10.333	11	12	11.333	12.333	13	13.333	12.333	13.333	13.333	12.667	13.333	12.333	13.333	12.5	12.5	12.667	12.333	10.5	10.333	10.333	9.5	9.3333	8.5	7.5	7	6.5	6	6.3333	5.3333	5.5	5.3333	5.5	5.5	6	7
4.3333	3.5	4	4	4.3333	5	5.3333	6	6	6.3333	7.3333	8.3333	9	9	10.333	11	10.333	10.5	12.333	13	12.667	13.333	14	13.333	13.5	14	13.333	13.333	14	13.333	12	11.667	11.333	11	10	9.3333	8.5	8.5	8	7.3333	6.5	6.3333	6.3333	5.5	5.3333	5.5	5.5	5.5	6.3333	6.3333
3.3333	3.5	4	4	4.3333	4.3333	5	5.5	6.3333	6.3333	7.3333	7.5	8	9	9.5	10.333	10	11.333	11.333	12.333	12.333	13	13.333	14	13.5	14	13.5	12.5	13.333	12.5	13	12	11	11.333	10	11	9.3333	8.3333	7.3333	7.5	6.5	6.3333	6	6.3333	5.3333	6	5.3333	5.3333	5.5	6.3333
3	3.3333	3.5	4.3333	4	4	5.3333	5.5	6.3333	6.3333	6.6667	7.3333	9	9.3333	8.5	9.3333	10.5	10.5	12	12.333	12	12.667	13.333	14	13	13.333	13.333	12.667	13.333	13	12.667	11.5	11.5	10.5	10.333	10.333	9	9.3333	8.3333	7.3333	6.3333	7.3333	6.3333	6.3333	5.3333	5.5	6	6.3333	5.5	6
3	3.3333	3.3333	4	4	4.3333	5.3333	5	6	6	8	7.3333	7.5	8.3333	9.3333	9.5	11	10.5	10.667	12	12.333	12.333	13.333	13.333	14	14	14	13.333	13.333	12.333	12	12.333	11.667	10.667	10.5	9.5	9.5	9.3333	8.3333	7.3333	7	6.3333	6	7	5.5	5.5	5	5.3333	5.3333	6.3333
3	3.3333	3.3333	4	4	4	4.5	5	5.5	6	6.3333	7.3333	7.5	8.5	9.3333	10.333	10.333	11.333	12	11.5	11.667	12	12.5	13	14	13.333	13.333	13.333	13	13	12.5	12	11.5	11	10.5	10	9.5	8.3333	8.3333	7.3333	7	6.5	6.5	6	5.3333	5.3333	5	5.3333	5.5	5.5
3	3	3.3333	4	4	4	5.3333	5	5.3333	6	6	7.3333	7.5	9	8.5	9	10.333	10.333	11.333	11.5	11.5	12.333	12.333	13	14	13	13.5	14.333	14	14	12.333	12	11.5	11.333	11.333	10.333	9.5	9.3333	8.5	7.3333	7.3333	7.3333	6.5	6.3333	6.3333	5.3333	5.3333	5	5.3333	5.3333
3.3333	3	3.5	3.5	4	4	4.3333	5	5	5.5	6.3333	7.3333	7	8.3333	8	9.3333	9.5	10.5	11.333	12	12	12.333	12.333	12.333	13.333	14	13	13.5	13.333	13	12.333	12.333	11.5	11	10.5	10	9.5	9	8.3333	8.3333	7.5	7	6.5	6.3333	6	5.5	5.3333	5	5.5	5.5
3	3	3.3333	4.3333	4.3333	4	4.5	5.3333	5	6.3333	6	6.5	7	7.5	8	9.3333	9	11	10	11.5	11.5	12	13.333	13.333	13.5	13.333	13.5	13	13.333	13.333	12.5	12.333	11.5	12.333	11	10.333	9.5	10	9.3333	8.5	8	7	6.3333	6	5.3333	5	5.3333	5	5	5
3	3	3.3333	3.5	4.3333	4	4	4.3333	4.5	5.3333	6.3333	7.3333	7	8.3333	9	9.3333	9.5	9.5	11.333	11.333	12.333	11.667	12.5	12.5	13	13	13.5	12.667	13.333	14	12.5	12.5	12.333	12.333	11.333	10.5	10.333	9.5	8.5	8.3333	7.3333	7	6.5	6	5.5	6.3333	5	5	5	5.3333
3	3	3	3.5	4.3333	4	4	4.3333	5	5.3333	6	6.3333	7.3333	8	8.3333	8.5	10	10.333	11	11	11.5	13	12.5	12.667	12.5	13.333	13	13.333	13.333	14	14	13.333	12	11.5	11.333	11.333	10	10.333	9.3333	8.3333	8.3333	7.5	7.3333	6.3333	6	5.5	5.3333	5.3333	5	5
3	3.3333	3	3.5	3.5	4	4	4.5	5	5	5.3333	6.3333	7.3333	8	8.3333	9.3333	10	9.3333	11	10.5	12	11.667	13	12	13.333	13	12.5	13	14	13.333	13.333	13	12	11.5	11.5	10.333	10.333	9.5	9.5	9	8.3333	7.3333	7.3333	6.3333	6	6	5.5	5.5	5.3333	5
3	3	3.3333	3	3.3333	4	4	4.3333	5.3333	5.3333	5.3333	6	6.3333	7	8.3333	9	10	10.333	11	10.333	11.333	11.5	13	12.5	12.667	14	13.333	13	12.667	13.333	12.667	12.333	12.5	11.333	11.5	10.5	10.333	10.333	9.5	9.3333	8.3333	8.3333	8.3333	6.5	6.3333	6	5.3333	5.5	5	5.3333
3	3	3	3.3333	3.5	3.5	4	4	4.5	5	5.5	6.3333	6.3333	8	7.5	8.3333	8.5	9.3333	10	10.333	11.333	11.5	11.667	12.333	14	13	14	13	14	14	12.667	12.5	12.333	12.333	11.333	11.5	12	10.333	10	9.3333	8.3333	8.3333	7.3333	7.3333	7.3333	6.3333	6	5	5	5
3	3	3	3.3333	4.3333	4.3333	4	4	4.5	4.5	5	6.3333	6	8	8	8.5	8.3333	9.3333	9.5	11	11.333	12.333	11.5	12.333	12.5	12.5	12.333	13.333	14	13	13	13	12.333	12.333	12.333	11.333	11.333	10	9.5	9.3333	9.3333	8	7.3333	7	7.3333	6	7	5.3333	5.3333	5
3	3	3	3	3.5	4.3333	4	4	4.3333	5	5	6.3333	6	6.5	7	7.5	8	8.6667	9.3333	11	11.333	11.5	11.5	12.667	12.333	13.333	12.5	14	13.333	13.333	12.5	13.333	12.333	12.333	12.333	11.5	10.5	10	10.333	10.333	9.3333	8	8.3333	7	6.5	6.3333	6	6.3333	5.5	5
3.3333	3	3	3.3333	3.5	3.5	4	4	4.3333	5.3333	5.3333	5.3333	5.5	6.3333	8	7	9	8.5	10	11	10.333	11.333	11	12.333	12	12.5	12.333	13.333	13.333	13	13	12.5	12.333	11.667	11.5	12.333	11	10.5	10	10.333	9.3333	9.3333	8.3333	7.3333	7.3333	6.3333	6.3333	5.5	6.3333	5
3.3333	3	3	3.3333	4.3333	3.5	4	4	4.3333	4.5	5.3333	5.3333	6.3333	6	7.3333	7	9	8.5	9.3333	10.333	10.333	10.5	10.5	12.333	12	13	13.333	13.333	12	12.5	12.5	13.333	12.5	12	12	11.5	11	10.5	10.333	9.5	9	10	8	8.3333	8	6.5	6	6	5.5	5
3.3333	3	3	3	3.3333	3.5	3.5	4	4	4.3333	5	5	5.5	6	6.5	7	8.3333	9.3333	9.3333	9.3333	11	10.333	11	11.333	12.333	12	12.333	12.5	12.5	13	12.333	14	12.5	12.333	13	11.5	11.333	10.333	10.333	9.5	9	8.3333	8	8.3333	8	6.5	6	6.3333	6.3333	6.3333
3.3333	3	3	3.3333	3	3.5	3.5	4	4	4.5	5.3333	6	5.3333	6.3333	7.3333	7.3333	8.3333	8	8.5	9	10.333	11	10.5	11.333	12.333	12	11.667	12	12.5	13	12.333	13.333	13	12.5	12.333	11.5	11.333	10.5	10.333	10.333	9.3333	9.3333	8.3333	7.5	7.5	7.3333	6.3333	6	6	6
3	3.3333	3	3	3.3333	4.3333	3.3333	4	4	4.5	4.3333	5	5.3333	6.3333	6	7.3333	7	9	8.5	9.3333	9.5	9.6667	10.5	10.5	12	11.333	13	12.333	12.5	13.333	13	13	13.333	12	13	12.333	11	12.333	11.333	10	9.5	9.3333	9.3333	8	7.5	7	7	6.3333	6	5.5
3.3333	3.3333	3.3333	3	3	3.3333	4.3333	3.5	4	4	4	5	5	5.5	6.3333	7.3333	7	7.5	8.3333	9.3333	9	9.6667	10.333	10.5	11	11.333	11.5	12	12.333	12.333	12.5	13	12.333	12	13	12.333	12	11.333	10.333	10	10.333	9.5	9.3333	8	8.3333	7	6.5	6.3333	6.3333	6.3333
3.5	4.3333	3	3	3.3333	3.3333	3.5	4	4.3333	4	5	5.3333	5	5.3333	6	6.5	7.3333	7.3333	8.3333	8.5	10	9.5	10	10.333	11.333	12	12	11.5	12.333	12.333	12.333	12.333	12	13	11.5	11.333	11	11.333	10.5	10.333	9.5	9.3333	10	8.5	9	7.5	6.5	6.5	6	6
3.5	3	3.3333	3	3.3333	3.3333	4.3333	4	4.3333	4	4.3333	4.3333	5.3333	5	6.3333	6	6.5	7.3333	7.5	8.5	9.3333	9.5	9.5	10.333	10.5	12	11.333	11.5	12.333	11.5	12	11.5	12	11.5	12	11.333	11.333	12	11.333	11	9.5	10.333	9.3333	8.5	9	8.3333	7	7.3333	6.5	6
3.5	3	3.3333	3	3.5	3.3333	3.3333	4.3333	4	4	4	4	6	5	6	6.3333	6.5	7	7.3333	8.3333	8.3333	9.3333	9.5	10	10.5	10.5	11.333	13	11.5	12.333	12	11.5	12	11.667	13	11.5	11	11	11	10.5	10.333	9.5	9.5	8.5	8.3333	9	7	6.5	6.3333	6
3.5	3.3333	3	3	3.3333	3.3333	3.3333	3.3333	4	4	4	5.3333	5	5	5.5	6.3333	6.3333	7.3333	7.3333	7	8	8.3333	10	10	9.5	10.5	11.333	11.333	12	11.5	12.333	13	12.333	12.333	11.5	11.333	12	11.5	11.333	10.333	10	9.5	9	10	8.3333	7.6667	7.3333	8	6.5	6.3333
4.3333	3.3333	3.3333	3.3333	3	3.3333	3.3333	3.5	4	4	4	4	4.5	5	5	6	6	6.5	7	7.3333	9	8	8.6667	9.3333	10.333	10	10.5	11	11	11.5	11.333	11.333	12	12.333	11.5	11.333	11.333	12	11.5	10.333	10.5	10	9.3333	9	9.3333	8.3333	7.5	7	7	6.5
4.3333	3.5	3	3.5	3.3333	3.5	3	4.3333	3.3333	4	4	4.3333	4.5	4.5	5.3333	5.6667	7	6.3333	7	7.3333	8.3333	9	9.3333	9	10.333	9.5	11	10.667	11.333	11	11.333	13	11.5	12	11.667	11.5	11.333	11.333	11.333	10.667	10.333	11	9.5	9.3333	9.3333	8.3333	8.3333	7.5	7	6.5
3.5	3.3333	3.3333	3.5	3	3	3.5	3.5	3.5	4	4	4.3333	4	5	5.3333	5.5	5.5	6.3333	7.3333	8	7	9	8.5	8.5	10.333	9.5	10.333	11	10.5	12	11.333	11.5	11.667	11.333	12.333	12	12	11.333	11.333	10.5	10	10.333	10.333	9.5	9	8.5	8.3333	8.3333	7.5	6.5
4	3.5	4.3333	4.3333	3	3.3333	3.3333	3.5	3.5	3.5	4	4	4.3333	4.5	5	5.3333	5.3333	6.3333	6.3333	6.6667	7	7.6667	8.3333	8.6667	10	9.3333	10	10	11.333	10.5	11	11.333	11.667	11.333	12.333	12.333	11	11.5	12	11.333	10.5	10.5	10	10	9	10	8.5	8.3333	7.5	7.3333
4.3333	3.5	3.5	3.5	3.3333	3.3333	3	3.3333	3.5	4.3333	4.3333	4	4	5.3333	4.5	5	5.5	6	6.3333	6.5	7.3333	7.3333	8	8.5	8.6667	9.5	10.333	9.5	10.5	11	11.333	12	12	12	11.5	11.333	11.5	12	12	11.333	10.333	10.333	10.333	10.333	9.5	9.3333	8.3333	8.5	7.3333	7.5
3.5	4.3333	3.5	3.3333	3.5	3	3	3.3333	3.3333	4.3333	4	4	4	4.3333	4.5	5	5.5	5.5	6.3333	6.5	6.5	7.3333	8.3333	8.3333	8.5	9.5	9.5	10.333	10	10.5	10.333	10.5	10.333	12	11.333	12	11.5	12	11	10.5	11.333	11	10.333	10.333	10.333	9.3333	9.3333	8.5	7	8.3333
3.5	4	3	3.5	4.3333	3	3.3333	3	4.3333	3.5	4	4.3333	4.3333	4	4.3333	5.3333	5.3333	5.3333	7	6.3333	6.5	7.3333	7.3333	8.3333	8.3333	9.3333	10	10.333	9.5	10	11	11	11.333	10.667	11.333	12	12	10.667	11.5	11.333	10.5	12	10	10	10.333	9	9	8.3333	8	7.5
4.3333	4	3.5	3.3333	3.5	3.3333	3.5	3.3333	3	3.5	4.3333	4.3333	4	4	4.3333	4.5	5	5.3333	5.5	6	6.3333	7	7.5	8.3333	8.5	8.5	8.5	10.333	10	10	11	10.5	10.5	11.333	11.333	11.333	10.5	12	10.5	10.5	11.333	10.333	11.333	10.333	9.5	9.5	9	8.5	8	8.3333
4	4	3.5	3.5	3	3.3333	3.5	3.5	3.3333	4.3333	3.5	3.5	4	4	4.3333	4.5	5.3333	5.3333	5.5	6.3333	6.3333	6.3333	7.3333	7.5	8.3333	8.3333	8.5	10	10	9.5	10.333	10.333	10.5	10.5	10.5	11	10.5	12	10.5	11.333	11.333	11.333	10.5	10.333	9.5	9	10	9	8.3333	8
4	4	4	4.3333	3.5	3.3333	3	3	3.5	4.3333	3.3333	4	4	4	4.3333	4.5	5.3333	5.3333	5.3333	6.3333	6	6	7.3333	7	8.3333	8.3333	9.3333	8.5	10	9.3333	9.5	10.333	10.333	10.5	10.667	11.333	10.333	11.333	10.5	11.333	10.5	11	11	10.333	10.333	10.333	9.3333	9	9.3333	9
4	4	4	4.3333	4.3333	3.5	3	3.3333	3.3333	4.3333	3.5	3.5	3.5	4	4.3333	4	4.3333	5.3333	5	5.5	7	7	6.3333	8	7.3333	8.3333	9	8.5	9.5	10	10	9.5	10.333	11	11.333	10.5	11.667	10.667	10.5	11	10.5	10.5	11	10.333	11	10	9.3333	9.3333	9	8
4	4	4	4	4.3333	3.3333	3.5	4.3333	3.5	3.3333	3.5	4.3333	4	4	4	4	4.3333	5	5	5.5	6.3333	6.3333	6.3333	7	7.3333	9	8.3333	8.3333	9.3333	10	9.5	9.3333	10.333	10	11.333	10.5	11.333	10.5	11.333	11	11.333	10.5	11	10.5	10.333	10	9.3333	9	9	8.3333
4	4	4	4	4.3333	4.3333	3.3333	3.5	3	4.3333	3.5	3.5	4.3333	4	4	4	4.3333	4.5	4.5	5.3333	5	6	6.3333	7.3333	7.3333	7.5	7.5	9	8.3333	9.3333	9	9.3333	10	11	10.333	11	12	10.333	11	10.333	11.333	10.5	11.333	10.333	10.333	10	10.333	9.5	8.5	8.5
4	4	4	4	4	4.3333	3.5	3.3333	3.5	4.3333	3.3333	3.3333	4.3333	4	4	4	4	4.3333	5.3333	4.5	5.3333	5.5	6.3333	6.3333	7.3333	7.5	7.3333	8	9	8.5	9.3333	9	9.3333	9.5	10	10.333	10.5	10.5	11	10.5	10.5	10.5	11.333	10.333	10.333	10.333	10.333	9.5	9.3333	9.3333
4	4	4	4	4.3333	4	4.3333	4.3333	3.5	3.3333	4.3333	3	3.5	4	4	4	4	4	4.3333	5.3333	5.3333	5.5	6	7	6	6.5	7.3333	7.5	8.3333	9.3333	8.3333	9.3333	9	9.5	11	10.5	10.5	10.5	10.333	10.667	11.333	10.5	11.333	10.333	10.5	10.333	11	9.5	9.3333	9.3333
4	4	4	4.3333	4.3333	4	4	4.3333	3.5	4.3333	3.5	3.5	4.3333	4.3333	4	4.3333	4	4.3333	4	5.3333	5.3333	5	5.5	6	6.5	7.3333	7.3333	7.3333	9	8.3333	8.3333	9.3333	10	10	10.333	10.333	10	10.667	10	10.5	10.5	11.333	11.333	10.333	10.5	11	10.333	9.5	9.3333	8.5
4	4.3333	4	4	4	4	3.5	4	3.5	4.3333	4.3333	3.5	3.3333	4.3333	4	4.3333	4.3333	4.5	4.3333	4.3333	5.3333	5.3333	5	6.3333	6	6	7.3333	7.3333	7.5	8	8.5	8.5	10	10	9.5	10.333	10.333	10.5	10.333	10	10.333	11.333	10.333	10.5	10	10.5	10.333	10.333	9.3333	9.3333
4	4	4	4	4	4.3333	4	4	4.3333	3.5	3.3333	4.3333	3.3333	4	4.3333	4	4.3333	4.3333	4	4.3333	5.3333	5.3333	5.3333	5.5	6	6.3333	6.5	7.3333	8.3333	7.3333	8	8.3333	9.5	9.3333	9.5	10.333	10.333	11	10.5	10.5	10.333	11	10.333	10.5	10	11.333	10.333	10.333	9.3333	9.5
5.3333	4.3333	4	4	4	4.3333	4	4.3333	4.3333	4.3333	3	3.5	3.5	4	3.3333	4	4.3333	4	4	4	4.3333	4.5	5.3333	5.3333	5.3333	6.3333	6	6.3333	7.3333	8	9	8.3333	9.3333	10	9.3333	9.5	11	10.333	10	10	11.333	11.333	11.333	10.333	10.333	11.333	10.5	10.5	10.333	10.333
4.5	4	4	4	4	4	4	4.3333	4.3333	4.3333	4.3333	3.5	3.5	3.3333	3.3333	4	4.3333	4	4	4	4.3333	5.3333	4.5	5.3333	5.5	6	6	7.3333	6.3333	7.3333	7.5	8.3333	8.3333	8.5	9.3333	9.3333	10.333	9.5	10	10.333	11	10.5	10.5	10.5	10.333	10.5	10.5	11	10.333	10.333
4.3333	4.3333	4.3333	4	4	4	4.3333	4.3333	4.3333	3.3333	4	4.3333	3	3.5	3.5	3.5	4	4	4	4	4.5	4.5	4.5	5	5.3333	6.3333	7	6	6.5	7.3333	7.5	7.5	8.3333	8.5	8.3333	9.5	9.5	9.5	10	11	11.333	10.333	11.333	10.5	10.5	10	10.333	10.333	10.333	11
4.3333	5.3333	4	4.3333	4	4	4	4.3333	4	4.3333	4.3333	3.5	4.3333	3.5	4	3.5	4.3333	4.3333	4	4	4	4.3333	5.3333	5.3333	5.3333	5.3333	5.5	6.3333	6.3333	7	6.3333	8.3333	7.5	8.5	8.3333	9	9.3333	10.333	10	10	10.333	10.333	11.333	10.333	11	10.333	10.333	10	10	10.333
5.3333	5.3333	4	4.3333	4.5	4	4	4	4.3333	4.3333	4.3333	4.3333	4.3333	3	4	3.3333	4.3333	4.3333	4	4	4	4.3333	4.5	4.5	4.6667	5.3333	5.5	5.5	6	6.5	7.3333	7.5	7.6667	8.5	8	9	9.3333	10	9.5	10.5	10	10.5	11	10.5	10.5	10.333	11.333	10.333	10	10
4.3333	4.3333	4.5	4.5	4.3333	4	4	4	4	4	4	4	3.3333	4.3333	4.3333	3.3333	4.3333	4.3333	4.3333	4	4	4	5.3333	4.5	5.3333	5.3333	5.3333	5.5	7	6	6.5	7	7.3333	7.5	8.3333	9	10	9.3333	9.3333	10	11	10.333	10.333	10.333	11	12	10.333	10.333	11	10.333
5	5.3333	5.3333	4.5	4	4.3333	4	4	4	4	4	4.3333	3.5	3.3333	3.3333	3.5	3.3333	4	4.3333	4	4.3333	4	4	4.3333	5.3333	4.6667	5.3333	5.3333	6.3333	6.3333	7.3333	6.3333	7	7.3333	8	9	8.5	10	10	10	9.6667	10.5	9.5	10.333	10.333	10.333	10.5	10.5	10	10
5.3333	4.5	4.5	5.3333	4	4	4	4	4	4	4	4	3	3.5	4.3333	3.3333	3.5	3.5	3.5	4	4	4	4	4.5	4.3333	5	5	5.3333	6.3333	6.3333	6.5	6.5	7	7.3333	8	8	8.5	8.3333	9.3333	9.3333	9.6667	10	9.6667	10.333	10	10.5	11	10.5	11	10.5
5	4.5	5.3333	4.5	4.5	4.3333	4	4	4	4	4	4	3.5	4.3333	3.5	4	3.3333	3.3333	4.3333	4.3333	4.3333	4	4	4.3333	4	4.3333	5	5.3333	5.3333	6.3333	6	6.3333	7.3333	7.3333	7.3333	9	8	8.3333	9.3333	9.3333	9.5	10	10	11	10.5	10.333	10.333	10.5	11	11.333
5	5.3333	5.3333	5	5.3333	4.5	4.5	4	4	4	4	4.3333	4.3333	4	3.5	4	4.3333	3.5	3.5	4	4.3333	4	4	4	4	4	4.5	5	5.3333	6.3333	6.3333	6.5	6.3333	7	7.3333	7.5	8	8.3333	9.3333	8.5	9.5	10	10.333	10	10.5	11	10.5	10.333	10	10
5	5.3333	5.3333	5	4.5	4.3333	4.3333	4	4	4	4	4	4.3333	4	3.5	4.3333	4.3333	3.3333	3.5	4.3333	4.3333	3.5	4	4	4	4.3333	4.5	5.3333	5	6.3333	5.5	7	6	7	7	8.3333	8.3333	8	8.5	10	9.3333	10	10	10.333	11	9.6667	10.5	10.333	10.333	10.333
5	5.3333	5	5.3333	5	5.3333	4.3333	4	4.3333	4	4	4	4	4	4.3333	4.3333	4.3333	4.3333	3.5	3.5	4	3.5	4	4.3333	4	4	4.3333	4.3333	5	5	5.5	6	6	6.5	6.5	7	7.3333	9	8.3333	8.5	9	9.3333	10.333	9	10	11	10.5	10.333	11	11
5	5	5	5	4.3333	5.3333	4.3333	4.3333	4.3333	4	4.3333	4	4	4	4	4.3333	4	3.5	3.3333	4.3333	4	4.3333	4	4	4	4	4	4	5.3333	5	5.5	5.5	6	6.5	6.3333	7	7.5	8.3333	8.3333	8.5	9	9	9.5	9.3333	10	11	10	10.333	10	11
5	5	5	5.3333	4.5	5	5.3333	4.3333	4.3333	4.3333	4	4	4	4	4	4	3.5	3.5	3.3333	3.5	3.3333	4	4	3.5	4	4.3333	4	4	5.3333	5.3333	5	5.5	6.3333	6.3333	6	6.5	7.3333	8.3333	7.5	8.5	8.5	9	8.5	10.333	10	11	11	10	10	10.333
5.3333	6	5	5	5	5	5	4.5	4.5	4.3333	4	4	4	4.3333	4.3333	4.3333	4.3333	4.3333	4.3333	4.3333	4.3333	3.5	4.3333	4.3333	4.3333	4	4	4.5	4.3333	5.3333	5	5.3333	5.5	6.3333	6	6	8	7.3333	7.6667	8.3333	8.5	8.5	9	9.5	10.333	10.333	9.6667	10.333	10.333	10.333
5	5	5.3333	5	5	5	4.5	5.3333	5.3333	4.3333	4	4.3333	4	4	4.3333	4	3.3333	4	3.3333	4.3333	3	3.5	3	4.3333	4.3333	4.3333	4.3333	4	4	4.5	5	5	6	5.3333	6.5	6.3333	8	7.3333	8.3333	8.3333	9.3333	8.5	9.3333	9	9.5	9.5	9.5	10	10.333	10.5
5.3333	5	5.3333	5	5.5	5	5	4.5	4.5	4.5	4.3333	4.3333	4	4	4	4	4.3333	4	3.5	3.5	3.5	3.5	4.3333	3.5	3.5	4	4	4	4	4.3333	4.3333	5.3333	5	5.3333	6.3333	6	7	7.3333	7.5	7.6667	8.5	9	9	9.3333	10.333	9.3333	10	9.5	11	10.333
5	5.3333	5.3333	5	5	5	5	5.3333	5	4.5	4.5	5.3333	4	4	4	4.3333	4.3333	4.3333	4	4	4.3333	4.3333	3.3333	4.3333	3.5	4.3333	4	4	4	4	4.3333	5.3333	5.3333	5.3333	5.5	6.3333	6	6.5	7.3333	7.3333	8	9	8.5	9	9.3333	9.3333	11	10.333	10.333	10
5.3333	5	5	5.3333	5.3333	5	5	5.3333	5.3333	4.5	4.3333	4	4	4.5	4	4	4	4	4	4.3333	4.3333	4.3333	4.3333	4.3333	3.5	4	4	4	4	4	4	5	4.5	5	5.3333	6	6.3333	6.5	7.3333	7	7.3333	8.3333	8	8.5	9	9	9	10.333	10.333	9.3333
5	5.3333	5.3333	5.3333	5	5	5	5	5	5	4.5	4.5	4	4	4	4	4	4	4	4.3333	4.3333	3.5	3.3333	4.3333	3.5	4.3333	4	4.3333	4	4	4	4.3333	5.3333	5	5	5.5	5.5	6	6.3333	7.3333	8	7.5	7.5	8.5	9.3333	9	9	9	10.333	10.333
5.3333	5	5.3333	5.3333	5.3333	5.3333	5	5	5	5	5.3333	4.5	5.3333	4.5	4	4	4	4	4.3333	3.5	4.3333	4.3333	4.3333	3	3.5	4.3333	4.3333	4.3333	4.3333	4.3333	4.3333	4.3333	4.3333	4.5	5	5	5.3333	6.3333	6.3333	7.3333	6.5	7.3333	8.3333	8.3333	8	9.3333	9.3333	9.3333	9.3333	10
5	6.3333	5.3333	5.3333	5	5.3333	5	5	5	5	5	5.3333	4.5	4.3333	4	4	4	4	4	4	4.3333	4.3333	4.3333	4	3.5	3.3333	3.5	3.5	4	4	4	4	4.3333	4.3333	5.3333	5.5	5.3333	5.5	6.3333	6.5	7	6.5	7.3333	8.3333	7.6667	9.3333	8.5	9.3333	9.3333	10.333
5.3333	6.3333	5.5	5.3333	5	6.3333	5.3333	5.5	5.3333	5.3333	5	5.3333	5.3333	5.3333	4	4	4	4	4	4	4	4.3333	3.5	3.5	3.5	3.5	4.3333	3.5	4	4.3333	4	4	4	4	5.3333	5.3333	5.5	5.3333	6	6.3333	6	7.3333	7.6667	8.3333	8.3333	8	9.3333	9.3333	9.3333	10.333
5.3333	5	6.3333	5.3333	5.3333	5.3333	6.3333	5	5.5	5.3333	5	5	5	4.5	4	4.3333	4	4	4	4	4.3333	4	4.3333	3.5	4.3333	3.3333	4.3333	4	4.3333	4	4	4	4.3333	4	5	5.3333	5.3333	5.3333	6	6	6.3333	6	7.3333	7.5	8.3333	9	8	9.3333	9	9.3333
5	5.5	5	5.5	5.5	6.3333	6.3333	6.3333	5	5	5	5	4.5	5	5.3333	5.3333	4	4	4	4	4	4	4	4.3333	4.3333	3.5	4	4.3333	4.3333	4	4.3333	4	4	4	4	5.3333	5	5	5.5	5.5	6	6.5	7	7	7.5	7.3333	8.3333	8.3333	9.3333	9
5	5	5.3333	6.3333	5.3333	5.3333	5.3333	6.3333	5.3333	5.5	5.5	5	5	5	5.3333	4.5	5.3333	4	4	4	4	4.3333	4	4	3.5	4	4.3333	3.3333	3.3333	3.5	4.3333	4	4	4	4	5.3333	5.3333	5.3333	5	6	6	6.3333	6	7	7	7.3333	9	9	9	9.3333
5	5.5	5.5	6.3333	6.3333	6	5.5	5.5	5	5	5	5	5	5	5.3333	5	4.5	4	4	4	4	4	4.3333	4	3.5	3.5	3.5	4	3.5	4.3333	4.3333	4.3333	4	4	4	4	4.3333	5.3333	5.3333	5.5	5.3333	6	6	7	7	7.3333	7.3333	8	8.5	8.5
5	5.5	5.5	5.3333	5.5	5.5	5.5	5.5	5.5	5.5	5.5	5	5.3333	5.3333	5	5	4.5	5	4.3333	4	4	4	4	4	4.3333	4.3333	3.5	3.3333	3.5	3.5	4	3.5	4	4.3333	4	4	4.3333	5.3333	5.3333	5.3333	5.3333	6	6.3333	6.5	6.5	7	7	8.3333	9	8.5
5	5	5	5.5	5.5	6.3333	6.3333	5.5	5.5	6.3333	5	5.3333	5	5	5	5	4.5	4.3333	4	4	4	4	4	4	3.3333	4	3.5	4.3333	3.3333	3.5	3.5	4	4	4	4	4.3333	4.3333	4.5	5	5.3333	5	5.3333	6	6.5	6.5	7	7	9	8.3333	8.3333
5	5	5.3333	5.3333	5.3333	5.3333	5.3333	6	6.3333	6.3333	5.5	5.5	5	5.3333	5	5.3333	5.3333	5	4.5	4.5	4	4	4	4	4	4.3333	3.5	3.5	4.3333	3.5	4.3333	4.3333	4.3333	4	4	4	4	4.3333	4.3333	4.5	5.3333	6	6.3333	6	6	6	7.3333	7	7.5	7.5
5	5.3333	5	5.3333	5.3333	6.3333	6.3333	6.3333	5.3333	5.3333	5.3333	6.3333	5	5.5	5	5	5	5	4.5	4.5	4	4.3333	4.3333	4	4	4	4	4.3333	4.3333	4.3333	3.3333	4.3333	4.3333	4	3.5	4	4	4.3333	4.3333	4.3333	5	5	5.3333	6	6	6.3333	6.5	7.3333	7.3333	8.3333
5	5	5	5	6.3333	5	5.3333	6.3333	5.5	5.5	6.3333	6.3333	5.3333	5	5.3333	5	5	5	5.3333	4.5	4.3333	4	4	4	4	4	4.3333	4	3.5	3.5	3.3333	4	3.3333	3.5	4.3333	4	4	4	4	4.3333	5.3333	5.3333	5.3333	5.5	6.3333	6	6.5	6.5	7.5	7.5
5	5	5	5	5.3333	5.3333	5.5	6.3333	6.3333	6.3333	6.3333	6.3333	5.5	5.3333	5.5	5.3333	5	5	5.3333	5.3333	4.3333	4.3333	4.3333	4.3333	4	4	4	4	3.5	4.3333	3.3333	4.3333	3.5	4.3333	4	4	4	4	4	4.3333	4	5.3333	5	5	5.5	6.3333	6	6.5	7	7.3333
5	5	5.3333	5	5.3333	5	5.3333	6.3333	5.3333	5.5	5.3333	6	5.5	5.5	5.5	5	5	5	5.3333	5	5.3333	5.3333	4	4.3333	4	4	4	4	3.5	3.5	4.3333	3.3333	4	3.5	4.3333	4.3333	4.3333	4	4	4	4	5.3333	5.3333	5	5.3333	6.3333	6	6	7.3333	7.3333
4.3333	5	5	5.3333	5	5	5	6.3333	5.3333	6.3333	5.5	6.3333	6.3333	5.5	5.3333	5.5	5.3333	5	5	5.3333	4.5	4.3333	5.3333	4	4	4	4	4	4	4	4	3.5	3.3333	3.5	4.3333	3.5	4.3333	4	4	4	4	4.3333	4.3333	5.3333	5	5.5	6.3333	6.3333	6	7.3333
4.5	4.5	5	5	5	5.5	5.3333	5	5.5	5.5	6.3333	6.3333	6	6.3333	6.3333	5	6.3333	5	5	5	5	5.3333	4.3333	4.5	4	4	4	4	4.3333	4	4.3333	4	3.3333	3.5	4.3333	3.5	3.5	4.3333	4	4	4	4	4	5.3333	5	5	5.3333	5.3333	6	6.3333
5.3333	5.3333	5	5	5.3333	5	5.5	5	6.3333	5.5	5.5	6	5.5	5.5	5.5	5.5	5.3333	5	5	5.3333	5	5	5.3333	4.5	4	4.3333	4	4	4	4.3333	4	4.3333	4.3333	4.3333	3.5	3.5	4.3333	4.3333	4.3333	4.3333	4.3333	4	4	4.3333	5.3333	5.3333	5	5.5	6.3333	6
4	4.5	4.5	5.3333	5.3333	5	5	5.3333	5.5	6.3333	5.5	5.5	6.3333	5.5	6.3333	6.3333	5.3333	5.5	5	5.3333	5	5.5	4.5	5.3333	4.3333	4	4	4	4	4	4	4	3.5	3.5	4.3333	3.5	3.5	3.3333	3.5	3.5	4	4	4	4	4.5	5.3333	5	5.3333	6	6
4	4.3333	4.3333	5	5	5	5.3333	5.3333	5.5	5.5	6.3333	6	5.5	5.5	6.3333	5.3333	5.5	5.5	5	6.3333	5	5	5	4.5	5.3333	5	5.3333	4	4	4	4	4	4	4	3.5	4.3333	3.3333	3.3333	3.5	3.3333	3.3333	4.3333	4	4	4	4.5	5.3333	5.3333	5.3333	6.3333
4	4	4.3333	5.3333	5.3333	5	5	5	5	5.5	5.5	5.3333	5.3333	6	6.3333	6	6	6.3333	6.3333	5.3333	5	5.3333	5	5	5	4.5	5	4.5	4.3333	4	4.3333	4	4.3333	4	3.3333	3.5	3	4.3333	4.3333	3.5	4	4	4.3333	4	4	4	4	5	5	5.5
4	4	4.3333	4.5	4.5	5.3333	5	5.3333	5	6.3333	6	6.3333	6	5.5	6.3333	6	5.3333	6.3333	5.5	6.3333	5.3333	5.5	5.3333	5	5	5.3333	4.5	4.3333	4.3333	4	4	4	4	4	4	4.3333	4	3	4	4	3.5	3.5	3.3333	4.3333	4	4	4.3333	4.3333	5	5.3333
4	4	4	4	5	5.3333	5	5.3333	5	5.3333	5	6.3333	5.5	6.3333	6	6	5	6	6	6	5.3333	5	5.5	5	5	5	5	4.3333	5.3333	4.5	4	4	4	4	4	4.3333	4	4.3333	3.3333	3.3333	3.3333	3	4.3333	4.3333	4.3333	4	4	4.3333	4.5	5
4	4	4	4	4.3333	4.5	5	5.3333	5	5.3333	5.3333	6.3333	5.3333	6.3333	6.3333	6.3333	6	6	6.3333	6.3333	5.5	6.3333	5	5	5	5	5	5.3333	4.5	5.3333	4.3333	4	4	4	4	4	4	4.3333	3.5	3.5	3.5	3.3333	3.3333	3.5	4.3333	4	4	4	4	5.3333
4	4	4	4	4.3333	4.3333	5.3333	5	5.3333	5.3333	6.3333	5.3333	6.3333	6.3333	6.3333	6	6	6	6	6.3333	6	6	5.3333	5.5	5	5.3333	5	5	5.3333	5	5.3333	4.3333	4	4.3333	4	4.3333	4	4	4.3333	3.5	3.3333	3.5	3	3.3333	3.3333	3.5	4	4	4	4.3333
4.3333	4.3333	4	4.3333	4.3333	5.3333	4.3333	5	5	5	5.3333	5.3333	5.5	5.3333	6.3333	6.3333	6.3333	5.5	6	6	6.3333	6.3333	5.5	6.3333	5.5	5.5	5.3333	5	5	5.3333	5	4.3333	4.3333	4	4	4	4	4	4.3333	3.5	4.3333	3.3333	3.5	3.5	3.5	3.5	4.3333	4	4	4
3.3333	4	4	4	4	4	4	5	5.3333	5.3333	5	5.3333	6.3333	5.5	6	5.5	6	6	6	6	6.3333	5.5	5.5	6.3333	5.3333	6.3333	5	5.3333	5	5	5	4.5	4.5	4.3333	4	4	4.3333	4.3333	4	4	3.5	4	3.3333	3.3333	4.3333	3.3333	3.5	4.3333	4.3333	4
3.5	4	4.3333	4	4	4.3333	4.3333	4.5	5	5.3333	5	5	5.3333	6.3333	6.3333	6.3333	6	6	6.3333	5.5	6	6	6.3333	6	6.3333	5.5	5.5	5.3333	5	5	5	5	4.5	5	4.5	4	4	4	4	4.3333	4	4.3333	3.3333	3.5	3	3	3	4	3.5	4
3	3.5	4	4.3333	4	4	4	4.3333	5.3333	5	5	5	5.3333	5	5.3333	6	6	6	6	6	6.3333	6.3333	6.3333	6	5.5	6	6.3333	5	5.3333	5	5	5	5.3333	5	4.5	4.3333	4	4	4	4.3333	4	3.5	3.3333	3.5	3	3.3333	3	3.5	3.3333	4
3.3333	3	3.5	4.3333	4.3333	4	4	4	5.3333	4.5	5	5	5	5.5	5	6.3333	6.3333	6.3333	6.3333	6.3333	6	6.3333	6	6	6	6	6	6	5.5	5.5	5	5	5	5	5	4.3333	4	4	4	4	4	4.3333	3	3.5	3	3	3	3.3333	3.3333	4.3333
3	3	3.5	4.3333	4	4	4	4	4.5	4.3333	5.3333	5.3333	5.3333	5	5.3333	6	5.5	6.3333	6	6.3333	6	6	6	6	6	6.3333	6	6.3333	6.3333	5.3333	6	5	5	5.3333	5	4.3333	4.5	4.3333	4.3333	4	4	4	3.5	4	3	3	3.5	3.3333	3.3333	3.3333
3	3	3	3.5	3.5	4	4	4	4.3333	4	5	5	5	5	5.3333	5.3333	5.5	6	6	6	6	6	6	6.3333	6	6	6.3333	6.3333	6.3333	5.3333	5.5	5.5	5	5	5	5	5.3333	4.3333	4	4	4	4	4	3.5	3.3333	3	3.5	3.3333	3.3333	3.3333
3	3	3	3.5	3.3333	4	4	4	4	4.3333	4.5	4.3333	5	5	5	5.3333	6.3333	5.3333	6.3333	6	7	6	6	6	6.3333	6.3333	6	6	6	6	5.5	6	5	5.5	5	5	5	5	4.3333	4	4.3333	4	4	3.5	4.3333	4.3333	3.3333	3	3.3333	3.3333
3	3	3	3	3.3333	4	4.3333	4	4	4	4.3333	4.3333	5.3333	5	5.3333	5	6.3333	5.3333	6.3333	6	6	6	6	6	6	6.3333	6	6	6	6	6	6	6.3333	6.3333	5.3333	5	4.5	5	4.5	4.3333	4.3333	4	4	4	4	3.3333	3.5	3.3333	3	3
3	3	3	3.3333	3	3.5	4	4	4	4	4	4.3333	5	4.5	5	5	5.3333	5.3333	6	6	6	5.5	6	6.3333	6	6	6	6	6	6	6	6	6	6.3333	5.3333	5	5	5.3333	5.3333	4.5	4.3333	4	4	4	4	4	4.3333	3.5	3	3.3333
3	3	3	3	3	3.3333	3.3333	4	4	4	4	4.5	4.3333	5.3333	5.3333	5	5.3333	5.3333	5.5	6	6.3333	6	6	6	6	6.3333	6	6	6	6	6	6	6	5.5	5.5	5.3333	5.3333	5.3333	5	5	4.3333	4.5	4.3333	4	4	4.3333	3.5	4	3	3.5
3	3	3	3	3	3	3.5	3.5	4	4	4	4	4.3333	5.3333	4.5	5	5	5.5	5.3333	6	5.5	6	6	6	6.3333	6.3333	6.5	6	6.5	6	6	6	6	5.5	6.3333	6	5.3333	5	5	5	5.3333	4.5	4	4	4	4.3333	4.3333	4.3333	3	3.5
3	3	3	3	3	3	3	3.3333	3.5	4	4	4	4	4.5	4.5	5	5	5.3333	5	6.3333	5.5	6.3333	6	6.3333	6	6.3333	6.3333	6	6	6.3333	7.3333	6.3333	6	6	6	5.3333	6	5.3333	5	5.3333	5.3333	4.3333	4.3333	4.5	4	4	3.5	4	3.3333	4.3333
3	3	3	3	3	3	3	3.3333	4.3333	4.3333	4	4.3333	4	4	4	4.3333	5	5	5.3333	5.3333	5.3333	6	6	6.3333	6	6	6.5	6	6.3333	6.3333	6.5	7.3333	6.3333	6	6	6.3333	6	5.3333	5	5	5	5	5.3333	4	4	4	4	4	4	3.5
3	3	3	3	3.3333	3	3.3333	3	3.3333	3.3333	4.3333	4	4	4	4.3333	4.3333	5	5.3333	5	5	5.5	5.5	6.3333	6	6	6.3333	6	6.5	6	6.5	6	6.5	6	6.3333	6.3333	6	6	5.5	5.5	5.3333	5	5.3333	5.3333	4	4	4	4	4.3333	4.3333	3.5
3	3	3	3	3	3	3	3	3.3333	3.5	3.5	4.3333	4.3333	4	4	4.3333	4.5	5.3333	5	5	6.3333	5.5	6	6	6	6	6	6	6.5	7.3333	6	6.5	6	6	6.3333	6.3333	6	6	5.3333	5.5	5	5	5.3333	5.3333	4.5	4	4	4	4	4
3	3	3	3	3	3	3	3	3	3.5	3.3333	4.3333	4	4	4	4	4	4.5	5	5.3333	5	5.3333	5.3333	6.3333	6.3333	6	6	6.3333	6.5	6.3333	6	6.5	6.3333	6.5	6	6.3333	6	6.3333	6.3333	6	5.3333	5.3333	5	5.3333	4	4	4	4	4	4
3	3	3	3	3	3	3	3	3	3	3.5	3.5	4.3333	4	4	4	4	4.5	5.3333	5	5	5	5.3333	6.3333	6	6	6.3333	6	6.5	6.5	6.5	6.5	6.3333	6	6.3333	6.3333	6	6	6.3333	6	5.3333	5.5	5	5	5	4.3333	4.5	4	4	4
3	3	3	3	3	3	3	3	3.3333	3	3.5	3.3333	3.5	4.3333	4	4	4	4	5.3333	5.3333	5.3333	5	5	6.3333	6.3333	6	6	7	6.3333	6	6.5	6.5	6	6	6.3333	6.3333	6.3333	6	6	6	6	5.5	6	5.3333	4.6667	4.5	4.3333	4	4	4
3	3	3	3	3	3	3	3	3	3	3	3.3333	3.5	4.3333	4	4.3333	4	4	4.5	5	5.3333	5.3333	5	6.3333	5.5	6.3333	6	6	6	6.3333	6	6.3333	6.3333	6.3333	7	6	6.3333	6	6	6.3333	6.3333	6.3333	6	5.3333	5.3333	5	4.5	4.3333	4	4
3.3333	3	3	3.3333	3	3	3	3	3	3	3	3	3	3.3333	4.3333	4	4	4	4	4	5	5	5	6.3333	5.5	6	6.3333	6	6	6.3333	6.3333	6.3333	6.3333	6.3333	7.3333	7.3333	6.3333	6	6	6	6	6	6.3333	5.3333	5.3333	5.3333	5	4	4.3333	4.3333
3	3	3	3	3	3	3	3	3	3	3	3	3	3	4	4.3333	4	4	4	4	5.3333	4.5	5.3333	5	5.3333	5.3333	5.5	6.3333	5.5	6	7.3333	6.3333	6.5	7.3333	6.5	7	7	6.3333	6	6	6	5.5	6	5.3333	5.5	5	5	5.3333	4	4
3.5	3.3333	3	3	3	3	3	3	3	3	3	3.3333	3.3333	3.3333	3.3333	4.3333	3.5	4	4	4	4.3333	5.3333	5	5.3333	5	5.5	5.5	6	6	6.3333	6.3333	6.5	7.3333	7.3333	6.3333	7	6.5	7	6.3333	6.3333	6	6.3333	6.3333	5.5	5.3333	5.3333	5.3333	4.5	4.5	4.5
3.5	3.5	3.3333	3	3	3	3	3	3	3	3	3	3	3	3	3.3333	3.5	4	4	4	4.3333	4.3333	5.3333	5.3333	5	5.3333	5.5	5.5	6	6.3333	6.5	6	6.3333	7.3333	6.3333	7.3333	6.5	7.3333	6.5	6	6	6.3333	6.3333	5.3333	6.3333	5.3333	5.3333	5	5.3333	4.5
3.5	3	3.3333	3.5	3	3	3	3	3	3	3	3	3	3	3	3.5	3.5	4	4	4	4	4	4.5	5.3333	5	5	6	5.5	6.3333	6	6	6.3333	6	7.3333	6.3333	7.3333	6.5	7.3333	6.5	6.5	6	6	6	6.3333	6	5.3333	5.3333	5	6	5.3333
4.3333	3.3333	3	3.3333	3.3333	3	3	3	3	3	3	3	3	3	3	3	3.3333	4.3333	4	4	4	4	4	5	5.3333	5.3333	5.3333	5	6.3333	6.3333	6	6	6	6	6.5	6	6.5	6.5	6.5	6.5	6.3333	6.3333	6.3333	6	5.5	6	5.3333	5.5	5	5.3333
4	4.3333	4.3333	3.3333	3.5	3	3	3	3	3	3	3	3	3	3.3333	3	3.3333	3.3333	3.5	4	4	4	4	4.3333	5.3333	5.3333	5	5.3333	5.3333	5.5	6.3333	6	6.3333	6	7	6	6.5	6.3333	7.3333	6.5	6.3333	6.5	6	6	6.3333	6	5.5	6.3333	5	5.3333
4	4.3333	3.5	4.3333	3.5	4.3333	3	3	3	3	3	3	3	3	3	3	3	3.3333	4	3.5	4.3333	4	4	4	4.5	5.3333	4.5	5	5	5.5	5.5	6.3333	6.3333	6	6.3333	6.5	6.5	7	6	6.3333	6.5	6.3333	6.3333	6.3333	6	6	6	6	5.5	5
4	3.5	4.3333	4.3333	3	3.5	3	3	3.3333	3	3	3	3	3	3	3	3	3	3.3333	3.5	4	4	4	4	4.5	5.3333	5	5.3333	5	6.3333	5.3333	5.5	6.3333	6	6.3333	6.3333	6.3333	6.3333	6.5	6	6.3333	6.3333	6.5	6.3333	6.3333	6.3333	6.3333	6.3333	5.3333	5.3333
4	4	4.3333	3.5	3.5	3.3333	3	3.3333	3	3	3	3	3	3	3	3	3	3	4.3333	3.5	4	4	4.3333	4	4	4.3333	4.5	5.3333	5	5.3333	5.5	5.5	5.5	6	6	6	6.5	6.3333	6	6.5	6.3333	6.3333	6.5	6	6	6	6.3333	6.3333	5.5	6.3333
4	3.5	4	4	4.3333	3.3333	4.3333	3	3.3333	3	3	3	3	3	3	3	3	3	3.3333	3.3333	3	4.3333	4.3333	4	4	4.3333	4.5	5.3333	5.3333	5.3333	5	6.3333	5.5	5.3333	6	6	6.5	6	6	6.3333	6.3333	6	6.3333	6	6.3333	6.3333	6	6	6	5.5
4	4	4	4.3333	3.5	3.5	3.5	3.3333	3.3333	3	3	3	3.3333	3	3	3	3	3	3	3.3333	3.3333	3.5	3.3333	4	4	4	4	4.3333	5.3333	5	5	5.3333	5.3333	5.5	6.3333	6.3333	6	6.3333	6	6	6	6.5	6.3333	6.5	6.5	6	6	6.3333	6	6
4	4.3333	4	4	4.3333	4.3333	4.3333	3.3333	4.3333	3	3	3	3	3	3	3	3	3	3	3	3.5	4.3333	3	4	4	4	4	4.3333	4.3333	5.3333	5.3333	5.3333	5.3333	5.3333	5.5	6.3333	6	6	6	6	6	6.3333	6.3333	6.3333	6	6.3333	6	6	6	6
4	4	4	4.3333	4	4.3333	4	3.3333	3.3333	3.3333	3.3333	3	3	3	3	3	3	3	3	3	3.3333	3.5	3.5	4.3333	4.3333	4	4	4	4	4.3333	5	5.3333	5	5.3333	5.3333	5.3333	6	6	7	6.3333	6	6.3333	6	6.3333	6.3333	6.5	6	6.3333	6.3333	6
4	4	4	4	4	4.3333	4.3333	4.3333	4.3333	3.5	3	3	3	3	3	3	3	3	3.5	3	3.3333	3.3333	3	3.5	3.3333	4	4.3333	4	4	4.3333	5.3333	4.5	5.3333	5	5.3333	5.3333	5.5	6.3333	6	6	6.3333	6.3333	6	6	6	6.3333	6.3333	6	6.3333	6
4	4	4	4	4	4	4	3.5	4.3333	3.5	3	3.5	3	3	3	3	3	3	3	3	3.3333	3	3	3.3333	4.3333	3.3333	4	4	4	4	4	4.5	5.3333	5	5	5	5	5.5	5.5	6.3333	6.3333	6	6.3333	6.3333	6	6	6.3333	6	6.3333	6
4	4	4	4	4	4	4	4	4	3.5	4	3.5	3.3333	3	3	3	3.3333	3	3	3	3	3	3	3	3	4.3333	3.5	4	4	4	4	4.3333	4.3333	5	5.3333	5	5	5.3333	5.3333	6.3333	6	6	6.3333	6.3333	6	6	6.3333	6	6	6.3333
4	4	4	4	4	4	4.3333	4	3.5	4	3.5	3.5	3.3333	3.5	3	3	3	3	3	3.3333	3	3	3.3333	3	3	3.5	4.3333	4.3333	4	4	4	4	4.3333	4.5	5.3333	5.3333	5	5.5	5	5.5	6	6.3333	6	5.5	6.3333	6	6	6	6.3333	6
4	4	4	4	4	4	4	3.5	4	4	4.3333	3.3333	3.5	3	3.3333	3	3	3	3	3	3	3.3333	3	3	3.5	4.3333	3	3.5	4.3333	4	4	4	4	4	5.3333	5.3333	4.5	5.3333	5	5.3333	5.3333	5	6.3333	7	6	6	6	7	6	6.3333
4	4.3333	4.3333	4	4	4.3333	4	4	4.3333	4	3.5	4	3.3333	3.3333	3.5	3.3333	3	3	3	3	3	3.3333	3	3	3.3333	3	4.3333	3	4	4.3333	4.3333	4	4	4.3333	4	4.5	5.3333	5	5	5.3333	5	6.3333	5.3333	6.3333	6	6.3333	6	6	6.3333	6
4	4	4	4	4	4	4	4	4	4	4.3333	4.3333	4.3333	3.3333	3.5	3.5	3	3	3	3	3	3	3	3	3	3	3	3.3333	3.3333	3.5	4.3333	4	4	4	4.3333	4.3333	4	5.3333	4.5	5	6	5.5	5.5	5.5	5.5	6.3333	6	6	6	6
4	4	4	4	4	4	4.3333	4	4.3333	4	4	4.3333	3.5	3.5	3.3333	3	3.3333	3	3	3	3	3	3	3	3	3	3	3	3.5	3.3333	4.3333	4.3333	4	4.3333	4	4.3333	4.3333	4.3333	4.5	5	5	5	5	5	6.3333	6.3333	5.5	5.5	6	6.3333
4	4	4.3333	4	4	4	4	4	4	4	4	4.3333	4.3333	4.3333	3.5	3.3333	3	3.3333	3	3	3	3.3333	3	3	3	3	3	3	3	3.3333	3.5	4.3333	4.3333	4	4	4	4	4.3333	4	4.5	5.3333	4.5	5	5	5	5.3333	5.3333	6	6.3333	6.3333
4	4	4	4	4	4	4	4	4	4	4	4.3333	4	4.3333	4.3333	3	3.5	3.3333	3	3	3	3	3	3	3	3	3	3.3333	3	3.3333	3	3.5	3.5	3.5	4.3333	4.3333	4	4.3333	4	4.3333	4	4.5	5.3333	5	5	5	6.3333	5.5	6.3333	6.3333
4	4	4	4	4	4	4	4	4	4	4	4	4	4.3333	4.3333	3	3.5	3.5	3.3333	3	3	3	3	3	3	3	3	3	3	3	3.3333	3.5	3.5	4.3333	4.3333	4	4	4	4.3333	4	4.3333	4.5	5.3333	5	5	6	5.5	5.3333	6.3333	6.3333
4	4	4	4	4	4	4	4	4	4	4	4	4.3333	4.3333	3.5	3.5	4.3333	3.5	3	3.5	3	3	3.3333	3	3	3	3	3	3	3	3.3333	3	3.3333	3.3333	3.5	3	4	4	4.3333	4.3333	4.3333	4.3333	4.3333	5	5.3333	5.3333	5.6667	6.3333	5.5	5.5
4	4	4	4	4	4.3333	4	4	4.3333	4	4	4	4	4	3.5	4	3.5	3.3333	3	3.3333	3	3	3	3	3	3	3	3	3	3	3	3	3	3.3333	3.5	3.5	3.5	4.3333	4	4	4	4	4.3333	4.3333	5	5	5.3333	5.3333	5.3333	5.5
4.3333	4	4	4	4	4	4	4	4	4	4.3333	4.3333	4	4.3333	4	3.5	3.5	4.3333	3.5	3	3	3	3	3	3	3	3	3	3	3	3	3	3	3.5	3	3.5	4.3333	3.5	4.3333	4	4	4	4.3333	4.3333	5.3333	5	5	5	5.3333	5
4.3333	4	4	4	4	4	4	4	4	4	4	4	4	4	4	4.3333	4.3333	4.3333	3.5	3	3	3	3	3	3	3	3	3	3	3	3	3	3	3	3	3.3333	3.3333	3.5	3.3333	4.3333	4.3333	4	4	4.3333	4.3333	5.3333	4.5	5.3333	5	5
4.3333	4	4	4	4	4	4	4	4	4	4	4	4	4	4.3333	3.5	4.3333	4.3333	3.3333	3.3333	3.5	3	3.3333	3	3	3	3.3333	3	3	3	3	3	3	3	3	3.3333	3	3.3333	3.3333	4.3333	3.5	4.3333	4	4	4.3333	4.3333	4.3333	4.3333	5.3333	5
4.3333	4	4	4	4	4	4	4	4	4	4	4	4	4	4.3333	4	3.5	4	3.5	4.3333	3	3.3333	3	3	3	3.3333	3	3	3	3	3	3	3	3	3	3	3.3333	4.3333	3.3333	3.3333	4	4	4	4	4	4.3333	4	4.5	4.5	5
4	4	4	4	4	4	4	4	4	4.3333	4	4	4	4	4	4.3333	4.3333	4.3333	3.5	3.5	3.3333	3	3.5	3	3	3	3	3	3	3	3	3	3	3	3	3	3	3.5	3.3333	3.5	3.5	3.3333	4	4	4	4	4	4	4.3333	5.3333
3.5	4	4.3333	4.3333	4	4	4	4	4	4	4	4	4.3333	4	4	4.3333	3.5	4	4.3333	4.3333	4.3333	3.3333	3.5	3.3333	3	3	3	3	3	3	3	3	3	3	3	3	3	3	3.3333	3.5	3	3.5	4.3333	3.5	4	4	4.3333	4.3333	4	4.5
4.3333	4	4	4.3333	4.3333	4	4	4	4.3333	4	4	4	4	4	4	4	4	4.3333	3.5	4.3333	4.3333	3.3333	3.3333	3.3333	3	3.3333	3	3.3333	3	3	3	3	3	3	3	3	3	3	3	3	3.3333	3.3333	4.3333	3.5	4.3333	4	4	4	4	4.3333
4.3333	4	4	4.3333	4	4	4	4.3333	4	4	4	4	4	4	4.3333	4	4.3333	4.3333	4.3333	3.5	4.3333	4.3333	3.3333	3	3	3	3	3	3	3	3	3	3	3	3	3	3	3	3	3	3	3.3333	3.3333	3.3333	4.3333	3.5	4.3333	4.3333	4	4
4	3.5	4.3333	4.3333	4.3333	4	4.3333	4	4	4	4	4	4	4	4	4	4	4	4	4.3333	3.5	4.3333	3	4.3333	3	3	3	3.3333	3	3	3	3	3	3	3	3	3	3	3	3	3	3.3333	3	3	4.3333	3.3333	4	4.3333	4	4
3	3.5	3.5	4.3333	4	4.3333	4.3333	4	4	4	4	4	4	4	4	4.3333	4	4	4.3333	4	4.3333	4.3333	4.3333	3.5	3.3333	3.3333	3.3333	3	3	3	3	3	3	3	3	3	3	3.3333	3	3	3	3.3333	3	3.3333	3	3	3.3333	4.3333	4.3333	4
3.5	3.3333	3.3333	4.3333	4.3333	4	4	4.3333	4	4	4	4.3333	4	4	4	4.3333	4	4.3333	4	4	4.3333	4.3333	4.3333	3.3333	3	3.3333	3.3333	3.3333	3.3333	3.3333	3	3	3	3	3	3	3	3	3	3	3	3	3	3	3	3.3333	3.3333	4.3333	4.3333	3.5
3.3333	3.3333	3.3333	3.5	3.5	3.5	4	3.5	4	4	4	4	4	4.3333	4	4	4	4.3333	4	4.3333	4	4	4	3.5	3.5	3.5	3	3.5	3	3	3	3	3	3	3	3	3	3	3	3	3	3	3	3	3	3	3.3333	3.5	3	3.5
3	3.3333	3.3333	3.5	3.5	4.3333	4.3333	4	4	4	4	4	4	4	4	4	4.3333	4	5	4.3333	4.3333	4.3333	3.5	3.5	3.3333	3.5	3.3333	3.3333	4.3333	3.3333	3.3333	3	3	3.3333	3.3333	3	3	3	3	3	3	3	3	3	3	3	3	3	3	3.5
3.3333	3.3333	3.5	3.3333	4.3333	3.3333	3.5	3.5	4.3333	4.3333	4.3333	4	4	4.3333	4.3333	4	4.3333	4	4.3333	4	3.3333	4	3.5	4.3333	4.3333	3	4.3333	3.5	3.5	3.3333	3	3	3.3333	3	3	3	3	3	3	3	3	3	3	3	3	3	3	3	3	3.3333
3	3.3333	4	3.3333	3.5	3.5	4	4.3333	3.5	4	4	4	3.5	4.3333	4.3333	4	4	4	4.3333	4	3.5	4	4.3333	4.3333	3.3333	3.5	3.5	3.3333	3.3333	3.3333	3.5	3	3	3	3	3	3	3	3	3	3	3	3	3	3	3	3	3	3	3
3	3.3333	3.3333	3	3.3333	3.3333	3.3333	3.5	4	3.3333	4	3.5	3.5	4.3333	4	4	4.3333	4.3333	4	4	4	4.3333	3.3333	4.3333	3.5	4	3.5	3.5	3.5	3.3333	3.3333	3.3333	3.5	4.3333	3	3	3	3	3	3	3	3	3	3	3	3	3	3	3	3
3	3	3	3.5	3.3333	3.3333	3.3333	4.3333	4.3333	4	3.5	4	4	4.3333	3.5	4.3333	4.3333	4	4	4	4.3333	4	4.3333	4.3333	3.3333	4	3.3333	4.3333	3.5	3.5	3	3	3	3.3333	3.3333	3	3	3	3	3	3	3	3	3	3	3	3	3	3	3
3	3	3	3	3	3	3	3.5	3.5	3.5	4.3333	4.3333	4	4.3333	4	3.5	4	4	4	4	4	4.3333	3.5	4.3333	4.3333	4.3333	4.3333	4.3333	3	3.5	3	3	3	3	3	3	3.3333	3	3	3	3	3	3	3	3	3	3	3	3	3
3	3	3	3	3	3	3.3333	3.5	3	3.5	3.3333	4.3333	4.3333	4.3333	4	4.3333	4.3333	4.3333	4	3.3333	4	3.5	4.3333	4.3333	4.3333	4.3333	4	4.3333	3.5	3.5	3.5	3.3333	3.3333	3.3333	3.3333	3.3333	3	3.5	3	3	3.3333	3	3	3	3	3	3	3	3	3
3	3	3	3	3	3	3	3.5	3	3.3333	3.3333	4.3333	4	3.5	4.3333	4	4.3333	4	4.3333	3.5	4.3333	3.3333	4.3333	3.5	4.3333	3.3333	4.3333	4.3333	3.5	3.5	3.5	3.5	4.3333	3.3333	3	3	3	3	3	3.3333	3	3	3	3	3	3	3	3	3	3
3	3	3	3	3.3333	3	3	3	3.5	3.3333	3.3333	3.3333	4.3333	3.5	4	4	3.5	4.3333	4.3333	4.3333	4.3333	3.5	4	4	3.5	3.5	4.3333	4.3333	4.3333	3.5	3.5	3	3.3333	3.3333	3.5	3	3.3333	3.5	3	3	3	3	3	3	3	3	3	3	3.3333	3
3	3	3	3	3	3	3	3.3333	3.5	3.3333	3.5	3	4.3333	3	3.5	3	4.3333	3.3333	4	4	4	4.3333	3.5	4.3333	3.5	4	4.3333	4.3333	4.3333	3.3333	3.5	3.5	3.3333	3	3	3.3333	4	3	3.3333	3	3	3	3	3	3	3	3	3	3	3
3	3	3	3	3	3	3	3	3.3333	3	3.3333	3	3.3333	3.3333	3.3333	3.5	3.3333	3	3.5	4.3333	4.3333	4.3333	4.3333	4	3	4.3333	3	4.3333	3.5	4.3333	3.3333	3.5	3.5	3.3333	3.3333	3.5	3	3	3	3.5	3	3	3	3	3	3	3	3	3	3
3	3	3	3	3	3	3	3	3	3.5	3	3	3.3333	3	3.3333	3.5	3.3333	3	3.3333	3.5	4.3333	3.5	4.3333	4.3333	4.3333	3.3333	4.3333	4.3333	3.5	4.3333	3.5	3	3	3.3333	3.3333	3.5	3.3333	3.5	3.5	3.3333	3.3333	3	3	3	3.3333	3	3	3	3	3
3	3	3	3	3	3	3	3	3	3	3	3	3	3	3.5	3.3333	3.3333	4.3333	3.5	3	3.5	3.5	3.5	3.3333	4.3333	4.3333	3.3333	3.5	3.5	3.5	4.3333	4.3333	3.5	3.5	3	3.3333	3.5	3.3333	3.3333	3	3.5	3	3.3333	3	3	3	3.3333	3	3	3
3	3	3	3	3	3	3	3	3	3	3	3	3	3	3.3333	3	3.3333	3.5	4.3333	3.3333	3.3333	3.5	4	3.5	3.3333	3	4.3333	3.5	3.5	3.5	4.3333	3.3333	3.5	3.5	3	3.3333	3.5	3.3333	4.3333	3	3.3333	3.5	3	3	3	3	3.3333	3	3	3
3	3	3	3	3	3	3	3	3	3	3	3	3	3.3333	3	3.3333	3	3.3333	3.3333	3.3333	3	3.5	4.3333	3.3333	4.3333	3.5	3.5	3.3333	3.5	3.3333	3.5	3.3333	3	3.3333	3.5	3	3	3.5	3.5	3.3333	3.3333	3	3.3333	3.3333	3	3.3333	3.3333	3.3333	3	3.3333
3	3	3	3	3	3	3	3	3	3	3	3	3	3	3.3333	3	3	3	3.3333	3	3.3333	3.3333	3.3333	3.3333	4.3333	3.5	3.3333	3.5	3.3333	3	4	3.5	3.5	4.3333	3	3.5	4.3333	3	3.5	3.3333	4	3.3333	3.3333	3	3	3.3333	3	3	3.3333	3.3333
3	3	3	3	3	3	3	3	3	3	3	3	3	3.3333	3	3	3	3	3.3333	3	3.3333	3	3	3.3333	3	3.5	3	3.5	3.3333	3.5	3	3.5	3.3333	4.3333	3	3.5	3.3333	3.3333	3.3333	3.5	3.3333	3	3.5	3	3.3333	3	3.5	3.3333	3	3.3333
3	3	3	3	3	3	3	3	3	3	3	3	3	3	3	3	3	3	3	3	3.5	3	3.3333	3	3.3333	3.3333	3.3333	3	3.3333	3.3333	3.3333	3.5	3	3.5	3.3333	4.3333	3	4.3333	3.3333	3.5	3.5	3.5	3.3333	4.3333	3.3333	3.5	3.3333	3.3333	3	3.3333
3	3	3	3	3	3	3	3	3	3	3	3	3	3	3	3	3	3	3	3.3333	3	3	3	3.3333	3.3333	4.3333	3	3.5	3.3333	3.3333	3.3333	4.3333	3	3.3333	3.3333	4.3333	3.3333	3.5	3.3333	3.5	3.5	3	3.5	4.3333	3.3333	3	3.3333	3	3.5	3
3	3	3	3	3	3	3	3	3	3	3	3	3	3	3	3	3	3	3	3.3333	3	3.3333	3.3333	3	3.3333	3.3333	3	3	3.5	3.3333	3.5	3.5	3	3.3333	4.3333	4.3333	4.3333	4.3333	3.3333	4.3333	3.5	4	3.5	4	3.3333	3.3333	3.3333	4.3333	3.3333	3
3.3333	3	3	3	3	3	3	3	3	3	3	3	3	3	3	3	3	3	3	3	3	3.3333	3	3	3	3.3333	3.3333	3	3	3.3333	3	3	3.3333	3.3333	4.3333	3.3333	3.5	4.3333	3.3333	4	3.3333	4	4.3333	3.5	3.5	3.3333	3.5	3.3333	3.5	3
3	3	3	3	3	3	3	3	3	3	3	3	3	3	3	3	3	3	3	3	3	3	3.3333	3	3	3.3333	3	3	3.3333	3.3333	3.3333	3.3333	3.3333	3.3333	3.3333	4.3333	4.3333	3	3.5	3.5	3.5	3.5	3.3333	3.3333	4.3333	3.5	3	3.5	3.5	3.3333
3	3	3	3	3	3	3	3	3	3	3	3	3	3	3	3	3	3	3	3	3	3	3	3	3	3	3	3	3.3333	3.3333	3	3	3.5	3.3333	3.3333	3.3333	3.5	3.3333	3.5	3.5	3.5	4.3333	4.3333	4.3333	4.3333	4.3333	3.5	3.5	3.5	4.3333
3	3	3	3	3	3	3	3	3	3	3	3	3	3	3	3	3	3	3	3	3	3	3	3	3	3	3	3.5	3	3.3333	3	3.3333	3	4.3333	3.3333	3.3333	3.5	3	3.5	4.3333	3.3333	3.5	4	3.3333	4.3333	3.5	4.3333	3.5	4.3333	4.3333
3	3	3	3	3	3	3	3	3	3	3	3	3	3	3	3	3	3	3	3	3	3	3	3	3	3	3	3	3	3	3	3	3.3333	3.3333	3.3333	3.3333	3.3333	3	3.5	3.5	3	3	3.5	4.3333	3.5	3.5	4.3333	3.5	4.3333	3.3333
3	3	3	3	3	3	3	3	3	3	3	3	3	3	3	3	3	3	3	3	3	3	3.3333	3	3	3	3	3	3.3333	3	3	3	3.3333	3.3333	3.3333	4.3333	3	3	4.3333	3.3333	3	3.5	3.5	3.3333	4.3333	3.5	4.3333	4	4	4
3	3	3	3	3	3	3.3333	3	3	3	3	3	3	3	3	3	3	3	3	3	3	3	3	3	3	3	3	3	3	3	3	3	3	3	3	3	3	3	3.3333	3.5	3	4.3333	4.3333	4.3333	4.3333	4.3333	4.3333	4.3333	3.5	4
3	3	3	3	3	3.3333	3	3	3	3	3	3	3	3	3	3	3	3	3	3	3	3	3	3	3	3	3	3	3	3	3	3.3333	3	3	3	3.3333	3.3333	3	3.5	3.5	3.3333	3.3333	4.3333	3.3333	3.5	4.3333	4.3333	4.3333	4.3333	4.3333
3	3	3	3	3	3	3	3	3	3	3	3	3	3	3	3	3	3	3	3	3	3	3	3	3	3	3	3	3	3	3	3	3	3	3	3	3	3	3.5	3.3333	3.3333	3.3333	4	3.3333	4	3.3333	3.5	4.3333	4.3333	4.3333
3	3	3.3333	3	3	3	3	3	3.3333	3	3	3	3	3	3	3	3	3	3	3	3	3	3	3	3	3	3	3	3	3	3	3	3	3	3	3.5	3	3	3.3333	3.5	3.3333	3.3333	3.3333	3.3333	3.5	3.5	4	3.3333	4	3.5
3.3333	3	3	3	3	3	3	3	3	3	3	3	3	3	3	3	3	3	3	3	3	3	3	3	3	3	3	3	3	3	3	3	3	3.3333	3	3	3	3	3.3333	3	3.3333	3.5	3	3.3333	3.3333	3.3333	4	3.5	4	3.5
3.3333	3.3333	3.3333	3.3333	3.3333	3.3333	3.3333	3.3333	3.3333	3.3333	3.3333	3.3333	3.3333	3.3333	3.3333	3.3333	3.3333	3.3333	3.3333	3.3333	3.3333	3.3333	3.3333	3.3333	3.3333	3.3333	3.3333	3.3333	3.3333	3.3333	3.3333	3.3333	3.3333	3.3333	3.3333	3.3333	3.3333	3.3333	3.3333	4	3.3333	4	4	4	3.6667	3.6667	3.6667	3.6667	4.3333	4.3333
0.33333	0.33333	0.33333	0.33333	0.33333	0.33333	0.33333	0.33333	0.33333	0.33333	0.33333	0.33333	0.33333	0.33333	0.33333	0.33333	0.33333	0.33333	0.33333	0.33333	0.33333	0.33333	0.33333	0.33333	0.33333	0.33333	0.33333	0.33333	0.33333	0.33333	0.33333	0.33333	0.33333	0.33333	0.33333	0.33333	0.33333	0.33333	0.33333	0.33333	0.33333	0.33333	0.33333	0.33333	0.33333	0.33333	0.33333	0.33333	0.33333	0.33333
0	0	0	0	0	0	0	0	0	0	0	0	0	0	0	0	0	0	0	0	0	0	0	0	0	0	0	0	0	0	0	0	0	0	0	0	0	0	0	0	0	0	0	0	0	0	0	0	0	0
[truncated: 462 more columns]
