# Supplementary material for: Transfer of optical orbital angular momentum to a bound electron
Source: Nat Commun. 2016 Oct 3;7:12998. doi: 10.1038/ncomms12998 (PMC5063962; doi:10.1038/ncomms12998)
Supplement: Supplementary Data — Raw experimental data for measurements presented in the main text, reporting fluorescence counts as a function of pulse time and ion position. [file ncomms12998-s2.zip › data/dataProfiles/profiles_v6_supMaterial.nb]

(* Content-type: application/mathematica *)

(*** Wolfram Notebook File ***)
(* http://www.wolfram.com/nb *)

(* CreatedBy='Mathematica 7.0' *)

(*CacheID: 234*)
(* Internal cache information:
NotebookFileLineBreakTest
NotebookFileLineBreakTest
NotebookDataPosition[       145,          7]
NotebookDataLength[   6022185,     104465]
NotebookOptionsPosition[   6016718,     104287]
NotebookOutlinePosition[   6017132,     104303]
CellTagsIndexPosition[   6017089,     104300]
WindowFrame->Normal*)

(* Beginning of Notebook Content *)
Notebook[{

Cell[CellGroupData[{
Cell["Beam Profiles", "Title",
 CellChangeTimes->{{3.647159693548633*^9, 3.647159736680953*^9}}],

Cell[CellGroupData[{

Cell["2 D Beam Profiler", "Section",
 CellChangeTimes->{{3.64725396741323*^9, 3.64725398028673*^9}}],

Cell[CellGroupData[{

Cell[BoxData[{
 RowBox[{
  RowBox[{"pathexp", "=", 
   RowBox[{
    RowBox[{"NotebookDirectory", "[", "]"}], "<>", 
    "\"\<profilerData/\>\""}]}], ";"}], "\[IndentingNewLine]", 
 RowBox[{
  RowBox[{"gaussMat", "=", 
   RowBox[{"Import", "[", 
    RowBox[{"pathexp", "<>", "\"\<shiftedAndCorrectedMatrix_Gauss.csv\>\""}], 
    "]"}]}], ";"}], "\[IndentingNewLine]", 
 RowBox[{
  RowBox[{"MatrixPlot", "[", 
   RowBox[{"gaussMat", ",", " ", 
    RowBox[{"Frame", "\[Rule]", "False"}]}], "]"}], 
  "\[IndentingNewLine]"}], "\[IndentingNewLine]", 
 RowBox[{
  RowBox[{"OAM1Mat", "=", 
   RowBox[{"Import", "[", 
    RowBox[{"pathexp", "<>", "\"\<shiftedAndCorrectedMatrix_OAM_1.csv\>\""}], 
    "]"}]}], ";"}], "\[IndentingNewLine]", 
 RowBox[{
  RowBox[{"MatrixPlot", "[", 
   RowBox[{"OAM1Mat", ",", " ", 
    RowBox[{"Frame", "\[Rule]", "False"}]}], "]"}], 
  "\[IndentingNewLine]"}], "\[IndentingNewLine]", 
 RowBox[{
  RowBox[{"OAM2Mat", "=", 
   RowBox[{"Import", "[", 
    RowBox[{"pathexp", "<>", "\"\<shiftedAndCorrectedMatrix_OAM_2.csv\>\""}], 
    "]"}]}], ";"}], "\[IndentingNewLine]", 
 RowBox[{"MatrixPlot", "[", 
  RowBox[{"OAM2Mat", ",", " ", 
   RowBox[{"Frame", "\[Rule]", "False"}]}], 
  "]"}], "\[IndentingNewLine]"}], "Input",
 CellChangeTimes->{{3.64725335545763*^9, 3.647253451836425*^9}, {
   3.647253566953499*^9, 3.647253567252613*^9}, {3.647253685094297*^9, 
   3.6472538130584583`*^9}, {3.675767332581362*^9, 3.675767367584013*^9}, 
   3.675767579865959*^9, 3.675767637630308*^9, {3.675767671630622*^9, 
   3.675767732877645*^9}, {3.6757680916409283`*^9, 3.675768096377633*^9}}],

Cell[BoxData[
 GraphicsBox[RasterBox[CompressedData["
1:eJzsvXnUXlWVvQtGhQKE2CCN0kkToICiERAMHEBKmhQQRQMJKKEAg4KQIE0I
ASNqIHRJECHSGvpGWkEqBdKJCIpAKIWICIqUkeY9AY1FVErvO373zztm/cZT
dy7WPu+3GcPx4RqbdfbZp3nP3vuZc63zr0d/8rBhS/X/edv/+7//8+//55/X
mvq3/q1/69/6t/6tf+vf+rf+rX/r3/q3/q1/69/6t/6tf+vf+rf+rX/r3/q3
/q1/69/6t/6tf+vf+rf+rX/r3/q3/q1/69/6t/6tf+vf+rf+rX/L/fuHV498
4YG5bfPHd77/Gz+/tG0e/utt3//NVa/WeI3XeI3XeI3XeI3XeI3XeI3XeI3X
eI3XeI3XeI3XeI3XeI3XeI3XeI3XeI3XeI3XeI3XeI3XeI3XeI3XeI3XeI3X
eI3XeGCc8v9bPLXfDkv6//3HFp6zxh7ntc3JF25zyaQzXq3xGq/xGq/x/0v8
tLHTjvnuZW1zxLUTpq9wQdtMHDHvqrmz8/JH96e08XHFn7lg/TG7XNI2W17w
+UOfPLttpt2y94y5J5bXz9LOq+v3Z1firnFTeWh+dV+57geaX7WneVz5a7zG
S4hf9JNDn/xW/7m77tn7P/3iuW2z+S9fmTN/el7+rPZdyeM6rus6uo6bNQ60
/alj/3jUWRe1zbq77XrDAae1zfSHPnfc/MPz7s+u3G+qvRpPFS/tfoi+z13j
kPU+dz0vWePmyh/dH9d1Ke19Qu+f6Pdz9POY1R/XOGc9L1nfLfU7fDDGx/Xd
4jpudP6h9n0efR1deaLnU6773PX7kvUcRX+XZn3fun43o+dlWfO+0vJnfb+V
Fi/teyM6Pqj7CK59k+jxoftWtJ+ufTra/xofjH3YQY2XxgOU1p/Srsugnm+N
13iN1/hQi1P+f4dhm+x+5vlt8/TCdvoxx7bNpJc2+ujcbV8d2Pjo44ZfO+mb
bbPyB/cYs+fEttnikgM3m79Jef2s8Rqv8Rp3vd+y3nv1fTsY43bowsXL7N//
zvjk6CvW/9CRbfP66JnrLP2h+PNVx1VxOm7Rz4srv2scaB4aP+sn3//Reue2
zeP/tt+D8w9pm2P/bfEyB6+g45PH/mLCjt9om9lf++/Ff57QNre//YH3bbEK
j9Pj1vjQjH97h8tHLD+7bVbo3fqN6w5qm62OHPHXWUv72kf3c9nJVy1328y2
OXPfOSfNHtc2L+xzwiujF79Sx+3/clxX/z/48owvzDmnbR457Q97fn5M21w+
7Prnpr3Ex9/VT3U/ROdX7en4uO4T1/lmnVfWOJT2XNP86rrQ96frfRudh8bV
caP7Q4/rer7+6cCjfnzK2W3zzrv/ZfWdP9k2B9/57PxbnuPXl8az+hN9Xqr/
6nqpuKs/ruO63g/0/UPvB3pe0e1d4xPdf/q+ir5vs+LR30XR3w+qPV0HoOsJ
rn5Gf89HzwdpfjWeWfdt1vsn+riu36Po7wfXe7W035Ho79us3wvVT/XdktWf
6Lg6XzoOrnHLms+6fl9oP0tbN6a/d105bnT/6XeX2ldyfe+p9tH7aHQfUMXV
eZW2f+3a1y6NZ+jK+HSl/aCOc1aeoXZ9S+tPjdd4jdc4jS949gNX7nZx24xa
do33rXVG25y470snLz0xnv/faPZuv7/ygra58Lvn3Xnh5La5des3dpu0y6s1
XuM1XuPFxed/cuWlF/W/92YccvTf1j2mbe4YtdKH525RXj+z4ur3pbR+1niZ
170reeh7IPr7TfUnOg9tT9+rKv74Bcvvs7j/3Tn3Zx+6aeJRbXNTe92GS2/I
89D1W5pHxVX/o3UKrnVs1f/odfJoXUb0OGfpTUq7f7pyXq5+rv2Ba6adPrtt
pn14wUe/enDb3Ln6M0sd/M68fa7ofbqsfT1Xe3q9sp6j0vZb6Xh25Tq68rvG
obTrG/1cK46FjrPKo9rT+FrjL3ns7FltM+eqM195/DNtc8v3j/3TfW++IuOq
/6X1k/af9kflcfWT8lR03KKvi3ouaH9oe3pd6HPnus/p/UDzqH5GjycdH9qe
3ldZv/vRv4Mn37HMSuv3z/fuNceuvuuBbfPIlCkT7lqinzt6XjT/oM7X6HPt
4tvpcVUe1/vf9V51va+i+xP9fnaNM71vXefl+t10fSer58t1XtG/d1n3oet5
dOVxHdf1veH6PnHN02l+V56uxEtbT47eN6HfM679ILpv5doXc+0/uvZVXceN
bt+VeGnnVdp1Ka0/g3rdXe+BLI6rK+NZ4zVe4+XEu/LeqPx/jdd4jdd4jXcx
3pXf2a7Eh9p4ljYPdXH19LxKW590cfU07lrvLY2HL22dv/Ynt5/RHHvWeUXv
J5Z2vaL5zNJ4rWiePJobz+Ksoo+bdb9lPdcuXU9X9DUuzo1yKdH9cfFLlJvq
SpyOQzRHl6ULcPF10Tyn6/pS3+Cs+801PtSPN1rP4uL9ou8f1/WNno+4fi8U
z+/i/Luix3QdV41bdH2BrHmxi893cfJZnHC0/o6OP/19p/WJop+j6Pe863q5
7nM1zi49pkuvEa2jVPldOo5ovbDrPeOap2et/3RlnTkrHu07FK1ToPtfdBxU
f7J8zOi+p6t99L52V7jxrvQzK179PMvkQ0rzgSzt+SrtvGq8xodCfFB/T4ca
/9+V61LjNV7jNT7U4l2ZL5cW77pPQlfyu9a7XP78rvU0ddzo9Ux6XNe6rksX
0JX1/0HdXyht3LrCb7j6T31ES+tnFq8evf9Yml9Z1v3v6o+LT47m00rj26M5
c9fzEu17HH1fRdcjiPb/dN2H0b6yWf6frjj1VY7uP+WUaP+j+f+s6+7iKrN8
+LN0KNE+/9Hn67pv6XMUzZ269K1Zv5uu77ro33HXfME1/lRPQX3+VZ7o+Ug0
9xvN5Ub3h3Ly0XV5XPx/9HdC9O919O+g63c5+n6I5vOz6iBk6T1VP+l8szS9
QGm+BDWeqyOIvh+ov5Zr/87lVxbdvrR9cJefW2n76Vk8Q5ZfX1fyZz0XWde9
tPu2tPPq+rjVeI3XeFy8K/x/fY/VeI3X56WOZ42XEO/KfKqOw/+u/1nrD671
Mbq+51o/pPw89VHJWqel/ek6996VeNY4DOr4R/PD0b6LpekFon3Ru3Ldoznk
ruhxovUdruci6/50PY/RPH805x/NH9L7KssHMsu3M5rrVhyji8N38Wm0P5Rf
cvH/0efr0hdEc5VZ9wnlzLuim4j21Vd5jlvx6fOaM9vmw5965vQf7NEft+u+
vNlFD+c91y7uLjoerf9y1YWJ/g6hPHyWXlX9Dqr70FUvgOoCsu6raP42i6vP
ep+43pOu+g6u76VoDj+6LkNWXZuseYFLr+d6D3Tl+zZaD5vlJ0DXB4baunRp
fD7dJ3LVj6b7ULTet0sXQPcH1X4obV9avOt8b9Z+fZY/f9frRHS9/12Jl6ZP
qfEy3wNdOW5p8dLGobT+uPrfFf6/xmu8hOelK/m7Ei9N91rj3brug9qfQe1/
9LzJ5bcQXafS5f/v4vNd/v8urjLah7+0deOuxEsbh2g/6iyfnyw/8GieNpqP
jdYXuNoPqp9/1vhn+c9H+6NG6x2i/dtd++80D+2Pi7PK8pmP9nGN9sl0+VVG
867RvtkqTvUCLk5e5aHcJu2P67xonmguOpqHj87v4hWjebnS9C9dv59d/GFp
9RdcHK+L94vWI7j6E+2HT39Po+cLrnlxV3zRXdc9i1fP8ueP/h3M4uSj/dij
33ulna+r3oQrf5ZOM/r5ouflWn+g6yTR60s1/tbsB0Xvl0WfV1YdAcr5u3zS
urI/Xlo/s/b3uzJu9Xy9fEXXz7e0/DVe4zVefjz6PVD5/xqv8Rqv8cF4n2f1
p+vnNajf81nn1ZW4Oi+6vpTlm+Hy+af1Rl08v8vnv66HD814tI4jmn+I5rqj
OfZo/+osH3gXT5LFjUe3jx6HaB2Eq16863pFP1+uffZon17X+zaaW4g+X8pN
ZbV36SmyuNno/mTFs/qfxf9HX1/q067ipY2bS+cSzedHx7P0Ka7x78pzTfVN
XfcZjtYvZPmoq+tF6w6oONWdUZ9213WhOtPo+yFat0Kfu6z3ZDTnTJ8Xlz40
WsdBx8GlJ3LNg6KfL9d8s7S6G13XWUSPv+t96/o9cvlXZPlsdN13KLr/dF9M
7dNF94feD5TPd+3ju/aFu7KPXxqPkcUVuPKX1s/S7rfS8lcOqsZrvMZr/H+O
V/6/xkuO19/TGq/x7sa7Pn8Zau8f1/lG++HT49L1Jcr50/OK1gW4eH5X3dLS
/FtqfDDi0T45g+pznuXP7/Ihj76+Wb79WfVKSvOhorxBtB7BtT8e7eMa7fPv
4vCjdQHRvvQuTqY0zrk0H+zS+PbS+lkab591P5QWj+alo/Nn6XSUbqIr4xld
78D1/qfjHH1dKGcezee7zje6HkGW37vrPUl1H0ovkKWzKK2OSfT5unjv6Lot
NK6edxevHn1erjpT0fdblo4vy5feNe/OqhORVUejK9fXpQ+K9pnJWv8c1Hhp
4xCtL3D5fdF9T1fcVW89er97UPmEaO49i//P4hlcXEHX78/ocS6Nq+nK817a
+6TGa7zG/7/xyv/XeI3X+KDGu/KdUFo/S+sPjQ+1en/R/gmucXb1R60vuebF
Lv9/uj5G87v8/6Prk3ZlfbW0dd1B7X9X7p9oP/DSOH8XP9x1HUS0riHruSht
39A1/mofNrquR7RvZPT+suu40X6bLh/gaF/NLI402l86musujQ/P4uSpb3xX
dAFZ/uqu8SztvEp7Tkvz1S8tTs9r1WOPf+cVZ7XNks+Pvf5t+/S/X/Z4/kc7
PeVrH32+lJ9X/Xflp7+PlEvPikfXG1LtqW9/aRxplu+06zly6Yzo9zOt+xBd
t8I1L8ji2KP1YqW9f6J1TKX9vkfz59HvJVediGi9fFZ9HHo/u+pZuM4rum5s
afsOXYlH77uVVr87un46bR/NVw8qz9D183VxFNHHja47EM23ROtrSuN2ulL3
ocZrvMaHTrzy/4PBf9Z4t37fa7zGazzuOS1tHjSo7yXX+Lt0BDQPXS+ix3Wt
R0XX5czKXxo33vV49Ppwaf7hdN+E8sCl1aFw7cuUxs9n+fxHPxcu//as86L3
j0tHE+2rH+1j76p3kMUjdYW/yvItzPKd7jq/ndVPFy9amr6DxilnmzU+pY1b
1+sLuOKrzDvyU9f2n6Phv1xh3D6j+vPXV0+8+9uPxvOrWeeb9bxk/V64zteV
x+XDr/K47s+l5h8769Ez2mbYjNVeHr5729x1ytTbNn8w7/1Gx43yiooDp+Nw
wfmTbly/f5987UNbvW2jvdrmXRdt8sDE+b7vPfpcZPm6Z3HFWXUQSuuPa96X
VUfJdb/R83Lpi6OfCxdf7aofF63vyKp74tLjlKaHjX7/uJ6L0upR0vZd2R/p
ynGj+6n2MV38P90Pdfm8uXQKWfvg0fv4pfEGNE+Wb6GrfRYPnzX+XeF/us4X
1XGo8RofOvHK/9d4jXc3Xn9nh2a8tOteWn+i4675Y2njptY3oq87HR/aT7We
E73+48pPOXy67kfX2YbaumiNvzXcezTfHu0H7toH6co+RbS+IMuHP5p7L003
QfMo/se130f3JaPrqkf72mX5ZGbFszj/0jjbLJ7BxcPT/NHj5uJOo8df9VPx
1S4eO5rvpf2h+V2ctssvXeVx9Sf6uK7+RL9Pot/nWf1RvHT0e8x1v6n+q3j0
+0F9P6j2VBfwvo+Nfe22GW2z0/e/NO/3H2ubk7a8+arx83R713Hpc6fGwfWc
RufpOkcd/d7I0vlGXxeX33g031va+EdzwtS3PFq3Ev1cROePni+7rks0N07f
A1nrG1k6Gtf9H/1+cPljZK0nD+q+VZaPk6seumuf1LWvGs3JU11AtD98abx0
V/ofzbdH8xXR/cwan+j7pzS9TI1Xzq3Ga1zFK/9f4yXH6/s2d3yyvg+zvgNL
u76ljXP0vKM0XXzWOJQ2/q75r8tXP7qeo2ofvX6VxccOtXXRoRbPuu5ZvuJZ
vHdWfYTSOHyXD7wrT7TffvT1dfESLq7+5DuWWWn9fv671xy7+q4Hts0jU6ZM
uGuJzwcsug57lj9ktO9f9H53FidP+0P5Xnpe0dxals+5K644Txe3rPK7+NJo
Tpv2n44b1QvQ40a3H3HHDqO/dXrbnPL6T0+/r2mbj/7uN3Nm3aTHWXG5dNxo
/1U/s3QQdNxcz7Wr//S+zeL8o/Ua0foaej/TPFQXoI5LOXN6v9F+0v6o95KK
u77TqL6A6ghc9Q7ocxRdv0PpmrtSt8Wla8vilqN95qPnX1k6jix9R/T94+KQ
Xb/7dH2G6iZcz1H0Ogw9L9e6imu9K1rvE+0v4dLv0OfONZ5Z65Z1Xyx335Dm
d9VDj/Z5i953psd1cde0n9E8RmkcSFd8IEurLxB9HUvTX5TGKZWmdyiN16rx
oRkfavdh5f9rvMZrvMZrvIR4V/QmpcWzxs217uHyZ6D5XetI0T7/Lj//LO63
63x7V46btU4bzUVH99N1XbL82KPbl6YTia5H4Lp/XPt6rnGL9nOL5uej938p
n6B4oSyu3sVduPrj4uRdHKnrvLJ85qP9nKN91KP76eK0KU9Oufpo/l+drzov
V39ofpqHjj/1IVfjRseztPvEpb9wcelZ74FoPj+rPyoPfe+54vQ5co0njVMO
n77f6PuH1oOgz7Wr3gStdxD9/ol+rrPqI5TGaUcfN4uHd+m4Xb7clDN36d9d
85Rov3TXukq0H766juq40fqC6PWZ6PUil/9DtO7A9Zy63j/R72HX8x7t61Ka
j01p+0pZdQSy6gu49oVd+8VZvnnRfHVXfPuzeOlo30XX9aXx6OsVrSPoyn3Y
de6oxmu8xt/6eOX/a7yEeP0dGYxxHtTrWFrdqNLitf+5z1fX/fwpz+9qn+Xb
Xxo3XpoPyaDGS7vurvX26HXgLK4+SwdRGsfedQ4/uu6Aq34E3X90+Yy56nS7
fNVc8eg66dG+fypPlu4g2leW6gVcXBDl2aI5qGg+P5qrd/GoLn7VdVzFf0a3
p77ZLi6X5qE8p2vcXPoOetys/HQcojnw6PuHjptLLxP9fnaNs+s9n/V+iNYX
ROsFKG/v0hG4dFgu3YGrHpBL9+Sqh+LSBWTx9ln1CKK/k7N86V1cejRnG12X
IbruAO2Pa36dVYciq65EtF6D9pPy9ll1GF36GtdxS1u/cl3HaB8VlX9Q94Oi
45Srd+3nRtcdiPapi64vQHnvrvAepfXHNc4uDsR1faM5/xr33uelXcfS6lAM
tXhX3pOlxQd13Cr/Pxjxrt+fXe9/V86rtP7U+GDcn6XVgerKd2aWjj7LT0DF
XesqrnWYaF/96PWr0tYDux7Pur7RPPOgnhftj9pHyKrL4NIvRF9HF/fuqldO
4/S6u/h/Vz1rl4+ZK79rXzKaz3fld/HzrjzRx3X5wLs4B8WDZXFBLj/8aN/a
LD7TpS9w+durPF+ccPXq46a3zXdmHPDGLtu2zdQFX/vTlDk6v2ofzbdn6RFK
Oy4d/+j7J5qjztIRqDxq/F18dfS4uY4b/R7L0olQn/zo/kTHo+tu0PcMvW9d
Pvyl6ezo+9+lv3DdJ1n1rbLqBUTrC6J58qz+uMYzej7r0gtEn2/W/UDXW+i4
uXzjXdc32s+fHpeu49Hjunjy6Ovruo4uDt+1Phm9Dpnlz9OVer5diUfXQ6fc
frQege6zu/gHl+7AxRVk8R6l8S0ubiTa1zSaY+kKL5R1f2bdh5VjrPEar/x/
jQ9G3PV+rvqv+js4FOKlXcfSvodLO6/SvmOj53dqXUL1x7Ve4VpXcflRZLUf
av4hLl/urvD/pY1DaXV1s+oFuHhp1/mWVpfBdX9G32/ReaLrU0TXVXfVK4/m
Rly8RFf8AGmeLL96Vx7Fa0X727v88LP8tKP9nLP8mV28Lo1T/l/lGf7Tfz7r
+6f15zOXPbPqqSPb5ouTXzxn7avj+79ko13fv/Dr/bz3XLj/rK3b5ps3fuXE
4ef5eGPKVUbzz67r5eJRo+NZ/SztuFm6lSzdQWn6oGjOXz3XVO9DdStZv5tZ
v7/R15e+nynnT3UQrjojrroe9LuuND//0vQLWfO4aJ11Flefld/Vn+h1gyxd
g+t8s/zY6fi4/OSpfwLVa9D20ePW9biL53fpKVzr/KVx+6XtJ3bdJy3Lv47m
j+YHSuNbSuOcozn20nwmo/Ud0ec11Liv0satxmu8xiv/X+M1XuM1Xtr3Utb3
WFf6n1VvLqseVvR8h3L7Ln9+1R+6DkPniXQ9h+oRXHUtB3VdrrR49PiUxiFn
8fwuXt3V/2gfnqxxLk2XVNr97KoLEO3nH+1zFb1vGO3vN6g6giyfedpe7YPT
/XHKn1PeyeUbX1p+mifLH1vx3i5uNtp33cXBRtcF6IoPf5Yvt9JTlOYf7ho3
peNwjUM0t+/ifqPvZ6rTcZ2Xqw5C9DiXVk/ExZ+Xxsln6Qdd7V3j7NLNRd9X
pekxo/WtpXHR0TprV3+oLoDOT5edfNVyt81smzP3nXPS7HFt88I+J7wyenGe
Dr0r9SZKu2+j6xu62lPfe5e+gK6bZa13ucYnS6/h0ndkvZ+j1wmj13vrft9g
1AWg+en+O91Pp/w/rXdAOQpaj8DFaZTmfx5d1yDLz5NyI1nj3HUeLHocSqsT
URrXV9p1r/Ear/x/jQ+1eGl6tNLe26X1p8a79T0ZPe+I/p6k/SxNv+ya19Pz
ovN017oEzRPN/2ety5XmazGocRcPn+XP35X71sX5d33cXLx9Vl2GrOvu4vxd
OgIaj/atit5HVsel3LhrX5JyF67xoX6YitNw5ad8PuV8XHmiuSYXT0X5fJWH
8vMuDjCaS3f5+bt47yw+3+XDr+4TOg7U71r108VPqv7T8VF5aNzFIavxpP1x
cdeu/DRPaTqULN1KtF6gtHoB0e/naJ0Cff+73g8qHs3nZz1H0deXfnfR8Xfp
FrtSNypan0vnLy6+Olpn3RU9QvS4Rev6KacdvR5Cxy3aVyFLF5Dl6+7y93D5
/7u4cdc6WPT9Q9e1suqGdEVfk7XfMaj7ktH9dO0j0zyu/XfaHxf/EM2NdIWD
yvL5j/bhdNWbcHEyrvPN8i8tjR/rSn/qONR4jVf+vz6/dXzq+XY3Xse5zHHI
4vOz6lJRXbNrnkt9A+h6hcuHn+bJ8lHP8gkf1Hhp41NaXYDSuHSX/3lpdQ2i
6xeU9j4prS6Di+en92dWfnrcaL8p13501v4d9UuM7o+LV6H5ozmWaC6I6gJc
XJmLh8/iVGk8mnPO4gZdPPNK7xn5zAP963v68HMefuwjbXPIB7781WkXx/PV
6rg0j6u94u0px06fFzoOqn1Wniyu3uWD7YpHP0f0fF3tXeer2ke/D133bXQ9
BZdeJprbj35P0uu+wsUbHv/Tr7XNv/1h8YjDt2ibTx98+5E7zcir99F13U1W
PRdXftd3ONW3uvSedP7iqkdAuXeqd+g65x/Nx2bxzK66DNHrDK7xyar7EM2Z
0/UuF+dPdQd0fLL8813jHF2/wNV/13opvV60PfWNcekFur6P1hW9AOXto/fd
KJ9A+0PrGmTx7dG8TXSerHiWz39p/FJp59uV8+q6fqfGa7yL8UHl/+v7ofLJ
NV7jpcWjnwvXfCfrey963ueab0brgimfH90+mu91+ScMNZ6/6+ty0T7k0et7
Ll/06Ocruv5sfY665bdD9xeidRZZ/vlZPl3R+2ul+V91hYugvAfl7V35XdwO
zR/N85fGX2XFo3lLystF889rrfiup7771bb5rw32eaPZtG1WXnnhQRNP8V13
yvFG87fRcRffHs3buzh5lV/dV648rvGh7V33efR96NLFuHQctD+uflJ+2zXO
XWlPn1PX+59eR/q7qXQE0Tqj6N/xrPoR9P2Wpet01XdQ9QtoHtf94/p+dumL
1TzOVU/Bxd/S/pcWj9ZZlFY3Icuf3DWedH3JlSe6PeWrXetUVBfgWid0rR+6
xi16/bO0+z9L7+Pye8mqq1uaz9Wg7h9RvYBLX0A5CsobuHwUo/3kXXlK87Gk
/VR5XP7/pcWjuanS+jmovFyNl8kBlnZeg3rflsb/d2Xchtr9U/tT4/V6lT9u
pek9S9M7uHh+F+fv0sXT/rvWAaL9/Ad1vajGy4x35T4srT+lraOWNp7R9QWy
6jVkrf+r46o61K79rOj9MnpepXEC0fv4yq9PcTIun3yXr6Y6LxfP7/LDj+bB
6Li5/FGj+fwsP3zKxSneUnGqWVzooHLIavzpcV1cetd1AaX1P/o+KS3uGk9X
fpon+jly9cc1nq7rG33do+83l37Edb2i9SBZv1+u+iaU56f6i6x6BNF1o6K/
S6O/n6kugM6bouu7RXOk0cfNqjug5vvRnLCLW3b5jbt8yGn/XfURSuPDo+sU
RLcvrV5AV+oORD+n0eflWn9W6+20zsWg7kOVtv/lGjfqs0f9AKleINqPMZqj
zspDx6E07ihLB+HKE11Xoiu8nGvcsnxrs3QcpfW/K/E6noPN/9d4mfGu1Lsp
7XxrfDDig6rH7IpeIDrumk+5/PazeP6u+A+Utq5S4/+7eHTd0q7Hu8LDd+W6
uzj2rnPyrn669iNoP137PqX585e2L1+az54r7uJJovn8aE7exee7/FcpxxXN
HWVxU9H8vMuXOJrDpJxhdD+VPiLab981bll5XMeN5pYp3xvNLbt4cqrrUe1d
x3WNp3qPuXh7l07Kdf+r8y3tvKLfG677wcXtu677Yfcd9+1jv9I269377GEP
rNcf/2XOuHvc4fHvpejfKVcedX1d9y3l9ul3ryuPqx5BtJ43mv+P1jvQeRmd
b1IdevT6QGnz/Wium/LtpfmQ0/yUG4++H6LXzaJ92rtSfzNaHxRd92Go1SF1
Xd9onZErPtT217oed3H+Lk7A5d/o4jRc3DvlZ7LqI2RxNdF+mKo/Ln9O13h2
hXuMHp/S+lnjNV5yvPL/NT4U4vW9XeNdvN+y7tus+Yjr+zb6+5zOK13zU6rH
j9YFUD+ByuF3K17a9Rpqxy3N/z/ruJQPL+25oLw9XSen6/aUq6ftqS6A1td2
+Z5F+1NF7xMpTiB6n4v68rl8+FV76rdP+f8sDj/ar740f/uscXD5ALt8+6N9
7F2+vi5+OJrvzTrfLF93FzdOeeOZi3baaqf+cd/c7/aJ127fNgsf2WLG6Lk+
ztalW1H9Ufwt5U6z/NJL01/Q55qOfzT3Ttur/rvGjXLgqj9ZugzaH6orcelW
XPcJvV5ZeqgsnVdWPZesekOu/PT7lvYzqx5WtG6Xcv60XgDVR1BdOZ0vq3m6
67hd8SsojaPO4smzfPujOfBoPUJX1hXpuihdf6b+8Fm6lWh9QVfqqLrirv2L
rH2orse7sg/rilOOgnL7lAN3cTgu3iOLz8nSI9Dr4uJ/SuPMS+PkS+PZSjvf
aL6utPMa1Pigjn/l/wcjPqj3Z42XGa+/X7mcf2k+/FQ/S+dHLr2Aa77j0gvT
+S/V12f57dd4mRx4V3z+u1L3IdpPflDvh+hxjr7faH4XJ+/KT/d3XNy+q25y
V/ydon23stpTTsDlfxjNdUTzKtEce/RxqW9qNO/kGh/K77k4NJcPs4tXdPGB
0Vyii6unvK6LO6XHjfaHp+NPn4vo+9NVr8HF89PnN1pHo+636HoQLg7cxedH
vwdoHtXelSe6XoNr3ErTL7jyqzzLbrDyexac2jYv/eyA05beuG0+fs1Ln17q
eN99Hl2HwvWdE13/Ilpf6dLNuY4bXc9C3W+l6XlpfKn5x8569Iy2GTZjtZeH
7942d50y9bbNH8yrU0B16FQXT/l/etwsf4PS1kmy/L2j6xEM6jpbtN4hWo9Q
mk++a324K/U1SqsLEH1c1/5LV/ydStsXK23fU7WnHIKr7oCrn1k+ltF+ldHH
dXE1Lt9+V10AFzeV5ec/qDxeV7i76Osenb/GByNe+f8afys57fq7U+ODFO/K
/dz1emHRumnX/CKa5y/Nnz96/t4VP4ShFh/Udbmu6w5KW/crbdyi9SkuX32q
d8ji87N8z7Li0fvRlId3+fW5/AZdfok0/6D6Urp8R139j/ZNjfaxj/bBdvHD
0Zyni2t1caTRXKirP9Hn9dqp77146f55/eGPH/jRSuu2zVHPTt/ptUPiedcs
f2xVLyDrPlTvE8qxu3hadT9EX/do3YHLJ9/F4dPzpfdD9Di4fi9Ue8Wru97D
0dcx+r3tOl9X/0vTA0bXQ+lKXRXXeVEdbvT3vGu+Q8dNcem3nfDLURv08++1
wbtefteObfOpu5774AbX8/mRes+rPF+ccPXq4/r9/86MA97YZdu2mbrga3+a
Mkf301V3gOZxHZeuk9B1nq7z/6XFs7jl6PWxrDoRpekRou8Tuv6cxdtH6xSy
7tssnQ7153HpBVz7I3W/uMx9YRef7+IlVDy67kC0XsDF/2fxOdFx2h9X3Yos
v9bSOLTS/HVL4/263v+hdl5diVf+fzDiQ+056ko/a7xb19H1nZzVn+jvRtd3
u4vPV/NE1/VyzWtc81aX/39p6wA13q11m2h+OytP9PpVdPssHj46T3S9Ubpu
7NIL0PVzmidr3zArj6p37zquyp+1n6v28Skn4Iq7fPujfRej9QK0fbSvvour
z+KvXH7vLp6c8sZZXGIWn+/yQ3blj+ZOozneaB47izemugDVnvppu+7/aH9y
xf+7xpnmcekR6HjS49L2rud9mSOWH/+rfnzpj6+07d4btE2z59f2HH8kf+9R
3l6dLx0H1X/V/u1/euOvC7/cNptvePz5C9dsm81mzdtq7bE+PYiKq+PS8cnS
VbneA/T7JPr3yMWxZ9UhUrx39HcyPS9XvYAszp/mp/1UHH5p877o+SxdB6A+
Ay69QBbP7IpnrQvR9a7o9lk+/1m6g6z7LZqTp/ld9Vtd4+ni+V35o+vblqbr
cZ1vdN3nrLrkNZ6rF8ji/128EO2niy+K5vZpfpc/P/X5pLyNq76A67qU5g+f
pV/oev7Srldp/ex6PHqcK/9f4yXch0Otn12J1/HM5fOjv5eiv9tdvvouH37X
93m03jx6PhutC6jrJGXGszh8V39cPDntj6s+aVf887P89qP986kvjSsP3S8o
rW5yaZx/1j4y3U935aGcgIv/d/nzUy5C8Rsu/iRaF6B4Hsq3qHFw8fYu/sfl
3+7ySe4KLx3NJ1OuPqs/ND/lZmme0nQNdNwox+vy96b51Xsp2i/dpfeh15fq
mFz6lNL0IC6en+ZR3Djl2F3++ar/6vlVeVR7qlOgXH3W+4qOMx3/6N8j2p9o
fZOrLgythxLN+WfpI0qrpxCtI3aNQ1Z9N+rzH60XKK0+XbRvgEuP4OLws9ad
1LpfaX7gpfHGLp1CaXUKsupZdKWuQVZdhqx6Il15run1pfsmdD/I5e/UlX3t
ruwzuvpP+RNX/11ct6uOgIs7cukXSvPzp/2k19F1f7o4qCwOMLqflUscjHGo
+ovceOX/B+M+L60/WfVuSrvuNV7j/3++t6O/x6L9+SmfT+dT9Ljq+5zW+aL8
POX2s+bdrvjJdyyz0vqz2ubuNceuvuuBbfPIlCkT7lrySnHrJKWtz2RdR9dx
o9fNSluvi/a370pdA7p+m6WnoNy+K0+0P1Jpcdf+gtrXo/XlKYdP89M8Lj4/
mkNwHTeLl6A+mS7/ScrbU16UxrN88hXPpnibaO7XxcVRXtrVH8pJuvyoXf1x
cfu0P4prjeY8XePf9XoNpfUnOk45WNf71uUrHl2nwMXzU86f3icqD33PRB/X
pQugXHr0fUXP11U3obS6GK5+ut6f0b9TdByidV6u37Voft6ls4jWNVDdtKvO
gqufav5CdQSU53fVHaB6/6z6fdRnwKUviOZ+aX2ErtcviO5P1rhlcful1SOI
Xgem6+rROoUsn5zSjkvzRF8vuq/k2ucqbf+9K/vF0fubLu6Cch0uP0lXfQHK
7bh4IRc35fL5d/GELr49uj5CtG6iNE41mjvtev+7wv3WeOX/a7zGh1q8vj9z
f09d7aN5/qzvBNdxXfoCqiOgcRfP7/Ltr377gx0vTRcQzatn+di76oe61qmi
1y2j+xNdd9WlL3D5zGTx/NH+YJTDz+LtaX5Xf1z+/C7OP3q/nvrwq/bRPv90
HBS3Q/UClLd3cTil8fDqvFz+1a7zpfyYi3Nz8Y00/+m7D583rp/nuLO3fn7E
hm3zgyXbjN58EucAo32MaXyVCc8e8Ngp/bwHPnHYvau3TfuxVzcYvbevP2o8
6XFdXCXVWdD7wXVdovl8lz7I5Wce/f5R46muo4orLtHFzdLxcfneZ9UBUf2n
9QXo8+7KQ+Pqvef6/aLHpfUaXLo5130S/b6luhKax/Uei6435Pr+pOPv0mVE
6wWy5gUu3bRrfNT80aUTV7+/tM4a1SO45tGl+QC4/BNo3MXZ0nWn6j9fZp6h
Vl8gizOn6+r0fGl+uv4/qPdzdN0H1/6Ly4dK5c+qV15aPGu/MsunkfIk1Gde
HZdyOK7+lMZX0/ON5pEoNxWts4jWC5TGjw0qh+kaz9La13jl/+v9U+M1Xrn6
t/J7L7qOlStPlt4zy+c/Whfg0l/T86qcf40PEudfWv+j6wu4fEJUXQwXVx/t
5x+tp8ji8KPbR++blJY/mv9fav6xsx7tz1eHzVjt5eG7t81dp0y9bfMHfT5y
rvYuvQDdl3ft11Oen+7jq/yUi6B++DMX7bTVTv34m/vdPvHa7dtm4SNbzBg9
1+cbGc2rRPuBR/vkZ/kAu+IuHpvy7S7+3OUjTeOUq1dxF99OfbZd4+by3aX3
jyu/63mk/Hk0hx/tf67uT3o/U770+ieun79TP/7DA87Z/+x/7N/nL//2t++Y
Eu8THn2fuJ47+rzQ+yf6/enSU1DdAc3vqqdAdQHR5+Wqg0PrFLi+u+h50fuf
frdEf8fSuOu9R49L5wtUh+uqX0P7r+KKY4/WX0fXF8iqN0fzu+oOqHm9az3B
Va+Qrhe5dAfRvhbquFlccWn1DrL82Lvit+/i5wfVr56eb9b4lJY/Sw+i2pdW
R7u0fd6u72tT/j/L79Hl/+/y86e8OuWyov38XfwV1V+4dBMuzt/FWWXxgV3x
q88at2jdR9c51Rqv/H+N13iNd+u9XZpegP6eur4TKPceXRfMVUfMVR+Nfp+r
+Z1LXxAd78o6QFfiXTnf0nwVShvPaB97el7UJyS6LkD0+VK/FJfvCtULuPz/
XboAV/1r1Z7mV/t0NL/az43WC0T71CndQbR/fvQ+u4pH+zRSPoG2p/2kPsmU
M6G+yi5faJc/qoq7+Ldof3iX/zDl4lSc5nfFKe/n6ifNE92exul1VPHPrPbP
G8yc2jYXLf7Mz3Z+T9v80zYzv7r9R/R1oe1d3DXlb133Ic3v4kVd+gI1bi5d
AOWBVX7Xezvr/ePSEZT2vo3WqbmO6+L/qX6B/s7S/FQvQPVK6r3kuv+z9Gv0
fF3+/673QFZ+V/0al27XpUd2cfKu33fXPNGVh+rQXfUFXPUCqN6fxul6iFoX
onUEous5Ul0A1SmodTl6XFfdTxf37upPab4o0Rx1af3JqkfQFb+gLL992p9l
J1+13G0z2+bMfeecNHtc27ywzwmvjF7cneeF1lPuCvdeWrwr+8guXQDlVaJ1
B5RjcfEw0ZwY1SPQPC4+ivYzWn/RdW6/Kzy5izPsCldZ2nFrvFv8f43X56vG
63XvyvdGVj0m1/etq58uPTL11XfNm0rTm3dlnh493+/KOoDLR720OD2vrugO
XD72WdfX9Ty6fFFc6+0u/l/FS/P/j943oT5grvV5xclTbt/lt+ba56Ucvsqj
9uXpcdU4uzh/6svn8lF0cQ7Ux1Llpzw85VVcugMXl0Xzu/xdXVyiixuP9nN2
9ZNy2q76Aq78lAt1na/Ko3h7ylGrPC5fZXpc2h+Xb7bruXO9N1zPL70P1f3j
0g1R7jqaJ4/mzFV8qS+/eMEfTm6b8cv96k/TVmmbtZ9qP/jrf+b3D31eqN4n
WseUdX2j9W7qfqbvpejfL1d+V70D1+9+9O8C/c6M1t1k1cOK1q+p6+Wqp+DS
EdB5Fp0nuuqyuXTiWXHVTzXfd83rKf/v0he46g5E53fpCGgdga77hHeFe88a
T+rrUpqffJZvvOu8KH9Oj6vWh7+9w+Ujlu8fd4Xerd+47qC22erIEX+dtTQ/
LtXjZNWhoPtBLp+oLP+xyuf/7/ado7kR1/6vq16Ai3un3I6Lq4/mpmg/Xfld
dR9c59UVLr0rPLyrPy5f4q6MT41X/r/G6/Nb47nXveu/11nfddF6B1ddADov
iK5T5qoXQPn8rsxzh1o8+rq4/NujdQRZ6w/RfvvRugPX/eA6ryx9h8uHX62j
0uNSvYBr/Tx6/4v67bv64/IZo/uJLg7f5ZPv4thd+8LR/aRxl19iaZyD8lek
vAr121T8G+VYSuOFFFeTxc9TX3SXXkAd11UvwMVVqva0/4qndXGtLv98Fad8
Js1P4/R8o+sOuDhkypm78mfxvS5dg4uXdukIaP/pe9h1/0fz8/R9Qq+L0oOo
49Lr6Kp3oPL//pcvrPPBfj+/sNElW88c3ja7L3/WMk9sFc+ZZ90n0Ty/67vC
peNz6Szoe8+lO3B9B1JdQHR9K9e8wBV39ZPmia4X4Jonuuaz0fX46DqAq04f
XQ9x+RXQ9tRvgfo5uHwton0zqK+IirvqF9A8lHt3rdNG88/R8ay6D9Hr9ll1
IrJ4+Kz7MFpPEZ3HpS+I3ucd1Hhp9eVdfv6u86Xci4vnifYXzfJxpeNAeS06
bi7OivJj9P7J4t9c9SNc+buuR3DxkKXxq0Mtrsaz6/z/ULtPSjvf0vzYB3Wc
63m9Necb/b3hyhP9/enS+brqlKn5Dm1P+1Pa/Le0+Ml3LLPS+rPa5u41x66+
64Ft88iUKRPuWqLXN7Lm9dH+Bll8frRfRGn9idYX0OO6/Odd4xzN1bt0EK46
vHSdNstPKWvfIXo/kR7XtQ9L90+VXkDt59Ljuva7aXu1j6/O18X5l+ZPqLh0
xY1QTkMd18X5U66G9kdxhtHckYt7pzyYOt9oXppymy4facq3u3z1Ka/o4uSj
21OuldYRoPld46Z0HPQ5pVwofe5cfDt9Xmj/aR4Xh1+aP3kWL13aOETrlVz6
mqxxi66vQd+rrt9fl87OpT9y/V5E67Do956L83fpd1z1a1zf1XT8o+twufz/
aZ0I1R9XnTV1P1BdAB0H13zZpSOgHL4rP81Tmp9/V/oTrRdwcfVqHY/6lkTz
6tF+6aXpDlzjUFp9gej9i6z9gtLqMmRx+y6ff9c4RHPppfH2pcWz6ra7fCxp
XQMXH14aN5jFb5fGj0VfL5rfxaVH+/pmcbOVsy2z/10fn67z/12/LqXd/6X1
pyvxoTZuWefr+n13/c666mfR75wsXWd0/bLS5nelzUPr+b41HLiLxy7tOlJf
d1eeLP9/ur4Xfb+5eH4ad/n5u9ZR6Xpp9Lq6K7/aV6L7U9SHisbpfl+0v5mr
Pyqu9v1d9QVK0wu4eH4XP6B8+Cl3QXkMymmo/lN+g8YV30J1DVSPEM0RuXxW
o/3zKb/t4oEVj035Q8U9Tpv7/I7H9fO/+sD39rpm5ba5eMTIVYbvrOMunlDF
aR0BF/+pjkvb/3WvH33lbSe1zbWfeePtE1Zom2Xvvecvf9+Q56fjQ3l+1U96
31Ke1uUHTvupxsHFLbueX/p+iNZZZPHhf//BM//5Rv8+mXzSrKt++t62We3E
Ge/eaSS/jq7xoe+laF0S1Y+4fkdc9wOtaxB9H7p0PVm6M1fdH1c/6Xi6dB/R
dRxc9apcOgvX9zP9bldxV/+pLts1z6J13Oh8U83XaH6qU6DjRvO79Ag0TtdP
XLqAaB0B1U1E8/80D13Hc9UjoHGXn390HrqenMXtZ9UXyKpH0HXevuvjQPeJ
ovvp8tGK1h1E7/t3nR+gPHw0/+/y1XTxNlR3QPsfzUdFc1+u47o4N9c403hp
OoWucI+Dyv+76npEn1eta1D5/0G6jjVe42/l+zzrOXL1J1p3SfvpqkPkyuPS
EUTPR7L83rs+/y1tvp81/tE+/zS/yx8+mvOP9qOIriPg0ilE8/wqv4vPd/mZ
uPJE+6iU5lMU7ZcVvb9G4659ScXn031MlUftj7v2hSm3T/e7VZyeF9UFUH6A
cviUM6e6ANVP6s+v4jSPy7eTxikH5eKpov3zaXsXf045cMXHRnOt0XHK/dLx
pLyoOq6L51ftu6IjUMdV96G6vi4O1sWNuzh/GqfPBeXn6f1PdSKu58ilb6Ln
RfvjGmfX+LjqDlBu3PW7Gc3PZ9VryLournoi9Pqq55F+x0bfJ1Rf4NI1ROsm
1DircXDVR4iuR+Caj0TXX1DtqX48Wm+u8tP5OM3vGgdX3LWuovJQnwTqR5FV
XyCrP656BNH+6mo91uXzH81pR+sXStMFlHbc6LrG0T5IWXqBrDoLdL+J7jPS
9tH7vEONcyiNZ3Bx/jQP1R2o47p4cqpHiPaBp5xzlv+/y+c/63xd/L/rfssa
h67wmaX5Qlc+vPL/g3S96vjUeBfj0Zx/abo8l46VftfR7236/U+PGz3frPPT
t4bb78p1idbvu/zVo+sOuNq7+PzoegrRPv8u/w0XDx/N89P8NO5aP49eB6a+
Ty5/J6oLiPbbd/H80fuSWXw+3Y9W++/0uHRfXp0v5fZd/oQuDoH2X/WH8jCU
06A6BcrbuPg3F5/v4o7UcZXPMOXW6PlSHpVy0S4+3MVXUw7/pkmPP7RJ/zou
O+GSTdf7YNuMHLbtP772Cc670uNSP3/Kk0/+y00PzuzP2w9dsu3dGwxrm+PH
7PzcouG6/YWn7vGr407sf/89NGvrs97ZNr/ZrZ30w9V8vDftP81D7wfaH3o/
D7/vht/8vj+ev5v9iZ/tuGzb/PiY13v/tKbv+tJxoNdL9d81zi59Bx0f9d6m
5+uKu+oOUN7Ydb+p+iyu+5zWHXDpXFw6INpP2h/1PUB1WPS7S31H0eNG63oo
307rLrnqm9DjqueO9kcdV32vunQKNE9W3QRXnYho3YGKu+anrvmga/4bvQ7g
qj8YrXdw1SlQ6zau9R+6PuaqI+Cqy+la96Pt1Xqsa13U5dOSxe3T9W0ad62f
d8UnvzT+P9pXvzT9SNZ94tq/i9YRZNWv70o82n/SVaeAtqf9d/XH5VOa5bNK
OS5XnPZTXReXjsDFrWVdr+jr7tJZlMZtZukCShufrseHGv8ffd9WTr7GS45n
1dNx6Qqz+Hn6HRVdX8lV7ym6/ldp87iu8+2ljY9r3SBLL+/i56P956P9GbLG
vyv8f7QehLZXx1XrkLSOgCtO1zOj+xO9Pu/ax6G8/QXnT7px/X6er31oq7dt
tFfbvOuiTR6YOF/vi9H9O9d+omt/MNo/zVUv3uVT5/LZo/vpdP/a5ZPv0hdQ
nsHlA0l9KVWcnlcWP+PiiCiH78pDdQ0u/3mVn/KWirdXHCDlfl38p+LrXP10
8be0P5RDVteLcs6qnzSPui4uPcKnj3nfd647oW3eu/Hzu9z/917zD4edt+fq
y/o4fJVfXS91vtFcujpfdR1degeqR1DjpsaZ6hfUcWk8ehyidQeu6+6qa0DH
gXL4VCdCry+th+Kqn0K/H1x1QKLr+1Bdhsv3nt4/9D50nVdW3MX/R1/H6DxU
v+Pi/KPrGrjqFFDdPeX86fyUrldQ/QLl/Gk9ArpOEu1TEe2nkbW+59IdUH8V
F2+v+hnNw9P1Z1WnYKn5x8569Iy2GTZjtZeH7942d50y9bbNH9T9UXmy/P9L
qyMQ7ZPflToL9HzVvlVWvQPXvhXl/6P93NR4lsYhlBbP2n935XfVC3Dld3Hv
0dx1Fuefxctl6Rey/IGj6w5E1wWo8Vwf6a7Ehxr/X697HeeS+9OVeLTfPuXt
o39/XX74tD/R39UuXXNXuOXS8pd2XJdfvcsfnnLarvbR6zBZ+oUsjj16vcvF
87v8N1w8v8tv36UjiK4bu+zkq5a7bWbbnLnvnJNmj2ubF/Y54ZXRi/X+iOu4
dJ+Irqtn+eqXtn8XnZ/Wc3f5vNF9Ybo/7vLBc/kT0n1/1/4+5R8Ud0E5Acr5
0zj1TXX5bbryuHg5ly+uilOu28XnU87Q5fNP6wjQ60L5c3pdKC8d7b+t2v/6
w7dds80J/e+Vz6555Yp/6zUf2n72YzcP0/10cfsuXlTVKaD3Ie2nGjfFA7v0
I5R7/+T8Rd/7fj///DWf+OLGK7XNf4/aedjmm/t0BKo/6ryyOHx1veg4qPz0
vOhzRI+r4pRXp1y96/2mrhcdZxef79IT0d8pl07Exe276vvQ7y5Xe9f3iUvX
EP39SfUI0ToI1/VyjU+0vsN1XFp3zMXzR8+/aB4XJ6/mRy5dgMrvWt9QcaV3
cK0jueLUL4K2j173i163pP1U672u+gh0/dnlb+Nax47221G6gyxOXukaqA9/
aT72pekRsvrpqqfg0gW46oa79tlL4z26wlFE8y2U23Fx/tQX1OX/r86L+rtG
+9K7+PxoH/tofq80Hi/Lfz6aL3Xdb13xP8/idQeVE87i/wd1POt9NdjnNajx
rN8L1++dS79Jz4t+B7q+h2l+1zyitHlWjf/P8Swuveu+/aXpF6LHJ1o34Tqv
aA6f+nXQOF2HpLoAV11X13pp1rp3tO+Tirv2lWh+l58/3Y9z+Z7ROM3vqvNO
+6nyzFy001Y79du/ud/tE6/dvm0WPrLFjNFz43l+Gqc+gSqu+k/98FU/XZw8
7Q/lPaL9+Sk3osZNxSkvpLgal98s5cNVnPJplLN18YcuX3qXzz/lJKnftYuj
dp2Xi4PNOt9oHtjFn7t0FpT3dukFXPULVJyeLx03qstY8vR313hXP76g+eyh
S72jbf7y9sW/vXfl+Dh9z7vuH9Ve9dNV74DqAlzPhUtnQdtHx6P7H13fgeoO
6HlRftulB6TvZ/rdRd/b9P2vvn9oP131NWg/o/UC0XUfaP0vqstW89DTdx8+
b1x/Pnjc2Vs/P2LDtvnBkm1Gbz5Jt4+uE0HnuZTbV3novDK63gHl/F11AVy+
DaqfdL2L+mPQdS26LpflBxKtX6B1XSmf72rv0h241vPpeSk+P5onL823f6jV
TXDx+a79rOjjRtcdcOkI6H7xoMYHVWfhOi71O3XxVJSDovx/NK/uqguQVS/A
dV7ROghX/6PPy8VnZtXR6LpeoDRuluap/v/d4qu7ztuX1s/S+lNavLT71vUd
4tIXuOoCuL5X6Xe46k/0vKbqCLznG+0D7+LVKc8c7evuui503KLn+9E6CNc4
dL1+Ab2fo9frXOuKrnVy1/q8a7+A7r+49neoz79rX4xy+1+ccPXq46a3zXdm
HPDGLtu2zdQFX/vTlDm8fTQ/T/c9qT+/q/477Q/dv47m/KPzq/192t7lo0h5
CVd+6m+pOBPKhygexuX/6fK9d/l/uvQFLn7MxeFH++G7+GeXDoL6bNPjuvrp
4sMpX+ryw6ccJuXYFS9N29Nx++PV5y+zxvH96/qNyV/63Z97zQu9H9z//JKX
mzc+eP0R75ncNq/d8u737bV02/zhmnMWrLUC57pVfsWf0zjl5KkuQI2/Oi8V
V/1R46zi9H6g5+u67tGcP83j0o+o+g7R/afvN1fcxf/T74esehPR7en4u75z
XPpH13dCVv9d50W/z2l+mselj3DNI2gdN5eeguoLXPXsKJ/vqj+oxpPWE3Tp
Duh6TrT/vytO1xtpP0vj+dV6puu4dH3Y5fOv2ruOG82HZ/H8pXH4XTluVl0D
1z4ajdP9xOjj0val+emVxmlk8f9Z3L6rvoCrHoHilFx1Cqi/a1Z9ARePHc2r
R+smaHvK3UX78GfVaxjUeGmcamn5K/9fZjyrvkZ9n9R4CfeJ6/536Sjp914W
/x9d56u0+VTX49H++V2ZV7o4cLqOkaW7j173iNYXdGXcou8f6uNB+9l13xVX
XePo/Yvous+uutWu47r2s+i+IfU3c+Wn/vMuPzdXHsrhUx/+6P1uyg/QPKo9
9YGk7Sm3H+2TSXmVaO7FFad6BMoFZfFglAOn/qiuPCqu+E96vpRjpL70dHxo
fpfug/aH+h5TrptysOq4VHdAeWwXJ+/i1dX4UL6dctHLrHbShGHHtc1nf/Tk
Lvf8qddcOfe/bl+p1Rw+7Q8dB3odVf9d14uOD61rQJ8XOs5Ud0DHk/L2tG4C
1QG56h3Q86X9pL9T0ePjqqsSHXdd32h9gUtn4dIPZn2vUj4/Wo9Av+dVP6lu
mn7fUh00rVOg5uk0v6teHp0XU50CXa9QvD1tr66jau9ad3LpBVz1Ll0+GHTd
ktYXiF5fjdYFuNa3qc+/q05BtE6hNJ48i8/P0l/QuMtXqrR6DZS3j64X4NIL
0P1Ql89/V/iTrnAXLv7HxR25+kPzu/xUaZ0C2j6a53f5wLt8cV35o/NEj2fl
/weDT3b106Wvqf7/gxGP1gV05fkaavGu1HmJ/m6hujxXfSWqP6W61NK+q0ur
I1bavK8r88csfts1PqXVL4jm9l0cu+u6R+sI6PjT9Sjq+0E5f3pcun7o8icp
zTdG7SPQ9i7ffprfVYc6Whfgqq9N9/VccTVudB/T5WMfXeed7iN3xbef8gMu
X/1on0PFV7g4fBf/T/0wKT8Tzf+4juvy23fpF6K5r6z2lMdzcYmUl776x5f+
y25T+t9XF6958RX/0H+/bTnyD4+vw/n/aJ5T6SzUcSnnTPtJuV+Xnz/lqCn3
7tIduNq7zisrTnUZ6r5V8cuvOPhtDx7TNvff+cx/N71es/z9V+245Om8cXDV
j1Dt1fm6OP/Jf7npwZn94x66ZNu7NxjWNseP2fm5RcP1daHX1zU+6r3hqh9B
f6dceVx1EGh/qK7NVTeEjqfrO8GlL3Dp+0rTU9DvH6qLKa1eEp3v0Lpgrnki
jbv4fFceNQ6U/1c6Bdd6glrfUO2j6wi46he46hFE6wioHwjVBdD12Oj2Lj2C
ax2b5qHr8HR/gdYL7ko9gq7Eu6IvoPEs/39XffDofUyqC3DFsziKk+9YZqX1
+/25e82xq+96YP9+mTJlwl1LeH9K4zeieZuucE0u/t/V/2g//Gi+3cXjubg7
l6+vi+uj4xB9vUrjUbvCRXd9fKr/v5d/HtTrXuNlxkt7X0Xrm1z6ymidoKv+
lPqeVPlL+/4favGujJvL9z5a7x/N23eljqFr/LP8GWj/qU8+rZtJffXpOlVp
dVdd+V1+Piq/y++I+iDR/Q7XPo5rH4ry/JSrp/w83TdcstGu71/49X7/7rlw
/1lbt803b/zKicPPi/fhd+2f0vYubl/tF0f7+bv8/+n+vovnj/a3p779Lp//
LB9OV36Vx8VNUV6a+par/kf7/1OeivKEWX7F0Tyky+fZNW6Kg1Vx6r9NOXPa
H5fvveJ7dxh20bmzjm2bN664YL8VFvea8/ZYuPw1L8Vz3dR3nfrYK35bXS/V
nl4Xyo0vOPsrm36i337ceZe955xXes1fDz//mzP/Qx9X5Vd51HiqPJTzV+3p
cV31C+g4X7ruUU8e3G+/ZP5ly637Rq9ZNH7neTe/rsdfxVX/J+57yp7Xf6lt
nt103sZXv9ZrRn/941c9/mvdT5Vf9Z/qBah+wVU/wqXTofld7x8Vp3VPaB0W
+rtM63S4vlui9QgqP/2epHUconWX9Li0DlGWDkJdL/o9T+sO0HlE9HyK1r9z
zaOpXoDW46N1A6n/v4orPYJqT3UEtJ90nc2lI3D5aVCfEFee0uq60jitR+Di
/Ol6Pq07EO135KpTEM3PR+/7ZNVBKG1fzMX5K92Ka58xy/+fHtdVX4DuC7v0
BYMaj/aHdPFRWToFyvNTv1max+XPH83tu3QNNE75wOj+lFZPoSvccmn9GWp+
3YPK/w+1eH2OBqP/We8T1++Lqz/091p9B9L8ru9Syv+XxqWXxr27OPCqv35r
dAfRvv10HaC0egou3YHr/nGNW5Z/vqveKF3XUvnVemDWum50+yx//qz9Glfd
5+j8rrrkah/N5T9fWh4Xt0/3qV1++y7+3+UHGO1/qPblqd8j5S4o50/zU66G
8tIqTn31qe8o5f9pe+pTSusFUK6MHtfli+vyg3Xx+S7ukfZHPUfqfBXHSLl3
V3vKnVLfbMp/Up5ftaf8MO0/5aXpcV2cP82vzkuNp+LMKaetOHB6Xq9t/tUr
RvTvk9HHPf/kl//Qa/5jqz9ff9l/cn2BitP8dJxf/fthZ287qT8ffPjPvzls
Ya+554OPnH7vwy9L3p7qKVz6Dld7el1ofnW96PNOj0vvZ8rbU52I67pQDp/q
LFy/U/Q9TPl8WlfCVWeB1s2h3720XoNrHkGP66qX4dIF0zzR+uWsOmXqOrrq
0Lnyu9YlaFwdV60z0HUeug7jqoNAfT9cvhZ0vZH2x6UXcK3fKj4/WnfgWmd2
+fC4OH/K4dP20fssdBxK4+pL0yNk1Ttwxel+aLSfv+u4WT57pXERXedwXOMc
XS+Anpcrj0vvQLn9aD95lz8/1R1E53fVWShNR1Aaf14aT9sVHjjrfCv/P9hx
9R4rrZ+lxYfa+4feJy5dYfTvMv2OorrCLN67K/OIrsybSuPDKV/tyu+ax0X7
0rvWH7LGLWv8s/QX0etRg7oOmVWn1eW3r9a9qT9/NLefpRdw+fbT/S/qt0/9
x0rj/ylvT4/r4vNdde0pn684drW/T7l32p/ouMsnn/q0u/gQyhG5OH/KEVHO
x9Xe5WNPOXbqm6ryuHxcaf/p+Lh4MMr7ufyZKf9PfZ6lLyvkKinvTftJeVrq
Hx7NIdP+UN0B5YGpf7vinyn3Tv3bKT+vuHcVV/kVJ6+OS/UIqj+Ljjvx9U36
xz38d+ee+mjbax596huX/f2XnOen50WvC9Ud0PuHjjMdf1dc9ZOer4vDV+NP
3z/0PUnfY6r9nhvfO3JBP77Hpz7x7HVv9pqnp3z8xystxXUT0fVZXL+Pru8B
V10e1U9XXSGq46N+/lR3Sb+HXfOdLN2xqz6XyqPm3dHzWVo3weUDkFWPQPH2
NL/K4/JnoH4RrjqYtB4orQvgWpeLrjuQVe/VFae+OlQvQPcXon37Xfw29Xcq
bT8o2ieKxqPHM8svK8s/3+Wfpvrpqs/u0gVQ//+hxsN0hbeJ5ihcvq8uXp0e
1+Ubn1WPIFqnEO2H7OJpo/38s/J0nb+NPm7WOKv8iv8/bey0Y757Wdscce2E
6Sv0800cMe+qubPj+f+uc9c1PjTjWc+v6/fUpZtz/d659AJZPv+u78nSuPfS
5hFZeucsPXVX6ia48rjuZ7p+4tIjROsXovl8elwXtx/t81/a+iGtk+tab6c8
f/R+QWn+/HQfh+4TufyyqF6AcvsuH7As334ad/m20X1huu+sjutq7/Ltd+3j
u/wbqS7AxfMrX0rqu+7i210cPuWXXJw/9Yen3Ds9X9ofyo9Rvov2k3LgLp9/
ykdR/t/lSxzNMbp0DZP/ctODM/vxQ5dse/cGw9rm+DE7P7douM+PmnLyLn9y
l2+8ykO5dMrJU/6ZcsiKb1dxyrerPHR81HnR/rvG4cI3Nz/9uS+2zXa9A468
95le85+Lrn/Hgmt4/q0P/MKqNxzdNkf/YtWHzvxNrzlq8qtPTp+n6y+o8Vf9
UeNJrwvVESjeWB338O/s9cSDR7XNpw7Z/lvrP9drNrp91JE33+LTKajjunQE
dHxc71WqF1D9dOmk6O+gS8/l+h2kv7P0e6C0ujb0u9f1fU7rHdA8VG/r0s9S
H3uXjoDOQynPT/tD5/VUpxC9zkD9Cijn7/JziM7jWmejugCVZ+ainbba6bS2
eXO/2ydeu33bLHxkixmj5+o8qv8uPQIdH7ru6tIjuNa9af0CFXfpAlQeug9C
+X9Xe9e+Es1fGs9f4//zOEf7nlFuP6u+QHQdgSw/wK7wM105X8WDucaB+sG6
4pQfc3H7rvoC0Zyzyx/YxW2q+8fVf+qrHO3/nFWPYFB53dLOt/r/dyseXe+j
tPOt8f/d9XJdX9fvgqteD/Xnd30Hur4zaf2prugCSuP2S+tnlr+9azxd+vro
OgjROojo5zG67iFdz3GtR1Gfiq6vc9Lj0nVvyvnT9fOsusPRcbr/ovZ9aHtX
nO5nufa5ov3EKA/v8uF38fyUqz999+HzxvXbH3f21s+P2LBtfrBkm9GbT9L7
19S/zuX/79o3V+cV7UNI+Q3F57t8HWmc+o66fDtVHsrnUC7LpUegHJRLR+Di
22l+NT7RnDz1t6f9UXloexcPT/UR1DeecpV0nCm/Snlgl2827Q/l+elxXb7x
Lt6Ynhfl4f8+ac/eGhPb5qk39711h9/2mlOe+OtJi77P/fapDoL2R42DOq7r
vKJ97xX/r+L0/nzid6O/e0Q/z5OPrP2Vd/2i1/z8gosOPPoKrndQ/Vc6CHpe
Kk51KzROnxeqa1B5XPUIaJ0R9Tul2is9i0t3QPUCtF6P6/fUpR9U3zNUD6Ly
0zxUF0C/G111smg9KRf/75pnRdcjiNYdZOnx6XqCq26gyxeCrkdRPwdaF5Lq
BdS6nFrfo+frqivqWkdV5+WqF0DrwLp4fpffjksXoNpTTt7F+Stfeld9gej6
zqr/pe2j0fONrgPuirt8zFzHpe1d+8iufWeX3120v9+gxqN5+Oh4dL0A6lvr
6j/VL0T7/Lv4QJdPvqs+gsufOWv8szhhV92EaD62tHGLPm7l/8uMZ/HeQy0e
XT+l6/1x+fa7fpcp50+/67pS36rrfHtp9QJceaLniaXNj1wcu5rv0/FxrT9E
j4Or/1k8f2k+G6XVV3WtY6u4yyfHtS+w1PxjZz3anz8Mm7Hay8N3b5u7Tpl6
2+YP+vYjXPssaj/LVQ+aximfT+MuHy2XP1h0fXMaV/vIdB+W7req/VPK7bt8
9V375jSPizdQnAPNT/mQaP7fxZlTPjzad911XorrpjxSFpdO++ni9l2cGK1T
QHk8V37KDVKO0eV7TLl3xZFSPj/a753238Wru3hdyl1TXjqah6c+7bQ/iien
HLg6r4WP7X7Cbv1+/voD73t91LO95up3fOtzz9+g+6nyUF2AiqvzVfEX99/6
vZ88sj//+tuU0f/5s15zwajH9rlsTjwnr66X6g+939T50utLdQo0vxpnlZ8+
L1QnQt9XVAehzneXr57zwB/6/bx/xpN7bvRyr7n1ulGzFz3ue89TXQP9/aK/
m1SX5KrjQHUEVJ9Iv+tc3730e4zqdqPrN6k41SOo49I6YpTPd82LXe2jdQdq
3UDdV671B5deQPknuNZ/VFzlpz4eVC9Aj0vXFV11DWjdVVfdBLoOTOvM0noB
NE51CrSOMN2/iI7TfR+6r0T3fVz1Alz6Bdf5RusRXHqQaF2DSweh+hNdL961
/+6qO0D33+k++1DTBXTdj9TFfVGunvrB0vz0fF15KCfv4tVd/YnmGLPqIJTG
r2ZxsKXFSzuvrvD/Q61eQ413K16a/ij6vCi3n/Xd4qoLUBpn3hXO3+W73vVx
iD6v0tpH1yNw+fbTdQOqU6B1GF11H7LqObrWzZRvSTT/T9dj6XqyyqP4ebWu
Tnl7uj7vyqN8nFz7Fyo/5eTpfg3dP8qqC+Dat4qOu3zM6P4p3YdV+7mKt1f8
AN13pj78Lv98ys+72qtxc3EIih+gx1X5KQ8Tzc+7fN1dnHw0b085cxdfRPl5
F7fv8pmnnD/l8SgPT8eZ+gy72lNfZcWFurh66g+v+FIXL015V8Xl/n7GJzfa
5ei2efj68Tv//flec+O//m3Sl+/w+ZzTPKo/lE+m3K/it2n/1XEVb0+5d9Uf
Om6Uq1fHPffTS63458Pb5tYP/eqZHR/ux9e85dE7T+DnpcZH9Z/qStR5qbga
T9V+0zu2u/SHX+j/vq944YeXf7zX7HbN69/63AzO26txoPeh6idtT+P0fqNx
+j50vU9ccaoroe83qhegui1a74Z+D7jq49DvNBVX4+CqZ5Sln6XzEaWnoPM1
qoOI1okrfQHVHZSmF3DpAqLrFdI6ibSeo6v/0fUiKf+vxoHqAmg9UHXcLH8V
1/ozXT+n6/Z0HT66/i/1WaL7L1m+9y7+XO0H0fZ03600fr4rPmPR9Q5cvvp0
HzzLBy/Lz7A0rr4r/aHce1d8Wam+gHLs0XGXP3+WD3BWnmgOnF6XaG4z+ryy
ePvSdB/R46P4/9PGTjvmu5e1zRHXTpi+Qv+/mzhi3lVzZ3ff/7+08a/xXL1G
V+p0RL9vo38v6O9U9cnv1vd8V/S/pekUov35o68L5eFd4+bi3l35XesJLr+F
aG7fVVfU1U8VV+vAdD2TridT334Vd/nz0+O69gtovWOXzz+t16z2X2h71U/V
H1rnmvp3ueoLUF996idGfcZc+5v0uNRvn+7nqv1Nuu+s9s1VexfPr/j2aP9A
xT8ofmPa3Od3PK5/Xq8+8L29rlm5bS4eMXKV4TtrrljlV+1dvpqUz6f92WHY
RefO6s+73rjigv1WWNxrzttj4fLXvKTbu87XxZm7fErVONDzdfm7Um6cclwq
v4tjpz7zVBdAeT/FGVK/dHVcxbtSbpP6Rbt4exWn/D/1J6e+4oqPVRwy5aUp
x0v76eo/5aXp+brGn/LbKs/5U3fYf2p//I9eZp0TL3+x1zw88+PTZt7v4+QV
D+/izNU4KD2Ceu4otz/+HWuMef7zbfPonLuWueonvWbYb0dvNXOa77qo/lA9
guqP8ttX/VFxlYfy/2/8eLUvfeSIttl7y5+v9f0nes1+f1/qY4+fzfujxsFV
h0KdF31+VXv6++v6PXIdl34nUB0B/Z6h32P0uC7O3/Ud7tIFU11t9HyNxtW8
ktZro/NrWpeB6hFoHT3VTzVPpz4G1CfBVVdRna+rPdVBuDj/aB8Put5I9QJq
nVP1h66jutZdo/1hXJy/S3fgikf7/Lt8n2g82sc+2q/etf8YnT+rnjhtT/3/
s/aXXfXrs+oCuPb3B9XfMrqf0Zx/aXkoR+fii2h/qB+vy9+ecte0LoCL96b1
IOhxqe+xi+d3tXfVg+iKXsA1ni4dSlf8/0vjrmu8zHiWviPrPRb9++j63adx
l/9/aXx1afHSvoe7ovPtyv0TrXOPHmfqD+DScbjiqj90nYT6Laj1H9peHZf6
hGSt77n4fFf7aH9+ytW7dAE0v9qnoO2p/z/l7V151D4U9bNSccrbqzzRfmJ0
v+/03YfPG9ePH3f21s+P2LBtfrBkm9GbT/LVT1d5XP75dN+Z7o/TPJTnV3Hq
c6jyUL6dxhXnoHgMmsflw6/4cJevPuXtKQ9DuSOXbzzllKgvq4vPp+fr4uSp
Xy7l4SlXT7k7Gqcc4C5fPeeBP0zqj9uMJ/fc6OVec+t1o2Yvetznt6zGmXL+
ijt1+UVT/lYdV/VTHVfxz5Sfp3w15XtpHsr90utLeftfv7DOzQd+oT9f+PVv
bj7lp71m+uxh2x30dX4dVXs1PpQrpny1i8dW/Xm4WXu76f3zGvX3uYvOeqj/
fnjo2+vu8yV+36rrovh5dV5Ur0H9/1V7Og5Uj0D1BSqu8pz98xWeO78/ngtH
Xr5wnSd7zeX3jNrt6Nn8OaL6C5euhOpWXPU76HuY3rdUR6Z+N9X5qvxKX6O+
W1w6O1rHh36v0u9DWidLjY+6LjQ/1c+69Lm0PgKtU0Dnj2p+TfX1lM9X/aE6
BXpc1d61rkJ1ECqP6r9rvSi6voDqj1oPpDoCyv+r9T3Kw1NdgCuPy4+F1hGg
nL9ar6Z+Oy4dQZZPEeXzaX0Bup9F9QjROoKu+/BH6yOGWr0Ays/T/K48Ls6B
7rNncfJd4U9K41ui6xdQ/38XFxddf8HFE7o4w2j//2i9gKsOAs0TPf5ZftSl
cchZXDq9XqeO/eNRZ13UNuvutusNB/S/36c/9Lnj5h+uOX9VF4Dy/0ONwx9q
59uVeFYdAfp+o79H0b/LtH1p9ZhK4727/n3e9f5TXXmWPsJV/87lz++6H6L1
/rSfLn4+2oc/az0qel2O+vO74nSdmeZx8fwqP13np+v/rvZ0/4Lum6g8tG61
Oi7l22keyrfTfTfaH9pe9Ydy+Cq/2m8dO3ntLa6Y1jb7v7T3369fp23WWWPk
yNHjuX8a9WGj+7mu/FQXoPz0KFev8qh9fBV3+SjS/qs8lCdR7VVccTL0uIoX
ou0pR0S5HRW/dN2jnjy4n2fJ/MuWW/eNXrNo/M7zbn5d51fj4/KlVzwY7Y/L
b1/lp/yYOi/VfusDv7DqDUe3zdG/WPWhM3/Ta46a/OqT0+fp9pSXU7y94uWo
nzz1Q1btqZ8/5RspX005cMp/0jyU11Xnq3hXxRW7OHyVR3HOip9X7VWc6gue
vfXt3zqyP189fas37zn0gV4zacp/vP/Lh+v8Sq9Bx8elg3Bx7PR+puPm0o+4
xkE9F5SfV+3p/an6qbh6NW60P/Q60v7QcVbjQN8Drvuf5ne9n9X40N879b6i
9RFcdVvU7z69XlQXoL6LqH6B1kdwfeer9nSeouZliv9XcaprVv2ndeXUfJPq
qV06Asr5u/T4Ko/qP9U7UJ8ByvnT9lR3QOtCUn2Bq64Bjav1OqojULoAut5I
+X+1DknzU59/Fae6AFp/luoL6D6Cqy6wSxdAeX5Xnuh6BC7uvbR9Sbo/WBqf
n9UfF/+fpTtw8fkuXQD18SvNZ7IrfE40Px/Nj1Fun56vqz8uX1+aJ4snd9Ud
yOK3XX71rjoLrusbXWfBdZ+U1t7FJ1P/fxf/XxoHXuODoV/oSj+j/fxd/H+0
LoB+L3Xl+7a0/gzq+UZ//9P5YPT80dVPlx++q46AS9fv0lNk+SfQ46p1oWUn
X7XcbTPb5sx955w0e1zbvLDPCa+MXqzbKz9/1zohze/y21dx6gPzxQlXrz5u
ett8Z8YBb+yybdtMXfC1P02ZE78urdbnXevqKq50BJTPp/sL1Ffftb9D/Z3o
PpHaf4nm9mm98miff7o/qOK0noLqvxoftR9Nfe/pvjDd16btXX7+lOdX+akv
PfXVV/kp/6D4EJqHci/U3161d/nJU59MdVzFL7n6Q/koysmr/lAdAeW1FJ+v
ODHF11Gff+pvrzh5xfVF+xWr/lCunvLVKj/1f1bcJvVdp/7zNE45apWH8snP
j1j1vw/+fNvs/4lvHvSTR3rNlz986ab3nqTzLFr3pSWf/FzbPDRhzDkj7+k1
W2z2zuVu/ozmjRX/rzhYqhdQ46PyqHFQ7en40+O67iuqy6DjSa87PS71h6c8
vBpnen/S948aH6pfoJw/vS6qPe2Pep9QHQTVKVB9gTovlZ/qrVR7et3p+8el
l3Fx+6q9+v6h+Wk9IFo3gdZRot/DtH4W1U275gU7DLvo3Fn9/r9xxQX7rbC4
15y3x8Llr3lJz5tc8zvK1dPjuubL9Lgu/3+Vh/L/Lv1C9HoL9W2I5vZd64Qq
j1rnpD4hNO5an3T5n0TrCFx1cum6OvX/ifZHctUdoO3pvhKtC0DjlKt38e1U
1xC9/xhdl7wregS1v6zyUx4geh+c9sfFM9DzcvEMXeGdSuOIovNkxaP1CHTc
KAdO+UAXJ0n5f5cPP+XtXTxntP7CVY8gWt8RrSPI8hV35af8v4q7+P9B5bej
9T6ljUNpupjoPNG6Ldf7n3L+Lr2kq27RoOpeS4tn+cCXpo+Ovq/oPNSlO4g+
ritO59Gu9Qfq5x/N80e3V/1U65wuHxK6Tujyb4leB3b586s8Lp98ml/FXfsI
dH/BVX/ZVReA+lbR/rj2s1Q/Xf78NK72eWndc+q3T+OU56d+/q79ZerDT30O
Xdy+uu4qv/J7pNyFiz9RHLXiedT4RPvtq+NS//lorl7x7YpTch2X+uer/tD+
u7gsxaXTPDROffvPn7rD/lMn9sdnmXVOvPzFXvPwzI9Pm3k/5/Rc/DzVIyiO
0eW7TnljyskrTtjla63GR/G0lNtX7dV5qbjiwFV7dVyVh/Zf5XH5qNNxVs8F
7T+9Xvt99tVf/vnQttn1sZHHrzev1zz77jF/OWq0bk/5cHVerutI9Reu66XG
QY0n5e0VT67ar7/iP6z368P63y27fuCKM+7uNes89V/jPz5Wnxe931ScjoM6
L9dxt9x608dG9K/XLYt/NmLDH/aaQ5cZs9bNR/NxcNVHUHF1vaiugdZtcZ0X
1cHRuic0D+XzKf+vjku/h131C9T3M22v5h0qD607QHUEtA6dGn81/3Vx+3Te
59LFuzh82p76D1AdAfVDUO3puo3LR8LVnvL2dL3O5UOi4lRfoNZj6XFd9VWp
LkCt09L2rvq81EcoS0cQ7e+kjkv3y1w+V9F1B1y8OtUpuPZDo48bXVddxamv
fvT5uvpP4zQ/3fenfo8qv4tjoflrPNd31FUXgHJ9iht0jYNLF+Di1aN5bxdn
7tIjUB/m6LoA0fUXonndLH678v9l8u01XmY8+n0SrQdx6bxcegGX3pB+V0Tr
CGo89zuZ5nHNm6L5/GgOn14XF1fv8tuPrpsQrS9w+eFTPr+0OpUu/p+ur9L8
0evArjq5dD2crqvTesFUX0B1AWp/hPrnU58lF8dO963o/pQrf/T5qn0ltU9K
9w3pfiLd91T9oXnUPrXqp9q/pvvFlDeg++ku3kDty1Nun3Lyqp/U355y+6o9
PS/Kn9D2l6571JMH94+7ZP5ly637Rq9ZNH7neTe/zvl/yrdTDt91XFd+lz6C
clmUz1c8PD0vxaEp33vKw1M+X/F7lM+nugMXh0n5RsqvUj98xZmfedPj33jv
oW2z8f6f3eOeO3rNhXvd8Y0LduNcurpeKr8aZ9VeHbe0/IpPpsdV11HFVX6q
m6BcNPXhd/H5tJ+qvbpvVT8VX62eF9pPlZ/ePzTuGk/Vf5fegd5vVDeh+j99
s2cPubV/3PHHrDtm7r393+ve6BX3Ofjl5r45i+759iFt88CH1/3sCrf3mjP/
dNXLm33Mp4dy1bmg15fqdKhuK7o+iGpPdXPqe4PqCGic1jOiOgUVp3UKqL5A
zY9cnH90HTRaB4HqDly8Pa2DEF0fgR5XjQ9dJ1HrIVRHQOO0boKL/1f51TqV
yk/X06iPh8v/P6uOAF2PpevwNE7X1Wl/qF+Qax+Exl06gmhfKdWe6gLoPl30
/mC0375rfKLPNyt/lk+da1+b7uO7OASqL8iqCxDN4UT78JdWLyDaz59y/q7r
6+IAXe1d+gXKaUdz4NE+8Fl8vroulHelOgWX/38Wh5xVl0Hx/6eNnXbMdy9r
myOunTB9hf5/N3HEvKvmzo7n/7Pi0c9vtA98ln6ktHj0e971Houu50L1XIP6
/Vnj3dK90roDWfMXl499Vv0FNT+l/YkeBzpfpuflWg9xrXssO/mq5W6b2TZn
7jvnpNnj2uaFfU54ZfRivh5C62lSPxDK1VN+3qULoDy/ak/rz9J1bKojoD48
Ko/itGm9YLovoPK49k2onz/df6Hce7R/PtVBqH03el6ueuVqv4/mV/ub1J9N
Hdfl80b76eLq1f6y2n9X/VHHVfmp377y1af1CGh7xXsoHp7qC6iPPeXGKa9C
OXnK4SjOx8Xtu3zyaX+Ujz31z1fjo7gyxV+p86J++4pvp/y/4mMpb6/i1Bfd
xe1TjpFyyIojVXF1XMqHU46dcq20P+q4T09beOrUfvyJ6e9/bM87e83YQ65Y
fOko3n/VT9VexX+23M/WPO1f22apz5+86Ys395o9r1vwq89+RPPDCz76+odP
6F/HO1c+ZM2//XuvGX/fsks1n9b9Ue1VXN2fKr+Kq/NS40/Hk+os6H1Cr7vq
j3qfqP6o666OS/NQTls9p3TcKCfv0hGo9x7l8NVx1fjQ/rvqLLjqKbj8/6P1
NfR3Vn1XuHRbNK6+K6je0KWXVHnU95JLZ6qOq75Xad0o+v2s5o+0jgDVZVOe
X+WhOm4Xb0/jqv9UH0E5fxVXHDvl9mmdRHpcta6i8qv2ahxoXUu1HnXhqXv8
6rh+/tsfmrX1We9sm9/s1k764Wp8fYz6flB9gVoPpOuWtK6Bqx6Ba12X8vzU
/9+lI6D7C1Rf4NofoXqB6Ljah6L7cVn1Alx6BLrvqfJQHzYVp+Pj8k9z6Qii
9QiUh3ftv7v4BBf/kKVHGFT+Kktf0BX//+jzovUCXD7/Lr/6aJ/naB41mg+P
5uez6jhE14PI4r0r/1/jJcez/POz9AWU86ft1XGz/POpXi/LT35Qv0u70k8X
307nTVn5s/zzXfNHOj4uPb5aZ3DN613rFdE+Ca51NqoLUHnU+qTKQzl/Go9e
d1W6ALpuHL2OTeO0XjDdR6B1Aej6v4rTfROXP390PQK1D0Xbq/6rfbSbJj3+
0Cb9+LITLtl0vQ+2zchh2/7ja5/Q+4Yunp/uA7o4fBf/76p3r/Z51XHV/rvL
T4/67WdxCIqjcPn2U/6B+tu7dATquIqTifbhp3kUp6TaK/6K+u3Tfqr41gd+
YdUbjm6bo3+x6kNn/qbXHDX51Senz+McvopTTkz5/1O9gCuu+DrF31IOMJrD
pNws5VoVV0m5bspD0vw0rnhyytsrHl5xuZTTVsdVccV10/6r8VF56DjT8acc
O9ULuOLq+i6c+m+nfPHgttnxkqffvOuGXrPcZ5aff86mPh0E5epdehMVV+8T
1T66Xga9ryiPTXVJ0XVb6HWh72Gqv3C9/2ke9TtOn2uqX6D1aFx51Hea0uvR
7zr1/aM4f/UdqL6TFc9PdQouzj+67gCdv6j5kdKJU9206g+d/9J5tOonPa6a
L9PzUnmojoD6D0SvV9C6A9F6B9perR+q9TG1vqeOS9cnXeucdB1SHZfGqe+K
yyeHjoNrfTt6/Z/up7jqOEdz/tSfyrXvFu2fT/NE1zfPqoNA92e7Ul8ger+e
6ghcPICKl8bnR3M4Nf7WcFYuXQCN035SX2Iad/GZNH80v+ri4aO596z80fqO
aD1F9P1D82zy1I+3m39h2/z160fsMqf/3X3edi8eOffgyv8PSjzrfutKP0t7
b9DfTdfvePT3QGl8fo2XWc8rq5/UN57qzV39jJ4/0nlxtF6Azq+j6wxm+SSo
+FLzj5316BltM2zGai8P371t7jpl6m2bP8jX0+i6H+XwXXUB6Lqrak95fpWf
rj8r3xt1XNXepQugfL5rHZ76F0X73tN9E7ovo9q79q3UcanPFa1/rfhzuo/m
8u2nHL5qr/YlVf+pHz7dz6Xcvtp3nvyXmx6c2Y8fumTbuzcY1jbHj9n5uUXD
uY/fDsMuOndWfz7zxhUX7LfC4l5z3h4Ll7/mJd1e9VPt76v+K76Ccu/UD19x
Kao/lJ+nHIiKq/vQ5Z/v4uQVD0/98yk/r/glxcO7xoHy/CquOC4Xh0/981V/
FBdH21M+X/F1ipNU50v9ll3+wzQP5cCpbzzlaSlXv/E5b+67Sz++4cZjzr/m
tl6zwzYH/O6c5uXm1GUuW22zg/rzpbOfv3OHK3rNsVP/fdwJq+j+q3EYfedd
B79vfNvcPeyeF6+4utfM2+mA+/deW3Pga0xYcN1f+u2fOvHidy93fa//O/Xm
iA024tz4E+fd9++z+3k2H/XiWSdf22tGLnrXj9ZcX5+XGjfF1av+qDz/9vo9
u9712bbZ/gtXPnrm3F5z6Ho33Lrie3V/6PWl+gKVX/VHxdV1V9dR9YfqNdQ4
0OeRcvU0D9VrqHFT7VWc9l/loe8r2p5y+LSeAuX/6X2orpcaZ9We1iVx6Smo
3o0+X+r3XcVddQ1c9SnUcdV3jsqv9AIqrr73VHtXvQNaR4Dy/PS7nc4fVXs6
z3LpyilXT+sOqPa0/y4On/oV0OPS9RZal5DWI1Dnq/LQOPXBoOt71N9DrU+6
/Pxd9Qjo+ipdd6V5XPVeKecf3d5VR4DuX6j9INqe7pdF19em9QVcnH90XQDa
T+pvRvd56X5rFrfv0iO4xs3F+bt4A8UzZOVx8f+uPC5/yK7wY7T/Lt/+aK6P
+vpGt1ecJPVJptwmzZ/l/x/NpbvqOND7k+ahPC3lcl3nm8VdK/5fcf5KF1D5
/7eGe4/2qy9tHKLrs9Dn0cXzu95vru+N6PpEQy1eGidf2vdz9DzF5T9P51+u
eY1r3uSqZ+fSQbji9LjR6xLR/gxqvYius7n89l0+/NTnhOZR68OUq6frurTO
rMsnR52XWudXvL2rzq/Ln1/tR9D9DpcPv8rv2sehegG6H0frYrv271TcVSdd
9XPa3Od3PK5/3Fcf+N5e16zcNhePGLnK8J31vqfat6X7p+q8qH8d9fej+9TU
34/60lOfQMVFqOui8ig+n/IYlJegPD/l82lccS9Up6A4HMrnqPyq/4oLUjw5
9VNVx3X58Ls4f8WtKf0C5fkVh3b2z1d47vwj2mbhyMsXrvNkr7n8nlG7HT1b
51H8m2qv8lM/Ycrtu3ybKe+qOEzaH5dfuosvVbw99S1XnLbirqku4JTTbnjp
J/354YJrrnxw7Rt7zf4fHPPzzbbgnD/l2JUuQPH5Kq7Oi/LzVL+gxk3dJ+q4
6vrS/qvrpeLqPlHt6XNB9RFK/0LrPqj2VL9D3w/0fOl7gOqYXPnVuKnj0nFW
nD+t36F+L2g/lX5B3ed0PFV79bus+kl/Zym3T3UNLn0i1SOo8aHfS7Q/qr3S
BVAdKP0eVvMCNe9Q8xSqO1DzOFVPzTWPo1y96ifVa9Pjqvky5e1VHloXgNYd
oOsqtL4A1QWo81JxtQ5G/SjU+puKq3U2un6o8qj1UtWe8vlqXVfW2TStD2f5
ybj0CK66ANQXyLVvouLUZ4nWC1Bxyvm79AJZdQRUfqoXoP3J4tij6ya4fOoo
/x9d797l7xfN7av2Ll6C5onmakrz8+xKPPq8sjhAelwXH045cBefSTnbLN/4
LN6Vxl38sOv6RtcdiPYtV3kWPPuBK3e7uG1GLbvG+9Y6o21O3Pelk5eeqPn/
6v9f42+ln38W/+/SJbl8/rPiQ+17rCvx6OtVWnvXvIbmof2P5vOj9Q7RvD2d
F9N5vatuoKs+I20f7YNB19lc/L9rHVKtx6p1VNV+5qKdttqp3/7N/W6feO32
bbPwkS1mjJ7L+Xy6PqzaU78atU7u8tuP9vNR+wh0/4Jy9aq9qz4yza/20Wh9
bepzRTl86odP/fnVvqTKTzl8tb+p/PBVf9Q4qPbR/nK0vdovVvvpVHdAuQXq
r6j6qbgLytsrX3qqF6BchxoH6ldJ+X81PpTnV+3VcVV7xf+4fPWpHyn126d1
B2j/KW+mdAEun17FfVHeXnH7tJ/UR5fydZRrVXkop+riXam/PeU/Ff9P/aUV
9/7oIVdcObc/T5t86d8uOuSSXrPegl9dueOyuj3lUamu4fFffG/ZCw5qm93u
vmDkj6/sNVuee+1dp3xA8+r0vKjvvUt3oO4H1U/af9pe9Uf1X50v1TvQ+8pV
D0Idl9YdUM8d1YMo3Qet7+Di82kel/6Ivg9pftc4KF2Jeo9R3Rntp0sf5/rd
pHUQaF0b1R+ls9hy600fG9Ef/1sW/2zEhj/sP+/LjFnr5qP59w/97lLtlT5F
tVffq0ovoPpD6wKo73P1XUq/513zHVqnQM1n1TxRtafzxOg6CFQX4MpP6wzS
uoeUz6f1EF11IVUe2n+13kXrbKr2tO4nrV9A27vqltK6A1Sn4FqvdukUqJ8P
9eenx3XpAlz7Oy5dQLReIFoXQH3y1b6qqoeu8l9w/qQb1z+rbb72oa3ettFe
bfOuizZ5YOJ8ny4guk5BtL4guu6Ay5/ftb/vyu/iQFz+jS5+hvL/dBy6rhdw
HTerXoCKu3jF6DoF0f7w0Ry4iw+P5syj/fBpnQV6faP5/+g6FK7rS/n/LP//
rPoINf7W8P9ZOiDX80XfAzTu0vFVbr9bOk3Kw5c2bi7/fzpPofMR6m/v0lO7
rq9Lhx7Nz6t+uvz2VZ5lJ1+13G0z2+bMfeecNHtc27ywzwmvjF6c55NA9QJq
XYty+9R/g3L+qp+uegGuuqvU55+u39J1bOq3r/rjWm+nfj5qHZ7mV/sO9Liu
fRNXfsrzu3z7ab1s1R/FvdP9ONqe5lH7knS/UsVddd6pz7+rfr1rn536Darj
qvyuOO0n5fNpXB1X8SEqj+JPFL+h4oqrURyL4mdo3MXJ035SP/xzP73Uin8+
vD/P/9Cvntnx4f64rXnLo3eeoI+r2qs49eFXx3X581NeS8UpP6b4f8oTKr5O
HZfyh9QPX7VX/VR8Ju2PirvyU26Ztqec5+7Dz1y42QH9edN2zb7rntdrzj16
/OmbvfYSzqM4belf/fPT3n76gW1zx5P7H/HRb/WaF88cPueo/9bHVf1UPLzS
F6jruPJ91/zTyv3+7H3zGtNmXNBrfrbV0ove8eeXMCdPz5fqBajfvspDdRlU
f6HyUB2E6ifVs9DnS11f1R/6nNJ6GVTfQf35qa6BvrdpPQJ6XMWZq/FR56v6
Q+tuUL6d1uOg/ac6NXWf0PoL9DskWt+nvh/Uean86ruIfke59KHqO1l9Z6r8
6ruX6gIO/85eTzzYj3/qkO2/tf5zvWaj20cdefMtur2ax6m4Sy9A9eYqj2v+
TusIqPNVPDzl/5U+gtYLUMdVeah/AuXtVX7VnvpIqPwufYHqj8oTrTtw6QLo
eizl7am/jdIXuPKrdWPqh0P3NSifT/dBaH6qC6D7R6o93S9z6Qtc+3oqj9pP
pHHF+av9XJcuwLUvTDn/LB/+rHgW/+/iGVw6iGgdgTou5Wey+PnSOKis84rm
El26Ble9AMpnunhLF+/q8s+P5nKj/fOj6w6o60jvH1f7aG751LF/POqsi9pm
3d12veGA/vfg9Ic+d9z8w6v/v1t30BX9QlY/S6urEv175OL2u+LzP6jfY13/
Doy+f6J9+F2+9zS/S39N9Qgu/bhrXqz66eL5BzXu8sdwcfuqPfX9cPH51M/f
VRfAtQ6c1d7lzx9dz5dy9SqP2teg+yA0D+X8aXuXr74rv6qv7dp3o+3pPiDd
D6X7ua59T+rDr/Kr/XoX9059/un+PuXYqX5B8QDqvCjXQX0XXX771N+S8vYu
f051XorzoToCys9TH37KI7l0BKo/ip+nfrCU+6I8v+LTKM+v8lBfYuozrPqp
uEpXHQHVnvpvU799ymOruOKQKf+s+E/FvSt+W3H4iotW/VH5b9nznB//fGzb
3HbZ+h9dfmav2XHfWya3L2jOX/Wf8vwqrrh9yr1Trl6NA71e9D5R7ek40Lg6
L3XcKeOPumz3cf3v3R+M3+D7s3rN3jfcu85+C7lew1VXQvXTVb9APV+UG1fv
JVWngOqhaH0N+h6mHD4dB5VH6QtcvyNq/FV/VHvFq7v8/FV7V50L2l6ND/3e
UO1p/QL6fUjvE5VH6U/VdyZtr86L6otVXS06L1Ptz5+6w/5T+/Ojo5dZ58TL
X+w1D8/8+LSZ9/N+qvxqvqbmy6ouXrQeX82jVX+oroHqFOg6A81P21PffhpX
9THpupNa74qua0nX5ej6oVpHVe0p/0/rAtD13iw9gmvfQeWndQqi+X+a37XP
5fL5V/ElG+36/oVf7///ey7cf9bWbfPNG79y4vDz+H5iFv//oadu2fKr57bN
4T9Y76xt+t+J95zQrLD08Fcx/091BNTPrbS6A9F1AVz+e666A5Qnia4XQPUI
0XoB6pNZObRcLsvF50f7/0f3M9qHmfLeLq4+mst16QjoOLiul0s/4qoLQLli
13Xc5Kkfbzf/wrb569eP2GVO/zv0vO1ePHLuwZX/z+bqS9MLuPz5XXqW0uqD
qDyuejrR9Xe6/r1U2ndals9/V7h9V/7oOgLRddZc/YmulxetL4jW6UfHo/35
6Xqaiqv8rvqhX5xw9erjprfNd2Yc8MYu27bN1AVf+9OUOTwP9VFRcbU+qXz1
6TotzUP7r9bVXevVikun69in7z583rhT2+a4s7d+fsSGbfODJduM3nySXren
fvsuDp/68NM8qj9ZPD/1+Vdxyv+regG0vdrvU/10+afRfUm170l1BDRO9QKU
z1ftFT9P/eoVD0/3/SnnQLl66tOo4pRjp9yI6qfi0hXHQv381XGVf6bi21V+
xfmo47r8RVV7ysNTn3zFcam4yqM4fJWH8vxbbr3pYyP653XL4p+N2PCHvebQ
ZcasdfPROr8aB+pDS/17VR7qx0s5Q+prrbg+xSVSPt/lt085f8rPU+5dtVd8
NR0fxUUrHQHl3lV+1Z72n+oRaJ0CF59//K+nHP27/vmO/tX6W337wv5zPeqA
i1dcWveH9lONg+qn6o+6b9X9RtsrLl3dJ/S+pfUCovUa9P1A/erpe4meL+Xz
XfUUVPuNz3lz31367TfceMz519zWa3bY5oDfndP49Ai0fgQ9Lv09UuOg+knr
NajrpX6XVXtaT4HqGdV4Ur0kHR/Xd5pqr+L0e1LNg2idAqojoPM+NW+iem06
D1XtqV5exS9d96gnDz6ubZbMv2y5dd/oNYvG7zzv5tf1fJb6D9D1BJWf+ifQ
+oxq3UbF1bip/K66kC6fCpVH3VfR63KqPa0fqtYh1fqtq46AOq5af1brrqo9
XQ93cfhUL0DzuHQKdD+I7hPR/R3qu6X0Ai4dgavOuMqvuHoaV/u2ap+X5qF1
B1w8P60L4Kpr79IFZOkRXPHo+gsubp/qDmh7dV4u7sXFa7nydz0e7VcczfNH
+73T83X52Ls4c5f/NuV1o/NH88DR8WjOXx13wbMfuHK3i9tm1LJrvG+t/vfL
ifu+dPLSE19tThs77ZjvXtY2R1w7YfoK/eNMHDHvqrmzK/9fatylL4iuD5JV
98T1fnbpCGg8iz+v/H+Zvv3RulHqS+/yq6d6Adf3vKu9a96UpUeg802Xvp7m
d/kARPsqqP6odTDK/6t1JxfP7/Lnd7VXcbUuquI0j1qPVeu6SndA81A+X7Wn
6+fUz5+uY1Nu3+WDRPc1VD9VXO130P0g1V5x8tQ/Xx2X1sWOjtM649RnLJrD
p/uttN493R9Xx6X75tTfnnLyigdQx6X++aqflLdX7anuQLVXHAjl8ym3T/Mo
fka1V1wN9dt3+fYrXl3pDijfTn1KXXw+9fOnPq4qD9U1UP6NximH5uIVKe9H
+Vg6DorPdPn8U46X5le8Nx036vPv4uepToHy6qq94tipT/6Ddx+z8d37979n
/uPLy/32jF7zt3f+9og1F+h+vmu1E+74p/3a5kcvXtou+/Vec8u/vvN7//mw
bq/yq/78aMvp59zaH7f7Xl/1hj3O7TUr3X/jqZ99hesCXHoQFXddR8WxP9yb
udN3+ud77bTD/vrmN3vN+9d87zl/W/xSs87Cn/ziwH7+bx/09NtHfLvXrHLY
+BuPWkk/j2rcFF+t+qmeL9V/FVf9pHlc9TLUONC6GOo9oPpP+fzoOhGu3y/X
7526LorPpz78lOd31QVQOg7VH9VeHVd9H9LvHDX+qu4A/V5ScapTUN/h49+x
xpjn+9+xj865a5mrftJrhv129FYzp+l5zdk/X+G58/vxhSMvX7jOk73m8ntG
7Xb0bJ2H6gJoHTE6D6V1BFx6eVqnQM3TaR1DWt+Q+vm7+kmPq3QBap2Krueo
/tA6jDRO1+uo/4bK71q3pOu9dF3atZ7s8rcZO3ntLa6Y1jb7v7T3369fp23W
WWPkyNHjtS8Qze+qI0D1AvS40XUEqL6A7q/R/T7XPiOtV672PV37pK66AzS/
ak+5ccr/q3F28fY0TvfZs/b3KS+hrnu0vyLlPSiXkuVvSTmiyr95+bFoXUD0
eVGeM1qn4PKddrWPrhcQ7Svu8tvPqjcRfd0p/6/ilP8vzd++ND6/tDoCWfVK
ovUCVE9E22fp6er3j/d8o+NZ/v/R/XTld+kFousRuOq4UR23q+4b5fmjdfRZ
6wCufrr8/+l6l4vzj/b5V+uT1M+ErqOqPNH1XqkvTdZxVVyte1NfHcXzU59/
l/+/y5eJ7svQ/SNXnPrzR8dd+32Ut6dxxedTXzgXz+9qr/pP+XnFG6j9fcoh
KL96tR/t4vBVPxWnQbl0F2/v4kaoTz71yVQcuDqu4rcVz0M5fMrbu8aBcviK
11Lt1Xkpbkrlp5yYyq/aqzjlx5Q/v0tHoPhA1U8X9+jizFV+xYtSn3/Fsbt8
v1V/qM8/7Sf181ft1XEVJ694eJVHtVf5aVzlV/ch7Y+6XopvV3GVh+oXVH7V
Pjqurju9n6lOgR5XxdVxaf9d9Saon79LZ0Q5c6rTUeflilO9GK1fQHVzdDxp
e5onWt9Hx43qF9T3mzpf13edOq6KU70nnY/QeYHi/+k8hdY1o/prqvt2zetd
vgEu/38Vp+shisNX9QpVftpP5Q+g+qmOS9eRqP9/Vnu6rujyIaF1SKlPi6u+
gFqHV+3pOj/No+K0vrCL81fj4/JBonloHQHF7dN9sSy9AK0X4NIRUD5f+bwp
/39aR17Fs3zvqc8e3R+P9s/PqlNAeQx6XMqBuDh8F3/i8snM4qC64vvqqgvg
au/qTzR3HV2PwOVLH81XU799l1+96zrS8XHlL+28Th37x6POuqht1t1t1xsO
6H+vTX/oc8fNP1z7/Lv4/yx+vuvx0sYh+jly9Ye+V9Xvjsqv2rt0ZK7f08rz
vzXts3QW9PvZxc9TPt/VPvo7P1pHEK0XiJ6vRXP4WesAah1J5VHrS6p9tD+/
4vNpHU+1Hqja03VIlZ9y/pTnp5w/zUPrxtL+UA6frtvTOgJqnZzy+S6en3L+
qj3dl1E+Toq3V3GVf9rc53c8rh9/9YHv7XXNym1z8YiRqwzf2cf5030uyvPT
46o8k/9y04Mz+/FDl2x79wbD2ub4MTs/t2g49/N31Wen/mlUF0D3ten+sovn
p/5+lM9X/D+tL+DyY1R5FO+h8qj2qj+qvRp/qgug/LxLL0D97V1+/tTHnp4X
9Z9X7adv9uwht/bj449Zd8zce/v3c2/0ivsczH1QKZ9PuXfKrVGeTbVX/aRc
nMqv+EblM0x5P5onmvOkvtbUn1+1d/HAit9W+ZVPvuLG6XFVe8XDK3971Z5y
+JSTp+Oz0+fHfXGP/rz6O0fdd//lX+k1R1562D4r3qf7Q9ur8aH9PGbeDusf
8um2mb3kN+eNPKXXjHjmwd9vcyfXQdDrqOLq/lHHpboG1d6ls3A9j646Eeo9
ptqr+0fx/Op8VR6qy6DvYVo3Qf3e0ToLVJehfu9cOgKqy6O6AKpHoP72rjo+
9PuH6hfodVE6Tcr5u+oCuPSwrnmBS4+8/bOf2f1d/fngR+7dd961T/eaMxaM
3v/xyzj/r9qr+burHoFaN9jlq+c88IdJbXP/jCf33Ojl/vleN2r2osd9Pvx0
nUT1k8ZdugDK+au4Wj+hPhLUH0Ots9H1OpVf9SfaV0TpAtQ6rdIL0Hqval2a
rmPTOryuOgiqri71EYrWC9B6yq76Aq59q+j9OKojoPuVrn1Sxe1TXYDK49IL
UH7e1d61j5/F7Zd23GhOQ+Wh/Yn286d5XH6kLk6ptHhpfvuU53dx/pT7oj7w
Lp9qyo1n5XH5kEf7k0fz+a76Dq44vb6bPPXj7eZf2DZ//foRu8zpfw+et92L
R849OI//L41vj65/URqfH32+0c+767mI5rqjdYVd5/xL+14qbTyjef5o/t/F
57vqndF5ijqvaJ21i8+Pnie66gDSdQ+1ruLykXDFXfy/ax2M+u1T/l/lp34m
rjjl8135XevPrvwu3l6tz9N6vrQ/rrrGND/dT6H7HWofR+0H0Tjl8Ol+FvXX
UvlVf9Rx6T4g3Q9VcdUfWied+s6p9mp/XHHgal+e7u9TroD62FO+XXEFildX
+VV7FVecuRpP6htJj6s4E8WTUB9+yquoPIrXiq47QMeH8kLqvKhvqjou1RdQ
7p22p/y/y+eWcp6KY6T8mzqu8odXHKmLz6f8POWHqX845dJVHsqrU25cjQ/l
wClfrThhxaUrTp7y8Nde8ZnRr32q/776+dXXnTG116xy6h3NY7fxcaZ+/jSP
6ufTm+13xuX99psu+8wv/n16/3fq31c+aO+f6nFWeWh/1HVR9y29f1Qeqheg
/LzKr55f1Z72n7ZX4+mqO7DOwp/84sD+e+DbBz399hHf7t8nh42/8aiVNJdO
/fld9RfU+z+6jgPl56kuQP3uq99TWt9B/e5TnQXVA9LvDaq7pMdV7V38v+o/
1S/QugOqP/Q73KXjUPMR9T2v5ikqj2t+ROe5an6tdPpqnq587NV8nK6HKN5e
refQ9i5uX8XV+ap+uuoOUP9/6nfh8utw8fm0P+q4dN1StVfrt9TXxVXflvrk
qPVtFad1iqkeQcVpP9V+B+2/ax8ner+Mcv60Pd2vpPUFVDx6P5fqCCj/r/a7
o/UCrn15Vz+7ojtwxbP0AjROeRgX50O5Ghfnn+X7WhpvFu3/H+37Gu3nTzlV
6pvt0iPQPK78Ln2BSx/h8hWPvq/U+KjjLnj2A1fudnHbjFp2jfet1f8eOXHf
l05eeqLm/LP8/0vj+bPyZ+luop/HLP0O1XlF69S6/rvfFT6/tLoApeXvyv3g
qgvgmu9kzZvovKa0unjR83S1nuCqI+nK4+L8XXHqq+/i+SmHr47r8vl36QWi
fWai/fNdPH/0uj1tT/326X6Hi89X+z7Ut9/lz6/ilMOndbqpP5iL81f7rbR+
Pd2HVcdV+em+ueLz1f4+3cdX7VV/FG+g+kl5BsVFuHQEiuenvvcqTn3saXtX
XHHp1FdTxdU4Ux5e8WbqvlL5Xf751A+W6gVcvvqKK6O+9yquOHk1DpTDVxym
y59ZcZgqv+Itqf+26qeL86fjo/JTv3E1PpRnVty44upVfyjP7OKiVT9p/2ke
qndQvL06L8rnq/ZHbbfnn5bqt3/4PdfMXev0/vfhlPGHtE/o9rSfanwUl37X
yrvc8tS+bTPhH5Y+8V8n95qnt/79ln+7RsdddQdUP9X50joI6v2j7mdaf4HW
TaBxly5JtVfvSfU80ve26z3sev+r7wGqv1D3lfrdp7/L6rtC8fDq+4F+z9C6
Cep8VVzdz1SXQesQuXQfapxpXYaNz3lz313637cbbjzm/Gtu6zU7bHPA785p
9Hevuh9Ue/W9Tecdan6hrq/6nlfzIDo/UvMsNb+jddbovF7p5V31CNR6i6s+
govzp/UOXL79VAdB86t+unz7XT4hVI/gykP1DtQ3Rq1707q01Odfrc+r46r9
gpsmPf7QJl/ut5twyabrfbBtRg7b9h9f+4Q+Lt2PUJy/q85yFv9P6wvQfT2X
/7/Kv2SjXd+/8Ottc9I9F+4/a+u2+eaNXzlx+Hk+3zMap7oAxf9THl7lV+1d
8Szu3aUXGNS4iw8pjW+hegHqY+mqO9AVbqq0/rj6T7lKF+fp8qOmfDjl0qN9
9SlnG80zU/2Cuk9ceoFoXpreh8r/v/L/3YrT+82l64l+TimfT99LLl56UHn+
rn8nZPH8WXrG6Pz0e5jmcZ0Xnde49AV0vkPjdF5DOXna/yxdgMqj1mHU+oBa
z1H56foP5fxpe7qeRtfZVH66vhddt5TG6Tpn9PotrW+r+k/r4ar1cNV/up4f
rTtQ/aF8vtq/UHFal5ny+TSu9rlUP6lv1eS/3PTgzH77Q5dse/cGw9rm+DE7
P7douPbXon5caj+O+o/R/TWVX8Un7nvKntf3489uOm/jq1/rNaO//vGrHv+1
3vdU+8JqX9W1f63yUL0A9fFTeSg/r+LqvBRvoPgKF5+veAnq30j98ylvr/JT
3oP6Sbp84BVvo9pTrp7mV3GX7yjN7/Kxp/72irtz+edHc4aUq1THpTyn4s8p
J085W8rJUy59tZ0uOuiEfnzVb+7/pavP7jWvfeOwY/d+nudR/VTjpvztKd9L
OXla74COs+qPGgfFadP7TXHpLr3DfR8/6KGH+uO59vd+9/mpX+01i/5l1U8/
96A+LuX/VR6lC6B6B8rJU70Afa7p/anG3zWe9Lmm/Vf3M32u6X1L38P0+VX9
p3UEKP+vfu/Ue1Vx3XTcVD8VB07r3dC6OfS4tB4E1SFS3QH1+Vfcu8qjftfU
dykdB1V3I6vehEsXoL6HlU6B6nlV3DXfpHoB1V71h/oJqDxqnYHqCGic8vNq
3Ublofy8Wr9SeVR7V91MmoeOg4pTvxG6bqnWXbPqC6j1Z7qeTHl+uh5O1+Gz
9h3Ufgr1L3LtH9F9JdWfaD8utQ+o9tdcegHa3rUPS/edadxVp4Duy9N9bVov
wMUPuOoaRPsTZtUpiOb/aX2BLD2Cqz8u39Ghxu1n1R1w6QVcftG0fbSftosH
dnHI0boAyglH12ug9xXViahxU/z/Fk/tt8OSS9vmYwvPWWOP/nmcfOE2l0w6
o/L/2dx+NIcfrSOg7yvXe9v1Ho7+fR9Ufd+g9if6vGh+yrdHc/il1X2g40DH
xzWPoPOpLD1+dB09us7g8uGnegHXOpLLj4Jy+666n3SdkPqTRPv50/5QPxaX
nz/VEbjWw6nfvlonp+v8rn0E1/4Irb9Mffip376Kq/yK56f7X9Sfn7ZX+3p0
n5HuD1J/NurzT/ejqT+/2h+n++mU51f7+Co/9aunfv6K83fx9iqP4kMoR0F9
Iyn/r9pT33jVfo0JC677y/j+c3Hixe9e7vpe/7305ogNNtJ8C/XPp5w8za/4
H5VHcUSU11LnpdpTX1nVT9VejYPL55bqERQvp/gxxVVSv32Xjz2NK+5O9V/1
U3HLLt5VxRXfqzhYxSE/cdoGw7/fn09evcMBu29/bP89+dLqG2x2CfdLd+kd
VD9pHnVdVP8Vv019y+n4u/z/P/LARn885BNts96VO2/+oaN7zT//9Avvb2fq
fqrrTn311X2oxlNdF1p3gPaH8vbvOObjH92zPz7N6mt/5vRjes0Zs5c/+Ydz
eB7K/6s45dvp/Uz1C/S6UB2KilMdEM1P9QuqP+p3VvVT/Y5TnZ1qT/ULVPdH
6wWo7wqqi6T8P9UpqOuivsfUd6/Kr+LqvlJx+n1I9aF0vqD0EUq3S+tVqf7Q
OlxU10zncVTvrOaPdL5MdQpqPUStP1CfAZX/7J+v8Nz5/fwLR16+cJ0ne83l
94za7ejZej2E6gWoP4PLb99VL0D5Y0Tz/HSdUK03unxFXOuiaj1W6Q5o/VaV
h+an6+2U56f+P2pfQMUpz+9qT/2dqI5AtXfti7n0AnSf0aUXcO3buuJ035nu
a1Me3qVToFwBrY8QzSHQccvyS6TcCD0u5U9Kq0dAfTtd/L+L1+o6L1caD0bb
R/Or0X77rvaUe6d8soufd/mNu+osqOPS+43qFFT/Ff//zAXrj9nlkrbZ8oLP
H/pk/3dg2i17z5h7YuX/3yr+P5rbd/VH3bcu/p/e5/8Pe+f5ZUW59G2CAiJJ
j4BIzklAJCdvQAQkjqJDGIRBokOWnEcliAgDiOQ0IjkqIEGCAqKiSDhKUOIR
CbK7EZQgoL79/AHXh99a1c+eed7zcWrVqr67957e91111a+suP1o/d6ltN/Z
aO1brD4XK/12K937/6tzBML+/oQ9p8BqHlnY+vmpXZ9f7bu34vOteH7VrnL7
FIfyY+RP+TFV/z/svB/5k06Iqmei5jMpvppfJTvle63iq30EdL+Utyd/ysOT
PTH57DODAntkzyfNl+f03fyStXPnqGenL0R1CrW/QK2nWOn5k53qTfR8qN5E
dSXyp3qQqmel2tU6ZpX2CY+v7uu7vicf3z/pvOf6DI0cHb+NeXuKr86FV/3V
+fVUp6Z6t9oXYKXPT7w91c3D5gTIv3i2h4qd6xp83xrkXfLODs8VPnYrvmFb
nZeg+GQnzl+10zrpOaicPMVX46g8icrJqLqaxO0Qd2Slw69yTSonr/Jvqo6u
un7i9ChO2Ly9qldM3C89Z+J4aT3Eqao8OXGwKt+u8rrE26v3pXKtahy1L4A4
YfInTljlmdXnRutUue7dk15+7Nvge1695Nw8X4/x3OVrHz//zKd23LjKbxPH
bsV1U3zqR6Dr0vrJTs9Zff60HrovdT3qcyN/ik/vSfX5qPMj1O+z+v9Lvxf0
XlXfw+r8jrD7vNT7UuewqPy/OsdHvV91P0b3q8ah/RjFV/eBxKur/Sxqf6j6
3IjPp/25OneA/Om6tM9X51vRddVzGdmpX0A9l6n9zrR+Op+q53d13p86d4Dy
G6o+g6rbQPMC1PkCxOFbzbVU5xdQfMrjUZ6T4lN+knRO1PkItB51/qnVvAAr
3RjKG6v5bZXzV+Oo+Xy1v2Bd/0P7nxzju0zdF5Qrls93tdNXK/vbCzrPr+oj
RWsugFV/AdWVrDh/q74AtR4adr9A7+7LnmgXrGfNxLjb9av5buSJsTeHz7ab
I281j8BKJ1BdjxWfoMZX+YRo9SNY6UBacR0qZ0VxVF1N4mGs5iCEPReA/DMN
XZr54yTfTWo1e8S04Nz2n5ZDrsb8cTXFcYBh21Wd57A5fyue34prVa8bNref
0nhmq/kCVjyzel1V51/93hL/T5w/zQVQ+f+wde+jZVf18FPL/4vV/5fVezJs
3f7UwuGntP67aOm3R2udKa3fM1rPmfaxVnMHwu7XsJpfZtU3rfqHPT8u7PMj
5Qcov0FxrPTzrTh/lc9XdfvJP2w+36pfwErnX81/WuVXKQ9M1207tFDFJYm+
a3OlxT+rCvuucP7atWPiw9efUfVwKH9O+V6qI4St/091Abov8ld1kKx0+Gk9
yw4sbNZoePD7Nb/A/CUPBd/zp2vfOFRYnxeg6lyRXZ0PTvUsqhtSfCuen+qw
VD8lnXxVny3sufNkp3q66k98PtWvrXTyrTgB4h9UPl/tOyBegu5X5dtVHUg1
PvE8Vty+qs9J/iqHQ7yNyrdb8fMqD6bq86t68iqPR+tR+XlVL534Q7WPgK5L
nC09N/KndVIcVdda1S1XuWuVR1X7F0jXndZP67TSpVc5ZJVnVjl5im/Fe5O/
yvnTOhMezbp6VIzvHirfOf2Onp5L+9CB9bkm6Jx52Hr16ryJbtPzjMgbxHGN
S+VYNCh4j63oWua7xdxHoPaJ0P2q3zd1PWofBPmTndZJn7v6/27VZ6G+h2md
9P1R+whUu/q7YDWXhPqtKI46H0Gdg0PrUecIqHMWrOYRqPy8uv9U50FY7Z+t
5gtQ/MHnhve9GMSJOV280uK5nqvYNG5+trR8XYpD+2qV56dzito3QfHpfERx
rOamWdnVOQK0TvJX+wiI/1fzKuU211j4RRD/Yra5lR8+5LlGy6/P6TaR80iU
H6N8i6o7ofYRqP0CZKd1qv0F5K/aVR3+sOcIqLorqh6L2l9A8WnubdicP+Xz
aZ2qfpFaByF/VWdJreOoulI0Dzpszt9qjgDpgKl1UpX/T2lzBMKea2/VFxB2
H4HV+tV+gbD1/8O2W+n8q9yLqldpxdVYzRFQeSer9aQ0XjG18JAqF2oVR9V1
t9Jvt+oLCFufX+WEVb7dire3WqfK7avx1X4B+rxOnMr7YaP5wbk4U/7HCr7j
u2GtroxK2y98/f+w9epTmp5/tPyt5lxY9TGpccLuC0vtv3cpzW6l6x42n281
NypsXf3U0o8QrfkIVnO+rPqOo6XbH63zozqnL2zdfrWPwKov4E7pBrkujQv+
3jW3zdQqvnt/7RvDcszQ80uqDka05nJaXdeKz1fjq3bKx77dOMe2dsF6Bk2u
crZkKd/tvVM15qn+nHclu9pHoOrwq7o0lD9X8+Rqvp2uS/0FVI+g+FZzkK10
k9R+AdWf6krqvGyqA6o6XRRHrT9a6e2rdnXOO9WRqb+A/FXenvoOyN/Krtbl
iUMgHoC4d/Knuj9dd3z5U50/CuLEv140Nnm350Z7MdladmJ/VY8xf/cTK+/G
++7YsPmPZF7lBf+/90uWKK3rPaqcBnEgtB6Vw6f4pA+pckSkw0nXJd5G1cNX
uSzizVT9eSs+X+Wi6bq0TpWvI66P1mOln6zqkKt2iq/yz7R+4lfV+1V5WpX3
Vnlsep703Gj95K/2TVB8ev50XXo+j8xJ+GVasJ6kAyfPFx/huQN7EmqVX68/
H+KK1XVa6cmr3LgVn6/2cdBzU/XkKQ6tZ/H9J49lDp7/B5lLPZ45wXPXN2zP
sO5NtqvPh+z0Pdy6qHyz88HnNftq9xP3+nnu6xH58+2awX0N6vdqY59Hql5v
4buzz7x56XzXYN/Vxfvz9BD9+0DfK4qv/l+rfQRWcyXouVn1L9B61H4B9f8r
T915HYcEv/uPv99mwLLJnvvtva4DW5zlddJ6rObXUD+gyvnTdWk/Sd8rlc8n
f3WOA+1vaZ1WnL/av6DOtyLOn9apzhuifgF1fgGdR9Q5Dup8MbWPgO6Xzl/q
OVQ911vNrVN1A2iOodX8QcrzUN6G7JQXov4CVY9C1clX7bROuq7aN0F5Nspz
kt4I5TkpzsKifY52GuS7O0cWZS56O/g9ja+3bf11vV/Aiv9X7XS/lH9W9XYo
bx/2/FyreoSqU6TOKbDi+dX6Udh6WWqdjvh/q7qkVX3Wql/ASndOrYOrfQRq
fZ/iW8Uhf/V+o8VXqH0HVnarOQJWPL9VfKv5BVZ8kcoFqdeNlp5tarGH/Rys
9NhVu9p3QJywFc9vxSHT/Yati251X2E/Zytd9Dfb/t7n3Xm+K9qoweq4YP8y
fn+3QUd6sM6/Ff+fWvT5rfj/aH1vrXT4w+7HUfsIwub2w+4v+K/dlj8Pm58P
u68htce3em5W/RdqfNVudc6ymnMXdr+Ael5W8wnR4vbJruZzrPJFqn6FFc9P
ebawdfjV+aQUn/KZVnomanxV14XWQ3Y1vqo/Y5XfJn+yU12A5jirdQR1DrJa
XyAOX7WrdRmqQ1npRFF9UNXzt5o/rq6H6qQ0F4B026z6Ashf1aOzqkcTn188
20PFznUNvicN8i55Z4fnCh+7Fd+wLevkq3MEVH1+8lfr/qp+PnEIxM+TnXh4
8ifeXtWNVHXyrbgRlUtRdUFVXVaVmyKujOKofJHqTzwncXTEj6kcO8VXdeBV
f7pf4gxVLlddpxWfTNyvqt+ucs60HpVHJb6UPi9aD/HwKlevPn9aD92XFa+u
fv+J01Z5e7Wfgr6fat8B2YnfpvXQc1C5evXzpXVSfPKn9ZOd4hCfT/7qfal2
ik/3ZfWc6ftM/upzU/sy1H4Eq++n+n5T+7ys3pNqfwG9J63mHVDfotV+T+W6
af9Jdrqu2l+p9quqfazqeqz08KkvgOwUn54/+avfE7Wfgvbz6nOjOOpzpnWW
mXK/Vf3gHF2qTOzM5R97rk7VuItTnN25W50fp/YRUJ+COqfAqu+AOHaKQ/kl
4v/VeZczR9ZpMzKw981YeNgHFzz3VVLDxKTP7foISA9EnQtAcdS+A4pP61fn
qFIcytOq11V1/smf8uRq/pyuS/7qdcmuzh1Q9ZGs/InzV+cLqHYr/Su1j4Du
N2y9MlVvTZ0jEDb/Hzbnb1X3t9L5V/l/K47dag6C1ZyCaHEgVpx/tDgZ8ld5
s7D1/8lf5aCs4qQ0XeVo8ZlW3LXK36o8PK3fire30hW3slvNNbDirlVu32r9
6v/Xk8cO1Dgy13f3xvWsPzvYZ82ocaFXcifm/FM7/x8252/1OYY9n0K1W71P
1Pek1TyX1GK34q7D5uej9bsfdl+kuh+L1ueYWvpDrfh/dR+urt+qHzm16PnT
OTpsfzX/EPZcRZXzp3wUxaE8Es0LsMp3URzi/FX9DSt9D5W3t9IzUeNY8fbq
eqz4fIqj8vykk0Mcvqrbb1UvoPjE2xP3TuunOGo9hfzVOg7x83RfVEejupJa
d1PjUN2Q+HyVq6f6pjq3nTh8qttO/iHLmZk9fXep9geXCh/13Ae7mjbqO439
qV6s2lV+XtX5J30/dT2kt0/xVU6A1qPq8Ks8P8UhO/EbdF/kT5w/6TdSHPIn
3oOuS/7ER6m6ncTzqByOqmNP/DndF3Foap8CrVPV+Vf1ePvUaHIzTRDnq0eX
Jxd8O/g9Gh7f2T/MHDLxgcTXqfrbxIETV6nqYNP61edgxa+SP3GtxG1SHHoO
FCfs+1Lvl+zqelRuecuFYnMvBnE2tM/7duPenttTYGuOApN4PX8dyPl5l+a+
+6Rl8jcZ4z3X5bMcDZb24OdsxSer61c5anrOdL8qP69+Xk/l/XPo6Ga+m39y
z8Lk9p4reL/v6YMdOQ6tU+XhiWdW+wLUvh6Vw1c/d7X/gvzV74NVfPre0udF
ceg9T89T/T6o7yu1v0adA6Ly/+r6reawqH2RKj9P+z16bnRd1U78Od2v1bwn
NY46p0Ddt6tcOn2O6rlAnaulziOw0u0nuzrnQp13QHb1PKvOrSM75TcoPp3f
ifNX9Q1UO+WXKE9FeZXbB/IMqN4z+Byf/qHgzsOea/1PmmcPTeY45K/Gof4C
4vApDvH56nwBdZ6pGkddD+Vj1TywqgNDeVc1L63Ot1Xz6mS36kegugDZ1ToI
8fnqfGS13kTrUedNq3OoVX0qVXdL1QFT66fkr8ZR9dzUfgGrerca34pjV7l9
K94+7Ouqz81K/z9anEnYvIoV/6/GUbl9qzkC6lwA9bpqX4CVHm9K6xeIVl+D
yq9a6b1b8flWvLGVHrsV5xyt+Krdqn+E7MT//zireGz9Bb57etZrXY4G75vE
DS0mJg/juQD/5f9t+1Osvp/0frDqZ1HfP1ZcsRX/H615Nymt/y5aevhh9wWk
Fu49te+vrOKH3SerxrGaLxY2z2/Vp6Ceo630/MOeh6ja1bwN8fxqX4CqR0F2
yvtZ5dPC5vmt9EOs+gjU+KSLour/W/H8VvN2VR0byktb9QWoc3tVHX6qX6h1
HPK30vmnOFTnojnXVnUuui7V+1QdMFVvX+0XILuqw0/6+aoePtWd1fjUj0Bc
Ot2XOndA1fknPX/i8KmPQOX5rfQDiZ+nOMQzED9PfEXYOvzEbxNHpPIkxDup
uv2q7iitX+XwyU6cGMVXdXGJByMuVNUBVuNb6RirfLjKmavXVfWfyV+Nr3L+
qt64yoer92W1fnrOKs9McdR+B5Ubf7XnqadmB+fhNzpf6F+rred+rHZo8K1Y
nXOm+MQnq3ry6vMku8pLUxzi+enzoudMdvV7RXb6vGa/fD+ueHDdPHVXjp/Y
2nPfnN19cPKLOmeu9juofQfq94c+L6u+GKu+DPXztXqfq/HV/1P6/n957ub7
x4PnVmDAqU+2dfLcgMcLeVl7631qtH7191d9D1v9bqp22l+p8wjUvgBaD/Ub
0v5W3cfSfdF1w+5Xtdrnq3MK1L5jOr9Yzf+ifgr1HEf8P30u6nwE1U68PfWP
q3Pr1PM1rUfNA1jNQ6R8jlXfAeVbVP0NdZ6mVb5OzR+qOieUF7XqO1B1/on/
V9ej9hFQHludV0v+tB51bq9VnwLVHVR9JNVupdtP9SCqj1jpWan1MrWuR/aw
+wJo/ep8dnX+u2q30rWzqrNb8fZh263mGqg8v9pfoPIkYc8RCLtfIGwOX+WL
wuZtyK7qlNL6VbuV3my0uMpocZJWfKzKu4bNh1v1KVj1I1D8sPsLrLj9sOcO
qN8Hlf9Pafr/Vp9X2NcNe16G+n1Q/7/CnmMSLd37lMZLR2udVnryYa8n7HkB
YX++Ye+7ovV9sOq/sOoLUPfJVvPLotVnrfanq/r86rmY7L27L3ui3XjfrZkY
d7t+Nd+NPDH25vDZdvr/ZLfKt1jNnQxbp4LslNdS82bq3M+w55CqfQdW61Hz
uqp/2Hr+iclnnxkU2CN7Pmm+PKfv5pesnTtHPb2PgPwp/6z2F1A+n/oI1Pw/
+VvVR9Q6iJWulFoXU+dlUz2O4lvp+VMcshO3r/L/Km9PdVt1XoAan+yqLr1a
j1Y5edLlU/l/slPdn+ITX0Hrp/jkr+o3qrwH9QuQP/FCqt1KX1TlcMhf5Y5U
noriE9+l9gWofD7p6Kq6+qpOL/GHtE7qC7DiTimOytWr/LzKeRKHrPLSKm+s
8vzEkdJ1Ve6U/Om5bbjz15F7zYLf5cJXGo7o4Lklq4r8vKAL3xdx0fR8yE73
S5/jmi/Pffpwk+D3emD62E6tPDf5vRuf7Wykfx/In54brZ/ikz/9f6lxiN+m
OOp90fdW5f8pvrqeDlcvp6kafF5bRq0cXaBzsM88nnB9bT/+PpCd1knfc/V7
SP8X6vqt+g7In+LfLPpLwzGNfVd+XJGaE5p7rs61nA+Pq673C9B90XuGPner
9wytk+6LrkucvNo3pHL7ah8HrZP2CXRddR6Q2oeo7q/ITvtDmmtAcdR5B8T5
q30BtI+l/bPV3Cuav0DrVPt/1flf6v2qz5P6HWj99H2gOOr5iPzpXKn2WVCf
uDpvjuJTXuLNjIvylA/ifzD57JY6Szw3cOT2dkNy63kAyieQnfIn1Edw7j+F
17dP8F3dc+fXjz7oufHT0tfoOE7vO1DzYNQvQHHU/J6aP1T9SYeE8pyUL6X5
qsT5q3bqO6D1W+m0UP5Z1ZlR+wIo314n/bzpU4Pr3l4yq3WWPzw34/lLDy+/
wvGtdITITvHV+ctkp+ta9RdQfFWHyqpeRvGtOH+1jmml/6/qual8vsr/R0s3
T+UNVK7AiudX46jx1etaceZh8//R4mFS2jqt+ghUPl/ta4gWF5faOc+wdf7V
OMTrWun/W/HJVusJm7sOW9ddtUfruidO5f2w0fzgfJcp/2MF3/HdsFZXRqXt
x5x/2Px/2Dx/2PMarPh/lbdX+1Cs+o+s+pVS2u9C2OsJm6tPac/Hqg8xbI49
7D6FlLa/Cns+QtjzJqw4/5R2frFaj3rOter3jxbPr/qTbr+az4nW3EmrvJnq
r+p4qDy/OheA7FZzVNV8KeVjqf/Cqi9AzUvPffP504OGBe/9/VOrvJvBd+cb
+f2/yMN9AZQPJx5ezaurcVS9faojUBy1fqH2C1jp6qvzrNW6GPmrfQEzR9Zp
MzLw75ux8LAPLnjuq6SGiUmf6/5qXVKte6pcPdlVnp/spG+v9gWo9Wji86me
TnFo/RS/zJT7reoH+79SZWJnLv/Yc3Wqxl2c4nT+n3T4rewqh6DyDyoXQf6k
60g6k8RvkD/xIbQelZ+h9ZM/cfsq90X+Kj9DfA7ZiatXdWIpvqrTThwdcXqq
Tq/K6ancadj+Kv+vcpUqD0/rJ56Z+GGKQ9ysyp+rXLT6eamcucr9kv/uGl/k
vdHYdzNXvFK8RkvPNW9UfJNXmz93q34B9fNaX+ePgmkD/1LT59/6sp3n5jXf
efyvdldcqYFf/T27UbA/z94ga+EmnvuzzKAP11bg9at9HMRvk139vqn/L/R5
kb/6PGk9xNvTfdHnQuuh50nrpPXQ81H7R6x0+9XnZsXV03Wt4pOdnr/V74va
l6H236l9AWq/gNVzIH/aH6pzZNT9Jz1Pdb+q7htpH6v2pdL+XO3DVfX/aT3q
vp2uq/btUh8HnWvU9dC5jPb/6jwCde4b9QXQOtU5Aur5Wp0vQHMBaI4h5UPU
OYOU17pW9MqdF7v5bn/32Cm1dwXfk/IZMq9/hfM/1KdA/tRfoPYF3D6QZ0D1
nsF5/+kfCu487LnW/6R59tBk7gsot7nGwi+C617MNrfyw4c812j59TndJvJ1
ifPvsab54X1B/Jc615xT/IznSm9q2mv9hl/d5Ykvlq7fN3i/rYqv989Zz619
9e/+YzbrcwTUvgOV56f+Aso/03VVu9qnoM4RoPUT56/q+at6O2RX+wVU/6F3
1+1LCq7b5U61HSXS+25wbL0z13Lo85TVOpFan6J6mVpHU/X/VV0yq/qgOk/c
qi/Aql9AraeTP+nyWfUXqFy9yv+rfQRWXH3YnLlVX0PYnHy0dC9Vu5XOp1V8
1a72Haj+xF+pfQdqnJTGK0aLF1V1vCm+yhtbrceKcw67T0GNb8WrW80FsLov
0v+PFv8fLbvaNxEtnX/6P1W/b2q/kpU9pb2H/2v/3+lHCJvPT2n8fEr7XFS7
2k8adj+I1bywlHYOsuL5yR42t2+VN1D5f3XeIuVbrPoCrHT+1XmUlN+jOGoe
jHT+yV/l+SmvaNV3QPHpeao6J/T81fiUB17X/9D+J4P4mbovKFcsn+9qp69W
9rcX2J/WQ/lqslMeXp0LoHL7ahy1LqDqF6l8vqrPr+o7WfkTt0/rV+d3q/r8
FF+t36l6/iqfT7r9Vvr86tx24upVnX+r+jVx8iqfT3V/uq6qk6/OKaD4tH7y
J25f1Uske9j6/CqXQvelcinkT1wNrVPl+VXOyor7ovsif5WfJ26NeH41DvHA
FEfV91b5PZXbVLlWletWeWaVa1V5cpVbVp+blZ34WFo/8c8q599u3+pPPm7o
uz9ndz23vaHnNnX7vs6xEnp8+lwovvr9Ub9XdF3yn7rum/Mu8J82qMzNTM8F
++dsX8zoXeSK+7DQhnolnvPd4ZVj952r67nue25PWJCb/en5qM+NuGj1+RBX
T89B7V9QnyfZ1f4Iep5W/Rdq/HRNH7q+P4iTWOXUrmKxnkssNOhrr4W+Hvq8
1PcY3Rf9Xqh9B1bvc7UPQu0PUvvd1HkfmW/U6LmmZXCeTxMXs7RHcO673jdd
tjHcd0C/p+RP11X7EdR9hRqH9rGk/6/OM1L3jaq/uh9W/alfgOKofa/q3AF1
LoDaF6CuR41Dz4Hi0PNU50eo61T91XMxxVH769V5gtQvoOZhKI7aL0D+al+A
1XwBtb+A8pbRmjtA+VJ1jqqa11X7C6x0ZqhPQZ1jSzw82VWdH4pDeX61jqDO
F1bnHatzAVQ9KCu72qdA9TgrfTDV36rOaKW31vWzQYsHBtcttvtU1z3FfPdy
xnd2tOvBdWqqd1vp5oXND6hx1PVY9ReoOopqHKv+AnWdVnx+apkLoK7HiiNK
aXaVv1Lt/1c5urB1nlWeVuXzreYXWPUFWM0FCJvbT+1zByjOm21/7/PuPN8V
bdRgdVywLxi/v9ugIz3+7/L/0frc1f8Xim/F7atxrOYCpDSd/9R+XVV/Plpc
t5Xee0rbV6S0fsOw9fZVf6vvidrfGjbPb3V+sTonqudQ9XxtpTNgdV1VJyFs
Pp/yNhSf/K30Max0M8LW/1fzeGr+kOyqzr+qc0L5T7qualf5f9LbV6+rzpkl
O8VXdXtUnX/Vn/oF1LnJqp4S2ak+perwq/UsldtX63FW+vwUh65L/D/VPakO
q85np/qv2i9A+vnkH7Pl006PxftuR/pdF5Ys89y2unGftyik6/OrfQF0v2oc
Wj/p+L2ZcVGe8h2D/dbks1vqLPHcwJHb2w3JzTr5qj4/8fOqDj9xBVa8BF3X
Ssde7RdQeXvyV3VNVb6deH5aJ8VX9V2JNyNOjHgzVW+f9P+Ju1P5PZUnJI6R
uDu6rqrnrHK/Ks9M8VV+mzhYVfdb5c/V9aictso/qxw7rYfsKvdO97V85t6l
eYPns/jL/F0bNfbcoJF7Fp4uw+tX+XCVb1fva8ULB1vnCp7PhNiEzXebem7k
yZKrRlXm61Icul9ap9pfQOtU/en7443c9O2cZ4Pfhe1LVmSoFbzPC+Q92iUT
21X9fPV7tWX6jOQsDXyX7cyZ97bW9lzJwWVGHMyi90HQ81G/P/SeUfsgYhts
HR/zfHDO31jGWxDjudkZ+m2dXFf/vtF7Q30PqO9b9b2nzl9Q56GE3R9n1Y9m
Na9H3Q/QHB/yp/0h7YvU/RjFf2ROwi/Tgv1k0oGT54uP8NyBPQm1yq/X9400
T4GuS/0CdF90XbITZ672O9D+X51ToHLv6vmI1qNel+YgqHPH6DlbnQfpfE3n
Ozq3qnMi1PWo8wgov0FzDCm/YdVHQHar+QKU71LnCJCd5gio8wXITroixO2r
nD/ZKQ9JXD1dV+0jCLsfgfLqar+Amren/Lw6z1etO6j6ReRPdRCqm1jNBVDn
DljVy9T46hwBq7qkWv9VOX9Vv06tU1MdXLVTXT7NkYFTv33Hd+kn5vk1R3Au
+XT0yI+f2qfX94mjUHkAq7kAVjy/uk4rfiNsPl99zmHbrfoLUrteKHFWYc8X
ULkslXNLaRxgtK5rxfNb8cNW/L+VHn7YvH3Y/H/Yz5muq+r/VzzWus6dhb57
9tKU/M8H1x81t+qC/u/Y8f9h8/kprY+D/h/VOGH3B1nx/9GaCxCt34Ww70vl
rq3Wr1437OeT0vT/rZ5Pav+eq/r8qv6/1X4+WnPK1POg2i9P/qo+P+nhq+d9
Vc9f1T2wyp8Qn095HnXuAK1HnUepzgsIe86mOhcgbD0Qul+6rsrbq3MB1Hys
qvei2ul+KY9NfQRkJ50ciq/q6qh5e8r/U31BrSOo/L86r1mt45A/1cVUf6rf
kU6+lU6XqhtGPLzqT3VSul+q5xbP9lCxc4G9Q4O8S97Z4bnCx27FN2zLdWFa
D82pJzvFJ87fao4A1c1V/X+yn/1hwgNvtw/Ot0fb9Kw1x3MXJuWY3eevK7hO
4vNVzj9sPX81jsrbq/0CVrqOtB7ijojnsdIdpeuqPBXZ6brE26s6wNRHoOrZ
qnMEiJdT10+cv8rJk534PeI5VX8r3p74VVX33mq+APG3KqdN3Dtxv8RRq/Fp
nRT/7Yzzurer57vMq1d3fvtpzyXWORDX/MZlmT9X4xQ6OGvsxvq+m9TgixGL
q3nuaNvhPSf/c9m9mH9E7YNBnH7fXWxRs7Lnprx/8oFPbnGcFgsmZOnZINhX
X14dl/8Zzw2sMmhM7xxst7ov8qf1q3r+9PnS+tXnRuun69LnpfZrqOshf7Kr
fQr0uZC/Vd+K1XtGXY/6O0LzCyi+2iel/r6oPDyth+b1kL/a76b2QdA+hJ6D
2i+gzilQ+xpoP0P7NPW66r6O/In/J66b9tXkT/tqshP3rvYdqHME6LrqOULt
R7aaF0D+1I+s9mvTdek5E4dP3xPVX+07UJ8brcdqLiHZ1XwL9RdQnorWqfYF
UP6K9C4oPvULkI6Hyv+TP+U51XmjlHel/K2qt6/y/7ROtU+B1k95bFqnqnuj
cv6qPg/l88luNRdA9Vf1mtR+AXUegVrPsqr3kT/VPem6VjppVn0BVP8lu1V9
XOX8yV/lB1T9fyvOwYqfV+OTv8rVq/yJ1XVTi7/K4QzKdnyGC55P5Zd+fHvv
84F95Zjy874Kfx5B2Py/lf6/yvvROq10gFMa15da+gusdLnVvgCV71V1zlX+
Wb0vlQNXuW41jhUHTvd17MUPHsg113dH9k0/+X2w31m4plOX/u2ix/+nNLva
bxKteQFhc/4pbU5KardH637D1mkP+/fd6jlb9U2kNN4+7P4FsofdTxq2Dn/Y
+20rTl49z1r16VvlDVS7yvkTt0/+qm6D2i+gxlF15mn9lK9Tr6ty+HRd4tjV
vB/5q/lJyqMmJp99ZlCwzsieT5ovz+m7+SVr585RT+fkrea0Unwr/p/yzLQe
NV9tpcNP11XrAmpfANU11PqOWvehOhT5q3Uoim+l06XW46huRXVDWg/plZHO
P8Wn+ibFJ7uqw6bqvKl6caSfT/w/1YvVejfVzdX6uHpd4vbJTnEKX/rmZPtg
/Ys7Hn+g5GLP5e4av7ZPdubhKc7w+D6LGrcL3r9740vsnOq5Fqt3F259iTkE
0jkkf+IxVJ5H5eSJzyF/4uSJk6H4xFOpfA6tk/zpumHz/xTHSg+f/IlnQz1q
6AsgPpA4duL9rPoCVJ1q1Z94TpVTVf1VnfaweWDSJ1f5f7WP4O6SE4PPPxec
lxNeKffhs55r13L41IMFdG6ceO/5w8Z8WbducB44+2Cl+PKeq3v9fotRl9hO
6yQ+lnj7xavmn34qeD7/TLpadHgNz8VmKtf/lQeu4HXVvgOyL7o2vWzVwJ77
r4X/3l/Fcy1Xf9l1593LuE5azy8/vPXipmd8V+C3YrnHl/Lcb80KzWlwgteZ
u0T3zN/V8V364Q1/LVjcc2veHvN070N8XbLfuL/8/r1gPf0Wn5lXtKLnKo0e
03qtz/70HNZf7VyypPPduH/Fp6texnNpllaov/YUx6HPq8ngJnsu1fbd5fQ9
dm4rHNzvvjPfvL+f/dX+C/JXuXr6v7Dqa7CKb9X3ofYf0f+vGsfqd03t86L9
gPq7qfajkT99P8lf5fNpH6L2D6ocvtrvQH0ZZFf7QNX+CJprQPtn6i9Q49A5
hexq3y5x8uq5htaj8v9qXwP1L9A5ke5L5e1VO52LVT1/em7Ut07nfYqj5jEo
P2DlT/MNSefBSreB8kikR0Hx1bwZ2VUdD8pDqvNGKV9qZaf8MOVFe6xpfnhf
cF8vda45p/gZz5Xe1LTX+g06z2/Vj6D2C1D+n+Kruj1qnl+1D727bl9SEL/L
nWo7SqT33eDYemeu5bDTIyI+n+osVvUgq7kDVI+j66pzuq30wazsVIe1qgur
OnJq3VztF1B5AKt+AZX/V+1h8/9WPL8aX+VG1HkH0eL5o6XnGfZcA+KmrOJY
6bKqcaLF46UW3s+K27fiCa24Yiudf6u+AKv5AmHPC7BaJ9nfbPt7n3fn+a5o
owar44Lf8/H7uw060iPifpxVPLb+At89Peu1LkeD90rihhYTk4dxX4DK/1s9
Nyt72H0Z6nWt9PPDnhuS0t6fqYXDD7t/LaX5hx0npc0bUv2t9idqHKv9nuof
rX2+ej4if5W3V89x6vm3d/dlT7QLzu9rJsbdrl/NdyNPjL05fLbO+avXpbwB
+avzClVdfdVOXL2at1F1HtQ4VnMt1bwZxSc+36qPQNXbp/XQ50v5Sco3qvlM
WqfK2xP/T3ladX4Bxac4pJOj5pOtOH/yp7rAwqJ9jnYK4tw5sihz0dueuxZf
b9v663Y6SMThq3UWNY6qTzVzZJ02IwN734yFh31wwXNfJTVMTPqc+Xyqi6l6
/mrdjep9FIf8VbvVXACrOizx+fm7n1h5Nz74fIfNfyTzKi/4/t8vWaI014XJ
n65L/QKkp0d6/mQn/Xyyk84/rYf8Vf6f5gKoOopkJ26BuBHiK4gPUfUPiYtQ
dTjJn7gg4ljIn7gd8ifeXp0jQHbi3lWuXuXBVL6L4nS4ejlN1cB/y6iVowt0
Dp7/8YTra/vZcfUqz6/qIau8vcrBkj89B5XDV3WzKX7YvKvKIascL3HXxIFT
HOKriUun+yJeXeXAiRuk/giy03OYcbRF87havvvssQnJZ/N6wWsxXa5XtvD9
qvy/up7Z6Xt1bho8tyGf95r+ZwnPVaj2dPU63/M6G96KnT4ueJ6FCpQ7ML+s
51p0Gd6w+Tn+3BPjE7yBwef75rknj2Ys5Ll2vQ4VKbeH7fR5qc+Tvm/0PaH1
WPUdUF8DPU+1X4Pul/pBaN4EXZe4fbWPhp6b+p5X30tW802s+sUoDs0voN8R
+l1Wf19oPTT3ga5Lv/vUf6H+XtPzof0M9RHQvovWH/b+in53VM6f+gsoPj0H
im81l4rOHRRHnWtA/nQeeWROwi/TAv+kAyfPFx/huQN7EmqVX6/3KeepO6/j
kOAc9/j7bQYsmxz8vrzXdWCLs3xuovMjrZPstB66Lj03OocS/09xVH+aN0dx
1Hl5qr4B5SUo30L5E+oLUPsIKB/1ZsZFecp3DP5fJp/dUmdJ8Ds+cnu7Ibn1
eZHkT/lGmiNA8wLUOQJkp3ypyvNTPlOdO6DGV3VgKE+r9gtY6eGo8wKs5upa
9Reo9QuruQBUl6H6i+pvNZ+a/KnepNYZyZ/qd2H3Bah1Xiv+X41jpe8X9hwB
Kx3FsOcIqH0Bqr/V3ASVJ7fqC7DqF4gWL2S1His+SuXwre5L1WslLk7l99T4
KY3zDJv/DJsTVvX/iXMOWydfjaPy88R1q8/HintXn8+JU3k/bDTfd00z5X+s
4Du+G9bqyqi0/Zj/j5b+f9j9Aurna/U9VP9f1DhW/USp5b0arfWofW3q81S5
7rD1+cO+37C599TS76D6q/uosPs9w56HZTXny+q8o54TrTj8sPX8rXT+VX1+
Vd9AzasQH67q7ZM/rZ/yReSv8vkUn54/rV/l+a36F2g9FEddP+UJKW9J8VX9
E8qvUhw1H0t5VLJTPpn6Ashf5fyt9PkpP6/WBVSen7h9qu/0azW6yarA/1S5
bWWW/ea5mHENlx46x/7E1VM9iO6L6lzE/6tzt1U9f/In3p50wFTdfqoPqjpj
qj/VQ6k+q/oTt09z4cmf+HbyV3l+4u3Jn9ZDdXPSCaQ6vsrhU91f5QrIrsYn
f9Wu8iekn0l2es4qZ6Lq4RNvQ3GoL4D6CEgPVvWn9VAfAfmr/DzFp74AVdeX
7NRfQBxd2Hr4xB8Sn0n+xEUTL0p8LF2X4hA3S5wtxVf1t0mfXOX8iU+m56ly
+2Qn3pvi0zrV9dD/I/m/W7bAvwdV9V21JplydHzIc3+0yHi69gTm6mc1fvWj
mOC+kp4uVL9hUc+V+vHbJxcc4PtVefjsY6pOvRyct0es/7LNokc9N27L2D+b
LbrsTpdvdeK7Gr6bWXzZuAdzBe/bEcXji624jP0XtE7i5Ck+xSH/X18e8mau
/1nPDx0zLynguaxrxxaYvIs/X+L/VbvaH6H2TdBzo++nGofWQ58v3a/6HNQ4
6jwOeg/T+5beYxSf3qv0Hqb3AF2X+g7o907tO6B9Bf0Oqv1fZKf4at+BOh9B
XSfFp34E8lf7FNS5BmrfAe0zaR9LfQTUL6DOQch8o0bPNS19lylNXMzSHp5b
dr1vumxjOL7a16DO+VL7CNQ5EbQeOsep5zK6L+ofpz4C4v/Vvml1zp06N4Ge
G/ULUB6A7pfWT/y/1fmd+gWI21fnKlLeieKTneZU0nVJT4PyftQvQP7xD+aP
Pfua776d/WnGpd94Lv3PMZWSEpmrV+eQWs1FtZrTaqUbQ3lsNa+u5tvJv0r7
hMdXB8+n78nH908677k+QyNHx2/T8/9W8wiIq7eqg1CdRZ0XQPer8vxqfYrq
bmpdzGpOupXOP63HSo9OnTtPdWS1X0DV5VP9o8U/hD1HwIrDV/sFwrarcxPU
/giVw7Hi9q3sVushfkntFyB+zKqPgOLTeqx0ZVMLj5rS+gJUf5XbV3X7Vc5Z
5fmJf46WDr/K/6t8uBqH+H/i/K30/8Pm/1We36pPxOpzjBa3H/b7c9TmjNmL
B+/5HQXaPtGgffD7M3x490/v6DrtKc2u8ufR4tWtuP1o/X5FS88/pf2O032F
3W+i7j+t+luj5W/Vr211Dg37vKye01V9fvKnPMad0g1yXRoX3M+uuW2mVvHd
+2vfGJZjBucxVG7cKn+i5ovUPgU1jlVfg5UOBuXHrHQ8iG9X9UaIe7fSOVE5
f5W3V/3pfslOujRh6+FQPp/iqHl7tV5A3D7VL6jOQvUdik9x1DoUXVfVy7Li
/FVdL+Lwqa6n8vyqnj/VN6kuSXpoFEetw6r9AlQXpvoy8fl0XeL86boUh+rs
1F+gcvgqb0+8hMr5E89A3IXKUagcCHEUxO1THOLhrXQ+1b4Alben+6I4pOev
cvu0HvKn50acFa2T+HxVb1/VAab7Ir6R/Ol+Va5e1cOndZJd5UtV3Xviukmf
nHS8VR5V5XVVjlfVt1/eoNLaejV991fj8/225A6+5/+u/NDkNTr3Tjz50G01
BiRVC/a1OdfVnZDVc5XnfX8ly3TmqImXJv9FC9JVah+ceweNfvVs1Qc9tyld
zcO9RvJ16TlQHwHZp7avdaVrcL+/3fLSDHvMc1m6Vfsn34dsV/Xz6br0eVF8
ilP/UJ7G6ar7rlONK2VrZPdcg99/nj5oJj9nuq4V/0/2HyYU6XClsu+yxZX8
Y2z64D25qkzJB4by+ulzp/UTV0/ff/Kn56beL71/yJ/eP2q/g9ofpPYRqH1e
9PzJTv1Wd5ecGHw+eA/fSXil3IfPBs+h5fCpBwvocw2oT0GdD6Jy+6qd+hqs
+iaoz5H6DdX5BbR+dV9E+zG1T5P8aQ4CrYf6DtT+AnV/S3GI/6c46jwCleen
8xedp+h8R+cpik/nIOLqaf10zlX1/9U5a1bz6ei50XlfnXdAcSiPQToGaj5E
zc+QnfIzlC8iO+XHaB6lmjejPB75U36PdEIoP6nmOSkfS3lUyseq8wjU/DD5
q3MBrPj/HmuaH97Xx3cvda45p/gZz5Xe1LTX+g2st0NzAchfrSNQ/YKuS3bq
CyAOX12PWpdR5wKoc6XVulhi8tlnBgX2yJ5Pmi/P6bv5JWvnzlGP631UN6R1
qnPA1TqmVR+BWp9V585b8f9W8wWs5gJY2VU+P1r6/1bzAqz4/2jFUeOHrecf
rTkCVvGt+C6VT7OaFxAtjjGl6VqHzVuqfHLYeuZWuu5Wcw3UdVo9N9UeLf1/
Vbdf9bfS81c/R/X7o/6fWvUFpLT323/t/zs8edi/I2qf4P9vv5vR6t8JW+ff
qk82Wtw+xbc6T5F/7+7Lnmg33ndrJsbdrl/NdyNPjL05fLZ+PiV/4u1VO53r
ic9X4xOHT9dV5y1azU8kf5Wft5pHSetU47/dOMe2dsH6B02ucrZkKd/tvVM1
5qn++twBdV6nqp+v5v1UfzWfSXFUXRSV26c8rVWcoXfX7UsK9rVd7lTbUSK9
7wbH1jtzLQfnmdX8M+W3KX9O/pTnJ/6f/KnOQhw+2dX6CNVxVJ0oqitRHFq/
qn+lzguguhvV6Yj/p7ohrZPqkuSvxqd6aOsOkZ/+7OK7Bt/VHlxsm+dOPRJ7
t0+MroemznNX586T//D4PosatwveU3vjS+yc6rkWq3cXbn2JdedU3p7q+2RX
9fYpjlrHJ/6BOATiH9R5BMSHEM+g6k9SHOIfSCdf5eRVDp/WQ5yPel2VFwqb
XyJ/ik8cF/H8Vjq0xKFZ8X6ko0t8PnF95K/qPxOHSfwkxScOluwqX008P9kp
PvHqKpdL/Dytn3TmiXMmf4pPHLXKk5M/cfvPtCzx+OJg/bNaraueL0/wO/Le
mKzlNlx2Y8d6baYG58n1YyaOPnMr4g6OyvJhvtZ8X7NuHdk6+CnfeRt/bv7J
jYibXNHNataM42Q68WCu9JV998eFxl8WSOO5Vy9O/OzJvsyf03Xpfvs9+tCf
K5/23etNK6zPcC/ish44uSHSiZ9zmoo/zMtfwXe9njhQZaEXcbVyJk3I4nj9
FEe93/PrGmaqGMTp+PD5oUWyeO7iTxN/6TXlsqu64uaC7cHnlX1iheXzMgS/
g3vGfp8lkePT51uz1JWD+Sr57mSfhLlb70dc/iJX2r7cTef26XOhONSXoX7u
9P2kz13t71D7gOh+6br0f0pzIqz6Dmj9FId+X+j9rPYjqH0QKv9Pv4PYhyX2
x6n7BFqP1T6BnoM6Z0Gdd0D+6hwHdQ4C3Zfaj6DOL6D4qt1qv63q/9OcAuov
UPuXifOn86aqk6/ONaDno57rqS+eeH56DlZz7ihOnrrzOg4J7I+/32bAssnB
/vy9rgNbnOXnT3aKr84LUPsFKL9E+RyV81fnC6jzAshO6yG7yv+rfQQq569y
+DVPvdI4a2CvvrvVthXHPffOiZg2hxbpev5q3wHl1SmOmodX5+qq/QUUX9UF
UvsRKL7K+VM9heo4Vn0BxOdTfLXOpdYByZ/qm2pdUq3bqnVSK503VWeP4lD9
Xa3Lq3V/4v+t9PxVvoLsVnr+qr69qpOv8uFqfLXfQbWr61T5HPW+ojUXIGz+
X+W4wtaDtdKzpetGi4+NFjeocvtW3KPKw1vp5KvzCFKanr/6fIg/V59DtPj/
sPX/1b4Aq8/FKn7Y/9dW1/2/2i8QrftS5wJY/Z5acftWXHrYn4v6nKP1PVE/
F6vPN1r8f9h9siq3H/ZcOTVO2PP41H5/K56f/K3WY+Wv3pdVvshK/4H0Jei+
1PVb8f/qvACr/CHp3qt9AWocyotSHOLzyZ/yupR/Jn/Sq6G8t6pvo+r2qzo/
VEegOMTtU32E7MThq/Zym2ss/CIh+Fyyza388CHPNVp+fU63iczbUz2IuHqV
/yc7rUedC0A6/KoOGNmJz7fSN6P6Jun/U/2U9NlUXThVj071pzo1ce9feUl1
18QF76vErvfuv++5XAX+NeXvP5i3p3o6cQKq3qDK+av8v6rnr/IbxJmoPD/Z
D08okWNnsP9eVieucc2Bwf/RlSdKlF9gx9sTz0P3RbqjxLEQJ6/qyas8El2X
no/KTREXR7q1xL8Rb0/rJ95M5QlVXV/iDImfpHUSz6ny+aqePMWh9ajPQdXr
Jt6b4hOX2/BW7PRxwXMoVKDcgfllPdeiy/CGzc8xL63qohNnrsZX9fCJ66b1
EHf99ubMfRMDe48n+/a9kzbYf86ovf/+AI6j+h88d/3n9E/5bvzUFa8+cD3i
Ek9W8H9uxP0CFJ+49xGnd5xZ9aTvSm7O7L1yIeKWr3mk5/0S7E+cf4+eJ0bv
C87JVxI35B9/OeIu3Tkz5NuK7E/Pn+6L4j/9xtZW1cr77oUPr2aq/mvE3Yrx
C1WpqschO30P6fOivgP6HCm++jyt+ino/4XiqP0yKv+v2tW5EhRHnR+h+tNc
BvodoffwlukzkrM0CN6rZ868t7V2sL8dXGbEwSx6Pxrx9rQPUfsU6PdUjU/7
AbW/gPZdxOerfQ3qPCC6rro/tOLz1edD+z11TgH50/6f+hRoHtZTef8cOjq4
7vyTexYmt/dcwft9Tx/syOcR6l+m9ZC/Oo+A7F+eu/n+8eCcVWDAqU+2dfLc
gMcLeVl76/0RdB4kDp/O46qev3pOV+fWqf0CVuskO80xpOem9guodtJ/UPsO
VP0KledX+wUo3zi+/KnOH3XzXfzrRWOTd3tutBeTrWUnzpcS/0/+al5Utatz
CshOeXJ1Xi3lw/u1Gt1k1QDfnSq3rcyy3zwXM67h0kPnOA7VBSg/r/YXqHpE
FIfqHbR+dY4AcftWduL5VZ0r6kcg/7Dnd1PdUK1vqvPlw54Lr84LUOfdR6vO
TvwDxbHSS7TiOqz0Ia14eKu+gJQ214D80xwZOPXbd4Jz/cQ8v+YI9vufjh75
8VP79H4HK73QlDZHQNXhV3kwNT7xb1brsZoXoHKD0dITtuKEw+aNrTjqlMZ1
q3HUfgE1Dvk/eexAjSNzfXdvXM/6s4Pf/xk1LvRK7hRxE9omvr5xke96rug+
Psss3/UruW1p8rTw+X/1vqzsVv0mVn0HYeu3pzTePqXx/ClN7z2lXVf1V/nz
lDYvwGqukNW+Ql2Pui8Ku5/Uql9A3c+rHL7qbzVvTuX/SYdf5efVfgH1vE/r
VHX7VT5f5fZVfQaKb6X/oPLwlNeiPA/5U57NSmeDrkucPMVX836Uh1Ttal6U
1kl5V/JX87eqDoyq2095b7VfgOoFar+AWi+w4vmpPkJ1FopD9Smajxw2V099
AaSLRXGoLkZ1PYpD61f5f4pD61HnoVN9k+xUb1X5fLVuSxw+1YWpHq3y/BSf
9Pmt6u8qV29lJ7194hOIA1H1GInbV3kSVQ+TeBLiUqgvgPgc4pGoL4B4HvKn
9atxiKtXOS6VpyJ/sqs6/MStEf9P/KGqJ0x8oKp7T5wkcY/EZxJvr3L4Ki9K
nCrx/MS7kj428beks63y9sT9kp04ZLpf4pCJryZeWuXDyZ+uS1w9cePkP2FF
v32rg/PY6QIXy2w+GHHPJj1fPEvkkrsz8cPC1YPz5M8tm36Y/6eIy9lgRotI
tsvuixqfv1agrO/+/qL0kbfORFzbTFU27819Gf2ntkx+Zlrg3+1Klx1VzkXc
a/ENOjyZj+3x+5Y/cLZU8D35pOK7Dx6LuM9KXnhmTVq+rtp3oH4uaj+C+pxp
/YnZfvxjbnDdc51+Oz3kWsTt3ltv8qln+br0fKh/gfwpvvqc6XuoPucJd9Ps
HFfJd4kLihR87u+IO1Pt+Pb2CfrcB3qfUD8LvR/U+Rdqv5LK+dOcFLpfem9T
HPJXf2fpd8SqD45+r2mfQPHp95f2J9RnR3N81D4ItS+S9kuk/0/xyV+1U1+D
up+kvlR1jgD1BVAcNT7t5+ncQTy/eo5Q56ORv9XcATrfPTIn4ZdpwTk06cDJ
88VHBO+ZPQm1yq/nc67aL0DnTTr/Ut6A1kl5DHoO6pwFNc9A+Qp1bsLgc8P7
Xmzvu5jTxSstnuu5ik3j5mdLy3khdb4A6VGQvzqnkvQ0KN9F+TrS2VD1TCh/
SP6U51T7Aij/SfMF1HmslH+mPgKVz1fn5xJXT/lnyudbzR2w0h2iOgj5U32k
SZndtU8EcZ5/6YVTK+8H743hDQ9kT6PPBVB1mdT5Air/T/pXVAekeQSqThfZ
VX0zdf671bx1tR6t1rupXm/VL6DyBlZ6jFY8hmq30slXeXir+GH3O1jd16Bs
x2e4IE7ll358e+/zwb515Zjy877iz13lhVQeKWxdU5W/Utej6sqGPS/Aan6B
1RwBKz4wtdvpfol/tuoXiBbPr/LkKjeu6vmr/tHi/9U+Bau5AFbzHay+z2Hr
q9N1/9sv8L/z3lOfp/o7ovLe9LsWrXVGq1/A6nserXkEVvs0q31UtPT/1fOF
ei6z4v+t9PyTrtWtVDfwv996U78VNX136euKE2OS9bl7dH5XOX9av5ofIDvF
UeNTPoTyM1bzGa34fyt9CfJX52CqcVR9fjUvRxw++RNXr+qNqPr/al+Aald5
fsoDq/y/Oj+X/FUOX83nq/OOqU5B9QiKQ/60nrD1+Sm+2i9AdrWORnFUfX6y
kw6YOn9c1f+neqWq50/8v8rzU3yqm5NuP9WLv3x6/JSP2vnus+uPr35+uuey
f772zQ5XuQ5Occhf5QSINyA+gex0XeLqqb5P3Dv5q7wHcRq0TuJbiLdXeX7i
ZCg+cUTEyRC3Q7w6+ROPpPqTnXgqej7ETRHnT/FVnVvi2Yh/I05P1bcnf1U3
WLXTeoifJD6Q/K04f+LtiY8lfpW4+qTkitV6Bv4ZeyRv+CKH59I9dPT3kXOZ
tycemDhV0jmn9RDHS3aKr+q9E/9MnDNx3cTDn8yYa0rT4Lkdr/vqpeQ/I+6z
zElrmnUIn8MnHpv4fLouce9Du68cvjnwbz2rf7PbpyJu9o2GL+34Fz/PAVXf
7fJFSd8t+nVS3OkjEZf4U66nT93iOLQeWj99XmNaHa6/OPg+3Dm6ZPK+qxG3
tdupN2rXtFtPkUqtO/YqFuyrs/u/VP0i4latu7Pujx8u4feNnietR32etE7y
J3v5tF8U/SFY/4RdG3Lm/SPifvxt4rxIS/58yU7fT7XfgT5f6q9R+yAojvpe
ovczvW/VfgGKr/ZJUV8AcfXUN0e/szS/QJ13Q5x8k8FN9lwK4lxO32PntsLB
fmbfmW/e32+336DnQP7q/kpdDz0f6r9Q+wUoPsWh+UrkT/tYtb+A7MT5q/22
dO4gO+3n1fMR+dN11XMi9Vmr/nRd9TxO533qiycOX+1zV+cFqP3+dF/E85Od
8iqq3SqfQ/klmjtJ/D/5q/MFKI9HdnW+J+UDrfRGVL0UNX8b/2D+2LOv+e7b
2Z9mXPqN59L/HFMpKZHzydQXUPPUK42z9g7+f3e32rbiePB/cSKmzaFF3C9Q
/60pe270993nE482Kf1rsJ6VTaddO8TxVZ6f8vNUd1DtKg9P9RSad6Dq/1v1
EVjpR9HzUedZW83dJjvV3dR6pZW+GfH/VvVc1a7W/a3sKreg9hFY6TSmtHkB
Kg8TNoev8vMUJ7X0Taj6/2HroIY9R8CKH1N5e+LNVLvKDVrFsdL7jZYOdtgc
crTmBajx6Tmo61H5fKs+CIr/Ztvf+7w7z3dFGzVYHRf8fo7f323QkR7M+YfN
/6t8vuofre9P2By+1fyOlMbVR4vPD5uHt+oXUzn5lMbVR+v3N7X8bqp2dT+p
6v+r/adW+0/Vrp5r1HNi7+7LnmgXnEPXTIy7Xb+a70aeGHtz+Gw+h6rnSvU8
G7Zuv6oPoMax0itQ46jzHFXOX41D+SK1T0Hl89U5mJSvs+L5Kf9Gdis9EMoT
qv6U/6Q8KsVR87SUj1V1WlR9GPInDl/V+Vf5fHUesWonHX5Vf4nqMqSrr+pE
URxVb1/tL6A6F+lxqf0FFIf6BYjPJ7uq509xrOakE/+v6rnRfHmq56r6dVQ3
J35e5QHUOj7x/Kp+vqqTr+ouUhzi5MmfeBKVb6Hrdrh6OU3VYP1bRq0cXaBz
8H47nnB9bT9dz5P4fFqPyvlQfHo+tH6Ko+rt311yYvD553x3J+GVch8+67l2
LYdPPVhA100lXov8iZdTuTLi38hfjX/j/vL79wL/fovPzCta0XOVRo9pvdZn
zpB4P1Wff2r7Wle61gj2V7e8NMMe81yWbtX+yfchxyF+knhOikN8JvURUPzz
6xpmqhicPzs+fH5okSyeu/jTxF96TWE78a7Ez5O/aic+lvTAiVcnfpg4fJWX
Jn+KT/w28cwqZ0723/4zYPmLxX0XN+7bRxd8FXH+63NyfnuG45C/au+VFPfr
2SK+e7xQ1gPtd0dc+8z5/vx0/yV3udaz5XoX8t2/tzd/I98nEfdV8sJTq9dd
Qh6enhtdt03+Ie/8GZzPT179+O7YvRE3N/bKg+8e0ddDz39M2rpN9hf23csv
dZ9T+dOIy7erReTqp3xdsh/YtmlOYinffbW6y77F30fc4B5zamb5m/3p81L5
/J3Tp16rHjzPwfdWufTfRlylajVHLrnEz5P8KT7935E/8fZlfpxw8oXSvvv6
ZK8hW45H3OExv196LAN/z+n/kfo41D4Ctb+A+nfUeR/U90Tvw5qlrhzMF9hP
9kmYu/V+xOUvcqXty934d4H8yU79ZfQ7pc5BoN9f+j1V+/Vof0L9ieo+gfh8
sqvzCGj/Rvsitc+R9pm0TnWOAPWH0v6T4tA6aR9O/QK0P6d5CnRdOi+odjr3
qfPL6BxH/QKZb9Touaal7zKliYtZ2sNzy673TZdtDJ9zieencxldl+7Xqu9e
PY/3qdHkZpo2we/yo8uTC77tuYeHx3f2D+v6ALQe0u1X8xWUt1HnDqjzFikv
RPx/zs+WV8jZ3nct1udPnDjLc99XSnvtwT+vYL6R/In/V+2Uf1PzdZT3o3yj
mlekONRfQPnY8eVPdf6om+/iXy8am7zbc6O9mGwtO+l5YMpXE89PfD7lw0nf
Ro0frb4Aql+o61HnCFAcdZ6yqtdEdlVXStW/ovtS53Fb1fWozqjqpFG/gFp3
Dlvnjdaj6vKFzf+rnAPZVZ7fqi/Aip+3ih8tfyt+XtXnt+L/1etGi/8nLovm
I6hxrPRg1T4ClcNU16/y+RQ/pfH8qYVjVPlklbcPm8+3iqPq/Kt8O+n//zir
eGz9Bb57etZrXY4G/3+JG1pMTB4WPf6fno86F8CK81e/n+r35P+qDn+07iul
XTda/QVWv3eqf0rT7bdap/q7r36Oat+lyuFbcftWuv1W+3b13BR2v4DaJ67q
86u8Pc0RoOvSuTvs+YMUx0pX32ougJU/PX+V21fzP+q8S8qb0XpUnp/Wo+br
VP6fOHk1n0l2K/5ftav6Nqpd1edX/VXdfuLkyZ/qEaRTRHUT4tXD1u0nO62H
9KmofkR1MVon9RcQn0/rJP0uKx0wqtOp+vwq5091VeL5SbeN4lCdV513T/Vx
qkdTHKq/k14f2akur3L45E+8hMo5qLwH+av69irfTvFjG2wdH/N88Hu/sYy3
IMZzszP02zq5LvuTXdW3pzjE85DuqKovSushLojiqHwR+atcvaq3r8YnTkzl
6IjbJw5Q1Q0mrpLWqerqU78AcZXkT5w86edbcfjElxK/Shw+2VVdbpXbp/jE
/RK3TBwyrYf8Vf12lW9XuXeV21fjd7lcpt/d/L5LenlK9VNrIq5qjcKfzZtp
tx61L2PPo2MLzgvWX/f8L08X2hNxLWctTBs5eMnFDG6Y47GCvnuhcOXXHvgo
4gaO87/tmayvh/oCqL+A4tN6KA7ZN1/tOKhVsB7/qSfXvbktErxP3LNvbdE/
R1qPOg9C/V7R/6Pav0DvAeo3of4C+r+m9ahzNOh9Qu9n6mugvgPqq6L3LV2X
OH/yf6ZliccX1/TdrFbrqufLE+xb3huTtdwG/t1U5xeoceh3n/YVtP+hfQXN
ZVD7FFRun9ZJz4H2abT/VNdD+0x1XgP1C9D8AtqfUx8BXZfsFF/dzxMnv77O
HwXTBvZS0+ff+rKd5+Y133n8r3bcv6z2NVO/gNpvrvY1UL+A2v+u9umrc+6o
30E9v3ebnmdE3la+c41L5Vg0yHMXVnQt891ijk/9ApSHobyNOidRnTtA/L9q
t7ovikP8P+XNKO9H/QjUL6DmGyn/Sfw/5VfVPC1x/pQfVnVpyJ/y8+RPeXXq
IyAefubIOm1G9vNd34yFh31wwXNfJTVMTPqceX6Ko84RVjl/tf4Sdr3GSvdJ
7Reg66p8vlqPU+ueap2R5oOrumpUpyY+X+X/1Xq0VR1ftVvxD2RXdRSt+gVU
DoTsVnr7ahyV61b5HDW+2gehPmc1jtXzUfmosHX+qV/Aai6Alb9Vn4KVTnK0
dP7DtofNM6t9AVb8vBqH7OpzU/XtrfTnSf9/QtvE1zcu8l3PFd3HZ5nlu34l
ty1NnsZ2lf+ndao8f9jPR+0TCdue0jj5UZszZi8evCd3FGj7RIPgPP318OHd
P70Tft9Tau+HCjtOallnSpuDE/YcB3W/ofYzWu3HrPaxtP+0muelni9It189
F1jp81vp8JO/1fk97PWHPRdA7Qug/Iwaxyq+qguh6lRQnkrl+VWd/7Dzflbc
PsWhfCblP1X9fOoXUOfGqvozqk4O6eGQP3H4lFen+gLVEajuQHbi+VU71U2s
5jhT3YeuS/5UV6Lrkj6Vyu1TXYw4fIpPfD7Fofod1TGpLkk6/MT/kz9dl/yJ
/z9evvU7HwT2cpl+PLl9fPA93J6zY4uDXP+lejTFIc7fSrdf5fOJQyDugur4
pG9vpfdI/AZxIMRvEN9OHAhxKapePcUnPp/07anvQOXhaf2q7j35k524Jlon
6c2qnJjKdxEnr/JdxMsR/0acHnH1pG9P3DtxibQe4u0pDl2XuMp+jz7058qn
ffd60wrrM9yLuKwHTm6IdGLekjhVlcNUeU7iVInjJX6VuGuyU3xVD5+eG/H2
xOuSP61T5fD7Pti3xQ/BufRSnWUJe/dHXM99F7PfP8n+BTZ2rpA5uN8hpTfe
yHMo4qa0mFF6zTXmvSkOfV5D2mU/fC6f7w5OvJxx04qIuxVptfGbSRyf+G2K
Q9w4rbPxoZwzywfnvQOxm4+/tTDiYjb9/l7T/hyf+gsozrkZj26ckDfYr/72
3bV5SyLug8NLlkwazXa6LnH+tJ61DSrc6x3E6dZtbb50yyPu4owGmTtPCL63
eRqP/zV4zo3SDSx9a0vENYt54T8jNvJ1u3d45vtrwfPsOKDkyfqbIsF78uqx
n1bqz4Hi0HOg+PT5PvFuiV/GB/atDfq+9MnHETf29F+Dvl/Kz436FCg+xVH/
f/t9NjTN4eK+O/Ttje2DD0Tc64Wb5Z3/s953Q30E9L6i/0fqL1Dfe+ocBPqd
Ijv97tB1KQ79nqrzC2iOAK2T9i1q34G6b1H3S+p+z8pO66F+TLV/U+1jpT4C
2pdSv8DiVfNPP/Ws7/6ZdLXo8Bqei81Urv8rD3BfgzrXQO3/teo7pnMWrYf8
6fxI51Dqc1fPy1a8vWon/QHVrvZNqH0N6lwAyrfQcyb9f8rz0HWJw1fnTqqc
P/lTno38Ke9HfQTq3E/KZ46esPrKN518d2L5h/sKrfVcm3yxP5SvyHlRui7l
Xcmf8r1hzwUgfZtym2ss/CLBdxezza388CHPNVp+fU63iXrenuoLdF2qa9Bc
AIqv+pNdrbP0azW6yarA/1S5bWWW/ea5mHENlx46p/cdqPUglf+nOpdaz1L1
rKjuRnO31Xof2VUdM6qfEs9v1S9g1RcQNs9vNRdAXQ9xGuq8ACvO32qOgJVO
pqpvb8XtqJy/lW6n+pytdEdVPt+K/7e6brR4fjW+ytFZ6fFGi+9NLfrhYc8F
sNLtt9KHV/l2Nb7Kt584lffDRvN91zRT/scKvuO7Ya2ujErbj3X+rfh/K55f
1fm3es5hf2/D5r1T2nsgbJ7fSq8+bJ6c4qtzcNTfL6t1hs3/h92nYNWPoMax
2reo+zfq61T5f3Ufru6r6Xyk7sOtznHkr54f1Xl2pNtv1S+gnt/vlG6Q69K4
4H52zW0ztYrv3l/7xrAcMzj/QHGs5gio8wJUvX2V51fzOao97PjEvVO+S+Xn
STdD1eenvB9dl+KQXdVRsdJXsdJjUXVmKM+s6ueTP+X/VR0hui75qxw+1U3I
n7h6Vfde5fPJn+pHxMlTPUutT1Ecsqt6++Rvpduv1hmJzye72ndAdqrzUl3V
Sk+P6sVh6/JRfOITiIsg3p64/bD5f+LkyZ+4DuJJVA5ftRP3QrwN8fnEC9F9
EUdEnDxdl7gmldsn/VLir1Rd/VmNX/0oJvBPerpQ/YZFPVfqx2+fXHCAeTbi
01T+jeKo9vPrGmaqGFy348PnhxbJ4rmLP038pdcU5vqIG6y64uaC7cF5I/vE
CsvnZfBc2j1jv8+SyDw88fOq7rFqJ1194ipVHWniSJ9+Y2urauV998KHVzNV
/zXibsX4hapUZX9V95t4WrqvIWsWfbW9tO/6Zip+/9mTETft/fON82Vm3p74
YeL86b6Ib6f4qq47cdRkJ736XFkqbS4WrPNah8qd5uyIuO6j5vw2aTfz5BSf
eG/iw4lLb1/v7s3H8vgu46Tsy+PmRlyOHiUmjOjGz4eum7VrulouWGe3GZsP
Pb4q4uquWbilZ9Il13fjmZfvBefG53a/NrjSzIg7nLft8NVxbCfuXY1D91W3
1C95n8/pu/rvVm2Y/t2IK/3znXZl6+nXffSXmwnJgf9Tw3/bU2VxxL2SJX2d
TYOC/6/Xc2d5MHjOu6vdnDVoacQVHxO7Mu4tnc8n/+Pe+eof5PLd3uIxHfJO
i7gR/6xI6NmC10PPwWo99L2l7yH1F5Cd+gjU/2vq36H/d+ovoH4Beq+Snd5j
ZKf+AvV9Tv1Zqp1+d2juA/Z5wZwa+p2l/YC636D+BdVO8whobgLtl9S+A+oD
pf2tus+06j9V5yPQddW5CXReoPMF9R3QOUjtL6bzKfUj0HmT4qhz6+i8SfEp
Dp1/ab4ezRGgvn6Vwyc7XZfs6nXJ/68DOT/vEnwun7RM/iZjvOe6fJajwdIe
ep8C6TOQneYwUl5IzS+p16X5leqcArWPgOJQ3o/4f/Kn+QKqLgrlLSkfq+aT
1Xw45bHVebiUt6c4VEcgO9URqF+AOH+qg5C/WmchPt9Kl4nWr67Han4B1bPo
umpfANUfqT5I9sTks88MGuW7yJ5Pmi8PzoXzS9bOnaOe3bwAmqtOdlW3TdWR
o7q2Fc+v8gNW/QJWev5W3L7Kn1it04q3VzlwK15I1R1V+wWs/K36NVRuKmye
3+pzD9tupZerxiGuT/VPLZxtSosfNqdtxdurHDjFV69L3HtK0/9X5zVYPR+r
70lK4/9T2v9pSrOr3HvYfQFW64lW31m0+ghUf6t+Pav+AnWfQ+u32tdZ9QVY
7f/VfTidm0j/3+qcRedWtd9c9U9puvoU3+q6qo6Byu1b8fbkr+ZzKD7li1R/
VedfzYORXZ0Hqup7EP9vxc9Tv0Cd9POmTw32r7eXzGqd5Q/PzXj+0sPLr3C/
gJrXVe3135qy50Z/330+8WiT0r967qOVTaddO8R5ZtKxobw65fMpT05zfikO
XddKn5/8qQ5Cukmqbj/ZVQ5fnSutxqd+AapnUd2K7IUvfXOyfWBf3PH4AyUX
ey531/i1fbLrfD7x/6RXRnEGnxve92L74P/odPFKi+d6rmLTuPnZ0vK8AKo/
Uv2U+gJUHTZVz43sVP8lbp+4AqprE5/f4erlNFVbBPvgUStHF+gcrP94wvW1
/fQ6PnELxCEQv6Fy/tRHQJw56eoTz092ik86nMSfED+j+pOd1qlyPsTtEOej
cv4qB0X8EnH+xNVTfFoPcWXEodF6iKunOMTd0XqIt1d1g4kPJH6P4hOXSPHJ
n3T1VQ6TeE7iM8mf+Hk1DtmJ21R5e/W6xPcSh0ycsKqjTv50X8RXU3yyE49t
5U/8OdlVrl7l0smf1tNxS9Z2mQP/4ytWNNqTHHEFilxf8Okwfv7ds6z7KWdw
ztz5x68XPn4r4lY26VBvUtlL7qW5X4+o8Jjvxnw2NedPEyLuysyyLeKqXnIf
7ytS9nDwPCs0u5y94IKIS3dzRdLq3uxP3xO6X/q8yL50wd+JbwfP+cy88pPe
mBG8N/Y+f6R+a+7XyPzMF799mtN3K9f3r7h5csTVqJXpgRnPsZ3ui+zqfZE/
3RfNU6D3gNqnoM53UOdoUP8OxVfncVBfA73n1Tkp1O+g9hEM7b5y+ObA3npW
/2a3T0Xc7BsNX9rxL/59pH4x+p1V5xfQHB91no46n4j6K9U+grDj0P6w4a3Y
6eOc7woVKHdgftngvNxleMPm5/S+AIqjcvvkr/b/kj/N7VLtdK6kPmi1X0A9
t5J/uqYPXd/fxHeJVU7tKhYbPOdCg772WjDnTxw++VO/OZ3H1f4C1U4c/iNz
En6Z9lLwfT5w8nzxEZ47sCehVvn1uj6/Fc+vziOgvA3NC3jw9Ya1mrzou+BA
+crbr3vunWkPj/pitr4emiNJnL9V3oz8qY8g7LkDlCekPCTFp3kBqk6Lalfz
z8WzPVTsXFffdWiQd8k7OzxX+Nit+IZt9bw36fPQvACqC5COkFqPIDvFIa6e
6ibkr/L5ZKc6DnH1dF2KQ3b1vtS52EPvrtuXFPh3uVNtR4n0wb41tt6Zazl0
/S7qO6C6oapLpnL+5E/XVeu8qv4/2WlOgVqvj5Y+oRrHiv8PW2cyWly6yuET
X2SlC2rFz4etX6r2F6jcVNh8frT4f7qulS6u2hdgxROq+sBhc6opzR42tx82
z6/GD5szJ67+2IsfPJBrru+O7Jt+8vvgd37hmk5d+rdjzp/mAoTN/1vp+av9
Aurnldr/71JaH0HYHHi07lftO6PfLyv+PFo6/KllToTV52s1zyjsvk61L0Cd
C6aeR6zOTer5iPrHVX+1P92K8w97Tl/Y/QKqLoHK/6v5EMq3WPkTh2+l86/y
/+pcAMpfqfobFMdKz1/VD1H1SWh+K+UhyZ/yrpQvVXVjiKtX9f/VvgDS4VH9
ic8nzp+4fYpPdQ3SNaLrEp9P9RHyV+cLEJ9Pdrou1b/UedYqz0/cPtXXzv4w
4YG32wfntKNtetaa47kLk3LM7vMX1+/UeiLpm1Ecqp9SfVOt55JdrSNT/Zr8
ieenOCrnT1w9cQLEyat6iWRXOQ2V31B5dZUnUbl9irN41fzTTwX76X8mXS06
vIbnYjOV6//KA1eQhyEOR+V8iIcnfVS6LvFLxOf/MKFIhyuVfZctruQfY9MH
n9eqMiUfGKqvh/grK76LODfi5cj/ZMZcU5oG/sfrvnop+c+I+yxz0ppmHTgO
8XIqh088IennH43/5V/dgv19zOCfXy58KeLm15gx4MnyzPMTZ0h2Wo/K8xNX
Sf7EZxL/SbwoXbfAxs4VMgfXHVJ64408hyJuSosZpddc03lUik/rJDtxtsT3
EudP/nRfxC0Tf07+qn4+cexkz7DryGdtHw9+H7+u+szsWRGX/6clo5t21PXb
iesmTp747cMNP9q14xHf1Y478u3c0RHXuvy6ik0LsJ3ikz+tc8GtgxmWBOfV
l4+s/zPNmxE350aL2UVK6vdFOv90v/T8W+c4fbZY4N/yTOlP6iVF3J2YW13m
PX/JVX9jU3Ln4Ly67fMtm94cFnHpH/278MOP6P0IFJ8+d5Xnp+dP/R1qfLXv
gL63ap8LfY7UX6D2ZdB16f+X3j80H4Heq+RP71Xi/+l3jfoj6H1L8w5o/TT/
RZ2PQH0B9DtO+wGKo/pTH6Xap0Acvro/pH0p7YcpPvW3UhxaP80FoDh0XdpX
q/MF6Jx14/7y+/eCOP0Wn5lXtKLnKo0e03qtr88RIH86N6nnOJpHQHY6/6rz
4+hcrM5BoPVQ/z7ZKf9A/fXE89P8Qep3oLkAKj9P+gm0HorTbXqeEXkDu2tc
KseiQZ67sKJrme8Ws7+aRyK7OhfSam6mOncgT915HYcE1338/TYDlk0O/k/f
6zqwxVm9L0C1k/6/qotC+VXqC1DnsZI/5Zmt+gUoTs1TrzTO2jv4vu1utW3F
cc+9cyKmzaFFnJ9X5xGr+kLE86vzjlVun+o71KegxiEdKrpfdb6AqqNF9TXy
pzqd1bwAVX+M+gIoDtVhqe5pNc9drXcTD0B9AeSv2lWdQJojQHyF2neg6jRa
9Quo8a24fSsdTqv1qHMK1PWrfRbqc1A5KKs+i7A5/JTWd6BylWofAXGAVvy/
lX9q4WCjpf+v6syr9tLTGl3+cJbv5m6csWVusO/4qMrtRv3r2/HnVn0HpP//
46zisfUX+O7pWa91ORr8nyVuaDExeZgd/69y+1b+0dJL/29fQHT7g6L1eUVL
59/quqmd/7e6rtV+IFqcv9V+O+z9Z9jz19R5cORPdjrPqpx/2P3v6vld9bfi
9q30/CmfEDbnr/L2Koev6u1bxaE8FeW7KN+o8vwUn/zVfCPZaf0UX9VFIf5f
1WlR9W1I917V1aH8vKrPT3aKTzw/1ReoHkG8uhpf1V+i61LdJ3/3Eyvvxvvu
2LD5j2Re5QXf8/slS5TWOXyVzyd/4vCpnqXO41Z1vVT9LlVXn/ypTkr1XLIT
D6/WeSk+1a+pnq7y81Q3J90/sqt6+KQ3uOKFg61zBfEnxCZsvtvUcyNPllw1
qrLO+RPnoPL8KtdBcYg/oX4B1Z/4HPJXde+zj6k69XJgH7H+yzaLHvXcuC1j
/2y2iOMQ10QcFMWn+yKOi/h2iq/GmXA3zc5xgX/igiIFn/s74s5UO769fQJz
YmQnPu2LGp+/VqCs7/7+ovSRt85EXNtMVTbvzc18GvkTX0e6vsTnk7/Kw5Pu
PenVE39IPDxx76oeft8H+7b4IThvXKqzLGHv/ojrue9i9vsnOT7pXRNHSv7E
pZOd1kn61cTH0jqJK6Y45E/rIb6aeF16bipXrPLbZFf5cLK3+ebitILBc6ve
e3CGm9MjLu26uH61Wl1yzX6fnbZJdt/dvvnI2HaDIm7vF0/lrJWB7RSf+PZ0
s2YMPhbYC/9yY1HlERH3r4Ss3wzIqccnO3H7McU+yV0zOFev/+D2wIGJEffT
qfhqeYvyc1A/x68WJTY4HpxLN059sdYTvSKu4isb75TxL7qOXUd1eipbsF8t
06vV0/0j7q1hnTP1vHcR75f8KX6bXc0uNXnId2s7ep9/1CHiOq7ocajJN3p8
dZ1k/ztXcsOBwfez9T9b1uQeF7w3Hlr5XNkKfN2nfnyr5OiHfVfxdvWi6bpH
3Km66a/8eu6i/P2hz4XeDxRfnUMR9rwGdZ4FvZfUuSfUL6D6E+ev9ovR7ybx
/xSf/Om66j6H7NQvSfMFyJ/2b8Tn036y6oqbC7ZX8V32iRWWz8vgubR7xn6f
JZH7WGn/PLV9rStdawTn3FtemmGPecHnXu2ffB+yP/H5aj/Cry8PeTPX/5wv
fuiYeUkBz2VdO7bA5F3ct0v7cHW+APH/tH6y0zmL/NU+aNW+fObepXmD8/Li
L/N3bdTYc4NG7ll4uswVtN9dcmLw+eB8eifhlXIfPuu5di2HTz1YQD8XW/nT
OZ34ebJT3oP6Asif4lPeg/QQyK72Kai6DWocyoNRHKv5ApRPo/kCKp+v8v+U
h7SaK0r+al8A6beo82FJ32Z8+VOdPwrs8a8XjU3e7bnRXky2lp04v01x1Lm6
NC+A6hRq/YLmEVMc4vypTjFzZJ02IwP/vhkLD/vggue+SmqYmPS5XidS60fE
7av+Ks9PvL1VfKrHqTpgVvw/+at1WNVOdXmrefGqTp2q76fyBmHrEIY9L8CK
Y7HqI1D5fytePez4Vn0NYV/Xao6AGida/H/Y/QJWuv1W/QVW/QKqf2rhdVPa
XACKY8XhW+n2W+nhq/r/ZLfS/1ft6v3+//b/klrWEzbfbsW9W/WLReu+VJ3/
aOntp7Q5EernSPsH9ftjtT9R92PqvjFac7h6d1/2RLvgvLZmYtzt+tV8N/LE
2JvDZ/M5SO3jtuoHV/X/w9bnt+rTV+Nb6fCrcazmJKrcPuUxaP6jyv+TP8VX
810Uh/JvlB8jf7VfQJ0fSnbS4Vd5fjWfqerAqPo2al6aeHvSw6E8PPHwap6f
+HzSIyJ9ftWf1k9xVH1+VX8pZsunnR6L992O9LsuLFnmuW114z5vUYjrQVTH
Uf2J56f1WPH2xP+TfhfVJUk3jHT1af0031ytY1I9VJ0XT/Vl6gugOrKqe0+6
/WSnPgKq+xO3TzwA8fzkT5wDcfXeyE3fzgn2i8u2L1mRoVbwPSmQ92iXTLo+
P/EYxIeovIqqw6nq6hO3r3L+6jqTkitW6xnEydgjecMXOTyX7qGjv4+cy/wS
XZc4eeKyVM6fOCiKr+rhU18AcWuk60v+xJshh9Z95fDNQfzWs/o3u30q4mbf
aPjSjn8xF0dcH/F7xOcTb0/6w2RXdZKJh6S+A7Kr+vOkU012NT5xpCrnTzyt
qh9O/sTlqjrwxNvTdSk++VvppRNfTVw0rbPla2u6ukeC/c+/Vhf7fGTEHRlz
r+yIPHxd4rQpDl2XOPwGzXpM6JI5+L8u+96Nk69G3Pw/qpx64hjz7Z/daXng
ekbfld3/75Vz2kZc5ne37s68i/3VOQIqV3/3Wuf7vwXPZ/YTA7Nt6hFxkdmP
Tm/1C6+HeH56zmRX10nPgb5XFIfWQ5+j2t+h9lNQHNVf7Suh7zk9Z5p3QO9b
6gsgf1on9RHQHBO1v4B+d+h3vHuHZ76/VtB3HQeUPFl/UyTYj1099tNKvd+N
fq/VOTVqvwDtW9S+ANpX0D5TnV9AcVS7yv9b2WnfrvYLL1qQrlL7Kr4bNPrV
s1UfDM6P6Woe7jWSzztqn4Jqp3kHdH5Uz4k0R4DOiTRfgOx0Tqf8AN2Xer6m
+KTnH9tg6/iY531XYWMZb0GM52Zn6Ld1ct0rbsv0GclZGgTnxDNn3tta23Ml
B5cZcTALc/sUX9VDUHn+rYvKNzv/QrCvuNr9xL1+nvt6RP58u2Zw3wHleYjz
V+20TspHJTyadfWowP+h8p3T7+jpubQPHVifawLHpzik26/2EVB+T+0LUHVI
iOdX9UkoT3t4xmfbp8UHv9dNL7w7aoXnal/L+mWB4pzXVee00hwByldT3pvy
2MT/Ux6e8v9UR6B6hDrPl+opVB+x4vZJl0nV1VfrSmo9i/oF1HqZqvNPdTpV
51+1U7+AOsfcSp+N6rDkT/psVI9W6+x0XVWvT9VLVPsLrPoCrPQbozUXwEon
X41D/ip3pPLwqeW+1M/Xqo9A1XFV/cOeF6By+GoclVe0mjuQ2nWYw+Z+rewq
t2/VL6DOI6Dr0vNUr6vq/1vx/3RfNDfB6jmr34eUNl8jpdmj9f4J+3MJez6L
yr2ntPWoz1ntywv794LiW3H7qj9dN9PQpZk/TvLdpFazR0xr57v/tBxyNeaP
8Psxrfh/q/OIGofOa1Z8vnruU/vKrexq372VDr/qr9opvtpHoOohqHoLtH4r
/p/ySKSrr86pVO10XfJX9UOs5opSfpL4eVV3heaoqjw/5YeJz6c4qh6OqrdD
/DzZif9XeX41TusOkZ/+DOI0+K724GLbPHfqkdi7fWK4TkF24udJn5/sVMcZ
PWH1lW+CfcOJ5R/uK7TWc23yxf5QvqKuE0VzqKmuRPw/rYfqXxSH6mjE7X/l
JdVdExe8TxK73rv/vudyFfjXlL//4PqdWh8kPTGqP5LdSm+N1k/xqV5M/QJU
Z19f54+CaQP/UtPn3/qynefmNd95/K92XO8mbt8qPvH8KkdBccifeHXiMVR/
4jSIJ1F18qkfgXRESVdT1e2k+MTnkJ04eeKXVH1U4qlUvovi0PqJYyc+n+yk
Z6ty+MSnEYdPHB3p56v6wMSfEx9IfDjFUf3JTvwkcfIUhzhGdf0f7ytS9nBw
3QrNLmcvuCDi0t1ckbS6t87/E79KuvTE/xOvTpw8ceOqbjmt5/2WC97dmdV3
32Wo2COxb8QNLvxSx3S3mW8nzpk4cOKB6brkT9clO8WZvKLXoyeC81XD2h8f
+6d9xLWMaVviP/svulKVWq2dnSH4fJ/cPu2NlyLuk76ZNhzYwPEpjv+Ve3Hl
Q8G+LmH7xFzxEbeq+8Z///rdRVd7abWsYx4Mznfxj3VqGxPcb9FaS+4uZZ7f
iodX+wUajxq34KXgcyl5YujPv/eOuE0Pd/v77g3mz+n50PMkO62T4tM6Y3Ln
6931Ad8Vf7/PUxWbRVz1471nlpl30d3q2+/bKcH6D1WukXfW68H/V/V1WR7+
R79f4vPV7yfZ1fj0Paf/R7KrfQdkV+cg0PuQ5lOsyn9jw6+P+W75G6+NXvhO
8P0vui52Uh1+D1OfAs0joD4I8qf3qtr/RX0K9LtG/RE98jQe/2vwu9ko3cDS
t7ZEXLOYF/4zYqM+B4H2FdQ/qPYz0v6H+jRpLsCYVofrLy7vuztHl0zedzXi
tnY79Ubtmtwfqs4joH04xad9NfWNUn8B7dupX4D6edU5BWqfcmJ8gjcwOE+9
ee7JoxkLea5dr0NFyu3hcxmdp+jcR/0C6vlUPa+pfQRWOv90Llb7Aoj/J3/K
M9A8QZpLSHkY6heg9WS+UaPnmpa+y5QmLmZpD88tu943XbYxzOGr+SXKd1Ec
ykdRnwLp85Od8maks0F5ObJTnMMTSuTYGVx3WZ24xjUHem7ulSdKlF/AcYjP
Jx0SymeqcwTIn/K9pMdCPL+qD0N2ik/5bbou5eGJ81f1hdR5wSr/T/MCqC6j
2qnuQ3y+lZ36Bchfra+p1yX+36o/guqSar8A6ZWFzf+r9Wt1LoCqp6f2BYSt
Z6jq/Kv9CFa6jsSBUxziZCiOFfdO8cPWsVf1+VVeSOXP1f4Cq/kC6v1SnEHZ
js9wwXoqv/Tj23uDffQHK8eUn/cVx6fP3Yr/D7tfwIr/D5vzVzlMuq/Uovsd
LX1mK16UuH3yV/sLwta9f/LYgRpH5vru3rie9WcHv3szalzoldwpfP1/Wj/Z
qS9Ancugfn/Uz/e/9v+d90DY/LyVPr/V+qPFz6e034uw3/Pq76n6fVB1/q14
ftp/WsVX959h9zWr/L/al632iVudW1Ue3kqfn/xV3v7txjm2tQviD5pc5WzJ
Ur7be6dqzFP92d+K81fnG6p5FfJXeX41/0N20qNQ5wKouv2UH1Pjq/r8lIck
Dl/l+cPWeyHeXuX5yW6l809cffyD+WPPvua7b2d/mnHpN55L/3NMpaRE5ucp
/0+cv8r/U92B4tBcY6prUP1FrYOoduL21b6Asz9MeODt9sF56WibnrXmeO7C
pByz+/zFfQFUt6Lrkj/pfb2+rU7xzi8H+4M752fUHu25kj/uu1x1C9fv1DhU
J6U4Vvpmahyyq3Vt0rWjerfK81Pdn/xJh590CEnHj/j/FgsmZOkZ+K+4vDou
/zOeG1hl0JjeOXidN+4vv3+vbnDdxWfmFa3ouUqjx7Re6192i65NL1s1iJ/7
r4X/3l/Fcy1Xf9l1513mQIi7IL6F7BSHeBKVqyF/4nloPcTb1Cx15WC+Sr47
2Sdh7tb7EZe/yJW2L3e77KquuLlgexXfZZ9YYfm8DMH3f8/Y77MkXnZvb87c
N7Gy73o82bfvnbTB7+CM2vvvD2A9fFU3lewUn+yzbh3ZOvgp33kbf27+yY2I
m1zRzWrWjOMTB0V6s8SDEW9GXBnFJ91+4uKIZ8uVpdLmYoH9WofKnebsiLju
o+b8Nmk3c3rEtxN/TjyhlX6yyisSP0+8vZU+PPnT+ikOcadkJ76U+Hzi8MlO
fCzpWld/Y1Ny52Cd2z7fsunNYRGX/tG/Cz/8CHO/xF1TnEZ7RlxtmyU47z3/
5Ht1EyJu7bo0v7e7wvw58dvEXROnrfLqNxpXevPhwD9HzM2RlWIjbv+XudtW
2nzRjUtbe/aN9L7b1b/Sc2OaBM9tTAfv85nM7ROfv/WFgjFZgjhL7r30eJ5G
EXdh+87xv05mO3HU5E/Ps1G/qzfGBOfSBQeuLdxQI+IezTDglcw9ub+A4hd6
t0iljcE5s/CrtdKkrR9xUxdmHbIqke+XOHOKQ9dV+yDIn65L66x77KWifYPP
d1HWuy8MiIu4KTV7fvHjHo6j8vbq8yc7fc/V/gj6P6W+BvJX+y/o/5r6EdR+
JbXvgPqV6H2ovp/V3yl6b9PvMs0jIP6f7LSvoPWPSVu3yf7Cvnv5pe5zKn8a
cfl2tYhc/ZT7Bcif+gVon0Z9lLTfo32X2tdZ5scJJ18Irvv1yV5DthwPnsOY
3y89loH3q7Svpn2vyvnT3C6KT3GI/6d5YXTuoH4HOu/QelT+n85lYc+PI7va
R0/9AuRP/D+dr9V5BNQvQP6U91DzGJRvIX/SYVDtdF3KO1F/gZp3UnX4Vbua
lyPOn/ypD4LslD8kPl/V+ae8K9kpf6vOh6U8LV2X/NV5AareDsWhPD/FUXWH
qI9ArbOonP/MkXXajOwX7BMyFh72wQXPfZXUMDHpc9aJovoR+atzpaluRXGo
Hkf+VF9T+w6s6oCk809xyJ/qmInJZ58ZNMp3kT2fNF8e7Jfnl6ydO0c9u3kB
pPNPdnWOgDoXwKoub8U/3CndINelccE+bdfcNlODfd/7a98YlmOGzv+ruo4q
fxI2r2Llr9qtdOnVvoCw46h9EGp8q/4I9bpqP4LaR6DyZhRf5eVU3V2V67Pi
/VRe0SpO2Jx8tPjSsHl+Nb7Kq1vZ6b6OvfjBA7nm+u7Ivuknvw9+nxeu6dSl
f7uIq3isdZ07C3337KUp+Z8P4o2aW3VB/3d4LoDK/6vPIew+C7VvIqVx8tGy
W3H1KU23n34Xwu4LUJ9D2H0QYcex6r+wej5h6/lb7YvUfkl1H6juJ3t3X/ZE
u+ActGZi3O361Xw38sTYm8Nnh39+oXOT2q+tzgUgu5UePp1DSX8+Wn0EYfP5
YdtVPp84f5XPp3wOxVfzQmpfgKrbr+pgqPk6slP+kPzVPKTaL0B24vZJl4b0
ZMiu6vYT/088v6qrT3Y1z09xrLh6NQ6tk/oFSCef5i8Tb6/OfR4e32dR43bB
///e+BI7p3quxerdhVtf0udfU12J5mKTPj/V+1T9K7UOSPVElc8nf3U+O+m5
UT1X5f9Jp27Dnb+O3GsWvGcKX2k4ooPnlqwq8vOCLlwHp7r5ihcOts4VxJ8Q
m7D5blPPjTxZctWoyleQz19/tXPJksH+ady/4tNVL+O5NEsr1F97inX4yU46
hGQnDoHWo+olEu/R8Fbs9HFB/EIFyh2YXzb4v+syvGHzc5fd6fKtTnxXw3cz
iy8b92Auzx0YUTy+2ArW7ScuhbgR0pknXkW1U3zi9okjstLhJ+6IeCrSz6fr
EjdFOvnE4bfJP+SdP4N9+cmrH98duzfi5sZeefDdI8yDqTqxxKcRz096thSH
ODTi6om7o/Wo/lm7pqvlAnu3GZsPPb4q4uquWbilZ5IdJ0/3RZynyn/SdYlL
p/jE5xNfTdyvqqetcrNzD03dUfB/4kR6xi3oGnHT39h6oclpnccmu6ozr8af
Viq+fs0MvstexPs6X6uIe23DztVl1ur8c+W/M7w3J43vOs58/9CJOhH34ot1
E34cpPPPFIfstB7qL6A4G1b5P5QIzm95Kx4bP7tyxO26sqf5gVcuulHtHi6Q
NTg3Vl2+aePf1SIu3brOm5K7sT9x/nRd8ndfbx86967ncqbpn/WpksH3s/LQ
Yr/WZDutU71f8n+y9bHHN90L9oXf5HqmTdmIe/KN5ypuf46fc/UKxVZODD6X
3M+O+OxG44jr8Vq/d7dP1+30fKoNfOL2lHS+q7CpfD/3XMTFZ3n4jScmcl8A
xaHnQHHITs/N5W3af2DwPd8yem3az1pH3ITTD26vuY396f+d7LQe9b1E/49k
p/hqv4/a96Ry/hSf+gvod4TsNNeA+uno97F1jtNniwW/4y3PlP6kXlLE3Ym5
1WXe8+xPc3loX0G/+xSH+hFof6ju06ivgfbDtD9U96u076V9Ms0RSMz24x9z
g/35uU6/nR5yLeJ27603+dSzvP+nOOq5g85H1HdA8WkugNqvTf3R5E926jen
cy7FofkCFJ/6AqhP4f+x99bfVV3PHzdWSPHiEAhOAsWCBh2sENwlaHAnuEtK
cYcGCE6guBbXQNGUEqy4ewj3nBuseOHZ/QNez1qz1rkrfL7P8+usWXP2Pffe
c/aeec176HxNfQrUR0DX1eYNyE79BZTfoHwI6SSQneYeUp6H8kKUzyHdfspT
kT+th/Jv2jmVZCd9D+1cA8oHXivactqqlm4p4nXzxoFJtkQeyNihQTSvn/KQ
1BdA69HmOclO+VXK92r7DiifrJ0Pe73Cy1LDupp9XcbOPl8O2BJ81CuBNOe8
Ovlr6wVkJ50fqi9Q3YTqL1RPobqMdr6zlvOnuhXFKbK73PKTvcy+N/XiUinO
21Jr3ctF3aZyvUxb/yrdtleWTSHmfH0jy6npD2zpN9y6NGk/r5/qcdr+Au28
ALJTHO1cAOoXILu2L4Dqs1TXpr4AqneTP/EDFMepfgEtL6HV/9dyDk71BZC/
Uzy/p/sCtPr2TunnO7Uep/oFtOt0at6Bp9fvlN6+p+1O8f9abt+pvgCn5g54
mrf/X+eitevX8uFajp14eKc4aloP6f8T5099AU7p/2vvs1P37VvTOf//ml37
nHSqP8sp/lz7vtA+/z3d7xBf7xGn5j449bm0+wRPc/uejuNpfX7tecSpPmin
+H+neHin9Paduq7W7hS3r80b0HUpv6HV8ydOnuJreX6tnj/pRVCeR2vX6lc4
NQeT8nhk184Ppfwn+Wv1TyiPSnld7XxY0pPR9hFQfpvy1dq+AC23T/o/Wm6f
ruvU3OFroTHjRxv7hUmZztXZa0tQ59VvltfVz00mfp70lDIeXVcsY1u3NNiW
I3TqQlsul0wY992HWOwXIP+h90eGPDX2Rnfyl1y52Bb/um2Wpk74HOtBVNcj
zp/i0OfS1rmo3kdzuslfa6d6KNUHiefX6raRP/H55E99AS1q7JvUqLZ5z+0s
ZC9rZEt40v77Zlbhujbx/KTbTxw+1d+1fD5x+GQnnoH0BkmnkTgK4vlpPVo+
hPQtyV+rk0n9C8TVEG9/I1mmWXVLuOValU4xER8sOZp89uZ67dmf7FrdfuL5
tdy+9rpk1/L/xHeRDi3FIR1arU4+8Wlazp/Wo9UHJq4veeWTLw6aOBu2DfDf
PdOSchW8koT9xDw8xdH2BWj5SeLqSaea+HPiw7Ucu5YzJ515rR4+rUfL0xIf
q9V7Jy5ay/MXn/K66G/mPDN7+OeiA8tYUjV8SNPFnZ7Kw48XZ1b517y3Dr4L
KuFvyYj8eWJeNWP9f+LGKT75O7XOfNvXLD/31rwXE4ZvvpbFkqTb67xflPGp
DNl5c7XvR3M+uV06z9j85nu/3WPUz2WYt09b+Y/Kz97Z8kN0pTtfs1tS83Pm
73rl4jgr28580OaNLcmXXu+8MI0lA2pF35r67xOMQ/eB1kM8OcUff/NL/ZDP
tnydEbfWu6glOVNHlXteT/956T6TneLT5yU7cftaf+oLoHkTFIfs1NdA/k71
3WjnR5A//a/JTs8let7Sc5ueh9r3Ar2n6DlP70HqF6Drkj/F1/bfURztPkHb
t0j7HOojoP0P7aNon0l9ndS/qZ0nRXOjaB9O9jkNIyrPNfZusV0Olb5vSc/g
Gu0LZ+f+AprDRf0CNEeAzjV0PqLzlHZeAPUdaOfE0XntefNh4zP9x+Ff6ZB8
tY8tqbZM8JkZyedTikN26hcgO+UB6DyunbunzTNo8w+UP6F+Ae28ALLTfEby
Jz1/ygtRnkqb79L2EexbUbTeg8ZuCXd1v/6pvy1/jsqRPTKM841k1/L/R6Y3
z3C2uVsCfBdn/XOcLc/idtSufJDjUx6S7hv1F2j7Aui6qbIO212spXk/Pl7u
9ppoy/ZOSfc8ieL8J+VjKb5W/187R4DmAlAem+yUh9fm5ynP75T+P9VNyJ/6
C6gOpZ0Hre0voPoRcfVau1NzBKh+p+X5SR+MOH+yO1XfJM6f/Kmeq53zrp1r
T3qDWj7f0/auR4esHGzWk+/I7a7HzL64ebJph1r3+Pb6AohLoThOcft03fjq
C9DyPE7p52t5cq1OvlP8v9bu6XkBTs0R0PJpTvH/Ttmd4g+d0jGOLz3n/6t9
AU5x/lp/bRyn7Fr+f3JQ6MCdK9zSe333SSkXmvOx7/41EXP1/L9T94f4f6fm
Anxrv8/46ovRPq88zf87tX7yd0r/X8v5a6/r1HPY03NknOpTcKqPwKm+Ek/v
N7T7pQQXB885O80tiadmfZ420C0Hx47eUfyEPo5T8788zf871Wet5ee150Gt
3r5Tev5O9deTv7avgezavIRWn1/L4Wt1+Ck/Q/7UX6DVfyDdfrJT/oqu62me
n/Jy5E/r0cbX6qVQflWr/+/UXADyz5/6+3z3u5r7X8N79bRDtuS++ja4ZhDP
wyW9HYpDHD7FJzvl7bX+xP/TOql+QXaKr+X5tf6k+6St75Cd6kd0XfKnuiHN
Dc9aZUmHYSZOlvmtBq2dacuLX7sObnBPr8+v1Rk7ff+f+dfqu8Vn0O09+zva
MihLLjtVX339VFufJd02qv+SnXTkiNunOjX5U18AxSEdP6qzU91fW68nroB4
BtLbJ16COBDiNIjP1+pYUhytrj7Z6br0eYnPIZ6fOJ/gE+uS3PMz54o9/jO+
u2rJUd/HlTcnfIZ8O3H7h+fNiQsw9qGfNkris5aULFt+9OoY5uS19pDvQhpc
yeeWmEprex0/ZUnvE0/TfL7BnLzPzs7Fkvu6ZVjBna+ynrdkVoOwgpvjmOcn
roy4L+oXIB1drZ24NeLttTyelsNPtDBs6NW0bsn95NWKUqMsSd8r1V+DMnIc
8ifeXquTTzxhrWOjXEHGX2oX/rVKL0u2bE3wunUsx9Hyn+RPPOrziEReBRKZ
/dLEoa4d1S1Z+TZ7rvQT9Zw88cna9ZCdOGeKT9wy+VP8uyPvtrv7nw78lUPd
MlawpN3Jwx039mNOXstRkz3Lk5f7oj/bsmjhoX6hxczzMDpd5WmN2E48ed+U
GwtWM+eo/On2zvk3nSV7UvSr1jHpU7nZNCJ9m/e2DH8xPOp3H0uaNvPdeikf
3wfi7X0L7E90wsTJmdO/fuVclmTolTHNTb+nkv37IfliX9pyukxW75ZJLbl3
t+GREU+eYL8Aradsnmlfdpn1zyz9atS2DJac7DzG9Wdy7jugOLQer4VzTiR6
bcuUREfqjktuns8/5jhb+wXbtX0HtH7t70Hb10C/W7o/FJ9+5+RP/D/9bik+
xdF+Xvo9r08c2abqB1t+7dbyn8x5LFmYJSrDxiL6fgRap/a5p52PQP0C5E/v
L1pnlavN8oZ4uWVFqo+NB7Ux+5PyvU/ePPZUZq7vk+66sdesuOPq17aWNGwU
VODhKe47IH/i/On9S/uE+Q2XzThs/M8l9e8RGmLWn7tZh0Tv+P1L71naD1Ac
2lfQOmkeAe1nyE77QNqn0dyB7u0rX44z+8YOg3xvVNtlSY3Xrqu3NjD/T/tJ
6gug/faZ/bsWhZr9fNSmLidWXjbfV49F5VN+icF9PvUXONUvrJ0vpr0u9QuU
94uNzl7SnCP69Vq877MlOfLEBjXvxnaKo+0vcGqOAPW/a8/RFJ/mKRDnr+33
pziU36A+Asp7kN0evevsoupuWXtg9fqkFWzJ7ON9qYsXzy+guQA0d4DyPFo7
5am0+S7SryA79QsQz0/XpXygVv+f4mjzjdo5obQeyt9SfpX6C8ifOHy6bu6Y
v260be+WlR2uJfFdae5n1+At/dJw3pjmAmj7CCg/T5w/xSF/mi+gnWs880rK
uwt6uyWm4qqY3JdsWRVZt1bIXK6/UH2H+gWCv8vR4p5Zz9nwg8nW/GVL4keN
Ss4O5Tik20+6UsTbU9+BU/w/1de0dUNtvwBdl+qAWt0zbR8BxdfOBaB6Lunz
a+fFa+cIaOvsTnEITukxepr38DSXEl88P/FFFMcp3X4t3+4U5++UPr9T/Q6e
ni/gaf1/4tCGpL4WJua6pZrdnHK8trFvGFd0SZTen7g+p+YCeJoX9bROtVM6
///r/L9THCn5E5eu5di1/lqdfOL/Seef+gK0/L+Ww/d034Sndf7j638RX3ry
nu4LcIrD9zSX7lRfgKffC56+rlP9CJ7uX9DOa/C0br/W7ul5VX27r83W2pxT
Nk9t865aWbeMvj7hn5Hhnu9T1vYFaOM4pZ9Pcag/XcvzO3U+pXO31p/WOSUw
7f7Wxj5kZul7vn5uOf6+TKPiAzifoOX8tfMNtXr+ZKf1aPl8bX6G+Hwtt6/V
/x/+ceuJ2cPd0uV92UMFErtlaIuqd+PSch5My/NTfo84fPJfMLpSq9H93RKS
LPeIVY9tiZpdM3T2H+xP+VXSXaF8r3YOrDa+luenfDJx/jQnl/wpr075fPIn
e6FZn5tWM3H8CrVYsG6HLZXKtHk6S9hOevva+QJanX+tnXT1tXr+WjvNodbO
pyYdLeL8ndLtJz0x4vy1+mbE7VN9s1Pv28XDjf3nzo8HVAiy5WbZ80PfttDP
eaf6LNWLtXw+1btJ1454e4pDdfknV35psquyW3xe5Ms8yc+WF/VyLapxnev1
xBVouX2tziHx9sgtAKdBccif9PNJx5L0MIknIY5l8scEhyeWNOe4ZXly/vTF
krtlrx1o24v5fOL5qV+gQOuwDXHG/+tr/wmLH1iyK+fsTmdzMv8zbPOKqAMF
zfvaK//n6jcsmTv/QWD25KzbT+sh3omuS5w/2SkO8VTEa5GuPnFf5E+6str4
xLlp9e3Jv0PXMR2Lpzbvu0J9mpYYYMkvIzp79f7EOsbE9RH3SJwhxScOkDhG
Lf+p1YWmdRKHqeXJSfdeq6NOnC3Ziacl/vbq31sevTfX3Zq88pUwP0vKvDnm
N60yxyFunO4DceAUhz6XlodP8KJDnRzmvJEwoMqBL+9c8iEoz68Fj7I/2YuN
Cppw/oUtSXoPel40kSUr5o3fseHmE1wPcd1kp+tq49PnPfNdlZxzjL1Hm1Fr
tn9wSdId/hXnnXgi4bvbdh8aZ8svF4MuZfrXJfWHXlrVM5o/F8XX2qmfgr53
bR+B9vdD36/2e/F7cGxXpLlu0q1jlr3Ma4n36ZHZRpZ4KiNLnvt7qvm+hh3r
n3GJtyXvK0YnOJOdPy99LopPcbR9H2Sn9RAnP+3nYlHNjH1yy34BS6tY8tO9
YwOTj9E/32iOAD2XqH+KnnvUt6Xtv6D7oJ2DQO9Z7ftO2+9G70Ht3Byy0+fC
eUb59mQun84t21a9Gzw41JJbt4PLeuflfkNtHyXt06gfgdZJ+zqaL0B9B2Tf
7eowpGlut7iLF946fr9lzjVS/Ze93A+rnTtAc7uo74DiaONr+wWo74DOa3Te
JH9t/zjNF9DOL6jcsECWleZ8vbDp1oDsWW3x/XVcqiLb9edop/ruKf9AfQ2U
f6A42vmDWt0Dys9QXwDFp3mLlBeiPBXpThD/r/Vv73qWoEwDt+wds2GsT2db
Iq/1ermlvz6/R/mxC5MLpD3cxC1rK7UJLD/YlsWx2QoUXcb5PS2fr53vSX0H
2vwn5V0pDuVjaf00R4Dyz2QnnRbqC9DOC6C8t3aOANUdqK5BdopDdRCt3hHV
d2hegFPzoMmf+H+tnfT5nZrTTXaqV5K/lv+n/gKKQ3VV7Zx0sjs1/107v544
f7ITJ0D+xBtQvZ78aU6BlrsgvsIpPp/ikF3LjWs5Gad0Oz2t/6/V23dqLgDF
iS/+yql5Adr7pu0LcKovQxvfKU6P7Fo+0Cn9YS33SOv3NM/p6T6Fb42Xdkpn
Xsv/O8XDx5f+P62z4Nxaz34zcRfvDNu72Oybfi/9rtaAap7X7fc0n/+t9RE4
9X906nniaT1/p55LTvH8TvHt8fW9xNdcBk/PzdG+T+NL59+p/bC2b9fT/cVa
bp/sWk7eKa6e4mjPoU7NF9Dq+Wv79z09d8DTcwG0+RCt3kJoxL3KQ0x869ie
+usyumWpb8XMaatyfobiU15o7Znl9WqNNM+xpT5LV39vfg8lKr46n9uFehSU
19LqYGj19rU6IaXb9sqyKcQtITeynJr+wJZ+w61Lk/azneKQLgr5a3X7if+n
fKxWZ4b4f20em/LSTuXJtXbS1ScOn/L/Wg6fdIq0+vlUN9HGp3VSHUc795nq
OOSv1dGiuhjV78i/27yso7xNfAn0S7tiiLlv67sWOreS649UN6Q4VNcju3a+
APH8foOjvoTXckv6NDVS5a5jy4dCQ37bUixWWtTYN6lRbfMe2lnIXtbIlvCk
/ffNrML+pDtHenfaOjhx/lo71etrvm0xb6LZ5+XyKXJm6Y+2NOgysmb9+88k
PHGfznUru2XYH33mfShgS7GyJQIqXWauAPUAgXMgXkLLP1D8B1trevmXdUuH
FA+G50lpy9NbU5/0maXX5yfOn3h+4lWI5yc78fbE1RAPT3bigkiHn/gi4u21
HD7xTuSv5a8ofvDAzCm/y+6WI2X/WThkjSX5x7XY0OYX9ifOP2nkxaNBWczz
588ylcMXWpLj1uqxdTswP9Y95dZbGc1+9PCb5493/GLJhjrtq07/kdev5ega
9tzcVX4w76n0m/L9MdqSi+M+/Tgqawxy7MQHHn3f8MzLZG758dTfGxYFWZJ8
xr4jySOZM6T+Ai0/T/wk8Zlz/YKrlTfx0+Sx/8ze1MTZfnhToS28fq1evVMc
PsUhHpX8icslHpj8iaPW8tIZOtXYmNicK6TP4qlXX7tkX6rmk4J2cxzikCn+
7NSF7TnPzX406a0qC567JN+aaz1rL+Prkj99Xi0nn/l6y9QfjD31tJKFKn1y
yenTOZctimJOntZJvD355yzyfnYScy56c2XI6SJ3XNLkxYwqPUfy53ofWOxC
2VhbRvT9w2/sE5dcmuLb+vs5T6TXkz73Ik387kUGvVr01iWbF1+bNfXQE/G9
7Jf8uTk3jl75ptXWOJcM/2PyiKkb9fef7gN9XrouceZ0XYqj7Reg/4u2P4L8
qV+D/Gn91Keg7a+h+0BxaP3UN0T/d+3cB3pfEA9PvD09V7VzQ7R9AVo7vRfo
/TgxYcXwV+Y+RA4o+dO4OpYUHNfe/mOBfi4M2bX7BHrva/sLqA+R7LTvIjvt
W6jvYM2yL6FTzP7z7pKi038OM/v247UvVmvp3Bwomj9FfQQ9sgZOem7227US
DS74dq8l9Ro1fjhqJ+/Daf+fp2TLDn3yuaVKGveTMict2bj1/dY3V5jbp35h
OncM775h5O5Cbmm5cEC9d7ctCX9Vs9mh9M/kZLk/evr86JYvJwte/OWuJUFe
pXcfz8znI+rXpvMXne+oX5s4f+rXpj4C4v/JTn0HWs6f4lMeQHuu1/L/5E95
Bm2ehPoXnMqfUF+AU3ZtHwHZaU6lNp9G+T1t3k/L/9OcAvKnvoMj05tnONvc
LQG+i7P+Oc6WZ3E7alc+qO87IDvp/5O/Vr+F8tiUr9bqxlCckcH9VgSaOFmP
Bxc4PMeWBpuO5G4ZE4vzBbT5f60ekVYXiOYIUL+Ath6k5fmpzkX+pK+l1d2i
OqCW59f2C2jnemvrmNo6Ka2Hrkt26iOgerF2zrt2XrxWH0+r76fVIXRKz9Ap
nUandP49rXup1dt0ivNxyq7l5z3NyTvFzzulw6/tv9Dy+dr7RuvxtF6uU/0F
WrtTnKdTuv1a7vFb0y3/X7E7xTM7Za+UuHDg9AVuuRbjnjTQ7KcGxBasEFFW
r/9P/L9T+v/afgftXAOn+gL+V+zx1V/gVB+Tp/XztevU9nlpn7fa62rfF2N2
J0uT38Q55BOUrUZb854cObL7wfd6PfxvbY6MU30T8cX/O9UvGV88v1N27XWd
mr/mFOfvFM/v1Pw7+lzaczed38mf+u6Jt9fOEyQeXtu/QHEoj0H5Fk/r9mvz
OWTX8v+UB9PG1+b3tHMByJ/ypWSnPKFTPD/ZKT7x+ZRnpr6ASUVvd/69m/k9
D8zbIuKILWPtRqkbduR8OK1T20egneerzbdTXWDs5E2xf5n39/V1v53ItcWW
VtlbXCnq/1zO39jjtbCDW2odWljxzG+2lJi3/uBYb64jkB4R8fxUvyA+X6vb
T/UUrZ6/U3Uo4vbJn+piVHfT1uNIh5/qlaRXRnbi+bX+iep+//KUsYeWvh2Z
r4UtobmG/Gk34Pos6cV9XH196APj/75XuyK/VbeldcORc6J9WOef6tdUN2+w
bHLK3jXMe+fZpjY5Kpv/Rekh4/qm5fhUZ6f6OH0u0tsfvr/coNll3fIx49Yq
k1PZUmrJ5diU85jnJ71BLY9B/loOn7gRshOXEpr65pvF5rr3O764MyzOkiPH
q868XZ3tpFdJfItWt/P91N9yB5j96KOGdX/LccuSjDXCGlipnyHPQ/H7Hx2e
4EJ+c747++rA0DOWDMxdz3vpI/Z3ikeiOFr9/EwpS+7OZ9YZ175Ux0WHLOk+
ZtGL6UdYD/aa/SBgVSa3HM/fqL33XEtGfV3fq3cD5sTIn3Rotfr2xPMTn0Zx
6LrEyxHPTxygO0qabPjefL+9DkzNFGx+V913/v38HHOApDNMfCNxm8RnUhwt
h3935N12d82+v8yVQ90yVrCk3cnDHTf2Y36erqvlWsmfuFCtnjzxt+cKj+mZ
3nwu3ypHqmfIZEm6vFFxPVM/RY5ay10TZ05cOvHPxL0Tl07XJf8kGR7tDnhk
S9FrS7tdOeeSPr07ZMjaXM/tp7WK10xt7kNIg4SxIZZLNjadFpJ11RNpnjnL
wblPzf3fUf72qFsuqRY+ZmGCoU/kRcSX5k0e2/JyVbWF/14y69xbOHdshyeS
8mD64j7PbNkT4f2++QOXzKvYun65ibxOikP3jfod6Huc0v3TwE1PbBlUse22
jNfN+fzy7eIF+zpnp/tD/nR/6HNRHPodtosMLD3M3IeMY/b3/Wy7pGfP4Rdy
reXfA9mJnyd/Wg/5Z/m149HX5nf4NkvoyBdfXHIu38T15S5xXwD1KWjt9Nyg
62r7LJya70Dxx9/8Uj/EPFe/zohb613Ukpypo8o9r6fv/yI7Pbe1c17o/aKd
50J24vnp/Uv+2rkD2v4C6iOgfgHqf6T9EvnTPor2h8veRiddnc4tzS9u+5Bg
vCWLXjUIz+P7/9J3sDdV6+Te5tyxfn2tYxGW+OR5uezgCN5nkv+WGsU+9TX7
527dtmRPtM6Sp2E1kneezPtq7b7dZ2fnYsnNuWNYwZ2vsp63ZFaDsIKb4/g8
gucF6BegvgDtfAE6r9H5SztHgM6bdD4lDr+8X2x09pJuudGv1+J9ny3JkSc2
qHk3/Tla2y9A5+vnzYeNz1TRLc+udEi+2seWVFsm+MyM5Dhanp/8tfmQ0OBe
9mCzzvH3C19KlsuW1n3O5ylyTD8PUZufofmMFEc7F5LsFIc4f5p3SXkwT/P/
xOfT3AFtnwLx807lRUn/X6vHouX/SR+G8skUJ8qeXWVzG7esD+366fN8WzL5
pJ/15Q2vh7h9yttTXYDm/1JdgOKQHpG2j4D4f6rj3H+Ye1vbXm6pcv/BtrHR
tkyam7hch4l6vSni/7X1L4qj1dEiO9XvnJoLQPVNbR+Bti+AeH6qI2v9qd6q
7RegOjjVo8lfW0+nurxWt5B4A63eoFanUTsXQMuxEIev5Vs8zeF4uo9AayfO
yqn4nubhnZqPoJ0XoO0vcEpv1tPcvqfnDmjnAmj9neISPd0v4Ok+gm+t78Ap
ftUpPX+yE/9P/tdve/9Wa6lb6nrlyJBzmltGNI0dk7A/6/z7X21Z6f1yt1SP
mZWjtok3ZnGZZQOmOaf/Tzz/t9Z/8a31jzjlr9Vj9/RzxqnvS9u39a3NQYiv
vi1P3x+ndPu13/u3pvNPdqfmRjnVh+vU+UI7B80pnXxP6/zTuZX8Pd3/ru0v
0Orwazl8smt1A7T9Alp9A63Ov/a6lLfR6vBTXkird0H+lB8ju1afn/KcPTbX
v3DC7AubdS6/KP9dWwruqttn23bOZy4YXanV6P7muslyj1j12Jao2TVDZ//B
c1SL7C63/GQvtzxNvbhUivO21Fr3clG3qc7p9lO+l+KQv3bOLNmJw6f1kD/l
w7U8v1a3RztfmK5L/tRfQHy+Vs9fy/mT/j/NlaY42vnRVJ+iOpRTuvraep+W
z6d+AZp77pTeGnHv6xtHt8wU6JbJLXrt/ljXltE3fDeOKRWLnD/VhUn/n9aj
rXdTnZrq7MQhkN4+cQLEG5AOP9mJr9Dq89M6iefXcvtkp/VQ34FWz5/8iasJ
+S6kwZV85n1XaW2v46cs6X3iaZrPN5jn19rpuqTPT5w/6fYTn0/cFPUFUBzS
2w/4eVdEZ7Mv3P/H3l3jR1iSON2X3Cl+YE6e1kN6th/jOn9+kcLsr7INTr2r
hyVWeLp5TZ+w/q1WR5fsxNcR/6blDInTI/8xrVP4pPqPq1+3a+eXspYk2tp5
V0Q35tW1uvrEt2t5+JtNI9K3eW/L8BfDo373saRpM9+tl/I9Fd8C+xOdMPac
Of3rV85lSYZeGdPc9GO+NOe4KVPuvrZlQbMdBw+nssQOz3Z1/3vmV4njpXVq
deCJ4yV/ik96+PS5iLdP4+8blt7YJx/ZFX7omUtWv83XZUQ4c91aHr5+/5gq
m805J+mzg3U+RbnE5/T49vd/eiKhR8+8P3nfFteAOznmn3TJzUQP33lVYu79
2cfoW33umc97/fh3Y466ZNJT/2dRxXg9FJ/W86nPjgpNzTlqbUqfK80OuaTm
4i633ufjOLQe7X2g62p5+8yTTmfM+dCWPineld5yxiWFc85LVrsOr3NPWdfH
TuZ3Net+tdnz7rpkxbZrNb4fy3HITpw8rZP86fdJ959+t3TfiIen/xfNlaD4
2jkR2v4C7TwI6r/Avh54TtLzivj5XOXnlb9hnj9jH31JMeAHS978M+5BUCJ+
bmvnudD3SO8L6i+g90Wx6NjRG/61ZV3struRJSwpXyFt4MdW3I9G6yw+5XXR
38x7fPbwz0UHlrGkaviQpos78X6A4lD/wtPcaa4fT+KWyBUV3s+vb8kvC/Yt
PrOc5/KQP/UXkD2gWL4NU836M1cfdfRVoCU9evafcWAezzugfkPa79G+i/h/
stP+k/pDyZ/6W6kvgOYRJK988sVBE3/DtgH+u2daUq6CV5Kwn3i+Fc0d0M4j
oPh0jjizf9eiUD+3RG3qcmLlZbOf7LGofMovPI+M5gto569pz3fE/0fff/ko
sTnPTpqzvlOSl+Ycd6OY+1EtPg9q58oRhz87wr9sb2NP1iNi+8m0tiT6/tLr
0Yv5nE46ABRH249A/D9dd2Fgp98bVTK/kxK5qtXMa4vfzbOFl53R6xg8ufJL
k13muj4v8mWe5GfLi3q5FtW4/kzqDK1zLOa/vobEPQ7vz21L9xN3/5p/6pm8
+rzu86cqbum/8u6SvP62lBw7ruUWN+dtVm5ceqd4dbd8ne7KO7KcLS28igxo
l4R1GCgvRDy/do4k+dMcAcrX0VxLytdR/pDydeRPeiDUL6CdL0BxiOendZK/
lufXzhHQzpOl/LN2LgBx/pRXJ86fdHsoD0/+VC/Q6hpp9aCo7hP8XY4W94z9
bPjBZGv+siXxo0YlZ4dyvYzqWeRPdS7S/6c4VNf7OqCOnaO/W65+bvp7JXNe
HHvh06i4w8953jr4E29P+mAUh/wpvlbPX9sXoI2j5fyJ56c4Wv6f5tqTv1ZX
kDiEKYFp97c29iEzS9/zNfus4+/LNCo+wPNzAbQ6kFq+xSm7do6Adr7At6YX
6mmdf21/gdbfqf4C7efSxtHyaU7x+dr4TnF3xBk61RfglH71/4r+//86/x9f
90erh6/l6rX8P9m1/L92/d/a9/6t/d7iq49A26/kaU7eKV7dqeetp++/Vuff
078rp3h+LZ+vfV9TfE/PG9LuD7W6/Z7en2t5foqj5fy1ev5O8flaf+pP1/L2
Ttm1526n5gVoeX6tbj/5Y35JqduvtWvzMMTta/2pX6B/07F1Ng5yy+0i+wut
fWFLo4k115y/r9fBoLyZVp9fm1fU6pZQ/lObj6W8K3H1pN/Ssr1160MXt9Q4
V3Fovv223P6hxcd+jTiOdp1a/p/0arTxSSfHKf6f7BSHdPipXqDtIyAOn+Jo
OXxt3YTqNVT3oXoN6WJRnG7zso7yNnYJ9Eu7Yogtj9d3LXRuJdetKM6+FUXr
PTDXDXd1v/6pvy1/jsqRPTKM+X+aC0D8P9mJt6c6qTY+xaF6sdZ/m6uzr6/Z
P01MH5wooJAtCdYUq7blNuvCEc+v1c0jO+n2Ew9Acfqn+/7DhhJuGVi32Lak
nyxJdebGdqsj24nDJ85/8scEhyeWNOeCZXly/vTFkrtlrx1o24v7Bcqs/2fZ
AWNPM7XYuiVJbUl4bMLllKHMV8xpGFF57o9u6Rbb5VDp+5b0DK7RvnB21vMn
O/H545peqLayqFveX1o984TLkn3dbv9csTzrWBLHQlwN8SrEvRBXQ5w82Q/0
brpmt9kX7svUPWLFNksKnlod9dcy5ou0OvlavX3ioIjnv1Dz98hDP7ilYpuL
ZxePtaRl0a3+dX1iUN+V9PZRJz/fnszl07ll26p3gweHWnLrdnBZ77ysK0tc
GfHz4l13wGDjv3fsloRHW1oy+c53B8rv1+vlEr+ntdP6yZ94QuIkc83IU3Jn
Qrfk7lQhQcJqlsxZnmrYxlDWwydenfhM4kWJwyTuVKuXTnGI5yeeVqvDT9wv
2YkbJ96YdOaJ9w5amML12sRvET7kfPhFl7R//yB77ba8Hop/v+myjpPN+eR+
qp8Gf97ikg4Zy25b//WxbJ1zIHTMQ1uSZjrx7w9nXTLi7u0UsfX5c1Gcrw9P
rgi8b8uwQnuHHDzukhbNir0KCGB+nuKkvbdgSbk75hxVZfhvhfeZ83+Dhef8
spnfz/LzjaubOB32Jz7V77S5D7+H/Xu96hO8LnHvFJ8+b6U8k+o9uGbLP00i
fT+udsmlfDOtFU8eY/zXJ3/+o6857/lUW1H98gaX5Pyz56rrbx7Lxp5jynw0
nzfQP7TD1m0uCelbs9UPSXg9dH+GZ1089v4tsz9Y135Ghp0u2eUfE/ksJfcj
JAvolrvZdVvaDv2QbvMalzwcvXS+13O+z9q+BvKn3zP9bmk91EdA959+/+Tf
sXLFrjee2XK305vgrI9dMvHP2817ztDPldDatf0F9HyjfiKn5hRon+fUR6Dt
qxpZ8tzfU9+Z//Wx/hmXeFvyvmJ0gjPZOQ71KWjnyFB8vwfHdkWa93LSrWOW
vcxriffpkdlGluA+uIcfL86s8q85zxx8F1TC35IR+fPEvGrGfL52DgLF184j
0O6LaL9H/jR3STvXifarFOdLpoiag41/y697N2eeaMnb7zf89GMx9qe+2lZ/
PZ2b09gD+g5N+s88SxJubdO/QlOeI0D9vMTzUxw6X9D5hc5BdP6iuWZ0zqL5
aKT/rz0nkp36COh8SudZ7Vy8KbuTh4Qa/x6FQ0LeJzTvpbCKpz4PYs7/wdaa
Xv5lzf8rxYPheVLa8vTW1Cd9ZvF1KQ9AOgM0N5D8KY9BfRCk50D9BdQXQLoK
K+Lm/VjGxM/87/K/T5U254ZNp7se/sj+ZNfqURDnT3HWLTi+xruWW1aeztG1
VqAtQ0YfW36nENspDvURUJ6N+H/qI6A5BcT5U36SuH3S/9fGIZ5fq8einUeg
7SOg+JTHzh3z14227c3vocO1JL4rjX/X4C390nCenPLbZKc+Am19gfR/qO5A
/D/p/2vrR1SXeXcm66CA3m5pUOJKzsMXbPPeTlD9/Ezn+gJId0vL/2vrd1Q3
pLok1RO188S1fQHauefauep0XS3PT/0F5K+dX6+tg5Od4mg5Cq3+obYvgDh/
bb+Alucn3sapuQBaPX9P9wVo42h1UJ3STfW0Dr+W2yfezNNzB7R8vlPzApzq
X9ByfU5xgFo+VmvXzgXwtN71t8ZR/69z2tq5AMT/X22yKkmmxW65eGLejcvm
/bZ8c8cuA1pbcnNh/hbVlrmlxMKeXS6Z31Ho9gZTI0Y4x/9rdf6/te/x/+p6
tM+B+Lqulht3at4K2Z3qI4gvPv9bm6/h1PvOKbun+wK0+5n44v89PddMO2dN
23/tFP+vPYdq5995Oo5TduL8tXMASc9fy/lrdfspL0HxKW9DdsoX0TorJV4y
b85gt7xbvbBlyje2hNWOSbEulvNFFJ/ySMvz9rvU0djfX1yRPO87W+KCq+7f
9lI/B5PyhJSXI31+bf6Q8pBavRTKx9J8VcrTUhzSdZm+9fyv6bu4pVCr9rUj
d9uyuP7uXxfW4jjkT3lpyhtr9W2oX4Dm6mrz5/euTE4ypa3Z919q1bvCIlse
T08b3u/fWOTw6bpUFwhMOz2maBu3lConTfOG2TIvJHhK0RfM7dN1KQ75U12D
9Je0c6WpHqTV8yc9K6orOaXbr9Xd+ifvk5rjAs17ZWKe8pPr21IpLmOKiQF6
Pr9FjX2TGtU275WdhexljWwJT9p/38wqzO2TP+nzU38B1T2J8ye9ONLtJ7tW
H4/sVDcnnp/q5lTHJ3/iCigO6RwS50CcBsXXch3EhxC/QbwK8Sek2098C+n2
k37+uIRV6pzKbfbBzbovKnXQkuyRDSzXQbYTbx88MHPK77K75UjZfxYOWWNJ
/nEtNrT5hf21eqTE87dMe+dePuPf8G7BPVVnW/K+0dsuS2qzP3H48xsum3E4
lVvOJfXvERpiydDczTokevcUuSnS2yc9WOLBZq7vk+662Y/WrLjj6te2ljRs
FFTg4Snm0MhOPBvp8BMnT3x72cHZ3s1KZJ6Tu4r2l58sCU6Z4udsUzkO8fC0
Tq0e/t+b+y8a8tqWl/k/lvH/b/7fL4WH7HjDuvHEMZK/lrdvFxlYepjZN2cc
s7/vZ9slPXsOv5BrrZ7n1+ppE5dLdloP8d60HuKZyZ+4aOLYd6Tduv2eiX/h
05cXRY+5ZH7lqnP9SzEHruX8iUsnPpzWb/k0rjXlv3PLsFw7mi50yad3/Xru
O8Hx31WYn7/zLbPf6hDwuPzvLin+S6n9WbyeSP+BPZN8umrLzdv3Pv660iUz
g62JUbcfI+/9/u3ya+1u23LVPaGUe5dLyt5fdGLfD09k1bF6hzKYOEe7JTxX
ZJlLApfWzfny78dy4buKfQ9dMPdzeK3Gn6a4JN2gqpV6rGB+nj4X3R/y1/L5
Lxr2azf8mi0N8iVd3XeVS35Is2J6+IPH+LmIY7++uU9MxBVzfqh+6uGoJS4p
V6Pi0CnnH+PvVttfQN8XxWny4mb/1Oa656PfVspyxCUVfGMe+RXm+6CNT/0C
ZKc+EXoO0H07sPduoZPmf9fq1Jjx2y675FCaimcad+E4ZNfOZSD9/2Pt06zZ
aPzvz/mcvniM+X3eL5N4YBj3C9B7odeTPvcizfO2e5FBrxa9Nc+TxddmTT3E
c1W0/QLUF0DzC+jz0vuRPhf1KdA6zxUe0zO9ie9b5Uj1DJksSZc3Kq5naubz
6T1O701aP+0raP9Acwpo3oG2b5HmENG+SNu/ufj8nEM5/5vrZPVus6yrJfN+
3ve4zh2eO1Dr2ChXkNnHSu3Cv1bpZcmWrQlet47Vz4ei/lbqL6B9NdmpjyBp
5MWjQVnccu/PMpXDF1qS49bqsXU78HwB6hemPgI671Bf87F0E3IuMee4Kg+e
lMh1zOzDFy5PaEUz56+Nr507UKB12IY4c378+tp/wuIHluzKObvT2Zz6uXLU
V0798sT/l/eLjc5u/G/067V432fzfeWJDWreTd+/T30BFIf6CyhfQf3+lMfw
dL6FuH1tvwDZaY4A5aNIR4LyXRSHdP5Jh5/4f+L8yU7xyU75UrITt0/+FyYX
SHu4iVvWVmoTWH6wLYtjsxUoukwfh/K0pN9CeiyUT9baKb9NeXLqCyA75fMp
3072a0VbTlvV0i1FvG7eODDJlsgDGTs0iOY4VI+gOgjx/+RPdRyyOzU/Wju3
mup6NEeb/KnvgPT5tX0BnvbX9hFo+X+qt1LdVtuPQJy/Vv+f7DTXXutPdXat
riDZiTPRciBO8f9O9QUQV6PV1fQ0n6/llJyK79QcAS2v7hTPT3btHAGneHvt
53JK/5/sQ1JfCxNz3VLNbk45Xtusc8O4okuinNP/9/QcAS2PqtU91nKn8aXP
7xQv+r/CV3uap9XOCyD+/1vT//+/Oj8ivvpKnOLwneLbyU7PPS03Hl/3J76+
9/j6vE59L071zWl1/j3dR+BU36VT+17tOULrrz03Ud+3U+csLeevPT8Sr/6+
YI1MMRPNfY9c3GpOabfM3/LziLRheq5ee9+0PL9Wn1/L7RP3ruX5ndL5p7wE
+WvnMFJ+Rsvta/l/bV6rdNteWTaFuCXkRpZT0x/Y0m+4dWnSfr3OBtmJ5382
tUnBaua6URuDq369Z8uWTl8GjNvNPD/lISmfSdcl3j5/6u/z3e9q7n8N79XT
DtmS++rb4JpBbNfmXbWcP/H52rm0pNtPcYiTH59sRdaiHcz7cua9vZVW2zJ4
9IHWwzJzHKoL0Hq0vD3VC2jOr7a+oNUponkBxPlTfK2uPtWVyK7VpyId/tP3
/5l/rb5bfAbd3rO/oy2DsuSyU/Xl+FS/084NpzhUl6S+AG09lOqqDZZNTtm7
hnmPPNvUJkdl878oPWRc37SxjtVzqb5M/Dzp/5M/1fe1dXmq7xPPT9eNvv/y
UeLibpk0Z32nJC8tCb1RzP2oFseh6xL/n8D/ypIcxdzSJ9uZ0sttSypknD05
pTyTQjcn32hc0JwLbvQZtveaJRfGvY7JkJT1+Q/PmxMXYPZPQz9tlMRnLSlZ
tvzo1TExGId4D4pP+vz9jw5PcCG/OTedfXVg6BlLBuau5730UYwMa53mwv3s
bome+izZrvWWvLWa7vxrOvcFaDkZ4v+J2yeOqIrfE+/aGd1SbUaZmolnWFLw
0fvWP1Zl/of8iasnvoj0+Yn/1+q4Ek/lV7LplvCkbtlQ+MDcn5tZsifEa/uZ
7Wwnnp/4N62e7Vy/4GrlzXXT5LH/zN7Ukp7bD28qtIX5PeLxSIef7Fp+nvSN
KQ7xkFquknhI4ieJIyUuVKurT/rYxN/uKev62MnEmXW/2ux5d12yYtu1Gt+P
ZTvxwF4/JTjr99SWmF/Gt4y74ZIJ42eX+TCAOXzioonvJT6feHItn0/8+dc5
pdf1+9vsCzeN/PnHX11ycFNE22f7mZem6xI/3+OvgGkZzTmkSbqOPdPPckm3
2S/rrd/M9jq1N771M+erWomHb1642SUZWlgbvT4/lriwLpvGXLWl2/z9TQ4s
d0nyHeVC31/j+0Cfl+zP1ld6NM+s51TQ5B/s2S55Xum3JsN/5/i0Hu19WLDE
L120uf/99tSqPSfMJUl7W8FTDj+Wx8NyRa86b0uaLRG5/p7gkisFBhcPD2M7
9QXQdel3stg7e7ViF20pu3R8xS3TXJLnr0ZPL6x+jLw9zTug61IcbZ8I/W6p
D0Lbx0H9EbQe7f+R+nq08wi08xQoPvUpaOcO0NwHsp+aWC+uiHl/rRhSZcev
ic17tnH0ntp3OT7NL6C+Le17kN6n9J6i+PTepzkC1K+nnafQN+XGgtXM/iF/
ur1z/k1n9lEp+lXrmJT3IbTPIZ5f609zB6jvkuyNMmfv2zWJW/LP71fcv54l
Adf6Lii05KlUudosb4iXOS+k+th4UBtLZpXvffLmMZ4nRftM6kfQ+tO+muZY
0XwBbd8unQvoHERzB2iOQPf2lS/HmXNTh0G+N6rtsqTGa9fVWxs4TqaUJXfn
y+OWuPalOi46ZEn3MYteTD/C56/drg5DmprzlLt44a3j91uSsptU/2VvDJ7v
6JxI/QLUn0527Tla2y9A527i9ikO5TGuTM7TPtasP3Ub3zcTEtvy28ZCvkmG
sz/1BdAcAcqrUB/Buholt1Qt75Z/Ax/035vZvP//LvX9zM2s86+NT3bKX2nn
UWrnCJD+/5FyJ71fBbplwfp2+cs1tKV+rfy77Io8L4B0RbT5wE69bxcPr+uW
nzs/HlAhyNz/sueHvm3B+Ubi6imf6VQc8ic7XZfyxuSv7YPQ9gWQP+XDicOn
+FH27Cqb27hlfWjXT5/n25LJJ/2sL284Dx8zet/Yvh3dUnnZtc8HN9mSvF2K
i7OKPEc71UEKzfrctFpnt/gVarFg3Q5bKpVp83SWMP9P86BJV4rqStp6E9WV
SBdLO19Aa9fy/1S/09Ylic+nuifNTyd/qttSHFoP9QWQnXT+qS5MdWqqL5M/
1c2pXq+dC6DVD9TqIjpl13ImWl5Fy9sQ/6Plecjet/vabK1NnM1T27yrZvZH
o69P+GdkuOd1R4mb0vYROMWrO8XnO8WPadep5fA9fV3tepzy184X0OoDE3+o
5fk9rXcdX7z9/2931q6dCzA+6HW/GUvckrdWjU1tzPN+0qluQy72YM6f5gJo
+X9aT3z1U3xruv3xpQ/vFL/t1Hrii+d3Sq/e08/V+Po9a+fLaDl/7fvOqXk9
2v4+7X5G20eZ4OLgOWenuSXx1KzP0wa65eDY0TuKn9Dvt7XzvLS6/dq5AE7Z
tecyp+I4pZ9P1yWu3imdf+oXoHM0+dM66bp0rqf45O9p/X9tvwDlW7T5GfKn
uQCk56/l/LX6GKSDQTw/6YFo+wW0dspnUj5Wq+dP3DvlYyk/rOX8nYqjnW9L
+XCKr+X2ndL/0V6X9IiG3h8Z8rStWxrdyV9y5WJb/Ou2WZo64XOsX1Ac7Vzm
fuXq/JOglfkfpVsXkXOKLSlGBnd2X9DXZbTXpXoZ8f9Up6O+ANL7ojndWj1/
qldq7VTfbJJjVMXoquY8fO5pg/KlbJk1/0aSPW+5rkrcPs2L1/YFkL4c1cGp
zk7+pO9HfD7V6+c0jKg890e3dIvtcqj0fUt6BtdoXzg7xyF9Qq2eP8Uhbp/s
xF0Qv0G6/VpuX8uZUH8B8S3E7RPnT/GJ8+/QdUzH4qndUqpQn6YlBljyy4jO
Xr0/PUUdUeL5tdw+2d+G9D87y6znfKly3gsHWnIhYGvKFF+ZayI7fS7SZSWO
izgr4vaJQyN9fuLQKD5x+KSHTzrAWt1j4gmJ9yPeXutPXD1xj1p/4j+Ja9Xq
bJOdOHbSCV8bOzVpuPEfW/enPnP3u6RJqoeXonIw967lz4nXpXUSL018spZ7
1/LP72KTFJl6zpZ6Dz7FbQx1SdjNtXmjpjI/H2OX9A+/aMvdM+X/KDfDJY/u
V651fd1jiWqf4vXVv2ypvTXqyEhzbndH1EwSGPJY7idM1XNLtNmPzvYK7TPG
JSf6bMja6mdeJ62H4gfn80pb3MQ/U+vhtXmjXFIl8m36KaMfS1y1yztWm/PM
iUxj2hfq55J+329+vi6I49y+ENfk8BlbJj3MM7vJQJdsbT7i3bAuzL2Tf8sx
1+bXibKl2pjONdP1dEk2+9PN7vXYTuuhvgDtfShyOV+rTOZ+Pjl8NMmHsS6Z
OH7hyA4Tua+h9Kjmlz6Zz9t3iiwYMdclm5rO2zluN3P+1F9A8en7Jf6f/o/0
vdB1af0Un/pW6P+ufZ5QnI09x5T5aK4b6B/aYes2l4T0rdnqhyTM7VMfBM7R
AA6f/On9Qs95smv7CMhOcwroPUXvZYpDfXADZywL+u2VLXHvXv6S7XtLLvW+
dHqD9QTn4FBfA62n2KigCedf2JKk96DnRRNZsmLe+B0bbvK8A5o7oO1DJD5f
2+9A+zTaj9FcAOoP1faTUn8r7VdpX01zB+hcQPw/7beJ89f2C9C5QztHgM5T
2nMczQWgeW3kT3bqCyAOXzvnjs7v1BdA19X2EZD+gDbvQfkNyqtQfwRx+NRH
QPkf6lOgPBLNiyT+n/JalF8i/f+988IiUtYw9/nu3V/3VTTnv6GFRkWnjBV7
9K6zi6q7Ze2B1euTVrAls4/3pS5ePGeT8nvUF0BxqL8gUd3vX54y8UNL347M
18Lch1xD/rQbcL6ROHlap3aeKeVdqS9Aq9NC1yU7zXsl/XzKJ2vn25K/No+d
O+avG23bm99Jh2tJfFcae9fgLf3ScJ6f6heetlOdhepQ2nnNVLeKyxv7vkk3
t5zq3mJWxUhb/IsmTb6tHc+5pnoZ6fxT3U07H5zqj07VJem6ZCduX9tfQH0B
FIf8KT7ViymOdi6AVudfy/lTnZ3q+MQbkF6iVp9Qy4EQt6CNo+VnPD0vQGvX
6os6pXfq6XkBTun/U3yn9PDJrp13oP1cTq1Te3+c4vmd0gF2al6AVvfYqT4C
T3PITl33/2o/Qnx9LtL/J87f/2rLSu+Xu6V6zKwctcPcMmZxmWUDpjmn////
te/d03an9Oqd+l6cmkvilN2p/oL4et56uu/A0/fTKf7f0+9fbV+k1u7p/lmn
5oVRXzPFd2puGp2zaD3En3ua59dy/k7Fp/Os1l977qbzO8XX8vxO5Q20eQmK
Q9z+2jPL69UaaZ5XS32Wrv7e/K5KVHx1PjfnVShvQzoM2jmSlDej/Bj5U78A
8fwLRldqNbq/8U+We8Sqx7ZEza4ZOvsPvU4I5Q/Jn/KfZCc+X6vbr+X/tXz+
hbCjB+YGu6V43cczxqy3pWJcqtM++fW6/ZRPJjvp/FP88zf2eC00/rUOLax4
5jdbSsxbf3Cs93PU4Sc9H4pD+fxGew92zGDuz6HEkY9Xr7Vlf5U2fzTIxbr9
Wjvx/Fp/bX3EKf1/qk9RXSn5q3K9Nzd0i1eCNo3W9LBl7cuQRKnHcf2I5mtT
vYzqdKTrRXw+1QHXN45umcnEn9yi1+6PdW0ZfcN345hSsai3Rtw+1UNrvm0x
b6LZV+XyKXJm6Y+2NOgysmb9+1wv1uq2Uf2XdORmR/iX7W38k/WI2H4yrS2J
vr/0evRifR2c6vIlft7XtGxRtzT+zeUV8NySt43cuUqX4To41eW1OoTE7Z/Z
v2tRqJ9bojZ1ObHysiVDeywqn/IL8/nEM0xe3//EJrMfuuPztNDuaEuqz66d
P6XFPD/1L2SbUeDJpJxm/1kjpNmeHZZMuPPvkMtrmBshPUny19pJ9574k2v2
g4BVmdxyPH+j9t5zLRn1dX2v3g1iZNnb6KSrzT6v+cVtHxKMt2TRqwbheXz1
+vzE+SRaGDb0qtlX5X7yakWpUZak75Xqr0EZmf8hvoj4KPJffH7OoZwpzHPP
6t1mWVdL5v2873GdO3qd1ecRibwKJDL7gYlDXTuqW7LybfZc6Scy36W1Ew+W
5cnLfdGfbVm08FC/0GLmdxidrvK0RtwX4Pfg2K5Is09NunXMspd5LfE+PTLb
yBJPZfzNL/VDTJyvM+LWehc15+rUUeWe13uKPD/xfsTba+2kh0x8I/F7xG0S
n0nx0/j7hqU3/pOP7Ao/9Mwlq9/m6zIinPlJshMvquX2t845EDrmofkeM534
94ezLhlx93aK2Pqsg008LfHtFId0vCkO8cbEaVdbNWJ0dRPnSMCHbJkXu8Q9
4eWAZ3+xP/HkxDOX/xSYqL2xl+03cuqCyS6J2vk2IGoJx9Fy4xTncsEj16+d
NPvCzL/9e7GDS6ZMGBvZshTz9hTn6N6bw1+a88Mfj2oX/djZrP9C3b98hT8v
xac4Wg5/Uv3TORKZdbbPXafA7BCXHIp6667Vjj+v9rrEvVN8su9Lu/FLCnNO
C8j619IRjV2y6mujecnS6O+PU987/Z7zF3lzp7hZT7vXVQcN7/OfHv7SqtKc
49P6KT71j9D9187R0M6DoL4JWj/1TdD8BXou0eeiuQn03Ma5DA9Prgg0/sMK
7R1y8LhLWjQr9ioggPut6Dlfv39Mlc0PzHP+2cE6n6Jc4nN6fPv7P/F7hJ7b
5K+ds0D+9L6j9yzNKaD3vnbuAPnTfoPm/mj7K6m/gPoRqL+A+gVoH6jdN9Lc
KOoLoH21eNcdMNjY947dkvBoS0sm3/nuQPn9+n04zcmi8wLZnTp3UJ8C9RFQ
3zSds1J1TVRBzHmtW9ju81k2WlJl8/K9vWezf4+sgZOe53JLrUSDC77da0m9
Ro0fjtrJc9l8dnYultycf4cV3Pkq63lzTmkQVnBzHPeh03y6Aq3DNsSZc+7X
1/4TFj+wZFfO2Z3O5uRz+slyf/T0Mf5fTha8+MtdS4K8Su8+npnn6FGeQTsv
gPy1cwTITvmTyg0LZFlZ3i0Lm24NyJ7VnJN+HZeqyHb21+Z/KJ9D/tRHoL0u
zanMXKB78nMmfuKRNZ/nzG/L5injSvQ9z3kz8qc8HnH+lA+k/gKKQ3lI0iGh
61Icyn+SLgrlUSlPS3ld0leh+N3mZR3l3dQ8hwP90q4YYsvj9V0LnVsZK73S
pdo0xsT/vmjnxId6m/fk92e2ZZrMfQEXJhdIe7iJuf+V2gSWH2zL4thsBYou
0+vYUD6crqvVC6I6Bc0LoLoD2aluQvUO0lPS6jLR3GRt3Yr0rMif+gXITnO6
qV+A5gJouX2qYxI/T5y/dk4B1WfJn65L9VyKT/VoqiNTXwDZif8nu3a+gFN9
BFSvj685Ak5xL1oOR8vtvy9YI1PMRLeMilzcak5pt8zf8vOItGHM8zjFKWn7
BZzi/J3i87V8l1O8vVP+8TXXgLg7pz6vUzrAntYH1nKMTvH/5E98Jl3X09x7
fOml/6/w/07xz6T/T5w/zQX4v8r//1+9rlN9Op7mxrU8uaf94+u5p/1ePH0/
te8RLf/vlM6/dr+h3Vd4uo/VKZ1/rd3T5xTi+bV8vlbPX8vhe5rb116X+ty1
Ov9af+L/tedushPP71RfAOUZKC+hzato9fwp3zL849YTs41/l/dlDxVI7Jah
LarejUvL/D9dl/JLlI/S5t8oj0d5P20+kOyU55x5JeXdBb3dElNxVUzuS7as
iqxbK2Qu5zlp7irNSyU75WlJn5/yt1q9Fy3/T5w8cf7afHhg2ukxRdu4pVQ5
aZo3zJZ5IcFTir7gvDqtc2RwvxWBrc3/9nhwgcNzbGmw6UjuljHM25M/1QVo
nVQX0PYLkE7RkenNM5xt7pYA38VZ/xxny7O4HbUrH+S6CfkTt0/1I6pPUZ2I
6lZabp+uS3U6quuR/hjVE7X6+VTHJA6f5rNXO581MJHx71gu9sdyaWyp8frR
vCEL9PPcqf5LdW2aX091ba3/wrcX9w0t7hZ756P6e15ZMtNfFtarx3r+xA8E
n1iX5J6fuT97/Gd8d9WSo76PK29OyHqDpMNPnAPx/8TnE0dBeolaDp/0Icmf
eJIOe1O1Tu7tlmvr19c6FmGJT56Xyw6OYH/SsSS+hTh/4mfIn7j9j3GdP7/4
j7fPNjj1rh6WWOHp5jV98lRmru+T7rrZt9WsuOPq17aWNGwUVODhKb1+fsU1
ZVON+87sA4MzdAxqZMnQvBVWf1zzVOb6BVcrn9QtafLYf2Zvan6f2w9vKrSF
/YmPIs6K4mh1+4n7KhYdO3rDv7asi912N7KEJeUrpA382Oqp3Gwakb7Ne1uG
vxge9buPJU2b+W69lI85f+LTiIv7e3P/RUNe2/Iy/8cy/v+dz38pPGTHG+bu
SA+fdIPJTutJaxWvmdrsd0MaJIwNsVyysem0kKyrmFfUcpJafX7i9rX69sSF
kq41ca2ka/2uwvz8nY09rkPA4/K/u6T4L6X2Z/FifpX4W+J7tfrzWh1+ikP6
5KTDT5+L+GfirmOWrA6IPGFLxXpfzm5o45LAgN9/n1yQOXPixsmfrnvvzcDI
60fMe/rncRUK1nZJnu57hnf/8Ag58/EFpv091sRfWTHplB+bumRHy+AK/dNz
/MBiQyPGRZp9+bOueX+o4ZILdZL29LUeqa/b6Opa767HbTm44/GuuS1c8tY7
4apa2Xn9dD/Pjp/V/tVRW4bWz9+ncX2XdNr5y8SySTgOfV76XBSf4pD9euvb
7tPm97P3xFS3q5dLVi7Zer9sY14n3X/6PWj7Hcg+LfpA/S6nbfFLNjHr5q4u
ue7XZvCc6tzvoI1D/Qhkp/8F/R/p/0v/d3pO0vOW/MlOzx9tnxSth57PP/25
59Sp27aMyVFp/8g9Lnn/z+T8RzPye4feU9QfR3MTvH5KcNbvqS0xv4xvGXfD
JRPGzy7zYcATibzrPSTQMue0TX/kSv/SJadCL40puJV5fuoL0M7lofVr+X+a
I0D2rl1HbGtr7MtqBXwdncCS2eUHfV/1KvvTfon2adQvQPMFaF9Kcwpq9Xe9
GvfVrP9M3PLt5SxJl3RQu+S9n0rZwdnezUrklmK7ivaXnywJTpni52xTef9M
3D7tn7X7bXeUNNlg4tfqdWBqpmBLNnbf+ffzczyHi+YX0LwwmttF5xo6N9H5
Lnnlky8OZnTLhm0D/HfPtKRcBa8kYT/xOY76temcSPMFGg2tmTaDOec2zl2q
Z5LfLRk80X22dwSvUztHgDh84vzpvB+a+uabxSbO/Y4v7gyLs+TI8aozb1fn
PgLSH9DOESBdAsqrkD/lSShfNKdthdiu5dzy4q2dYEQGW1J2K/s1+2/cL0D+
NEeAdCG0OhLafgGya/sFSMeD8oRaPRDyJ/6f8pwUh/oCyE55V5q7Svy/Ng8c
cKzg687GP99vVYvnCbHlp+hemdyzWWdGm6+mfLhWx4b8Pa3nQ3UEqgtQ/YL0
mmgesVPzmrVzAagupp2LHfxdjhb3TJyz4QeTrTHn9cSPGpWcHarX+6K6HtUl
tfVKui7poVG/gLaPgPyJ86e6MK2T4mjjU92ZOH+qa2v196guT3HIn+ye5v+J
oyD+X8uxaPX/nZoX4BSnpOWX+nZfm621Wc/mqW3eVTP7ndHXJ/wzMtw5nkrL
/2vX/7/C81N8Lcfu1Ofy9HwB7ZwFp3SD48vfqfkCnuZLneJsvzWe/1vjusm/
8NUz5S4udsunib2rhU9wS1i5x30iOrL+P9m1/P+31g/yrfWteJqT97S+/bfW
1+PpfgdP9+nE1/PTKT1/7fvL0/y/U/2P2v2kU/tMrZ7/7LgqJasY/88td/Vf
X94tMX/6T20U4Zz+P/URa/l8bd+0lp/X6uQTb69dD12XeHun9Py18em8rJ0L
oO0LIG5fq/NP/qTPT3kD8qfrUj5Eq/Ov1fMnf8oXUR8B5dOIw9fm9ygOcfjk
T/NMKZ+ZP/X3+e53dUv7Gt6rpx2yJffVt8E1gzgO5VGJ/6e8qJbz186TjRm9
b2xf8z6uvOza54ObbEneLsXFWUXYn/LPlK/Wrod0byivThw+xSd/bZ4/a5Ul
HYYFuSXL/FaD1s605cWvXQc3uMfcvja+U/UUrc5/e9ezBGUamP3ZmA1jfTqb
58O1Xi+39Geen+pT/+R9UnNcoHnPTcxTfnJ9WyrFZUwxMUCvi0X1OC3nT/PK
ab75NldnX1+zT5qYPjhRQCFbEqwpVm3LbbYTn0/1U7JTfZbqvDR3XjunnurU
0fdfPkpc3C2T5qzvlOSlJaE3irkf1eL6Nen7UX2f6vgUh7h64v+pv4D4BNLt
J/6feIlMKUvuzmfix7Uv1XHRIUu6j1n0YvoR5jFIv1Grz086k2QnXoX0/InD
J/1M8icehnQ+iecnfy0vRH0BAcXybZia2C2Zq486+irQkh49+884MI/9idsn
fVTi80nflTiukSXP/T31nS3DjvXPuMTbkvcVoxOcyf4UOXzS56frkk4+2bU8
3rH2adZsjLXl/pzP6YvHuOTh/TKJB4Yxj0d6wlrej3hFip8kw6PdAWZfW/Ta
0m5XzrmkT+8OGbI2Z36SeE7iP4nzd4oXJV39Fw37tRt+zeyr8iVd3XeVS35I
s2J6+APW346xS/qHX7Tl7pnyf5Sb4ZJH9yvXur6OdbkpDvH5xP1quXet/jmt
s0SzLFOGm3VuXf3pXcYhLol4+Onrut7MqxOXvr3niAkFDtuyvUG9FB8qu2RU
0RZBMXeZkyc7XZfin38fcSzG3LeavSNT7mvmkv59GywdlvmxnLjV7nFKc55x
j19780J5l1R4OKVe5suPMA5x3RR/7NoFq7Mb/6st/gpL3c4l89992u1bxPw+
61er8fqALYX3Jti4voxLvsw/KLX+5OtGpRz18bM5X60tNuOv5+ac3/TDvn7v
XjxC/pz4fIpDnD/93qpM+cl38X5bNuaImTvH3yUbRqQonuzQI7yfqQI6hYSa
z3vy15ORb0uZ33mlzQvunuDPpe2nWH8sMHnVfbb4TYgeMbywS5q3a5Pr9FaO
r/3eyZ/uM8Uhbp/iXFtxqWL0aVvOla60PKC7SxZUrn1lYS3+39H/nf6/2n4B
smvnfZCdnj9f55Re1+9vcx7eNPLnH391ycFNEW2f7WfOn/qh6D1CfQT0XqP3
I/WRaefX0HuW+umaZ85ycO5Ts2/ZUf72qFsuqRY+ZmGCobwf0O4ftPMIaC6A
du6Ati+A+hRWtp35oM0bW5Ivvd55YRpLBtSKvjX13yc4j4n6Aqi/gPbDtF+l
PgLaP9N+nnh+6gum+QJk9yvZdEt4UrdsKHxg7s/NLNkT4rX9zHbuR6b1RK0I
rXHNnFN2zmlSIVsfS/zb7XxfyG3OFz/viuic1i37/9i7a/wISxKn+5I7xQ/c
X0D+1K9N/d3avgCaN0f973Qu1vYLEP/fo/f1sSeKuCU2dHuOSc8siXl/d9hZ
f57HR/mKoglP5r1S3C2TI7dn9H5jyc0XU5dYDTk+2WmOIeVzKN8yZXfykFAT
p0fhkJD3Cc05IKziqc+DnsmDrTW9/E2cDikeDM+T0pant6Y+6TOLdR7oupQX
onwUcfg0v4DyYDTv8nnzYeMz/Tcv4EqH5Kt9bEm1ZYLPzEiOQ+uhPN7KjUvv
FK/ulq/TXXlHlrOlhVeRAe2SxKrnde6dFxaRsoZbUt+9++u+iubzDi00Kjol
8/yUn6R85rZKb3ImrOcWv3lL355ubcuS+oev/dtaPy+A+H+yE+dP/QWU36b8
MOWxKf9Mc2y1nL82H07XJW6f6gha3SFtncUpf6d0oojzpzoa8flO1QdJH4y4
euL8qb7pFOevnS/g1Lx18tfWhYn/pzn1FIfq1xSH+H+tP9md0hUknkHL7Wv1
LbV24mS0cwG0HJGWa/K0nbgpp/oInOK7tHZPzwvQcvKe5v+J09PeH0/z/xRn
SOprYWI+V6lmN6ccr238N4wruiQq/voCiJ/UcptaHtgpjtfTXO7/eh8B2c8v
TNHwTZhbIi7n2drf7Ke2ujf4JfRj/6tNViXJtNgtF0/Mu3HZvE+Wb+7YZUBr
1v93iv//1vogvjX7/0q/jDaOts/IKW7f088fp+J7eg6LUzr/2rkz2vhO9bU5
1YcYXzw/+dO5gOJo+Xwt/6+No+X/neLwtXMBtH3fTvH8WjudW7XnXOLbSQdA
y+E7xfNr/bW6AcTtk95+pcRL5s0Z7JZ3qxe2TPnGlrDaMSnWxXK+hfIqlP+h
OJTvonwU5d8oj0T5vXdnsg4K6O2WBiWu5Dx8wZaWXxNUPz+T7cTJE4dP+Uay
Ux/BpKK3O/9u4gcPzNsi4ogtY+1GqRt2ZJ6f1kN6/uSvzd+SDj/Zif8nnp/4
fJoLQPlzypNr9XPITvl8rd4+8fnXiractqqlW4p43bxxYJL5nR/I2KFBNM8L
oPnIxPPTeshO9RSqy5A/1X20dSiyU11sfePolpkC3TK5Ra/dH+vaMvqG78Yx
pbhe1iTHqIrRVd3S/9zTBuVL2TJr/o0ke95y/Y7spD+m9ae6JOnkUx2WOH+q
52rn2pOd4lCdmnT1SX+PuH2q1xO33yrHsGkfzH7ohmvHxwnHLVncIva7GRdZ
t5+4gpDvQhpcMfvCmEprex0/ZUnvE0/TfL4RI1tqFPvUN7u5brct2ROts+Rp
WI3knSfruX3SS0zVNVEFMXG6he0+n2WjJVU2L9/bezbHIc6f4hPPT3w+6V4S
x0K6nd1Tbr2V0eyTDr95/njHL5ZsqNO+6vQfWc+/ytVmeUO8zPeV6mPjQW0s
mVW+98mbx5jz0eqFEm9P3BHp6o9pncInlfEvs27Xzi9lLUm0tfOuiG7MNWV5
8nJf9GdbFi081C+0mPndRqerPK0Rc1PEWRFXTzw/cVzEfSG3Bjw88fPE0ZEe
vlYnnzhA4gYTLD/fuLrZ73bYn/hUv9Muaf972L/Xq7JePV1Xy/OvjZ2aNPyO
2RfW/anPXHM+b5Lq4aWoHHxd4u2J26Q4xJESL0p8KcUhfX6y5y/y5k7xP21p
97rqoOF9/rv/S6tKc9YJJw6f+PlCW2JS/WriFLgxutv8Ti4Z9UPC05MrMA9M
/LbWn66r5eSJoyZ+nrho4s9pPQdLFenlu9eWbvt8azcy5+0MP8xK/271I7mw
9oczqfaYfYb1cxa/fC65fuJoUt9FzKvTfRv6tWvBsmadDWbUSzyrjvkeCyQc
k+xf/XWpL4D49mwdJmWNMvczc41x1cMquaR4SIrmtW7xdQde97u308SZs86r
a6GiLumyu9efxXYy307Xpfsf8CDDll27bMnTtEeCtDld8sv6tO+eTtd/Llr/
6cYDAhOZ82HkShlVtppL6i1t2rllzCMZOS4oaJH53rMMnPx2YxWXTJ/UNVGj
R/r7rO1rIDvFod8PrUfbb5Jj0vHOdc1z47Lf8QfvglwScD/CK2d+/XwK+t/R
c4mee8TbUx8B9Wdp+wioD4veL9QvRu8d+lzaOGSn9y9x+DRfgPrpqB+B9gPE
59N+SWtvFxlYepjZj2Ucs7/vZ9slPXsOv5BrLX9e2k9SXyf1C5Cd9qXjb36p
H2L2t19nxK31LmpJztRR5Z7X4301rZP222R/+PHizCr/2pLg4LugEv6WjMif
J+ZVM547IN51BwxO5pa9Y7ckPNrSksl3vjtQfv9TeR6RyKuA8Z8ycahrR3VL
Vr7Nniv9ROb8JyasGP7KnCMiB5T8aVwdc24a197+Y8FTnGtGdjoHEc9Pcagv
gM6J1MdN50HtvDk6t1IfwbF0E3IuMef3Kg+elMh1zJKGC5cntKJj8FxP53c6
75N92OYVUQcKmvvvlf9z9RuWzJ3/IDB7cp4XQHoCpEtA+RPypz4CmpNYZv0/
yw6UdkuaqcXWLUlqS8JjEy6nDOU8EtmpX0A7L0Cr509zLanv4E7RptfPmfUs
yL924neZzPttVP7gfOufSZ2hdY7F/NcvkLjH4f25bel+4u5f8089kxVx834s
U80tmf9d/vep0uZ5s+l018MfOY9H/QLkr50LQP0CFIfmCJBeyvb3/178VM8t
aXPH1hzV3pbVG/M8WtaF+whIj4X8KQ+szRuTv5bnp7x3t3lZR3mbOBLol3bF
EFser+9a6NxKzvNTfp7slOfXzvklf7ou+VP9heo4NDeZ6lla/X9t/UvL/9M8
bqo/FtldbvnJXm55mnpxqRRmf11r3ctF3aY+l2dTmxSsFuKWqI3BVb/es2VL
py8Dxu3m62r7ArTzBagOq63zUl+Ats6rXY/2umTX6t2Rnfh/bb1eOy+AeAzi
IrT8BnEjWh6GeBst/6/lf4gjIq5Jyy+RHml89Qs4Nb/AKd1+ikPrcUrnluxa
Pt8pTs8pPWFP9wU4xTFq7VqukjhSbb9AfOlpe1pn+1vjwJ3ijakvYHzQ634z
lrglb60am9qY5/GkU92GXOzBnP/koNCBO1e4pff67pNSLnRLf9/9ayLmxp/+
/7c2FyC+ePv4mkfgaf78W5sz4unv3dP+TvUdkJ3ix9dcG6f2Y9r9IfWfelrn
36l5YXSO0NrpfKT113L45K/ty3aKzyc7nVu1nL+274DsWq6e+gKoT1/bF6Dt
OyBdAsoDEM+vzWM4lW/R8vxavQvKp1HejHh+0uugPB7lIYnbp3wj5S0p/0n5
TNI/0c4FuBYaM360iXNhUqZzdfbaEtR59ZvldVnXhfK6xOFTHwHF0erMaPVt
nMrPU56cuH0t/0/XHbi/Uv7Ozc17/f2DsIpjbfG9eeJZmb163X7qC6D6CM1f
Tv6qXO/NZp/hlaBNozU9zP/oZUii1OO4LkNxtDr/Wt1+qpcRz0/+2rqett5H
9UeyU92TeH7Si6M4VM+lejHFJ/6f6tFUv6Y6O/H8/Y8OT3AhvzkXnH11YOgZ
Swbmrue99FEM9gWQP/EApDdI+oTEORDPQDqKpLsYPDBzyu+yu+VI2X8WDllj
Sf5xLTa0+SVGklc++eJgRrds2DbAf/dMS8pV8EoS9hPHJ56f9Pwb5duTubzx
37bq3eDBoZbcuh1c1juvnkshDl/LyWh1+InbJw6fOCXikchOcXwL7E904r15
Dub0r185lyUZemVMc9OP/Yl3Ih1X8tfquFK/AHFrpLdPvL1WV79+/5gqmx/Y
kvTZwTqfolzic3p8+/s/MadH1yXenvg94g+JJySOkbjE5dWCZuww63kbeupm
2nUuKVwxZtF6m7lK4vy1evvE288b7Dpd+6wt2y4m3lR4uEs+f2i+ZfsgvU41
8fnE3xIH6xRvr9VjJ3/ieMmu1UUnblnLRRPvreXn+7Uqva3xQVtO/RE9IJU5
zwc2T1oj5uwjObKxyrns5rplrh6N3VPMJQX+alWo7N5Hsmvm57iqO2y5a6/f
ez6jS17KrzevDnokK72zzGmz05aV+xs8e5fVJUVnBMesHftITn+939Dvd1uy
50k8ed0PLvn99cnopD3Zrl3/0a51QjOb++nTNVX5XuYcXsQvsvS1oxyf1knx
wwfHZBy61ZYscedbDEvmEq+DXbdOasDx0+1rvuKhWf/sEQl2pP/RJcmXp83u
u+n/hc9X3h9aj7YfoXj5xyXObzPn2Cmx/WandEnbaxkjT7VhO8XX+mv7IMhO
95PiUx+E9r5R34R27gY9J+m5Tdw+xSG7dr6Jti+M/On9Qu9rmgtA7196v1Pf
IvX9kT1oYQrXa7PfaBE+5Hz4RWN//yB77bbcF5Bs2tusRZ+Y+/+mdLKKV10y
Mn+hH4N68L7lwN67hU4+NvuQU2PGb7vskkNpKp5p3IX9qS+S9l2Zr7dM/cHs
D1NPK1mo0ieXnD6dc9miKL4/tP/UzimgfSbtY6kvlfpktftqmhdA8clOfQE0
10BrpzllZKd5AVo7zVlr9dfTuTnNuTWg79Ck/8yzJOHWNv0rNI3BPm46n1If
gbYv3mdn52LJfd0yrODOV1nPWzKrQVjBzXHcd6CdI0D5CuL2yZ/yISV+3te0
bFG3NP7N5RXw3JK3jdy5Spfh/AnlYW4kyzSrbgm3XKvSKSbigyVHk8/eXK89
52eoL4Ds2rkAlI+iPgLyd2oOJnH+4Yn7dK5b2fx+/ugz70MBW4qVLRFQ6TL7
a+cIaDl/ikN50XULjq/xruWWladzdK0VaMuQ0ceW3ynEOiqUd6U+AoqjzfdS
XpryzHsf51v8tJFbtrf1nhLY15ZjPvvS+kznvgCaR0D+Pyzq9WRuM/N8OHPj
Qf5RZj91rFeFottY/4fy+dp6BPUFaHWHUmUdtruYiXP68XK310RzvuyUdM+T
KPYnfSRtXwDVcagORXUu0qGiedla/l+r30X6Y1R/pHolcftU5/V0vVU7F4D8
SRcuvuYFaOfaa/l/+r7In65LduINiIsgDiE04l7lIWPcYh3bU3+d2U8t9a2Y
OW1Vtms5Fi1vo9XhJC5Iq/9PnJJWh98pbsopfy2Hr+0LcEo/39N6/hTfqT4I
pz6XUzrA35puP80XIH9tfKc4W/LX9hfEF+/6rXH+nuaEC189U+7iYrd8mti7
Wrh5n4SVe9wnouO3x/9/axx+fH1fTsXR/k+1ev5O6edr48TXdT39vTv1/NS+
Lyi+p9+D8aX/71TfqLYvlfbPtG93Ss/fqflixJ9reXundPjpHOdpfX7i82n9
2nlzTvWt03mW5iw4pcOvncdHfQRafQDKJ2jtlCfR5pEor0LzLikO5ce0uv2k
yzGveYLUH3q45fc8d25WjrIl0mf72b3DmNunOHRdLedPfD7lP6nvQDsXVZt3
Jd1+4vZJt1/L+dN8W/KnvLQ2f37vyuQkU9q6ZfelVr0rLLLl8fS04f3+ZT6f
OHzKn5M/xad1Uh2EeH6qj5Cd4py+/8/8a/Xd4jPo9p79HW0ZlCWXnaov13HI
/0i5k96vAt2yYH27/OUa2lK/Vv5ddkWuH1E9iOJo62hkzxW9cMLOam6ZXuPk
qJVlbbkUNLL3zK9cp6O54Z7WK6P6afT9l48SF3fLpDnrOyV5aUnojWLuR7VY
V1+r5086dVQvpro2+VN80usjnp84fKf4/+7tK1+Oy+mWDoN8b1TbZZnvy3X1
1gbmDUifkHh+4hm0+orEaXyM6/z5RQpznso2OPWuHpZY4enmNX3COvxkpzik
t/8qsOT4FMnM+73RP6NLtrDk1OnMQSV3P5Wj7xueeWnsP576e8OiIEuSz9h3
JHkk8/xaXc3tG91XCnyxxdv/6qTwUpZExh6rf6Yd8z9af7KnrfxH5WfvbPkh
utKdr9ktqfk583e9crGev5bnJz4qV/l55W+8sWXsoy8pBvxgyZt/xj0ISsS6
rMRNEQ+m5dCI29fGJ46O/L8+PLki8L4twwrtHXLwuEtaNCv2KiDgiWzsOabM
x5u2BPqHdti6zSUhfWu2+iHJE7nfdFnHycZ+P9VPgz9vcUmHjGW3rf/6WFYd
q3cow1VbjnZLeK7IMpcELq2b8+XfbI8L67JpjLF3m7+/yYHlLkn+/7B35l81
/dH/p0gqyZApZKqMkTGJnSlFiDKGvEVmZShDUihlzJBZSMgYkiKEpDJkehN6
k0qD7j3nmEmR7+v9Bzw/a+21bl/en/X5da+99nndc+895/Xa+7GfO7ZnYMkz
rLeM7Fz9fMTbI24T2RGfj+zcOIirf3bgsW1Gmkz3u/Xebz1dTTv6OD7dOSif
Ors2CF0iPldMVNk3Yx81ReaV/YqenQ+5WWTn8vaIB0b9CCgOV3cd9Rcg/hzZ
0XXRfUBxEDfuea5KtznxYp/9bVjOBjNxn4P09dP2Yc5/kt6TxDXnxP+9/cNh
BnXU9CPW6PHROW+o9bbzF4tPyFQ7adYrw1IVddcxCT7a7n/gsQHfjuJszojf
u/m4TJtbjbj19bM4ZxbP8vFs+oYO094yX3FuuT/2ZPj99yo6HBExY0cdHAd9
XwnaRq49xHksRr/f2O5N1FSpdOKHeiFv6FThXZ8Jp8XzqmVb8+Haarozb1dk
fP83dDGpoU5ncT7csWfTseJmatIZc/NH/Gbsj+7ntbFnn/Y7JVP4mKAv5r9U
tK7F3fBCa/y9oPuJPi+6PwnnAtwmRstksLHq1KOSiqaOeOiWqvuGzkx4/WLE
GZnM+95MvaCnphetPS5+HY1/P2j96H5y+ynQfUP3Aflz+ylQ3wHqE0G/K27f
EPpc3Och8kecP7ePAD0/x/g/2z44XaZ+/h72tWeqqZFcljXdCb9fuH1n6H2K
5vug9zLqI0B9f2hfMfJ9lrehuO6DjK+9G1wT99+i6E3r9ngeEJovELM5MdA/
Tyadeik/a91T09Lsl/rFQ/lzB9C8ADR3Ce3rUL9AarDTuw5iv3rAxy52m7Y4
L4zIiHfMxn0EaH+L9sNzDU606fdFJrPaCZt/1hb7f/15/f7SKaQeLdaVxwn7
xm4f/c7UleiWh7/6th7etyNuH+3nUZ8s6hdA10X+6HyE+pfROQid49A5EfUX
DJ95ahrVUiitzslWN5ZL9CigrJ1fwyL66uV9b5OhOEd37Wmyc4FED61jDPR/
FdL24REbrtZQ6L6O1YxAL3GOa+7qrvWtkN1vjuzo3O2eUGO8njhHPzt2bFBy
pERNW3yIuLyUf05H+QTUR8CdC4DyG0hvwXx8+PF37RT69ckqaE+uRHGmYVPu
mb4ly8q3Wj4V/iFJZ41NPkuU9X7tXmk47gsIKa10NbiLQoERLUwHlkuU3eNZ
4oRZ/LmNKO+E9CiQHc2v5OpXIDt37gCyo7wfytdFD+hyuq+NQj8dcr0T6ov3
xt9dq288hfOKqF8AzSM4o/awsCCFgutM1rJuK1OlIx37nX75FuYzkf4J6hdA
dq5OC7cvAPlz+X8u5490/pGODcrno7z6dXv31NTRCjWLL5y5fLVM75wajMpO
wXl+pC+E/FEdBNVZUP3CN2eZV+EEhZxfmXU5uEcmqyFu+wwr8/WaUD0I9Qsg
XSnE/6O6G7d+h/T/UT0R1Q2Rzhjy37G899jl3uK9UK350kNin5UeZh8YdgP3
C6A4qI8A1WGRHcVBdWTkj+rL3LkAyB/1BSB+njsvANXTUX2fy/8jO1eHEHEU
iHPg6ihyeRLEq3D5HMTza6qPQFO8PbfvQFP8/+/qI+By8ui6muLbuevhzh2o
aJ1eTen5c+0VPUegouMgu6b6AiqaE/5d/n/adbn2zJGHqtTbo9CjlK0vnoj3
yf5Tf02dPx7z/8iuKf6/ovXw/7R+DU2tk8vta4p7/6/w879rroGm7pum5rCg
3wl3vkxFz7XR1DwjTc2NQrw9Nw7a3yL+nzsnC50LNMX5o3MKihPqYHRp/CqF
fDZ2e23RWqGbJd2dO83nn4PQOQt9LuSP+HZuXwDyR5x/zPwHqe3FdXWnR3Ro
1VghW+0e7d6PwJ8XrROdTxE/j9aJ/JFdU9w+l+dH+QcUh5sf0JS+AVf/n2vn
6l1oivNHcRD/j/wRt8/l+TXVF4Dynygfi3h+lF9Fui7IH+Vv0XoQb4/y0sgf
8f8oT97Qbq/74nEKNdg+duHRjTK93zZt0bDXWA8Hcfhcnp/bL/AwxNzoqjjH
Hu3t5mCzSPxOihuZW0Zg3SEu54/sFw9YOuWOEPsr9fTnZd4y3fZr0jgpHM9r
Rpw/qtcgu6bmXCN7wdPVI+P6iHW+b1V/TWvxvTs12z3gOb8eh/h8VI/j6p6h
eiiqwyKeP/SCnlegiDOjvZdXSWXxvA23Tf2xkD//XVM6dVzdPMTnI3tAZbvB
qc3Fvs11+u6ul8X+PmmYpL6M6/WnB3Qsmyv2MZ6epxtrRUtUGD5AzyME6/l7
nc8eVSb2BwOvzfTtskOihybjlp10w9w+4hOQP9Ln19oZ7ptppFDzgo8HuvpJ
VGdWjbsLjTH/b70yLtJD+F+6kRC3aqlE2rXLm+vXwnbE7SNupFPWaosVwt/q
m3VLrekSvbTTLlblYB1+FAfp4SPOH/EweaWPNtr9lKnS5W/jOltJtNSsRdFH
V6zzj3h+n/NZURalMp1+2a3FCjPxuV7O8FvZHfM5dDtxyR7hb1xpfo1OFuK+
dV3SSmVTCLkjxNsjHgnp8COe/05VO9PNwn+Gm9+Rs9/VpBNrZbs1Bevtc/X5
Ed8VZthe3qySqVTnH7sdKjW1OvJspmNEAeToYo1izr4W9odl5e8tk9W0vU/f
LVZdC6BOL+LWkD/SAUa6+khnGPF+3fxGPS4T9rmhtGPpFjWddNl6PuAC1uFH
cRC3j3SbEW+JeEgUB3GY6zISh05Nk6l1teCGp6ap6Xlrt0Wb+2O9emRHPD/i
S1FfAOL/ke494l3RdX1/TWvTQ6x/2AYn7U2Dxf00r+xf7SfW90Y8sKb08xFX
zO0X4PojvprL8yOuHnHgoeZrmp88LJPu+MddfPNUlNTA29ZeyYNxEGd+zPti
renivLGm6pbgt2UqSozLWOfbCXPsiDNHvH0zaVWfKuKcs+6TesimIhUZdWvm
tKYsD64HXRfdB3RdLoeP7ifq40DrR/d/365ZK7eIc6P9pvbaw7JVtOLeoY6+
b/Lg/UHrRHZuX8PZ+sXrnc7KZPiwZv2ZhmrKCU6/uWMytqM4erXMzH6K6+qc
WdlsWwM15d8zfqPjh/tfUL8Gd+4Amu+AngPouuh/jbh99HxAz230vEXvEcTt
rzi6I6qx8M8cfTfccKJ4738ru2DRIZ9Wma/7e4W47kFbndB2LmqKHTO5l3cd
3BfAnUeA+gKQHc21Qf0Cgx1PfG2dJdMg7SWndp4S93+0dEL3B38/gPoIUL8A
2s+gfRHXjvoL0DyC+B7q0ilFMm3K6Re2NVtNB848G1B9Be7rRHbE/6N9Jton
I3+0f0b9BX+f8t7t80mmD2al3a0MJOq4ur1P7OcCOJ8L9QW0zk2OS/ounjMx
/hEfWkpkkras0bLO4jwV+snysDiPhC35Ybmgu0R9d/m47JnC70dG5yY0v4w7
dwDF33hsTu3nugrZ28Zm/pog0XDnceZ5qYW058HmK6b/niul2W4R0yTauvJi
/uBXuL8AzYlDdtQvgM7F6HyN/FFfAJoLkFw7yHRvS4Xscgs6N0sW92Hn/spS
RhFdULv7uDRXSOnUPmbVJYkMPKn/6gR+vqJtVsiLEW0Uuv1izuKEZxI9DPhU
VFcH51WQfgLKzyB/lBdCcVB+CeWjUB4M6fyjfBrKm3HjIG4f5f12Okw559xb
/B46N+tn31K8V7PutY+4g+d1cueEov4CxPmjfgGUF0X5VXl53L3d/RU6mhh1
TKeXTPWbmjyeqot5fuSP8sZaQ6p/SBVxAru9TGo1WnzeZj635WHYH+WrUT4Z
8fyoLwDFQflw1EeA8vNoDi/i9rl2NP+XO18A1UEQz4/qMqhOhOxIzwrpSiH/
JtOfHy8V/plL99XSE+en0io/LMzb8PWyuPO+Ud0Q1SWRvhl3vjni4VFdFdVn
uXr73D4Cbn1ZU3MNUL0b9S9AnTqm/j/6vMgfxUc6h9y5ACgOl/9H/AbiZLjc
C1dvE3E7iFNCcRC/pCk9VWT/Xdflzing6s1qao4A4ug0pduvKR6+orn337We
irajuQDc+8PlRblc6O/igf/ruvEVvX7E/yOd/z+N///f+v1qam7F7+LbNcWx
/2l9NH/aerj3mfte4/YLVDTnz/XXFP9f0f2taB/L7edF+3munXu+QHYub4/8
NWVHn0tT8RH/jz4vd44A8kccvqb0/NE5lNsvgOIjO+L80XW5OgPcuYcoPjdv
w83PoDwS0sdAdpRn4/YLoPzea4sGP/+aqdDYEdvd796WKaDr/g7X/DCfj+I8
7/Wh6+Jp4n1m7NG0PFGmydd1K9EonIdEnD9Xnx9x+Mgf8flcnh/puiA+H+WN
uXlmxPmjvDeyI24f5e2RP8rDo/m8qE6hKW4f1QvQdbk6S6hew9WDQnauPj+a
u23/dfTWYLG/ada0w5197cTvcOoy+6E5WB8M1fWQP1c3zKZ1cUbjLgq9mDdr
z8UfEjVpUTxulCeuhyLdM8TnBxpmfd4j7Dl/vX+1+J1E12723fiyP67Povoy
0qlD9WKkR4fq4MjeaIN5wRpTsW8c4OUaHytR0KufPk+O4H4BVJdHenqTF9Q3
qNpYoWs9vuz0OSKRWcDo426rcRzkP8bo1etW9RQant0mvm+YRCXOX6fudSyi
h/bnkq7UUsjW7dG9PSskGmMZYzWkKeYZUL8AijPdIOYfY7EvufpZlR+7WqLj
gyf1Xd8O+yM9xrFJTkWDqyt02l2+cW6SRO7HZjwYfJfP4SOeH9kRx4LiIz4f
xUf6+UifE/H8SA9/2rSlZya8F9cdZP1reSWJwmwWVu+bWQCvi/gipP+PeH7E
7SM70nFFvBbSd0U8GNLVR3wX0tvn8mxIbx/5I76Oywdu/PxtZ9F9mQrV6Qk1
V6kpZ/cHixkbMR+IuH3ESSIOH/kjThJdF3GYSGf+QUlkcpHY19rPTjK46Kom
77nD9i2uj/XtkR1xpFw9amRHHCy3LwBxv1xdccT5Iw65k01+5wdnZNoTWjwv
zEBNE54ZJ6W6YTvSG0d2FAdx5pBj1xueu/iQTEHJax6bZamoT+DTFkefYx6e
a0fxkT36Qoz7HLHO/b4DunUT59jYMTMCMs0xt99g4MiUpuLcotVmbmKNp+Jc
6mFWx/Mujn/AcEXBmiMy1Tt1KypOnGM3rJlrH/81D/YdIA4f8fPIH/UFIH4+
2qPp9K3ivFT2rVrfI2kqqn8mqzj4GP5c6P6j+CgOup/cfgp03dLkm506H5fp
a8Ogn1s+qWhn22bzUxvx+xFQXwPy584XGP9mh7e2+B1+G7Th7LGvKvrYd1nT
By34/y90334WV/K7cFamC+Vpe7/UVFPk3vhW+6e+oSnr0lRvxToDauv3a1Nd
TQ3q+Ix5NxI/D9H6UZ8C6vNCfQQoDnr+o/cL4vy57ynufAHu3AHE+aP+PrTP
QXOCnp+aUxT5VKax/VPz/PaqqecAW9/QB7gvAPUjcPsLkB3tA9HcJbSfRP2h
aB4B2k8i/X9kR30BaL+N9u2ob5c7p2BVVvlQrx8y/drw7qiJpUSmhuk9VU78
8wKyI54fzTVA5z7UT438yWTI/EXVFEpYcbry9TEShbyqmmhzCc8vQOdiNC+A
e45Gc/TG3i3cYlpfIeu5vjpftkpUOcbNu5cL9q9d8GVWZCOFOi17n9ztoEQT
DbR7x/ngvATSE0D8P9I3QPGRDsPm4ZF9trRTyLN46pVuOeL7nTxgUvvGWLcB
5XO4cx5fVKu3aUhnhZ7ZTSmK/C7Rdb2wU06TcJ4KxUf5LmRHeTOuHeX3+gw3
b3DQRqGdLjHWjRvKZLEtoEaHs5jP584X4M4P3bc0IM3OTiGH11W7TLaUye7D
j2H+RdjOnYuK9FhQnGMjMsbUc1AoZPSsC6VDZFr+wuKEf1e+rgvKA6P889mS
n4/KnBQyal5s7zdJpqgTLd5ETC2m1ovSy3cNUqhOzQE1mg+W6Xtbn8OnO+L8
9pTZLzvtEvaVHvnze40T78keD3y/jsbzCLj5djQvAPULzOs5+EulsQql146O
NA2VSX/ZZA/lIa47oLoGWg/i/FFfAKq/pMthdqfcFDoWOK3sx3ZxTmpaZ1P5
52JYD0J2rj4V4vaRLhbyR/bJVZuMfj1ToXu7Llc7clcm7TfOXcIC8bwAxPOb
GVZvlTNNoUkDTKLWXZGpeebXyfbjsP+MU0MfpsxTyNXDZrdZtkxt4obMOXMW
109RfRP1C6D57Nx6LuL2UT0a2VE9Gq2n24RZDU56KeT1okHq+lyZ5i2RHq+5
hP3Rdbl9B4jP15T+HvLn2pEOIeIHAiNf9/HxV0hKjh8abSyecxa29Y364n4B
bh8B4kC4+pyIe0FxEI+E4mhK71RTXJam7JrS+dcUV8bl/zXFw/9pcwQ0xfP/
aX0KmoqjKX/Ef3Lt3P6C/woP/F+x/2n8/5/2vfxXflcVrWOvqXkff1qfwu+K
X9H3h2vncvia6nfT1PtXU/r/qH+Tu//k7mO5fbXcfTuKz+0L5urbozhcfXsU
H9nRuYk7XwDZ0XW5fD7XnzsHAX1f3HkBXD1/xO0j/h/ZuedulAfQVH4A5W1Q
vkVTev4of4J0LTSl/4/ycojn53L+iOdHev5cbh/FR7w9ynMivRRkR3w+sqP1
oLwx0ttH3D7KSyN/pM+P1oP8uXlyxPmj/DyXw0f6QqgOovex5+xTYt+gW8nN
+cgMmY5+8NIyDMB1DVQHQfUXVE9BdRxUD0JxkH4Uqh8hPX9U/0I6/8gf1Qe5
ev5Itx/poaH56SgO8kf1WVT/5er5I3+urh2qsyP74vE1H+Y0Vihj7dtqccck
+iq5nL+7vogm9C39UrehQtXW14x22yOR0QzzED9PzAO4J9QYryfiPzt2bFBy
pERNW3yIuLwU6/wj3h5xCO7T/P/qZKhQ17ZzXDrPl2j1Ug/d2WWFkM8fPvPU
NBL2tDonW91YLtGjgLJ2fg2L6KNDl1X61RQycv6yvMtoiVLT6o/rcgFzHei6
F0eYOhtoKxRV5tqg4SCJ8hOvrlFtxPw84vCtO7Y6vlbEqd/f7/pHB4lmzPTe
kLi1kLKXZU/M/ldn8ukVT+NeEk28dfWvE/OwTj7iVbj+iLdHOpxc/U/E/9d/
Psbwu9gPGa7r0rZ3mZrS0kwjdqcX0MQkh26Lxb7H2P/S3B+ymmbOXPKw2VHM
LyFuCnFKKA7i/JHeftmc2F4u2eI9YdD0qesVNdnvmfpPSasCGng7PjX1pUz+
TXpfWhavppIvIWbXjQsgD9a7xRqn3GcyfRmZZFEapabHrTZKBwryqeTr/mcT
RZxMJairEqemHjm7Uy7WKoD6t4ifR/r8iItD+vyIh8+pXGPm6QyxPwjTDZzj
r6aUOccbjl2JOUDE/yPOEOkqN9dJ2Hb6hkz7Dcuf1HVWk6udzqbp+vlQDx/x
hIi35+r2Iz18Lj+PuFPkz+XnEe+KuHrEzSLd+0l6TxLXnBP/r/YPhxnUUdOP
WKPHR+fg+Gj9yI64X65+vout59cmR2Ty9q9h2jpfRfe9AwpiPmKuG3HUiGNH
XD3iwIddWZB6WVz36M7H7fQV4W9kMtnT4A0Z7W8+uOc+mZZNUlpvTFZR6ta2
WQP3Yq4ecewoDvJf8rxVh5w9MpWkPDHyEefJ+b7L7lTdhP0Rx478wz/0rHZq
vzg/3Dw9P+OuisaWRX8ddR77fzTZFu90WKZ5w6vOqZWrIu9xZtZHVZpbJ7o/
yI7Wj+woju639w9cdsr0cZvXToOzKjpwo2Ok2Wz+5+LeH+7nQv8LtB7UX4Cu
G3k7ZOfKozKV29T+PL1YRTvePB4xuhL+vyMOH/WDcOdlIN6eO3+E23+Enrez
rEqm3j8vU7VXa/8+bqKmPvlem2uu5s8xQe8R9F5D72Vkd848ajLtpkyXY/Pj
toxW01eTyocGNcb8P3ovo/1D+iT9T5l3ZXKMSb+2zFdNSqR9FQcvvK94P3ze
xCVifzWslU7U3ENqqlXzwPpdubjvAHH1aB+F+gXQ/pDbF4DiIM4f+XP3z4kJ
2W1v5Yv9Yar/qjNP1HSlpu2dEVNxnyzab6PzBZpTgPqLUX8Bmi+Arrusy/2/
14pzzeJkb+O9JhKV2GZUutOYfw5Cc9PQOQudH9E5Ec19Q3EGOM0ImaqnkFe7
bR9fTJFo3+duLxtl4nkByI7iIJ1/ZEd5AzRHwK51gYmjsPfb0N1ee4NEbd6U
jG/XF+sJoDwG4vxDjnmnnDRX6FXTwrYXMiTqH+ZoZiAVwTwP6iNAvD3SeQhw
edjvoKVCJY+jNqaoJbro+XKlrQ3W/0fzKJEd9QWg/BjKg3F1M1AclCdEcwQQ
n4+ui+YLoDhojsAu7TkeQ/ootPjGnK3fzWXq2KOzde8nOA6aC8Dl/5F/adRz
31xhL5k1scPh/jKNH75sc0ZTHIeb7+XqxoxPORkfK+J83zUtJ9FepjjPJ70z
zYvpS8sC+wAHhSyDW9iEDJWp9ztj/WBrHAfl1VE+H+XtuXUBrh3FR/UObr+A
b84yr8IJCjm/MutyUOzHrYa47TOsrILzmpGOE+L5NaXzj+piyI7qhqiuh+yI
80d1TKQbhuqkHS703H9rlkKFhnu66j8Q+7XoD7s91+J6KFfPnzufXVP6b6i+
zNWj484j4M4R4PL/S0pjUsKE/9SSHlfMxX7Hd3Tf7HdGauqtvXfrZnHdb1E7
xxiIfWK4Y5F+dDGOj/oXNMX/Ix6Ayz8groNr1xRHxO0LQNwR4qC4fQRcvf0/
rV9AU3bE1aP1cDlzdF1Ncfhc//8KP1/Rusq/63OhdWpqjgDiVLnzAira/7+u
J4/sq8Z9mrdhr0ItBw046Sae62tSPX0ezcCc//9W/f//yvf+u/4Xf9r/RVNc
fUXPJdFUPwW6rqb6s/40zv937Ze48dG+l9v3yp3Phfh55M/tC+by+Sg+dz1c
Dh/5c+epcbl67no0xe0j3h59X1zOn8v/c+3o/Mvl/LlzAFFegjt/ENlR/gfl
SVBeCOWvkN4FsnN1/lEeD+l7IP4fcfgoX8fV80f+XB1+lF9FcRDPj+Igf6T3
guwoPuLzkR3lpZGu/nV799RUYW8WXzhz+WqZ3jk1GJWdguM8DDE3uire30d7
uznYLJJpT3Ejc8sIPueP7IjzR+vx3NrQz0TYyaG10QEfmfKPTWt7/yCuL3D1
/Ln8P7fOgupEB0/se9VJ7Fd+rVe3XNZTptG6HeZPrFJMI5v42Wb0Vcj7fuEw
m64ybdr+okr8V8znD/YdnFwk9h9vtWdcvdRcxE/Jvrs9Fde5uDpgSL+Ly/l3
P/YlIrGbQjXXdozeqyNT5eSgJwaBmM9H9dBbPW/MbNpOofJbbR6tzpZonG63
CzfrYzuq817duvmdtXiv+5adIO17EnXpYbM8qgjrxaE6NdLtR/Vurm6/wwPj
HZZin3Fn9IVnq/dL5Bz3aduQ+UV0JKI8MFS817P3Wq5fGS7R9ZuOj/qNwfV3
xPMjfgDV/bV2hvtmiv1K84KPB7r6SVRnVo27C40xJ8DV50c6iohnQHak06iK
1NI11xLvr2BfdWx/iQ5+bdysTjDm/5HePuLzUZzMv0+/KRH+MXp9noa3Ft/v
5+TW6/oU0v32/jPrfJXJwu5a/7r1hH/L9HczDfn6mUiHU1P8POJ8EHeE7Fxd
U8RBIf1YxGUhHgzpwVaz9mzu+lymCb7fa586oqa85fu266qwfizi0JAdcWjI
3uFJq7H17ov96NXrVb6Lc13wqp3L3IMxj4f4f6QnbNbh86tOYv838VPfhUvE
OWfSuX19aVQ+NVlz02NIilhP65u538Q5xDonUtfUDPcRIDvSK+b2CyCek6tj
j7jKBc9bvz4v7Jujdae1tVTT1Auzbnc8j/25eviI8zxbv3i901mZDB/WrD/T
UJyXgtNv7pj8hvRqmZn9FHF0zqxstq2BmvLvGb/R8cP60ui6SFcc6WwjO+L/
UXyu3jji+ZE/4pMDA0ZF3zogU2CYy6EvD1S0a5CPtnkS5q5RHHQfkD+ye1t9
ji0V5wHv0lEBn0+oaPCRgC0FE/n8eT+lipbLXpnc39b8YX5NRSvvr104byu+
LpdjP3BFlk7tkmlhh7VnWonz6odXr89OW4L5dhQf3f/NfuZR8eK6ypG6jzxT
VOTY99Vr44M4Dve+ob4AtH5k32l8dUHaNpnUU/SaHj6kojsGBYsHOuTRhsHV
N6bulqn7d8scp0sqsmp7+mq31fh7QfczKOp57dxwsa+wPDvs3lEV6Y2LDTJ2
wZw/Wg+Kg+zovtkMehIyd4c4dzXZMuvoKRWN/7nJZtgU/DsZvL3bcuuDMr2N
3bQx+pGKjh0IOrUpGfujvgPu/wj1EaDnEuLzUXy0TtRvhZ5v6LmBns+ovwDF
Qe9TZEf9DojzR3bj11uLp12TaeikAc6LB4n3V83oB+Wf8XsczbXp7NogdMld
sR+OKvtm7KOmyLyyX9Gz8bwh1J+I9j+oLxL1XaLrojhon4b6QNG+FM1p4vYX
oH01dx4B2uejcwGctxUQGpr9SaYdrrGXr9aQSN7VKPNSCfav9N59cBNFpsrW
donl39T0fVyLbW2u47kD3HkErXOT45K+i31UjH/Eh5YSmaQta7SsM+4XQPx/
x4zi5cd/yhRdfCY7qbNENr2MHErHYn9u/zg6/9plurb00lXoQI3SEQvdJNpk
M/tWVjL/XBzpe6N7VXF+N01QSU2WSBQ/8nyT2TXwud56ZVykh7BfupEQt2qp
RNq1y5vr18LnfZR/qDFNqxc1Ucgz/MKDBicksju1P2F2GPZHeQ+UJ0muHWS6
t6VCdrkFnZslSzR85/7KUgaeO4B0GFC/AJoLifQfLCvfavm0k0IhSWeNTT5L
lPV+7V5pOM6PhZRWuhrcRaHAiBamA8slyu7xLHHCLJwf43L+KI+H8nJI3wPx
/7kx9rpWwt9dP3dJCwOZCv9ZWzBn01s6EKHVZYKI77NiyuvuVcV7QMvm4Zzl
eP1c/X+0TpT/RHopSM8fzVdFfQfoumgeK+L8kT4MsqP5s4jzR9edpH5bqfsw
hRL8j69o6iH2ic9mfTjtzZ9HgOYCcOsCyD6rdo2T/sJe3dJD+8ps8butfudM
vRD+PGLUF4Ds3PoOtz7F7SNAcbh9AYjnR/U+5J+T1/zMhFniOZyTe2aF2K+t
2aLd0z0Yx0F1TxQH+aM56dw6LOLz0TwCLreP7GgeAZfPR3Vtbnxu3wGq7yP+
n6vjx+1H4PYFaEr/EMXh8iRczoer28mNo6l+AS6vxe0X0FR/QUVzaxVtR+vR
FA/P1f/ncokVredf0eup6PugKZ6Ty/9zeVfEqf4u3e8/jQPXlB3p//9v5f//
6zrzv+tzVbQuvab6IDTVT/S75gJw42uK5/9dc23QewrtT36Xbr+m9rfIH/Xb
cvfb3D7fitbP5/L/h9osG+Mm1tN7S800g3/1aBsWnyhwxHw7t0+B+3mRP5e3
R/HRuY/bp4DWg+bNoXVy+XxkR+dlZEccPorP1RNAeQZu3gPZEc+P8kIov4Ts
iNtH+S6unj83/4Z0/rl2xOcjnX/kj/RP0LxUlBdFcVC+FM115ernI3+kM8O1
I56fq6vD9Uf5drQebt4e1RHQ3GE0R5gbB3H7qN6B6iZcnShk59anUF0M1dH6
PWjooCX2MX/1LG7Xs6ZMAz692eqzA9fjkP7Yzq+PLvp2Ukg+/2Zo/EeJNlrR
Tient9R55UWXHpYKjTis1rVWSfTVWWnWrTuubyLeHtU9kd7a2CaL131vqdAL
dWxp0E2J9owurrrhEdbzR/am5z066gn74jbnPzZ8INGmYeFtTr3D9Wikz4/q
y4jDR3VwpOeP1oN4e65+IOLztw+P2HC1hkL3daxmBHpJ5Nvc1V3rWyE5+AdH
uAq7xfMlbz7NlShO37O89CPmGdB1EZ+POAqk/4/8UV8A4kAaFHy4mPFDpt07
r8wL7Ch+nxm1+6xzxrwH0r3k6vYjjoXLwyAdfsjtAM4H9REEXr9TcitHJvX8
V02231JTllbeN93eWD//aPFanV2vxL5qyMA5Wy6J+DXyHqc3KYB8PuL8UV8A
4qkQx4X4fBQH+X8rrtJh7X2ZnHLL3p0IVFN41tGW6Wux/i3i5BGHxo2DdIA1
pZOvKTviAxGvWPviqAN5CTKFLa0UW6edmvT2GzW2OIl1npEdcZXouoi3R7wo
4k4R/8nl8JEePuKf0TqRXjeKg/TqEQeL7Ii/RfERT454bGRHvDfitBF/jvhq
FAfx1SiOpnh1ZK/kfH3UvK0yzbr9vuqGCBUted91RtVemuPM8zKsklfukck9
sZqj0RUVmSd0TJ22DvPtaD3oe5yx7qa18RaZ3nZ8Ji/cpaJWT4LG3uqA7aFP
vrR+JO6b5z/bqfCcilp45x394oWvu3nehpLcTeJ8uGv9hpabVXS0l6qPWQMc
P6Sh5Jspvt8VTo7vOseoqHEd/72jPPPohXllh33i95P5LjQh7LiKygu6bhw4
HsdHvzcUH/0eLJudfWUmvpfguc8KdA+rqMG9jssLhuRR2PXGHy7vlUmnfnrg
+esq6pe/+InPDnzd7mk5Y/TF/Te0Hr14bbxKnNfbXqi6XHO/H/S/Rn0K6PO+
Gtpnq6k4/4c/uTfq0y0V6Y65a9fkMO5TQPELPs8zqHpIpsYHhhQtfK4iy9ap
S3s/wc83NI+A2+/A7atC/WLcOSxoHgGad4P619B7fJX5ur9XJMt00FYntJ2L
mmLHTO7lXQf3IbY9XVRjW6p4r71Y7rl9itif1KqcFtIL7x/QfgnND0L7JdRH
gOKj/R7aH6K5TmjuANr3on0pd+4A6gtAfbih08sWnCwQ7zXbCWeMn6up0pOX
ndrMFdeVOtkbivOF17DKxV6Smk64rPNqeIjfX4zOF6nBTu86iHPNAR+72G3a
EkkjMuIds/n9AmjeGTpnoXMcOq+hvm9uX8DZE8pT83KZTKwy1+zqKlFScfLQ
OxMLKbiy7a6P2golze8yMGCwRG0CJsk3duDzMjoXo/P4Vy/ve5sMFXrQtafJ
zgUSPbSOMdD/hc/paN4f6iNAeQ/UR4DyHsiO9Bm4fQReVb2GPW2lUFHvo7Nu
pko0O6Ww5o8XRTC/hOY8mo8PP/6unUK/PlkF7cmVKM40bMo9U6xrwZ0vwOXq
UT6NO0cA5Ru5cZCdq+ffZ7h5g4M2Cu10ibFu3FAmi20BNTqcxX0BaI4A0ldB
eVTkz+070NTcATRnlqtvc7bk56MyJ4WMmhfb+02SKepEizcRU/H8XJTnR/MC
kB31C6B6AXcuAKoLoDoCqo+gugyqK3F1pdBcAG5/AeL8uXO0UZ0O6Xchu6bq
mEjnH/H8SM8NxeH6c/X/NaU7h66L6tpcf1TvRjr8qC6P/Ll6/tz6PoqDdP4R
t8DtF0CcA+I6kD4k4l5QHMQLIc4EcU3oulw+6nf1BYS9s+tiJ9b5Y0yc9zGx
Lyi6bbXWOVJzcwQ0xeFz43P5Oq79d+nna0p/WFP8fEX3NVS0nn9Fc6Sa0qnm
6mD/V7jr/+P//8z786f1I/wuf03x9r9L519T94fbR1DR95P7fObOneHauXOC
uPsfTXH+XP6fu18taTOgXlGw2J8l7Rm7uZtC20+vXGoUjnl4pAPP9Uf7cLTP
15S+PXd+ATc+1x99LmTn8v+asqNzHOLzuf7ouoGRr/v4CH8pOX5otLFC+yxs
6xv15fetIzuX/0fnbq7OP1cHgGtHnD+yo/wMl/Pn8v/IH+lvcLl9pPOP7FzO
n2tHHD6yo76A5kV3X0yYpNBB92dVLA7KVH/a5NPzaqpg/hbFX3Cpt5nHKPGe
K8kNt10hk0VWytvuCcWU1nnNpnPjFbr+ocFJx60y1bxxetUkNV+HH60H9Rdw
+f9au2cVbBH2sDsvcs38ZLqTPKuX5Rk+/4/y/EhXB+nzp+V82f5M2JsufBl/
6S+ZFjZoJteYy9cXQjpISO8I1UFQPYXL/yOdKFQnStgaHmkwQCHD7OxtF23F
78q3rV+GQTG7DsWdl43qhmguOarTIc4f1d0Q54/qpKheiea/T06JrvK6tdg3
x1ttqJop0XWL/D6nKuO+AK4uHLKjujOqU09eUN+gqvC/1uPLTp8jEpkFjD7u
thrHQf0FXP09ZEc6gddLht/5UE2hdql/H989TiK9DRev6SVhfgD5Xxxh6myg
rVBUmWuDhoMkyk+8uka1kc8/cDn89mMyG8SViefX3Xp9xraTqP3KgVaJAwsp
yyWyjluJTEveL0k/11QiF1eLmMet8HURB6K7c3OK1ieZQrWuDQnQk6hxuyb3
HN9jff5dFyZM930n0+pH4x7X+6mmob6PD83MwNwL4vPrPx9j+F2RyXBdl7a9
y9SUlmYasTsd8zBI5zO+h7p0SpFMm3L6hW0V58wDZ54NqL4C64giO+KRKu1/
MKJ/rkzul7RT56X9qycf/vN5XxwH8flITxXxVEg3VVO6/VsXqdMc78l05pH2
yfZL1PTj+6jTZxdiTgxxZYh/49qR7j2yI119pHuP9PPnje12ZsRlmVJvZMyv
Ic4tDqN0BhTdw3r4SN/42gm7+40vydQ983pxfEc1md8d27ZHAubwEQ8//s0O
b+0TMn0btOHssa8q+th3WdMHLTD3eEZveO7iQzIFJa95bJaloj6BT1scfZ4H
14/054ddWZB6OVqmozsft9NXVBRrZDLZ0wD7I84T8faIF/1osi3eSex35w2v
OqdWroq8x5lZH1XlkWrRFNvpB2QqDFqTtfm+igaHtv0VnMjnVxGXi/hbdD+5
3D66D1yen8shI64bceyIf+bG53LmJcfC/gndKFNe+fxF+utVNNLUpmOBHt++
cNTipvXWyxSxO7bd3ZXie4+/Uvvpx1x4/9HchPeV3f+KChX70a6f8tYtUVH7
YfQ1JSuXQtLcVvxYK9PLDIOyQ/4qCpz1rmrVt7nw83LjoM8VsODyj/fivn1d
eWdi7F4Vfem7akq37vh7eRzwMCP+X/7GTM+85k4VZdW1cTVrm0eT32xN6rhB
nHunjZ3wSZzDy7XWmR75mUvmSwM87MJk+nlorGvoFvGcKe3a/5ZJHrX9vmDb
IeGfFrpt0JEQFRm67U6voYWve2vsqZZe4j78WOQcOX/Tv303Wduv1MHfF1oP
4vy53zv6PaM46P+I4qPfM+oH4fZxIJ6f21/DnWeBnntoDgL6f6E4yI7+j1qz
Pp+oHyPTinytsNo6akoqa3SicDC/XwC9B1G/AOoLQO/xdAO/0h9J4r3ZccNd
1UA1uXy/OO/be9xHsOLojqjGYv+TOfpuuOFENW3/VnbBogPuC0DzC9D+De3T
0ifpf8q8K5NjTPq1Zb5qUiLtqzh45dPGz992Ft0X71l1ekLNVeJ+7v5gMWMj
ni+A7Gi/ivaf3H0s8kf7cNRHwO0vQP286LxT4tDxYY9imZbOvdF6RYHY54da
jK++GZ9r0DkLzS8w6nOjz9tvMtXK6P3qV2OJ7H/UrzqrWSHsC0D2uQYn2vT7
IpNZ7YTNP2tLFK8/r99fOriPAF0X2bnnX2RHcZR0Gnm8ukKDZiWurTdZohPT
z/+tuo95/o3H5tR+rquQvW1s5q8JEg13Hmeel4r9kW6Ac6v4+ja1FTpz6Nui
RYES/fNycg+TlhXfF4DmDqC+AO/rSyo9NFPowb2Pib53JFrQ3Mlk3xvM+SM7
mvOIdCfQnEqU10L6Gy+q1ds0pLNCz+ymFEV+F/56YaecJuE+ApvWxRmNuyj0
Yt6sPRd/SNSkRfG4UZ5YrwNx/mjuQM2A7pvfWivkdyZt7IHaYp+SEPTd6cBb
ih7Q5XRfG4V+OuR6J9QXz6e/u1bfeArnOZH9aUiLScXiuoZuFp+DtMV75kRb
iypLcF8AV7d/p8OUc87CHta5WT/7ljK1zrrXPuIOzrui/C2yc+cCIM4f5cOR
bszoARfXODsq1PF8WznCWaZdOt4XN9rx5wugPDnKt6N8PqoXIH+uThHyR/w/
qr+gOEj3CfH5qN6E6laoLwDx/ChO200/XPp5iO+x7egd0WLf17u7W+EmwnY0
vxvZ0ZxxVE9EfQHceQEoDvLfOqqS4Xfhf67Fq6w+6eL7bXr2XsJizPlz5wKg
OMiO5gggO1oPtw6OuHp0XRQH8f/In9sX0Ft779bNi8R+I2rnGAOxLwt3LNKP
Lsb+6HMhO+IT0Ofi6iUivoLLe3B1O7k6olz9UsRfIX8u54/8udwXty9AU30K
XH/E0VV0PwLy1xQ3+Lv4eU2tX1N9DRVtr+j5CNy+AMS7aqpf4L/Ce1f0ddtn
3un5aI9CZcGz++0Sz+/wnvlzIv/67/D//5X+C+46K3r+hf+FajXNRPwrTcc1
GiDOE7eXLZt+uUQN7VzuXVP8/39lfgGya2pOCpf/5/ZzVXSfXUXr/HP3dYjP
5/YLcPsC0P4W8e0Vzc9z+wXQ+YLbX6Apzp8bh7sebh8Buj+o71tTPD86J6L4
aC4AV/8ffS4uz4/s6JyO+vGR7gGKg/IMKI+BeH7E/6O8DZf/R3knxP8jbp+b
N0N2br4O5RtXhJwsviveZ8+jD6c0Oy3T2Majn1pa4Twn6iMwvh7d0Vj4DzvT
JHDtTpmedKn8rup37I/ic/OuiMNHnDzK9yI+H/UFIPvDEHOjq+J9fLS3m4PN
Ipn2FDcyt4wopmvrR9W9N0oha4s9DW8HyPT2Xaxjn8s4j434fO5cAK5+DjfP
j/oLEM/P7QtAukaozoLqGqieguJoSj8K1dGQnj+qr6E4yI7qiaj+iOqMqO6J
eH6uzv8FtbuPS3PxHu3UPmbVJYkMPKn/6gTM7SP9N1RHRv5HIsoDQ8V7PXuv
5fqV4eL+3HR81G8M5vaRHen2Iz0965VxkR7CfulGQtwqcW7Xrl3eXL8Wrr8j
zv+jQ5dV+tXE/8L5y/IuoyVKTas/rsuFQmrdxeX0Lh2FjrdP3LLSVaJ4L92z
d85i/Xykf4j6BfzH6zetIfy7R8edL+8hkVaMR1ykZyF1zChefvynTNHFZ7KT
Oktk08vIoXQs5vlb5ybHJYl9g06Mf8SHlhKZpC1rtKwz5jRQHMR7LNgQMe6w
2H+8+/ZhdaPqEj2e/TjtuFRA06YtPTPhvfi8g6x/La8kUZjNwup9MzG3nzyp
5pETxTLlbP5Rp1ORmvJyumsvCC+A/QVcvgXpaiIOB3FHyB9xPogvQvZfm7tF
z/tbvNdPLlvZbpuaLp+MnPD2Eub5EVeP/BFnpSk+v8mamx5DUsT6W9/M/TZO
TdY5kbqmZvnk0NE3MkDszzq/nday1gA1PRysM9NCekPNdRK2nb4h037D8id1
ndXkaqezabo+1uFHfD6yH0t20Ot7UabWQRlLl7RX06iJbs3SYjD/j+yI90N2
1BeA+EOkh9962/mLxSdkqp0065VhqYq665gEH22H+wWQncu3Iw4T6T8jbh/p
PKPrcrlTtE7EzSL9ecSvcnXdESf89GiNBjbiugZ6w1IWnFdRbvDDaj8XYn9k
X/4jeleZ2E+bT7W6OiRcRYUhCUO+tMDr4erbIz4Z2bk67SgO4qgR395iZL+G
V0PEeySpbnwrn3/PmfvD5Ee58P68HW9ZdFWcNx7NXDRCz1NFOv4Drh4+gT9X
QLN2VeoHy+SqvWlmi9kqGr/78738BPx558TYH+60RqZ6D7rsGewlzs8FN17E
JedC+1jbKQMGi/U/3/PizgJxLs2yCisMysilxUtL11oFynTXuubzyLEq6pr+
fVtKCObP0Tq9X3skNhP37b5fw/VTl6no7I8PZeGvcyEnj9a5ZE14Vx3xeUfb
72pcsEFFmRlS1ws18XW5nxf1C6B+h6nV6rUdIs6Bm6pc0L0zQUWL6qYdDN/K
vy763rn/L/S7XXx33Sp9YZ+XMOSe1VoV3fcOaWOsg/sg0P8F3YeMXy8jXMX/
OogedP54UEVX457ef9kf98sge+eDUTVCt8g03KX2C7M94vfWPryyZWc8BwHd
B9RX1U+pouUi4ri/rfnD/JqKVt5fu3DeVhzf3rifU6Z4vzTNcNmz7h8Vradm
FvYvMc+PntuovwDNCzjmfbHW9JNin1N1S/DbMhUlxmWs8+2E31/ofcqdU4P4
f9RHgPYzyM7tI+Du656Pf6mkpcuUkLJWUc9S08G9MTk9RuD9Ibe/YHIrXaNO
GTLdGZT3bKufmuySvtYJXc7f356Y6d+9VOznHawC3WPOqMlrrv3YWlXw/CzU
t4vOBYj/R3G48wWQvaaVRXgdlUwh1+J2XXmrpqivraYu3YX9kf4/Opdx+69R
PwKaC4D6xLlz3/JKH220E+fiSpe/jetsJdFSsxZFH10x/4/6C7jz8tD5HeUH
UJ6hU9ZqixX6Cll9s26pNV2il3baxaqcQsj5u0/z/6uToUJd285x6TxfotVL
PXRnlxXSGKNXr1vVU2h4dpv4vmESlTh/nbrXEedPTg/oWDa3sUKenqcba0VL
VBg+QM8jBPcdoDwPipNcO8h0b0uF7HILOjdLlmj4zv2VpQzM+b/PWxg90kwh
t+B7tSPSJVIW7Da+l43tiP/nzgtAdjSPAHH+SCcE8f+ov6D7sS8Rid0Uqrm2
Y/ReHfF/Sg56YhCIOX+kQ4L4f+78Ai7nj/oIBvsOTi4S63+rPePqpeYyTU/J
vrs9FdtRPrk06rlv7kDx/c6a2OFwf3Efhi/bnNEU55+Rjg3y5+rbaA2p/iFV
+Ad2e5nUarSI08zntjwM5+G5/D/SBeLWERD/j+oLqA6C6jJIDwr5ozoUqh+h
+heqT6G6GKrTId0t5I/io7oh0iVD9UTkj+qVqO7J5f+RnVvn5fYLoLo2V+df
U3akn4/Wg+rpXJ4fcfXIjjgBLv/P5RkQX8FdP5e7QHbuHAHE83DnCCA74qMQ
Z4U4dhRfU5yYprh9Lp+vqfkC3Dhcjl1TfQHc+QJcXpHbX6ApTt7H8Fk4ic/V
1TUr9KajiHM8wHJvOp+T/F3zFDRlR/wq15/L02pKl/tP48l/l/5/yLjABecP
KDT72PQ1BjsV8ra4dCRyy//p////4v8rmlfXlL2i+X9N/U8rej6Cpj4Xtx+q
ovvmNDVviDunSVP+XM5fU/y/pnT+K5qr1xSHz7Wj8wg3DpfPR/6hDkaXxov7
4LOx22uL1grdLOnu3Gk+vi46H6FzGVoP4v9RfC63ryndfvS5uJw/Ol9z+X90
fkd5CcTzo3wFN8+D8kWI80f5KJTv4vL8yJ+r/490PFCekDsPFOnzo/mnKC+K
8pPIXqPh4gsdxyiUlr9f0Q2W6ewUnfiCdKzzj/y5OjDcPgLE5yM76gtA8VHe
G83b5c7zRfl5ZEc8P6pHIJ4f+cvL4+7t7i/uT2LUMZ1e4j40NXk8VRfXNUY2
8bPN6CvOP/cLh9l0lWnT9hdV4r++hXHQHGek48TV5988oVfxNGF//1WutLSu
TAaePX41Pozra2GRVj1mi31JtRmRZ28ZyaRV/fGn5XtwXQzV+1BdD+n2o3oi
6gtAcZBOGqqHIn9Ut0U6/4jD5+rIcefRo3o34vZR3bz0nceP98K+q9Eiw7gZ
Ekm7am91KcC6fKhej+r+iPNH/ig+4hPQXADELSDOH9nRXADEXSBuBHH4iOdH
OpaJCdltb+XLNDbVf9WZJ2q6UtP2zoipWJ8f8S2IqwmdXrbgZIFMC20nnDF+
LvadT152ajMX63aWfN3/bOJLmTKVoK5KnJp65OxOuVgL80LVrD2buz6XaYLv
99qnjojPu3zfdl0VX78U6fwXyV2sdj2SKfuOzY2eG9T0JqfPoOfRmHsf4/9s
++B0mfr5e9jXnqmmRnJZ1nQnzPkjXgvxXWYdPr/qdFumiZ/6Llwy59/5Bfv6
0qh8up6QteSD2G/deONoWSrOFekPh9y1oHxaFjBu3O6rMjVYEPL1hJ2a1q+Z
puX8hs/hIx1d69y6p+PEvqqFy4xKRqZqWn3M6FvhemxHfJ1eLTOzn7Hi/3Jm
ZbNtDdSUf8/4jY4f5vcQn4/8ke69vPfAGpWwH555Z8lnlYpcv1+PnVgFc4bI
jnhFrq4y4vwRb4n4fGRH+tiIz0e8K+oXQBwv4mBDGkq+mTtkWuHk+K5zjIoa
1/HfO8oT21EcpDeO+G0UB60f8cCI6756zu/42rXifHLiUc0Pfiqxj8mZsO8N
1o1HXDTiq9HnQvwzl8NHdq9W43XNxX0olO7ZnPNV0bEDG95/fppLyVZeL9Ri
nX02G2gbLlDRhgUD8vJv51LTx8OKx4vzhs/zF8nVAlR0t42N3hE15uSn+7fZ
ZCfWOanFsOOdporz3v0tCU+O5FLO+Z9znq+QyfHAl2trXVT0+qRjUNCyXHJQ
KjkH+MuUXvVl9PxhKtoYtnvRgLlinY9v13Tyk6n/vM32ze3Fuetb+fjDYzDn
H2F86fonH5lcAzNvK1b/8vafl5i0xPffebvVnamrxPv64fieHyer6Nzk8NNT
I3B8tE70ueq1a+rlI857Sg03q5A5KooeS4+CLuP7g66Lvnd0XcTVo/sww7qL
Xa8gmQae2/P9zXQVrW33LXnRGf79R/879H8xOVnrwDNx/y9+2t7q8BQVpVyM
Gp0RmQt//+j7Qp8L/X/R7xnZ0frRc5g7VwLNiUDPbfRcRf0F6D2Fnj/ocyH+
H/WLcefOoPc7ei+jfUKCtpFrD7FvidHvN7Z7E7FfLZ34oV4I7hNE+6XaF0cd
yBP7pbCllWLrtFOT3n6jxhYn31AN6ylegYky3dp2K+lrVzUpvU/tyE7BcdC+
DvVpIvsq83V/rxD71YO2OqHtXNQUO2ZyL+86eD+J9sPv+j2JjRL+KfX8J7Wd
p6Z51U+posflU4cnrcbWuy/281evV/m+Qk3Bq3Yucw/G/QKoDxft59G+/VCy
05W6Is51z8r3O0SoyWHfENMPf+P9P3eOADo3oXOQkdTJ3lAtk9ewysVekppO
uKzzangIn48Qt6+pvgA03w2dK1HfN/K3ML+klVIik6mp1dA+zSSqO8u4ZlZr
3C+A+twR/4/68dFcv+DKtrs+ivN70vwuAwMGS9QmYJJ8Y0chOfgHR7jWUMji
+ZI3n+ZKFKfvWV76EecHhs88NY1qKZRW52SrG8slehRQ1s6vYRHMYyD+P+Jr
hk5UbYVGPTrzvdIqiXZ/HLarhQXOz+j1ufX+srFYz5n5Vhc2StSzl26V8IHY
jvoFUJ6n0QbzgjWmCl0c4OUaHytR0KufPk+O4PwVmjuA+H+Ur7vV88bMpu0U
Kr/V5tHqbInG6Xa7cLM+9ufGR3akExJ6Qc8rsKtCM9p7eZVUFv/7cNvUHwsx
n4/s3DwnioN0UVCeFs0z5fYFcPX/UV764Il9rzr1V+jXenXLZT3Fe1W3w/yJ
VXBeGs2lRf0CyH6t5y2Tjw4K7Tg20azncJmGDjKLk235+XluvQBdF/UXcOcO
c3WNUJ0F2R2M1hdZuinUtSe5tBT7vq1ek0Mt32M76hdAdlT/QvMCUP2O64/q
g9x5AaguieqeZobVW+VMU2jSAJOodWIf1zzz62T7cfy5AEiHrcOFnvtvzVKo
0HBPV/0HMg2K/rDbc63m+gh2LO89drm3Ql7Vmi89lC/OqWH2gWE3cL8Ady4A
qoNz9fFQvR7V37l8PncuAOIBuH0H3L4AZEecP+IrUBzEXQRGvu7j46+QlBw/
NFrsR/ZZ2NY36ou5Gk3NC9DUXADkj3gqxHdx/Sua/0d8Gjc+97rc+Fx+j8ux
c3WDNcWrayp+Rftrap6Cpvoafpc/V+dfU30BFc3//2l69Vz+X1P6/3/affhd
uvG/izOv6PVr6rrcPgJNxa9oPp/7vNLUXJWKfk9x+wG5cbh2bp8pl+dHcwQQ
z4/8uTr8iFfnxkH7eS4nryn+n3se0ZQ/t18A2bn8P+L8NWVH10V9Adx+duSP
4nPn63HzBigOV7cf2RHnX3TfYfGgeQrlmNT9MOSlTEer7vZ8fRLbkW4/sqN8
FFf/H/URPNF70jRkikKVZvp3yD8j0+Djz19NssZ5PK4/yhOiOMify/mjfClX
zx/1HSB/pOvC7QuotXtWwRZXhcLuvMg185PpTvKsXpZnMM/PnXuLuH0UB/l3
Mvm+ZIWTQvteJO+PnCCT6Q+vVxnu+LrIH+ntc/l/NO8Y5f9RvQPpKUXvuHnE
ZJBCB9OaTBvkIJPP8uT9r9oW0xm1h4WF2H8E15msZd1WpkpHOvY7/ZI/JxrV
fZDe/oEIrS4TxH7CZ8WU192ryhSnZfNwznLsnxtjr2vVQyF3/dwlLQxkKvxn
bcGcTbhOh/h/pMPfeeVFlx6WCo04rNa1Vkn01Vlp1q37W5ox+/mKFLH/KA48
22TNW4mKSrIX37PC9UQ037zpeY+OehYKLW5z/mPDBxJtGhbe5tQ7rJ+GOH/U
L8DVf+POo0c6/DpJj66PayD+d7e799m1U6Im/0StGOKOdfi5nD+qy6P1oLo/
0u3vsajRt01aCnWMs/SmgRJNNtBf2Wgt5v8R54+ui3gGxC0gnh/x+ZCjAPr5
iDNBXAfi7VF8pJ+P9DMRJ8PV4X8XPvWkv7B7br80MnG/mvRiewaWPMM6/IgL
Qv6IF0qfpP8p865MjjHp15aJc4sSaV/FwYuv51+0N8o6KUUmW6fye8fd1ORg
fe5cSBusm/rswGPbjDSZ7nfrvd96upp29HF8unNQPhm/3lo87ZpMQycNcF48
SE11a0Y/KP+MOS7UL4D4fM9zVbrNiRf7mG/DcjaYqalFkL5+2j6sn4/icHXv
kS494vYRH+hi6/m1yRGZvP1rmLbO/5fnDCiI+ZgH+T3EK3402RbvdFimecOr
zqmVqyLvcWbWR1V5FHk7ZOdKsf8rt6n9eXqxina8eTxidCW8TsQ3ousiDh/x
lig+0mFGcbj68IjDRFw9is/VFUfcL+Jvkf484pwRn4/4dhTnzvMDLo+Ef+r4
9eGbglR0vj+ZVC3NhZ8L6Z+j+EhffcLkgjPTlsukY9N9seNgFQ3tf2/6oim5
VLtKbquP/jJZtqm/raWzOH8WHWtyej7motF1nxlkfPy4VKYbT3wtq/dV0cWs
YUOmDs4l10tx3QIXy+TvlVCQ3kNF5gseWbp2xv5o/cgf6dgjTnvyFq3UUQEy
XS00meExSkVTxv9Y6xqQS+6ZJXXcVsj0dMyD+mdHqGjCzx0r4nxyqdRweHxf
L/H8v70nO7KBitouurjAKTcHrgfZ7QY9fLpbnCvsek2s96GXiqYn7e/Vqje2
ozgz2u3e7ukr05WoWhcOdlFRsVmVFkEW+L4hfh75o/uD1vlw2r4lNXxkstEr
2RdqqaLt1V1rD2iE+wvQfUZ9DWidyB9x7+g+oDiI50f9DujzcucdoPjo/4t4
fvScQf7o+Yn6udDzCj3P0XWRzj93bkufebUevxfvtR1aT3X1bqto6jwzxewU
5v93tRjTZJ+w+3hvm1KUqaK5tZ836P4Qzy9A72XULxC38ce7vrEyZcvHEh4Y
q+kDbcvKXIj3S2ifw507gK6L5gXYhQ602HNJphNNirZstlLT8aX6napdwX0E
aA4Uis/tV0V21C+A9u3I/q24Soe192Vyyi17dyJQTeFZR1umr8X+aP3onBJ4
/U7JrRyZ1PNfNdl+S01ZWnnfdHvjuQOoPxrFR30E6LyG4v/Vx3baC3EezJ7y
eXLDfDUF3345auaGAkrKNvFxkGSqf/JGszof1JQa+Ni/TQx/7gCyc8+z6NyN
+tyzl2VPzP6X8396xdO4l0QTb13968Q83Hd/9oTy1LxcJhOrzDW7ukqUVJw8
9M5EfN5HugEoXzEo2U89zkAhcmy/zW6WRKdjKn0aX1xIY5OcigZXV+i0u3zj
3CSJ3I/NeDD4Lp4vYNe6wMTRWKF+G7rba2+QqM2bkvHt+uI5Aqi/gMv5Ix0J
lKdCcyq5cwSQ/kbbrJAXI9oodPvFnMUJz8T6Az4V1dXB+Tek18HNH6I4lpVv
tXwq7CFJZ41NPkuU9X7tXmk4nguA5g4gO1oP4v/RvFTE86O8K/JH+i3c/DCa
F4A4f+SP4iNuH+XDubo63H4BlM/n+iNdI1Sn4NZHUB0EzX3mzo/2zVnmVThB
IedXZl0O7pHJaojbPsPKmP9H9azmRXdfTJgkvkf3Z1UsDorrTpt8el5N3C+A
4iP9LhQH1QGRHemGobonisOtwyLdNlTnRTw/l/9HnD+qa6P4iNtH8ZHOP+Lw
Ud1cU3w+1x99Lm4c9HkRn7+kNCYlTNinlvS4Yq6tkO/ovtnvjDDPj3gJ1C+A
9BsRp8HlWLg6nFzuiMv5c3ktTfFjmuL5ufq0XI5OU/6a4vY11UdQ0br3muLY
NRVfd8kRvdgwhda77PLbIt7PecMXq50/VzyHX9FzAbg8Kpez5XLCmuKK/zRe
nbvO9pl3ej7ao1BZ8Ox+u8TzOLxn/pzIvyqe///T9Pkrui9AU9dF/6OK/p1o
ql/mT9Pt19R94/Yraaq/qaLn43Dn/nD3IWhfxNXh19ScKcTno/0q4vyRP3ef
rCndfrTPR/6IY0f+SCdfU/3FKD53Thn3HMSds4bioPOapuKg8yM6DyI7Nw53
Lh637x7x/ygvgfIPKE+CeH6k84DyM4jPR/kirt4+moOJ/NGcTWRH+TSujgfK
Bz4Mv564ZbL4Pw7J3+B/TCbbdzXSmpqp4NxSbv4wXQ6zO+Umfp+B08p+bJep
XtM6m8o/Y31+tE7E8yNun6vbj/LA3Hmy3DjcfDU3j82Nj+YCT5n9stMusT9Y
6ZE/v9c4mbJ6PPD9OhrXC8annIyPFfbvu6blJNrLFOf5pHemOfZP2BoeaTBA
IcPs7G0XbWWy8G3rl2GA+X+ks4R4fqQTheZTo7oS0o9CnD+qu6E6FHdON6ob
ovrg48kFdTzF+9jZ982o5kUS7esZvrC95VtYlxzbZPG67y0VeqGOLQ26KdGe
0cVVNzzC+maoTop00hweGO+wFO/RO6MvPFu9XyLnuE/bhswvoumT+jx5Z6qQ
+0KLF/3iJHH/1Zn/HMfxuZw/0oVLPxA44Jl4j57fPLJXozkSWU08X9JWKYR1
50jfG92riv2BaYJKarJEoviR55vMroH7ApBuHqqzI94e1evJZMj8RdXE+2jF
6crXx0gU8qpqos0lHAdxBVy77s7NKVqfZArVujYkQE+ixu2a3HN8X0DLutz/
e+03mRYnexvvNZGoxDaj0p3GhZQa7PSuwweZDvjYxW7TlkgakRHvmF0A4yA7
Wg/iMbh6+4jnf1ua8c8csS+Z8fxmVf/ralpTaPU2vSOOj/gWLoeP9PwRb9PN
b9TjsscyzQ2lHUu3qOmky9bzARcwX4R0+LcuUqc53pPpzCPtk+2XqOnH91Gn
zy7Mp5cP3428ekemNXktwkYuUFPMqKXfFk/FXBPi858P7Tfgk9g/tU+odOJY
dzWVb79Mg26/Id9f09r0uC7TsA1O2psGi3WaV/av9hNzXMiOrnvQpMFmt/My
Hbw07O23hmqy3DC56OgKPrc/Se9J4ppzMsW3fzjMoI64P7FGj4/Owfq3iNtH
8aMvxLjPOSHTft8B3bqVqCh2zIyATHOsq4/4ecQBIl36fkoVLZe9Mrm/rfnD
/JqKVt5fu3DeVsxJIn1jFL+i9fYR54nWg3haxM8jHh5dF3GwyI54b6QHjrhZ
xAMjXXrE8V7QG9LxcJBM0uuRK7xnqmhw34KWy89j3XXEdSN+GN0HLj+P+G2d
V1eWnRD3IXvJRMM1g8T9jHd0H+CWS+5BM0xWzpepy4utLZs1F+cu1+rFHt9y
yKl20OU9C2T6ctja1UGciypFZn7pooU5/7Sk2eUW3uI5Q0v1dRuraI71uBct
VTk0pmP6bh+x/mEbndd0JBVZt983MHwg/lzouoiXtj54wC1uoUwXvbODvNuo
yE6O0qpSA68HcfXoPnyc3tR2gjgnGP4yGdpcR0VVoq72bH8uB96HAbNd+l6Y
K947WZeS02qrKOvBP1fqPM6B/PxY1aMh3svE/71xRGZePxXR2sojug7H60Gf
F9039L9A60GfC/H80M5cP/d7ROuMfVOjoNm/fS5lhjkGQ0Wch8O8D8/krx/9
j9B9Rv0U6PmDvhf0ubh9E/B5CJ576P+FOH/Ud4DmGqDnG3rvIDt6z6K+A/Q+
Re9BNC+AO08H9RGgvgC0n0F9hWh/heKj/R7i/9F+8liyg17fizK1DspYuqS9
mkZNdGuWFoP7BVAfK9o/O2ceNZl2U6bLsflxW0ar6atJ5UODGuP9OToXIJ4f
2dG5A9m5/QgnZvp3LxXnFAerQPeYM2rymms/tlaV/+F8lHfrgEOOOD+2TfC5
fFNNo107frS2xv3UqB8BnctQvwDq+0ZzBLicPzqfcs+zaO4A4v9R331e6aON
dj9lqnT527jOVhItNWtR9NEV6wOgvgPbIz1qBFRVqHBy3b/GOUvk27JXVOkR
bFfSaeTx6goNmpW4tt5kiU5MP/+36j7uC0B2xP+jOQLTDWL+Ma6j0NXPqvzY
1RIdHzyp7/p2RXQkojwwtL5C2Xst168Ml+j6TcdH/cZg3QnUR4DyYyifdnXr
5nfW5gr5lp0g7XsSdelhszyqqAjm8ZZMP77sgrCP2Tnf6dtLiXZ9tHe9Uuct
mY8PP/6unUK/PlkF7cmVKM40bMo9U5wnRPMFQkorXQ3uolBgRAvTgeUSZfd4
ljhhFo6D5gJw+X/UR4DmpaI43HkBKN+L8sPcPgKkP4P4f+58ARQH6f+jPDzy
R3o+iMNHukBc3X4UB9UjUB3Ec2tDPxNhJ4fWRgfEfj//2LS29w/iuQCI5+fq
/6M6V1rnNZvOjRe/kw8NTjqKfVzNG6dXTVLjOKi+htbJrdOhemLbTT9c+nko
1Lrt6B3RseL+d3cr3ES4vonqlahOivyRHtpriwY//5opfocjtrvfvS1TQNf9
Ha758ecCTK7aZPRrEefersvVjtyVSfuNc5ewQFxHRvYZp4Y+TJmnkKuHzW4z
sX9pEzdkzpmzuH6NuHdufwHi3lH9HfUXIL0+FB/V/ZE/4vnR50K8AeLtubqF
XP1/7hwBNC8A8SGa0o3k6moiPgdxU8ify3chf8R9aUr/v6J1+5Ed8Xua4vS4
HCBXx57LH3L7EX6Xjv2fptv/p/URcONwdbZ/l6747+Kx/0///8/sF/jTeHvu
/4X7P/pduv0VrefP5f8rei4A97la6dGizffWKaS9tqHKSJx3L69YHtspBds1
1ceH9i1oP8bdd3H3dZral3L1/5Gdy+H/V3T4uf0LXD6fa0f3jTsfDfkjTp7b
j4DOZYjPR3Z0TuT6I56fy/9zdf5RPoGrP4D0GZA/4vZRngfNneTq8GtK1wLZ
EbeP8m8oTkXrgSB9fpSH5PL8iKtH3D7SaUF2rg5/1QX2vQaL9zQ1ajYxdIFM
67bo+9/ahfPGyI54+4T8VnsKhf3sBJNQh7kyJTe9aNR0PV4nyrejObkoT47i
I30erm4PqiMg3SE0HxnpF6H6COL/0RxnVN9BdRzunGuko8XVv9o8PLLPlnYK
eRZPvdItR6KZkwdMat8Yc/tIN2zxqQPpicLupWv2o/8LibZsz3VorPcW1iWd
fe2N6poqNKJ515lVzkm0KFi5NzuyiAIq2w1ObS72Sa7Td3e9LPa7ScMk9WXM
7SP+H81z59qRbhvqCyivF2m/qI4i3h8Jp+oHS/S1+vGB7Tpi/h/p3XHr1HaZ
ri29xHv9QI3SEQvdJNpkM/tWVnIhXRxh6mygrVBUmWuDhoMkyk+8uka1EdvX
reyY7ire6yFj5lnvs5No4OvkBXr+2B/V8REngHj7Hi3WlceJ/cHGbh/9ztSV
6JaHv/q2XiHk/BHP8Pcp790+Iv4Hs9LuVuKc1nF1e5/Yz5iLQHx+/TVpxqZ5
4j2h/63b6Ttqam+6tZrj4AIy7VASVqVI/A+f+qR1eKWmke832M1chrl9xJMg
/XzE2yDdfq7eJtLDR7r6HZ60Glvvvlj/1etVvovzT/Cqncvcg3F8pAuK/BHX
hPilVebr/l4h9lsHbXVC27moKXbM5F7edTD/z+WvkN4+4rt+Flfyu3BWpgvl
aXu/1FRT5N74Vvun8vl8FN86t+7pOLEvbOEyo5KRqZpWHzP6Vrj+DR3zvlhr
+klxf6puCX5bpqLEuIx1vp2w3j7i7hBfh/R+Ee+HuEFkRzr2nQ9G1QjdIv7X
LrVfmO1RUdf24ZUtO+fRjHU3rY2F/W3HZ/LCXSpq9SRo7K0OeXRr7KmWXptk
+rHIOXL+pn/nBWRtv1IH8/lIBx7x8IjnRHwm4vYRP4n08JE+POJdEbePuFnE
1aP4iNc97dHoQpKIP9X4ifRutPhevFUqt9WY401c18ddZ5VM8bc2zt/oriLP
SMfjKbsxT4s49gjjS9c/+YjvKzDztmKlosyMz0tMWuLrovujFR/QyWKR2O+G
N/Ru0U5FzgPPn5xTK5eu1+8V1G+2TG19SpeGVFeRw/RJB7UTMd+OOHzEG6N1
kk33drfEPj6+w5NHp6v9Oy/g5J4uF3Igp+2wz3vMEWE3DzlwPreJij4W6r/+
pOTQ9nmh9obzxfn5whjreabi9/njO5V9zIH8PLKjdaL7g+xjX/WI3DtH7JsN
6249YKiifasNz/ZPy6GuTT46qTxkmjTwyoFUuZg2dygc/Pd8vJ5O3+fl3p8n
U6ej7p/e1VNRo8bHb795ia9b3m1DpVvi+xoVk728ajfxvRcMM2/VDvcRoDjo
uigO+rwoDloninPC9tWsXuL/eLTT5mEbbEScXy49gnrmknP/yEfrxP/i9Iim
A6d0UlG9izoN6prmUuT2U+9HLZSpiWetq/qtVfSpw7hyj+r4d4vWia6L4nPv
J7Kjfge0HuSP+hFQ/w76/aM+IzTvA/URJFt5vVCvkanPZgNtwwUq2rBgQF7+
bX5/AXq+ofcI6jtA7030nkJ2FH+zn3lU/D7x3jlS95Fniooc+756bXwQ7xPQ
vgXtQ1AfQWnyzU6dj8v0tWHQzy2fVLSzbbP5qY3wPCPuPALUR4D6T1EfAdoP
ozkFF41OlOuL/bB1w7v7lo5Q06Ffzlur1cyn5joJ207fkGm/YfmTus5qcrXT
2TRdP5+arLnpMSRFnBda38z9Nk5N1jmRuqZmuC/gekLWkg+p4v37xtGy1ENN
6Q+H3LUgvJ/PqVxj5mlxvugTphs4x19NKXOONxy7Es/5Qvt8dD5C5xTu+Qvx
/Oj8hfy5/dpofhw6V6I5BahfAPUXoH4B7nkc+aN+AZ/zWVEWpeJ99LJbixVm
Er18OcNvZfdCotuJS/YIu3Gl+TU6WUgkdV3SSmWD5wj4j9dvWuPfvoDouPPl
PSTSivGIi/TEeQnUF4B0ElAeBs0XQLoNY4xevW5VT6Hh2W3i+4ZJVOL8depe
R37eCelRIDvKs3lV9Rr2tJVCRb2PzrqZKtHslMKaP17gPBvqC0BzPwNcHvY7
aKlQyeOojSlqiS56vlxpa4N5fq4/N8+JeH40hxT5I90VpNOCdFSQP8oDIzvK
J6P8M8pjo/kCSA8H9SOgfDg3P4/y/0gvCMVH9QLUX8CdL8ztC0B1GVRvQv6o
njWv5+AvlYQ9vXZ0pKnYD+ovm+yhPOT3ESA9LqSvhXS9uLph3Hrls8CiVcun
iu99Tb37gxNkGucR9Xn/EGzn1lUR54/sG58aZO+YLZ6rtoeKmj+W6VDSkEFe
W7A/0udHdWfkj+raiHtHcZA/io/q71y9fRSHqweI4qO+A26/gKbiczl/xFFo
igPhciZcToard8q1I74L9QVwuTIuh1/RnH9F9yNUNP/PnRdQ0Xr1v2uOgI/h
s3AS96era1boTUdhPx5guTf9z+PzK7pPAXGt3PVz+dvfxf//afbfxf//affh
d9k1pYevqfia4vC5/pr6/1a0Dr+meH6uv6aew5qa18O1a2o/w50DpSk74sa5
uv3IH8VHcZAdxeH253L1/7n9CFxun9sfwY2P4qDzEfLnroc7x4177kP95siO
zptonh06/6LzO/JHHD6X80d6CEj3APmjPAzi/M0Mq7fKmSbO+wNMotZdkal5
5tfJ9uP4OhLcPBXX3znh8l91Jyt0RTspP+qoTJfs3G4Ma4bzbFxun8vzozmk
SLcE8f+I50f+KE+L8quIz0f8P/JHeVq0nmvrR9W9N0oha4s9DW8HyPT2Xaxj
n8vYH+W9Ef+P5t6iOCgvjfxRXh3l+VG+/diIjDH1RJyQ0bMulA6RafkLixP+
XbEd1QWQPhLqC0D1FDQ3GdVTkB3ViRDnr6n516iOhupfqN73Pm9h9EgzhdyC
79WOSJdIWbDb+F52EfRHfQRve/XvMLeZQn8nDl3ZOF6i9Mj9L0/G8OekI51/
pLeG6q1Iz/+ZnGt9qJ5CN82cJ5lskcjv17FZs4cV0UP7c0lXailk6/bo3p4V
Eo2xjLEa0hTH+X/snflXje0X/1MJTTJkiiSlhJKxMuyQSpJIqFSIVKgMKUIh
UobI0GDMEJIyZCZJ1INMjyHRrOEM9ynJTL7X8we8P2td33Vaz+ezvt9f99pr
39e5zzn3va99vfZ7Iz3/HaeXdCxi72/b0Rdf/5kjpanObv0qH9TQl6Dgxzs1
2X5qmKVOwnIpPbPIUFf7U0N2wZLGiD8CHXpYf/i8pZQ6qqzwVF3Mz/mjOIO3
fjI9wfKDuLBfpstHSGlcYohL8nzM8yNOYOCs192yfrLn1KMuY2cPkNLADRPN
b0zE/MDy7YfcTjSy5+nXj5t6tJPSi8Uv8s9IMbfgmW0/PJTlB9rrri/9JUjI
3z/smV4q5iIQd4F0GpE/0pOc+NeVBw/eC7Su15jra66wvOpztGGONranimJU
EktYHjN54pLdbP8zXaPyRUGvavr25fAbT+b/WhY1TJYloZHlSXnXOmA9f2RH
HD7qI0D+SG8fcUePN+70aswRaNUUwyXTpkho/qVNm0cq8/sjPh/5I34J8VrI
nl7zKGTOOYFm9jXpN5Xlxw8DE1OuTKiiO7PPvxqfLtDeWVGf+/0RU6z+o701
FlWk2sHQ8DeLo5K5QW9PNwl9eKxdpRJeRTN9jlunMP9B86fd3qYgoVcV2klb
RmP+n5fbR7xZWJHBoPJkgb7lvdQKYfnxslVrHrbeWUlb+23pc5blc23dXwxd
VSmm7G7Bo21llRRs3nTxxz6Bgn+4RjSlicnhZMTuas9Kqiw0z93A4njfaDNJ
65aY+l01e7AwFnN3UceLOlbsZfm06Xmnx6liUnW7GKXtgv0RN5igfXt5/h6B
JPNVdU8cE9ND9erQifaVkKvn1b1HfCPiMxtaec87zvI292GfKmPDxDTQib7k
FfPrSCO78z7zhws2CjT1mbtl41wxXZi799yCQxV08pbI6u0agd47uHoE2Yjp
9+H6C6NcKiB/zqv7jbh3dB8g5wz01ZH/1K0JvXex697Pfd6UMVBMmh4p6iu1
MW/My5nbVfieTAtief+36T6mPcQkiUn926Ua88OIPz//19u40HkCdS//NXPL
BxH9zPMzvedWTjvyZz02XiLQBElRqqDOngMD/qi8yy2nLzs9tpSx+IVV3pIo
ffa5Os8QlH6Wk/OINkZXFglkYLNPofcvEa262Cm0bwJbZ9zr9GfzBTqwukvQ
YZGInCu6jVVaVM6+J1VVT1+BUtLC61S+ikh/v8+iqphy0jurISgtZN9Xh/nP
ZB9FVLj60qzja7FdVmui/oOtc2L3CjdlLTHVjnfLqnrIz+Ej/hndH7T+dau/
vPFkn3fYzHebpGy/Zx3Tbl/y/HIKeXHfM8yTrWfbnMbFr0TU45rmnDVD8PcL
7yf43pE/731Gv2fj6WMXifwFOvWufF6QspiaHDJ23Usvp9F5+vlP/QSqbj/K
3E5BTFnN5Zs+peDrIn8UX17rQf0jKA7yR+tB9x+tB32PyB89N9DvHPUTofWj
vhv0HEPzEXjnLKB1akQJTXGRAi2c8P6IijvLB6JtEhdsw/1ZqM8L9dPdvhB+
JiZGoJVpz9t/DBez/Wr5nINV/O9ZNF8A5RvovY/e1yiOw77hay2Oss91ceeO
U8//6Y+ISt+ZW0lHNNdXbznJ1pl+/3hWtZi2b1lqe+UL5vx55w6gOLzzBZAd
9aUGmH9b8OSSQG1KYv4+oyOhsR+CdrXfhP3zpy2zV8xmn+sohY8cLyHHgy4+
s2qrIOeP8m3E7ZfZKl29+Jjlzwq3zK6vltCt9jaa10LxPoK3jxjNTUP9AvV7
F5xdx/Y7vvuuT79xWEKqFy0jv73B+yBkR/s4hcNPp02oYHnydaUHgfkS8rqw
93fRONx3gPaVqF9ASzrYVpPtc4OcWomCpBJKc4kN6n4M960j/h/x+ciO9t16
VvFWb5n/+qpmtWUdpNT0OaLCTZG/PvD673NV334IlKE69tVeYymNaMo1jh2L
6waoXwDNK0R9BIjnR3MMkf6//brNh2ZoyMioKKzq01IpZan5Nv9orCGLDVkp
Ployun73atbG1VJS6tjcR60Dnhegkv08x62bjMr+GjE2MUFKvd4dXz/Zu5a8
r2q4q+rI6M3p03a5KVLS1f946ObqWupY/TkgpYeMBq9pyB1+VEqe6kpjskJw
HQzNF0B1OWRH+h5IDwTx9sgf8f8oDqpzIm4f2Uec/nzoBrO3jzE7dUBFoFa5
US/VI3HdFfH8vPNV0bwAVAfm1ZNBdlSXRuvh7S84mnawZPAEGf3ZJum7xpK9
B9oOWuapjHV1trY5sMh9nIxUz5712TpEoMgxDz2mNOJ+BDRf4I7lfZ1Gexnt
P+1paDlVoCl2hlnCaDwvGJ07IP0iL0mdwghmv7ruzHpdtk/KfhPw8Vww1kdC
ekroHAedE6HzKXnZEeePzvXQ+R2y854/8uqPofNQ3nkB6HwW6fnznhejOMif
d+4877l28q/BW0tZfEvBY8mdYpan1Ke1LjrFP19g/9oxs9cGs/dCmz6rj30Q
qCDONjLuLubhEc/Pa0c6gbz6gbx9CoijQPwD731A8RGPgTgQpOfPy5Mg/p+3
L4CX80G6qeoHjVcVRsnoWmOTkR9737rOy1piHcM/LwDZeXl+Xh1aZF+6KLWH
O1tPeozH1/Esv1hbFPV5TSLWm23pfgF58YG8uv28cwR4uUd5+fNymy0d/9+a
I/Bv9RHIq1+Al/vl5bFR/H+LD/9/jf+XV7/GvzUPoqX5/JZeJ+//kXed8tLt
R3b0XOLtY0JxeK8rr74w3vevvPIZ3jhx9dZDrVl+9WtWVvBpKxnV/mUe45zC
n9ehPArlk7z5J+LAUV6KOHnkz6vPz9sXgOxb7bWuu7P8PGTH8DIjYxnd+zbC
efAyfF3eOWLy2kfw8vnouoj/l9ecNRSHt48bcfUoDuo3R/tT3nl5aL/M2y+P
6hK88xNRHQPVW8or+2TOCWD7pvKKzPWFAm3ZrWTpvRnbEW8/y0v67vsCGdk8
Gb3K4LpA7zvM/BHojP15dS1452wivQ6kn4/qdcgfcf6o3ojWj+aZojhIRwWt
E3H7vPFR3wGq6yI7Wg9v3ZhXfwZx+6juff7b7+c/2Xq0+ohsw70EOp6mX3Vo
AbajejuqzyMdfrROdI6A+gIQ5887BxnpHZWYuhQ9sWSfyzB1c+suAj0MN5xr
cBqfN/GeW/HqXCGdf6TrNTfvlHIZe6/Pu2K+vfVrKeUYfRib3qoO6oMhnTF4
bgjmmCM70tVHfQGI87+Ypz/gWXf2Xnesa9/7kJQUP5+OO7sUx0GcPzr/RTr/
yB/p9iOdOtKZvGxlG7avWH+uVc4sKUWXtL5hdR37o3NwxPmj8/rTStke49h7
eo/vrM9d9aWU0K2gc9ogrLf/ZOA6/07MbmR9Z0LnLix+34J6f80aMgt3i3ra
IJDy4hViU0UpHYnfePFMcTW0I24f6R/euFpqcv+DQLMfrNuY+fIfzmT0w2kL
+HUXka4jsvPq+SP/ovQltSmv2PonPKgMPyAhS5vRq7Y+/UB+jyxitV8INL3j
PP9OOyXkG/fR8XQ6tiNdTWRHnE/tgeMW2XksP3BsfnzGQ0L2FhcuRPfHXH39
+JcXj/8lUF6XdV4mgRIKbJcuPuX2AeqdIh1+5I/6BQJnD8+cdlOgB3cLl2mw
fN3eVcWm9jHWyUfxB1t9GPI0U6DkraLAOJYHz3mjnf3AA+u4Ir1WXm4f8WnI
P2HRlMUpzH9nhW3HYSyf9r28XGP/A2wfG9jhRQPLe/Yrvmqr+peYFgQaygzT
MS+HOMC3/VrZH2T+r+u3Xo07I6bm6mE7Jrpjbh/xfqGPYjeq7RAo8Orkx+Yx
/+jrRvfXVsG8PeLhkZ5w+aXfS4rWs9/5kc93YlxYPnp2UlTUGszbI64ScZho
nYgnR7w90mNHfDXSf0bxEf+JuFa0fsRdIz4c2RHnjHjgZFn4quBA9rs9ED9g
mzbbt8zxuj/hLeaxuymXLNedK1CCbdXYwDIRpZ6+prvJkX+dm/WMpk9g67ml
56699IeIfN2Vn9yIL6cBq+6+UPYW6OWaMZq275h9jqTDpXHlVJr0V1czFmdY
VNUIJYmIko/6jD8egHl+xMmj+zxyT+sLZezzDvJxtR70WUSHa8/P67S5nKju
5BCJp0CdMhNKer0RUX8t3dZVI/A6ee2Ir+a9rpn05Ygf7Hs5mfg6I71SRGFd
rhh/mlFOp/XPaMez/cxu7fX3W78Q0atPSz8f619OR8PDDqSz/L7d5D9DN98R
kefEmrDWn8rg947uJ4rP+ztB162x/rG7M7s/t53mF2xi+9ucZV7h95LLScsz
/ZuFh0BaaxecEx6LaNOb29Xze2IeHv0v0DrR50Lr5P1c8XaTf8X6C6T5vFOy
qpKYzmzz2d73DH+/DPrdyut/ge4PmpeB7Oh3jq6L7hv6HhHnz9tfgN5HvH1e
yI7eL88WHgzTCBHISvXbwa2mYtrXbkZHmx6Y80fzBfSnj+9+O1ogyu58xSDk
n3rc4TjhOZ6zc+SWIE1PFGjFoJhMg8ti+lhSdn5hWCX3/IJTPrqL4ln+8/Nr
m3En88XUNbNYtPk07k9E/ZJtvzY8dUkQqHFPUIL6eTEduWuWYrgY510or0N9
AajPFPWHIp4f5bEoX0VxUL8tmiOA8vlZ697scygQaPw6H9uO/hLqIfwsXuSI
+wjQPDLefQfaf6H+aLT/Qv5S3Wl2W//Rzw3Vu+iSIGG/r0D/a3n4umiOQNuJ
Co+NawSq3bRxVv1bCUVtjBvxfRneP6L5AmhfjPa/qM+92555OZ/qBfrSLXJN
Q7OEnhhsPm35AsdHc/R6R2zdWvqJ5W8zLt68rSElIbHH6+vfqrnrA0gfAPUF
IDvSPbAwMzgTw+xdJ4TnNNpLyc8/ePuNeOy/udXoxEZmz142dGKEg5T6R3gJ
d/fX0ODiTUbr1WRk/tWir+IiKb23VhKJy//DfEbjap1J2jIav32ErdJ2Fqfq
m/uAcbVwjgCvTgXvHIEu6kMvG+jLqN5r2LykW1JatC6pYdsdPGcT1ffQ/E2k
E4L4//uWd/11B8io+X7/55tKpeTWdvjle11xXwDi5E1b3e/7arCMorPPa+s0
Sam4IeaAdCquoyL/rZdVgyKHychvYFDQt1YsX9g7+sGvFfxzWlG/QFyK+cjF
Fuz78ks5f19LIMV2Lz6tTa6jV9H6XiJ2XU0Po6YoJYFOpJkYKYdh//FPu9sr
Mvs8S9EAy/YC+76q4kP24/WgejXi/1HfAaqfV7/aND1rrIx0Gwy6bjEWqMFR
L8mmCOvn8Or5oL4A5M+rO4T8ka4ROjdBdnSu1CEpoHo3s8c9fFthGM6+l9yA
UaaZ+HwK6Vyh+ChOd+sD3qEsTrd9s1ek7mDf156FK53K8Dkdui7vfHB0Xons
iOdHfQRDhg96YuQno/NNL42M77P1tJnZOzMI8//oXBjZka4+svPOC0DcPjrv
Rv6DLlsevh8goxrN5GFqTwWyO/UxyTcGr9MvfcqzvEAZzfCxSjIsFah/1uQl
mecx/4/sSK8v2GW9Q9oKGb0fdN0klb3/nTfbnnxajnl7xMnz+stL/x9xFOi6
vHqJ6LpIpxHZEaeB+BDEpSCep6X5f3nNC0B2efH8iDdDcf7b9P9RfHlxgIg/
5J0XwBu/pfX8eePwzjtoaU7+vy1+S6+npXXIW5oblxev/v8a//+/0i8gr9+b
vPTzW3r9La3DL695BChOS/P5vP7yep/+W/w/bx7Fm+/x6vkj/p9Xn593nbzx
efsCeHl+Xn/euQDy2kfIy87L7csrDi//j+zy4v/lNdePV88f1SVQ3SPeVUHz
u5+MLuiXFI8tYOvUPf/4aiiuh/DOeUR1p20ZT/d0WiAjk9lek7IvC5Q85fKe
BDvM/yNdi16Lis78mMvuw+qDHVTTBLZ//2XUrz++Lu+cTVR/4/Xnrfvx6pCg
+Mgfcfi89U/kz8vVI380FwDVh/PLP+97M0VGuiveX7k+T6AV3fQEjaVYtx/1
C6D4qO6N5gUgzh/F4a2rIzuq5yO9IHROgfSIkD/i/NEcZHRugvj8XXNGiRZa
st/hF0FhdWeB1H1H/ul5gn8uAOL50XkZ0udH53eoL8B5la1W594ymtZnmL/y
BSmt3Cx7vDgFzxNHnL9fd/stYj0Z2Smu7P/lqpQcnadVhl/CumeI80e8PeL5
ebl93nNeXr04FB+dR49c2ePrTkWWJ2WZBtNEKc1VV9vQIwbr16G59uicHXH+
SA8Q9REgTgDpEyJ/Xr1ExDkgjgLFQXakz490I3k5E6SHiXQska4m4mQQ54/0
PFF8xPMgLuhZaoeHGldYvijd0M3YQEJFeTkqRklVdFSn2y6PSwIdve5U97W7
hEy3z61NXY/1+RHXhOIgzgpxWYjDj4xwPXX/CHvfxLkc+/xUTIl2IUr9srG9
UWfPFccTAgVObb2kQ4WYgt0MLVLF/LwZ4tYQ5494/q0vPxs/Z/F93+2jmgti
0g+uTP0chPm62aPn2zhEC1SU/PbhcpYHF5vH1UQVYu4O8X6hq3/EmEcK9Mii
fVHKbDENK/i+Jy8a2xFvj3hIxCsivnGWWUFSyGqBnHY4bzEjMVkMPDhx70Ss
q4/4TKSfj9bJy//z6qvz6pYjnhZdF9kRD8zL/aI4iA9HXDTi1UeOC7nW2o3t
oz50czyUJyIl6vs4V6WcFNpPVg6cJtCfGt9YKcvXlwTsqrUJK4Nc95rp13cU
uwsUsiyheusjEY3otqIitxvua+hpPLfU0lWg+9UksbkiIsuVEqrOLSOzZJux
ejMEUuqRfKMn229cf+fcb+K5MnrdmHhoEsuz068vOLmR7U9WPvVrt8kKf19t
r4Svd5nJntsXqnWW3hBRlvoWt81FZZDPR+tH8Q2e7prdm/lPOZ+99n6BiCZs
ayiK71AO14/Wg+InvrTrkz9doI2RkceUz4lI+3iDyv34Mvi9o+uiOLy/K2RH
vwfU71DZ/bbdbmZv9tc10asQ0RWFgnyJcznFHu2x8eQCdn9U9rWNbRDRxht+
Lkqr8e8TXRfdZ+SP/nfouYF+P+h+or4Y3n4NC6f2PsXs+abdmLKr/JuITtp0
WXppJ76faJ0ojvVnKrmzWKBDt/T056mJ6bF2h9S/s3H/Avrdojjymh+B5gsg
fzQHoXn4doX77L3mmlG6tvVw9p6tdupnMAC/N1VKbq1JC2d5V5in5hY7Mblf
meRt44Hfa8h+I3ast8pGlrff37Fsh7eYfFMmnclLqoD9eqjvD/UPon5DZEf5
zLfTce+2sviVzctWqm0T0/TeVmbVqjjvQnaUv6G5S1qH+zhYHhRojZfMeEeu
mB7EmxRPPIDnC6A8dlfhlQO7zgi0y2Da/S9NYvogCgjx1cX5M5ovgOYIlDUt
zy66I1DWhohR/SdJSH/RlbBF3/n7CFB+zjsvDPUXoH7nWmGoeeJzdh8eWt21
3C6hqvKxdkWn8D4Lcf6o/xr5H8t1vNWZ7ddyfFs9GXSI7bMOTu798W88X6Dc
5dC86GKByjUmrvx1TkLe2iMzT//BfQRTgmut0ytYflt30+FngYR08zd6lU/E
fetoH53r1f5kmohdd9evToNrJVRZPkJp+V48dwDVAVAfgUKDt0MvmUCtLKxv
NH+V0Hc3/T39czDnj+zFLimdPL4JFNYQVnBBV0ouM4wyXhjgOQLIjuYb8vYR
IB0GxPOjuQBT/dMXUgcZ5Xc6a3B3rZSeR/wcEN4d168Q/89rRzoYqL6H6oRo
juft+F31Fv1ktOpnGik9ltLQkVZrj9fy64eguaWRmsVNyWYyKp/XUBJaL6U7
98bteD8BzwtAdlSn5dVdQXVa5I/6C1CdGcVBdWzUF4D6EVBfAIqP6t68cVA9
H+n2oHMBYW3W46QJMkq9cfy0yiiBuurqvFjQFusO8fYdID0idH7BO0/ZIrf/
J59pMjI4MW6wfpBAEwsDusji8DkOmhONzpt4dbrQeRzS6eKdG450yey1ttWa
erDnpyW59GV5VnzQ3K2m/+yTwHklOidF57DovBVx/igOui46R0b6b8ift78A
zRdA/qgvAJ37I3956e2jOLz6+Wj9qO8Acfi88wjQ50Xr4e1TQH0EiOvg1Y38
OSV/g2K4jE57flVepC6jtneyf/wxxn0EiNtBcZA/4oKQziovx4XiIK6Ml/+X
F5/PGwdxerx9BLxxkD/i/Xh5Ql5d4pbm//9XdPj/rf6Clr4PiMtF/rw65Mgu
Lz78v43/H/j6oeXzZBn93Lx4fCJ7Lu61/LAkZd6/x///t92flo7f0jr/LX2f
efX25fV/aen+Hd55Abx6/i39fuF9/vP2Bcgrb0H+iP/n5fN550DxzgXg5d55
81UUH9l5+wVQP6+8+gvkNXeAty8A6fzz6vOj+4O4fWRH+yBkR9w+8kf7PmSX
Vx86b18Arz4AsvPOW+Sd58g7nxHFR5w/7xxMXjuqm6E6G6oHIv4f2VF9b/n1
MYY+ruy98q1i7+j1AhkV59WNuCqiN6azYo/NktGgtsVvb2xhv4cb2t5Ohbiu
iOxoXiovh4/4fxQf1W+RfgtaD2+91ze+e7gOi0P2xlpHQtj3dXqhyZOj2B/V
n3l5fl5/Xp3/q/F7U9RtZKRZWrrn2mj2O1llEl6ojnX+Ec+PuH1k59VH4p0r
XZFh29Z8pIy81SrC9NUFqnkXU71kZx0Vln+sUhosoy27Ts9X/iilyLdmsiq7
Oor+oXB781CWlx7S7z2xWUqlI9/cmBOA9fzR+RQ6L0N6XIjbR+dxPbb3q97S
m+VFNkEzrlyUUlTJ75CXJ3EcdG6I5pUj/n/u8q7qrXvK6M7IzwkhJ6VkGDHz
jMcmfE76zPZC9q0OMhrt8fxx8nopzTLNMJ+sW0uL1DPeabP39O0m8YeLm6R0
xsFr3LYBWIcNndvy8v9Ih9/69Yy+Qex9f0Tjx7QVHlLaabX4fnEu1u1H/D/9
dSMs+YdA2grLNAYbSUk6LMxAbFVDpWtKPUtZnBGvbvlqj5KS5/3b89IC+c/N
5cXtI66g96BvccosP2h6FZI/qERC0xu2W/uvwXMBum7J1+5dKdASta/Dzz2U
0MDe8W0mOWD+H9mR7iLiNBCPgXiSryLlQTFPBHKs+FmfFimhvcWpfQti/gPn
D7h95F9mq3T14mP2HFS4ZXZ99T9zEGw0r4V+oF5b7vlMzhPopfG9iq8sD7Yo
T2nb2/AD2ZutSonIFmhI3cK+HWwk9MxBxd9IWgWvizifO2nWT3peZ7+r1zmi
K2YS6vdotsnIq1hvH/kjTunqhQgPz1MCqe9ovSBVKqYF0555PGhbRadz7VXH
XRPIOKpwddhACbl6eujlZ2DdVMRTIW4f8f+I14L6/Nq3l+fvEUgyX1X3xDEx
PVSvDp1oX0mVhea5G5IF8r7RZpLWLTH1u2r2YGFsJcXl9Px484BAKl0LIi/l
iGn8h9CXIfsrqfDP+0MzWJwoejqk8aiYbme9evJ+AtbhRzq9iItDerwrXEN1
u2xjz5+kiwMebRBT9pVbHV81Yq4e6e1rRAlNcZECLZzw/oiKO7uf0TaJC7Zh
XeKLVRrVeiyO6U/NcvUpzP7MKfiEP74u0qlG/rwc5uySkSkHlrC8QbNz/BFN
MR3cpHl+Qj7m8JG+NOLDES+K9KjRdRF/y6srjvh5Xs4f8cy8OvCI60acfO/D
K8absTj7lN5uO3tbRDPrIpcuFJVR8fLthWc9BFp15EjikSds/WaFOx/pYY56
YdQC/3Msrz3wxetpwHkRJQ0Y8nLFiTKKG9T1VMUUgb5dbtUhKllE9xR+7o0a
gtdp9KlTnhXLg9dM1el/8IiIllh6ZClPKaOHBgPelk8TaJHqsZDDZ0S0vUem
ZZcNZfC+8fY1IG4f8f+oTwHx5Ch+t4uOa2zYfWvKT3UozWB5ucLMjgsPltH9
EyPPrJ8h0EGDRRs3XBKRk3uN6easMuq8wWzBDGeBxujcdcs7LiLp88+FJ+aX
kXpxsyhwskCXnccXTNgtoiNmCnMWKOL7r+e2rqn/bIHWxxu+97orIv9jk6NO
/sLxkR31FyB/1D+Cvnf0O0Hx0feC7j/v/wj9/lEcxPPzzn3g7XdAzx/UP4X+
L7x9Bxu/i9rkeAvUPKpLaLtSEc0RLe1RZY//j+h5yzuPg7f/i/f9gvoF7A8G
zzoZLFC/6COXKnqJqbFGreyTDPuj/jj0vaD3NZrLg/oBefsILqtONjsRJZC0
bPr6YH8xOYyr7rv2Es6Xbl8IPxPD8qWVac/bfwwXU3DH8jkHqypgXofyNDTX
YLtDux0Pklg+/N203PG6mMxNzt0evgnPEeg2cXqebopAiv2X3tB4JSapj2En
30eVUP+fd74VysNRHMTzo/lcqP+3QD38xy+2H0k12/5IPFFCLt+vBX5tqII8
P+pH4J13xttHgOYUoP3d8HDXFz9fsDxzK+1fvVtCZ13iL0VcxvMCePebCoef
TptQwfYR15UeBOZLyOvC3t9F4/C+G80d4N1Ho3164uU5i1bVC7TpuduLLr8l
NGXVi2P+hXjeH+oLQHY0lxBdd6R+bHPWZ4F2DG8Mz+wspfs+6yR/qdbAPgIU
v/LH8x3WvwVSuPnVbYi5lFYb6tc2zqgh46Eu5xJVZHRm4I3dG2ZI6UpQ2/MP
z+O+AGS3yw2XuKnLiCYN3GMdIKVzGQqf3EW4joR4fuSP5g4g/v+cjdnPpT1l
5Ot7rqfiKSnV7LVR9YnG/kGtg5xeGciodkxqwL0HUlqcV9P+19tauizxDnHp
IyPZ4IEZG69LSd2XJmy6inVFUH0S1T+RzgnqC0DzBVAdFdmtjEWFPYfK6G1g
QPK1X1LqpS9yc/XFdV3E26PPheKjejXqF0D+qC9A7Bq6scs/+vyvvFWP6wqk
cS5Kd0d2HSXYz7/gPEZGcUP0xtv2Fci4+PHAQw8xz7/3hdMUj1EyyukcnVKm
I1APPcUunlex/n/jr1O/flrLKPho6YG+5iwvWB8x65ysDvL8uzIeVZCtjHaH
mHxuO5G9TzTv712qj3WB0HkBis87X4C3XwDZ0XkQ79xn3jjo3LBAiLNOZ/bT
kQt//trH8iPdTjubm/B5HG8fATpPROen2jmnzLTnyMgps1dkTALLl4e2qm/9
XQQ5fJOdv1zGM7uxycz9p1heM2aER81Owtw+r523j4D3HBn5I7075G/13tNe
Y6mMLO64XD/9RqDYIufZT49gf3TOjvoIkn8N3lrK4lsKHkvuFAtUXZ/WuugU
//k+sqO+AMTPy8sf8RKIc0B2yDMATgP1EfDyHrwcCOJPEA/Dq2+J+BzE8/Dq
iCJ+CXFciL9C/D/ix1qaf2vpvgB56f3ycvu8esW8cf4tXfr/Nn1+dD//23T+
Wzo+4n7lNS9AXpxzS+vb/6/r/8vrvslLVx/5o9+JvD4vb3x5cfK81/235gLw
8vny4vYVnq/c9ThWRkox3cVa9jK6uX7txcF5Lf88531vykvPv6XzH978jbcP
lLePgDfPRPktL/8vL05eXpw/b3ze/B/5o8+L9iPy6gvg7V9A+ylkR3PceOfQ
yYvnR/tEXj1/Xn/e+Ya8ev5It593LiSq//Dq/6P6EuLqURxebl9edqTDz6vb
nz9ky84L7jLK+djt7KR4gdrfPbfRS4L9UR3yWXQ/rdvsfZk6xsPeaiX7fkU9
+pkewutBPD/SV0E6/Ki++vuh9t0FU2R0ZWrKozZz2feYo2Vz0g/r/CN/1UbL
xensvd5WwcP5pJ9AqR+DFDUjsG7//MXvByey9/0Gnw/LRrkJVDzy6aovMzG3
j+rqmWOaerdylJFx/MEv+e4CHZhy+81vd6yfg+Kj+jyyo74AxPMnKi3xmTxW
RqF3l8R/7yeQ2cghFmNe4vMIXp1/dG6C/NE5zts2XXZOHiKjN9bza1O+SylH
NS7d0QufByGeH52j6Q+d5b2E5THW7WXVI+5LKS3jW0bTK8zzo7kASAcM6X2h
ueFBl0pdf7L36MQ7/quG7pfSMx23NWc9aqlj9eeAFPa+HLymIXf4USl5qiuN
yQrBfP4srZIygy4ymlra/8q4OCl9c/6y4MCkWio4EmnzRl1Gl3ZNH9VjiZTM
PS99M5HVkLPBla5WLD/IPPZ15cpIKb17P3ekTl98HsrL/yPdfnTOi86Rz6fJ
XvVrFkjH/PWWxGFSyhblTnnoiTl/dE6N+gV4z82PztlR4dEkkOrBIp+E9lJa
Zlf4LuY35vwRn59dqhNiLxWo69m7ep0+SuhB5It1/TMwn8Cr84/siGdAHEXD
1EDPsDcCORmoHF96TEId2h/ZlliBeYxnrUcvvcXyj2dhdtN+bpVQxxXjxvgd
wXw+0v9H3AjS2zc5V6uxh+Ux/d6u9d03X0LhHVrlR49i8d3fy/ILBLqaFyOT
BEjo6IGM8pHTPlAflat7zt0V6LBm88vOzhKaYa2yc5HaBzrvvzqq3232vnRy
VPs+lsUxnelWW4p1OxG3g/xR/PNdRdsczwuk+ax9V39NCZVvLri3fy7m9hF3
hPRLEed/ykd3UTzLV35+bTPuZL6YumYWizafrqRg86aLP/YJFPzDNaIpTUwO
JyN2V3tizgrpviJdfcSJRXeXrnq9n+W7jpPqh2SIqWendQdcfSuhrj7i/Bta
ec87vlUg92GfKmPDxDTQib7kFWNuX/eFk8id5T0hRW9z20SI6VF/K9WTkgoK
evFXe8dwgSYE7rLtYysmja/N7idm8XP+iOc/59PjcjbLnxZov5TWzxSTQbBY
7LGpAurnI33+lH3pDa4sfi/fDrfVjNn+ZJBbs0+7CsjJ78if9dh4CftckqJU
QV1MsQP+qLzLLSe7Ct+TaUECjf023ce0h5gkMal/u1Rjjh31BWzWM5o+YZFA
t/TctZf+EJGvu/KTG/HlFG83+Vcs89d83ilZVUlMZ7b5bO97BvcRIN4VcaTI
jnha5G808cStznPY/Xwyq9fAZyKaNvFm/QuDcsgto/iIKzZWyAhs7ylQa88T
S8v+FtHsY3o/l5tizhzx9t8W9Yjd6ihQaM+6b4v3iah3QXKIcjdsz/6tYpbE
1q/tXtegkCIilWsNt2xmlNHys1s7fWbXFVK7zWh7nfnvbHCe+LyMun4dXzCJ
rV/d0v2HyVkRtbPd9tMgBnPgXU9efBrE8uOAG71UDqwR0YumoGebtpdC/1/b
Dn0+Po7l6zdtTo5fIiI1SeewqnGl8L415IjaH7cTqH6a/yIJ24f8bXhSKe9q
KSkPfRIUYyvQwC33RtxbL6LpO1TFfY+VkmfJ0Pp8J4E6DywfI2b7nGkxo+cP
tSmjrVtqBv6yZ/tVycYIpa0iCvdq3dfmRSn8vHXdr++7PV6gRdHiVwHBItqy
KXP3plmlcD3IH9nhnIXmDa6x1gJV1R9e2YPtc7ZNX+M1YSD+vGg96HeL4iDe
Ht1P1I+Afofo/us5Vk1ydRDoU9TBBJ0dIjJIWDg+T4rt6HOh9aP18Pat8P7v
0P8a9Zugfg1kR78fZEd9QKjfAfUTof81em6HvLjvGcaee+nb5jQufiWiHtc0
56wZgjl/NHcA9TuIc4S7q5j/lmGHbh79JKKS57kK6htwvwCaUyCrNVH/wd5H
E7tXuClrial2vFtW1UPM7aO+OfT+Re87FAf1BaA5AqivEPU5oj4CxPmj/gKT
78v3HGP5WP7WPXYno/+Zy5BUoKFYCfOutb9OJf6MY3n7AvPbk/eKqSb66uTP
+nhO067wfsevHBRIdrLzc988MU0aV1KmfRTPjUJ2NHcA5c+o3xb1BaA+AjSf
C/X/Ip4f9fmi/QjaN7058mJ0YT7bXwwfc9hikYT2j530KsEO77NQvwDqj+bt
F0BzBNB8N4dJaV+MiwWyUwpLT0iXUOeZ0rS2v/D+FO03r4yU/Jhfy37/5ePj
4ksldCTzjU279XheANpfoz4C1NeP+giQzj+qMzwZuM6/0xeBjKzvTOjcRUod
+xbU+2viOYa88w1RfQbNCxjWrLInSUFG3vv3PS0aI6Xp060DikPwvABximLb
fooy2rp5leTiBCkd/dJTr9NmXC9CcwH2TT20/baGjJ6omPtFBjH/PjO8Fb/W
wDrY7Ec1u3t3lZHF0lUqn+Ol1CrDI3iUC9bHQHoaSJeDd46A7iUfM1UjGYX2
v9TY/amUdjrt7Z9eX0vBOWEKzwxl9PRx441VD6W0vI+jzsGqWnp4PSsp0lhG
BWcX5B19yT6vX5KVenMt7ZqaMnb3ABn5ihbcGl4uJf+5Nl4De2L+n7ePANVX
0ZxWpAODOPwRpz8fusH828eYnTqgIlCr3KiX6pG4bszbF4D6DpD/2Kn9uh21
klGCS4ZFz+7sf7YnQmPQeVw/R/ZMiY+REcloc6e5ihYm7P900mz8uffYjvoC
UP0fXRfpBaHrIn/ecwrUR4A4f965zMgfnVsFdNQ4u47Z25n6KN1ieVmrdg8z
u0Tj8ymkf4XO3bpbH/AOdZNRt32zV6TuEKhhz8KVTmWY8+e1I5003jnmiP/n
PYdF58XIn5fzLzPq9nueP/vep+3zfsTyi4hhhwfdCcdxyiv7ZM4JkJF1eUXm
epZfbNmtZOm9mb+PgHe+QO0T+1C7QPZc1en8cfJ7gVJbJ/mWncX+iCtA/QK8
OoGI2+e9LorPq//PO9cA8RW8Ov/IzsuN8OpS8uphIjviZ7baa11338jepzuG
lxmx9/C9byOcBy/j1zvl5cQQh4Y4McS5oT4CxL/x+vPydcjOqwMsrzjymguA
/BFXyesvL37+3+o7kNc6/9v4/5bmeHk5f3n1BbQ09/6/wv+3tG78f1vfAa9+
Pu/vjff+yEuHX159Ci2tw9/Sz5OWft7y8v/IX175Bu98JV79/5aeF8DLsSN/
1McqLw4f2REnz/u5ePl/5C8vrp6X50dxeP15df55OX/eOLz7PmRHfL68+H/E
8/ulT3mWFyijGT5WSYalAvXPmrwk87yY6mKm9x8fJKOCtLnj/pQJdG5+87KI
y/x1DHnpLaD6D6oj1a69tn4pey+OPfTm182zAql6qj3fOQjXr1AcNE8T+a8q
XxNUM0dGziWGQ48mC2Q+2eOgZit8XVR/Q/r8iJ9HHD7SD+Hl/3l1/pFOPqpb
onopmheArptj6/3gAftceldq/NduEqjesZtraR7m/NE6Ef+P6snIH9WHvSR1
CiOcWN627sx6XR/2/b4J+HguGNef0XVRfR71BSA7b90e2RH/j84XeHWT4lLM
Ry5m/m38Us7f1xJIsd2LT2uT+c9r0BxndJ4VtujMmsvsPT0rYZnj1/dSSmy0
nXGrUx2Fph8puNFfRkFtDX9NeCul3fsq7Huq1kG9fdQXgM7puqgPvWzA4tR7
DZuXdEtKi9YlNWy7g8/7EM8/Z9yPz527s/u2rf0pj2Qpafn1iw73rYVcPTx/
BHy+YsLeVa9ZnD7VjUeGhUupU4DGoxXatZTzberDj21kNODB32eS3KSkuv3a
HdXsGsjto/jOXXsuXagsI8N9gYPNHaVk8WbpfpMDNZT8dNet3ixOonSxx6GF
UorfcO2DQwk/z9+t+uO1wl8CJSXcCow0Y997Ycexsc6Y2zfqd10x75tAvXub
TxmrJ6XOAdrti41raKl6Wv/x7L1u2PHqrt8dpXRFLXD8PJUa0rOKt3rbxN7H
Vc1qyzpIqelzRIWbYg08B0fn5gHVS8qyBfb/GbSiMemLhNKT3+yMuYU5AXTu
/83e7NlIkUCrl941Xl8toRdbjdzb7eLn+VF8rbL9ByxLBKq2Djsx8BrLd50S
nhj3qObm+WuFoeaJzwUqfWh113K7hKrKx9oVncK8h/PrVJ2F9wS6efFD1u6Z
Evqi0+qYXU/Mmexo+ppQ+0SgGknB1fYbJVSe9NHIb8cH2jIlv5fiQ4G8+jj0
iwuS0K2CLzI7zw+UP22ZvWI2e14fpfCR4yXkeNDFZ1Yt5mcQn4+4GsTnWFR0
PpeVJZC+i5+CVm8JbTqt9bVmG+aF0msehcw5J9DMvib9pipJ6GFgYsqVCVXk
XrU/WClNoK9228+f/iKmxnFrdJ/qY54f8Usovq32eMfXxwTSLXRJjn3H8jbS
M7J9j3X1Ec9vZfcyeul+9l7vtTsgNV1M7r93WjnNr4QcV8Tym78adgv0ZcND
z4sHxPR53Mb5w0dUQj6/zt209jbLD577r5ym6ismlXU2t0+kYR1+xO37WQy1
HhUl0MQLyd+rFokpZsDX3JWZmNvvqFxh0PiPrn7/rnv6OospufZ0r3PLKiBf
5/36WyeP9Sxfn/W06/lpYprze//6rJAKsrZ79iqJ5T3Wozy7fBwlpkXZh0cZ
jMG6vrzcILIjXX3E+SPeEnH+SBcaxUH+iMNE/DziZnl1vHl1yxHPjHhjpOuO
4iPeGF0X8c/tnTs6LWBxtgS+80tj+ffd4/tiPhiXkesIpZDKSex+zpuX7r9N
RH9qbBsaq0pJS62ngrcT+739NrrueVBETz3nHjUYje8Puv+IG48su3yxi41A
Ij1l2cYQEZndan9BaXkp/FzIv3z5Vp2iMez9cmuxjdiTXbfieu8JX0vgfePl
wNsukGxeze5P9ZAzRiUxItp0M8D0wzu8TtTXgPzR/UF8+PT2D0y8xwv0ZG0v
TZUgEX1U7hEzwbkUrpO3vwCtH/mj9aN+DeSPfocoDlon+v2jfgfkj/oO0PcY
oDw7qf00gRa+T8qNTmXrkfwoVV6G/+/oury/E+SPPi9vPwL6v6A5FOg5j/oR
0PpR38HSAfuq4lkcg7slcyW5IvpU06mvuyLm/NFzifd9gd5Tg0+V1jWx99QO
o75/vGtEtH6FzrA9XuVEViMG3A9g+cCgl8/PtRFT3rWzyUMv4z4y9L6T1zwd
NHcA5RtoHoHfgKR9vqsEunW8w+WjQ8UkMlTWjzLi739EeSCaI4DyQMT/o7wU
5bEKzjmugfHsefJXQ+vth8QU1jDMr/WoStr70bJN+mG2X7h3blnhIzHN/nnq
i+slbEd9r4jzR/ZdhVcO7Doj0C6Dafe/NInpgyggxFeX7ReUtGaMZPuIDLXx
s0f0kpDCD8+PXaJxvwDad6D9C9rvrIlwc0u6zfYXy6O/pFlLaNuWhYrOVXjf
dE0rrVktVyCL7o8Orp4moWN/nOPbtGf7wQPHLbLzBBrt2Pz4jIeE7C0uXIju
j/d9aP+I+gJQH7pUd5rd1n/q2qF6F10SJPTza6D/tbwPdHi82/aLRWzfEfmg
WOsU2xePrk06LXygcpdD86KLBSrXmLjy1zkJeWuPzDz9B88RCOuevL78nUDz
T3lt73xJQlnmtdl16rgvANldu3a7ubuGPU8uWr0Pfyeh8YnrEhRW8c8R6Fo0
S/O7TCDN2KEmY35KKD+/96GkAqwz8GCzY/2gjwIdCbG+uEdJStJphVcmlVbL
re5hVihae+Y3e46JMkuzh0jJapSW/Y/ZmP9f566mq/HPvMVTWZeaR0pJMcMn
K8UX+8/Odqx1aCejc97C3QteUvI+7ffU4RHuI/hR7/Or4Z+6U4+Vmll+7PMm
dox3qa6B9S5UZzv0pVDleEcZuT7P/K6wUUpJjU6J+kZ4Lqfq2PsNN7VldCZz
mfnlHVKyHNVWee9E7I/qfkhvBM0VXVBnEvyjl4ziXHdavE+X0gjLPjkH9tfC
eQHIjvT/Ub8A73wBNC8A1ZN557qeshl6bpyVjH7bVwRf7SpQ8d/D2u1Ix/6I
k0d9Acgf1avRXABevR1ePh/F4Z0XjPydDkWrL7aR0em6sx69xgq0cnhIxFIt
rPOP5gWg8xSkp4Q4f2RH51Do3AfZURx03ofO6Xg5fxQfnVeic1Wkt4b4fBQH
nau+iazduJbFf7alyxOHqwK5+RxvOjxZfnME6vuKvk33ldGDRTN3js4WyNxU
RTXTE69HXjw/OtdG8wXQuTw630e8PYqD/BE/j+y88wVQvwAvt490F1G/AO98
ARRfXvw/4kxcl3dOPxMqo04mZePvsrym3cK9Dj3aYo4FcTIoDq9+Ka+dVw+W
l/9HPBsvtyYvnr+l4/DyhLw6w7zxkb2ldfXlxXm29Pr/LR1+Xs62pfsCWrq/
oKX15P+//v//HZ/Pe5/l1XcgL56fVz9fXnMrePsCWrpfhvdzyWuuh7yeMyGa
b/YSe68Nm1G89d4kFudMhOmBAv73Ai/nz/t+59X5/7f4f149f945Arw6/7x8
Pq+dl7fnnZ+F/Hl1+3nXz8vny8uO9im8/ojblxfPXz7s4qkRbN9U6aV7QrNZ
IH2r3U8ylfg5f1472v8i/p+3PsA7f9BQs51B+UK2Thud47G3BOrz+stcWzd+
/X+kt4D0/1EdhldHQl78P4qDdDNQ/Q3FRzw/ui6qB6L6HuL50XWRP7Kj+ado
LgBvHRXppQzW+R623lFGB9/mHk6ZI1DvX0Elhd6Y80d1XbR+5I/4fFRnRv7G
KwuaE+1k1Km9jUYfB4G+m4ScOGeG7TNtrm1xZnmM2SUT4ZCzQIkqwdd2WON6
OG89H9Xb0TkI4vx55yaj85Rdc0aJFlqy3/MXQWF1Z4HUfUf+6XkCn+OgcxOk
w4/OmxD/jzh/Xjvi/9G5HuL/0VzyUPf2z8p7yqgwpq5N1mkpfZG6XHq0DeuP
ITvSN0PX/RIU/HinJttHDLPUSVgupWcWGepqf2rIxtEveoGqjIIG7Gl8O19K
B5uGv+/xGnP+etv1h15i7+M+80cptBovpV2HNULTIrEd6blpjb07tu6rQB0K
x5T86Skl219dWwfo1dDAWa+7Zf1kz51HXcbOHiClgRsmmt+YiM+pUV8A8kfn
6Uj/v9ueeTmfmP1Lt8g1Dc0SemKw+bTlC379f17dfmRHeobIjjh/Xj1GxOfX
nR5TFc/8H7hFdxDiJCQec2J62AXcF4DiIJ18pPPfw3tL9wKW93S1iZiwd4yE
Bgepudq9w9wL4meQnifi6jPnlL2dxvKSfuPuPbisKqG3xj7XvszEuv0oDuoX
QLzQwcSADbuPC2S7c6CSU6mY1j8+Zraqil8HFdkRx/XtdNy7rTsEqmxetlJt
m5im97Yyq1bFOvwozuzR820cogUqSn77cDnLO4vN42qiCrEOLeL5kd4+4tkQ
t4Z4fsTLpY0uCRjF8qHUwbuctluJqccfl5FRltifl/dDHH6N9Y/dnf0Euu00
v2DTbxHlLPMKv5eMOUl0XcQ9It1mxOcjbhzFfzLZr+8CFsewvrqT4gP2uZqX
PpuvWg51qhFni/hSxH8i7hfxtCg+b18A4tsRl454YMTD33j91wdt9rlmhpyY
fihKRI2v7rnuy8H+vPa0rX4NDmPZc6Y81ewgy9fddhct66xQSp8+LAnPHi1Q
z4/3O+W6se/dvrfK8YoSyHWj+xxb1ndSiYVA1fuvxBc6iMg9SMkwYX8JTfKf
lxPL8uNeb97ptp4oos+ptjOLIkogr+7gt+/8arb+iRcPr908R0Qn5ht0VWoo
IQf1a55JwwQqN8oP62fB/HOLtaymlMDrfnWPLLvEPq+g6Z1lPE9E725lDe3b
tpRS24bk1LE8e+2PxaMj/Fke/7z9ok1DS+nwPBtbJXYfmsyEtOaZ7HOZ9vg8
/m983fpLUxc+sRRooU25/mknEe3scedu5akSanOm4u/17Hv8fXzOm/5bRLSy
1dGuJwpKYZw2s6a9OzFKIA9DvaokVxGNPR8lVXxcAr8X9HkRH37RLClg8AT2
/kozvNtzuYhShz6pmjG3lBRu31Dby37Pnn4m++ew/dWI7iG3jodjO+/vDfH/
yB/93pA/mqeAflfo/qDrovjocyH7fE+j3ibsuqUddMzb7BVR7KTWS/O0+J9j
6HmC1omen+j+8PL2aL4Gmj+CnpOoz2vjd1GbHG+Bmkd1CW1XKqI5oqU9quzx
PBeDp7tm92b7/ynns9feLxDRhG0NRfEdyqk06a+uZux9OiyqaoSSRETJR33G
Hw8oJ6o7OUTiKVCnzISSXm9E1F9Lt3XVCNwvgPoC7A8GzzrJ8oR+0UcuVfQS
U2ONWtknGX6P89pRXoH6AtC8IVXP82nqq1n+4JXY6vgYMa3qkvFh+7gKmnE9
a3hkqEDrgq5WF4wUU7/lz01nDKmgN+qFjY3M/+7LVabtxonpWrHT5AUOuC8y
9FHsRjWWTwZenfzYPEZMT4Kj+2ur4PwQzRFAfQHbHdrteJAk0IjvpuWO18Vk
bnLu9vBNlaR1uI+D5UH2vvaSGe/IFdODeJPiiQfw3KsjtwRpeqJAKwbFZBpc
FtPHkrLzC8Pw/CynW8sf3GT5fGrCiwFqMjFd1NKZ66uO+3Z55wjMj80X12UI
FNFRbXz/dhLq1ilkVv10PBcM7XdW/VnYf2SOQE7bHZV2OkgosF+rdW1+V1He
O88P6mw/JduYWvzMSkKjKrc6dn35H+aXATuav2Y4qKlk8F/sffFp3IqwJRLy
unBwHLniOQJoX4nmxKF+AcT/o30x6gtAdt79O5rrh/oFerYLMRB9FCh/RHed
WSpSKiudemd1NdYNMHpprCqWsLzlaNPsjHoJhd2NXh2Thu1rhj75O+Yre9/l
Bmsf0JHSt9GFCg971sDrFrukdPL4JlBYQ1jBBV0pucwwynhhUMNtR/MZkS4E
6gtA9SWka4HqXWjOpuOnxFYO7WX09XOHKPcQKd27P1h7lAqev4nmafLWFRG3
j+qWEa2sHR70kZHrjEVJw25KqWe2k1Rysxbq9iM7qruaFEe/ndZfRn+9XRJ6
9Y2UnkV8qu2swj9HwG9x0fq8QTISRZ7vtaVOSrXfSkMfm+O6NPJHdWnevgPE
56P5tqiOjeyovwDZkW4P71xg5F/9atP0LBZft8Gg6xZjgRoc9ZJsinDfATp3
QPGn9wofXcjswU9qnKzYPmbnvrfKV77UwXnKn/tW20bYy8h0s75V9BSW99Vr
q222wP0FvPOd0fkROodC519o/jXvXAB0boj0wdC5JO95aJ/aR2/neMnoqPcb
ZaOjAnVdOPdcYHt83srbR4DOr1F8Xs4fnVOj9fDOEeDVx0Pn+Lw8//61Y2av
DWbvozZ9Vh/7IFBBnG1k3F3+PoJgl/UOaStk9H7QdZPUBoGcN9uefFqO+QTE
MyD+YficgG5n2ecKetvtwbYKlr+HSV9suc4fH/kjO1oP6lNA3AhvfGRH3D6y
I14FcS/y4oiQPy/3hTg03ji8cwF49f95uTteDh/FR3wgr54/L//P2xcgL95e
Xnbe68qLk29pPer/trkA8uL8eePLS0ddXvz5/zr/39Icvrz6CFq676CleX7e
OLzPK3nNQZBXvwPv/x3F/7d0/nnfj7z5A2+/AG/egvIr3j5K3nyMV4cf5ZO8
uv288Xn1/Hl18pG/vPpw0XV57Wg9vHPEkD/aj/DOO0P7IF79f94+bt79HdLb
R/tWpBuA9uNo/454flQPQfUHxP+jOgaqk6D4vHMe5cX5I/u1j9k2N71kZBVw
4vG2FIEWGJy9oNkJ8/ZI/x9x9WvmBh6xZ3G635vb7/YugZzO3ukzqxbreyCe
H+neozkCy6+PMfRxZfnAt4q9o9cLZFScVzfiKubqkR1dF9UnUV0U1T+Rbj/q
C+DVaUE6/Lw8P6oDI3+kw484fzTfFvH/p/bfO6nD4hzN77XQzl6gkLW5h0tM
cP38SH38gBHjZdT19+G/HwwXaOrZ/IW3f+B+gRJTl6InljLab5i6uXUXgR6G
G841OI3PNRC3j+Y1J3x5fm3VYBkJl6qmXGmU0g5zSnB0xPpLheUfq5SY/5Zd
p+crf5RS5FszWZUdPpdB86Nn9wqN/c7ykreSiz+i7kkpeaao9fbn+JwLzcuu
GzVh0FI9Gf19Y8qGnlekVJBy+P3ZDBwnqHWQ0ysDGdWOSQ2490BKi/Nq2v96
W0saCxVHUS8Z+e69/LRbmpSs0w9fXRzH/C+Vuv7sKqOJd/xXDd0vpWc6bmvO
emD+H80fR+eMzgZXulqx933msa8rV0ZK6d37uSN1+taS/brNh2ZoyMioKKzq
01IpZan5Nv9orIFxjIe6nEtUkdGZgTd2b5ghpStBbc8/PI912NC5KuL8LcwM
zsQosd/thPCcRnsp+fkHb78Rj+Mjbv/v9OCkkE/sOWL4Y4T5P/urTQNDLjbh
+fXonFqhwduhF3t/t7KwvtH8VULf3fT39M/BfD6yI739G1dLTe5/EGj2g3Ub
M19K6Fb70Q+nLcDn+24JapJPVQLNTAx5mvhcQl7fKnpOmlMNuYKvo/YZ+rxj
z3Fviw9WFyQ0eNOw693aYt1+pIv4Z9fwU4F/C/Ty7JoNA/ZI6ObZlDl11zF3
kXO1OOwjywPuVk0y/cH2AwXPJj8yov8wFwDoQKI4SP8f8SSIS7k5bFCA0VWB
fK8ZTXI2ZvurDjs7fT2Odft5eRvE8yMO/0fuvcFDzgj0pXvU792fxJRgorfs
QY8qioxwPXX/CHu+x7kc+/xUTIl2IUr9sjEvhPh8xC8hDgpxSkh/dVfg9m8V
O1lelbhte99dYkodJR5r2K0S8leI80f6/A+Ljrg8Z3EeuG/buzNKTJcmkE7r
H5jnv1ilUa33jz7/T81y9Slisn7mFHzCv4Isjh7xyFoh0LXg0qjg/swuHFdU
1uC3I54tZV96gyvz7+Xb4baasZg+DXJr9mlXAbl6pOePdIORP+L/EX+I7Lx8
5prp13cUs3woZFlC9dZHIhrRbUVFbjfM5yM70nlG+u2Ia/UsGVqf7yRQ54Hl
Y8SHRDQtZvT8oTaYq0f620j3HvG3vDrniMd2u/LlhI2dQDPsDh7ZsoHl2afa
/9x0HvcXIG4Z8dWIV0f8PPpcyO44fWHiFZZf+v11aKC/roguflfc8rv2PW03
fL7pB8tTF1vssNUyZ99X6oBkd3PMn6P1TCwJNs1gee2eoC6tK0aLaJm1ptPf
3th/6qg/26OGCjSoPFS6eKiIUmxO/X3UqoTafDo80mIEu89dW50dTSLaXRoT
3d0fx0H9Amj9Uz7fHH5/gEADesRsie0gognaCdbel99Df8T588bfuXh9dtdB
AjW99fkx/Z/+3hKX9rqP8f2fnKn585S5QCfCLr6wGyCinqWBjw70wPcH9QWg
OKgfoZ2l43LXwQK9v/bGK8JQRFe1L/56r1QC14n+dygO4s+PVYxctZDd52xt
48M6U0SkXl/55+8juD8iePeM7MlWAhVtU3m0wVlE+0INCjdewP0IiP9H9w39
T/+0uuCWNIE9V9+WTDyzgu0nvdNO+vhhDh/FR3b0uXjnRFyZ+TrrEnt+7ojz
947cKaIb2j8dlJtwfwF6rvLO+0CcP3qeZ/9WMUuaKpC2e12DQoqIVK413LKZ
gd8vqL8A9a+h9yDqF0BxeOcOoPc46iNA/L9jx6ibycsF+nzCYoa9oZgUUl5/
HqpYQc4j2hhdWSSQgc0+hd6/RLTqYqfQvgnl0I70/5uHb1e4v0og14zSta2H
i2lYtVM/gwEVcB4BmqOE8jGUB6K8lLfPFPWrorkDbb82PHVJEKhxT1CC+nkx
HblrlmK4uJIyVadWhB4TKCp3ywvDYjGNjXyln1qE+w5Qno/2EahfAO1T7sw+
/2p8ukB7Z0V97vdHTLH6j/bWWGD+395sVUpEtkBD6hb27WAjoWcOKv5GUszz
o/0X6rN+vHGnV2OOQKumGC6ZNkVC8y9t2jxSGc8FiC28MWVBvkDGbTZ3T18o
oSJjj5W7Jnyg98/qp99+KNCWSv246csllOG6+mvogg/0IVSv8NhTgdqfS9H7
O0pCr/qtHJy4l7+fHdnRfhn11/POF0B1gIxdNyLXVQqk0iXvd4fHElpd+l5N
NAXXMZAd1UmQXgFv/KNzdlR4NAmkerDIJ6G9lJbZFb6L+V0N9RZ4dRvQvEhk
R/UopP+P+H9kR3Mwm7uk2K7sJKNZf66md90spS/tzkwcYIbreCcPNUdu7Sqj
0gOm2zbslVLOvUnPx8/C+iE3FrucvKwro2tdFqUcyZRS/wfHCx4dqqVzNmY/
l/aUka/vuZ6Kp6RUs9dG1Sca1zkR54/6Cx5ez0qKZP4FZxfkHX0ppVV+SVbq
zbX0LeZEHwsTGVVNnXyi1zspadvsdZJqYj4f8f+oPjxkwzWXkaYymnZC0tZC
zO6ns0xv+AhsR7w94vzR/Fmke4Pq0rzxkZ4Pqs/bfpkZv5lkpKc76OFBtj9w
WrDGdko5ni+AdH7QeQGy8/YdoLkAiPNHcdB5Cm+/AJovgM650LkV8uc9j0M6
Y+icDp2T2mttqzX1YM8fS3Lpu1eg+KC5W00bRPRsb86N3XNlNHjyh+3rTgs0
ul4jX9cQn5PynsOi81ykq4bsaF4A7xwBXv+5rXvNLPOX0ePEm21OPmJ5epXz
0LhI+fULIH4AXRfxALVP7EPtWJxync4fJ79neWLrJN+ys9jOq9uP7Gj9iKPg
nQuAuAik/897XV5uH10X8fmIP0G8Cq8d8TBIb5OX5+Hlr5AdcWKIW/vW36ZL
7Wb2Ps1Onr1ruIz2nduwWmsvv84tL8/Py+kh/pw3Di+3j+LLy593PbxcJeIz
0XXlxX8iveiW5ktb2r+l5y/8W/r/vNdFXDQvR83Lt79KSJyukyQj8XDbmD7s
eZkw9dfs587/ffy/vPoFeO+PvOY4tLROvrzmBfDGb+nPJS+d/5b+/8rrecjb
F6bwfOWux7Fsfx3TXazF9oU316+9ODhPfu9l3nwAcfjy4vmRHeVpyF9eeSBv
fF5+njcOb59s3bvKPj1Z/hzQ/9DwOC0Z2attb/NsqPzmbbV0H4G8+Hzkz7t/
4bWj/RrqZ0f+aH4csqP9KdqH8vb7I3/UR7DjlXrp/sUyqh19rLbPC4GOZU+2
C9qN+XzeugfqL+i1qOjMj7kyer36YAfVNIF9v7+M+vXH9RZU55EX/6+dc8pM
e46MnDJ7RcYkCPRyaKv61t9FtLHNke6m3uw9saPs6pjjAq1ce8M9tCuujyE+
H9XlkP4GsiOunne+J4rTerntKAf2nqMeep5blwsUu1tt3f1E/roiqk8iDh/5
I92VgI4aZ9cxeztTH6VbiwVq1e5hZpdo3C+A4iD+//dD7bsLWJwrU1MetZkr
0IIcLZuTfrjei+x3LO/rNLL8YP9pT0PLqQJNsTPMEkZjf1RnRjw/0qtB9Xnk
j+rziLdH3D46p4icGyCsZOvZWD7wRRs9gdyXPNUflIv5fHSuga6L4iCd/wiX
Z+OPmrJ878XxHXkSKV3zfb9htFUdXZZ4h7j0Ye+/wQMzNl6XkrovTdh0tRb2
BSBuv4v60MsG+jKq9xo2L+mWlBatS2rYdqeWFnmNfVnfW0beK4zejs+Sks0n
yet3Z/C5G9L1Qpw/0gdD54OwXwDontnlhkvc1NnzYdLAPdYBUjqXofDJXYTt
6DwU8flIhw35x24wK5jRSkbRswItDlpLaWJZ7nLVdfLT80fzAtB5dO9B3+KU
a9nv/lVI/qASCU1v2G7tv6aatKSDbTXZez3IqZUoSCqhNJfYoO7HsH+b2C/d
TavZ87ppeJvRbB+yxtBkgJtfNUXmPPx2v1wgybKSXvvuS6hYsfJr2zEsftn+
A5YlLJ+wDjsx8BrLX50Snhj3qIacwJ/K+0fsWZxQk6shN+9JaOYMs0YLCxwH
cQuIi6gVhponPheo9KHVXcvtEqoqH2tXdAr7I+5iy5T8XorM7tXHoV9ckIRu
FXyR2Xlinh/ZEU/Cy/kjnv90rr3quGsCGUcVrg4byPJdTw+9/AzMySAdfj3p
xrHKLL+J/SSZvLNWTFrD9Ry3/KykRp09VxxPCBQ4tfWSDhUsT3UztEgVY94e
cT6II0K6o1tffjZ+zvIh33f7qOaCmPSDK1M/B2F9/gTt28vz97Df53xV3RPH
xPRQvTp0on0lmXxfvufYdoHyt+6xOxktJk2PpAINxUqKzvdY/ytGoPeF6j+P
rRNTZEB969Z1FaTgnOMaGC9QwF8NrbcfElNYwzC/1qPwdZFuP+LtNaKEprhI
gRZOeH9ExZ3dn2ibxAXbKsh5Qsrz2BCWT0/TnTh/sJi6XFPp1rk3joP4MaRD
i/R49c5qCEoLBerdYf4z2UcRFa6+NOv42nK6Fqyq6ukrUEpaeJ3KVxHp7/dZ
VBVTTnYVvifTglge9m26j2kPMUliUv92qS6nAavuvlD2ZvnrmjGatu9E5DtH
0uHSuHLIByL9YdQXgHT10XURb4k4ScTBIi4U2RHPifhbXo40zGKzhTkJNG/m
5jmKPiKq7N6D7nXA+uRIZxvxuoiTR+tBuu68+vOIV0dcN+L2nTek56cMEujS
BqejGd1FlBv+1H7Bq/eQ9951YcD3YUYChYdbZez7XUdPOq+NqvDFXLpTYse/
/zZmz+2AleVnldn3PnjAz5yN/P7nv88/rziM/W6V78XuGS4i1QIv/x4TSmi/
9YiBH0wEylEq97uoIaLGFbuTrFPfU6sFe5VjhrD3V5xHQ28zES2NWLn8Rn+8
fnRdZEfcO4qP1ok+F7r/6HOh710t4nv6cnZdH/eMjrlqIip1LF529PB72F+A
+iPQ94Xs6PeGrovWieLb9dX1f2QmkE4H4VrfviJKCB1xb/8PfD9RH8E37djd
Gez58OrQWeX3C0QkWhXh4KPzH+YscPaVoPuA+HzUp4D6JpA/fD4AfzTPAj2v
kD/i3tFzEvUdoL6qtgskm1dPYs/JIWeMSmJEtOlmgOmHd/i5jewoPu+cAjTn
BdnRPJ22V8LXu8xkefWFap2lN0SUpb7FbXMRnl+D/JEd9Smg9aB8ZrOe0fQJ
iwS6peeuvfQHyx/clZ/ciMf9AqgvEs1FQvw/mt+0JMP2xOAtAnV5OjTZIUhM
ydV332bl4rlOqM8U8f+ov9VU73yJ4V6BNi99U932hJi6PTZbWz25EubDqG8X
5fOoXwDtR1xG+37pdVKg4HUavY0//DM3IaI6o7ES6v+jOWVojgDaHwXOHp45
7Sa7n3cLl2lYSMjeVcWm9jHel6G+ANQnjvT8kT/vHLryVhr+5wpZfh7XNnLJ
OgnlLTnTffYGvP9FffS8fffIP6x78vrydwLNP+W1vfMlCWWZ12bXqVdT24kK
j41rBKrdtHFW/VsJRW2MG/F9Ga4zoHpFQ0qz6/QPAn08Nj7h9wsJpV8d2Efk
je1ojgDSVUBzEvWs4q3eNgm0vqpZbVkHKTV9jqhwU8T1Gd56Dqo7dav+eK3w
l0BJCbcCI82k5F/YcWysM9aj2NxqdGIjs2cvGzoxwkFK/SO8hLv78XwBiw1Z
KT5aMrp+92rWxtVSUurY3EetA9blQPU9VD/0vqrhrqojozenT9vlpkhJV//j
oZur8VyAucu7qrfuKaM7Iz8nhJyUkmHEzDMem3AfAeoLQHMEELeP+gWiTwfn
ne0noxLdGpPLhVKaEDfJUF1aS5GaxU3JZjIqn9dQElovpTv3xu14P6EO2hFv
j9aD7Lx1bFQnR3FeRet7iYbJSNPDqClKieXvaSZGymHYjvoLKjJs25qPZL9n
tYowfXX2PHsXU71kJ/ZHdtRfgM4LUN8BOndAekRo7gA610D9Asifty+A9zwI
6UTx6lahPgJ0HofOAdE5I9If4+X80TkpisMbH50j8+rF8cbh1c1D+nvllX0y
5wTIyLq8InM9yxe27Fay9N7M74+4enTujziBQZctD99n8Ws0k4epsTzF7tTH
JN8YzCegc3/UL8Crl4g4f2RH3D66LuLzeXn+Y8fnKeax+HevFv8mQSC1uyfH
fnuD4yB/1BfAy/mPUToQv4ut8+vxhFnqLK/ZO6lW7ZRITD+n5G9QDGf/d8+v
yovUZdT2TvaPP8aYw0F9AcifV0cUcVYoDuLWFuaEHF25QUYGd94vzDWQkWub
2Fvufvz8Py9vz6vb/2/p/PPqFSNOkjc+L58vr7kA8uI85cXP/69w+y39eXnt
iEPm9eflnFtaT/5/Rf9fXhy+vPoFePs45PV74P1c8vq9yYvPl5eev7zsLf28
ktdznrfvTF7vfXnNLUJ5Tkvr+fPy+bzxeecI8HLvvHMB5KX/Ly/dfpS3ozwc
+fNy/rz9xagPAtl5OX/UT436EZA/4vl595XIH/UF8Pbpo/1+vKuC5nc/GV3Q
LykeW8D2xbrnH18N5df5R3oFvLr9vHw+qguhvgBef6Tbz8v5o8+F/JE+f9mr
aOWtbD2XX8xePCpJoA/btBIDf4so0NLhswKLU9DxVErvrQKprZnrI3uGeX4U
h7cvANnRfFLUL4D6C1Cdc7DO97D1jjI6+Db3cMocgXr/Ciop9Mb1UmRHcZAd
1W955wKg9aD6M9L/Rzo2vHo7aA4vqs+j+j/yR/pISP8f+aNzENNW9/u+Giyj
6Ozz2jpNbF/UEHNAOhXrNYUtOrPmMssDZiUsc/z6XkqJjbYzbnX6D30BQJ8f
nWehvgB0Lobmcc8Z9+Nz5+4yarOt/SmPZClp+fWLDvfF53H7ph7afltDRk9U
zP0ig6S0qs8Mb8WvNaSYsHfVa/a+7FPdeGRYuJQ6BWg8WqFdSwVHIm3eqMvo
0q7po3oskZK556VvJjKs2/8lKPjxTk22XxhmqZOwXErPLDLU1f4PdWf+lePX
/XGaRWSIiKRRhhRKJTZJMkcDZVYilLFkzJDKTKKMlUSFzBlLyJRk+KA5zd3T
dWdMyvA9zx/w/q511rqtz/P8utde577u6br22ef1fu8/tdDPH/n2f3YZtLW1
OnseuX7bMMhTRo+fdPEadB3z+ej8lJ7dDjnaJJBOixValmYykg0OMZbYY382
xPOjc2R0/ov865BvP/LnR+fmoqYXxUs/CLSo4KHqxiwphddaiZ4OqKH0IdKm
+Sx/b7njvii234i7mO/UalMNqdv69XIvEGhm8I8O55OkVLnh+CENSTWpdKq6
blslkEX+cb93eVJaumROp64eNXTqwYS7nd4LlOXXMq//CSm5HB/f89M/2FcQ
8QyIl0C8PS/nP21j/qFxrC5x3Ojj3MFfSt2E5qKFE6rppnbq79YPBLLt+vz4
2ilSOvXHNUq9Hfb5Rxx+vJ7u/hlXBYq/NUn0vauULHbPrTuzCftVQp9/wKsg
bn//i/Rj+1ME2m885VHDV1afiRcH+elX0fna50EzLwjkadTHdLKylHICYxPS
R1VRwrOImC1snd/2Hb4uFEvocNWbKZ4tqiC3g+L715smph8XSJ7U6bVftoTG
jiz9oBOPOSLk54/4JZRvONWxa0YE+79kdko3DvqPTvXkPuF1BS0z9tYwZfVK
rSzX/nKwhJLjdn/8+q6CFm403ztim0CzDSelWPpKaGvegRtvkyrgOsjfFfH8
iNdSSg+1NFvNnvfRXZcb9mV14eir55a2x/mI53fINnzychGr19sNtRrTQkLX
fpdv+5KAfXGRjy5aB3H4iIvbGd9ta5Iv+3+pHdLYyerUrbcXuSmvLafYt2N6
PZkq0NbNm0+pXBCTTuJHtUdRH+jN8xlujz0Fqn9roN7zrpgK754+51mB/Y0R
J484xhzjvoXlU1h9o3kq6GSKmHZ3u2jXeQvm+RHfjvyrEW+J/PARd4p4/qnt
HveZ4yhQ3oYebdWWiemTSrcdo1wxL4p4VMQJI19xxAkjXhfxzOh1Ec+MuGLE
nyNuHF1nXerCzYvNBfq5JyRvuLqY3PuePVW+u4SivhcMmtpLIKUe7ecXVIno
2/jTP063xFy31qMzdfuMBZI0hz1WYXWwaphSnY9dCbVr7W54QV+glSdmrBvD
6tp+d/rMNHtbTK5l97Q+GQq0ps34aLlERC0WuS0P61FC0cPCA5ex+nVHZp2O
Xo6Ium/LDVx0vJiub88wGcbq4+oxyz/rKolpls1Ft4SQEnJ78rCmezf23Pnd
5tTUbBHduN0uPmV7MU0e6r+80kSgq3fm2L/4LqLFE+5dN3QtoSlbOp/701Mg
+1k28nZlrA7eVtenVlIMP4epxgEubXuw+/+FXi5Wr0VkGre+ZszNYvj5oOtB
7xddD3q/V0hb2pP9HmacOTL8vZ6YrP6El5WW4nXQ58/7vaD3i+K8nz/6f6Hf
1Z8edc+W2AoUKYQ5lLqIydllwq+GvaVQx4GuB/2eef936P+F8pHuA10PmiuB
4mgdRekd0DpI34TmX6DnRdrFJPu80QKpPJK8+LOe3cdWqRY+PIjj6LmA5hQg
3RmaT4HWQdePnstobg7i/xHPj/j/AbK3Nk1zBUqKfZ92vlJMIZ3Te39xx3ME
0NyByq4ZYw6w/N/++n0MKsSU3uLpE6krnluE6qUR36j03hKBTtw1MJzXWkK5
Ou3P/JNZDnWXqE6bE7ZIb8sKgQYVRhkZ9JJQlnsrsc/3clIrvbsudT37HkNm
tQ0fIyHv9LFznGZUUOe++suCtrP7gNYMq4ilEjo7nV6H3cGcP6pv0XwBpKtF
cwpQPprnhXQEzjqOE96fEkj/hdvRncUS2kUGZs4llVAXgHTH3lWHlyunCvR9
zO5LyQ3s8x+5Tv+lIZ6Dpij9dcFER6cvt9n/5UaL1GQbKf0+dIfGPMNzB9B+
Fu1Dn85u/eX9c4HGpj29ty5YSvIEZxWXZfz7XDTnjndeQPPSK0Pdylj92Ub/
nftdKTkf9S1uNMY+AEgXgOYIoH4FiqO+R+TC5pXnagRa5TDzok6BlFq8LbE0
D6gh3YPzsr7UC9Sgu3ndx99SyjPenmz3hn+OAOrzDDHc+fvaN4H2WH9ef7GT
jB75bJQ+08T8P/KLQP7/qB81Zrn0c+gfdh/IqT95yU5GHdRWzdJcUksj3rsb
LdOQU5xW05RVM2S0137Jo6IHeC6AZdE2s02t5WT13dZIaaGMSkYoiyXlOI76
e6jf+Mr5cubd9nJymPE69+gmGU2zSLMar19HHWq+LU7oJifLdR8fWMfLaFYb
5WHXgnB/co13u1fl3eX0YodI/VqyjBpkblef78L9T+S7gvh/1L9FcwH2T04Y
fqCvnPzEvnety2XkP9dpdr/uuM+M+tKI/0f6ghZW7471YPGl3XKsTwoyGqqz
L6INYf4f8fOoD4+uf1+C1ZAlLF99UcKlR9qsXm715suGozjf8WVXFyWWP89O
3NeunUBOX6qigg5jfQHy80HnDigf+f+jfBRHegR0zoLOQRD/b/AiJuyqo5x2
OT1aH8/q0zde65bs+SOC50HoHAedByFdAO8cAeSjhc7pUD7vvHKUz6sLeFmY
rhEzR05j7sY45JwWaGBU8p1Nevi8GJ3zIt82lI/OqafNlhX/8JWTU55DsPEt
gUraezYFuvLnIz9/tA7KR/w/7/k+0hegfOQ3yBtHugBezh/Fef0beX0dEbeP
uA50Pbw6CPS6iP/n5V6Q7oDXz5N3jgAvH4U4MeT/j/JRnNfnn9d3V1E6Al4/
Yd71EfeIXpd3roGi1uflP/8tjl1RvD3vnALEA/+36RF411GUrzgvt8zrY4/i
/yv8/9/mxtHvgZeH59UFKOp1FeXb/7d5e0W9L/S5KWquwd++z/DqAv6tOT4o
zsvz88aRjhLl8/r5I35eUX77iuL2FeW3z+vDj/KR3kFRugBePp+Xw0e6Y5SP
9he8Omi0D+KdC4D2X2h/x+vzj/T7aB+NdPpI14/6CSiO/BB45zaidXjXR/mo
L4T8/FH/B/VtkC4A8e0ozrsO8t9A+YjP5+X8EYePuH3kk4/6k7zzT9H1oD4q
Wh/1aW/GWUyoYK8bK11Y0LxcoGfre3TPjMb9WMT58+oFUF8arYP8/6f2WO/w
YqSclufVTrIfLNDeQ4Uq6Q0iik89XmrJ6o8/u6RG6+wE8tTov2KWihieI6D5
v6jfjs4L0LkG4v/ReQ06p+hTFFE4xZzVe4VL19zIl9Gr0C91ndRE9Mjuvr9+
Xzn9fmT+eluZjLw0rK8/7IL9o9B5EDpXWp4V0uIVW+dl7ufbwTkyWtlrgt7x
qjpa1NUlXGIgpzFKq80bbshoguuUyvVX8fma5vBHH+/oyCnl4gqr63tkZDdU
QyV6dB0tu1rm0cyeu6Pv+QcPOszel57XunMz8Hkc8vVCnD/y4UfnhojzR+eV
yCcN8fzonBSdz5qZ3lLKbhSoZ0+ricMNZNRpsU67ot7Ynz+v30b/jg0CmY24
N6pTZxl1MHpa79+2FvrFoXNkdO7czsosuqNEoIh712LviqSU2GDsuza2hrxi
Wku/VLH/W2zQy9jXUprdWNF97Mwa6hL+RKdnJbvPtv5ufSFHSv16RqmPHYfj
yJ8fncujc3/HU2s3jHon0D3bH926HJWSPOzTCtHzarJe7/Gm+Y1AAZF0eO0B
KZ1zi7oaeh1z+ztf3J7o+0Sg3urbu55fIKWC3jNW7x9VTa7vz+gteCjQnSvV
1w54SqlBr+WpMd0x/5C7de/sz1kCBU80WTplopTmX922fYhKNbkMCE4IzRRo
oGiBUXsnKb0ap+ZvJsO+jojnR5wG4kMQT6K0+GtqlzT2O6lW2tdBTUqZzd1S
a8dh335ev33k2186cXhUTxaPfpvr8eWRhDSmPR/R4zTmdqI/2amfPylQ5sML
K148l9D05rMNHlcr6d0ZLV37WHadmpOyV16VUMX2V+q/VmFeCHH+H1vOmZcY
ye77g79U7gyRUL9J1JBdhHn+B1bLCqXhrC7Z30a57UoJ7V7pVFn9THHcPuK1
kL/rb+vdLR4FC+SRVrZB1VpCg2smmRr3xb6vyJ/280J9h5msnmj7R29iLzUJ
qSRm2PW7XA55/umlQxKOLRXofNtOUXFtJXR8W9tLo56U06VnhfvWzBOoa/lP
z/BqMTVnL7J46IX9cpFvMC+/h/h/lI/8+Xm5feSTjDh55F+NeH7EYSL+E10/
4mORfzjy9x5dutwizVqgg8s6q1Y4iGnFiLaT/pmD+VjEuyLuGq3j9sRL6Z6Z
QA5GJu6f/ohIfuV7htlyvD7iaaObIj89thRoyPxW15eZiemxg7/xxtaYi0Z8
tfhjpzsRRgJtGTB56xZBRMHzX3Y5bVbCzdXHhlf5tTRh+9uk9O7fvohI99yt
tiojSyj9+eK53oYCLRY7n5khElFoQP5T3454HdWP8rUPTdlz843G9KRmEd0W
smeOnIOvH62vuWFs/S+2voVO+r0+T0WkNVNnzNPoYuoUkxZTx+rpreUalbms
rt1kvt45rVUxHd42KGW3DqtP5mY+m3WJ1c23v1b1HVJM6jbHr5Wzejpp1YfW
ogoRVRgLr1WaiuH1eGitMLBndbNLfJXHoVQRlX0aohNgUAyv58iz8qoUVpcf
aXloYzyrywM/dfeqf13Eze27L+62rW8X9hyf3Ni86oaIJr5P9G7tVkwdprSc
laPL9uHDB1rszBTR9M9TX0sCi6GeAvHtUpsH3073EEjztYlN9j8iOnXk++6F
D/DrHs3dn6DPrj/Pec+rIUUiosqKbU+KcT66HvT9Iv0F+v2g3zPi/5HegVev
gf6PSNeDdBO8cxkQb490RijOO5cB3Z+RDgK9LxRH66DnEfoc0HONd04B0qmh
/HauHSb5TmS//8DiRamxYrqfeGhHdW/8nEX6PjR/Z93UW3uKWJ0QtCKmJvK5
mGx0V1U80C2H+gIUR/UMmh+E5j5EjRn/c6c/q8dedzyqqSyhlF0+u41SsC4A
zVdCc5TQHAHE/yfdFdsXrmO/83EeM5Y5SejXyfrLQ91YnfzmWbsJLH9U4H7n
Xs4S0vr+2/v0NDxfAOlhRd4WdRks/tp/9RRNPwmpbXTKOJ1aQaEGfVW6bGd1
kfJef8Ml7HqOfM2tvlFBhaYtXY4fEuh9feSNfSmsnq8ZvGe0N67zke5geGD7
Nx/ZfuSw0jsNzWdsvxNoIjc5j3UBSEewOdTj7KM4gTbvczv17aWEYscEKZtm
sn3Q9bQ5S1MFOhnsZG3dKKEr0xaFvjflnyPw6kz7HK10dn+QbdHtbcz2p9lZ
amZH8D4R5SP+/8PXlZkF9wS6tiV0qPlYKRkuTA9Z+APvN5E+He2LUbz/W+Pp
nfPY7zkjS+XHJilt3xqzbs72aqqP9j238b1AfoduTb19UkqaV+w2N+ZX0/eh
h0x8ill9O8e22v6ylCy3Db6lq1ED9QWo/zD1Y9Hyth8EevmiYZjuPSkNNaur
6t2vBvYZ0vbf3ryRraPWOftX+1wprS0raS2eyN/3aHOno6W+iO0TE/QaPSqk
FOXgPdFuO/ZbQPMCUD7SBaB1EP+P+k6oD4b8Lm5O6enaRllOic3uul3HyKj6
dka4ZA+/zwbSC6D4784Jzqs7ymnanxvnu2yXUUOrlNF9B9RRao/PlySd5HR2
i/+mkztlVGKU5rlrGO5P8s4FQH4pyHcF6QLQHIGMqP31tqZyCm5OJeVcGQ0a
Yr8hsQ7rAuZmn1X50FtO89Ktdqu+l1GWWfXw8y2xXgDNjUX5kdc1l20eLKdF
/ZYta2zJ/sfRDo9/rlLcvAA0vwD1+dE66HWRDgKtX2rhVpBnJ6fDJme2q3YW
KGe9yVzjZBENn2yqG28vpxi3NNvuXQUyOxiq1f8SP8+P9AWff5792cziy+PL
jhmxOnHQptBpF+SY/78o9TEzIzlt7zhXyZbVoS2SBjheKMH56JyF9xyH1z8K
5fOeZyHOn3dO98pbw0x8POR0oLEi2mET+x6LskU2NzD/j+YLoHNYdF6JznPR
+S+v7xzKR+fRyEcO5fPy/IjP543z6gJQPuIKEM+PuAXkz4/WRz6K6HURv8Gr
O+DNt565WPcce7/LCnUf76oQKDBE9ib8FuY9UBxxJohj4fWr5OVneP0/FcVr
Rbpo3/LeKqegPdYfzNjz+WGjjavlCpyP+H/ETfFycYjHQ/mK4gAVtQ4vb8+7
vqL0CIirRPmK4v958/8t3v5/hc//t3QQvNwyL8/My1Ej/vxdTOxUvSNyklg7
7+jF7pcxk39Of+3638f/K8rPX1H6i7+tO1DU+n/7/SpqLgBvPu/n9t+mq+K9
D/A+H1u8Xr0/dyfbt+7oKtF2kdOdTRuuWGbj5yCvThDx/39bF4DqLt58VB/y
zgXg1Yf+bb993rlXKI54e3T9vDw/79wulI94fsTto3y07+Cdg8br/4/2WWjf
hPh8tB9E+Wifi/KRzz/qGyD/f+Tbj/oAKI76GAVDPw1es4Dd93V89H/fFmhu
lkYL8uCfq4j6M6jfsininPg5e94UnD2dbXBBoOndPd9ZWLHPOTrr9gGWbzm+
evfGZIEc6rWe6Jtg/4e6DTc3BbB1hp/I/3nnnECas1q/3ttfAv35eTl/FEcc
Plof9dlQ3wz18dCcUPR+X0WYamew5+KZYTNc7FcLdFTczdTiBH7dG9XGR2td
Wd0wUy/SJUCgB/o3tfV34ddFPvxIF8A7L/VS46/XzWx97V5i5/WzBUpMNaw6
4YvXURrf6tPjcayesS7JNPYUaLNB0DNhEv+8V9QfRnHU30b+/8iHH/XPUd+e
d24vOhewSf524ra1nNrtGHD2mJpALR+EvW2zGXP+yB8J+fwj/yV0HoTOlZA/
1TLVZZPeGcupbtiZxQ8fy2hJdm27n4XY5+r2Erek6+x5ebPzwoS4izIyf5z4
9PmJOnI/+mz9gE5yCs3ar1McISPx4b6TZthgbh/N+17YJq1Yhz13M75Kqq9s
k1HKuNkjd/XFc8Cb6n1+fmzN6vZuq9teWyQjWWyHKLca7MOPfMzQ+SOvvxla
H81PR+etGjH7s5W+CBSpdG98qCb7Hvv2yB37sYZyVEf03M+eu4tmrE+69ENK
alesHKKya+B5K+L5URz56qNzapQ/+ln648fs+b2xx7Bb69JZHfMtwiRLB/vy
IT+95Sv9VZrfs/9nyYemg/FS2jNXtv1pCfYDlOlPGRP5nzpgjcEVtxhWh30P
9L+ZXU0m/b+WWrI6YNaXkatCWF0++/LxkeShOB9+pAtAfAXye0Tc/g1lbfch
rG5Ia+043aYHq3ebZn3qHFEF/fY125uY/LoikNrFLQYHdaVUnatTpbYec/ux
q+t0gtME0q1/6blGne1P7ixIC59URZ/1DqZPOC1Q4GTVpe0rJLTcy8T2jARz
+Ih7QbqAiK6y4PeHBdo0YWz9wDQJde+48ZiHH/bnX2719UrTIYGWN3mEfk2V
0Lik0AM1s9g6T2Zs+rlDoJIXbZpPbZTQ5sX1qqoi7Nvvesgqx3cr+9+98rb7
PFdCl+dGX/A9UUGLbAeNGBrGnruXj/6oWiihHX2/P1h9sQKuj3zy3W9ds968
hv3+l92oeTpEQqYrX1u4D6yg6ZLX45evE8im+4n3lY4Soh0tpwyeXEGWPwIr
8gIFsjwz50t9Zwl1657yrKqknFzkLVxDNwr0VLXk7IpJEtqz78hqpwDs1/pq
wfEQrSCB7DUbj0daSOhQK/cOTt0qoK++vK5Pm6al7P12rfBS0WZ1oaPXtaoc
7KuPuLUhI4NuqnqxurZad8IJVt8ok1HuAzXMs6E44u7MvnTMtp8s0LrJeubH
48S01G7GNZWJmOdH/sDITxhxhrffP6vWcRHIM+j01BNhYvr87qHHoawy6GOM
+EP1aVOKTw8VaIaJQdURDzENvxQmU8othX7LKB9xm4iTR3wp4jwRvzrGSN//
+QD2HGwv3DQyErP7q83Dw02Yv0U8MPLPPzzCpl91H4GylMsXXdFin/OqA0dG
nME8MOJ7PbTUh5Ww+MPsZvXBtSLSkfQcJNUsoWlu19b8YPXceL83d4JzReTQ
yyU5LQnz9ojnR+ug94s4bcTDT3PTnzGtrUCvR95uVbBfRJrmc3da3imCnD/i
4dHnhnhvxJkjDv/kdGlnr44Cle6wt804I6I9rgMDJ7UvJs9LTzJc2guk9Snv
YvoJEa3Wyn2ZJxRR59IZb1S0BGq19cOhdrtElDQ38c6K00VwHW8Hw0HbVNnv
bfCGLg6LRXR/fffbHkZFVP+g+5IPbP2unf45MTZeRPXqLmvk34vozrRH76I7
s/tDv69aFddE9KbY7KrUpZhaP2gw19MR6Fr67lUBaSIacHDY3V0DMD+P8lEc
6Q5QHH0+xzsMLxnald1nRD5h67JE5NdV88fO4GL4vaM4Wh/9btF1Tvxm0tVI
X6Ar35a/lb4TUfseFw0rcrAOAv1u0e8Qff7of4R+t7z6Dt55IkingO5XNb63
R09k98lVsoRuPw3E1Pvrpv49PuO5BmieArqf897nJw/9sztskED9y9fIlgwS
U4LT2X/i7Usp6lpxeooN2/9nDWzZfyTbn6uOvHhrOX6+IJ0X0gWg5yOag9Ai
43braCdWny/qc3jmGvbc7xp0N3F9GYyj+QJIl4euB83BQXVCpy0DfN1dBRqm
d98rO1FMstffXpye/4Hyxi8y8mX1j0l9TUelx6y++h3war5mOYyjugXFhxxU
vfxhAfsefTxG9P8mppN1l+Z13F5OyYYpOlEzBTqgs+mR6hsxvfsS8O2UOf+8
AJTfsHdG+AdWZ76omiMNM5RQ207ugnIzniOA+HxUr849oPTYI1SgjFq9RT4e
Eprv/XOHe2gFXfDpdj2TxX113srqPSVkvFwimbENzxFoTN5XHLlHoMrfK1a3
3iWhqT3tB9RoVsI42hdofP/40i1GoM8Hl8W0uSShuPsDEkyW4Pi+rO6f7hxj
+6wuTzdfzZKQY/Wat0GH8VwAtD9C+Wh/h+avIf4f6b7RPhTp0F82JjyoY/ti
5yWZbW66S2l5wKTja7pU06ur51ZXsv2vRZPmrCXTpbQu5+rZLr34+X80X8C+
2UVp9iuBhgSu23E4gu27rzbYPj1WDef9zTXW0LZ8IVDOmMr8qPVSGpHZ0DFy
A+4boLkAqP+A+hioH4L6G0hf8DHht8fUaoE+nXKM+fVGSudv9OslnlNDD2a3
S0oVs9fd/7OjZZ2UKsttlFdG435Oo8uAV0NY/tqA+7031UjpTaSZd6v9NTRg
vVfYy49s37FklcRCSUZxUVuvpBThOOpHFbkldJzRKFDIx5Cnl/Vl5OZulvbG
GPfB0FxLpCNw7dI9YIGKnEwOBVpaTZCRbX7A4T7HamlP8tIOBRpycna48v7P
TBlNdvUyrXyM+X/UV0R9S9SfzBcqbE91ltNDE9fZegdktP5P8uIlk/j1Aqgf
i/quqN+L9AXI1wX5w/DqAhDPj/JRHxutE9HUImP7IDltPmHYc/RvGZUNyb89
czG/XgDNBVDUPAJe3QE6X+A970A6AuTbzzsfmXfOMnpddO5zz+6R3mcXOR1O
nmViN5nVO2NMrgmsrvxmVOMcyuIW2w3tIyayOqtep/V2W8z/884FQPnoHA3l
8/qPoXNedL6J+H80jwDNEUDnwuh6UDx/c93WDb7sewzvnDeO1QtePolfT47H
5+Do3HxX2suDHdk6fabPHpt5XaCjE68fjBnDrxdA5/uIBzBp28q4nF3nbCe9
xJ13Ber1vmGusxfWESC/QV7OAXHvyC8R8RXofSlqvgAvt6+ouQOIe+FdB3Ey
IU1p2ftC5OTbOOSuqbKcgj1HltVr83M4vD6fvHwUr46A189WUbwc77yAv+3z
zxtH3Pvf1gWgOOI2efP/Nhf6b/H8vNf5t3l7RV0nr26CNx9x6YryM0c8PMr/
X/H/531fvJ/b39YLoPV547zzAv62fkRRn8/fnqPxv3Jf+tu6Nt44ry5gX/2I
QSNY/s9p15Yns/163TOrHa4JuG5Bc4sUxfkjnh/VY0inqai5Ubx1pqLivHoB
xP+jz4d33hbi+VEcXQ96XUXx/7z7EcTzozjSa6P9FNr3of0m2p+ifS6vLgDl
I26/3kjcONVPTo8Xeu51yBTIykJN8+IszOGjPka4RYnPZbbO3JVGngn32PsV
XNtOnof7GLzzAhDPz+vPwOsXgdZB/SjE5yO/C7QOmoPJ68uB+Hx0ncjPH70u
4vAD7cZ9azFdTk87nE3oGcn+X+vm+shf4Xz0uojDR34mqA+JdAS8PipofivS
BaC5sfvTnleQM6vfgvp80xjN7idtH0UHGIrJO/tc+hUW/xG7oPy2s0DX/N4O
e28qhn1v5D/D2w9H/fmQW3ar9g1h91mdtBERWgINPvZW3CYK9+0R/x/T8Ppm
sKWchKtVE9M/y2iPFcVMmIDnI6NzEBRH5ziI20e+/eicCPlWQb0AOOdC/v9o
Hjc6j0N+/uhcD50PIp5fkqCkYaokp8jtwdIro2QU39DdoOP2WpqeOaFuXCs5
XZgj3L88W0Zzkhe9HPcc+5WhOOLwK5te7xnxS6AWd757DbSS0VoTw7rP7vg8
FPmzmb3trSlhz+MN8V+np9Wz/dL9iLU7UjGfj3z+0fkyWgedj6NzbeTb39hw
Mn9WiUDv5WGD5dekNKT8SPbN9lgXgPz5ESdQ7/j2SuIzgbI7b5zdJ1BKga3O
S856YR4AcQiI50d+/oijQD6KWQvGbe7C6gz9BVr2i1l92b93pnV+VhXk8J/8
KZ/c+7JA3Q2VI862l9LlL49eqPljruN87fOgmaye8DTqYzqZ1Ys5gbEJ6aOq
SDgWFy45w+7L/jkhXyUScv+RdWWWCtYFOMpVlNyOCTRH1O6n6T0JbcnbsSow
qpJ2j2u15/ERgWx+WJRPYHWkVZ8LGdbbcBzxMzE6GSufHBRIOl9T//QpCeW0
qVkz2gX7aiJ//jVrm3ZYbWbPM9t2BQnTJTT46Y+D2RHYR1TvXPu4/K0C3fxy
yPj0fAll30z0fJGA/Ut91Tv3Gb+FPYdUrmvkzJTQ6k5P4qOj8PqI53da4jby
eoBAAUW3HjzpIKGil8V3O77BnBXy50e++uh1e08dvlDsL9DZ4vJ5y1Qk9HVc
2v6H5zFvhrgypCNAfvsGXhu/mk9ndXOUScns+2LyPzU+LOkn5vyRTy/i+dFc
AJSP/H4RB/in5WWvI6PYdRaWjk5ZxeqkOalJPosw5z9u0aFLa4ex+u/KyQ3b
Z4rp9HzjLsofS+mMRlCWaAS7bzctcQj1F5PB63YLtw0qo+/emz9cHS6Q0HbO
td7zxFR899ogI40yyNUjjhRxs8h3GvHzyHcavS5aB8V5eWYURz7ziKe91V73
2Jru7P6zs4f3yTwRnTv9Z1jvNOyXjtZH6yAOH3HRiHuf8aGtMEhbIK+UUKOf
sSLasS82yroY8+2Iq/c68vzQag2BplXtz+i2RkR950b++eJRRDO3vgyI/yOj
xHdTn29yFZHoitOArpmFMH6vquf4l5oCRS5LCPLbIqKe40JOrNxURJ81cpJ+
thYo/nrKlN3hIupMy2WXo4rY9Ye8OqDEnuNhC1fMmiWiaTGXVt/4WEjak6bE
ebB6OvuHXfHndSLa2nLvmQ4LiiDnj76XEx5DvaqVBUp2cqwx8RHR3TkBo4LV
8eui9dHnw6tH4P3c0Oui+NF2e/WfsM+tZ+ISq6oNItrfe3TelaVF8HNA14ni
aH30u0JxpCPg/V9AfQq4TqRPQToIpF9A/3fe+w/SHaA4mmuA7mOI80d6BF69
AHpdpI9Dcy6QjgDF0Vyb+quTF+TZCbTAqdwweZKY9na7d7/yLJ6Pg+a8IJ2C
9u8tHjvZc7mq/uTqbovEtGvqutmj+uG5PEiHiOoNNBcAzT9C9YzZ6NN3O7F6
rEfetB79Xolpyug79W+My2mA7K1N01yBkmLfp52vFFNI5/TeX9yxThPFdVVK
V+qzdWKcq4YHfhDTmeSb+tsm4HkBSC+A6kxUlyJdAJpvheYFoPkC0x3mO42L
YN/j0cKclatYvW21rzbsBZ7ztcpjjX7nXQKdOHKl7/MtEspMv9vh3ecKOEfg
xZ+SE+5s/xJGLwd+jpdQxrV3eSWjMOeP9jVoPhrar6H4vemX3jmeFyh6Wtg3
0z8S2mn4PLrWtopma769Hc72j+n9Xk1q01FKP69ovzmzFOvNEf+P8gsmOjp9
YfvZfjdapCbbSOn3oTs05lkVnHOXH/fG4cUT9n+3HnbSdqGUDg8f+y5mDN6P
I9096g8g/3+Uz+szgOYOoHV4dQGoz4M4f+T/j/QCvHMBeOMDXog3pPxi9wHx
xbLMgTKyH6rt0jS9liwjv1ic/i3QvpCfFittZDQyNsjt6HzcN9u5ZcBT95Zy
ipgWaHt8hIxGf3iwUnNjLW1v6RD7WVlOmSsGjQ4dJyPz0NnC/cO4j4fmCCDO
H/mNKMVEB79n+b1qPscNXi+jjou1nq/Swf1M1EdFugDE5/uK+ixv6iGnfR57
bUvOy8jGrlfWscPY76Vxx+letn3kVDV5/OkexTLScYqeJGuL+8kojvrYvLoA
3jji/1HfHs0d4PX/R/MF0Oui8wV0ToHmBaDzixiX+Zddh7HvfaCBo7MRu+8W
5fY7kYPz0euOCx73oI7li5QXZdxi+/KF2WXPDz3G+bx+TZNORLRZ4iSnZNG5
GT2GC7TaOig0QBvPEeD1leLVBaDztSfl3w7lT5ST/qqS9FvzBFqlayBoBShu
XgDK5z0/RZw/8m3jPedFccT5856nozji+dE5PuL8efUCiP/nvR7EJ/Dy+bxz
BND6iNNAcwTQPAKkC0DroDjiSVA+4lV410EcDvK3RPnodRH/j/gcxAvxclmK
8vPnjSO9AOL0UBzNKVCU/z8vr6govhGtg3hLXj0CL0eK1uFdn5dHRf7PiuJa
/y2dgkZIkuaVfXLa5Ra7/gB7DldOXiN1/frfp4Pgzf+3/NuR//+x575vjpyU
U0rJfY/qKDlZFktjX4f/ff4fcem8cwF4PzdFzXfgnVOgqPX/2+YF8HL7vLqG
v63r4Y2jOSy89wf0/OKdR8P7HOedC6Coegbx/ygf8fyK0hHwzgX429y+ojh/
xM+jfMTJo9dF66O6Gq3PO+cL7Rd447ycP4qjfQ3y/0f7Pl7+H+m+EZ+P4nNV
e3h+YPv63Ng76knPBVKuch20bzOOozl902bLin/4yskpzyHY+JZAJe09mwJd
8f4d5fPy9rxzEtH6yJ8f6QLQ66L+EtIFoNdFfD7ytUD9K5TP6+fP6/OP4ojD
R3He/h7KRzw/iv/K0bnvO1FO6ZMTnqvPZd9LlrZT0iIcR3z+bKmohc0kVidt
TNmk78P+L/mLP11YjueuonkByVNeTOvM9nURnouvN40XaEOhWerGwZjzj089
XmrJnut/dkmN1tkJ5KnRf8UsFTGdPfwwSW+MnOKf9FgwxkWgoA0PTpb2EdON
qOiENk5yaltWdvCmg0BmwX3Wv2gjhv1q1D9HfXLevj06j0DnAuicAq2DOH/E
7aPzIBR3DXbW7tRTTlN6DfZXuSyj1dvluUsSMJ+Pzo/m3NDy1tSTU35y8pgH
CTLSN/x04s5afM6FfLFeOV/OvNteTg4zXuce3SSjaRZpVuP1sS4AxZGfP+Lw
R7x3N1rGnutxWk1TVs2Q0V77JY+KHuB85OePfPsRt29mekspu1Ggnj2tJg43
kFGnxTrtinpjnp93nvusTBfrNex5rLPxVsBPQUr+/iGvDM5gn7fIhc0rz9UI
tMph5kWdAim1eFtiaR5QQ5uzchoflQskXVHa49AjKRUpVX7XGIb96LQ/HD5m
VypQzYiQ0/1usjp1Ukxe7274vBvpBZBfH1qHl9tHfvvIzz+7eFZ1m7sCybee
KXplL6WhlZETurzF3ALKf3WmfY5WOrsPyrbo9jaWUkF2lprZERxHegGUf+Ny
6IxZZwVqs0fV94xMQr5TXs14rFFFCc8iYrawOuO3fYevC8USOlz1ZopniyrS
HT01W58915XMA25rvZOQzMeko99z7MMvWT3fYWGcQLVh4UX78yQ0LrLPn+23
K2n/etPE9OPs/SZ1eu2XLaGxI0s/6MRjvkX7ZK9xdix/3Wx57z0PJPQ4qk/R
6GPYnx/5+S8z9tYwjWTXI8u1vxwsoeS43R+/vsOcT36bF58/rxXo/ttgi1Yj
WV1VNGm87zgcT7orti9cx65nnMeMZU4S+nWy/vJQtwroa4r8/BMOnf/osUqg
Hn7tM1r3ltCX/l6/fVpVUFaXoWGOSwTqE9S0NqIVq6sWzo5Xvo39+SVZwv3g
Bez3PPjEnfgvYip9/aBFmy2Ysxrc4/MECXuuzx59N+6xwJ7H/WvH/bMC82Dx
60OOnZ/G9iHj/wzafk9Ms0bXhqh+wfw8yof+tMD//2OWuF3iGIHqp/gvlG4V
0z8mScrZN8rIYELVWI9xAn0JOx6jt0dMxjELHLNlZZT5S23Akcns/uYt+tgi
QUxqNz/edXL/AH19kU8v8gdGcXSdiPNHnDziDBFvyctzIs4fXQ/yx0br1KUu
3LzYXKCfe0LyhquLyb3v2VPlu0so/fniud6GAi0WO5+ZIRJRaED+U9+O2N+e
1/cerY94YMTlIg4Z+bfz8tXIf76bf/oYasn2A492/4pmdd6XvC9JjYWFMB/x
8+h1ET8fd0x0sCWrOy1qdY8sGsvq48OHbtqdKoTrdIj+XbiSxccf095nzerX
ZNt0vfd/CmnO0w3JGT9k1HeNeeh9GxF1kiw9XTK9kLpf9Nk6k9W7cX4+l/OH
iaibWne9u6sLKaHiUJ5+o4xuRNRPODdARJp5Gf1/ORTSLBPT1hd/ymih6XCT
+FEi2pRXIF63i62/5J/RuawOlj/pVFhpLqIk1ZZzhpvi9ee27VNV9EVGl3Vb
DFLpISKbXoe6xn8pgK+L4onVo3cfVBdIllsX57hKREWZW6e/cy7ivh70+SBu
n/c69b9pZ6z9JiNTDfsF3YxFNGKY0/7Qdv/53PznB6oItEjWb9eWBSJ6/0u0
4a42/p14aBUrx6oJ9HL988SGQBGd/zH5u9wax9E6KI5+57pGrbQM2ee83yh9
7NQVIsqNeW5pTZi3RzoCpPtAnD/SF6D/HbpvIH1Np5i0mDq2P9xarlGZe5r9
ns3XO6e1wnG0PrqPofswiqPPB+kIkO4A6bOQXgBdD3pd9FxD/P+X6qXrM9n+
v/unRx0feInplktPtcSKUvhcQ3MBUH6jzs4DaSTQuxPnVEp8xSQODh3no4c5
f8TzIx0E0j+i+IONTbObJ7A6hIyqe8SIiUJuPXln8IFWnovs+I3VY8IZXXeN
W2Lqufej6+jXH6jnyVWOA1g9dki5cNe5DDF5ijYHLBBjfYFG+vpNbp7s+Xu5
Ri/gtpiutQn32l7wAdaHqP4kUdJA6SyBOl6MKe2RLyZzbX3VKptyqh3RdKAT
q0szJs1/uu2XmLJWzF7/8CjWtyId6/TSIQnHlgp0vm2nqLi2Ejq+re2lUU/K
aXJkTM/9q1ld+uD117R+Emo7I6HNap0KWD8jfW751V9LCzYJNDbu270dbhL6
cG5sWNg6HEec/4afZ2Ob9wlk6muVMT5aQrURN8Z/M2T7o8DdjRV7BfKN3bXb
aL+EzgyVDDfRrYQ6gkU7H9rqHBBINCBfWBUrIeO3YdMf9a+k4YHt33w8IdBh
pXcams/Y/i7QRG5yvpLGHbLeYBvP8q/s3XP29X/2QWHn9z6oJDcHv4YeSWzf
tFGrZ+9qCeUtD61J+1wJ5wKg/aNtRacL164JZOi2qIV2TyltS9b+XrsLc/68
cwSQXh7tozedOZzYne3f33s+j247S0qHvjdfN+uPdf11xxJtM7MFcpjwOzdl
hpRcbC9fjjCvpvKWWv4XXgg0fJ/G5qUbpZS9NKXr9C24b4D0Aqj/sOi57U6d
NwJN7TDPv+NeKfnt+zQh+Xw1qdv69XIvEGhm8I8O55OkVLnh+CENSTX0W0D5
6jsbulrUsOfFV2t1h/dSWmfSp6/XIqwXQOuj/g/qO6E+EtILLFiw9uLMj+x3
Psb2z4YWMtpnv6rVyPc1lKycOWPkD4EO+k371sVQRjG6Tzul9q8l7eH3h4u+
C9T+xbDSP91l5Pyzi+piA9x/Q9w+6uOhuQOoH5gQfN9GVVtOPW9IZD1CZJQ+
9WqPJVp4rijqZ6I5AqjvinxUkP//BacBzQHd5eTnd6G70lkZ1UY7afpE1FG3
3aY14T3ldNNpmXv6FRmFlf4KepuE5wWsOR/39La5nJZpmPwcVSijA4cqXLpr
Yp4fzbHtUxRROIWt86xw6Zob+ez6Q7/UdVLD/W2kR0DzcAvVO+8dP1BO+SPm
1yWwujtLc9/5CbP5++2o/4/eF9IRoP4/0hc4vuzqomQrp3l24r52bD/q9KUq
Kugwvh5enh/F0eui+choHcT5o3WQjxNaB+kLkA8V4v/RHAHkl4XiiztondvI
4q0sfJTvLhGoZauci50j+OeJozg6J0XniSgfndvy+vmjdZAPHjq/RroAXp4f
nWujdZD/Hq9eAOWjuQCI/0fcPloH5SNeAvko8uoLEL+B+BC0Dq++gFdHwKsL
4I3z8jOII0KcDy9fhPgoxP9Humjf8t4qp6A91h/MesvpYaONq+UKzI+huKL8
//+236+i/P95+X9F8ZAozjuPQFF+zogLRdejKM78v21OgaJ0EIqK83LF/9Y8
BV6O+t/y/1cU568ojl1R/va86/DOI1DU+1UUn8+r41DU/edv8/yKivPqv3if
gwELz3TzDpfT+R0zvjuy/euGgrBv62L5eX7efF5un5fnR/mo7uL1/+f1w//b
vv1pK14+7sdeV2Phif7G3eXkoDyk78cp/NejqOtE9TCqn5GulpfbR+ujuKI4
f7S/QJw/bz7aN6F9GYrz+vajdZBu3b5klosWW8f2ntut5HyBdha4Tn8Zh/f7
vHp/lN9jYUFK01y2n117vL1mqsC+l59mpua4v4H8/3l9/pEuAK3D289B8x9R
nwdx9UhHgLh9FEd9LXT9qP+G1rm3y6NTrgf7/Zgd7fosVCBR/ZWxw+9gnh/N
C1BUPxC9LuL2kW8/8i1Bcd51eHl+FEc8P+r3Il0Ar58/ykdze5Fv/7sIw9li
Fm87w+xrmDJ7X6l9zFRCRFSR5qxhxeqbOa0rQgzbCFRbvKNm6V68DjoXQH5K
6NwB5SNdAOL2kd9U0onfmyPZ87LsmMWuLdEyyno49rXjNBwf0btGb6yOnBx3
2zgr75aReVWjd9+RdXSi4YVaInvee7y++KPFVhkd+Twp1tCMn/9HPv+WRdvM
NrWWk9V3WyOlhTIqGaEslpTXUlbj5JxP6nLq+/iflCNeMtLcffOeZiaOo3ni
6NzQ+FLSybwGgSa3jD2frysjtUvjGo/o4Pg/55cfCfrC7hcmTTZW/9EJb+sX
dOUrPvdE89OhfxqYw450AeicF53npvpvtGliz3UXq81z0i5KaVmA8/T2Kvgc
GfngHdXr7jjgtUBDjm91uLBTSobPXWtfJeJzc3TOPm1j/qFxTwVy3Ojj3MFf
St2E5qKFE3B+gXeJ/AnLv5G9Qy5dLKX4Y2nlQ6Zg/h/xBqoHrL4dvS7QsGfO
/YMNpfR06eVZmdGYf0Bx5M//S9xi/fVLAl3//eTYt3ZSSjiWbnzSt4pO07Hm
4GSB8qafi877KKHTJ04sOtyxCvL5yJ8fcf6I50d8PvKljHz7rffrGIH8ig9R
7WUJGS6vPPNtWSXkZBDnj3iYnII4t9cs/th7V/TeMAldHUV6qk0VNHNuzcUF
7HmvZm+zZuw4CU0clbtw9Xwc15x1KbXNWoHOzo5tmThMQsGd06p3j8R+/kgX
gHxHEf+PeCfEKVV2zRhzgNUBv/31+xhUiCm9xdMnUtdyMjinJSiz53TP9vNf
yT+J6cXaq9MSN2CuvuzIsy4DfAQaHFZloywV09F4H8fExeXQV3/rD7F61hz2
ukM7r2lVJqaZ4oBuVS7l0Ic2x7hvYfkUgRZqngo6mSKm3d0u2nXe8gHy9oiX
Q/F2rh0m+U5k9Xpg8aJUVifdTzy0o7r3B9LwlW5fO5btNwammJXuYNdzZ7FF
dTHm/BE3iLh9xPsh3/5WdhNWeliy3/PN/NmhJmK6oXPlZ4kyjo/1n5e1c4hA
PfKL9VVHi+nbGWfPgtBS6MOPfPURN4s4TNWP8rUPTQXSf6MxPalZRLeF7Jkj
52BuH62DuFbxx053IowE2jJg8tYtgoiC57/sctqsBHK8iKdF/uqIo0YcMloH
cfUZJ1ZqX9FmdXxezn2jYyJq7ODa+2JVESWcjJ0SzK7fr2972Z/dIroV4V3V
/jw/V4+uH/nS3zd/sV2mIlC79iHmKQtF5LwlvoNNV8z5I24f+agnmo1q5fBZ
RsPNH7eQ64jIUrX2VFZ+AeTek/p8eXyppUCrAzPdtnuJSK0h9UVsBebwzy6P
b5nH6t2mdofUn5KIevf/x3HmBsz/Nxa99nBvkpHN0f4B7nYi2lktGv9z/n/4
eeu1b1i8LDOk9YahImpaGF8RtKSQfNzzezQKMrK//b7WWVlE86dn7PXZW0Dz
L2/eLP4oo2B/6W4TbRHlOpi/bXm/gJICPo7yksnoUc7xa5Y/62iaQ1vdsJUF
cB3E8yMOH8UNtywZeE0sI+vxdblxH+to77nodWqj8eeD8g2GZn4/XC+jiyna
XWdpimjp6qWqo1ILqFPRuU77f8nojUOdY8gYEb1cVrb/yFF8PejzR98v+hxQ
PtIvoP8L+j2j60R6DfQ/4p2ncLzD8JKhXdn+U+QTti5LRH5dNX/sDC6mthqn
fW3bsTpwuo/ZpWgRzchZYDU5pwj6/CN9E/o/ovs50ish3RavngvpJpBOAekC
XMvuaX1iz5E1bcZHyyUiarHIbXlYjxJ4PUi/hvh/pDtA+oIa39ujJw5g+x1Z
QrefBmLq/XVT/x6fS+jkPCdnZVYPfB0gpP72FNM/Ft2+Of6D+X90PZHhtf1+
ugi0Qro1VDmSxWerGjm9KSP1aVOKTw8VaIaJQdURDzENvxQmU8rFukKkW0T6
R1QvzZ9l1rPPf/QC7fWs1KPFtHOsakC2NtYFIB0B4vmRrhPlI/0piqM6+Unm
kt9mywW6RGtba3SX0FJbr0IjCc5f1PfIIb9gge4mtr8eP0hCYhMVwzAzXLcj
Pe/cA0qPPUIFyqjVW+TjIaH53j93uIdWkIu8hWvoRoGeqpacXTFJQnv2HVnt
FFDB6qpJYu+drK4uKHygHiqh5+b2mknSCmrhmuURGMXqq2cfVXefkFDIx8GL
VIfiOWWI/0f6AjQfLfqTnfr5kwJlPryw4sVzCU1vPtvgcRXrBdBcALR/RPPj
eh+8elOcKlCHzMWlbZskZKOmt/1M3ypabNXom3dVIPXSHf+k6ElpePWy/e22
YV0A2o8H/1lgPiRLoEm7JyjvHSelQNOWG9V/VVEvtRsHL9wX6GTb3287uUrJ
fYTa3oWtq2mr6c5/Nj1g9Z6DWmRfNyldmTZ36PKOuA/AO0cA9T0Q//9xcuCs
kHx2/cZqiQGnpNS+Xdyu2AqsC0DrI/8ENEcA9X9QPpoLgOYOoL4Tmi+J+leo
n4b8/y+lyt+Z/hZIz+p9eOxgGWWKH0zMmfX/zNPUG79itbqcbmy60DJrmowi
SlVv29/Ccz+RvgD1FVE/E80nRf1S5HPCqxfoUPNtcUI3OVmu+/jAOl5Gs9oo
D7sWhOe6ioaO6h9gIKd/bk/c0j1dRk8TTpacS8PzYRHPj/xnUB8bcf6P7O77
6/eV0+9H5q+3lcnIS8P6+sMuOI7656g/H3dCadBMazkFbZr/wUZVoGtK9q+W
buCfO4DOCxD/v3/mUPECOzl9bBBarGX1Vxu/IX+6s/30vgSrIUts2fe7KOHS
I7YfVWr15suGo5jb5z0f4T03Qec1scpLfcYPl9Oa+0ujfpgKNGDIQNthb0X0
+efZn80sf3l82TEjK4EGbQqddkGO10H+/2h+NOL8kS4AxdEcATSnG50D8vp9
oTivv9kIf++AsZ5yOh+Ydf/UFoGWnlwwuW0W1gWgc1t0/svrU4fmDiAOH51r
I70Ar+4Ane8j/0Ben3/E7aN8Xp9DxP8jn0PE4aPXRVy947a9Dz6vkNP9HW/G
mbPn+eWU8QfqX2L/fxRXFG+vqPUVFUf8D+JwePkiXn4J8WaIv1IU/78gKyh+
NXtd43slCx4Ys/pFfedd70X8Pr28+X+b/+ddH3GSKM7L+aN8Rc0R4F2fVy/w
b/H2/23c+7/l88/LJ/Ny14ritJH//7/F//Py8LzrKIrz59VZ/G0+H83F4F2f
9/oVpWtQ1P+d93/3t3VGvHNeePl/Xm6fV/fH69uP6hNe336Uj+ouxLErqk7j
1R0gbh9dJy+3j/z2FeXPz1sPo3ykz0Xr8M4F490XID6fd3+kKM4fvS7KR/7/
KI44fxRH+1y0r0f7bsTno3VQn4FXF7BVPa6rxRx2/93z4cawRIFWb7jtvaYL
v58/Wh/58L+Kzrp9gF2n5fjq3RuTBXKo13qib4J5fsTb8+avvDXMxMeDPVca
K6IdNglkVpQtsrmB8/Mtpu08NU1O/TWKCm+Hs+/3ts6cSS/4+12Iq0f8P+rv
ofURP4/6foirR/1DtD7y/0d9SzTn1Dv7XPoVZzn9iF1QfttZoGt+b4e9N8X5
aH2kC0D9VeTfgnxgUP8Z+cmgvjpaB+UjPn/glptuQyzkNOW0VMNWIqMGV7mB
tQ0+X0DnGhlR++tt2fM4uDmVlHNlNGiI/YbEOjx/GfkyoXzE+aN50Ijn1xz+
6OMdHTmlXFxhdX2PjOyGaqhEj8bnSsjPCs3LRudfLhu3n3DXkpNZQUjVlwAZ
XWvt97vpcy3MR3Fenh/586N1kC/ZEMOdv6+x5+Ue68/rL3aS0SOfjdJnmjgf
+f+j81DE57e509FSXyRQeoJeo0eFlKIcvCfaba+hecMdFhSyeNn8r3O7Vktp
+7MSD//d2Lef1y+u4PzSuoR37Pk06nHl+mNSsnNyCI58ic+7UT46T0dx5Mun
8yFKvIA91yfOdnJdM4btQ9qdffn7axXM//B1ZWYBy7+2JXSo+VgpGS5MD1n4
owrGEZ8/InK02dFbAqX2qDuw30pKKWtbW6rfxf7883c+kYjSBArt0NrRvBXb
j3UMmlY/tYoiTcN7nTstkIb3m0HBlRLK1F3u4CyvhPz//hfpx/anCLTfeMqj
hq+sfhIvDvLTx7qAuLuC7HysQKv677hofF1Cn0o/XFoQgnl+lG9hcKnUhNUZ
2wPyazROS0g3d8CGmvGVFLryzs+PBwRq2JIz68oxCX0buXW+tU0lNSbvK47c
w+rU3ytWt94loak97QfUaGKOZfkHn9sGO9j7Xd91l+86CV36+ak5+gP24Rwx
5tW7IyECjRg6q/OnoRJamHlyqPEwzO0jPh/FkT//nifTcnsvFWiUtOCM0EZC
O/v+USt+UE5zwhbpbVkh0KDCKCODXqxuc28l9vleTpeeFe5bM0+gruU/PcOr
xdScvcjioVc59Q2+/0ZljkBv1w1r61wsJr+Z0vZXR2LOH3FWyMcV+fMjP1jE
iSEO7fb7Z9U6LgJ5Bp2eeiJMTJ/fPfQ4lFUGffLNvnTMtp8s0LrJeubH49jr
2s24pjIR8/8ojvh8xPMjbv/Sj/mXlAazz1/l4c6D1mLSfDrbv9uoUpowdUFs
ugW7Hz470c9fX0xXfiiF/6rDnCHi9lG+cupIOtOP7XMsB56eryOm6PTjdRuz
sY/9+IshZapsHXP3owYp9SKqqQm/0MOyhKa5XVvzg9U34/3e3AnOFZFDL5fk
tCTsg414exRHegHEryLOH+UjnhbxwIjvRTw/8iFH6yOff8ThIz4ZXQ/i29H6
iA9H3D7i2NF1nr16YlNwrYwmLl21aFVlHW1aZbNnjFYBdTbwmnzhu4y8yzIa
bvcXUcMZNbVZ1oXk+73/HTWpjH5pPhixiNW1n1dNGftoRgE9XLYuq9UfGcVe
mVQqnSiilTefRvy4WgjXQa+74GjYdB1WT9+fceHoDnEdRe6rUTYzL4Cvi94v
iiOuPuXHuFsHy2X0Vmtc9/SndXQ6dbZS6+R8mrn1ZUA8e1+J76Y+3+QqItEV
pwFdMwupySB0/4qvMro3VKVXTE8Rpeu1v3/vVwF8XygfvS56v37Dir8Z1cgo
/Hzs19SSOtI/tzYzsiEf6hp4v3fE+SN9B/o8EeeP/o9+w1Z0eMx+z39eXToz
VldEronzStQqsK4B6SCQ7gPpWVCcV1+A7m/ofo50RkhXJWxYZvmgi0AHVv4U
q90W0bNXPZX6zsJxxOEjHQHSL6DrQfNZkP4LcftI74C4/evbM0yG9Raoeszy
z7pKrJ6xueiWEILn4KA5NWOM9P2fs/X12gs3jYzEFLPG5uHhJqx3+9Oj7tkS
W4EihTCHUhcxObtM+NWwt5Tqr05ekGcn0AKncsPkSWLa2+3e/cqzWCc4rs3N
WUdYvVFu9iTE1FZM4Q+KtO0nlsJ6xiu94bQTq6PcxxyPC98iJtuz7Zq3XSqj
ENvttlYk0DzP7TOVfMRU2bUbPWxfRuopFf9sYvXYr8SZ+ebhYlrdMr7L6af8
9RhvHNWfqL5FdaztpHY+RX5sP/45YX95o5iSnDoHXN2L62d5XZ82TawOH921
wktFW0J1jl7XqnLwHAHeuV1IR4x0ux1UKow/bxTIwrzLQSNXCR2tS+5xYQXe
jyC9gOshqxzfrQJNfuVt93muhC7Pjb7ge6IC6gXCEgs6VLB92QWLS5Nyz0hI
0+tKmI4b3t+heWpIP37WR39h1AmBmr+rj0x6IqEuF4vE25MrKXZ1nU4w28/q
1r/0XKMuJY07C9LCJ+H9KdrPov0y0svzzuND8wXQvL/8uDcOL56w67QedtJ2
oZQODx/7LmYMzv/grHzjSi7bB7W4O+DWWindbefU9uYa7G/wXazSf0eeQBMq
mutTN0spuuiM0dMduH9S7nZiXkQRu29ojV7984KU5ugMuZj8B/P/qP+DOP/b
N8r6PKoWaPrjjVsvvv3P9TvkTPHFfaFO851SlQWBaOnRHe+/SOmmlke413Uc
R/w/6o8hH4z4mXsqZnwVSPN4gU9MOxmtGPOieMevGhrwQrwh5ZdAZ8UXyzIH
srpvqLZL03Tcf0P9PaQjGLK62/e9SnIacM1iOY2W0dw2rbd024H5f9TPRPMC
UB9VKSY6+L22nHrVfI4bvF5GHRdrPV+lg7l9tA7KRz4wEcnLs8+ZyqlUv7bP
9RcyGrVvrEkbGZ4XgPreSBeA8nk5f4uWj4zeWcopIvOSjh6rr4s+7jgmm4zn
CyDffsTz2yR/O3HbWk7tdgw4e0yN/X4fhL1tsxn789v3Fr/oztYpDFx89Car
u3sYir08/LCOAJ1HoHWQXgCdj/DOEUBxgxcxYVcd5bTL6dH6+CECvfFat2TP
H8zzo/yad9umXhsuJ/2Pxl3CWR33cYLBEacC7PvEOxcA6QXQ+RTyrZq/pMQy
dryctvhUrxjqJVDRkJfBDZ78PmDoHBD5/6NzTF5dAK9vGzqP5o3nb67busGX
fS/hnfPG3RDIyyfx68nx/HMBkO4Ane9Pmy0r/sFe1ynPIdj4lkAl7T2bAl3x
+T5vHF0n4hPQdaJ8FEf6AqQXqMtzWTMmUE7lep0+jS8R6IzqEb8P5/jnBSAe
A801QHw+0hcgzoR3XgAvJ4O4FF5+Bvl2Iv4HcUdoHcQv8fJUvOsgTozXtxZx
d4jfa9fBoehBOPvfae99mmcrJx+90G2bjyvOP19R/D/v+rz5vHy+ovJ5/fx5
OdL/FZ5fUev8W9wvL//8t+cL8HLp/yv8P+9cAN75F4ri/1E++t555xqguKL0
EX97vgAv//+352so6v6jqLkwf/v5iDh/VA+gOG+9geoZVBfx5iMOH8URz4/W
581H9SevHgHFUR2I6lLeOQJoHfS+UN2L6nzeuQC89T/aj6D9S0hTWva+EDn5
Ng65a6osp2DPkWX12vh10b4GrW89c7HuuWVyWlao+3hXhUCBIbI34bfwPo5X
V472a/2v2518tJh9Pm2PDm79UqAxZz8d8duhOM4f9QFM2rYyLl/APgcnvcSd
dwXq9b5hrrMXvy6Al/9H3DtvPuq36GSdHaAzU06TLvbYvCNGoLeDWtar/hBD
Hwbe/g+vnz8v54+uB/XBeH02Au3GfWsxXU5PO5xN6BnJ9u/r5vrIX4nJL6rr
ej2WTy69teOCBKpOXtAnLx6vf6Pa+GitK3vez9SLdAkQ6IH+TW39Xfh1ef35
EYeP+pBonUuNv143T2DP/V5i5/WzBUpMNaw64Yv5f9QvRfNSUV8X+fxflPqY
mbE6YHvHuUq2fQRqkTTA8UIJngOL+s/IZwZx/sg/B/XbUX8e8f8of272WZUP
vVldlW61W/W9jLLMqoefb4njvPw/iiP+H537IP8o5Fs1Tbv0g3FnOU0uM08f
uU9Gja4NvsfGYs4f+VYhbh/5/G/0bq2vxZ67NmevXf09REZKaT7XEvww/4/m
gyPfMOTPX+SW0HFGo0AhH0OeXtaXkZu7WdobY+zz3zM0MrKMrXPY/cqdDC0Z
CbHd3t9qrIHnmMg/jfdcFc1/R+e86Bx5mGH4hIp8gb5NzTRrSpTSG+M9sria
avryaMv9APZc13eMG/U2hdXTz/xPFXzFfnS8PP9Ad93IkOcCpSU2f9cJklJC
ZfOfs0uw/94l/7VhphnseTNpQusfw6W03sLTq66siuqOJdpmZgvkMOF3bsoM
KbnYXr4cYV5Nru/P6C14KNCdK9XXDnhKqUGv5akx3auhnz/i+b85vmrxij1H
+w0eqxn0S0Lrcu5INw6uIkv76oEvLwp0NFIcuK+NlGbm62Q+noG5hYRnETFb
zrDvy77D14ViCR2uejPFswW/nz/iOhAHgniPgfGJWpEH2O/ZrUOhyVEJDe4X
3dJiYCX04V/zfOfW1ntYvXhjfK4Vq9vylkeY66hhzh/FpzvMdxoXIVDB0cKc
laxuK7LaVxv2ooJE3hZ1GdsEeu2/eoqmn4TUNjplnE7FfA7i7VEc8T+fF+o7
zFwsUNs/ehN7qUlIJTHDrt9lzBdNLx2ScIzFz7ftFBXXVkLHt7W9NOoJ9ttH
fqeIz0c+q4jbRz78HjbKQZVjWX05b955f1av/Kl1/vi5CvvKIv9YXj4fcWjI
nx/54Z+qGBK8wI7Vizq9T+pNFFOb+so//8Rhn17E7Vfpa7W2tBZINu653y17
MSlleN70moZ9+BGf7/bES+meGbvPGJm4f2J1j/zK9wyz5TiOeELEWyK/Zc9L
TzJc2guk9SnvYvoJEa3Wyn2ZJxTB+PSG1Y0LWgsUHZXk82ObiI46fXWKisR8
O+JRvR0MB21TFUhv8IYuDotFdH9999seRpgXRT75iPtF/uHofSH+FvG6iH9G
6yDOGfH2iOtG3DLikx9dN2s2/SEjfXeTAxaDRXSw/uPPu5Owfzsvt2/8RDfg
dZWMMmQZmyvf19Htyrv1zz7k07ORW5fPE2TUP+ZN49UWIiqfNbJuVFgB6fqp
7cz5JKPK0OjUXx1FZFhmsd7gVQH8fJYs3a0RwOraaSOs0qccr6Ofg2f7rPjx
Hr4u4vwXbYu0HPlBRm0mLUsWHtTRiMqEQRMO5NPziAHnNtXJ6LptyvmG2jrS
OuQ/U71nAS0stzo4sFJGY39tm5T7so4uPtZaK3mYD7n6n379nu+Vy8i5tOht
oaqISqfa2WyLxesEXLEbtfOVjMor1BdHb60j86XhBYOj8fvyN/3wYnKJjF6d
9FZql15H739Zyy/Mziczrcdn5aUyGr03erBJBqvLu9b47lmH44ufWS+ZXSij
6PrRMy1TWN3fNSe5Xb98+DkjXcCT5rfWTuz7Ovut2WlFNxHdM+26crMY6w5Q
HH0v6HeCdAEoH80LQOsgvUNK+kQHKfu/bLu85I6mqYjcfZtv9Ozy/3D+4H+N
4kingzh2dJ9B+iOkN0H6Al2jVlqG7L633yh97NQV7H4S89zSmrDeCq2Pnhez
TO6aTdFk1z/OM394qIguPc5S/xGEdV5Id4aeFyjOO6cAzSPYu2RTZpf+bJ9f
6NM0tYuYzpa6tdPPLYF6OvUvJ4fY2gjk3qXlOQcS04GyHRFd/Uuh/z/y+Uev
i9ZBc4L+tLzsdWSUQEGFpaNTVomp95zUJJ9FZXCOAO9cJKSX1G7dvcWcSQIF
/DK7Neu4mF7Omhtv7IB1oI0Lu+2MZHXjmu6ixiWHxNTz6dEgFV3M/6N5VcmG
KTpRMwU6oLPpkeobMb37EvDtlHk5de89t8zOQ6BHNSR1Smfvd7WUah7g9ZF+
1uX48mlJywUyjYi7WtFDQp9rW3/4Isd6XqQvdh2V8HpnENtnTdEfPd9SQp1v
qul26on3L1phwtd9mwVaMKokTs37Pz4vTrG+u9h+am3TDisWf27briBhOtt/
Pf1xMDuignzVO/cZv0WgvSrXNXJmSmh1pyfx0VF4LgDSXyOd9f7A3Y0VewXy
jd2122i/hM4MlQw30a2kfVndP905JpBal6ebr2ZJyLF6zdugw3iOgIFs63AV
tp/d+UU6fm+dhLStDSaEN1dSzdfANqpsP9s9bnzdqgIJWfR+vHbYW6xnR/p6
NEcPzR3gnSOA9vuob4D0BYjnR3oB+2YXpdmvBBoSuG7H4QgpPb3aYPv0WDU5
nlq7YdQ7ge7Z/ujW5aiU5GGfVoieY/7/1IMJdzu9FyjLr2Ve/xNS9vse3/PT
P1gXwOv/oDG6RW7vWoHqtm2dVl8opbCt+2x+rMD9JeRHgfwr0FxL1GdDfh0o
jtZB8zeRLkC35tPNFz8FOhJzN3DzABn5v+gwfKdrLRnsNhx0taWces0f2qKl
o4z2n9Rak7oZzxdA/VXUR0U8f2qPz5ckLH52i/+mkztlVGKU5rlrGJ67iua0
Il+XRV1dwiUGchqjtNq84YaMJrhOqVx/Ffefkc8M8r1B+gLUD0f5oW6vHOMt
5NT4JnFPtlRGN/1KtjjY43zUt0c6Al7/f3S+gPJflH+qUmavG74/eb4Kq4s3
Fw6QV43hnwuAzkHahdrsF7H89RefTI/rIND2G2E/JsSJKMZl/mXXYez7Gmjg
6GzE7q9Fuf1O5PDPEUB8Poo7N3hGbSc5Gej3zzneV6BJvuucJ5ZjXQA6J+Ll
/xHnj9ZB53GzpaIWNpPY/3pjyiZ9H/Y8zF/86cJyMT0p/3YofyK7/lUl6bfm
CbRK10DQCsB6ARRHfmWI50fnsOhcFc1/Rz5yyL8OnfOic2e0DtILoHN2xOGj
9dHcARRH6yPeHnEIitIdIP4fzQVAPAbSBaD1EQfCqyPg9e1H+gKkC+BdH3Ep
yJ+TV1/A6/PJyyOhOK//KuLHeP1meX13Eb/H6/PPm484Q15/fkXx/H977gB6
XV4ulNfnnzf/3/LZ/tv5/9bcAUX5+f9tXQDKfz/1lErno3J6nR1V+JbdP06e
n+e7wltGx577vjlyUk4pJfc9qqPkZFksjX0d/vf5f964ovj5/xX/f0XlIz2F
ouYyKEofoajfOe//K6htfjSx++pg96LIh2NZfkqoxbGneB1FzYv523o6Xs4f
1Ru8nP/f5vl54+h1eeOK4vN560be9dF18ta9vHFe336kL+BdB9X5iOfn1R2j
fRDSBaB8tD9C+0eUj/TjaL+M8hW1j0a8PZo/iPz/UZ8B9SuQjwGv/z/y80d9
GxRHfSHeOK+/BG//CuU/GRi+97K3nLI+6Z4bGyVQu/sXts6WYm4f+fwj/h/F
Ub+Ol/Pn9e3njaM+58VhX3u2nCCn3lHHG554C3RsYkb+L2+cj64T9WORfwua
A8vL//P6/KO+OurnxzT8H3VvHlXT9//xo4QSQpSSRJJ5lsSrEooQFSqERKHB
FApFhYxJKRmSzJKpkpCkZCpE81zqTufckiEy/fb7/9/zt9ZZK+vz/f37Wnu9
zrnn3nv2a+/9eD5f71J82Hj+bu2c5CaODo+mSGtrMexHjM410PgkmfMW2/5s
Hh01LGHPfY46r6ZpgfdEpDd2kfP6gaxe6iqvm5DF0bWE7wlf8vF5iuUb9RMj
2Hz8cmFSYeBZjmwSPx+fvQGf7yA/f3SuVMhXG53vJaen+jbLtI5x5Pf3ytp1
czHPL5T/R3200XmZTW9tD1dFOelHeI4abc2RUaHHiSGncJ9uoX7+iP/36HzN
0PwrT/rd74X+7s5Rsoqn+Qqleug/hvh85OeP+rD33put3q+Gp/UqzeNvvJTR
sH5hHaxm4XPbfsO/H1Vk8+6X/C3Zw8tltKDxkKm7Lz6fRXm8N7or/izgqaSs
suX4ORkdXs4FPy/DfnSI528w/3An7gVPmb12LhviKSPPTvHSyw4fac+gA+93
sfn4nInS/qG2MrqzaPlk7x4f6YPh46LCLPZ+733h9ztnGe0P2pW2aNxHyPOj
83R0jo/8/JGO4N5tf6ell3nqfLj9qkuclFbNf+v0rCPm+W1NVn/re5En752q
/QZ//I+H969LaKqBPD/yRUT+/5HqjzZmH+dJtlJZ58J5Kb3sXLd1uqXweMDw
rAQZmy8ruvVOcI2R0q+zIo98qhHsM4l0AcuPtXtm78/To3otNxdWJ610/BVi
519NlvI2Nv47eXrevuzyhrlSOnz05GYLj2pyG3oyYrUPTw/j1JLOjZWSRF9R
L8igmq6ZlK+dvI39PkeFzj1kLKU+f20nBk3C/pkW62zNkjx48ii5n5HdXUol
b0of9sirgnqBb0ec9lZu4Cmn1lkWpCelLj3teIWfVTR4wdQ1EneeLpdWrfBS
lNKXWQmhT+OraOf2b4VLV/I0bmFpICeSkGlIp4jolZhTGtwmwbPrUp7aL73g
UfleQovP6/7cOKKKdB12fjFczNOuMP2yZU8k5H5+dtDFX5WUdWHi1V12PJ0e
uGbP7rsSmutYPyI4EfP8iP9H/q6Iy0KcGMrT7BhQeXcqT3wX58TBKyRU+jBx
7ICOFZCXQ9wa4uUQt2+zOz47djhPd3fPPZegKaEMvzeWq/KxnzDi8JGfcFcV
O70bOjxtPOPkO7NITMMeDFli8KGUQm8P/TGO5fHzM06I+C2m3J47gqpXl0E+
H/ktI14R8ZOnu08tm6zJ6iexS5BvuphWayr/OOBTKpj/RPw8yoN8nhE/v+J2
rzMH/3DUeFiBMmeLSWG8WpP/9WI4HvHtiMtFvvdIR4D8wJGPOuLY0f2gPIgb
7x7+p3ijAk+zT3U7On6FmK4YJWsV/GX3H383U8TyuPVft8y0RcR+t4saa9di
7h1x/tpNy/8qsvinDLPugVUi8rb2d73cHudB94849uv0/fOtEo6W3tR9+z1B
RG+r927NNcd8uFBeHXHyaLzQ/Ou71l70e8+R9jHtbpuOiui4TVPf988KyNB2
U41KEUevR64Tr4kTUYf5qiU26oU09KRuX8M8jmzfmZ2+FiKiEfvHz+t5qwDm
R3nQddd33Z7Rt5qjiKRxGWqvRJRpWTJ5/u1CmEdo/NarBe6yXI7WNeVM3OUn
Ih2bwhX22wqgfgF9LvS93wi+OCL3A0c1Ns2BkyPY70fjJnesvAD+HtD/C+kd
kH4B6TWE6hGu/2rx6djIkbKtudeczmLyPTVgeO1tnAf1I0C6lTP2kx0+sv/7
FQvzOn0XMT109pjm06EE6hfQexI9N+2bLnuWsPdhzGqX24VTxNRHSVvr4eZi
wX0W0H2i+QiNRzoy1M8FzYNonkLj501+b2uqwer/yJn7RzwU0xi7wsgLrqWw
z0L069BYnX485c44/HZiiZiopjowuxTrC5A/P+oj0HZVuGLIGLYOOurU2G+k
hDz8N29MNSyHfX9Q3TL7Zpefl0fzdGHbnbyZQyWkXeH56lSfcppe7j0iYTxP
x716ta82kdAG0y5z3ztj3aJQvUDywoLEu7N4Vpe7OwcckVCq+s9Zil8qYBzp
PY8O7325eg5P35PaqgVFS+hpm5/hQWMqKe230siT89h63FHc2CZWQkopjQ8t
7CppreLik11ZHetadjJj3yUJ5claKhQ34H5VI6MtpuqyOlmhT3Sq9h0J3S+1
GTT9RiUVNEWdsVrGU/z9VRf3FElo8xu3ToHGWF8w82hB/FtWz5/a3svrrERC
NtUaUxXWYL0A6iOA1h1o/YL0yKi/AOL/0XoK6Q627Q0fp3SE1ZMzorTrDkmp
IIcbl9S1BuoIkF7g0KxOh5+d5GnCjxFV1velNHrIjUfjA/E6N0pvUd/Tsex3
6H18pahASh7dizQmvK2B6+VzWhqhTnd5Ond/rrhZU0YjDi0XXdqF1+OJh381
mN1hv2f+yr036jL6RMdLCjbV0uPFt/LN43kKXxT0ddBfKR3QexVeb1RLRXPM
LT6n8jTsXptrVybI6E/EA5r5AvP/SC/g6+/gcPIRTxob9327Ziqjg3td29nU
1sJ9jOfLVD4XvOLJKuH5Y18fGcljZyhaeuE+hm/bm3g8fMvT220z5//cL6Pu
m8ymuMUIjzfO81y6rZCnuQOV4jzOy0ita8zBqGrs54DiSHcQkP7ye1YVT7IN
5X0jsmRU0q6mueMUzPmj8Wj/Cu2zIb2Aq+v2m0saeToz0+jvjjYcHTXe1Mms
AOdBPD/y/69peXfY9DdPbR40O4wZzdF2fT1Rkx3eV0T7nIevrO9e1FFOM0zu
FPxdwtE8G4dBNc+w/wnyOUH7q2j/Fu33ov1kVdd2k6mvnFaHJ73RuMaRafzZ
e+tYPZu6zvZiko6cUnqtiY25yZHhs7jnr85gvYBXe6+5+QPlJJpyae3TZ6w+
zazv+qsY6wiQbz/ab1/cd+uBHwPkVCy70xL0lKPohZL2h96JKKBLyZfokXKq
WtFYvpWtCx8/NTtcNg337UX7/+i8AO3zoz7CyM8fnVN0LGrfS2GcnL58tMzW
acPTyvqQ9GFe+P7R+QjKg/oCoPhli7E3zIzl9Nuy2vteb55K3o/rdDgen78I
7QsQ0xA2dAKL9/599v0zVu/Mu57t+qgF50F9qNG5FTrnQnlQP+7WOgdUO7m2
7pidnI6+LK7W9+PpZcbaySNuYj8x1C8AnfOiPuZC+7wL7V+PxqNzdnSujfKj
c3zk44eui/h/xCe0Fv9fVdP/5pK1cjKtqr65K4fN/8cUJjkHY77CuGyppaqH
nIwe296/wubzA0U2i9/EYA4fcRTmgUcymjbI6UlI3ixDKbvPq7OPNbzB/L9Q
v0fE5yNdAMovlFdBfD7iZ9B9ovFCdQGIzxEaR7wQ8jVFnFVAbOXULWw8l5E8
57I6e58ZmPTuZoZ5LaFcGeLxEOeGOD0UF+ob/L/y7ReaB3HyHmsu9XHcy97b
IU7N5mwe3lEU9NU3Sngeofy/0DyII22tPgKt1RcA5RfK8QrlhFsr/q/1DkLz
tJbeAT1P5P+P+H8UF8r//2vffqF6AaHf1/+K2//XPvxCn4PQuND/V2vpaP71
++Ff69qEjhfK8wvVCQrVBfxrPh/lEep7L7RPE8oj1OcfjReqFxDq54+4faE+
/2i8UL2AUD9/dF2hfv5ofYHWI2j9gnz+EbcvdL2G/PzRello/zvk24/yo3V3
pYHG7xVs/OL5Ec6vXvDkP+7s8Md+eN8A8f8ojvYl0D4G2pdA+zP9Ra+Kl7A8
55wLFQ3O8dTbdfkNz66Y/xfq//CcP2oaz/JcCXD9+SuCp146PY78+SKBccTb
b7w/Rd/FntXZ36vDTXbxZFCSKZ5wD8cRz4/2wYT2BUB9OYXuv6E8v1+qP1k1
R07J82JfdVjOvt/0bhYX3XC/ALQ/ifxDFlqk7LWxYu/Nu0P4MzY8RSl5pxw2
xT7/KD/y878XFh7b2UJOXSoqjqeYsO/FZ4hfTmfsi4L4/Fk+szJELC5WcHt0
vz8bn1nxKuIZ5vmR/4zUfuueXv/lyXdWjtPhSfVGkM7hNLyvjuLoHAHt56Pz
BdR3WKjPf2PNpssL9OXkFPy6+5nnHMk3nlR/XYE5fxufGd169pPT/P7j3BVv
c7Q5WP56XSwej/z8URz1lR5VEmiwS0VOo5uNBrRbw1GZqYJEWoXPp9A5F4qj
8zIUR37+0HcL8P+I80c+YOjcMCppyRqfBp4C3znk9fotozk+eefdc+qoMfaP
/YKPLP9588jfeTKKvzesv8S5jjKWdb14TcJTVeivHqNEMqqpmqCwMRyPF+rP
hvIgX7ii+PWi2HyeFk97VuN3SkaTLEx89r/BfeqRT12RY5k8m83T9zJD5LK1
Mjp3KqFq4nx8ro1885DP3us9R5Y1pfPkM0d//fw5Mlp5NzB4oiL27Uc+/G8v
qb1UTWb1E7dbY/BAGRVlpisZnKyFHD7iGRCfj8ajOPJRRHwF8vlHnEae/9uc
5FCe5uorD+oaKaWSnsZ2+kOw36NO3lyJ4wGethQVZ3Twl9IrQ2Pli7Jq6M8v
lEtBfvvz9kf2C93MU1bGuy8Jw6TUxSm282b1aspOW/fHwJunW7RdpaO2lNYb
ORQPkGL/fJNMvew3bqxO7Tp59Mw2Ukr8UxX4ObaKbCZ0MEhew+oni4g2/X5J
yOdOj60DIqtoJPdhQgubpy9GFSTEs3poW6/kwZ/tMP8z6nKF+Aubjw8bDPjr
XC+hXZu0xh1fhu/H4HOPTGM2v/rO0zI8HSOh9ZOcEhXnVEK9QGrBi4/qljwt
3HJhwZkgCTXlP7WPSK+AfFTP3SNX2bE6YIrWE4fMOAlx777mXFhZCbl65O96
oHKAVbkRe24nksNyZknI0UtBP/JEOX3+uN4vjdUB2p+yemQ4SOi+ZT+luGrs
f4t4NpQHjUdx5OuLePv5u3td/9uPJ+OlE+RdK8QUGigaUi8thTwh8m1Wyfhm
qKXOU2LyoU0eCWIaeXzKw4MjsV/xg0VZ+eG92Pc+7ItqdaKY8koN7sosSwX7
7aP8iNtH/CeKI74d+fAj//+nXr7pnf5yFHVnbrlsjpg2pjzf9+NuMeRjkQ/2
ksqauw1fOFq9fN7jtP7/cZvPF05SwnmQ77dQv3E0HvnMI34e8cOI00bcu4td
Yd/vPEfGqQX1MxTEtHLxoyMuR4og9450B7dz2xksZ3XquYnPDqg/FlGD6elD
w/dgPlzHqIuxXhVH21ZpPMt6JmK/v8sla89h3nt4Zc6iGaw+Lt2oYcN7icj+
8dLMwlmYz7+5354zZ/W35omGgrwiET3vtLn3WhH21Uf3ieLofhDPj8aj/IiT
F8rbb5ganpKZyVHDwKR3mvNE5FNSkPHgRT55fa/fefkl+/0HVvQtdBPRrLiE
Od9H4Dzo/hN73lqxk/3eDItPT118UURa2zLbftLGfRZa6/m3lm4C/Q6RDz96
D6DrojxIj4D+XyiOnjPS16A+IKgPAnpvoz4jSC+A/P+dn++48ugHR0O3Gvo/
mSCmntL1F8oWY50XyiO0/0tDhva6SjWeNHu+P2N1TkwNHSy3ypsx/4/qATTP
onoAzbNIR4DyqPj/iN84hCcXx4TuGSoSqrAu2XDurHBdIfpcKH9YYmny1Qk8
3U4f03a4mYQutDe7ed+7nM6usJihwOquLyP5a38WSuj9iD5fzd+Xk/cxu7TZ
xqyeP6j0areNhCK2DszZc7uc2jxKVQm34Gmp25ATS7ZKaILmlodxfhWUcPOi
ce50nhSzpDl//STksal98dPjFbCvE6ozUb8ApCPQuGPta2HL7j/70qyKBAn1
brOwu+vpSor6MLN/9gKe9gQEnFe8ISH1uEalrLBK6rY0/ruRE0/ddqy6wb+W
UGDho7qV2lVQL4D0BRqK5Rt12LogckbtVM9KCV26kqITaI3XBdFyPx9vT55O
nAobelBdSm+XLMuaVlxFsRHxjfabeOq7Wu2RymApfR7u8MelE9Y1G52LcUpk
41O8K4K8DaVkyse1U1StJuWlt6513s7T5WVRbeOmSMmnV8LHQ2bV5JX3oqu1
H0/TPENn9J8hJdXmP44XFmG9tnelS6puCE+5fpoHV/lK6davTz/DK/H6Dum7
UV85pCPQmL4gUyeW/Z4NPVJV86XEuej3WP2qhmaom1sXsHWxTo5t9IFSKR0k
XYMZZbjPnVAdPdoHQP0CkI4A6RGQjgDtbyzaWRgx6zlP5jtdZnR3l1Ef/mfJ
GmvclxD5LXA682fu/4/n26p7xzZSRj+bPd1TMjH/j/ozov0llL9b5YlTk8rZ
OtF024VhKTLqODcyd3CfOthfAPlOIL8L1AdT4/iK9M8NPH3TCPBt/COj3IHB
Vybl4f03XeMw4+IvPO2q/aOyQY2jL1/9qx3a1cP+m2jfT2gc7U+mzO9n01lB
TnE/7TQ0Z3L0MfXRXulhzPObFtgN8OoopxjVlvmbnDg6YrwuqySjnix3Bp+x
U5WTQdG22s8eHCWqrP7T0lQPfVeQD8yfXrEzNveQ06K/9+J7B3P0rdPV6UNH
isj5nqqjspacCq9cmZkRy5GO3qczD7bjfWOkL9jq2PVtlbacckLEHRKvsPyc
7d1XB0UknjxtuIeunN6nztmtnczR89izZdcTMLePdAHIz3/ThEOrsgzYc5Me
dCp/x1FAaa8xZd9wXwB0LiD0vGB/krJXwDg5uQ3z8vrO6pq6cJNnvzZhPh+N
F6o7QHlQXwDURwDpBYT6LPUetEY5d4qcFHxnSPvp8xS/33+MxxvM7SPfJ3QO
hfIv6OtnksPyeOfWzzUex9ORiGLF5G/C+xEgHy2hOgLE+QvVCyBuH51LonNP
5KumaXrKeasD+39FLN506TBPjcddN89l9U5l/j7F/UvklJS3eN3kkzx9PNgt
yvO3BJ47o3NqoXGhnD/y2UPjURzx/2g84vYR/494A9RfAHH4h/M7V5xgcZHJ
eVF/VhecT5s90+sY9v9H94P4DaQ7QONbK454fqF5hPYFQHHEzwjlcITqBYT6
jqI4ytNa/D/yfRXK0SFOTygHiPh/oboAoby9UB4SxVurL4DQ/P+a8xfq/y/0
uq3lj91aPvat5Z///5fx//r5IP9/5PO/x+Gz56FTchow0+K6E/vf7322ess7
t9bj/4XGW4snb638Qr8XdN1/3e+gtfoj/F/j/FtrfGu9n1Fc6PwidJ4VyvN/
N7ToJQpm819a9OLQ8XKKuLF7e7dw3FcI1Q+ozhHK55839F3kxOqiKce6Znf+
b19EU3Ktzkp4HlRHCa27Wmt8a8URP4/G/2v+H/H26Loojq576eVZ65m+7L10
Wud0XCf2ux1j0vSmv/A+X2i9MEXhVFgoW9c0x0Uu6vyFp3ArkcplCeb20foC
6anRegrpx5EuQKgOHa1n0XoZ8fxIF7BoGVf6g63rLXJNfAbe56lMbWGLpw3m
7VFc6L4E8jFA/RBRXwC0T+JT5etVv4Stc8v1x56L5mn0bKfTXdoK7y+gnn55
pDrLM/dm34CQSJ4+jG3b0P4H3i9C+0Jo3wnFkR4B+VoI5flRHrT/hvbT0L4c
ui7aP0TXHbz5+Z+omXLq0dVCtf8snn4M2XLhxkjcVxTtQwrdn0RxtC+K9l0R
5y9031Won0zMmXZjl7A6YMuulZUT2vOU2M747fodmP9H++dofx6dI6DzCOTb
j847EP+PzlnQeQrycbp45k/Afjb/VZwacXB3OEfpT63emS8Skc3A5N7G3dlz
ON+8eXMAR6VlyydqDcDx9O/zXn7qIKehz95fPenAkfKhlMfKafW0OM1aNIvN
czec+Se3l3HkfMXtzaxX9dRkOXaPChvfzebrjrELOXqW3dthbBLm/9G5GPLX
QudrwxYVaCT+ZP/bV72mLh7K0bDd00enTsfxl+1N+4XKeXJz8rt464eMlO6M
NgnLrKOJegf+JLL58vD4Jr+bPTnKctkpe6FcD/uYo3hahdYWS469p64/0e3x
SUbPAvJ2Gibg81DE7d/plnCrspKntz//NI7IkFHEVLNjo8fh81bE8yN/fuTz
j8Yjnh/Fr2RYKpul8DQ4KGf7tmEysl/qpJudgM/NH4wbvtbgHk+rUwysbFhd
1VPtSI/muFoyqu55I5HNr3q2bm269ZNR4JVuzfUHa8mx9oS3wjWemmceunXl
m5SazHx13ujV0j2FbnYT2fgEFfPFE/qyurBl6ade+/C5P+IKkN+gdPNKkzUx
PNUH7S0JzZXSrP1D/ganYs6hJmd0xm42TzundrDq9lBKg+6NfOZ6QDjP77/x
wa/GYzx92/1y6Z1TUvpqtmfl+Ak1tLw2LG3kIZ6Wuy5e8jlYSn/aHeh38Xc1
ZYz2KpbtZfNraGeFLhuldGijRc3HF9W0PmHGhVEs3uvN2OhZXqyeq3tSnJhR
TWt2Gh4xZfPlMr25V0etktKe3GP3PlyspnbJ/qMMNvPUL1zTW28oqzOm372+
Xq2alMof+l7z46li29Iue2dKyTHZytnCCftb/hl/qE2WD0/2CRU72o+X0ri6
uYMGDsXjkV6AxBfHyJby1ONmZHnfQgkZdtNpXzuhiiYeb3+7ks3Tw13sTYd/
ldBZ0a0VPYKr4HgUv/Wi+OjWFTxpVv1auPejhH5muo146oB9RFEccfsrlxr0
G2LNnpua1ugO4RI6YNXeI7NbJauPd9sfMOWptuHs5j5uEjq4wHfZtGGYs0J+
/gGVSXd6WfAk0VWU79kioZEPu95W2FhBDXfnueZOYvdjUaV3Za6EjvR5/KTm
Mub8UdzK/VWc2JCnuDtP16/uJKHMhGVGjhFlVKujqjJqPE/crFer7xtLqN2j
hSkOi8qhD7+9aocpZaxueJr5s8O4ejGpS/uNlSmXUfiUvZ5ebL4PSROpa70U
k3bga0+306UUtbd2dVtWf8y8mKz99bOYNK7f76Johrk4lAfxhEJ5e5QH8e2I
n+82d36MfSeeMn9MKm3yFdOetkcudXctgb7QKD+KI/95xJkjfhVx7yj+wmyP
9wqWf3hk3ve7bcRUtdRMNC0I++Sj6yLfb5QHjUe+38jnHHHsbT7vNX3Brmuv
u9/EOU9EQ5+E6CrnFlJOTlndqWqOppT4L5+UI6Jxr4+9e3kf8+2e9qFVUTkc
xY35/DRpi4hS9/U5fmIF5r0RH47yeJ+aopWczdGQDy+2fncSUVWaeUfHX/mU
5Lj0dHQeRzd9NzVFszrS5Cbnk3hPeJ47am0udHzBUdPxC7L0FSKavu9vgUaP
//j/mLkPX3Gk9Wr4tWMeIjLuX3PgmFkB5TlMdCrI52h23+HP006KaLdxzYP5
DQWklHWkUZfV2VLFzosNgkUUs7pdgN3ZAvoQ8zHi8xuO3qcp7GgbIKIrG5RH
qx8ooPb+1UkKhRy5uoy/8PGsiHaNLFE+plAI8yQuulGh/5Qj3/F+MQqW7HtM
M7Auu5EPx2+sltq/f8LRnS3nhk42F1GHb2t39o3Mp9HrBucEpLM6Oynr3kYT
EZ0fnpCwLCCfRur7hbk848ilZ4PCqIXsc30LnnSqLh/mQfeDnjPSC6D8KI7y
oO9xU5DZ5+o0Vq8/Oxi8ZLyIzqj9nei/Cv9+0OdCegH0/N/0OKB7v5SjTL+F
PXfcFZGjQuqMI3aF8HtH/zvULwPpFNB7AOmAUH70XkKcP+qbgMaj/ghI34R0
Aei9jeYdl+anhVe+s/sZWdKkNEZMA9dPWjNthnAdWVPHlxd/qfB0Lunq/EN7
xdSLvLnbYSWQ/0d9B5wqu/Bju/HkcNV/wK8oMYUcjQobX1oC51mh+jvE4csm
ZHy90Jcn5Xf6EzLfi+n8yeZDazJK6ci6XWm9h/P0pdilZUFvCV0ut+2q87oM
6grbN8q3Px3Ek05ex8UXf4oplc9cYuZcBvsRKFwzo0vDeIocNebCSnUJhSef
Fu3MxP0CUHyK2QalMZPZfbataxbZSkinzero0U/LaZtRsNFo4mnFwuAl7Vwk
VKPZh56qYZ4f6QVQ/Yny9754543XdJ7WpvZVOuXL6uQvXm8DD+E40hGgflXa
g5dXTLLnKauOZBbJEpq0WUZ1GZXUMdlvl+1Ctm69XaflkSqhxM57HYKLsC4A
1flhM2f/OuDOU5d3PaKVFaR09aDLoQFXhfcRGPXDszrXk6dRl5w/N/SSUh/t
qy9qy3Ac6aZRfzTTmW/zT27jyXTy0l6fJktpTdrZyQOnVMO+b2j9uC/badev
EJ7Kcjr/PL9TSgFrG9q3F2NdANIRoPUv0sWXz5ka1u8MT+EfXtt/zpJSx0Wv
TPteqKG6L56d27P1u3bMbNGmIimNGPxs+5QPWEeA9gEQ54/2H9B+BfIZQH0E
UF9CtK+C+iE2SxSHh+TyZF39s+FagIzCSy4NeB6C40gvgPj/Dkar+9sV8bTE
50f3+IsyqtlxOqKjFPcFQPtdyOe/GzdqRhcZT15z20q8OBldsz3gpXm+jto0
Os/qK2fvZyPT1D/NMvrhoHfcMB1z/khHgHw8UF9OofuKqI8A8iFBeVCfU9QX
taXB5Vejipyi+mzukujG8kd1D7Otq6dvXt6vj3SR05txk7QiN3L01iihs8pf
7N+C9AKI8/e6W2H/s7ecpj929xl7guXXcvC97oT3sf3bms561l9O9nZrTo57
wJF22lxO9kAE++GiOOLzde66jFQ2kNNWw7tNmmzdcGRuuGF8Ax6PdARo/PeQ
C/2Nhsipdt7sC31ZfapuET6X64J99UPnxU49NlROqyWrHo5n9Z37cotlw7Tx
+H0tbR4Fj5VTwBm9ftP/cFQxsTB1yVrcF0Ao/4/OQVDc/I2mZTuWZ8UkydBJ
XXmy+FwbtuUEPn8R2kcA+T6hOOoLgPpNI98qeA514ulFrZlyOpfd13WmJU9b
dmScLR+C86C+AOg8Dp0DonNDob5n6NwT6Qhaq8+773LPGEtHdv9Plw969J/f
zPXH/ReJcH8BdD6O+t231rm8UL8+FEfcPrpPxOEjHQHi/4XGES+BxgvlOoRy
I0J9I4Xy/Gi8W/yct5mecrJzMT6pX8GTYeLs9TdvYR4GxRGfg3gexB2h8Yjb
b6048l9F3BTixxDPtt+y233HPWxeODy+0mAwqxe+T7AZtUFGHQepdy9icckH
p31t2fw547LEvo0P5sGE9gUQyh8K7SPQWj7/aLxQH34UR/mFcp6txeEL9fNv
Ld9soff5r68r1Pf+X/uKtxYf3lr9CNBz8O/p3Xd5FJt/N3voLvOT04WM7Tax
Vtjn/1/z/4h7by0eXiiHL/T5/6/6C/zr57bNoXjN1OPs/RL0+8sPVu8kKmb0
HN1b+P/oX49vrfeVUP1Ua81f/zqOOP/W8vNH9QyqT4TqIoVeV2h/gdby4Ucc
u1B/fvR8hOYXqhcQ6udvv7Fn/FVWb/cYUmn+5C9PnVzDZ/XpKFxfIFSfi/oC
CO3zhXj+swM881aw+Pd3McoDmtl6f7nZ/Zuf8DoIrePQug+t49B6Cq3j0PpX
6LoY6fSFrsdbK470BWjfA/VDROORPz/a90D7MyiOrivUL6JwxKID59n44R1L
ilP38pSWqu48NwfvX6H7EeprITS+cl3ZqCi2Xtrt8nHDZAeeSia+8fm2UEKr
wzT9tNh1yXJwt5gtPH284jok9xzel0M+/18H1M3wt2TvwWA9431zeJrSoK4S
bCShm1O+9GtrLafBYae/ZTvydGrOo8LfjtiHX6hvP9qfRPoCNB75rqD9UuTn
j7j9rv4TQsVGbH6/mb04pjtPwfeCfljH4H64QvvkIp4f9edFvkBb42OepxrK
yauj/q9pxRwdi6i21FbGvkBIF3DDYuRPD205rV59Q7vdZY7qwy2UXfbhcxDE
+aNzmTPfcpTi2Dxq/+7mjzZ7ODrZNDdKz0BEb2fcTnuoJicTp3evo3dxtGhE
wujZOtjPH/H8yJ8K9cWWxrbrOKidnPYH+8juTOPo3Ddt3R7B9bTTUUVHlc27
Ey4n3v0zkaN2CS6JsavxORfy1xp46+LZ3G88zWsbFV+owZHSrVnfT6rXw37f
iOdHPmA9V1pcU+B5ovXRIQWfZZSiar/XIQn7jPXem63er4an9SrN42+8lNGw
fmEdrGbV0YqpJq7FYp4qVn5ZrvlRRsEvyuzdD2HfM+TDNkVvr3V1IU9fF6QZ
tMTJKG/gYS6mDp/PorhQXcCBnNQ5q7J5GtwhWDPeVUZFg502h077SOn3SrZ9
YvP0k1qrES2sfn3+dvYrA/pIKd2u/VHJ4MlI89Xp7fNldP6vTViHrtjnH52n
m+6fbhDN5tFrfUXHQkfL6Op2lVEdHtZS9t+qeYNv86Stp7DvspqMbn/OylFy
r6WozSJ1nwSeNBreLNzagdXxD1wT9s6tpQt06qfPFZ5yF18Pz22U0oUzZ9xO
9MCcvy63Z6riJZ4OfJbNPiKSUrfxutZ7f9bQZRedNWFsXvzZ3MHsYraUet8s
kQRfqaGj6dqfHpziSan384C76VIy/7j1w5YT2P9QKBeB4sinEfk9ph6Y6qy0
h6fkrMMbDjtLaXWs1dXMk9iff8nyupuubL5UMp6w1WqWlOZMe71m88pq6GOJ
/CeRj6XFOluzJA+ePEruZ2R3Z/f/pvRhj7wqmnm0IP7tSjYvbu/ldVYiIZtq
jakKa6qoRvPRzGNsfv3jrjNEt1pCyW2eZ8tsMOeP8iCeB8V1HXZ+MVzM064w
/bJlTyTkfn520MVf2Hf06PDel6vZfP89qa1aULSEnrb5GR40BnP4imNzvUJm
8DRs79MJT3dJaMFhZemA8xW0f2/9sF+WPG2Q7fFX2C8hv2XtB1jkYX/+WW4R
t7ZP4Wn6nbM7gpeweX3lwN4KjeXU6OnQ+4UxT9bvh21yYvXK6Q8hRXoPymnm
AB33VyPZe1uNTxkwQMLeExOenmjBXFl4y/5Pz0bxNHFlpyQvAwk9M3EfuFOl
HHJuya/WLnfU42mtZMYlJzGbXz0Kn6/qgX34T3efWjZZk6eFYpcg33QxrdZU
/nHApxRy+wtvZT+yVONJ9VPuzeQzYtqs+vpNLo99fR1OvorY3JGnRbWhj/ps
FdPQ5fv/frYvgfGl+g8N5ivzVDVrYeFUfzHdepbe4ceWEjq7WNbLoQdP5SHG
Ro8uiemwzRjPuWql0A8Z5UfjEW95NXmOiewrR4G31z1QZnWG3aqf9/r1xtwm
8vlH47Wblv9VrOfoU4ZZ98AqEXlb+7tebi+cq79hfuW2vpSjsC8aA0KbRBSb
N/v8JWvsd72+6/aMvtUcRSSNy1B7JaJMy5LJ829jjhfFkS/9+q61F/3es3n9
mHa3TUdFdNymqe/7ZwVwfLtJ4/zqy1g99GRZY2yKiBZ8vx2R41YI8wjl4RF3
jfQFKD/ye99YHbBxyxuOhkanlBfvFJGRfMGpU7sLKOWccuE9Nn6i9qxL5RtE
5Fbfk9u6APPtyWccNac94qht4XzbGSNEFPZ13pMYS8yro8+FOPmCumNvu73k
yGl5yUiL1SL6cGXMpaKBBZAn32IQFdrI6mPj3lsrdw4W0djhx5uqRmNuH41H
n3fs7fwOZ1M52rjo9LokPRHlrioYoKeVLzgPGp9S28Fu+T2O9m8b3CGkp4ju
D9s2waX2A/x+0fPf8lI+/G8K+/+uWTkpRuu//4vBDfO/H2jilFE7ixLY+ifa
6r1xQz1pvx/U5arNBzI84e2cmMHWS4esrHrMENHiSO+BJpdwHnT/6H6ExtH/
Dj1/pHNBOgLURwNx8kL1BUiPI3Q86keAdAfoc6E+BUg/hd7nLbr+oRu+cPR4
smL/yH5iStZSe/L4N9Z/oeeJdGRZSQY/B/3gSMdO/9iIcWI63tD46+FcrBdA
3D7qX4DmWaSDwzqC//fxaN5f/G3zd1cVnsLDLrr8CBRTtMUXi7D9JXTyRVXt
1a48nWwbsfPcCTF5ftJ2aHhXQvMmv7c11WDro8iZ+0c8FNMYu8LIC65Yh4h0
AbNvbqtoP5AnQ7to3asNYqqr23uj7yhcX6H+AkgXgPSbSDeK6kBUr/5te9vh
5DSethSXT7+6SUKDna9ddHHD/QWqNu7XKmL1bcXDdRbSpRKaVH2/37TmchJr
3o94ZM7Tmn3S/LXeEtobePNY4CLM/6M+Aqh/FurnhfQCqO8A6vOFdMdIB410
BIMXTF0jcefpcmnVCi9FKX2ZlRD6NL4K9k1763p6m+oW9jtR/n56/wgpRXSy
627RB+sCbrj0SUrz52mV+geuYSFbz3pLpU6B1SR2HCF6FMjTO/fN85VXS0lp
p8WjC9eqqY1Nur1nGKv/XzS2P3RGStsax7m1n4z16agPHVovI/4fcf7dzvaf
Nek0T77L5IMPZ0jpWdiQkumnaij2xb7I3Wy9/8e4+5c1EimdqM2bv7AN3jf4
av62zdvrbL02zkp5y28p+b58INs5DusFUB8BpAtQNVrpFZDKU9bxrLRv42Qk
nxJ/oiIT9xFA+y0N5h/uxL3gKbPXzmVDPGXk2SleetkB921E+oLGeZ5LtxXy
NHegUpzHeRmpdY05GFWN/SIC0l9+z6riSbahvG9EloxK2tU0d5yCfSqQ30WH
A980R9Sx7+XL+A4mBTLy1R8y1MENjz/aZRgfKuWpRanU9IRURgMvFrpbncH7
eIjz9+h8zdD8K0/63e+F/u7OUbKKp/kKJbyviPYPURz5mSD/k2ODl5sbK8mp
qx7/QtuWI/dbj64PuVFPg8fa3ohi8avDUo/ttmP36dXx1stbeP8W7fdGzDtz
6JGqnHKVRrsFeHHk09/OuV0zjqP9ZLT/jHQBVeHd7+7TktPsxtyGU3EcnX8b
F3dwF94P907f1uatvpzevG5K9WH14Mb+1lqna3E/XK/2XnPzB8pJNOXS2qfP
WJ2YWd/1VzH27UE+P0hHgPr5DinZVzzfUE4vitdvvcfqwbf+n0U9lfC5A+L/
hfL5yJ8fjUf+SOicBekI0Pj8fXrLJOxzdXEy+BLE6qwL14YYKG7D/H/5CNui
3ElyOqF/Kbh9L55e+ukvH3gFnxNFKax3mT2VfS9P1of9YPXRyIljjKZ8wOdN
6JyrLj9wQSLLo9M4sPfewTw1WuuetCjC/QiQXxa/I/H1yWlyupQad0VpMk+9
dbTyVnXE54boXA+NR+eVyH8M+ZUJ9U8T6tuGzqnROS86vxZ6bi6U80fn+K3F
DxQGiPbsWMV+b3t75c66x5ODS9yXs7Mx5yCUz0e+iCg/4jfQdVEfARRH3IjQ
8YhLEdoXAHEy6LqI80fcDhqP+gUI7SOAuCAUR1wTiiPOH3FQiHcS6geL+Dqh
fQGQ369QP2GhPsatxUm2ll4AjUe6AKHjW8sXGnGq6LqtpSNorbhQjr21+g78
6/tEHLXQ8f+aoxbK/6O+AP/a/18o9y6U8xd63X+tO/jX9/P/F11Aa/3fW+u9
J/T9/691AWg+RfMymsdRPYC4ejReaH8ioXWO0PxC9QVoPOLqhcaF8vZC/fzR
/UfvsSrfwurMxGeh4w8pyal6pnxDliauV9F4ofw/0uei8ULrc6E+/2jdgXj+
8UvWalxn6yyvYo1nB6t58tzG5e29j9dHaP2C1l9oHYfWpyiP0L54yM8fjUfr
cbQ/gMYjf37kS4DW+8gnH+1joPEojvZJkA8D2rex7HZQNMKJzV+TyHZAOE9h
Xsv3j2iUUPaYvUduszzpnzSuW4Xx1PXJjT3LZJjbFxpH+0to/0qon7/Q/TGj
DMPPLvPZuvKC2Sg9L56m56ztJT+K99+E7u8J9QlB+5ZoHxLtW+rmRAbdNZfT
QYssv3MTecpz8F13+C/27Ud5kB8L8odprX6yiLdvLf4f+f8g3x7kR4R8/rvX
fV0by+bFUb6NGePPcbS0s8KUxC24zzLy80fnLOi8Bp37IJ4fnR/V9+9a9FRR
Tmkxk79HzOEo8ERK9Muz2J9/3B+l4yfbyMn5RMSboikcLVhgurZkC9YLIJ4f
8f/Ivwv5+SMfMOTbj/h85GP23XLk24kSnrZ7PBm8q05GefsNHDuF1pG4Jad0
PZsv3Yqett+ZLqO99aPFz0fi+Cyra98Gl/A0U2FbfGQ8q78Xctc6/sJ8PvJt
Q/3iq9qqut/IYe/9ox0D1u+UUeb6q5qLd3+E/eiXD+zYbRQb/3JmTWGYn4xM
07712L8Dc/4+f10NJ6az+eaQtcKRWTLyHNR2Z4ff2Od/8PG7KZJrPHVPW1ve
pUVKE5S0gi8NxboA5NcnlNs/NKvT4WdsHp3wY0SVNauTRg+58Wh8YA3lX1LV
MI7iqbPy3MyNd6VUHfy2w+9NmPNHfD7iHL5fOVq6/zCr5/5s2KxyUEoL+hmP
rFOuoUe3/a6GhLA64Nq7rp9YHePdvWrJ6Vrh/D/y4RfK+SOfSTQecf7Rcj8f
b5bnxKmwoQfVWV24ZFnWtGLMvSC+RSiH4xq0yv0Gm0dPfVv2Zu0tCZ0cOubD
pguY80F+nm26zlb0nM/T3/rVB7jLElq/NlRksQ3nQTw/4pSmi2MDerN5fcdr
lxC31RJad96p88YBFXR2hcUMBRM2L47kr/1hdcb7EX2+mr8vp1s/Vt5qN46n
D4pPDxwfLyHl58vc+0wrh3xUp0nWG+1H8VSWUrjMX19C99Tv/CpTKIecGPLh
n/P1wfisoTwN7ROy94CahKapR5o6J5WRSsY3Qy11nhKTD23ySBDTyONTHh4c
WUrKO6wafvdh70n15MdDnotJdYn6zOfhpfRgUVZ+eC+efId9Ua1OFFNeqcFd
mWUpaQzopKrXgafQAclWCzaI6XXkq1HjqQT65dqrlipEKfH0xu9V3DdPMcX/
mNcsH19CsWej5vuo8rR6qBr395CY7u9zrFWLx36/iAN8YpgTzCmy963aNsOr
a8Q0Y/e57hM0S+ipl296p78cRd2ZWy6bI6aNKc/3/bhbTN9L3tnbtXA0IXq4
h90kMR34KJ79ayWOI95Sb/e6MYkSjsbPFr2OaRTRkevhvkrT/z/86kE8zmBa
J5MmjqYaPmsjVxfTqPb159MLi6B/te7ktOYTDRzdvNpNc6mymNZvXt9+2rUi
yKkiDh9x/jpGXYz1WP20bZXGs6xnIjoReLlk7blCyPEiThj50qM44nIHZLrd
XMLy77ucNXz2cRF9/NSc+Sm/AHL7iDNH10UcNeKZET8vlD9H3DXizxHP7+NR
KrrJ4pPLXac7zxLRoSVxwXr38im1/p5a/jP2u32k66i7WERH+05ZMZn/b/z0
V6qs3k1PmXM8vQurX1c9WHPh9QcqGkoqI9jnqm57u3avtYi+VjpqnX6cT6qR
J85te8zRHsnRTQ0TRaTR2a/yrGc+5NjReHTdkg3c9NlpHK2N2xf5YoyI9HoH
hjo74ueArovyPBzmat2UztEM52ZVl6kiSrZzLfizjz0fw6QjO29zpNbnb+qr
lnqqczl3fdAunH988x7zB4kcff++sd/3jiJqPPUnqi7pAz30Wvki+jqrdx/k
e3aprielU891pRofILeP8qC470KruEk32LrletfYgeJ6Uru3NfLFuA/weW7t
dtpN+y5HQZ0m8dVtRST1n6enFP0BPs+hZX2j3z3k6NJw3d/2w0QUlBt18q8p
/r6QTgHpI9B7A+loOqmYDJ36iqNNl2pU1q4T0aszQ772noT7FKD3AOrvgN4D
aDzqO4A+r+6uB5uphKM2Sg3bO94Q0aPUN/NGTC6kVc2RZ1eVs++l/uqRF6ki
SvdzHzpzA9YFoOui54b0CMu7DKkt+czRbY02YxX7imlC/wjNc5+LYJ8CpAu4
6NE4zYHjKOvl6cRRv0S0yKSLRtDGIsr++WG8Bct/+etPiw19xPR4kObGAEkR
5PN1vnZ7tP0rR4M6Grv2GSgm0ykWof5dsS4gtjoiV+c7R/f2NVhfHykm5dxH
w3+b4H4EqK5YMNDDsktfnv7c6G85+p2YBsX41c1MKSW7tX0Ch/Zmdem87z83
3RPTnII4RxXbUtgvANU5aHz069BYHVa/5c44/HZiiZiopjowu7QU1nVIR4B0
nVbuK9IPTOSpb2GpTvvpEvp6acbCIv9yOL7DovmlFybz5KSvW3vSXkJTbwVx
7V7jvgOoTkZ1rPcxu7TZxmy9c1Dp1W4bCUVsHZiz53Y5JS8sSLw7i2frGXfn
gCMSSlX/OUvxSwXZT1DYUmPF6vkVK+LdD0pY/T6jsam2grradJ+7ag77XjxL
3a5FSehJXETIx8GVUG+L+moNfBO6uJ8jT3Nupe3Ies7q4YONRWFqWF+8JS9r
6Ta23ok/uKRpXb6E+qR0WeI7pgrm0VAs36iznKfIGbVTPSsldOlKik6gdRVJ
0/knPmx9tHfcmQfnPkuo/F1Gm867q+hw9qLXg9fzNE1WdInvLKUDQ/8qlWZU
UXrvyUHm63gasqVl+75OUrJcs+ycQqrwdRzqE4fWoYjn99cdqtg7mCc7hSPu
euvY+vTkl9cf71VTnv/bnOT/9qn1lQd1jWR5ehrb6Q/B6+sJ2VWLVNj6vYvR
wq0hyVKaemZIUvsduI9egL/95awYngKO2p7/+kZKUTO3KAxKw3oB1O+PPxWz
V3qJ/Z7dX277IpWS3Y/0O0sVsf8A2q94vPhWvnk8T+GLgr4O+su+L71X4fVG
mOdH/QJuuW8PGvSIp1tzrVV+TJWR34iFDqKKWuq796nL7Ey2Thz8tLrZQUZG
VbEd++njfgGI/0d+EWhfCPUFQH4UaJ/tb01WjGUV+98NubflwVMZLbQb2WRk
hH02kC5A4/iK9M8NPH3TCPBt/COj3IHBVybl4T4CucN2uvf4xpOB6eNpPXtx
1H3A8wb3LvVQR4D2LVE/AuRDgvZF0f6q0ciBV0MU5NR7ml96kyVHbu7eh1LD
6im4rUlUE4unbRg73X8WR4b+y/gnJ7BeAMWF6gWsP0e1ndVVTs1f1YIct3D0
NGuU+mQl7P+P+gig/XCkF1glHuLd0ldOR+2PGJXFs3X2pP7pp05g/h/150X6
AqQLQHF0ToHiSEeAzjVQHsThoz4C6Pwl8tu7FB92Xf5u7ZzkJo4Oj6ZIa2uc
H+kXhOoCQpdMlrhOklPjN77N9p7svbt64l/tC8LPldD5EdILoHMu1F9AaL9s
of240Xki8vtqLf4fnZ+ic1vk84b60aPzaMT/o/NodG6OzuuRLx869xfaFwD5
ECI+AeVH49H9C9URhNm36fKDjb+tV14y9Tn7vnRuvb63VbheAPEeQvkQxJ+g
PIiTR7oA7q/r4Ykb5BT1/Ee1q4h9Xu0X+x8/x/wMiqPrIp4fcT5oPOKF0HVR
fsQLIf4K5RHqH4u4O8SVId4P6QKEjkfcIOIP/zXnL5S3by3ffqF+/kJ5UcSd
ovFCudZ/7dv/f60vQGvl/7+mg2it7wXx/8jnH+kC/jX//6+5+n/t2494e8TP
t9b9C+X8W+v/+7/q99Fafv5C36utxfkLnU9RXKi+T2g/IKF6Q6F9jlqLz0fj
hdZjaDz6XIjnR3lQHOlDEYcv1P8fxQNiK6du2SknLiN5zmV1OZ02MOndzezf
+/yjuh2NR/W5UL0wiiPOH62PEJ+P1n0ojvKgdZ9Q/l/ouhtx+EJ1/Wg/Qahv
P9rfQBy+evrlkepL2HO72TcgJJKnD2PbNrT/gfdhkC4A5Uf3icYj/l+oPz8a
j+Jv9w3q9ojNZ5emOFkab2bfr6TPoBFncBxdF/nzo30ztA+G9tPQ/h7SC6Dx
Qvn/BX39THLM5OSdWz/XeBxPRyKKFZO/Ce9/ivxPbspcDAzYfB/cY3k7oyE8
tbk40vxGGd5fRfuxyDcG9Y1FfjWo325Al5Iv0SPlVLWisXxrA0ePn5odLpsm
hvvzyJ8H+QKh8wXE86PzDnR+YbQ7MdaFzaP3n9xL3LOdI4Xuf/qrqGGf/zWd
E0rV2bz16Iv0451Ajq7OWmZ2cKgInr+gc5zoN6EP+/3XJ5pb53TGlaOw3Skf
Z5VjH37k5z/TW9bkz+bXMy8bzt6axFF3pU1Llddh/h/1xUb9r1G/bHTuhjh8
ofw/8hND+dH5I/I9g35owG8Ncf7Iz+35MpXPBa94skp4/tiX1bvy2BmKll44
/nrPkWVN6Tz5zNFfP3+OjFbeDQyeqPgR+tGhPvXI7+7BuOFrDdh8vDrFwMqG
1VU91Y70aI7DfnrIfw+d12tMX5Cpw+bXdoYeqar5UuJc9HusfoU5f+/RX+60
RPDk3WLv/+WalGZd9D9Wt7SGOjY3vrFl827Tca/IzrekFPNkZKz+uhrIMyCf
Q8RFIJ/8qru/1xftYt9LzNfHIbasHrpuFRTki/0YF0vfzfb2ZZ9L+0xBjbmU
KKTt/HHzML+B4tbdgx5Eb+Tp6wUjO0t9KbWJLfg6th3m/20mdDBIXsPqBouI
Nv1+ScjnTo+tAyKroO8l4lgQJ4N4GJQf6QK0By+vmGTPfrd1JLNIltCkzTKq
y6ikkdEWU3XteFLoE52qzeqD+6U2g6bfqKSVSw36DbFmv1s1rdEdwiV0wKq9
R2a3SppzNK/llwVPipE1fSTbJJRiMX/XncAK+nXwzNc4M54uPbC4aL5eQiqy
nttqzSqgzz/io7r92W1/gM3HtQ1nN/dhdcnBBb7Lpg2roLlR3d+/Z/OxfO3m
quts/n4/aujP9D1l1OHz2YlGE3iy6932uglJ6FhFyD5N93Lo24+4/UW2iVt/
sPl79uq8Bz6vxWTS3/JKwkXMlSG//YYM7XWVLK7Z8/0Zq3NiauhguVXe/J+P
bhd+LJvvHa76D/gVJaaQo1Fh40tLIF+HOHznde4rPRV5cuOGHdztKqaC3+Id
D7uVQJ98xPst2fPG49xfjuLyF7zaZSMm8R2LkZppxZBjRD75iOdH3OPlu2d2
+dRzNGf9JrdNNSLatWnC4ZmqRfC6iNtEugC3wP2jzCo56jzX6wqfweqGmtix
1scK4XXReMTbI99pxJEiLhdxrULjiHvfFGT2uTqNPf9nB4OXjBfRGbW/E/1X
YZ955IePeHvkT47uU6hfPeKHEc+PnsP6rnNCirM4il2vuOyDLatHFyu3sS/D
XDriyRFvj3hypGtA3DuKI+4d8epbDNptnsvyPG5aNrySq6df465/WDkT50ff
C+Lbt99taj/0FkdWjgNnKnytp4BTtWVr1uD7ETo+LamrYspFjnSXxuvNz66n
MXmNETfuvqcdp7+VL7zM0XHrers1ufVkJI/pfPjNe5gfjd9Jc/xcL3C06My7
hP1P6im307hs+en35PcjxtTyGvtf/2xpmV5aT5fzVBYMbYef/w6qjexwh6N3
TyTLDX7XU5t22nXr9+HrIs4f6QKQzgJ9XvR/RL9Pof8jpHtSmS9xdWL/r5aZ
9x/Hz2fvyQ8L1pa+x+8f9L9Geh8UR/1HkL4JvZ/R+9/QdlONShFHr0euE6+J
Y89hvmqJjTrm/5FeQCjnL7S/DMojdL5GfQeQvgDVFUhX2Mc9eSa15al31qHf
4YvE9Dn388XvxcLzoD4CqO/AfTWNU1u12frlQF/Hs7liun7h75TBCaWwHxPS
L6D4CdMJwz4O4SldocrtjqqEPedjJ00vlcF6FfUFQPqCQ/rvAlvG8LTO6PCM
bqMl5HdpaLTj6HL6rn7gWALxlH/mumLZKglJfPxnuWjhflioPk8tePFR3ZKn
hVsuLDgTxO4//6l9RDruF4B0BEgXYPC5R6bxPJ5852kZno6R0PpJTomKc3C/
sJKNh3Kus3WNT0xMVEwuW7+MzDnyShevd1Ac9UczydTLfuPGnk/XyaNntpFS
4p+qwM+xVTRvf2S/0M1sfZTx7kvCMCl1cYrtvFm9GuoFkH4c9RdYfqzdM3t/
nh7Va7m52EtppeOvEDt/rCMYtN3fxfQoT7/PL7bbf0xKTS3jpmVp1dDLohjb
dwd5euZ4MPxIkJTuTiOt9i1YR7/j1+WonyzPoFWjH80Ol1L9vnuzv+rhPgLm
csV2tqd4chZ3/TXosZR254Zs8gzD+wBIR4B0AWgfA+kFUB8B1C8A6QKE9gv4
YPi4qDCL/X56X/j9zllG+4N2pS0ah3UBzRLF4SG5PFlX/2y4FiCj8JJLA56H
4H4BVbZnVuwrYe9V1embf92QkbP6xJtX/uI46oOJ+gskhKYG7KzhSalX5m+1
1zLaXlGmIpmD9+WE7vuhONILIN8S1BegxDa2h9N3nrY1bnt+W4fN23YGCXkD
8f4n4v9NLk5U9W8vp/rlPVc42LB6ZMDkuJaL9SR/TguudpLTzLWpIb2Wc3Rt
zd33UlavmRbYDfDqKKcY1Zb5m5w4OmK8Lqsko56exwRYFHaW093QBZP7rOdo
9NK734fI6+F+NdIFoPGI/7d8o35iRB85vVyYVBh4liObxM/HZ2/A/XDXLJv6
oaGfnJw3GRSbs7rP4rOsoPQq7gsgtF/Ao7DQBqNBcvL5eY0U2Hpx7ETjHXEi
VlfWbLq8QF9OTsGvu595zuqIjSfVX1eIaHHfrQd+DJBTsexOS9BTjqIXStof
eieibWuu+iYNkbN6YoN1M1tPRzXNsHvYA59foHMQ5GuEuH0UR/kRt4/Od6bO
G6RxzlhOkbYJRtqa7H9w3F91+C0x7U9S9goYJye3YV5e31kdVBdu8uzXJnx+
hPoRoHModH6E+gig+0T+V02/Lv/6aSon73MVpwaM5mnsLv9FN+T4fK33oDXK
uVPkpOA7Q9pPn6f4/f5jPN6IaaFFyl4bKzmNvDuEP2PDU5SSd8phU9wvoLX0
AiieXfU1onCOnHQ2lSXfX8HTJg1dXtUDn5+23zhj8qwFcmJf1NL9G3k6cExl
Z1aUhDben6LvYs/u53t1uMku9jxLMsUT7mFdgNBzZ3RuLjSOzusRJ4DO/RG3
b3PvwYqey+X0UCHtYxyb/++bOj2Zq4v5BMQbVNX0v7lkrZxMq6pv7sph8+0x
hUnOwZiLQOMP53euOLGOvcdMzov65/F0Pm32TK9jwvl8pBcQOl5oHwHE7bdW
XwA0HsURh4/0AsjPE3E7iBcSyv8j3gnxWkL5KKG8GeK7EHeHOD3ExSFuEMUR
f4j0AoiH9FhzqY8jGx8f4tRsPlFOO4qCvvpGtd741tIR/K/0BUJ1B63F/wv1
327zbnPo6wNsvg7RlHazlNODXTvujMpsPT//1vLP/9f+/P8r3YRQ3/X/a/y/
0OfWWt+LUP4f5RHqh4/GC+X20XihOoXW8u0X+v/613GhPL/QuFCdF5ofhb7/
vxta9BIFs/kmLXpxKFu3RdzYvb1buPB+PWh+F8r/C9UzCuX8W4v/b637aa2+
AIiTR/eJfPtRHsTzI39+VD+j/EL7AqD8Qv38hfr8o/UI0k2j8ajfGYojzh+t
74SOR/p0xOcL7euH8iAdPcrfd03R1Ra2ri/YflpN+RpPLYq/DAYZ4v0BtP/w
Njw99RjLM2r2x0M7r/Bk0qCaraOP+yEK5flRXFVza9LIRXLK/nhW3jGYp1sr
lZLrnksE9wVAfD7a50H7SKbujh5WbJ6L90x/cn43T+vPus7rki6hxwfte762
l5ORQbTmC3+exA13rKY+wNcV2qcScftIR4D231BfAKE+/2hfDvH5QnUByIcE
xdH+J9rPRH4sAcvX8ptZnj1Vw/I66PLkuP6N3vAM3O8V7ScXd+h1ZPYYORWa
rhTF/uAoXflovPUyMfThRzw/Go/28xH/j84jEM+PfPuRLgCdszi77lwxqgtb
bw5ZbztmA0eB2106rvuJz2UQ55/+fd7LTx3kNPTZ+6snHThSPpTyWDkNj0fn
TSiOOH90/oXyvI/3PrnlM0+f9FsmjP6vL1rgsC13vtRRP//9+ytY/ITdnQeP
VDnio/oU3P+O+3ejOOL20TkgOn8U6uf/OWv3E49innTMY6Z9uMrq1Bfu54u+
fCTxlSm1YXk8PXPYp8YflZF0yoUF227j89bDX5ojRbk81cue3+u6h9UfJz8Z
uB3Gfm6FMXkmOdk85Y6fctZojYxOTLXKj5z5kXz9HRxOPuJJY+O+b9dMZXRw
r2s7m9paMt0/3SCazYvX+oqOhY6W0dXtKqM6PMT+cojzR7796Pwa+ePZmqz+
1vciT947VfsN/iilXG//uoQm7NeHztmRLgDxACgeqf5oY/ZxnmQrlXUunJfS
y851W6db1tC2veHjlI6w+58RpV13SEoFOdy4pK41pHVdLaZwD08pnyMGXljJ
5vuUuIU5sdXkZjTWdHIQmz9uR/+oXSOlkKHNGZtvVpNzkJvW7g08jS0OG6Db
n9Uldp0kLs1VkNtH/o0W62zNkjx48ii5n5HdXUolb0of9siromBdgwXT1vD0
UNdR3aNFQqsdFXNTw6pYXmXlpat5ir3mJ1ZqlpDeCZc1tSFVtLh8Yuyp9ey9
36VnWEwXKZ0O7HJrWnYVDfV5kqfozNMH3yldZpSyPEtkanfNqmjm0YL4tyt5
OrW9l9dZiYRsqjWmKqypolsvio9uXcGTZtWvhXs/SuhnptuIpw44D/Lb71zy
R+I5m6ckG/Pn045JKGZkmyWr2mHeBuXRta61sp/F0+eg05FahyU0MNLVPJOr
oI6rZMHbrVgdPOaqQXmIhAIfrB3xsbSCthkFG40mnlYsDF7SzkVCNZp96Kla
BeSRkN+pUH9+K/dXcWJDnuLuPF2/upOEMhOWGTlGYJ4fcV/IPxbx+Yjzf3Rm
Y7c7bHzb3JdPBpwS0/fuNoNv1pbQIlsdp0VdeHpnltqpKFRMyobLD4x6UEJx
H6cfOt6BJ+61KMZ8k5hK0vYszp9RQjGnxMfb/uFoRL3GSTcrMZWfiEiZdL4Y
8vzIxx6Nz0oy+DmI1Q06dvrHRowT0/GGxl8P5xZD/h9xg6unlH4dUMfR3vio
L9fKRKRzfXva/m+F0DcYcfKIk9RuWv5XsZ6jTxlm3QOrRORt7e96uT3WCwj1
u37T44Du/VKOMv0W9txxV0SOCqkzjthhnhNxsCiOfLMRb4/4WMTlojjy8d52
d79eDhufscvkR+woEd05/qqlbn4+9J9H/t6I50d8OOKQEf+MOHCh3Dvi2xEv
jfh/xJ8jPhxdN/3nw6n5MRxd/rOn4PiNenLspKmyYe57Gr1ucE5AOquDk7Lu
bTQR0fnhCQnLAvLheP/glqQ9rM6unHpl5avL9fTFdInJnYnv4X1OfnGgqTur
v4+WfzNOf1BPa822fh+5F8fL7p0McEth/zuLZbM7a7L6fu719gO+fqBdNXEa
m2M56iN/2PFaYj0t03++22btewoYPN/22Cn23jh6/CEXXU8HlzR+69Ee588w
W7u96SR7v51zOFBwnD1/U7OAcZI8mB/lQVw9ej4oz0i3bV07s+890TuHFbD1
lGciCdzr84Gqpn35ej6eozb7Ve4eq6unEw9/Nlwd8gHmQb8HlAd9vyg/es+g
/5HQ/xd6/yDeHukUhL4PUV8D9L9A94nGo/dPYs9bK3YWcWRYfHrq4osi0tqW
2faTdiHk/9H8kucw0akgn6PZfYc/Tzspot3GNQ/mNxSQvnIv6XY2vovV6erD
20Vs3tc1TvIugDoCpF9AOgs0/6L7R/o4xPOjfjdIX4DyoH5AqJ8Rqn9QfYJ0
kfaqG3SNe/Jkea7WPuKamCo+TVT30C0l2+ynddp9eHryp/P5BZliupfa9dzV
YMz/o3ovrLlo7IL+bN3UV21lUa2Yvs6+8ONC2zKoD7WpeKz6ieXf2nl2uFwq
pjZutt5Bfcto3mR37xp9nu4+cDbOaRbTWuvHSXo2ZXC8UN0riiNdLdIdIJ4f
9SnoffHOG6/p7Hmm9lU65SuhvC9ebwMPsXiz+XOrBTx1nuTYMuS6hDrNOPhz
YAjWHaP1C1ofXdG7qh62hKdj6ruy2udJKP+zx9fzhrifGuL/m9bomCxZy1OX
v1pz+itJSTHu0aRht6uopcu8ZDMvniJfRFfEakhpyOaUjdbVVXB9inTizgXf
ezjtYuujRW9635ovpSW/T+xK3MLWv0NPRqz2YevQOLWkc2OlJNFX1AsyqKbC
zjlNTdvZ7/aDz4hOZlJKKZk7e9WsatgvAOkIELeP4kgvgMbHdNlVt/ciu258
VlxinZQO7fWYkfwN+w/cXFJZPP8my2/29FmSsoyKB7ukfFtYS9l/q+YNvs2T
tp7CvstqMrr9OStHyb2WlNX09X/fYev6m7t1j2vI6ONr9VolP7zfciXDUtks
hafBQTnbtw2Tkf1SJ93sBLyfg3wbULzB/MOduBc8ZfbauWyIp4w8O8VLLzt8
pL+h4y97vme/z+u+u4cel9GD67FLxPexT0W0lrb5yHc8TTy9x+TGAZb/lU39
27iP5L3RXfFnAU8lZZUtx8/J6PByLvh5GdYFoP00oXoB1HcA7R+ifgHanbYM
lHziKXuCptYiJVaXVcx7vL0O50G+JchHBfUFqPCtWFrBxk/If7hafTJbz2U9
WnHNE++vIl0A6uuKxqN96bczbqc9VJOTidO719G72Hw+ImH0bB3sPyO0v+3F
M38C9veWU8WpEQd3h7O676nVO/NFeL8d+fMgHQHy+UHnAqjP79b4mOephnLy
6qj/axpblx+LqLbUVsa+/YjnR3nQ+QjKjzh51AcZncsgvQDy80d9AdD9IP4f
9QVA10X8f1f/CaFiIzn53cxeHNOdp+B7QT+sY/C5FdIpoHM0pFNA49H5HYqz
YniGv6WcRgTrGe+bw9OUBnWVYCMcR+eMy2TiNhPmyunezqu7dFx4Sitc++mG
N6svwjT9tGzlRJaDu8Vs4enjFdchueeE+7yhc23EyaNzZ3RujnQEQn350Lk/
4gSQXkCoPyHyP0TcAoojXQDKj/QCiOcXGke8B+JMEM+P+H/EmSAeBo0Xyv8j
zh+NF+rbiTh/FEe+oyiOOCWhfqeImxLqT4u4MqGcHuIAUR40Xmi/gNbi4Vsr
/q95fsSjtlZ/gf9VH4HW8uUW6offWrxxa3H1raULEPochH6uggXnFXtFy+ld
Zljxh91yOhu/YtUGR8z/l0TqLzQ/I6cxke6r8li+gFtzQ2K3C+f/W4tvF/rc
WsvPH40XyuG31nih99lafRBa6/fcWvmF/v6FcvtC9V+t5f8vdD4V6vOP+HaU
B9UPSIeI4v9aL4DqIsTPC9VjCq3TUH34r8cL7UeA6lUUby3OX2gc1fOI/xe6
7hDq8y/Ktdw601NOVVo9P80u4+lS+5OrK69LaXjSpLNZbJ1Y3yV6nMobnmZe
/nRydQgej3h+tN78f5h786+a/vf/P016psgQEUqiSEIyxhVSZqFQKBRlrFBS
KA2UihBlTGSqZEohMjUZotKsOZ1x71MIKcN3v/6A+2etvVbW9/3rta71OPvs
s89+PB7X43a/X2h/jfbLKM5XF4Dy+fr8o3zE1SOeH8Xz2KMWyau45z9gQ8ev
kyz1Hdz7yJ9W7MPPVxeA6jMojuo8z6yccnK4eUs3TbBpbxBLzQu07Gqy+Pvq
Iw4f5SM/f8TnI/6fbxz5+SNfDhQ33JX3J9aae//0sFQfMo+lnyO9Em6aYD9/
NA7y7UfjoHqmbn5M8L2ZMgq3zPa7OJGlInvfLZF/cR2Ybz9WVDdGvjTjDjxY
NnG0jJYkSFUmSRj6biPTNZuA++Ty9edBdXvk28PXR4gv/9/e7Pyr5X8+/AN2
dU/l9i1MbK/jy5oE0Ocf+fbz7e/M159fN0LP9F4XGQ1ZP1Wuy0yGoi6o704M
EJDXvcrLBu0s3awy09s/jKGqKje/AxMEFHt/tat3M0tBhfZFfX9LaaF30aVN
+dgvC/H56HxNsU/j/UmNLI0uO7ex5J2Utm5x6tPfDnP+6LwP8f8atafOTq5m
qcnCJ2HUAympLIp5ZzigCfYxR+ehp84a9srn4tvTrOdGRUtJeQuzNvQJ7qvu
9mbSYc0ilpb2Wrep9xEpbTz6ecH15E+0Yl/ZyXl5LM3c52zVa5OUBrAdla4L
PsE+74HDD3/Yz83HF82VQ42WSenuirVTPXp/gue8yEcO+fZvvKNotjWNm1d+
LKqLGMaNE9ytW+45zPOjc/BFj3fkZFzj1hMxRUbduPXQXQ3ttRvVGqHPnk+5
vnHdGZbasoo1vJ5IyNPb97XSkQZyO/xykuYxlkQmZezOWAnpFwevzDbGPD/y
GzyUu2r/rzBuXZKv1nFpn4QCNjcrKYkwb+Cu76AyPJQlAfN2yh1vCV2Pi2hp
Laknm5NjX7sEsrS4wGHyl7USurM2+qbLecw//DGLkMvm4nYpNXuVzCQ0vmnR
cH2jerrbqN6ku497zju616ktlJBFwSKPhE31kNNA/o2I50d8PuJMUNxQLmV7
jzUsKa1J2Fb7QUwrL+l27BhdRxuCXTbdXMbS2e+O7zffFtNpo3HFOxNqaUdS
aO9vdiyxV7VsVR6KSedIi83sQuyTmZ0w8cZ+W5bO6bsGHrgnpkUOgtEhqbW0
tEfOSKeZLL3bO6i7sruYPisOCJtlU0P2ad8TLK1ZsrU+F3fwALc+uNajI+g2
9udHPqKI/79UP9F7w2SWMjUNL2gvFJNac8PfD3HVkM+fp/ZgzWluPq4zyPUZ
PklMB19UakxZWE3q2VeFR/VZknQE5yh+EZFSsLzQeXIV2W4eEGTUj1s3L27r
2MnN0wtLLzt0W/YRxhHP3+3F9xHamtz/PS1i57YUEZmcmPY43OQj9KFFvrWI
c0M8POLzr4z8mnObG3/X9sxlIfYiUv6emB9bj/ORT2/Sr3ZvlRaGVJfNdF+o
JiLfs0ONG++Uk1Pe3utPfjJktHuE/3Nu3dBHsjWhamUF9NXf2mPPi0H1DJ28
P/5Fzzf/8z+vnLrkThndCrVjZn5iqP+p5tKiciHl/ber32ZhGd34Oe/hiTqG
itXnDUzLE1JCoqN8t+uYS0S++oiHNK7NX2HFrWM+7tCyYd2FZPd0TVbZPBxH
vCjiUVE+3zjyUUf8v8kwv+POOQw592lWGLNcSAe+h0w+21QCvxfiexHHzpeH
R/mQxwb+54iLRrw6uh7E/08Oqk7/dp0hFXPdQ/tKBDRTdXHQVukH6NuP/N7R
OIgz58ulo++F+Hm++dN6TDIec56hvv75MvlLAoryidv2VfcD5M9Rftahfqk9
orl18Iwx0/v7cr/X7k3ffgQVUVBPO6MnxxliD9i9ttnF3Z9bycMnbyuipveL
tlRf5Nbrbx4M6HdXQKKRCyrHrP1AM88ev7T5GEPDX/guD90uoEZB8wrf5UUU
uP1PZMpJhkaM3exhckBAySe0tpbFFZHukBK1Ndw4RU/+Pmq6JaBdDbVNUSvw
9ZBdk+vCGIYu6CZcmh0qoPRbuQ1pGUXw/qB8dP3o90XXg3QNpq1FwVbcc/7y
nu/btdkC0kmavF09Gf8u6HrQ+GNThs0bwf0vzHslaA2u5fYJO3v+nNsT/6+R
7oBvnwX0fqj5bZURwr0HfATj/y76KyD3kA++gqP8dTqZO3od6sG9P/Pl3j2/
oi+kqvDI+S/08HsVxR80drVdm85QqI9h17A+Qno4ymeCc2Mx1CshXRV6z6P+
Amh+ue+w5tyZIoZu+e78ciZcSOa3GO/U9FKoR8jPr2o6y82/0yr9107OF9L4
t8cKXz/kP58ivYB+rta2wkaGnjBPAhpKhfSo4XHzq9oyyu0oNrP8yj0n3zos
PQeI6Onw/jsCxJj/v5G20Fz6jaGgO1syVIeLuPmoI12nXwVpbVQ+/Pozdz3+
0Ym/e4tIr2a0n24B7keA9IwO5nqmQUosaY/f2898s4ie+w18ZDcU6wWQLgDF
Ub8A1F8A6Tr7xKTECHtx6/M6lYa3Cdw6bYSfVcp/Hyl62sHt7toshWUKNbVf
i2hg0Nvtbuc+UtcJ51LrdFm6srO2m6heRPX6bKFiO+4vYD108KY3Jtx96Mk+
GDpUzO2zJ7w81V5FXVyiFcPGsdTj6KoWHRMxbfPftePRiGqoF7iwztJKwZyl
VhM28c9yLj56wLeZH6rpb5c79qdnseRVUT37xk4xGTolXnF2qyGPY7aZ86ew
VB6u/OaAjZhO7tbPD7xTTaL+D08+4fYXrockJZs9uHV70K1jQStqKPSgYNSv
OSx5SgP9FULF5OeoNNSyqIYyfyubnF7MkqaDqEUuXkzKD1oeW9rWwv4CqE8Z
0iOUfok9P9eR28c9dLkSWC6mXe/d/guaUgf1BRNneD1Qsmcp/JPWgvNZYlKg
oW9fKNfRvj3fy9asZ2n88o9BjFBMFmH/nTyzHu8Hj1vP/3V4E0vdC3ufUVWQ
0I1w54ihN/C+EsWRXgD1oXPdN+KIRRBLjnqLboxxkVDgu2PpxVfqyaVr35Hz
D7B0RPG+yuvVEtrVJ/di9PF6Gly0SOxwmPt9yytedPWX0JsRU1SvSHG/gNG6
t6uHRbMUsq2sSSVBQlpvTfY2zce6ANQ3EPUZRLqA+FeHYg5c5Z7/Kb1aXcUS
OtVYtGS5XCPpMoHTFbn44a/S+UeEEtIw011wsKMB9gtAnD9f/3+Uj/oC1Fop
pN99y9JyuccmD/dI6XEPy+4Pdn+itfoqGmPyWXpt3VB23E9KFpnfe4fu/USf
duvmX3rP/X9vxut+CJZSyfBdY2KjsS4Acf6oLofiyJcD1QORz/8Lxx5XEsXc
/j3qV+8xQik11E1Q2BHdRH3WWyYqsCzR1jNhpV+l9EDd7qD9fawXQOOjOqfG
9OfTRT9Y6pk/rfrvQIasfvVT2qwrgHGkF0D9VVE+qveS9nzPXV1llL7/Zpdn
Kxg6VK30aMpDAa3MXCCc95+Mbjqxz+84MuR03e39vDfYZwb1q0X9AlD9HPXJ
db9XY9fRT0azn27yNj3F7c+07X2TVmHOH+V7PPORKxgmo/dvvzzy5va1O4Ys
0D7XiONIL4DOI4rWNvXeaCwjG+9GuyFChs5Njt45arSI/JcVzLw4WkZtRZcj
s7h1xIONVQfMp2BeHekI0PkL4u2RX1N+3edGhTEyOhh1fb0it94JqDCRNVrj
cx80PuL/+eoI6lOsVMZy1+nUrd5HT40lwcewpq1H8PUg/h+diyH/K5SPzuPQ
OHzPDZ9Oztb+MkdGp66vGTaZW18stB6Wyprj80TE+SNdAN++53x92xCHj3zq
3lekqcQ4ycj6cYz56wRuXjp+PWO/Nj5nR3oBdO6P8pE/P1/egK/PIeIiEOeP
8hF3gT6Xrx4B8SR8/f8RT8K3XwDi/5H/P1//TI9l++clcvEq44cjr7awZBNi
deV9HX9/TsT/8+0jgOJ8dQF8eSfE/6NxOotnC52j8dAhkJsvIs1qDQxl9LJt
gs0YT8zzI34P8YR8ecV/rQvoLD6zs3hRvvmIa0XXz1dfgD73X/PtfOOd5U/O
N7+zuGW+PP+//r7/1/z/+fLnfPl2vv7/fPn8zroevteJ+gj8674VndWng+84
fHVJfHVbfN/b/9q3H+UjPh/l8+X/+fL8fPsQofzO8vn/130B+PZp4qsjOBM4
t9qLWwem5kSZRSjLqN5a5pndH6/3+OpJ0TgoH42P1rdoHct3vY14frT+R/sF
pBdA+xoUR/prtJ9CumkUR3pwtF9G+0q0j0b8P9r/ov0suh6+vgGI/0f5ms+u
mWiu5u7PrUEBYTEsFZt2aVb6ieshfPsnIl0A4vmRDz/SHSD+H/V/RPw/6iOJ
+H/0uahOxbd+hfJRfQzV3263/S7sWMD9L4aIrfwcWbqcqNd43gXX5VAc9RVF
fD6qNy46f0htiyX3O4qSVg2azj3PZl7+2zTE0EclZs76OzbTZHR0nO5Mq6Es
GVa+HXX+Na4zozotqjOj+i1fXQCKo3q7fxeLeTlDuHWGrevp8Rncui1zESPN
wHHE/6/QqK7V7yujxTUj0mYcZajN5rvL2bnYjwidayDfJMT/I99+5MuEeH50
voP8+dE4BsMfyme1saSjM3bhdF2G+mzW7FFpKKCLqyPrV7Vy78Fz5c4xPRjy
tM7/GPa7iSbqHf6Tys1bkWZf/G71YSjbeZ/0laoAnouh8zV0Tqdj3HZUUchS
a4lXrnG1lJa2RFhs8m2iroe/9x/N5f9pNetqzq2bfYeNNLJ3w37+6Jzxwkz7
iLvlLH0PyKnUuCalUebC09dZ3N+8OdolaV8pSxtPPlz66IKUVO9ODmgrwz5m
6Dz0beARxy/PWPJeOGzrkoVSWn8vKGSiIvb5z1Pza//FzaNXTSLeSLj10LKf
D7b/aGmk8oUzLb9y8+iodLnE6xOk9OdkBlm/4u8Xh/rRhw4/OCQpgSUVhyJT
7wYJZWp5mFvJsA//NefBrse5eavjR9cZV3Il1O9WpTjkegPF6q0YdC6eJS+P
E+uFpRLa1qtca0IB5vblbJ7Zbefmuc2vWpQizkvIp2W8m9LUBni+v9Nu9+C+
4SydP33X6M0B7jrTHvcq+VJPUdsj2uqPsOQSGx4xNEpCV6dKpg/TaoCcf0sX
p3WXQ7n34PivDYd9JDRqEX3PqqwnC+uCktM+LFlMXdP381QJuWZemKo/rZ7c
i171WODH0qztUVZDrCSk/uOPQ8KKeujnj3z7EUeB/Bgb+j+xPraWe/43DR6p
Wy+mNLm8XKkN5jou+vmcTebmuf/m/zUNeSqmNbMFPkpfMTeisSa5bdIqljT2
utxk34opqOxJ0/qB2LcfcTJ9Dpi42NqwNE37uX3WZTExhd/yE9Zj7mX9GgOd
kVy8pqf22K7RYjo8V2lblkYt5HMQz4P4f+QL2s3/Z/KOkSw5O6T0etFNTDUL
Kj0vXqiCPv89utnq3RzM0o7zq3ytufl4VMbI1QbFmNs/FWR6I0KTpZ5rM1+t
uS2imY9aG40mYj4qY0V2SXRflnxHtarXp4qo6KPBPemcj9CfFnFcKB9x+Ihn
c7YtG9TGMjTlUanASkFE61c+OeJ8pBzqAlzrxp4Y18DQ3N9Bi96+F9KtHPU9
kpdl1K7rH+XZytDTqYpDYnRElKbd8/nT3+U0+JvGkz3fGBquMmXDAH0RWUyz
jPLvga/H6LTuoBFFDC0rnHEuMUxIo0PNFve5XQq5QcQZIj5/R33ADq/3DBmd
eVBdsU9Ik2RLz549UErubYJ9114ztDGoZlCZm5DmXU5Z2DYac++Iw0T+0sif
+fGoDQu+PGPIyumHuvN0IaXZbij9cwj7ZiOOFPnhI44UjY/yEX+L+Njemy7Y
FNxkSOtd76PpEgFF3Pk6XTwd8/CI40Wfizh55K+OuOIDb661xMVyv3vd/r7d
j3DX7xN8x6sI+71/vLxDP/wSQ+sH+y7f/lBA89xuD9LYhz8X6QIQZ474bcTD
I+4dceaI00b8OYrn5GfJRh1haFqj8pdVa7n7n3Jsc8bgIngf0PfKK9iVHM99
r52Gfy2/XhZQQtzykycMP0DOHH0uivf71patyv1ehj2ffzdPF1CdjuUIj10f
KGSF/MbKCIa8ho7af8JBQJsExWd/dS2i4NSkvDfcPuFukYX+DlcBlb+2qD8z
hf994JtvNiXgqTP3fM6zWxJwOUlAVg3rGgusPtDB9pUK4jCGJu/qV566UEB/
u2xa7lhSCJ9b9FwhnQsaB/1fcg7negZf5vY5Bw2P3X4ioH1uo3ULIvH/iO9z
qHlrfjjLvQfi3CUz2wsElCrSTk2u+ADvT5blgImuN7j3c9OS6m1lAloyVjlJ
7SvWRyDdAdIFoPcSev/w7buBrmfb3cmzDhcwVFffdXN0oJBGbD1YPj66FPYL
QDoC1D8FzY+ofwrqs4DiaHwUR+sBua8HLV5x6w073VBzpyIhGT0P01V9V0Zv
Dpkk7RcydH/SjeTvAiGpn9y0uqtOOVwPIM4f6QrR9aD42u4jGyu/MnRHS85U
cZCIJgw52f/iV7z+WXen7/nwPwy1RCpQ1nwRKZj1/OKfhPsIoH4B3VUSXCb1
4NbhK50NbkeLaNXrDWMXv8acP9KTonVmryVd1rzWYql9+rjRhzNFtPLL0kLJ
9o9wnayQOIOujmIpZsy4hPWaYopOOyfcl1UF+xFEDCsMah/H0pZJkVYaY7n9
xVWjMw5j/x86XLeTt/dMY2n23Qt7Q1aLKWG9fj+FlmpaPPVvRLApS8Z1u5kt
pmKKt7z24eKUauj/j/YpL/a1O3b8b59CQz8NihET+TzMLdHlvw9CfcpQvwCk
m9Z/H7VSx4Glhbcz92bncfchvKX8eM86GNdSrN4xmNs/xlg1Tt9eK6ar1x8M
DlqA46i/AOL5VdfcTlTbw9I1x9gul6dJyLtvyqeIGXhfbPsw1SxgN0v73NOb
8iZKaPiOwtG243C/ANR3D+nxkd4f1Q2Qz8CE3LoV3U6z1H3S8t1haRKafn7k
faW9uI4RlZ92NuoGS1H6S7K/t0rok3iz18bB2A8h/Y7/qjVcXC1SyeUqIyGX
JQWrclSw3wLqL4D8HHKXeM6Rz2Qp8yL5TZwppQXnljmvEOI6EvKdOJz/aKFL
LkuGXUP6J2+QUrnhql1Rsz5RnmO3r6VvWJqbkvfU11tKsngrxTnuWC+AfDCm
6R1cUF/GPVdLMw3aL0upSD+SiWvi3xcA1RX5xhH/nxOyoNn4M0txXhZ3Tyhw
650l+Wlza/jz/6iOalj/IjXzJ0vKKfvOfx7KkHau7wDfcVgXgPoONLQXRlr8
Zkku44f9uLEM7RmmJ/xii/l/FEd1aaQLQHHk/4/4fOSTg+LI/x/F0fkCyke6
AHTucOi6R1bScBlVDxaMvJ/P0Kyjc4epMULo5x/QvbL1jImM6ta1VO9uZujp
yxmRVbNwv2M0DvJZQvHO0hGE3ld1DxgvI7dR7u5tXbh5I9o859dOEU1fPFzr
4hQZxSxLmTSwP0sGJ/zVjW9jbh9x/kfjx07cwuV3dYu/na3BrRf+K/q69wzm
9tE5l9X35cdDSEa6g41fn+PWEYtcfK0W1vHn/+OajxtNmCmjfr8vfMgx4/5/
SbkbnrRz96HrWVeHGTJSTUpyDuXWLwHTXq9a+AX7cV1fkr+i7xwZHVq++X77
fJb2Vhgk7hvPv18A6kvO1z8Nnefy9ZFD+Yjz76w+Anz9/dDnor4ASEeAeAaU
z5fPR/lIR4DGQfoFxPmjz0X5iP9HPAniW5AeAXE1Zqs3ayW5y8i9QisnvJ6l
7T5M0cGH/Hl+xOfwzUf9DlB+Z/H/yAcVxRF/hfxaO8u3FuUjTg/FEa/Ity8A
X70AX55frnBX1NvDMlII6y/R4N7fGfv33h2T1Xm6AL79AvjyqHz9q/nGO4un
5cvrdpaPt1f3smjivtd428rQl3O5/Bv+o8/m/Xs+v7N86fny0p2lyxhxzFqU
ECOjM/ei089w7787Zj+sPWf+e/6/s/zwO0tH8K/HQXw+3+fz/6/v21l9Pf61
voDv+5bve7Kz5gW+8x3i9tE8izh2pBfg2ycIcfvoc/nqC/j2OULjo/UPus7O
4vb56jT5+vPz/b58ff755vPth4Xy0boardunKZw9HrVLRj8ux6xQa2Upeq6w
2zUx1gXMDDry4gu3L3geVjRvhITbT92Yf6z5Pd6noP0RX/014vzR/g7t19A+
F+1DEf+P4nx9+xE/j/bdyJ8f1QH2H0oSv+Gup/xaQpbuTZZWDlxeMnos9itA
3D7i8FG8v8VZp932MtI6uXLn1UiWWk5s2LWoFtdPUL0Fjc+Xz+fL26N85POP
9AXJuXUZ3eZxz9UuheXrlrEUeeLLsyfW/H3+0XWiOptDVlLaXSsZ/YzdUPfI
iqXUjcXTSoeL6dqpl1e0rWV0MXfQBus5LHntfXGheqSY2L2pb09z8+vVR5ev
K0/l7ttg7SIXFTGsEyL/EFS3vGZpenPGFBn9nlPvkd6PpcoP4/+LTMZx6E8C
9ALIZwbx+ag+jPrPIg4f5SM/H1RvRz5C6HxBdXp2S4Ymt4+45Tn2fiRDk6eq
KEbPxj5FneV3hPpBP1iiY6OmIKPLHbZa/a0Z+vToyUFJJOb50TjoPAj5RPHl
+ZEPP8pH52vI5x9x/l0nbRxiW87Sau+fvZKvSKlh77mTKhLcZ5yvzz/y4f8h
VjQOe8fSgvqO5sQAKUVXXh2aF4bjz9IrfT5z8+jzxrmj27n1XF7B/DcG9An6
rQ1RTj9x8zlLF7r/Ke5jIyVbC+Ujrt0+0faVZreWZLCU8zzfU51bt82xU7YU
vsWcP18/f0fV4kcH77CUNqpgkVpvKf26q1F0dWsjnYvdfOAYN79aHRmlsKiG
m//eXjLxbsT8//TtPYtauHn3lHyJiuorCblsHyYbltxAR58N/JxxliXlfnkB
955x655Pu4u9TmE/Pb7cPoqvXtt0awM3bylPmbB77jwJLZz11nXXehxfe0w+
x86fpScCbTdnbv2x3uFXmK0/5haQD//3I6sO1nqylN/oJA3Wk1D3PrasQkcd
GS6d7irexNK1j3Xr3BUl1DovJeplMo6PH/RlgcSZJcfZj+NyWDFFGQvmffCs
I90kdVaBm890eq4vkH0WU/6eeysu762DPD+JroyTrmGp962Y6kFlYhqhMVip
cUId9OdHfpV88xFX03XFko8J3Ly4aphu42k7MU2/HczIv62mX+Hnv12ewa1T
MyyvzNwqpm7SPj6NM2qgr/6RLfsz+xmz1Frh3L6Um6evVS/rMfhtFTW5PJq9
0IR7zzDxA37pismwdb/xoC/Ynx9x/ksO9E36q8PSlDUTZD1quPkySDhSIMHc
Poojv1bEXyF//r7Vq4oU1Vn6L7D2ZI9wEV1ZeznDM6GSekX/qdjBjT//rMZR
M27evT4pTbv0L/bz152a+eNUM0O3bmj0X6Mqoq27tirNSiyH/rqI50ec26bh
tfmLq7j59YKDfI80IZX+NpPddCyjza/MtjhWMBTdPHv1mBtC2tr/9fUeo8ro
2r3z+70FDC3cutNtZ4OQ9u+cEGmtXg55fsTh6+7P2EWVDMkpN+9RuSmkJ4/e
Lx49tQxez4hlOxu6lTP01mSLyPWykLouUa+00SyDfOMjQXrPkhyGnj7RddBd
KaSjg6atm8piDh9xmN2WiDesymao3frh0+Ql3PcqXrr54wfMSSIuFPGcRlWD
zhQ+Zuiqse5vu1FCCn4Xe/qvRQlvfh5dP/LrRv7YyCd897ZbKVuuM2QdbVY/
5IOA9LZ+mDu8AXOzyIcc8cyojwDiz1FcoPnrSju3jjy19eg7+1gBqa7ftbi1
vQhyxYhXR7w34pAR1434asSlo++FdAGQw++9Y8S8UIaygquvXLDixml6WLv/
YSHk5FF8Vj1VHwpnKNl5ieobWwEpDtbKn/a5EI6P4nO2nVn6wp+hx1f/eNoM
EdCKCLf0rOE4f0pO5fgLJxhyiP0jNPQRUKzN3fwVe3FfADS+lQHb70oIQ2ZK
hpnqUwU0xs5iZpeIQuo/9aqc4TmGUu7GJPqfF1CXFVsvmPbAvwv6Px46f+vi
j4PcezVLflyphYBODvqt8exSIfwd0fjo/qPnE/3uSI+Afkc0DuqngP4XaBzE
//PVxaDPRboG9H9HfD76fRH/j/qP8B0HvYeR7oxvHOndHlxULUt/y9DEgfOu
VnsKyU3Qh9m9tBTGx24xzA94xpD4fnb6DnMhXTJOSXEMwOMX2U9cVVrC0PxB
xnmZp7n4lIaMJc389QLvex/WffiRez/4Le+z956QHBQeWR2xxX0H0DoBrVtQ
3yLUjwDpK1EfAZSP1oFPG3Xmv1dlKdQ93mvjARHpzPM5v2N/JcVfiF3iza0n
Nxr1ZP5GiOjhIYfGnslYN3qmx5HBuf9x+47LW8Y27uXWw4az393dWgl1r2h9
e+ZtVPxgbl39ziqyYGKliKihPij340eoI0D+/0j/G90e+jlnDEsT1/93391A
TDnmm/T3dcPrfKQLRvsUuSePukVbsrTGbeSp1bvFNKG/1+PLfjWw70C/K3ff
u89mafOjQcpnfcVU1OpeEBRRQ3YTFLwa5nL7tXXrkjeFi+mvwKrlSyOX/2Nm
3tylLKlNdmgfmSSm/6zCO/TDaumocb9r9QtZarvfpWfwGTG9lOuIDh5XC/sC
GHk/L1J0YqnYd1p3q49i2rha2vPeDNxH4IGHquqajSzFJ/qJlH+ISe+Us2tj
WB0JLNqP9XHj9sWL1ucF/RbTM09Hv5dnsN4c6QVsJnQ1SHNlSd/ypJzOLzF5
3+29e2hMHeVmbvlj4MHSbdrTTWWghLZOsq8YKqmj3Xvaw8YGsPRmUo/y+JUS
Gp/380TWoXrqpViv/+V//fJG9Dsx1Ibb7wuvD7rpiff1qI/A6/K4ZYXhLOU4
hEcfCZbQvVmkrdReT/66Ror9QliyVTiySW+LhBxOt779lF4P6xXIrwDlN7Vu
V1O6xNLAuPnCneUSGm2Ys2dacQP0W0C6AOTbsP5wrkSUwpJ/r24zR/wnJa3e
XiualzbSjnLD2nsPWIq6prJh5Ggpudzf/MrkHo6j/pKovwCqdx3fJc2d+5al
W4UKSaN8pPTrp93N2zs/kZmfXVFHEUvbQunUnmNSSlp2/J7/fey/gep1qB6I
fDla4v/YLf3E0udLM2N+F0kpOX3UELETrkOi/B5jDaJ7S1g69DQ19rFISpe/
67vsiW2ifuUruv+UsdT9sOnIaR1Sys3VOX86r4lUYqKy5L9y72H5p/P9Vbn5
ymjQ27kt2P8f+a5ULovvvaqN5Z4zn7w7gxlaZmuQUqQvgHFUB0Y+MKj+jPxq
kL8N6kubFxdgWaYmo3tRS6cO2MrQ2DX32kbKcP0c+fMg/t+t/5yDEl0ZWcvv
GvGd2x8vsFnS4HcP9wVAfX4HRAxvOsjFH1i626Zx67Lg6t9exVdwPvL/R/Gd
EyJcsg1kFCcJX1VdyO3vP/YdV/Udx9vCEoZMGimjxsXzEwZx6xdNy+hFTHfM
/6NzGRRH/D/fvgN8faIQz4/6UKP+Aui8DOkI+Ppindvjn2thIaM5tUqma0ez
ZPH516J9QhxH54PonBH5hiHOn+95KNIFbDze3097mYxojqFGnBdLn65vGPnu
ItYLIP9/dO6M/P9RnG9fe8T/Q/89wPOj832Uj+J8+wigcRC3z5e7QHHURwDp
AhA3ElmiVnNqi4yE5peEQ7j5/FLmfGv3Y5jbR3G+/pYojsZHPvzoc1E+4vmR
LyhfvQDikdD4fHUBiINCPBXyWUV+sIiX4+tzy9fnn68uILEgsdCCGyd71ZGV
kUbc9UgaG5V8+fsV8+Uw/3UfAb75fLlTND5f3hXxt52lX/jX/D9frpgvb/yv
/dI7y7efbxxx9Yj/R5w/0gV0lv8/us5/3Regs7h6dP377nftMYzLfzzYfoDl
au658PV1zWiTwnhnXSff57mz+lP86/91Z/H8neXzv8316gAHbr5LDlv1Y+ZE
Ge0tD/7mG4vzO4v/59sXAK0H0DzO1w+fb18AdD1ofL5x9LmIz0dxtH5Dn4vW
b4j/7yy9AF+eH10n0qui8dE6GY3Ddx2O8hHnj/LR/gXtL/j2TePL/6P9Jl9d
Odqf8t0vI86fr64f1QHQOIj/R3oBVK9A+XzrHiiO+HzUXwDVbZDPP+ojgMZB
ccTzIw7/QdzoBfVLuOdf6lre4cHSK79BAzOjsW8/Xz9/1DcTcf6I50d1PL51
QuQHgrh9VBdFviXIpwX5/GdPfr5pMLcf/pM9ojCohiF7FbP7L/vhui6qP6N6
9dqsa4q1htz1p42NUCpl6JnBp+nJXUQkmjrLeJuujD48WnhgYBpDefEXqpJS
hNRXzfS+vp6Mmh3Hrzv9mCHXfadbwp8Kac57zVOjuXnu9fL7ZUEXGLJJ/Xpi
vieuz9ueeeVn0kdG/s+iND8eYkh8ymjRqgl4HNR3GMWR/z9fn/+QLuaxXxRk
lOlpOtt/Hje+vyP7/JSAbPoN3LZBUUbDTm4fM3YBQ5PKtp0aeRb7O/mavvsQ
9oOl3S88NM9qM9Rmni/3eqCAYu+vdvVuZimo0L6o728pLfQuurQpH/tc8c0P
ePa6LbuOJaln9aCT2VKqlG/4oTIN6wL6HczV1Gng3i/dfpjdfC2lUTrHu86d
9//QBYDzvnlzE78bcvOotYJPckyylPosZxJVfn2iAiXzbY8LWCrwsV7SESql
XjtnTHOLw/7842y1Qn3esJRyueOHppeU4hs6/l7bgrl95NvfPLP47mVuvszq
u89x5HYpbf8vWXLN/hP04ff1t7c//YQlrR2HvidaSCn84AZ5m8ZGmlTf52Yq
Ny/qLXOT09CRUtB1jR+CcMztP8jsrzyOm3dPnTlyXawrJeUVL3+lRTXC/vKI
87+lurh+9yWWgl8cLBpWKaHpASV6V8sbKO4xyyTHsrTTOOyWPrfO+Fxde3uD
TwPl/606b3uCy6f3475clNCT1JJ3VbPw+Tjy3xM5jBY+CWKpcNOuJaobJaS8
z/JJQmI9+RyMHq98hKXlVrEDmyIkVJrPjL/fowGe+7tNMrWYGszS7Dtnfja6
SijM6MeLXbcwz8/Xtx/FEW+P+giMuVYjal3HUqTB0L9OAjHt36k9/oQj9uFH
4yMOH8WzEybe2G/L0jl918AD98S0yEEwOiQV5yP/ScTtJ4a6tcybzj1XdVdN
zjmJyf5YuWcfOcz/Iw4HcTtdXKIVw8Zx/9+jq1p0TMS0zX/XjkcjsJ//gqUb
YtO4edft1flRmwaL6e5P+YO/hVWQO0J+pMjX1P70m5O7VFha0Rj1ZMBuERmt
Df371a4S8v+ti3bX9Vfm1lsrApTebxXRNO/YdV7GldD31cFczzRIiSXt8Xv7
mW8W0XO/gY/shlZCTgzFk6jt6+1Khtbc0i1o4+bXgvqDu9/NLIP8P+LoEBe3
3S6qLjafocvjvr687yWkR4cGnDi1rhT6FSN/XeRXr+Rff1+hjKENzmYJny4I
ab9JpeoxhTLIqyM+H3GDyA8Z6Q7MfgTOzEjl5te2HTptKkJqOfsntul+MeQz
+frno3hDWPyYZ1cZOjSiYWPxGwE9/jp0w7Zs7GOPfLahHzvgXavFOk7XzzEk
fWqjeidOQN5x5cc/9MP+22h85N+OOGrtA8umzj7F0ATb7Y4vggRkfCS6948b
mB9GXPTrvnrCTC6/41VJm9lhAb0u3a+64iXmpZEPOV9fdL48ORofXb941Y26
ficZGtx9Y+C5/QKacPpcVvpJzLEjXhrdh1AL5enKwdz/SFMW/sNUQMMnH3sz
xKMQ8uooH/H5TV1K5g7i7oOKVVJFxiQBN+/tca0PxPcnfIRq33F+DKmp3D69
Sp1bB4cv7LAqL6C3q98PqTrGUOCW5GQfDwF9Vr/mP8CxCOaHNa7+2OcAt17f
WNGkZSCgNNthB4OmFcK4NH65thn3XF29ZT6h1kVAqwuyJvuNKaJ596wja/cw
ZDmnZNiJrgLa/zJqVOjzAjp88J7P0P0MzUnPoikDBLTA46FFkyq+b9OXmiWW
c/uTTR+TFqdYCkiQKf+g5k4hDcqV814fxVDmN8teSpsFZJv9OPSRZRG8nnov
3+IGLr9d/o/nhK0Ceqk+Yp/DwiJ4P9H1oOcZ8f9IL4A+F42D4ug9AP3/wXOO
dENIZ4TeS2gc9L5F71Wkqwp4M019Jveer1WMyUt+JaCFHlvff32MdVImbj49
1Lh9b6pHvsvHNgEVmYuDDnrjvjBofvE8e+1Pb24+vXPrTra9rpBSchwkH3uW
QH0Z0qOhOOqPY2DzUj8mj6EYyY6TBU5CmrB2zi2fbqWw788w1b6SPe8Y6j73
XH3kHiGpjtCdct+jlIZmud1aXczNj9eyjeefENKnzz+yPpeUQj0gWrfITx7v
J+Dyq547tsQ/ENLStjsn892wnhGtZ1A/gvV3AgLELdz+f5M0YpiGiN6ajyju
8hzrMdG6DvUFcNryYfbb7wzJcvtUNIwQ0RWlLk7Th1dAzl9j0ZI4u/+4fevP
yR+/+IoosMuRq702VNKy3JdNAwew9PyP2qWlWSJKf9Tj4o0Q3Bdg5fddbRu6
sRR9/IrzzyARnbFstTweivsFoHj0tIPb3bVZCssUamq/FtHAoLfb3c7h/gJo
v4D2BRp/DtgdtmCpsfnCrgFuYgpf6us4a1QNff201S/TnKWBn7N7v7AX08M5
OsqX66up69cLEydNYMm2X5ckcxLTsZqwQ/03VcN81L8M+fyjvgAorlb5R7x9
Pkv3bWbmzTompjgTudUu8rUwjvZxKml++5ctZ+ngnSbtbY/ElKp20D6kvJau
693QPL6apWOa+7OVisRU8nXbt0sj6mjiCaU7tRtYMna2szD+JqYLwtvreofU
kfXR0uSC9Syd3dPX/YJYTDb1WtMVXLHOHfW/Q/vlgg3nfNS9WJqi2nYudLSE
Tv5n28tyAP9+fKj+gPoIoPzQ4m+GhTEsbfx4kgR3JKTn0XD1m3sD+ZTrG9ed
Yaktq1jD64mEPL19XysdaSCVHy3vl3H5X064x6jdllDcc5P4YVsaKPrz5K7J
F1jKfHnTM/+NhFZ2XPtudw/7LfDVBaD47U17goc/Yen2ogXdfk6Xkt/o5fbC
mkbI+aP+lYj/R3Hks1GevFUYX8LSylk5DX5npTTZ0tw79D32/0f9AlCdUNSe
/3FrLUtu5S+V9j2T0kHBWFGeCe4fqsGMseouZcl9URexOyOlxGWH3ftfwj7/
yOcE6QJQHRXFEc/Pt1+ASb54743f3P9RfKsmcxy3LpiqMad9JY6jOjOqSyP+
33KB2yEXVRm5G534UrGeoXOtZlUDSgXQV+fk4vMRT9Rl9E55rFuAOzdPDrF1
kv+B9QKozo/q9qj+j/yF0PkC33MNdG7y5HhU86ThMvLuSCSFtwyZTpyy97JQ
CDl8NA7yU0L6AqQLQP786DwIfS7i9tE4fM+zUByNg87R0DkdX58u1C8A9QVY
OsjPPJ+Le7wTLJoynqUjJysU076L4LlkVMqbeuLix7xGflOZza13umdHb9PD
ugAUR5x/+if9MwIbGd1erR06ZxtLLwY/0Bgcjs9zke6Ab596lI/i6Jz9fUWa
SoyTjKwfx5i/TmBp3PHrGfu1JfTgc6ZlhqOMpmxOeBsez5KLftKd7r0xh8DX
/58vz494e8RdoOtE/o1844jfQD6Q6PoRV4/6BSCOZa3SoOW13H14G5vR9cob
lhQabUyPBmBOBsURh4+uE43DNx/xSIgXQv7/KB9xUIj/R/mIj0JcWWf1BUC8
WWf1BQido/HQgYt7RZrVGnDz88u2CTZjPDGXiPhGxEny5e0RV9lZnD9fP3++
vD3KR9xsZ10nX86WL+f/r/3AO0sv8K99zvn2Eegsn3b/Ph6D1sZy89qubbqO
3Hsl4cUem/i5/97//19z7P96HL76AhWfK6p3j8oofFms3zEHGTUs3i21acX8
f2fpRPjm//+lu+ms/2Nn6QI6Sy+GdAHItx/x/CgfzZsozpe358vz89UL8L2e
zvLz53udfNddfPP56gXQfUD5fNefaHyUj9bP6HP59vlC4/Pt84X4f/S5iNtH
+xHE/6P9F1/OH8UHuZbfaF/LXc+ecz1VE1lu3/HLYPgI/j7/KI729Xz7+qE6
APLtR/moLsGX20ccPtILPLNyysnh5i3dNMGmvUEsNS/QsqvJ4l9vQeOgOg/i
/FG9CPUXQP7/SBeAOH++vhnLLR8ctJnLvX/vjWTP27AUq+zxINICj4Pqcigf
1Q+RXgDVFVGdENUzUXyKoTh/oKmMKrZvPvPgF0OD9MT2dhtxvwBUjx1Zeahi
yQhuvVSxdXd6GUMF/l+FfZSxnz+qY6O6OqrDIz9/FO8snh+dayD/InSugfog
o/MRvn2Zka/Uu1H7NvX+zr1HLJ7O6tOXoV5D85o3dReQ1ol1z742s/RdK8C3
5Y+U3umHXJ9c1EQ6/qGhNdw4p2zvZjxRZ4iNHVD6sK2J1DJ6jxksYiktXrvN
rl5Kx80dFk4OwboAn/5n9td9ZGn9NceIPveklDpWmClSw+dofDl/dE6H+omj
/uOI/0c8f9bHNZ/UHrMkC7xaWTBFSlMbQhf0K26k2tYdmeVPWUo94D91xFwp
6bmm+bj+xH3V0Tipkb+aZ9xlqYa9nv5eU0qf6URl6U58bov6wqM4Oi9GPnUo
7jG29W77SZY82u38WxMlNO+K/7GmNQ0UfLm8V300SzdH31709qqEVO3vBmsu
a6CRP3ecuBTBUm7oCesrhyTUfdXpPHX5Btr95nBgt0iWtqfPfzs2TELvPA6N
0FRugH592kk948oCWXrw9aR+wnpu3n1weXl+PNYLQN7+5/b6d9tZGnPV6Wtz
XwkNGHjjVWNVHdk+TDUL2M3SPvf0pryJEhq+o3C07bh66IuI/A+1FKt3DObm
sxirxunba8V09fqDwUELMLeP/Pz130et1HFgaeHtzL3Z3Hw/K7yl/HjPOugD
ieKv9Y0q6pZw843qJa8LN8QUMeDW5L4HaqnPARMXW27+m6b93D7rspiYwm/5
CetrIa/S5jrgcOgClnYPFLVtOSkmnbwzXopatZB7OVw7dG71JG5deyrteP48
MTm4KwyLOVVNPxwCau9NZ4nt7pRquE5MHx+nmg5VqYE+n0gXEDGsMKidmxe3
TIq00hgrJr+rRmccxlZDH340Poqr7p3b/HsA917STHs6Mk9E6qs1rfOiP0IO
CvFXcWdFJ7r8YWi0QOu021wRVZ86+WDypQoa/E3jyZ5vDA1XmbJhgL6ILKZZ
Rvn3qKAr21pm2TMMZb8+lzrml5BWmHfXCt5RDuNOeXuvP/nJkNHuEf7PJ4io
j2RrQtXKChqQfC9LKGXIbcgWR4t2Ic3SXNHSuBn7xyKeDfH2xrX5K6y4ef3j
Di0b1l1Idk/XZJXNK4UcXeqKmzXDuPWBr5lfnMIcbvxMgwVVN7HvPfLjRZw/
0gt4vZYZ/33A0G/X9ZPjtIWUNcfg5sy/xdBXH/H56HOR/zPi/xFPjsZB/Dzy
tUb5iCdHHCniwJFfOuJjUT7y1efr6w45f3sdF9dAhhYMT7WvHyUg7UENtjNt
MV+N+Od3l/au/hnO0H/qQWszlnPrp9nvW6vbMD8/VS3UPSOSobrJJWe3OAq4
579ypna/IjLynziumbsen6Yx001NBDT1+3WT9Wswx873OhGvjvQR+XFvLwTv
Zag497C6fm8BWduqvlZqxjw8uk4UR37vke7pNou9GDpx4+DCC1+bSPWll4fq
zgKKeLv2noUPQ+9Xnv26V05AO6/V379+pYA+73R8E7GPIfPoZ0uu9RNQode0
09ly2P//fdOeinhvhhw2rXu+8Se3LgwfR6/CCkhHPeW2/2GGZsdo51jbCMj3
16ff+2oL4ecinh9d/9Fe3WVrdjC0st3z2lNBE12s+c9oqwW+P0gXgPKRngL9
juh7ofuG/i/oeUD/R/R8ovcJek6QngXpIJC+AN03vnoWpFfqrL4baL5A72ek
L0DxF3+2/pp7i6HqWX4jjD5z96e92mzuymKoX5scVJ3+7TpDKua6h/aVcNep
ujhoq/QDGeu9KZalMWT8/vvt2F5CSlJ63v3lRzzfIf0dmmfROgGNo5x9pEW3
kCGJotpKgxAhxW2UD7C9UEojTnk4pb5gaFDE3Lm9rYS0MsZD3/xqCVyfdBb/
j3SRKI44f7eg0DEzarn3wCL36+wLIVk0xJsuOFbGWy+A+P+13Uc2Vn5l6I6W
nKniIBFNGHKy/8Wv5TTwlnPg6g6Gu4/Od8qmiWiA8kDtx7sq4PoW9atalmv8
yleNpTmVrc33QkUU8sIg0OhsJdQLIJ4f8f9onf/f5AU77MawVPWgzNF/mJjS
Ne/+qlKoJvXsq8Kj+ixJOoJzFL+ISClYXug8uYqi7hj9HG/Akp/flJSTv0X0
rs/e4PqNVZDzn13tMTrFjKUT7n2V6s3F5GnRfdEHp2pqHKzebQwXZ+a92fhw
ipjknyx/YL+imnwmhUwaSyytWx6yWt5ZTA39B9DLnjVQN432X6iPQEDt/bt9
LVkS6yrKAr3EZPK4xx2FHTW0WXHl6R7cvm9D1ekXh65y+dL2GkXPWno3322o
iz1Lw5qbesvniMnmz7aC9ap1ZCiXsr0Htz9VWpOwrfaDmFZe0u3YMbqOAn+K
uz5z4u7z1L67/6sR02rxtgGNc3DchCme0M7tf6/ElqYkN4jJp2+a4VfbOriP
RvvfOec8VlzxYGn4obh79YMk9EXQrfarDOsIFvQKzjizg6VvCZNs5wyTkFx8
6TdTeVwHcN034ohFEEuOeotujHGRUOC7Y+nFV+qpr9Fgd68Qbj+ovmrsoa0S
uraSCoMz6snt8MtJmsdYEpmUsTtjJaRfHLwy2xj7GOz9dS224yh3/S5jn8yP
lpDgUPr8b3oNNCG3bkW30yx1n7R8d1iahKafH3lfaS/WBaC+AIYn7j0QJ7LU
K3Nzdfd2CU1Q1g65atRI1+6nOG3l4he8Lc3M2iR0d4Wbf+nwRorKTzsbdYOl
KP0l2d9bJfRJvNlr42D+fSSRfwXSEQw6+NJ5fhZLxYYv63/YS2lSXbyKzjBc
Z0N1uTPaA2eaFLI08Vyg+c3DUtJ7YyMouIx1AahfAKofojji+VVmy701FLAk
DApc0VwhpeDAoxN+euJ8HeO2o4pCllpLvHKNq6W0tCXCYpMv7qOK/P+RLuBD
ssdpr68sfR7WPmGsGkMmQaO87rZivQCKI73AxF0DfhyRl5FJ6mgPms3QWrVu
BwaECWifQ7fB6n9ZmnAt9d6fiQzJpzinxm/E9e0vc0wDu3WVkYbNt72myxnK
ye1nb3of9xHg228X1fNRn190joC4fdRHwOOZj1zBMBm9f/vlkfdrhnYMWaB9
rhH3EUAcPt9+AUgXwFcvgOKo7zPfvgBIF4D0BUgvgOLonKt69LLyd5NldGrY
1RClviy99hu2Vv861gvwzUfnd6i/ADpPROd96NwQxZEuAPmhofNWvv0F0Hkx
Ov9F59To/B2dp/uu3R43h8vv/3Lt8CdRLC1KejpkhRD3BUDn+IgfQPmI/0e8
AcpH8c7y/+erL0B9AVA+0gWgOOJPkG8/GoevHybibZq99nwetVNGboLjgW9l
LL0tPRH39yPmahDP47Fs/7xEbpwq44cjr7awZBNideV9Hc7ny/8jHQHiu/hy
UCjeWVwZiiN+D/FvncUZIp4fjYO4fRRHnDxff+bO6i/Aly/tLP//zuo7wLeP
AN/8f83V/2sffr6+6Hy58c7iotHn8vX/7yz+v7P8+ZFugu/4KN/HvsJ1+gnu
OQ7+3fqTm89TFV/0Gdvv3/cdQHoBvnG+19lZfv7/+n/KV8f0r9/zaD5C8x2K
8+2D01l6Ab58Pt/1A9/x+frto3FQPMXzfc4oLq7iet5Yf6CMzBUmGrUs4c/b
I24ffS5a7/Fd1/Hl+VGc7/h89a3Izx+tk/n6/6N+YWh/gfYjaP+C+H+0P0L6
brQfRPkrHJmPP7n9puU7c2/9hyxV9Vzevt0G70+RPh3lIx9+NA7y80f7d1Qf
0Hx2zURzNXffbg0KCIthqdi0S7PSTzEcv7N8/vPYoxbJq7j/V8CGjl8nWeo7
uPeRP63Ytx/lo/oJGgfVZ5DuAHH+qJ6DfCRQvSi37tvJsoUyGryzKu3hOpZ2
aumy6ttwPvLtRxw+GgfVzW5Na9XpskBGhsfPfc91YOnswidlvx0w/498+/n6
h6B6IxonavVU8QYuv+U7K7enD0tqGyf+HZiA+5yG3ld1DxjPvX9Gubu3deHe
M9HmOb92iqiia98j88fJqMxivTD+J0PPVI8mL3AU0aF2uSchptw68Lyezuw/
DNVMLHu0erOI9ExXOG3V59YnPWRNE7IZSkxpS2ktwXVpVPdG9fO66F73Dmlz
75+Wd81nLzN0qeDy5fD9OF7G1k+61FdGL4fZOGofY8jv7/XNWxYJSTmz8Jm9
Fve7v5owPTaGoUEfL++f7ySE5wiI24+8vrVXOTd/WJnfLf27mqHFNvbDG3Kw
35EkXl5luDz3Xg3xlt6dxdDF7wN1e4cI6HairGQ4N39ojy09GDueoUzxi4Wv
12D//4l6h/+kcvNKpNkXv1t9GMp23id9pYr5/4H/eemLP7OUO6G/9gpuvV5b
s/jpnqYmsvaQfvHn5tfzr5sv3J7MUC/lnWtUt+B8g2JDVYmUpb0XW1emNHP7
jeeH9oQlNtG66eYbKkQs1axvXdv/k5RCXlXZbYrA3D4650K6AHTu9jfK7Nr2
D9x7Ocn3gNEJKWUkxa8WPfwEOX/kG4bOE8viiszzc1l6ZzbtwiRXKZ2aPrck
xvoTHVyYO0j+NUuOQ+YNP+oupcd532XWaz6R+qT17gGPWMo+kZ35fbyUZNOS
T9Vk4XPPXg/s4hrSWTq6R+5ubyMpqV7QGGiQ1Ehjpnwa9/4W994MFW8/yq0z
VpdpZuaswnF0brvo8Y6cjGvcfYspMurGrT/uamiv3ajWSE9X3i6ZmcxS9Irg
b8P/Suiw3ptowaRG0rgwZN7kcyz5OsoMI19IKOf4yMrZZzHP35A/9sWBMyw5
Peo6V+OxhIanm+RsOIx1Aei8G/H/yGdPdc3tRLU9LF1zjO1yeZqEvPumfIqY
UU9lavlfvnDx58Xeo/+bIaEHlYvmu8yrJ/k0/zEG3DykE93fQ89IQjaz7yVt
7VlPuZlb/hh4cL8L7emmMlBCWyfZVwyVYK7AZkJXgzRXbr63PCmn80tM3nd7
7x4ag7kFxPmbZ+nlvnfj3rM9po61lpNQ6p+6oK/xdVS5IyI/aRVL3nFxsXHv
xBRlkn/kjS7m/BFvX/Rm1bKc5Sw1F+t21XksporHCUnL62up5Zm4x2VrLr5k
k6s0UEwfhl1RyEqvoX4/ZubNXcrNE5Md2kcmiek/q/AO/TDs24/8MFE+4v/R
OC3b7fu9msLSgg+jdq5aKqZzxWHlehnVpJA4g66O4u7nmHEJ6zXFFJ12Trgv
qwrqCNLebF7roMfSZrHV1VUiEflvK8tz6Y15nr7Vq4oU1bn9RmDtyR7hIrqy
9nKGZwL254d++59mR5zoyhLzVhg3k5tHKzMDV5ZY4bj9abM9Re3cPJrp023v
VBG1u16s99pSQTfSFppLvzEUdGdLhupwEdm6dKTr9KuAXNmNn/MenqhjqFh9
3sC0PCElJDrKd7teRgO/rP2rKGDo84sZvYLqhOSxwH/DNaVy+pNcoZQsYih/
/53QgYyQFA+vS7IyLYc8m2vd2BPjGhia+zto0dv3QrqVo75H8rIM+t4j3h75
+mbu6HWoRwZ3PXLvnl/RF1JVeOT8F3ol5HF2mnZaLkMji1/tblvFzfeZM1Uc
fmHeb2fwjK/1mdx8mRMestpMSOd7/p3o71JCO+ttJ49N5ebjJaF7zikLqeR3
oFNccjH5Lp97efJNhtSSesTriwTUM313zKvxxbSXGmO6cuuSwufitQa/BSQn
P7Bp6yEufu579fJrDJ1YILB1fSegSbI4tcj3HyDfiDh8pC9AnD9fPj/ncK5n
MLceYg4aHrv9RED73EbrFkRibp8vlzsxwLg94DRDRd8NxguOCbjn8PDK6Poi
asww6CEXztCBhOJhe5Zy6x7LJV8GiTC3zAoVli8NY8h4SW/JkPkCCu7Kpkx/
UwjjiENuNr4T5R7EUOoX8XmXsQJKnK6pL78RXz/iwPny2/qnVYY/2s+QbWWe
cf5AAeVtNhMpahbSgp+tub92MvRGnFRRwjZRQvuD+Pmrcb5Jt+PXRuxm6JBh
zZUHHU0U6vKzv/h4AUWtzDD028q9H87OWSWf30QHjFwsnNLe0yK6JD9gO0NL
wwMjtYqbKMb5hfFg2Xt4/Sgf8eE2IYunTXRj6OMo+xmrHjVRc2EvrStD39MH
z+JFVZsZ2pzcfQST3US7vyotu7j/Pbw/R++7hG91Z2jA/DVd6iuaaEz7+aZ8
dcy9o+vkm49+X5SPrvN4R8+csE3cvoIxvT/0WRPdXB9xX28JHp/v72UR2/Dp
2wGGWvYGKnweKSD17yONLy3Azw+6z2h8xOej5wTF9Zatkp4LZujtpC97Dk8Q
0CVT9Z0zfAvh9aD7g3QHSEeD7gNfHQri8JEeB3H4SF+A3p+o3wTqX4D89tH1
o/kF6a1QHwTU1wDNs5q35oez3DwY5y6Z2V4goFSRdmpyxQeqm9X67RK3b5cL
7XbvWJOATj3uaL4xsphqfltlhHDzqY9g/N9FfwXkHvLBV3C0mHoO/ax57x63
Xx017eMuRSFt9H3zalgC1gsgbv+x+/pXZ5IYisko2d69XkDKZ/N0JVpYR4B0
DaVNxwo0uPXMqrWVJpYbhVR8fdzVcv1S2KeAr54R6SVR3wHUhwjpH7U2Kh9+
/ZmL+0cn/u4tIr2a0X66BbiPwK+No94ckTFkVV1ZXKEkouqlkycExeL+UM4/
XpZdb+PGMan8ojxORPpbJ7vOsqqA61ikF0C6ADv1jwqxyiy993tz+ft2ESX/
XPxDZob7AiC9gJ26p+6UPizNudhodzJRRDWfJ2pu0/1Ip4JMb0RostRzbear
NbdFNPNRa6PRRKzbXTx1k0fDMJbuZThNyf8hos0Lnt7Xs6mihd8yzLKNWDIa
EHbwcE9uX6YZY+F0v4rL/xsRbMqScd1uZoupmOItr324OKWa6naEapdPY6nm
8RZLyRoxTa5/qDPrB+5rhvZTaL+jaPrOPcyKpVEHX054uV9MSyNVJUMv1dD6
NQY6I7l9Yk1P7bFdo8V0eK7StiyNWqgLQDqCi34+Z5NXcPuj+X9NQ56Kac1s
gY/SV6wTR/lI505TJhhlb2Ypzbi48GbX/+n3k86Y3sf9AtB+HMUXh8boRO1i
KftFYWvKqP/VGeLVdmnWw/6ATsFu2gc8WTKtOD5Ud4iEntn+J3b+UUcrJYXz
PXxZmjDwfGnDTAlRWJcl4xfj+sPgokVih8MseZVXvOjqL6E3I6aoXpHWk7+u
kWK/EJZsFY5s0tsiIYfTrW8/pdfD/olrG49nmkSwtHbDytVfQyT0R/6wzpXf
9bA+E+O6cEv8RZaO1Fv1Gv9BQhvv71A/ldNA8a8OxRy4ytKfKb1aXcUSOtVY
tGS5HO7/iHQEyI+i4GrP1+ppLCUwB7QM9aVUnvVM2eA01hGgfgF5jt2+lr5h
aW5K3lNfbynJ4q0U57jjfgGoj+cPsaJx2DuWFtR3NCcGSCm68urQvDCcj/QC
dcvOrztUyVKd+uxdv25KyUlz4q3rf3EfAcT5I54f5aP4hg17bq1uYem89aS/
e+UYOjpl538zSptg/RbF6dUjnzPtLGnKeaqPMeD2i+N99CVTBDA+akWpVmoH
S2Vv+k5facTQqAOzxz6ajf3/HyzRsVFTkNHlDlut/tYMfXr05KAkEtfJUR0b
+eSg+KQDqfHOGjJ6+Dw9NXAPQwq9/gzp1lNI8jHR3qVcfEjTl7jx3Dqx92b1
Nzs1Mefvfq/GrqOfjGY/3eRteoqbn7XtfZNWCckpXd1BVVtGZdevW7+IZ2iw
3ufzGXvwecRNS5OObQNltHHjzYHy3LpJEG2p6nxISPelTl7LhshINmZUSuBD
bt26kWYFpeP44HvOJqoGMto94t6X/u8ZOrIoekRyM/ZTQn2W0bkM4vz9lxXM
vDhaRm1FlyOzpAw92Fh1wHwK/77PSC+A+P/6FCuVsRNl5NSt3kdPjSXBx7Cm
rUcwz4/GR3GkL0Cfi/z8py8ernVxioxilqVMGtifJYMT/urGtzHnj+LzvOe9
EHLjixTcnjwcwpJrVs2bkzm4XwBfzr+z9ALrt1SNiZ0vowPOnzyn2rNUOfG9
9/fl2IeN9/kv4PyRHx06f0dxxP/zPfdH4yBuny/PgOKI80c+iojr4KsXQHE0
Dt/+Aohj4etv+a/zEZ+DOB8UR7wQ4oIQd4TGRxwUiqPxET/GNx/xaZ3F9SEf
3c7SESA/Xr5cJV+ek28+4uSRvgCNj+Kd5XfN1wcbfd/Ouh7E96Lr+b/WL4Av
F82Xw++s8fnGS2Jil2qflpHEzCpsCPd/jVn8a2Whzf89/3++9wdx+531uUh3
wDeOxufbFwCN/39Nd9NZnD/f78VX99RZfWT48v+oPw7i/FE+6r/Dt48Pmt/5
+vbz5fP5jo/4eb7X31l9lNA4fPUOaL3Hl//nu87kOz7KR5w/335baN2O1udI
F8x3n4L2I0g3jXTcqJ8a2t+hfS7KR/3v0D4X6evRPhrlozji//n69iMeHvH5
yOefL7eP+Hw0PvL5R9eP6jZofFTPQT4SfH3+x2j/9Nm/QEbnKl5ciF/Nks4v
9+p8J1yPQv0xUZ2Kb99MvvU0xO2juh/y7Uf9WBHnz7e/Kqrfju6SPbRkjIwO
Zd7W1G5lqLIl7CyzGNeTkZ8/4v9RvwBUb0d+Pq5qKR81ufnjSavk090ghm7M
c5wRboT7/6L4s7bFrz93lZFRzocbp+0ZUo148FQ1UwDj6PzimOHamVOUZdRD
j301cBlDm24/SRp5E5+boHMW5PuE/JqQHxTqC4B8+xG3j/z/UR9tdF4W8Ox1
W3YdS1LP6kEns6VUKd/wQ2VaE7V9v1C2poqlUlnweFmqlCbWnc560LOJPHZs
Uuwo5f7nVbXtJy5KKXItE5JXhc/1EOfPty854vltSq9qb3jJUsbdT6nHlkvp
u3aXS9YDP0GfNMT/o3PY2/3E4Qtus9S9oEe/Td259VBI3stTaxuh/9u52M0H
jnHzotWRUQqLaiS0/+0lE+9G3C/+mvNg1+PnWer40XXGlVwJ9btVKQ653kAB
xtkp0uMs1Wj0S9kQJ6FfF4TbSqiBKoZ3mXOOm89Km0PTj96Q0J+m8ZGzHRpI
zuaZ3XYuf/OrFqWI8xLyaRnvpjS1gXwORo9XPsLScqvYgU0REirNZ8bf74HP
tZH/3tpj8jl2/iw9EWi7OdtJaL3DrzBb/3p6dHi6k3Ig9xxmR3pGOkloY/zc
G1mn6+G5P/L5Rz6BiOdHPv+If0BxXft9rSNWcuu848OqHJ+LadOl+cFXfmE/
xtCDglG/5rDkKQ30VwgVk5+j0lDLohpSq/wj3j6fpfs2M/NmHRNTnIncahf5
WhhHHMjfLnfsT89iyauievaNnWIydEq84uyG+X/kSzlP7cGa0+NZqjPI9Rk+
iYu/qNSYsrCabv9cf1ueixcrvjx8wkxMqnmOmwbMwj6ciM8Rt/TJODSUpQMm
iwMPsCLyXv++X4JBFYwj31HE/yPOv/nFwC21Pbnfvc+H83Mviqi565zdsh+V
tGbY8G63fjHkOnz6sIuzRLT/XbnYNxz79rv8MM5QljL0W/WFhRs3X37ZuWRu
9irs14p8YrdsjVDZVsrQCouxaUvOCenXeEdnz5+lJPf1oMWrBobsdEPNnYqE
ZPQ8TFf1XRnk1vjy/GO3GOYHPOPmy/vZ6TvMhXTJOCXFMQDz+cgnH3H4KM6X
G9y97VbKlusMWUeb1Q/5ICC9rR/mDm/4QPsbLmvt4tYTA2SPVRJTBeQ4LO+A
zeYP1BAWP+bZVYYOjWjYWPxGQI+/Dt2wLfsD5AmRbz/ygUf+yQfbVyqIwxia
vKtfeepCAfc/3LTcsaQQ+l0j/3btA8umzj7F0ATb7Y4vggRkfCS6948bOB9x
9YgPR3w+ykffC/m3l+wKVlviy9DFz8p7g/4T0HGJta3hqwL6MLqs0DSAIS2b
MXkWQwW08Z5Orcto7Ote9mis9fZdDA0/UW2S09xE94Z4vJI6F1BJ+oGwny7c
87ywqWp0chNlrVs+zSD1HfQJRzw8Gufrw27KibsZemkWoyTh1mdtyRu6h50t
gPw8ykf3E/HqS9/82m27nqF170y+nb/YROMsnOVH2b+DHDvKR3F0Pw2HOZ9t
3cHQ+kHeJ5eKm6hvRUhR+Dx8nScuuDnHbuTeM9N0esy+10SVp1NHCqTv4Djo
vqHfHY2D+HzEvaP7huKW+tMcxnDX8/epyRbvH03k4OLXb0Qg9xz+Hp3V14lb
3zdnRHkeb6JeBVcNUsT58D5YbZZEL/Tg3v/rlHUeVnPXefZyBDMQXw+6P+i5
RXoT9HshfUGhkcH/x92bf9X0/2/cSMmQCpGhZEhCGaNCzyRNQklFGTKUZEpE
RBmSMiYRGZIiY6QiSkg0kwzNc2fe+yAiMtz78wdc91p7rd7re6/71+d6rdfZ
55y992t6XNfV7yl3nU09jP1v1AkoKtst9ehIrO/oqHwEpEdA9wPSB6HrQc8d
yolAeQHofYK+F9I1oPc5GheQXgzlqqCcBVRHOgI0/qLrybEcNG3tDYZWCxxr
NpYJyXGi0q1eX3E/SH+HxlM0XqOcAr46RDSfQTpHPYcXI6PzGIqW+p0uWSGi
qR42dwN6foS6TjRPG3tOR0u/lCGnt7Mu3AwXkWGY0YJ+9z5S8usueh613Lg5
7dVhjaci+mR+4ajB/jK6G+bMWDQzNPDMp4+l5SLK675tgI+ojPRUXiXKa7j7
+XjUFN0n3PcaKFhzbFcZecaELNYQM/Tc/U5MuEREYScECnr65ZSYcjFou5Ch
eRu2em9tFFHQ1qnHrFWwvgDlC7g6hZmldeLWg1pXXE2cxfRuQsCG+yU4RwDp
cC8tlvVf0pelmnBT4yfXxHTMYdKm+epVtMhn0IGxA1gKXdDWvvWhmOZ9jHfr
6YT1Aq5OqTt+DmZprldpxvYiMc0YZnM96WoVzWvVHThCm6X7rb7vZR/EpK51
d3hDQRWlHXyiO3M0S83Wvi2aXbh13NS7TnEB1eRQ+1Tly3CWdvSaGyWXiqmT
t5NviFY19P+3X+h59oEhS975F8et05bQ/Z9dQv+IqunSSksrhRksfRvP3vzr
IuHmPYNaLd7VwHXWzFlblCZN59p3FvwQOUlIu5NXzMQXNdTN1bEqgau76+o0
nXOWkNm9EKZLEdYXoHWijn2TrbMdS19DLkQPPiahkdGeFjkM1o8jHbrenITM
fktZ0nrtqjWuREKOczI+lY7E6+hps/zTFbn175FmTfuLORJSoBFF2Ur1ZDxf
dXWlF0saLXER9W0SumrZf2PK8Xoyb6Wap+tZupipM3xlTykVaahfe5eFcwSM
L8e6p25lKd23NsRXX0rmbHyXrir8cwD/Gh3t9HI7S85JtbsVjaQ0RTB/1Mix
DTCvMGLT0baG4yytOXvk6IgIKV2bLjXT1WykxTNWWdodYqk8pqLAb6uUKiee
EIYUN0CfBJQLEPXFpNvtSyxlvbizpbhQSovbE787p+B9ISsNC/uPV1jSLnaK
OVwlpSOko2dV3Qj3o5AfBfL/R3mXKB+zJOXWtsYXLBn+6rFs/WIZ7SpISRww
rJm3XgDt+yGfEMT/o/1GVEe+JWhfFHH+n+P+Oi9sZunLFYvoP6Uyuv1w3DDJ
CuzH8uqg/SeDLyzF+pvfP6XAEONY/MC2Fue9Qr+XUY+65LRxz8vQifPMdBjq
56OhWjka58mifW+0j60p+JJe/Julc9GZm/aOZ2hdcR+zww5YF4D8cFCOAPLt
Qfm8yC8InS8gXQDi/5G+APkd8c0RQHkEh6775twaJacabeGYNG4eMfuErW4v
BucIvDR5vk57rJz+vtR/e4CbRyxRNkp7MQD7+SNuP2JBnNlJrh8vyZpMo3ru
//WwXD5uCD63Qnw+8ptCvlXK5Yr9Fbj6t2abXG1ufrFKGP5s3GZcR+dlqM43
XxvpBc4qbFg910xOO55viPw5iqXx0yYZz3yP9Qjo3JBvnjjKEUDnm3zPQ9H5
LDrPRXV0vozqNmpHRIbucppiQk4joliK3OwRZvgZt0c8ADpnR3wC0gvw9e3n
y0V0lO8i4jRQe8SHoOtBnD/6XORXydffEtVFr212WG+SU/3gfl/mVnPjs+I5
r7pbmJPhy9Xw5X/4+oUi7ghxTSgXAHFNMxXOR0Zwn/sjPtq11zeWomxFPRMl
OEcA9Y84NHSdiDdDegHEAaLPRXwd6gfxisivGPGWSEfAVxfANxeAL+ffUboD
vn7XfNt3lC6go/j/juoftefLk/PNBego/p9vP4gDR9/r/2v8f0f51fPtH7Xn
6//fUXkQyM+/ozj8/9r/v6M4///6Pcb3Pcw3j4Zvbg5fzp9v/2icRfo7NL7z
1f3xbY+4er51NM/hy+2j60T9o3lXzH7bGn9unpb6KsLoqJKcGqzlW14O5J87
wDcfiq8/P+L8kb6VL+eP+ik/ts/AkZuHu0XF9jkuY6nd+8zpE+/wfB7x/Kgf
vrljfNc1fPPg+PL/qB/Ufszx304W3Dxg9BiXM4n3WZo51V14nDDnj9bdyG8f
6fcR/7+9ftdmIdePQ43u5Msx3Dp6rvuF3p2xzz/i6hHPj7h9vnoBxO2j+tMj
zv2KuM811osZmB/MkvjTfVuzDNy/V+TAwMFcP2QzWi3Wn/s9r3uOeX0Z5wUg
vQDa50E+/3xzJ1F75P+PdAF8uX1Uv3zzQs0Ebpz+d0Q2YpcJSy7KBluWdZVA
n3+++41oPxP5/xfXf2lSmMDNjyOur+r6haG9FePlTdb8/VjQvi7i9vnm5KJ9
dVRHub0rPPesnNBbTlPGbHCatIWhAztXK69vF/Kuo3OHmDcRmUP/l0fMrHe/
6MlQ5L70Zrsa7Oc/5a/SqXOd5LTizOk35TMZWrjQ3KfSH/v5I55/1+TX78J/
sLQj21fj/GCG2mYUdyoYgjl/dL4zoNy1909uXOl9ePKYme0yys0devFcHj6H
Qny+Wt2Z8yY1LAnMAxLGpXPrgfnRr0cPEtCc/AevXnHj0B6tmY92PeDG0dZD
us80MP+P8rvROR3K7/4UtebWno8seZ1+tPDxJRn1uG+yt62sGfL56Wo3//bk
xifjgYUXdjrK6Mo/h8huqs1kM357XHAWS5PEniPULWVUYqe0To9pIuOGfndS
U7n5h5N3J7WhMjpwXe2H8EgT5VQta+6VyZJ8/7XKElMZTW8Msx/wHvvt3xYW
+i+9w70XRowZtYCbxxRsOhv3YHYTPUwOdl+WyD23xxTXXGOktMaxxP2VMub8
kd8+8v8PiS/v0xDF0h3De/OLrkmpx5L7IRpOjRSt8cQv9xT3/67qoZ1wRUoF
vQQ75tg0wlx71I+38WTz6SHcez855mfTWimFj/2Rve1uA9nIOzkE72EpT7E6
cct8KR07cW6b5UbM7XuPPXfaaztLmfHqaZcnS0mi23V4iB4+l19cMy3u/Abu
fdq7X2RsbyldOND73uxc/j6Bv3oveDCLG7ei82Nq4zS5ecm2dD/7hnqaotVi
L13N0vI5mbGvWAlFGAjt3m2pp8OXB+2/uoalUKXTyoc/S2j/Y28nhZ31NGS0
R62JM0svBSSzfCAhk20yEmTX0fXhNzQil7J0UiPopWKphD583dh6Rb+eThgM
SGyYx1JbWmf1kBgJvejUHhUyqQ5y/uNjLM10FrGkMCjm8RBunH5U5TBqzh3s
84/6Qb6Rn1IWeL7mxi1Py/rh1+dL6Pigp88bEzF/gnwsEef/T0uUv96YpTA2
ZEaNjYSsbOz/fD9eQ477+t/6N5Ql02VT5aq13HhzQDRGKK2ihSM32vTW4uZP
d4bZTHwrplGxgQLr9CrI2yz+vq3Nsyf33EVeXf3zgJhiLL9ZRoZVkntdQMnJ
LizVh6zdsmyZmFyj7217+LmCWpQLrv7m2l9Ou+F4NFRM/cmXSY6shD6lyM8f
cf6I58+ftd93JTe+GkSXtqV0ElP9slmi2SHlkPO/RW1f71UytOyuTkkbN46W
NITueG1RBnkwnaCMbcS176T0aafyHRE9efxmgeH0MsizIc7/sfCh+odXDD19
ouOms1hEJ7RmrpzOfiD/ArnBv3SG/qxdZRI7WEQ5Nnp3LP69J3+9sxGfMxgy
HbCjbs9oEU02ONVSPxHrAhDXh3zy+6675FByhyHN131PPJQK6WjyVzOJ2XvI
E07PP9zSJ56hEzXfTZ9lCMln1o628aHvePv5I37yVXGOfNxxhmY2KbW4ewjp
ddJJnwxtzGciXhT1g9ojXhTxq3z9vZE/OeoHca3o+vn6pSO+9/OKaZvvrmUo
aWP10u7pAro79OAqT3Xsb3/m0IbpOcsYuj++YciNowJyIoPDEzKLITf+Y45X
YPN6ht4FWG7cXCCg01M3fBl65Q0Z1Zxz3cfN/7RVVj3fm/S/3KPmFq9XmLcf
s17to/pGhmRZ9ran3wjogM7SE5cK3pDhD5+59isZ+tn5171BFwSk/ef36ttG
r6E+4nSzxqU0D4bkta3Zh84JSE9ZUWPjsNdUMbv67+Ql3PN+MtIyNUBAK8x+
qBsNLYb8eVV4uImjE0OHJq1r+76cu87b1r8zFhXBfqLHvCgvdWPIf2/R9oJg
Aflvd/731aWYFqnfvL9lKUPSzUo36kMFdDgphbl/vBh+r59H+j7o7MXQkkGD
h92/J6DyhMyqa2Wv4fWg9oiTR9eJfgekd0DfC/WD+Hl0n6N+JjpSoxW3DlEr
SF3S3iCg1PPDTtw2KIH3z6i6NI+yAIaqAmMbVBWE9Clu2bK8u1hngb4vun50
vyF9Abr/0XON6lGznnZKXM2Q/vEe67yuCai9pDr2Ruhr+P5BzwvSZYis94eY
BjMUIdp37K829/5PiatO0HpLFrUnhvbl3hs7tJc8nKzOrd8MnK54ikqgLgm9
91Ad5SDI4lwGG51g6NrdGVPr1ghpaUmOSeCEUtge5Qug/ALE8xf0Hy7Kimao
Pf9Dm9FhIRV8DOrh+gLr11A/SF/GN78G1ZHODo3XKBcA6QVQ/gKat6B+dHv0
l+58zVBv2wsNx3aKqIe+jmma70cqH0s9DXMYauic3BRqL6LWOrfBF55+IO8D
LX1j3zIUqe/6ff4hEfWWPtJ4fe0j+TVInd8958Yp/8tjp1tw88DvPnu0oj/A
XACUL8BXLzB83/pJqRKGjOaKimI/i+j4rahdSnPKyWP9TP0xXN0//vcoS7mI
tqoMnPVsOtYFID0syhdA8/OnTUPnvunBrRc2x/l77RPTULuAi35BOJ8L1eMu
nXXcrsKS11h15t9RMT065NakfruSMlxffojqz9Kucd9UGlLFVFqllyKzqaKY
oog4bW498trqWMm0SjFRY8OB3Koqmn+2z7t3o7n1vs+2+ltduXXWhLHtz/ZX
U+SP8skLh7HURUt9VXmTmFrnJvxM6FwN1y/3SU021JAl92vnzD4OltDEf6G1
NTXVdHx9UNYAA5a+Vaz+tXCAhBJrnFS1i6pp7t3e7YkTWUoIuF9qPVZCQ2o3
FZ4fVEM/3PbWpZixxPZekTp6pYSqMlMnj1CupU5PHveMsmRpmfeYM0t3SGjq
QP/M+MBaWqj6aswKbh33erdWb6XNEvrSdVD4bIdaqAdH60RURzkCLxOm3Qji
1q0XRq7dvy9FQvPdhIYHU3GOgPKDwCAnF259nSwYvPGxhFJ7hS45WI519EhH
gNbvSBdQ4nkhQMWfW4f2aLsQZiil090X9bEchHMDUY4A2sfYXJqvah/I0uxN
EVbDrKSk8uOvW4IrrrddP1EVdoylxr9btvU8IqWFQ03HC3pg/p9vniPSBSD+
H+1foVwAvnW0X4fq+0cdfheUza3fZyiFjXWS0X1Xj+m+fZtJdD7eOCuHpRn2
f4tuuMvIxjg5+ZA+1gWgOuL80T7kws+Vvr3rWHpT/H2m5lMZTdcTNY0eh/dL
B4TmagxtZGlDzx9GdwpkNG5oZDdbO1xHugDkx6JjGmla8Y2loKa/PbeoM/St
NbhhSRch9Hvh6xuD9qtRjgDaJ0d5AcbjR94I5+oDZgc+a7FhyHud79HHkVgv
gOolVslZmepymuH+tigmiJtfGCZNnKuN/X/QuQPyF0LnGkhfsHa52ftPQ+W0
YqtehUUqQ5ZfZR+rbmC9wIYT7tK64XLS1FEpWPqUoaU9hvzMeCUih+1Wav24
fhyHTVnXNZmhbQflRevjRPC8BvH/YyoPVTjqyym/YsOOh9w8oiT4q6ifEvZ3
2tu78lvMeDnVr/xcs+MTQ09fzDpWPZt/XsCkfelO07j2jgkyZWMpQ98d5DpG
U/nz/Hx9sVAd9YPq6JwOnceh9oj/R3oBvvw/ql93LHbtbyOnQy4+ab/msrS7
Qu/mnimY/0ecP8pJT481tG9wlNNZ2drydm78zA/UGpIVhc+p+Z53o/N3lCOA
zuX5+v+LdqcHbVwpJ7OLZb8zbrHUY1nPt8cNsN8g8ufnW9daW37jl4ecPu68
oN7jJku/uv7WG6WP+Qp0nXz1Ah3l/48+F/lSon74ci+ofUflAvCtM/88j03b
wj0XeT8bPEUsZQ3JD3uah/l8xP8H/ErKOcG1X9M2LXMUN05ud5lV+0mNPzfV
UX6qiPtC7fn68aL2qM7XN5gvx4ja8/VV/q/5fL7t+fbD16f6/6o933pH8cB8
dQEdxfnz5e07imNH/aP26Pr1T1qLE6LlFJMS9TCGe88lG/2w3mKBOX+kC/iv
/f//r/QCfHME+OoyOur//a/zLzoqF4CvPz/f9tFnttzR5d4DIcMnd9GfJyeV
8+Oyfd/yf98inRdf/h/x9mj8ReMg3/YPNDvN6sN9bsTEIU8TuPXfqvcT16jt
55+/wzcPiO/8gS/Pj66TL5/fUf0jX32+7dG8jq//P6oj3p7v/JMv/4/myajO
N7cLzf/56o6RrjnSuVPvn9z6KHl4TaVZHreO0L5X9HAHXk+hdRxaZ/HVs/Nd
//Jdt6J1Ot9cP3SdiPNH+gK+eQGoruhnNd2OGz9okM6yMD+WDp/sueflWczt
I94etUf+/Ghfha8/A/LVRz7/iOfnW28dIbAKtuHGm4PDTQ/NY2nmJ42eB40x
/4/2uxLPvLg6mGt/OVfL09qGJf/d2Zdqxkhg/qZOcXRIioWcjli+DLw8jaXS
JbvWH/snhj4baL/O4s1Amy7cOnCliWSsiSpLll+bIv3P8PftR/uiiP/nu9+L
cmbRPjPaD+/fa3LayOFy+rR8yspzmQyt3XPu85GneJ8c+fCgnF/kw4N8gey/
nu1spyqnH63qIW7+DL14OUFjupII+hpZ+8pagrlx6GLBp0v3TBjqo7R1WY/1
uI78jq4rZLnP+snSKS/X1gHDGYrWzOt30wD7/KuZPTcT/2BJvXhmzb8hDFn9
HqDooyOkE73HsRFSln4pVZmfkcpo5NWydbYXBTQ+cEnIm88sdV2/VWrYhaHY
yP33b1Rinh+d+yyJ7in7yo1bLmf935zl5qnL2xqG2C79H+/WlGbM1Q3LLnh9
eC2jDetX9BvoLIDnYugc7cz50X2K37G06YG1bUSUjJTWMx5hT3B+96RFmmEB
hSwlxbf/0PCXUVxj+7/E9fi8D50bolzy7f889ac9Y2n+UXuF43Yy2jSq855u
f5pI8eTE1pg07v2Sb2WwfbiM8jYkL8uKwn5od5fWVThy9VGzXrxK6yGjitGr
07+7NNHyHu8fhyaz9GBcyfxefWX0+75a6bUNOG9dh9lv1vUaNx58lc09LpKS
mpGOfWh7I8yLR/5ve4OdE1/Gcu+jE05XWt9I6ay1v8KoLOzD/7nzipXxYSy5
TfnaeDhASuPm0/ecygbo84/4f+Sbh87N0Tm7Uk3mrpuBLNUGLOsdai0ltwe2
KyzdGzDnPzvu7WF/lu44as9ZNUFK/dOVNPsNbaA9O7+XLVvF0hSXqgOMSELm
4d1Px6zCnMC0U4rJddx4abDa2dygVUKXRPdW9j1YT2O3Py/tuoKbT+ya2duq
SkJeS2XqKbPqIZ+POAekF0C+i6gf5PcYYHzQeCKxtNLl4NIuqyXUOHAQvVCv
pc+blgzIN+Wer3fjtrpz4/SF9+HlwzNqIM/vsO92bpwBSyn75l9OGiih7MA3
Nms+VMN+kG+/ws1ZdG0c936YMClhlYaEoh5cEO3Jwf6ZDwp9PNy4uo/E6pq7
WEzBG8vy1vTlz/kjLmhlcv+LR/4y9PmYAuXMFZOCkXpL8K0K6F+KOP8Vebuv
P/nJ0Ngd+sHPp4qpn3RDQvXiCrr1+9d25c8M9XCy2Dyvl5h2nR9h0JSM/f+R
nz/i/xHnz5fnR761iH8z+rHfIiOVobY2v6FtyiL6fP7vWUHae1KtmV11+hFD
3Y946U3S5sbv2fGLVnX/ADl8xO+hevDBX2n7LzHcPPb6qsJEIX0zXzrj/rR3
NPlbaYjVVW78TtlV5PFSSENvmWxSuY25wYOuXbwqufmE/4hxQafchLRO+P78
726lNLuBag4dYej2ascehYuE1FVbs3jml7fQx17va3Vm6nGGfK4c+HhnlZDk
hxbPqdLDvvqHQ1MCRgQxZPMwh0wHcfMP30fmgh5vIeeJ+PwSsX50/1BuXpK0
pN/fGUIy2/1jXdwp7C+NuFbkq4+4Zb6+/Tb3ot/4+DCkqlBT2v5CQG5XoxU8
Nr+B/SN+GPHS53x9+35exNDvYfFjVLwElN18VbLraBFs3/722WdtD4YaM768
/3ZGQBP6qrwyUHlNSy52HX3bgbuf76eoeTkJSPfIoufPfhbS+Qda81UWMBTy
YmftAntuHub0/V3n7EI6Wzxwe4MrQ8ZvH5bI/AR05s6ebQ+/FPHm4VE/6HPH
JT9RG7+WIT+PEX/KuPnZ2+O3d+p2egN1Dcgfnq+fPLpOvr/nhSXbZIPtufu/
n6fxFhLQjMPati+XFpL9jBbLq8sZ0rI6bLovQkCt+4zLN1YWU12pcGIT93vO
GWj8ryRMQNd+D5vx9WIx7/vE7rtlj7A1DJ1OSAk1uymgi33FrDAB6zWQHgH9
jxNmaoauc2doX3zJmmX7Bdx8eN78yeuLoX4B/Y9If+Hi6soed+HWA+o1S0ds
5PoZ0rXMJKcIXj+6D/nWUf/o+UXcPl/9CNIvoM9FehDE/6P3Ieof6a2QDgK9
51EeAXqfo3wEm40xC7ODGcq89neLwzAhuR71fpgz6i0dunj38g+unz85XSZ9
NBfSaa0/as+uvCWt3E7bV0UwlNVq2UfRR0iLXmaGPbYshXU03iF9AWqPdHOm
ryqnXDrFkNvZv6LRAUI663C/2HV3Kb06nLslhJsnMKGjT957IqQ93oY6Jcfe
UV7JtttxFxnaOvqf5dd4ISXEupw+Nfod1P0h3QGaP6B5zmP9tON7khlSH/Tv
ceEvIQlWX741Kug9nM+g9jtTWhTH3mPI1m2ktUIrNw8531S9du176POPdJQo
dwnpCBD/v/G+yezDJQzVN3TzidovIv0NoeVToj7SvcKF62SvGVrfUjwtKFBE
2g5lK50DPkJdAMov+Hu7QvG2mKHioOSwIYyIuh5eectqcjnsB+kFkA53ybnC
09uUWXJtingyaIeYxnqE/fvqXAnryP8ftXe5l/vERp0llS+v7z64KKZtKkVv
XrOVtGD6OydzTZaMo63DDDPFNGlRWXSCJ84jQ/w/3xwBtC5DuWwofw2t11Au
wJIH3xMsrVlaZH0hNnSfhIwTVdsP3KulpLtXTV/PYanrS2nxv0AJbdyqWPHi
FNYFIB1629pBh8Psue87RNy2/rSEhubF+HfVrKORbyIWD3Vjad69rN0v8yQ0
+8jn8kj1eqgL2P9T0u0Ztx7/O73/ju61Eloq2TioyYZbjzPvp/7yYOnq2Y9J
txslFND/weivi3DuAF/fAOsGr6s3N7Nk1rZwteEgKcnCr71zEtTTihDvwfu2
sDS5InKEzjApPVvUXbL6B84d2JBklTAhlKX+bybH2G2WUozgeUVqNt4ncTg9
sWDNfpYWlLiZtHhIKdkj6s6aiw0wnxH5RSD+P6B8pEF9DEttOe/V/J9Iacv2
XQWKxxsh/4/6Qb4Zuf/qF4xOZmnIcIVDieoySv76slhpHc4RQL4cKBcA1dH+
5L8Io8RN71h6f2vXvrGnZJRxK26p+BH2Ifm8YNOygDKW5o9Uit94RUbqqrFH
zjb8v/Tf+DLWpp67z8c89M94ISOXReNbjI3x/irKEUB5rMi/Be0DI3+YAkXz
oRFylrzdA6/e+ykjpfsTZ0TmCKBfDaqjfFv/lMp4vV8s3ak2Gh6ky1B1tXfg
vql4/xz58CDOH+UCoH1+VEd6Ab46AlT38BvQS3GInJ5Oa432v8qQbrDLDfcD
IrJ5o3HGcJCcClzSyg5w8xSH1K+n5m7B+gJ0XoPqiP9vC08YZjxGTk0L5iZo
VTGkYRk1n+mNz4lQXgDfXGnE/yN/KsTh8/X5Rz5XJ+ImTltvLKdu3nH3Xqqx
1KV76dfdMbj/gEcmW09Mk9MvjSTzQyosTTn/XtIrEn8u4vmRLgCdG8Z+ihw7
1UJOA/5cevfKiBsHbuV6PvmFzx9R/Vd8+faGOXJq81lmkDCbJbcFuyKKtSX0
1OTl4BYbOZ25vkzXZAE3DlvrprIzJNRlbvcvr+zktNeoOmskNw7v1fHPZ+fj
81nk84b85dA5NeL8Sw6NUnuyUE7XZrrbmG5jKUYyaJThRdxeZeCOtPGucspt
viRXPsjSvVVKDwTc/AL5AaJ8AaQLCDp0S1K4Uk7liQk5Otw4uXiIywfDidjP
ENVRLgDiIhBfgXh+5NPIt454ko6q89UF8OVkEIeD+vF1CrK7uVVO1QaPxlzj
xlWHg1ZX39TjfhDnj7ggxB0h/p+vz39H8Veof76+r4hDQ/0gzpAvB8jX75ev
LoCv3zLiP/9rvUBH1RHf3lG6g05vt0UUHZaTQvhAqRo3LmUE7b4/Iafj+Pz/
2uefrw8/X27Zv3dZFHHXP2VRZdgLW65+I9jwfB5/3p5ve756BL7c+P8V/8+X
w0d1vlx9R+UFoN+Zb15AR+VK8L1/Oorn7yi9AF/d0H/9PkQ+/Kg93zwaVEf8
ORofUR3p8tD4zlfH11G5AHx5e766xf/a5x/V+V4/X86/o3SmaF7Kl/NHOlnE
8/OdbyP+H+mOEecvDl+ob7FZTnk3PWb9q2Ppzqq/W4LT+K930LoJcft89eB8
c+sQb4/qbyoeKEdz62LrzOgZBQksTYq8nhE0GPv2ozri9vny+Wg/AeUGIl0A
ao+4er6+/Xx9+FEdcftof4ZvHfWP9p3utf15227PjbPDJFaBy1mKvzm86eIa
7GuB/CsQ/4/2r5BvP9IFoP29RMvJd2aZyumPTYPvwwEsVb6b0v3YbTHsv6P2
M1GOKtofRv0g/xnk8+890CZUytWtu2zT//6QIXsHx8bAFFznu3+O6hMqD+gF
9ZTTxB/GI7qsZajaXEEirRfSs7YFBV+6yWnsq3c3zi1hqMfR9Kc9svB5AfLt
R75G6DwC5SAjnh+dpyD/JeTn32YzvmSahKWdG5+PDhLIqDRMz617hICSIh7v
3dPIklL/nD/q3Dx1Z211T8k87E+FfPvrnS6uPMSNW/Uqc7b9viOjFRrT7l7/
10x2tje/j+bq1goBt6Nvc/NdF+am8m98jlZd8mnhkwJufGocfmKhn4ySnHf+
2LGmmT5ZvL8fn89STv89y8dsktGm7reliUuaKXRerlYXrv3yYXajTmyWUWbe
d7n1MnzeN+aOSOUUN16OqtjtdXqVjALVO+cemt4M/cdyHbfYdOHGv6zLFDjN
Qkb2F5xWu4qa6KGC2qJp3HiW1NNi8VQtbn72a9mX/oeaoE+ay+p487jbLBms
cnxypJOMPjRonAudgc9JUQ47OrdtLJ6YvS+GpRWPu9mqZUpp1MPxrzwPYz//
qbn1rj25fnobu+wIfyAls4tj0hR3N9KhXPeg3+EsVRf3ar+yR0p7fT4pKoob
aEfh4f09j7G06eHcoonhUnrte0hfQ6mRtjrv0O5/hKWL5+6PLdwnpawHmX0+
tDRA/h9x+x4nu7xy5sazJ8LB3qudpbTK7Xf4ouAGsrng63rVl/u/DsWmNGhJ
qUXYs+6rvB76/yO9gPWJj7dLVrF0fmf/zZckEnJo0DRTWIu5fcQDIJ9/xPnr
zUnI7LeUJa3XrlrjSiTkOCfjU+nIesg5aN6332XJjTffcq/Z1SZx400nlz6e
F+qg3/6qZXpDx3D91KoPntgtSkKHbRU35qjV0eG6EbY1xtzze+ZBZLGdhNw2
K+hGn6mhr80bArNmsDTky8u+2Uu467QZqhTfUEP2Cz3PPjBkyTv/4rh12hK6
/7NL6B9RNV1aaWmlwLX/Np69+ddFQu8MB7VavKuh7ib2fs4TuPskvWx5sK6E
Hmrc/12tUAN9LJGfv7PKFh3TfizZXG5yPn1TTLVfpmls1Kmi/jXupV1VuHn/
/rrTqkfEdNUjPmNLQiVsj7ia2PPiU525cc5QqHnO21ZMNWdOp5tcqaAzBybf
OKrBvW89svKX3ROTxeNvTWOnVdFz/eKDTFeWVNUD9G+sFZPVvst9pg6shDwS
4pdu/LR7dKqeofcqdkMe5Iko4ebyLj2vl0G9QKevoeb5jQw564TNWFEqorHP
w3V6vMbcfmq/eyv3lDOkX3HBbPFVEQ0OyOn8ZUgZ5MFQPXOcp30LV7da8UNl
tZmIHizy/Pj30AfoN4s4NPURXzRSUhiKGDezaltXEXntKszXTXgP+0Ec/t7R
jk4nzzMUf+JUJhMjpCNLP3/vq/iOGsPjJjy7xtAh/Uav94VCyvw6wnPjy3eQ
PwxJvZVXeIL73FLzkX5rhVReYN4QY1pK0/Ya/NrLfW7pd70pwpNC2jDw8OKo
Bszno36GqiTdCz7M0Jzowa+sHYS063fznz112G8fcfiCzh9stQ4ypGx1qyLD
mJsH7N65tmH/W8jho36QDzb6XojLRdw44m+rrI5mXvdmaOrHw9FzMwXUU2ff
WsGkN7z5ZMTtI848pm/uvb+ODD3zOx5iuERA8sGvl5vp4frF3wVhY2wZ6unp
EBk5SUBLn1tlhf0o4M2lo98Hta95M3XbpnkMqb6n2yZzBPRr0FmhxeFCal4+
K1GLu07npQIvF2cB2Vdkq3Xujjl/xEXHWgS8sJ7NUKSSntUHTQHdHB99XdWg
APaPeHj0/zrk2T+uW8jNU8OnXVFaJqCI5RW3A+fg37NeoznpiDVDZ/37e+we
K6CF4eKS/Ke47t6UvCrfjltvLDqcc91EQH4/E25Zjy+kBs2oDZ24/73oce+U
vpsF9M3Hb9Sud0V0KXbYKBMrht6kTWdSdLnfoW3TZPvIAooL0/27hpuXD77+
5+cAbt7Z5ZIo8syqfOqckHd5+3yGAi77f860FZDm8r8h2XcKaf7+2ODsxdx7
RuQhf7FdQMafw7K/qRZTo/tJyfVZDA0dwPZ9qi6gyz+MMxxa8yGvjn439H3R
/TPjbly3CieGUr8Iqm1WCohZ/iG53asI3j/o90e/J9JNoOcFXSdf3QR6DyA9
BcoXQHkc6Ln48HBf+E/uOlvmCaoNbwsoZ6XLTL1UnGvAN/cBfd+vj3oq3dzB
0AujaEXpH27ddduzd/j5EphrgPQC6DrRuDDynPKox0EMLarMMygeIqQ8HyNx
V423xIoUXBaGM2Tg2Fc6bK6QQrqxSWaF/PNi0LiDxl+kd0DjO9IL5PX107cL
YygnpObqJSshfRM8qgt69Bbq9ZC+AOn4EP+P9AKoPjFJ107/FkMz+iRoatcJ
qW2r+k9bdZxnVP3w3F7vdIa+WC6f22ugiGzm31Ic0foe5hyhOspv+ig4WaJW
wJC7R+V4Sy8Rvb8+6Vr5SG7e6HqnVvcFQ7uMAmMVbES0IUvPvvrOB5gXgHSm
KJfKoK7Y1aqIu5/9NB3YzSJyfrosp8zuI+W2vzey/MpQYmu75ZZBYno6aqDf
Xkk57P9lml77qJ8MaS/SPWk4RUynPn3+nTm/grRb1Z7sbGVolLKp56CRYjKf
aRkRrFoB5+2rkvfulXxmaPs62VFdNTEVzdB/3/l5OeT8kV64t3LCGmNVlmYu
Xq13L0pM7gWeExcUVMJ1CtI7I12Aas9Fw+9os+R30X2XdbmYxmWMWar3vooU
P8t3vhjFknap8uKr7WJ6zOYsnbWimlReXhOdGMmStD3kVdcWMSmGdBGtNqkm
35OLsuaaslR+RKlwn4OETu8YWbw/Geu4m7RVek4wYomxK/R6ZCqhLk9c0pe4
4vYoL0B5jezgTltuvTnphl5NuIQOZPgYNlfVUr1f2ODymdz6NHO9pXSZhEwa
Hg2d/QPr0FH+HcqzQ/r3abP80xWXsHSkWdP+Yo6EFGhEUbZSPdQRoP2BGTnD
c994c99LdfpE605SSv1bf+BrHPYHGL3QbK1kHUuJVfUrN3eV0je7pIgXt/G+
BPJD6LHs3s1eO7l+lp/tHD9TStv7JzUfnYX3VYYvtBj45BBLlNXvwUj//50b
XTrBvm2gUTuDV5ufYOnPlcWLwk5KqeXXlNkvBzfSXoOXSbJI7n9RG5DkGSul
35dEGz9QI4W9bx39Npolr6rTJEyW0nDfxmutm3Ed7VOhvEu0P5YxxcBH7yHX
f7qercNoGfVTP973Rzxuj3I2763bGTLqCfc7z7fv+dNMRoGGLktEtU1w/xDt
E359ue/5xgrue1nEzn5/Q0ZD89ddKf+GfUiQXqBEccbGzBKWSgKsHdvDZNRn
66yZ3rF4vxTtuyJ/FcT/I///rNrB/jYMSwNuPdfp+0VGr/aW7tFPwjw/0gUg
n3/UHu2fI9+bPW49tVX+sTQ1MTXl7zSGuiStTo3zwvvwqI5yBBDnj84LFmfZ
i+y6y+nOCvZ58nKGVlz3fmNXKKQu0VHbP6rJaZigJXYKNz/q66NSuFUD+xEh
/yLkd9RH0OoTN0hOE3Z9zja6zI2TvRRmpvpjXQA6TwnubG73apicnBetPTcl
g6EhWfMZWYaIDl33zbk1Sk412sIxacUMzT5hq9uLEVF2n5Ch50fIybxBMEkn
m6EF0Zc6M8XY3wn5QXmvLw/KMZCTZO89rVAxQ6K22h1FE8VQX4Dao3wBpC8I
S+uxee8UOXmP27y5rTP3PEXNePV7K9YRoH7Q+Ro6j0O+/Yjn3+vhw26bIaf9
9eNKu+mw5LbhzXCDbFxH/aBzQ6QL4JsLgHQByFcN5QKg9g+bR8YIHeR0b+ng
MJuNLGVrp6tpH8HnsHx98ND5O/K7Qzw/qiNuH7VHPoeoPeIiUD+Iu0D+/Hx9
/lHuAOJG0OciDh/pCxDfgtoj3oYv/4/aI24H9cM3FwDxSKiOeCdUR/wSqiPO
ii/HhXg2vnxaR/n38uUJET+J+kH8JPJb5qsX4Mt/dlQd8a6oPeJpUXvEzfK9
HtQPuh6+OQKof8Tho3pH8cwdxWPz1QX8/5X/58vz8/3d/mudRUdx+3z9/Pnq
CP5rP39U76j8Dr7vK75+/qg93/ECjUeoPaqj8Qtx8nx9+/nWUf9hNmqP3Lhx
2f+YUZ3eaG6d3TbVYcKW/57nR9eJ+uGri+wof36+/aB5GpoHou/VUe0Rn883
PwvVP084EK+3TU4O/nWlwS0svZv882asANfRuoAv54/WHYj/R+sstI7ju35E
nL/Dw4yV/bj1YKZCVnP8NZYembs/n6+D18WoPVrnonUx0gUgbh99LmqPdATI
NwDx/JtM7Fo7Leb+3z6JcUPDuPtql8dqeQnWF/D12+8o3360b4P4fFTn6+eA
6ojbR/tCqL1bzq0H97n6z7Oe9Y+tWEr1ej/z4yi8H4X8Mey222WLuPFVrOD9
5NEwltbm1BaefoX33xD/z9cnBO1PIp4f+bEYdn454sMEOR3Kuqcx+BtDlZ/D
zzMLxOSRk9i1jhsXVz6YeFTxI0PP9JrNbncWw/1h32cBnUp0uXlvUcvj7QUM
+Q2zH3yhCefPohxblKu7uFB4cihXN964Xak1kqHOSe6+052wP09e7F7LMm6c
SIlYOH3QBoYmLktpGyMXQp//mDcRmUN7cvNPZr37RU+GIvelN9vVCKHPPzpH
QPw/8vkf3ZCdmvWTJaWkPRe/jGBocO6uQbsmYZ9/5Oev9350D6mMpd2Xvy1O
+iSjgOeHdobfFNBKsxmeFWKWald98xjYLKOD+dXO644KyHmAZsZJIfec3Det
DqySkcXZPdGdtvP3m0J1xPPPHB5q31DGUuvCLL1f8TIqHXmMiRU007OHlQFf
uHHreZOt4S9uvpVXMrdQj5rJtN2my/ISlqZt2hV+5hBXT/lunHe+mdLVbv7t
mc2S8cDCCzsdufH7n0NkN9Vmqu+ssu5OMffePKG8d8MeGeVsuDFw8T7c/r3+
0/Kylyz9HZDw5+0Kbl4YEpTlOgXz/6iOziVRe+TnHzYqdNgtbtxSdiudvL1R
SlmavjOs5NhvDeW2I/4f8fmI869P+bOhPIgl29jWp+FO3Lzhlm1IyK4G2rHz
V/jEvSwVGquWxy2W0pS8n6dyDjWQ2M1Q9OQAS2/XbXPs4SUlpT2WTxJuYs4f
cfvIHw/56aE64vZrz+UPGL+ae8+GNE1VkEko5vJqi3gfzPPvWvjoWKUbS/5b
ogVhhRKaqrm1IVuznj62nL1ou5x7vz9ac3V/uYS2vfHufsC0nvxuhfVtdWaJ
vaa5SPmRhIYe/+ww520d6X3tm2O6gKVdCwbrX4iV0AYT99Su8+qo242Gd0E2
LP2JX1qmH8r10/nygIQ8zDMgbh9x/si/8Zqy/zOxOffe+LV+RvA6Cem8VV17
YHIt5EkWTF/n28iNZykZK0yLf4jJx/5p2nCHasj5I64e8f/n8uubbqhy78nO
p/dcPiOmTV+GLPn0FvMziNtZuv/Nxsv/GIr/sLAwyEFM4vuW4wdmVVB885yj
p7qxxBSJYi22iqkya//iD1aV5NF7TFPlV4aSNTtN7qolpqnDTg+8/LUc8kL9
dZYsuPODIbfaJ98fG4jp+zUlpWVGFXTn4FXD1+8ZanT4cWD6aRG1aN5lTtZg
f37kv4p8+xHnv8UsKj0nh6FPI9PeDlwgou2VH7Mz8j/QBtWmq4HvGBpycoja
1hMiOuXQovXu1Ufoz494fsStIR9+5Lv7rD3T7EMsQ4l/9388dUdIbt0H9twy
/x3t3/T3WNJp7ntN9PEdv09It09pbiiLLYWcP+T2+w8XZUUz1J7/oc3osJAK
Pgb1cH1RSoP3OU2fw80npi7atDz7gJAMjkf1/XGjlKb3CtuccYyhepMP59cv
F9LjQ5UWgwdgvQDyZ5bFuQw24tpfuztjat0aIS0tyTEJnFBKYeZKZkoh3PxJ
Q37kx2QhjTI5WTjM9y3k85G/NGqP+FjEkSJu+fOKaZvvrmUoaWP10u7pAro7
9OAqT3XcHnHyyO8d+aIj7hdxzqgfxLEjbhl97mXBaw8Xc4ZcXPtc/t5TQB+9
nmq9y82HPDnfOup/xeZe5QrE0PHoaeMMlQTU++Ocvc4x+bQy7VGfYSYMaZj0
rvdlmsnN8oxP9Zs8qC9An4s4dtQP4uSnqupMfW7L0ICwRXt1jQS06IGZSl7P
QmqOMxv5ajp3/6e/yO3c1kxyz/CrZWPyaXW71zyzyQxdqmw+lVLKzavuCxet
VsyD14N4/q5S/6pTNgz9m2Wf8G+8gLyK5m+2bSog15hFPtO4frI3Zjx5rSqg
gBsF69WE+bA96h/pTdD3Tdii/zFiCkOeMU+77S5vJr/ZHi31k/Ig54++L+Lt
0f+C7h/Et6Pvi/QFZq3zLb5zz930U5kRR6wFZFqse2H/hULYD9Lj8NUpIP0R
+h2MR1hHXuKe96tJxv4vogTkuH9KDdteTDVHTX685NZ1WTtWzj1+hVvPHH/r
uMEb5wvw1Tug9y2qo36QvgDlvKD2KFcF6SOQ7gDlCJifbWxu3cfQ5937Fb6M
EZLK9zEGV+zx+IVyB1D/M1WNDSZcZKh/cLG8yxUhRQTEbvyq8w7mFKD+0Xht
cT7yis9JhkZl73IJ2ySkJuEn110umP9HOgJUR/0jHQGqP0t/+nxcGkPOVxL8
xT1E1PVF2rODT7j5WIHc4F869zusXWUSO1hEOTZ6dyz+vaddLrbxJncY6nVL
NW6kWEjqD3dE50/B9cnJH7pdesyQn+uF9WnDRfR6zccRwwfj/CbdHv2lO18z
1Nv2QsOxnSLqoa9jmub7EeoIkF5gvG5g5OpX3Dyw3yeFCS4i2vf9oMl5wQeY
L4ByAbwPhE2YVcd9r/mbr7PZIjJvjJtsf7KMvGZWtY4QMBR6++y3m9Ui0r61
Myvsexmct/ervNUv4g83b5whsgiwFtObzbUR52Iq4PwfrRdQXhhf/XKP3baf
/nDrGkONB0/H5IlJZamGdV5UFT1S1zy/YwhLLYe13C69FtOthH8zRydV0bzW
DKOXY1kaOyg89LC6hGZrRJuvSKuGuoCI5LE/p+ixFBhomnT6j5he99sd0uCF
63Pv9m5PnMhSQsD9UuuxEhpSu6nw/CCs70Y6dOT/j/QIaD2L9OyqDn3mr5nH
rdM3VXnfPCuh5/Gnw5tH89cFoPU70gWgfEASX50kW8ZS37vRNVplEtJX01Zs
mor1AmQ6dexLH5YeGLx/e6eblHLSb8VMTsM+Bn+NjnZ6uZ0l56Ta3YpGUpoi
mD9q5Ficn4j2Z7Inbq6QhbJkFtFLobeflI76WTY25zdw9818idthlvzLK7K7
BUupUN+0x1VZAwX7Zfz+fJKl7/sKlt0/L6XWWftXGU1tpJD48j4NUSzdMbw3
v+ialHosuR+i4YTrSBegOWdhjnYcS130Nz5W+SAlZrVuX6/CRrgPhnQEKC+g
fJ6F5dfHLI172Onm9aky+ns6g6zzcS4A0gugnFDE/3uMVFabUMxSgXVjWWSg
jMyzvvcN291M5bc3iOI+sLR49qvGwPMyMrGcsT3sDdYXiH8VV22oY8m7/IXi
nmcyChVOFOeNx34s83xF5rcbWFISZ9i158lIO3f/8vo52P+/0+cVdlpyljob
mz/++0NGP5cMP6X/DO8zI57f7+jFJQkt3HP348uBQd259+v60twbDG6P/GqQ
7w3aVzceP/JGuIKcBswOfNbCzfe91/kefRyJ9QKI5z852sPCVElOqsPZ/CHc
vHjdvSe3xtwR8j5HQOcRyI8I8f+uajV1I/vLaUGt/oNZ3LymzeH7mvO2OL8Y
nbOg+g431ZL6IXIqDhd3S73O0HfGKaXwiIg2K26e/2GknEQzr/m84Mbt9TlC
1d8VuB6w9sautDFyco3eYv+jmlv3tFgtyuyL+X90DoX8/1F7lAuA9ALovAzl
X5uOlhQPmSynik0+Mem/GdIaLlni7IXzBVB79LkovxvVEf+Pzg1Re+Qzhs5J
kY/Z5ZsXaibMltO/I7IRu0xYclE22LKsqwTmEbhYpoc62MppfMoY9iI3Dp9V
8k0/Zs7/PBfV+Z5rI/4ftUfn8ohDQL6CyJ+fr44AcRF8ff4RN4KuE/H8iBtB
7UMNq1cnc3UPvxEucU9ZCmIdei9Yibl91A/yseSrF0D9o/aojvQFiOfhqwtA
eQGIz0ftETeF8gX45gUgXgvVEVeG+ufri8vX15cv38jX/x/pAvjylogjRdfJ
17efL//fUb7WHZUj0FG+3Hz9/zsqFwDpAv5r/p9vP4h758vzo/ao//+v8f98
+faO8vnnmyPwX+c1dFReQEf59vO9n/m+B1D+CN/3El+en2+dr58/X99+vnU0
LvPV3/Hl7TuqPV9dIarz1Rfw1R3w5fzRvItvHfWP9Kod5f+P5sN8OX80f0bX
j9o3Lzbqu3AD97z/3eUg+F/+59zXC2LP4vZovYDWHR2Vj4bWQXzXiWi9idaz
KEcPraMRV4/WxYjPR3W03kftFf2spttx4wcN0lkW5sfS4ZM997w8i/cTUC7h
M6sVr15x45POA+G63QdY+mSv6Vybg9sj3wPE/yOu3qePyq09DnLqbrhaIXM9
S527F9ztfwjz/6g94v/R9Zx1/u2uy41/A81vhIa7slRY97T42EJcR3x+6wiB
VTA37hoeHG56aB5LMz9p9DxoLCF2d2rROW4cvfY4/rrSdO731x5cukZZQg8j
o+J6Wcqpd23tqfQZLOltHxNY3Av7WqB9LaQLQPtsaF8Ocf5oPxD5jaD9SeTb
j3z+kZ8/qqP8WbRfjfxtepi9/Jyhwc3b726ZmHaMIZPpyl2j5uD9c7Q/j+rI
5x/VEf8vHKZa/qKrnLJip7ednsfQgTPpMQWXMM+Pzi+QzxLKZUbnJuh853Pc
X+eFzSx9uWIR/adURrcfjhsmWYHPjxDP7+u3rmv7R+4+rq77deqyjI55MAfz
qpthXkDe8p5fPxayZJuU93QXN2+Tx1l1tdncTBZXdu6e/YGlp8Y/Bw2I4eoh
X7aICzGH77qn7LRdHksWe1Zb9Vkno0Fse+Va+2Z4HofO9d60xWWLslmyWp/V
K32RjHw3zr+wY0AzzBNH54mI848ofnA+4gZLESMdX37/xo33Eh9/L23c/mFy
sPuyRJZ6HVNcc42R0hrHEvdXyk3w/DTqi0m325e4ce7FnS3FhVJa3J743TkF
8/ydHJ45b4pkySf/s+LRi1IK+DzFW3F6IwWERk1ROs6Si9XZIYKjUvpYzExJ
U22kMT/9Tl05ylJu2Cnrq4ek1Nv9XJ5Kl0Za063/mLn7WDreNU25YKmUtvXL
vRwV2UA28k4OwXtYylOsTtwyX0rHTpzbZrmxgVzH553z38nS/GMOoeNJSsbj
LsyJmtNAJZ4XAlT8WTLt0XYhzFBKp7sv6mM5CPP/OrdUWAVufBqqvqpE/kVC
xTtTXON3Y5895Nc37ZRich3Xj8FqZ3ODVgldEt1b2fdgPV0ODDh/mxtXus/9
N/ngUwktmyMMUPxaR/t/Sro9W8Hdh9P77+heK6Glko2DmmzqoQ8h4gcQnzBk
tEetiTNLLwUks3wgIZNtMhJkYz//vXVp9/tbsiTR6Srf7y+h8ZmqyQp+tRQW
Khz324alLbL9wQphEgpcrjjCsrQWchSI60A8yb2fq+51mcLS+64vDp8yklCP
vOXrBs3GHAji8xHf0sex87ICTZZ+mU0yPJwlpsUtC99KN1VRi3LB1d89Wbqc
dsPxaKiY+pMvkxxZSRmuLz9E9Wdp17hvKg2pYiqt0kuR2WA//0HrHlhTZ268
f3n0T5SrmL6+/nq1raKC1vwwyFCSMfSnR7a5NzfOtWx1tH3pXk6rF5VptXHj
ounjj0IrBTGtWvzk+Orj5dB3dG39xFOTGhmy/XNgftEbEd19pbJT+qKMhrR4
/OsqZOhL9qw+B+pF5Gsf7JmoWE7FxdWC8w0MzawM9jApFtGUopNvCx6V0Sbn
UX9Mq7j3uGvP7YuSRSQL7pLcz76M/Br2+vm/YWhsTHpNxR4RGcsXnj+/7yP0
/9+hdsF7SApDId1N2IbOIpIGLxiuFIP9YBH/j/pRrZlddfoRQ92PeOlN0haR
+ez4Rau6f6CgxnjNbXEMDZJnKt9MFdJy3bx9Dj5YF4B4fuSji/yErfTYAVcP
MmSkODpLZbqQJjibW3Q++hby/IjDt0uxPla3kyFLmw+6p7oJKehFxLiw5yWw
jnyVEa84qi7NoyyAoarA2AZVBSF9ilu2LO9uCeRdEYdfMbv672RuXtLpZKRl
aoCAVpj9UDcaWgz9qBF/i3hU1D/i7RH/j/hbxPEif3vEk0868PJZqDNDynMS
NS97C+hRxUXjx5eLeHPvzosSxw+y5p73oubuR/UFNG76rn3h9wog1+05q1+Y
uwFDI3dnWH9Pb6bvOtNIappLlrkuLfNmMFS6w/y2069mMtQc4D5gZj4JRbLl
TUYMGbjFBFrWNpPp+4oTyz3y6MafA3MLRzPkX7Nhc+erzdw8unOu/OIryMmj
/xFx4Og6kb7g2sOPakmG3Hx0+pmMrKxmepZ8r3qtdy7sx33U3bot3Pcqveet
u4ib/2mHrjfXdsyjq/32bo2dyN3PspsrL3LzuUu7wtYmFON+UB310zkizvKc
MXef7zzZri1tplGRymkXnuTB3w3mO9R3vrqIu69sVSO3qH9vplcDBrtED8a/
A+of6UekE2xd/bnfWWa+br+2soCmjEx9c/pGPsW/LjXeP41b/9i+v+Mm4Oav
vYz3aJ3Ng/cJ0n2gfq6M3X1+qylDtW1iJ5OWZhr5QVXZ7U8evE9QTgT6XJT7
gJ5T9Lyj9sv0V1wUWjLU7btHgGyogJ6tbT39ek0BrCM9AuL50XsG/Y/o/Yby
TVB79J5Hn4ve56gfVEd6kDeCnRVx2xlyW7fyuddPAXkfmUT54TgvBuVZIP9/
+5/fcn9vZahQcqviAyughF/pcXOXlkDdHGqPuHrUj1Zup+2rIrhxp9Wyj6KP
kBa9zAx7bIlzB0xfVU65dIr7Hc7+FY0OENJZh/vFrrtLYQ4CX10A0iOg+UxV
vN/II1cYWqW9y2XTIyHZed/TUtvzDuYiIb3AHpoX6JnAkOvFt0lhz4X0uvuU
XPmFd7QzpUVx7D3uvec20lqhlevnfFP12rXv6bF+2vE9yQypD/r3uPCXkASr
L98aFfSeVKLPXA54ytB+yYmtn6aJSLNXYN2lTR+gjgDlOiH+H+lS7xUuXCd7
zdD6luJpQYEi0nYoW+kcgPWzPvlG65dXMBT1ac7SCTdEtGFgwXXVcWVwPo9y
B3SmZ/0484mhuzfUBi7rIaYN2zYozr75v1wAo52lv7j3alZAz93TxfRr7eUG
//UVsI7yAp42DZ37pgdLYZvj/L32iWmoXcBFv6BKurRY1n9JX5Zqwk2Nn1wT
0zGHSZvmq+McNFTvF50ULerD0v565caiBDEF6QdaJXWvgnptlI9m1yt92Tlu
3Vevlxswyphbh2ZXqpnOq4F6gfln+7x7N5oluc+2+ltdJfRuwtj2Z/urufv3
9L2dM1mac//S7oNLJZSwauQAhc819MNtb12KGUts7xWpo1dKqCozdfIIZawL
6ObqWJUwnSV3XZ2mc84SMrsXwnQpqiG1v/ucD5uz1PTp0rZB3hI6snDX8tnj
aiH/r2PfZOtsx9LXkAvRg49JaGS0p0UOUwt1+p1U53bd5MjSP6HXYSZRQht8
IkSWATi/D+kFkJ8A4v+RX4HleqdZaRtZ2lj5KDu3j5Qq31Rl9i3FPgneY8+d
9trOUma8etrlyVKS6HYdHqKH920Wz1hlaXeI+/1jKgr8tnL9TzwhDCluoCfJ
gTfCw1nadvOt6pdAKfn2qV96oamBDg1ktn88w1KQve2nSUlSGtJ3z3lnL5wj
gHIq9wY7J76MZWnvCacrrW+kdNbaX2FUFtYF6DD7zbpeY+nwV9nc4yIpqRnp
2Ie2N5LPxLY1r1NY6lYT/u7GYBmZNW+OUD3QRLeFhf5L77DkMmLMqAUKMirY
dDbuwWysC0D7gXXf/LLKn7KUui94ur6tjIavfRCw9mcTzCdF+5+MtqN12P/O
/3bo3HeKllH7j03r0nPwPirap/0x/bTu6iruPl9h3GyaLKMJB6Y80uTmmwED
Y4LqufqqxOVH+6XIKHWiKEvcC+/rZi9XvXpTwj3vEb/7ThDJqLF+qoJfFNYF
oNxYxPmj/XAd00jTim/c/dP0t+cWdYa+tQY3LOmCc2+Rf07jr7fHzP+w1Cnj
x5JJ3Lphp+5wUcsinCOAcgEQz4/OEVCeL+L/1/ZKqtLoK6cn36TN97n5yw27
5bOOjBXRxe/FSvF95OT89u7PTvsZOtcy/+xwPdz+6sW/e8MGyKn2vOGRfVHc
PPeF7VsLVxF5+A3opThETk+ntUb7X2VIN9jlhvsB/vz/58atiQt15eR+sKjP
xTyG5H7nNIpqRbz9oAoepZ7by7XPu7Um5/J7hrZ7nzPt9VdEYyoPVTjqyym/
YsOOh2UMlQR/FfVTwudTqB/E1SM/K77nYqh/pC/gmwvw4dDw5RKu3ttd71uI
AksJN8fodQ3A7ZHPP6rXGDqVvzaR0xndawcV+7NUEKjrMfI6ziOw+u4SeZDk
pKNtUHBhLEvz1+yymlcvhueeqJ545sXVwdZyupyr5Wltw5L/7uxLNWNwjgDf
8190vozyAtD5ODqvR+fvSC+AOIHt9bs2C5fKyaFGd/LlGJYmznW/0Lsz/1wA
5K+IOAfEYyB/fqQXQJ+LOBPUD19fSsSfoLqHopZLHXc9RWczul3lxluFJofJ
J/biz0V1vjkCiNtHnA9f/0++/qJ863zzAhC3z7d9R/m7dpT/P1/ujq9/L1+e
n68PM1/OE/H2qB++fv7/Vzw/X30BX/6f7/V3FFf/X/fPl9/m256vbzxfncKH
6LMLB5+Tk9TIKnwY9xxHL/i9+K0D5vyRLoAv/99RPD/f35OvbuK/zn3gqyP4
v9KnoPb/tT7ov85bQTkvfP3/O8rnn+84iPz2+fL/6HP5+vmj/vly+8gPv6Ou
k28uQEf5//P1+Ud8PtKZ8s2TCviVlHOCm3+uaZuWOUpBTttdZtV+UsP6AlRH
eoFP/ju/jNsqJ29h5P4iOUtFH0/F/quSkq9TkN1Nrl5t8GjMtc8sORy0uvqm
HrdHel607kDrC748P9/2aL2D1neoznd9ytfnH62vkT8/Wr8jHQFa1yOeny/n
j/pHnDzqB7U3X+e20ZYb525vevb8yj6WNlzyXND7GfZJQL8D4v/Rfgvan0G+
Dah/VEd+EXxzJ9H+Feqn5Xfi73auve/l2vMjJrI0OSjY9Y5cDP0x+OZ7ov1D
VEf5p3w5/8VaOw7/5MabCtn9XyEvGIpxkSgefSui4ZNdV2wYyb03VOWCqS8Z
upnUlvTtA95PRvw/8vlH/D+q39RquSftJ6fEfeuCLh1mqHpEksuRmSIqsUrO
ylSX0wz3t0UxQQy5GiZNnKuNc3vR/v+Mq9NUgrnxRujRb+USbv2wfcT0+F9X
sc8/Xz9/xPNv7HVT34Ibh3T7PIz404ehBz03WaxUEkL/JaQXQPnOyOcf5U2j
OsqztrO9+X00195aIeB29G1unezC3FT+jX2xEM9f7lYtz+XqD3PC5TIfGV0+
n1Q/zRHz/MinC53fXc+26TErnaXRIcU7A8bJyHmZu05uUhNNMG2e9OYu9z4N
k2w60UtGS8s0sl65Y/4/gc63b7/O0uvFt6Jef5ZSwsWL3mf6NlEXn283ByRx
43pzlxN9lGSU1T7optCuiRJXa6+N5Mat9h/dZl3NldKAu5WSg9fxuSeqo/PT
iE1H2xqOc+/Zs0eOjoiQ0rXpUjNdTawL2DzSTXlUGEtCpsg0ebuUrsce/fzt
A/b/X+ohuOvJjWdKplN32NpJad7sorXbVmGe375PSEaMH0utCcaLbHSl1Cnu
Y+vkLg3w/Nphdtzbw1w/dxy156yaIKX+6Uqa/YY2UG7W+r96vtz/Szt7Kg+R
0gbjJRUjpJjzV1t2u83YnSW13WvusEUSOlD2RLBqSD1pdq3x0+bGoWirJrNN
dRK6dj1d+4A99utD5/7KDwKDnFy4+VOyYPDGxxJK7RW65GB5HWnet99lyY1n
33Kv2dUmSWhAJ5c+nhfq6IHLx9QUbvw4dmLdir3HJfRYo92u67dayvqjNP7c
ApY03MSfO8VJSCn9c6blojr61zl5ybnZLPlX1My5sZUbz1bcvLraG/vzI14C
1Zu0VXpOMGKJsSv0emQqoS5PXNKXuNaQ7brCeLE+S/H3X2zw6s7Nk5KWG7ud
xn7+yJcS8SeI23d10nZ37c3S21mPu5dHiKmHvsfhCRmV5FD7VOXLcJZ29Job
JZdy45m3k2+IVjX0+V+Rt/v6k58Mjd2hH/x8qpj6STckVC+ugDwPygXwjAlZ
rCFm6Ln7nZhwiYjCTggU9PTLob8o4pf0nbY29ixnqGj8evHaeBF1c1SpdNAo
gxz+5jbhnsQChrwO1GqVeYvILj5pXpvhR+jDr+fwYmR0HkPRUr/TJStENNXD
5m5AT8z/I3/XzM2r8mNucf1kfNjUu0FISufzdKSa76HPv8bduUdYrh67WWrx
q0RIqeLBqbcrMFe2d7Sj08nz3O984lQmEyOkI0s/f++r+I5eFefIxx1naGaT
Uou7h5BeJ530ydDGfrzI5z/012IFSThDJtsGlKfOE3LPzzqX5R8wz4+4vneG
ZW8n72VI02FCnvkIIXmlDK1bY/gWcoYWtSeG9t3N0A7tJQ8nq3PzCQOnK56i
EujD3Pov3Tx3C0N2ZRsfjWsWkHbzsQP2U3E9sl39Vfg6hq4wk9NGPBPQnVVH
04Y7voFcK+LzUR3x/8jHG3G2zctnJWpx1+O8VODl4iwg+4pstc7dMYffUT75
iH9G3LLy9hKH1zMY6n3wZ8+D3Lyk041Ps13n55PY4Ny5ThO4/7fdd/yhnGYK
sxizS3A6l9Yeep4doMfQHa3IduPYZpp/4pD+Ft9XkBtHegHUD7r+mQ16Qk1j
hpI2lJ9nRc1k03lC0dLbeTRr4353p3EMZd49qLA1tZkaa0ou+wzIhdeD9AXo
+64r3vTn9DCGpjz1vht4sJku/Cnr23b1Jd24XCmu0OXuB8PF+cPPNpOxq/6M
+8avqFeXsa+UJzKknXdta4/8Zrp2MELT81Eu9L1H/SSNM1rebxBDVlsUJ15f
00zvJxeoPYvPgfy/jVPy2jDu+hses30rXjVT3reH43Wv4/8L/Q6J/w9zb/5N
1fv+j2tSkaFBlAYVSSWaVXIh0aiJCpEimSoaNaskmhORCGmeizRLIkMUUoYy
n/nsfVQUpeG7X3/A473WXstzfb6/Xuty7X22c/Z13ff9GJyNbz8bxdC9o/u0
au8JiJGULxrVKYduhVdndBnIvT/1+peFBgro/u+kc7+7ZZPiWXLBnfEM/TrQ
V5ZcKqAiJceLyX3w94153KQ+TZ+hVxaDonucEpD+4Df2TUqvSeXZ7iPySQyd
GV70Iqeey9e2HFN9IBc+H8RHQPmIT4H+L+h3jXgW6PuDcO/o94t4AYi/gHwZ
EK8H8RQQjwDlm07XCfVxYWhfcpGn634h+fvNtx/vV0g1JaKxDSsYmtnP7F9R
mJAu/x5i3hRfSH+0148yd+bWga65YZN3C2n3Pte7qdbYXwDxCBBPAeH8ke8A
8gtA+ba+ssj5Adycs0p58OMqIe07l3yUGYD9ZSqUavYdWc/NVxNSG7p9FFL6
PdPdbn/ewesinDzyI0D998QDzyP+GxjqP9e1Q12FkEx/xQsL1TC/APV9xBNE
PAJ0/ygfzTOI54jqZx3STtWIZCjNytSi3w4RXdnm873lQAmc00y8gzR63OOe
Q0Ch56dWEZWYSw+Ebi3FcYDP5+sjgHgEKB/Nt8jfCs3bV1Li92wVMTTff5P3
pnox7dk06ZidWjkZqr2+oqjifqfHIycYPOfm7X5Cz2M7yiD/F835v/T2ngxs
ZujFtM5DogdLKE2358sXf7AvGPIRQHxk5COA1imIL4DWTYgvkPbG192Zy/eV
2l52kUho77qyXM/enyGPu9N1K7o8mltHm467uFpLSpFpceLdWZgnLvR8MnO+
CUubmKT+v/W49WzzHuOB37C/gOrenzc3jmTJw/l2r0xVKVXPqwxMPP8Z8tkR
/72bp/zg9tksCcddM6wKl9KBp75jBJ+qefsFXB16TStiBUuntPZkdymR0oem
dd8vGNXC9T7SAUBxtP8gy2Bfbl3D3eeE+KeJTVKqKs5U6rGvlhZO6mqYtpYl
fZsopcG/pbT1fu9tw6LxfgjiBSC/AEu7og9ng1iynOba9+s0Ga1NPz9Nf3od
PVCZa3IxhCWmZvGeAB8ZzbESDtuVgvkC294c3q96jKX1D+cWjA2X0duAQ0Za
yvXUreXLuyXRLH07vSG6x10ZJbw0STLww/taCP+P9t9QPFFX56RLCkuJj+0l
Lf3kNOaou/jyngbqcmrs99gHLE3PszXeOlROuf73XNMjsS/ALJOtSXvTWRon
WTOsp42ciuYo+xgyDVC3BPEFYnUHWJsUszQ5br/5rcNc/M1CUVEy5gUgvwCU
j/D/iEfQuU/DA7MGlsaUxXl9eCvn5pyVffpx67ngjPzW7FqW5IFVA6Oy5VTZ
sb6l23Qh6ZxeldHUyNIPneAdX/7K6a3+watTSrD+DML5I77A6GUfdVLbWCp7
09diOTenj943c+yTmVgnB+nqoLhdgPzb3n8sxec3nr/Lze+9lDe5qvjhOPIF
WJ4+Tzynu4JurWRf3nNjaOVV73dz3nB9eF9qkoemgh6/fJi6fztDnXr9HaLa
Uwz5BQt8bq6hngrK6X1D/+Uuhor3to3a2Q+fayAdJHTOguJ8dZwGpXiYqBgq
aJtRyrd+7xg6bh9pdLNRDPH/fM+VhjtHXmscpaB/TWNDYuu4OWXwidUFgzHe
HuH5kY8AwtW3hl8cYjZSQQ0L5l4c+Ilbz9lE2jPq+LrofA3pdIU9UNkQzF3X
e/SGDa1c/xdGmr/+vQnj/9H5IDpPtH7Xb1ZHMwWtmiIdNUWDJZumhogtZzD+
H/mS843rFUaHpFgr6IhN9s7EySyVOO3wO/ZPQosH7jQvtFJQwFuR/VRuLjge
VdE57YcE4v+Rbhs6L17t99k0Zq6C9nkIAqc5sVQ5+d3WH0ul9GJKtu43rs6Z
q64GUxawNN/OIJU1x+fmObXfo8rmK2jQps9pj1dx7y0dPVZtHeYL8D3HRzqB
fHEORZEZT065K8h0ruDobq6/mTeq5QwywDgKxC9AeowIv4Hw9qgOwvPzxfmj
+nx5AQhXs8yN+fSTux+bt+Zb9R+z9Lnn0l/rF/L3BUD4HMRH8L45vyhrvYIc
PKaeNahmySh1rv+du1j/E+GFEF8A4ZoQHgnhr1AdhMviq7+KcGgIV9Ze+DeE
Z0M4Q4T3QzhGhBtEOEl03fbC/6M4wpGuW3u5vzN33ZvhLi3WkxW0qzzk+44Y
HOeLz+eLa0V10P0g3C9ffC/6XKg+33x0XYRP5ov//6/x2Hx13durPqqzt0/A
QPcYrl9sXqfnxr0PLmZuX5g0G+P82wv/zxfn//9Kb7+99P/b6//+/zf8P/p9
8Y23F54fvd/48rZQHPEFUH9B+Xxx+6g+8gXgW58vfh7l88Xno3y++H++ev6o
Pppz0LzEtw7S4Ud10HVRHb7+U3znWDSXonzEny0/ts940UYFOUcm9DouZ6nN
+0zUiff8fbvQusP4wZTz2b4KEqnHTlB9x5Ldla9nvcJxPlp3oPULWgchHzfk
14byURyt77QyrphoreA+152BweHRLJWO79DY5acU1kF+AQjnzzcfxRHefuPj
6QYejlw/aK2LNN/DkmFllmTSQymZZRo1eSzi3m8XrUyHbmBpZqFvX8UJXAfl
ozjS80f7GHx9ElE+0mdA+Wg/x00uUZrE3f/D3df2DPLgfhdlvl9vBWCc/93W
P8Vt87j5eYjUdqcbS8nXhzbEe0qhv6Rz1o20+1ydnzFrap/YspTqVTr943Bc
H/ECYjr5e8y1UNC2l/4RP4ezZDJ5nNn0Uoz/RzobFguG6yROVVD0kttmA/px
35PTe9WM7+L9SaRDgvY50X4mwv/v7WA55/UQru86rD074SlDA9LtGflTvK/L
d99YOb04w0mH+37mTbKIiWZo4KfkPXNX4n1shNtHddA+PNLnQfv8CP+PdIQS
Vxyrc2lmSSWu3CNag6FAu8JP4X+EZFIo3XXtD0tXpHeq08cxNHWa5qxfy0Vk
WDpCRcb1iV2JzctvN8op6OWh7eHXsc4S0u3vs9rmeieWJfKPDf/YJKdHao6h
Tg+wvhPyj0bnRMiHWrBNr/AC14c0biXpvQ+R04fhm01jIgXk/cbssFYJS4t7
rfLpfVxOXie+zrt6U0CN1qX3k/NYyuq7223kejmt735TdsUJxx9pXv+rmsmS
Wb83cdsXyenCv4URXTX46/mnHvvdaHWfpWr26sN3WnL6SqcrP27CvIARp1Me
Sa+z1Cvdt0r9l4wmKesevDwK8wKQnhjyK9c8P2TOlDiWdrgpRhzLlNHriJGV
M8/hONLtH5eYrBZ2iqUFS3pVGMTKaMLoyA5jxmGcf+vVE5/CjnHzzd/AzapH
ZLR48FQToUo9DV1s3e/5Ie77k94nTX/L/3yGzp9gi+vI/7btRdNQlvq+Gx87
Z4OMYoUvK1Iz68j9VMfXjlz/eC7S9fZwlNFq59/hDnvroB898p1H59Gz4gKW
XQpgafihhJS6gTL6JlKtaVLU0qitL0s6r+TmgB3T1W0/SclrhbxnihU+70bn
7EivL6bUbkjOYpb2Bwdf6HxLSlrJX5SzI2oo++Lka3scWIrTX7t/X4qU7J1F
Yw6m1lCffSaeDlxfma770ikrWUpM8ffCi6troD4/ip9fZWPbyZylZhP2+t+l
Uno/pv936/dV1Hn82w3hXH8aHfpq0qs9Ulp8TEU27AKuM2/xmpg0rj9558WP
9hkkpfs/O4b+EWPcPsL/x4Q2eHUw4ObLS2kDvjdJSOfGY/XOVp+hL4B8Uub3
iwO5916xwaSs9xK6cLbl6NrMT9S3yqWksxo3x++vidI4IqFL7slPAy9Wks6w
7mpDu7J0clja7MWBEiqIfmM6kSoh/h/p+SNdzdbKYkeHX1y/iTVe5zBFQocF
krm/V1fQjd+/tnb7wpDKEusN83tIaMe5YcYN98rp0rovM5wYhrLz41JNf4tp
mbm6TsjGcu739uaQkpgh9T5u6u8EYjrf8/7rY33Lqf/NlCyxnCHvIX5ulr/E
3HNY9qXBt5yGZXnfWVHK0KEr2cZzT4tJ8LUl6+sHrF+auuxWtcErhnZM3JnQ
aRbXR9MN532+9YHG+o0oDM7g+t+D7IcbzcV0wfj2bbfgD6S6SLrGJZuhX3aP
X9xcJKZvpYt9P73/APH86Rt7HdLg+neh0tuXl/TF9PnIsbmZQz9AfH5G2zOL
Dwnc3PB3/8fTt0Tk3L2faqD9e6qd0fz9Ate/lcJUU04JRXTmWVvjtZGltH/9
32O3oxgyGusbYLJPRDdP6/iXJZSQ3pAPPVwTGSp5/u+J8I6INtfXCE8uwzh/
pMeLdHERnh/h5YokRtF9QxluvnPq89dcRBa7WnySTmPc4Ile6grXjQwt/xV4
5YVISInV3Uf5W/LXPUZ6y0jPGeFaly5bxh5fys0TPatWDFsnpPIBncumZGGc
P9KHR3hXl4Z7q/PmcPOfw+Gsq1OEtPHnxRt2Jm9IeFFRN3UuQ5/+PO1/dpqQ
Ttj1bjtk8QbmI/yzsumwvvesGQptGLrcuq+QUqcmOBXp5ENcN8JjIx112Sbb
0oEjGTKPt2vIuy6gj3d3ePq/wbhuhKNGeGOEt+eLM0c4cHQ/fr0HmKXoMvTU
nTzS/QQk8xvxd8+nLIhLR/kIH/5lpn3IFh2G3u978/eUq4Dy2/yGdfDPgnHF
v8TZywcxNK+2ec6CbQLadUx3yo5J2XR9xthQCTcHt+2ZMczmCPd/P77o3pb3
2bAOeg6axw9Om8Hd52hVh08nogRkvXosu1H/NTdfHRrWMpihF+/G7F6zR0Ch
2duHT1mP66Png57znXdH2oZqM6Sa+eVw3jIBKfl9O3jAIgvGNyRsvcVy831+
MpM/w0xAIbPySo7avoL8BXSfK+93d7xpxFBtk9axiqsCerK6h9boZ6/h/xF9
z9HnQrwMxDdBOH/EU0D8AnQ/zNYfpyK498PGepq0SiGg/RGdnwyoyYV8GcRH
QDwCvr4GKB/xCPj6IPDlTyGcP+JnoXx0XYTbR/1o1t3od76+XB/pVFXS9kpI
zpeiO7lveAf7GuKptcz02inw477/QTbrNuQLKWqS/9fBF95R02NV5evbuPfA
xOguMm6d3HpzjXr4uSI6ufzpiJ3+3Hv43CyXjoVC2jfK03Jl2jvos4P4AogP
iOoXJhScD9nFUGnOYTX93iKyc1DJ79JYREcL3FMsg7j/1/JzTbuURLTpSt2D
q5dwHF0XzSdojtLdt2TazDPcHOuw3i3zgIiMj0f2brlWQtM1zIxN4xnqu7dQ
0fGCiE4GJaxr0nsP5yXku4T4odV/bJ8evM9QkGjCP/t/Itpw8P0O0YlSmpZ3
+FuvZIZOVP2YmvFURL5W21pNQt9DnP+mOocpY1O57+GisO1xymL68Gf/yoSb
pdAXAPlPoXzEk0XzNuILeB8IM7Wq4eY3+w1X2UwxWdYnjZ93qoyu/Zzz+HQt
931QmzMgLVdMF6+7dVS9WgZ5ATpeyofzvzJUvzfy+p/eEhpaPWanXlE55Bes
9Hs/s+AH93vM6VNRb8Stj7p0WGkxvIJebdiR0f0fQzH37avk8yW08VHuoZ8p
FXQ2r7bhmgZLZztE7U48I6H1Xwc4NRbjddOSHOO8HT1YmlXZ3JgSJqGDmYb7
R53D+Wgdh64rvr422NeIpd/Hgt5adJWSw6grF2qPfqYHB58bTB/BksAu4JtO
Rym5TrqzJCnoM2/8/4W6yVvXTGEpXWvEed35UurRWP/vfUIV9BHo2nR+stkk
lhy0O9wwJymdqg4/1M+nCvIFul6re79nFkt/kleUGYVKaXOHRO2LuXh9jfj+
yAcQ7VeYxNpY6Dmw1Kl/7JMB97n7+bRw+MxbNdB/EPkIoH0P5J+4vGpy0jl/
lm6q94lIUJdR3AH1uzNycBz5ApT1KPz2bTtLL0u3juluJaNHlfZzPefU0cKo
sfme+1laUOQ85Zu7jO65R97yjK+j4dv3elie4J7zheUOYadk9O3XhBnZuv+H
fsXO4clpcSwpLvUp9sqS0WyrqhqtxHoKGNt8/1cUSwG/HPc2X5fRnEt7Twld
6ykuxnffqWSWbI+P7mRfLaM9BRdMtjbU0x2VBXXbLrAUkhlaYlApI4vgD0Mv
l9fD/T03ldInofdYShtdZN+jt5x+39csuezfQL0eOSbUP2TpxHal+71HyUnl
vOYAwxsN9HSCsa8hF/d6ZDh74Qg59el5vHdLcgPU+Ud8AbSfifZRke8qinc1
8xriUM7Siq0/e928JKf6XXFR3bj5DuH5URzp/A82bj3RWcxS84ctOcZVclr8
5ailzw4hxTxYsXZrI0sHip1K+v6R0/ytJRd8CrFeDeIFoP12vr66qA7iFyCf
X6T/w9dH+Fejx+8vqgqK6b9ZPdWbu8+YXhFLhJgvgHSQkF8AOn9B5yy3bEza
1g1QkJfXrQEdrzAkirRR8TiE/ZqR7hOKP5Cv3LJkiIIUpqNv73/M9VsvmnHg
IfYRQOdTKI58BE4uSLI4NYr7XFLPZxO5fu7jbuM2egD/czTELwh6PGXTickK
+qV12/KQGksTzpVKe0Tw1/9HcVQf8QVQPorz5Reg802E/0c4f3TeiuLIn52v
XwBfnTrka4/wAAi3z9cvANVBcYSjWPjw6ao+7gp61ildkHyZpceWLi/t9fjz
BZD+f3vhPRAvAF0X4VhQHaR7iepEOCqp//RW0L2hVZUWudwcOuhuwcNtMjJQ
765fu0ZBbja6yYefsTTk4w93Wyfueb6dtc1uvYJqdft8nfuZpctdznrV3MB1
EG5HEr7YyHqDgnKvu1v9q2G5dfTfwL0PMM4f4YsQzh/hly4kr+qYtVFBLx9W
/iGWJdWXlyxay7D+P8JHIV1WVAflozhf3VqE20d1EG4f5SP8IcLpIXwjui5f
vWWUzxcvylc/v73y26sOX1wuX54C3/oIh8w3H113i3pZJHH3P8GhMuzVbO79
fW3vmHO5/HHUfOvwxXX/1zj5j4svdO4bq6DirIiKUu73dP7mKs9AZ6z/Xxlt
sNQ6XkHjon08S7jrBN+1D0/azh//z/fz8tXtby9/hPbiHfy/4jX8v/LR4Mvf
aS+/Er75qC+g9wxffhnqX3z9AvjyAlB/5BtHffmC0Y5lLlx8+imNnB7/48f3
k14XzuaPw+ebzxfPj+YZvrr9KM53HuPLL+Dr98QX/89X5x/FET4fzdVoPke+
AGjOR35hKM7Xpwytd/iu11A+Xz47iiN8/ruKtG7R3PrU7lm0ef5FlsZFXH26
Rxfn57InLG9y8avBa9p+R7HUd1Dv43+b8bo7Z1zo8XvOCsr4qnNjdgRLGi9v
7XeTt5/+P9pPQHh+lI/0B/ji9tF1HyWMmVfHxWPka8vbAljK2zlwQHok1s9H
eH7ER0A6D0iHAeH2kT4/2i9C+0thXc+tdbZSkMqNGx5h41gKnp7vMv+bhO7I
PQwNuX55sLd7R7ORLCldMrG+9RnrYKD9tCs2429ZTVXQn1l1AQ+1Wap8P6H7
sZv8/UCRDgmqw9dfFe0bo33XDSnVjm3cenjmC5+t489w9XWddtxwEdNaN4vS
xsEKWrnJsMI6lSGbJvnHT9ewjy3a90Z+u4gXgPbVES8A7ecjXwCUbzj8cces
Vu73MHjsfAs9hvr4amlUjhBRt+iTWR2bWArr+GLuXhVuvh81sGD2F3yegvD8
KI54AQjnj/D86NwH6fzz9QVAOP+Boa885mZx+SNe1bVwc5JZbVK3wQYCKkso
MS/MYentxOnnzdbK6YzF7A/RdgLK+uQq6PGMJcX+y5VFU+U0rT5snnYp1vMv
utwzXy2N+/0w+3RG6MupPCtD2fBsA+QFoPNBpCcW+XVK15vnufng1a3Awjcy
Wt525YdjSj2MWys6d1xyjqWVEo3fw1/IaN/b8E3rI+rpw2U1nakxLPVQsc/a
mCKjuoNFXf9swrwApM+Pzkm9zcZbTgvh3u/3Yn82rJVR+KiWzM13sM7/clnx
3IAdLE0aEP+x3lpGFN5h0YQFddBHfkFY9OCTXB/Kzixuvj1axr23knps1qoj
86yhOe+8uXlIY9pYOyUZpf6tPdCUhH3taeqkUdlcf0ozLi2+1VVGWY9uxI5/
UAvPx5EO3mSrLY+6OHHzikBnXnyWlDrRsIJM5VoaMMK9eoojd59CktukSWnK
ZjkJM2ugvp/2pfvvNnB9wvfJQOVzO6RU0ryh6MDRaojPR7r9v4/Ef0+2Yuny
U5tL1v5SUpX3CWqwqqbDNcNmV5lxz+dMWkThHK7PbehkEH2milqcg2tSLFhi
1VemjlglpU/PUscP61YNcQ4IR4Fw+0jXMbbgZNKgwdz33PZY0eRKCVF93YGc
TziO6iAdSxR3NRiueuc3Q2uHWxgkzpDQnrfl0h1HKqjZflttP2Wufy8L7vLO
X0LTt8as2mJcCXH+Q/f5jUuVMjRxrrgg4YuYjt+I3KE8E+twIr1QhPO5E+bI
WAsY6nem8WNJOdefum/W9hWXkXL28S96XF+Ude6x3PCgmBK8OgY7nP8I9VSR
3ilffBTSfUV6/ggPhngBqA7SoUU6t0h3d9a62MWZexl6dvlv4MIhIlp21Pth
1vBiiMdDeH6E60Px94Gl9p99GfK9qW7EcC+DbU1dliTuwfhGhPNHOsmo/qfw
8CmLljB0aJxP6w83Id26aff7qUMBxO3zxfMjXgDiESA9aoQ7nZC3sS15AUMn
RLsL6u2F1HWWYqjVxzckkZ0bsHwmQ54JEW8/DeHmjwceQvXN+dTpo/3etHEM
bdT1vrOqSECblZwShjXl8NbJ92jzmm8xnqHzlYLTKSUCSr0vcvDogvXVEV4a
4fMRbhzlIzw8wlfPSDE5EzCcm4MXrXj4IFZApvOGHPk67zWpzypXGj6KoUs+
uw3n3xFQc1NtR0bxmu5pTZlk2ZOhCI8cix4W3HOosA5Q2fyKvs36ayXjnk+3
nFeLjJIE5Fv1Peje3td0d2N9zNg+DL3r9VkgmyOg0Rf6t9lWvKL7j068t1dn
yDH1fozxWAGt1/QTFqq/Ijs6rHqjPzfXRnYfPG2tgPJHZK789zCL1jnlbSzS
Ysi6Y1/tDosFNKkySNKlZxa19lf+ZtWXe/437NZ9XSKgxSPEk231smhVa9qJ
vGEMeUcxlgNOCEi5eMW/+1+z4f0g/HygcJhEhZuPF818tSd0kIBK0vo9770r
k1JcRAGuqgz173L+m72+gGLtTjufupZJm0YVDx3RmaFy0dlxeZ0FNMjA90rs
vZcwn2/825G29IheDDkPu3C/dIaA+vo+UwtLegX/Lwjnjz4XqoN4EIgvgL6f
iL8AeSKgDoojXgzyj0C/a/QeQPwgxANyGX6nJnAiQyV3vQ0cPnPfh1A/y0GL
ciEfAf1O0f0g/D96D6/c0KO8E3efx6Mnjx6jLCT1jzODHWPz4Pvzn6uul5MD
Q1/+njff4SGkN423YqcFFUC/hvjf+WEjZ3P/3zULIyLGCWnFS9v0sBbM50L8
MlQf9SlUp2LG57/jnRhSOhVhkxokpJUWLT0nDi6kiVVnl+1bw9AgtdUvg2//
T19Y8M3r9VvIv0P9FPnjIP4g4iMMr3ngXhbE0KedCXUanUTUmOTqmnunCN7P
0CUu8rgQhgrMvm0/PElEF8arbbLaUUzFowz7vODus0HFbMu1GiFFZjqnHtXH
vkKWMfWC71z8y679nb6OFJHaj5HGF+ZhniP6XPl9h4rToxlqy/vQOvGwiPI/
7lFZ9qqEDsXfSWzh5qI/WR3HfbQUUdTAP5oZF4ppN83fueYiQ8vii2+HvRTR
2+4TchRx76lKOnjl1Tjud/Riocq9BBFtTSiPeK/9Hvo0IR4o4gX0HPZVKyWF
m9NGT/+0ubOYvHa8yTO4iHkHyF9gS77C+N8j7nOtXT0lQVdMWbMMb1n/K6Xu
quajLN4wtOlyvaqvn5jexI/8rj3lI613PFkbU8jd/7imVw+2iOnJof6nz6z6
CH0EEG/XN2+in1sFQ5GNM1eYXhOTf7/8qxqjy2iQmfrUobUMBXnqvM5+LaYz
B65U+iaWUbLhjO7m3xiyMHqtpNCSkGkX0YWMMryOQOudKwGJHd62MfRLI6pr
LklohPF76xW7MK8Z8QgQbzpW4/ignO4sDU72G9uwS0InR8x8e9+/kpb/2Ny6
RpWlyIhLHj8PSCjWptkmIqySFu3re+Mft+6b6jpJoVHN5R8QjxTJ8HpQQ9Vh
6K1BLG2Md9lhVy6h0U9HrjAs/QR5AZHTQ9dv0GUpPF2spZsvoQEHCtZ7x32i
Dp6RncPHsaRxwuXLYBMprdu7eeMToyo6eW/UzwmGLO3cOfV21B8Jve2zK6TO
6zPkvyN+vVPaj4s2dtw62i4uIXSflMyuaLQduFtNt+9cmvqWW+93zpYV/tvJ
XXdTl4pXp6tJ0u9x1HNrlutjsg++AVIKPXDn1IFl1dSj8q90/VyWHiy0zp1x
SkoJJkorPDvWkGFT76ypC1jasUDXKC5BSv5TXFI7z6+BfoLIrxDh/5FfAPJJ
RPskUevDbNUDWSp4sMxs/WAZpfz+SW3faqFvI/ILQL4AfPUlDvVjtn48w9Ke
ebMbx92W0YDeu885etWT9+FXZlqnWJKYlLGbYmSkXxqyPNsY4/+Rz6Yes9+i
82WWDjfJ5x4Xy0hzot680DYc5+sHinxIy+db2zQ9YWn0Q6XrVyfJ6W/UU7LL
a6Aa204P7xewtFTpmcnj7XJ6pmGj/ohbT9R2UPO5VciSxYluwf675ZTlf63f
8n0CctfvpmnKxfPt6ssidsrJMv1H77BdAvqyYL1rUBlL9vrKyesuyKmnRsKR
mDrsF4D0YdC+LvKTffKwemS2gKv/evf+O6X/u3/z/EWeQvIV+teks9zvxXjT
t7M/5HQztux4+DPsF4D4Asgn9+51xYfhf1nSHfsxNIab19KlmfPzXTHOH8UR
zh/t/yMdIaQXtHLN7lWm6gqaMNJ/yThufjmw3aObX5sI6v+j+LymmA5zNBTU
8r1niPMWbr2bbao1TRmfjyCcv+UIoe5sLQVZH51k2+ko1w8bWp1HWYlp1jut
M2P6Kyh/6YOyA+cZWpjadHpuII4jnP82Z42i2gEKKgyXdE29ytAPZknKmyNi
6n90uDCUy39ks8Eh7T7X/6v+bCm9hPWjkF8AOv9C51MI58/3XAxdd9LV7/FP
JipII9zkyjllljpkhpT2CMZ1TiSNnexnpqCu3kl3szVZ6ti9pGlXLH+/b3Q+
iPT/0fkjwvmjODontf2xNOIgKUhvkHF+3CjuPeS5w3Z+LeYLJDRGjJpkrSDt
P+ffv57I0oIbOWue/+LPF7gzvXlwh3kKGhER9yOH65Pn5j8v++OMz6ORLwA6
Z++y0XbanMUK4h6AaxjXDw+fUt2dHYPxAOunzPmutFxBub2uJA0OY0l1h7uH
okhKO9zXJ8xyVlC/V+7Dn5/kns+NF0OWiTGPAOHzUT7CYyB8BaqP+AIIBzJw
bfm1X1z+x+1xPVWus/Sr82/D4Ub88fy5pDcl1FtBc/8lNR59zdK914nDFmzC
fgQon68vQI2hzp9VPtz3ZFHUyjd5LO2dcN74xU6M80fXRXHEC0B+ASgf4X8Q
nh/hkVB+e+mj8sVrId1XhBMLTqqx2LJbQUxm2vwrXB+LMzTX1rTC+HyEr+Pr
O8BXBxjhGFEdhNtE+f81PhPhQvni9tsL599ePgL/dX1Uhy+uGNX/r30B/l/h
sVGcL+6dr/4/4gXwxf/z1dtvL31+vs/tv77uf/194xvn+7tA+Xx9Q/i+H/i+
D9H7mW8c8b/41kF9EPU1lI9w+6gPonzEL/h/hefnWwfh6vnOM2heQnNOe+n2
o/kN5SPfKL56/iiO9Pn56vnzxf8jfi7S8+fLI0a8ZqTnj+JoPYjWlYgnjtaP
aB2K8PyIR4Dw/Aj/b+njvG421w9urs94eWEfS/7n1yxQz8DrbpSP4sjXD+Hw
M2xXvn7N1dFLE/nsOsBS4zwdx+osvM+AcP5IrwD5CCDcPrpPVB/xBVB9FEe4
fRRHfAG0X4T4AkjPH8URnh/tX6H9OrSfhvYn0X4dyue7z4n2S5FOC999YKRX
g/D/CM+P9r1HjF9yK0aZm+dHPzm1z4GhtA3d7ubfxbwAvjh/TYuXFpIWlnoW
Tq/6N4Ah29/aXXz1/o9zBKBfhM41TqiPZk/KWPql/MnyjExO+pfKfGbHCynT
TePSdSlLtSd/9zYVy6m+dlKnjZE4f36A2PJmHUvKkqdz2nLlNChnv1vtTCE5
RavKm7h+szRmy7uYYjm5tdYNmL0C+wIgXkCLtLNx+FuW5tW1NV4PllNk5eVh
ueH4HArpXy3bXRY1h+tb1rs9bHv5yKk/21a5dp4AnoshXSzk321W1+dWaio3
HyzxVtIcLKcDVzVbREcaaPXhHJnkNkt7e6laG3Xn5vveW5Y1Lm6gh/f2urhe
YanHsS6elxkZeS4qcnndDfuDB5XrG9fGstSaVaq5hevfgVt35Hc5Xk9XHtxe
6X+dpfNbbSZObJXR/WXeez8Ob4D+5hbre5Z84frfmY4fuqnkcdddb6AwuFlP
Cc9Y5mYMS5uMw+/oP5DR16qau2uC6inYOPu2PIKlak3t22sSZPT7vHjdB6qn
tbuNjlty/cNtqP01U0+uH7899bD0Ej5X3as3qrM2158cOh33GeonI+ezzQWC
h/+HntuMpOLDW1i6tWjQzNWmMur7SFmnz2CM80e6/eicGuH8ka4dyke6/W/n
eg/zdGLJoFHYu+Nrrs7fdUWrVXC+zv15O2yWcO/rnMtzqm9LSVtpaa81cTVU
uzFMt3w69/yf+dnIXKU0pe7x4BktVaSxsJe9J9eHQtd/8r7O9emXyVHhghE1
kBeg9PyJaqQNS67eI8+s2CalSf22PEveWU1dly36dHEaSy4Geg1nHaVkcTeE
6VhQRQum+QTUG7CU8nTl1MIWCfnOe/Fg6MLPdPfn6rsdJ7BU2vnV4dMTpaSS
6+bTf0YV1PlfrL9ulvpAbr65NWTW2GIJDU/YKbR7hHH7CO+BcB3nl8v7OvVm
qSp8qtnzyxI6tnDcevuenyDOxOnsm6jN3Vha1nDyef9tEhrlHvavybES4mdQ
PKetdKJNE0NXvrfZBPaX0Ivh/TYGS8spz2p/wCqWIePoktYUJQnVulqJZ4SU
k1JTqGVePUOOemHmK0vENOpluJ7K2zIadVZvoFEJQ0uKreKuh4tpTNjEBX3u
Yr1QpC+6KcSqqS6doa2vjxxcMVFM8T3/Td7r+YEMF77Sj87l+oRsY1TRSjFN
cp91J0j1I6XFO/eb8ZyhDmWLltiOEVPE9wUvE2Z9gDgo46FvShVp3Od69+Nu
TC8x3ejyUv3Vp1Ko/z/lQNXD71cZ6maud2j3BxFZqyw44C9/D/VmXx/OCQxJ
ZogJHXHq7nMR7fYeo1d0DOv25/beaDQnjKGskKpL521F1Cx8XLPncTHEoU3r
Ebbh6TGGaqd8OOfnJqInhyqtdbVLYPzYhocLF3D9/vS10Pnnm4Sk8mpLgMqm
IhJ2+DB74EHuc9neqHhqxvXpXdvX1u0vprInY+3Wb2Zo+Okqk9eNQkoZEpAn
9yiiD5tDeizawVDiV+VdB7qLKEJm5zAirwjiEhH+f575N5tLbgwNtD08dd9J
IX3fZ1a+rrKQoke+Ki9xZmhLcMHW/L1C2rLV8V/TUqzPjPgIptN1Qn1cGNqX
XOTpul9I/n7z7cf7FUJ8KdKRRvrP4w5kZ4Q6cs9t5hWdRG8hPa6IN3uSWEBO
tR0uOUxjaLZGRGDPHwJ6ra27NFo3D+rhI1y9xPjsWSVThlLbAkwOZQkozHrk
DmFUDsTnI1wxGX7QmzSOoYnqdxaYvhVQ5IbgtIa6HN468Aj/jPDJCCeP6v/Q
XjqhUJkhH68F/Z01BXTf1rU+qkcmxMOn/jVX9+/GPU/H8HkB2txz3vP0nYMN
xoEjnDyKzz442Ta3D0OVE2tLds/nnmd0rzmh7Cv6Ubr8oT43v+qoBD6+vU5A
mk/OzH8hy6K+7sfksb0Zymws+7FsloBG3hp6s2v2K0qzkc0K78jQmpaVSil/
GqgPq/rk0/aX8P5RHPELHootRdH/5DRy1lzn0i8NZKk/wSShz0tqde20QabE
0Jeuw9/G/Wigv6m3CgZYYzw/wtUjXsCjw9EHLv+WExMzKfV7AzcXuqy4uPpO
BsxHzwHdP/o+OLRk5ExWY0gt5Pscn9ECijkce8temkkPkk7f2NGFoaTLmy+f
UhGQ5EGDjU4NroO+n4hn0Vx89eedHgzVZwV5aY8UkGd5j1b1skzo14C+V4gv
gH5H6PeC+AIoH/EF0HsAvZfQ50W+GMg3BPEF0HsS8aGmOBYGVM9gKMFo1ARv
XSHd1D/RYm+VT3FOm+W68xia1WeNWSAJyfzwoNnZK7APS4eLuYlb7RkKStzy
5dlsIem4/Q3JvPUG4vkRLwDFneI7j7i5kKHW+ymaXkuEZHDE4WXGTxxH/DLk
L4Dw9ohHgHx5kL8A8jtAfgELDy6YPtmbe86jnaxcngipsbiXzqVh7+Acgvh9
CP/PijstXRzOzW+LesuGzBVRSFf2tsWbYojzR/moPuIRID7mnvpknc1J3PNX
POt2PVVEbga5+xb6voc+BXsP/nqw/zxDNRZXV7+5ws17livM709+T5lWvtu/
nWVoTKLT4Y+nRRRsaRU8QVpC45tLQmwvcX0/ZUeBe7aIBt+Ysl7t5nt61NDV
wf0hQ2FBI7qG9xHT49FBkzwaSunzw7PB3o8Y+mrjNrdHPzHNsr/RZdh3PMci
/mxlIDNzLjeH+yYfis4bJ6ah2gdOrnT+AHm4yG8Lzf/r7k+ZcbiIm1fruvpG
7heTkX9o+YTIj5AX7NkSfd6zipsDRdeO5z0RU8ZOn1F2gWWkn6OzrriBoefM
8+D6j2J6Uv+sMa+mjAZ913y+/Ts3x3abuqa/voQsp9uc3KtRAX3K9Kalt5xp
ZOjONc1+rioS8t/s32XG9XJKqot6O6iVoYeHGufdMJGQytvnxn/MK7j118Tt
Jb+491V6kOquaRL6tTaxbotfBT2P36h5X5OlDm/zXw47J6HWXgtH3GmoJEe1
QL2pfVialdjgGHVdQtVfJ2ut0/tE7K4NppnaLJ3a+Fuq/ERCeUWDO45yxX4B
aB2KfAQQ/h/x3BH+H+H29eY1zHacw1JTSFy07jEp6Uevsc5iqinI7KDZWGJp
1dKDKzp6SKm+X3961RPz/ZE+APIFQHyBwec3WZssYymqU8WRG8+ltFQSvG6N
tIZMmNJJv9xZuhTz8fbNeikF9U0b0eSAfQSQrgLSNxix2GKt1IelK59qV23o
LKPmObdPvrpZS7IM9uXWNSyFToh/mtgkpariTKUe+2rJ0q7ow9kgliynufb9
Ok1Ga9PPT9OfXkcS5zHi5wdYKvbZvEjFS0bKu22eX7yOeQFoPwrpUSD/SuQj
UDXfImJwPEuRpQWOTdky6rbsjeXAi9gX4GRh2rmT11g6qb8o+0ezjARS3y1e
g7C/J9IP2Vg+oiblEVfnSrc1I8fIyfOBb55JSgOVGr0oL8vmvv/aF/8Ur5RT
WMie9GUTBDCO9FI+FzUufp7P/V/qh55YvFFOtx23t2zzxH6syBcA7fdeloYr
x1SxtGfuTP9Tj+W0WK2+JHegkFs3KhWMELEkPrB/WWOFnEL2n5j0M1BIXQ//
6DdGyN1/88Su5h/ltMNg5Cgnb+wLgPD8SN8G6ecM6L5FX/qVpZxJ/XSXcfNy
TfWCF9uFQqj/z5cvsNtZdZDaP+57dSU15S8393W87ZGa5MVfFyj23clng/+n
R8T4ucSv4dZ5+x4J5lSJ6NhV/17l3RRka37/4z9uPlqw0Gl4/WusUxS1IP7o
czUFvVUe6x3MzU1bhzis7Ngignj+ZZpVNfp9FbSg2ijN6gQ3ry384XluNj6X
UbHI/vKUq3PtTuDYB8cYmjKtW+fImWLqJfzum9RfQaY7vmROTGTItUen6alb
sL8AwvMjfwFUB/lQP4842Wg2XEFb265TpwKGxk+euitZjP2pEW4f4fP5+miH
PVDZEDxBQd6jN2xo7cCSMNL89e9NuH5h7deGTqYKCj15dXXnr9zcXWGiaLDD
53fo/JHvOSPyH0c+5nx5Aeg+ES8g8XpclekMBf07Ih+2Ywr3fu1mHOjaWQp1
1a6ceXVJ105BiTkD19jNYmnLrszzVSPx+S/iBSBfAIT/53tujs7xEU4A4Qpq
PhzqHLZCQQ9KlvtN4/qb4IhmzPo/Uiobs+zwBa6OcbfKiiehLKU/0VppX4j5
AqgOwvMjXAfCgSA8SeiYzx73vBTkvnHY0qQXXD9hF6ovWIV1KRHOn6/+P19f
AKSfieogHD7K9745vyhrvYIcPKaeNahmySh1rv+du/z5AvC6PPFICO+E6vD1
BUBxhO9Ccb46tHz9AhCODunr8sX78dUl5qvn315xhP9E8fbC2/ONr1t7ub9z
KPeeDHdpsZ6soF3lId93xPDH5baXzj+q016+A3zrtxfvAOn//9f4f5SP8Ooo
jvD/SOf/v8b/o3h78SP4Xve/5mu01/23F/5fqXjzyYLD3DwZ3k+mOUtBT/fs
um+a9d/zAv5rnxS+7+dWI5u+4oPc36fHLj85UUFRt/Zt14zEfQHloz6F8PYo
H/HU+Prp8M3nyztAeHi+uv0oH80tiC+A6iO+AJp/+OL2+eL5URzNh4hnivIR
Pp8vXxXNt+eHrS9ZxeW3FieoDGthqdHd6vGdr3h+RvM5msMR/h/h/NF6gS/+
H/G10foL4fZRfbRORLwArYwrJlrc+tT+zsDg8GiWSsd3aOzyUwrjCLeP1td8
1918eQFoPY5w/mjfAOntIzw/Xx8BpMOPfAH44vnRvgrSYUB4fqTzgOqzu1IL
znJ98fKT5KvK07jnOUi3xLMbjiM9f+RfyXcfLCG+4/gVXL/csmd1zaQuLKV2
nFrkvwvv10X/KH601VRBbErD/LRvDB0bS9Hz5mGdELSfifYtURzpq6D9WL5x
vvvPSMcG6ecg3R7kt6sj/Pqo8DdLZ6OfrQ82YcinsJfF4YU4jnyB9e9eOv/2
B0sLOsTcLNNhSPnunNazWljnH51rGJaOUJFxfWtXYvPy241yCnp5aHv4dayD
hM5TkL9z5z4ND8waWBpTFuf14a2c/P1W9unnKCRm0CK7sP/1p21695dEy6mt
Zb3Poyx8ToTw/5Kr0xsiSlh67XSoJ3tCTrLpFxcH3cPnVo80r/9VzWTJrN+b
uO2L5HTh38KIrhoCetealCnm4rZ+6T0eOcgpYJ193DZtfC6G9P9jNou1tt5m
Safx3dJtXbm58Oma26H2OI7OARH+H+mMIZ3/kOTyXnWRLN0ac9e+4LKMVJzu
h2gtwfFNjtsG9T3CUvzZ+6Pe7JNRetqzXh++1cE40vPn69uO4n8nHlXK3sqS
4+3qXV0mymiC0H64/qg6KloTF6S2haWpKq1xYWNkFNXdoZdN/zrK0J4WYs31
oZFbfm0/1F1Gs9a6JXZ6UksTBn6bJ/NgyW3ms4TXLPd+NxbNeR9YS4cT+++/
5MnNK8pR3Q5/kdL+J95LOm3H59TVZ/O0Tbg6E0IaJnWSSyk20cM62Rfr+aPz
dE3VAUor7Vla98fwsWuclN65uifqm2Ocv+bffY6HLVlqaDy/ub+3lI4s3uE2
YzTWCbzcbUuGhMvf9cvPfK+PlPSKNdYeGF9N3afM2+hoys1Jj8rc9hpIuTnr
/u/Pnaroy3on7byp3O/r/ehNLlw/iysNLx/6tIoWVr9Q+zqUpW095kYqZBJS
8l4SEDLwM8T5I53/tDe+7s5cHV+p7WUXiYT2rivL9ez9meJ6WXye1o/lnotH
yI4MCXn1U/l5eCvmBTj49j8wSpv7fy1obdvE9bn5H5OdVZd8IpeaoKJTHVmq
DVkb6OoqoWXRdzc//FJBPyL1dScrcfNW69LHPZdIyOdWxkez3Aq6NLLp9d0O
LG1en77koJOElH9cL4ypw7r9K2rqUxqbGfJyX/Aifcj/cCO5S6coV9Dqe8HB
0i8MbfWRHzXQlFCBuVFph5flEIfz5pDJjT1ihh6YXbv5QyQmtSifFV0Hl5Of
/9Fu6z4ytMxybNqiODH9nuDmEfjzI9f/J7t8/MDQ3IHGuelnxbRvav3TRY2Y
F4B0R5+NXjPvWwZDtitb1DwsxJTmsObj30MfIG4f6aaaeAdp9LjHUGpAoeen
VhGVmEsPhG4tpX1vrnxJiOGeT+2evurHRTQgKOTelpISmq5hZmwaz1DfvYWK
jhdEdDIoYV2T3nsSaf2+9CuWoTP+J946xYhIZfXmBc2/SmAdqcu1Wu0ohgap
e+2P2yOiSWfjsh5GlUDcF8KtId3+d8LtFUlbGXL2WfXS66eQvI+Mo7zwIrLR
n+5sysX/vTDx29oiJGfPndpG+4sgfm/xm9/bHFYztOqtyff4RCGNs/ToONrp
LY0w8DjXvJGh1QO3Ri2WCqlvxcGSI3Ow3i/SN0Z4fqTPj/D8CJ+J9J+R7rRI
LHdrmMg9Z+fYnTbVAppaWnHCzT0X6vYj/Gp76WwjfX6Es0U4XoQ3Rrrozcdv
7Oo6lPteecd28T/EzRlzbT3MHmA8MOIdIJw5wlEjnDbKR3h1pLeP8OHouSEc
/pMim/RXP+S0eaqat1l+A7mfdhr4Pu8FbQ3c4zrzr5xWhQWIVOUNFHT6yakh
4gz6lXz3Wtc2bh699ntfzecGmjfsb1rytgzy1fTfYcF9rlBdO03DEQKadfj8
1bc5mfT7svvaXdznuq1oLt2qJ6DWzmE9HI5gfPtjY4Xeg59yuicdoq5d1kDH
I0L6DZ+TAfHt6D4RbwL9H9H/Cz0f9ByQLwC6T8RDCXo4KmZ1q5wkRnax9sUN
lNVBddfVARmQL4D4CD0zVPsf6M7Q8FDb2AkDBBTX+WjXUh/Mg0D3uTY/nYZw
n+vv9oAVAisBfdG1T7eLeAV5PR4WnvmigQw1TnrV7LZFQA50SzrFMBt+XuSv
cXv0RLc+/bn+GNhl7FVPbu4fn6+ZkYz9CJD/BeIXoPeG4llywR3uffXrQF9Z
cqmAipQcLyb3yYX8I8QLQDwF9H5G/gKIR5AUZvDXczpDulf//NT+J6CO58UR
Z1bnQf4XwudbfLe3/sH1qWmnn508YiekqYUGcfvj3kCfAhTnyyOY6tNc8JRb
hxsv1DBS3imkhC8hOZvHFsK+ifh0ZX/GZPVdydD2xqcnAyOE1KvosuFtKeYR
IB4cykf4/9PnvT1ivLi5aPpgjZkpQqo8mzpSJH8L+QWIF4DmFuQj0Gh87+SG
A9zv7ps03nOsiK5baOl39CqG9y9PWqo78QRDl++YT6rxFNGKoqwpO01LKPTX
8k5Sbh6bslm7PHW+iP518Fnq9qEY8gIQrxPxQFEc8QWQHwHyn0L+VpOnm+4u
v81932Jnv5/ayM2r74erX1tYSgHnpuum5TA0sjRvW6uLmGrTrbs5/8Z+W8hf
INAi8lFWFvd+039Q3G+BmLZWfsx8mvcB+gUgXjDiCyA+smeL8VNlOXc/KpmW
3j/E9G3TotnZLuW8eQF9Km/0OfmHm9PMxdZBdhJ6t6H65NnYCuoV+bdiYyeW
5p7TPDFxlYSumqXpfvxXAf0I+vuk2RG3XtPOPvoncpmEmt42XWqtqIB+AYj3
jfwC7GN6vX8/giWF7+baG52l9N50VFvG/s+Qd4D46Wi9fNSg+MCvcSz5mR2z
1RwrpZ2XR8U6j62i43570rWNWWqu8Pi1WFtKV6qWaAwq+ExzejxyPTuBW88a
5gQNN5NSaGal5tT5VdB3r0ngvzPdnKUBX7N7ZzpJ6fGswcrJdVWQ15/+R9nk
7AKWtJwlX5SSpKT86MszG4ca6pa2c8+Spdz6+p5Qd90TKaX2CHU6WF5DffaZ
eDosZGm67kunrGQpMcXfCy+uriE9p93NRstZ2hNh8NntpZR8LswNufS7BvoF
IH8BvRtqbKc13P+r5+oixVcpFW5PWZa8qxb6Nq4M8dbdF8jS+IqIYXpDZJTh
0F3q0VIL/SLRftTCqLH5nvtZWlDkPOWbu4zuuUfe8oyvo/zyhCXFR1h67Xwk
8niIjFJmkG6XX/+HT6X5aps5h1gqj63I37hJRpVjT4hCCrEPJvLfDN7reCU7
gaXgE0sufH8noxi7LZ2Gp9dD/P/TCca+hg9Z8npkOHvhCDn16Xm8d0tyA3nd
6zzRP40lixb72qMGchoaoqqaE4d9SJFvaU3zxvTyFyyl7ts7zWg2V2dtWtDa
nziO9mnRfi/C/3u/MTusVcLS4l6rfHofl5PXia/zrt4U0OIvlQHqNSy9K/wx
XeeFnKYZihtGjBaS0vl3i2bUcc/zcafX63Pk5HYv8k+5lRD6BayyMF9TwcWr
Vze79xPI6WDeZ0efo3ifHO2Ho/12lJ+44lidSzNLKnHlHtEaDAXaFX4K/yMk
k0Lprmt/WLoivVOdzs19U6dpzvq1XATjiEdgZqJ/LbyTgrRn7Mz4Noshb5+A
o08iRNy8On6/alcFaS78vmv8UoZe52g7jX+A+QLIBxmdayB9pAU+N9dQTwXl
9L6h/3IXQ8V720bt7CemFVa/vvfpp6CuRzSuuMQypOk9/NBOLxxXW9NxGg1U
kFfkg3c61xmyvHn+od8JnC+ZNsN4nZ6C3j+Zv29AGkO5Sec/37iN9aMQzh/p
SiF+Abou0rlC+HyE8+fLF0B4/kO/lJ4fHK+g4Pihg2f+5eb9yWVPVvhi/250
Pojy+fIC2otHgHT++eqtoToI54/i7XV+jXTw0Dk+On9H5/UIV4BwF8hHAOH/
kb4iqo/w/yifr84/wpmg+0c8BYS3R/wCdJ8IV4PwLUi3ny8+B/EOkF4owheh
OLpP5t+aY5MDFRST+7NujZil9AF5YS9yMf4f4awQbmp6p3MRJzdz/Sg5elkP
rt9GzharXpHKIH6ML/4f6cEi3D7CxaF8vnwBhNNrLxwjXzw/Xx4B0nNG+QiP
eqLRcrzlIQX9XpYacHWqgsR5Y8MXJuF8hC/9r/W0EY6XL7+Ab32Uzxf/j/DJ
7VUH4aX/a512vjj2o2+e5+hHKOjdo2VZxVx/2PyoueuqHgwZnbKTXIxWUGxK
5MPYIAXdm9hiF2iNcf6IF9Be+H++uHq+uP32+r/813h+xCv5r/0C2gvnz9en
A/2O0HsA5aP3Unvp//N9//ON8/UF4MubQ30TxfnWR3NCe/kCIF19vvMMX34B
3ziau/jOdSiO8PkI/49w+Aj/j+ZVdN0zu6Yv38XN4Ru6Dtl+QcBS7gnb4BMv
8VzdXn5eqA5aL6D1DoojfD7fOMLzo/Um4qEjHz2Ew0frX7SORvX54v/5xpFu
P+ILIJx/e+H/+foCIF4Aqo/2T+62/ilu4+prDpHa7nRjKfn60IZ4T3xdpNuP
fAHQ/g/C8/Pdj+K7D4by0X4d2idE+3Jov3Ho+GUr/fW5uUJDIZyUzdD12623
mz9gXRQUz+wVMvgc16ct64Tj9DIZWhB9vgNTiH1j0T4wwvMj/X++ujfIbxfp
86B9e776/0h3CMXD1rZtvCFkaZP5ijta5dycV/rZ1GidkLTLl6n/VLCkfnj8
yOltcsrJGRx/NldIwRn5rdm1LMkDqwZGZcupsmN9S7fpQkqv1t0yi2FJ+8ZL
vd5f5fQ6uGS30W0h9HdGeH50voPiCM9vYNxcZcrFXZusNgX5/+/cJ86KHDHO
H8WRL0CvR44J9Q9ZOrFd6X7vUXJSOa85wPAGPndD53QqPQ0M/txnSfnOPr3T
OnISFGg1KO9soKS8Q9H7uL71d2qv5rVSrt83lCxaqtRAL5bf/WB9k6XIZSHf
h/+T0eGhbyJFZg0UrfV8Y85p7v+yWmXQxQsyyu8h3DZzVj2MI7/y7OU3h204
ztLvzQuTAo//77qVUc961/P2Sffs2nfkXK5vHe/8oFv+Chlt7pOTGBlRB33b
0fnsL/UFaVbcezw6L7Y6SUdGIzc/2jivrhbi+Xdv/1HmupqlCUs/HWD+13fD
u0fFrq4lnc5VGwe5c3VsGyzW10jp8tVHgw7Mw+fOCOeP8PxKGnM7r1/E0j+R
12GG61v+vifFNkE1ZNjUO2vqApZ2LNA1ikvg4lNcUjvPxzr8Tmk/LtrYseRg
F5cQuo/rZ1c02g7crabfR+K/J1tx89lTm0vW/lJSlfcJarDCuv3o3B/pEx6u
GTa7yowl4Zm0iMI5XJ/b0Mkg+gzGITw4+Nxg+ghuTrIL+KbTUUquk+4sSQrC
+H+VXbMb//RnaYxW2ouRuRJSW6Fllxv5CeL/kd6jzrDuakO7snRyWNrsxYES
Koh+YzqRKmE+0ntc6fd+ZgHXzxQ5fSrqjSR0qUuHlRbDMc4f5SN9y/43U7LE
coa8h/i5Wf4S0wytZV8afLHO/62Dl8a8LWWofmHLgWlRYvqmc4c5VfWRjGsK
l9kWMPRpo85CdoOYHF+4ZpXN+Qh1QRGOiK+uKdJfnZZ3+FuvZIZOVP2YmvFU
RL5W21pNQjE+auxtgzlGNxgy73VRZ1CNiFo39fw5u2cp1PMXvrP3q0rk+vSb
R/2174tIMnJepan7ewqzVLZQDmEoQ0txpGW8iIZPOfVmSEAxrHO0wD3FMoih
d8vPNe1SEtGmK3UPrl4qojkpdsdqtjNkM+uDwemuItrz6uTosJdFEOeG9PD5
4vQQbhDdJ8LJo/in8PApi5YwdGicT+sPNyHdumn3+6lDAdRhjrR6oXTFg5uT
jqv4eF0WUlvR54RroW/J0eGKSX877vtTIOh+1EhIo6ft2Bd+Nx/WWRbr4DvZ
iqHMdU+fv9UQUtC1fD9NUR4tVv/V/HseQykj1ZfOniGk6gKj6I4730CcKsLn
I5y8q/+K/idMGHJaTBVnMgXk3/x05KXQHBhHOv9IJxzdD8IPI1w9wgmvCenZ
pbMONxeWn72a5CKgC7f+vM9YgXHIKB/hrhF+G+ne/2XULpztzL33Tr4Je6ws
INtN5T8qM3AdhJNHuPqB46LOfevA/V9KXXrptTXQoNbefnFrsF490sN//njW
mUZWThmj322J4+aqhdVzPq/1fU5/pK4C/e/c/Dr3/cShrxpo1rB4a0fnF+TQ
cNbPuUVOwa49l74paKB5u2c/XfTtBawzJL1R0/iHnLy1u++4lNNAAdd89jok
vYD10edC+YODrD9qcJ+rdsu416vrGsjXy9Nx2LkM2jUjVC2ekVOLf3OH0vgG
yni2LMlf4zm8T5TfYesjp5VSOWkcD46/cqKBgj9XywNMn9HTTedcSprkZHak
9aXT8wZ61OF6V+d/6fD5L5u+vqNjV4bOGBT8vdFLQN9aZdEfBmXCz4V4CrqM
2P0DV6dk3EG3qj4CKgp/Faxlmskb5494E3zz0XURHwF9nxG/AL2v0HtD8S9x
9vJBDM2rbZ6zYJuAdh3TnbJjEuYdIB4Ber+tvN/d8aYRQ7VNWscqrgroyeoe
WqOfvYb5iC+A+FaIn7XGqk+YizFD+rue2v14JKAfepNJNjUH8zXA+xbx3RD+
v6ZENLZhBUMz+5n9KwoT0uXfQ8yb4gshH4FvHPHs+PrvtBVnfBnkzvWLp19L
m89w80NvtdfGam8hLwD5/kS09Xwd7sPQBWb8g2EZXN9fffTB0EV4PkF+B8Nr
HriXcXPIp50JdRqdRNSY5Oqae6cI1ke+Aygf8SsRjwDxApAfga0hq33pINe/
uoxIV5smIlNHS+sOR4tpcrDxr+Cz3Pvnh+EE0SkR+fc7vDyyrgT6EWQd0k7V
iGQozcrUot8OEV3Z5vO95QD2n6oPTzLNuMzNXUb1XqVvRPSsadiaddnv4dyL
/LPQPL9NM857QAr3fes+ha3rICbZ3gVDlWOxr9ZH4akizXyGXNwrTWy8xFR6
ddzlcv2PkC/wrvdhvcefGMraubTPrhQxOXd6YnvcoQzyiG9Qa9PdSoZc7+gV
td4WU1Fd6La31mU0yEx96tBabj701Hmd/VpMZw5cqfRNxD4C137OeXyayy9V
mzMgLVdMF6+7dVS9WkZXAhI7vG1j6JdGVNdcktAI4/fWK3ZVkIdD2cBWlptL
n3wU2XaS0Orlz497HC+nZMHMo6e59SBTIE6w3iShyvT9yz/YVlK84zQnQSeW
rtpYCw08JPRs5boZW7tWUmPmAL+aniz16/M+fnaihBq7ztqmaKnk3ss/jHS1
WEpNO7pp3W0JmZye/uyIySeI83/cU+fctgEsfTs80Pn8WwnduPhv+ojbn7jP
Pf7aUa5OT/f0PNe7ErJ+0twwavInyH9Xy74sPqHPkqwt5HXnbxLqEtJR7DEF
x1EdxAtAfgEojnwBkJ9g69r+h8PmsbRtgKTVL0pKg3Njt3TWwbwAhP9H+y31
/Z7bnXJn6a/PoJF6dVJKU8rNkS+sJbPEBJfUTSw9CqgOCTCSkSWb3LGzWh30
C8hJ9/trGMDSXdqu2m2AjPzNnCqGyWrhfhTyEVjhLryzZhdLylMnbZs9R0bz
ZxSs3bwa4/+Rb+bJncOT0+JYUlzqU+yVJaPZVlU1Won10JcT4f9RHPmN3llR
U7HoDkvDrV69fqAip4oRHo9+LMW+ond9tocMf849N/t5qj8t5LRzzFIncTX/
ONpHRX6syL+1dkn8qkOV3Pdcbebm37fktFJr8p2r/7i57FfhJ/8alrzLX3XZ
nSGnUNFYSa6JEOrM8M3XGGsY2VvG0qEXqTHPJHJK/qHvuT0G76vz1eFR+rJy
zkAFSx3MLJ/85dYrP52Gnjbi+qddgPzb3n8sxec3nr87haFeyptcVfxEVLkk
qbdLK0tBX4Jy73Hz4xIHw9sl+iLoL4D8Ak6NcLeeqqwgjaFs3oAlDPncfX5j
5C2M///V6PH7y//8AvpvVk/15urH9IpYIhTRrN0H4x3UFGRYHtTQtI7r56pe
f399E1GR7b30Zz0VZO5SXBDL9e1lY26PnTsI+ywjfgHKd4jN22nSR0F7M05q
fTrE9c8zo+xdJuFzH6QHhfT/kQ4VwvMjvgDC+SM8P9LR2nYzIfeJkYI2dDP4
PaOCoVNRdbMGqEioomvf43PHKajMcrU46Sc3F6icuDnPDceRzj86v0N+3+jc
EOWjc0mkJwZ1yWatvrdwOvd/HKdnbTuMpRGVBaPj8/mfeyI9f+Sfjs5h0flv
WNdza52tFKRy44ZH2DjuPT0932U+18/ROTI6j0Y6dei8G/EC0Lk58gXIGRd6
/J4z99y+6tyYHcGSxstb+93kUtr4eLqBh6OCTrXWRZrvYcmwMksy6SHGMyBc
AcJpIDw/wnsURWY8OcXVMZ0rOLr7KkvmjWo5gwwwbv/R13Sbp24Kmup7seBI
Evd89G/cU++N8f/ouohHgPIRLwDlI3w+qlNjqPNnlQ/3PVkUtfJNHkt7J5w3
frETxxEvAOF8kC6oJHyxkfUGBeVed7f6x/XVW6v/Bu598H/4FwA8P7ou4h0g
/VKE+0J8gfbC/yNdWb64O4TfQ3G+uEG+vgDthbdEusoojnD7fPH/fPP56mC3
l54233h76Xu3l+8AyueLZ+aLc/6v9f/51tHTvRIcdkpBwRPKpx3g+s/D/pVK
q5Qx/v/cG8+Ss+cVdO3zS0dBBPf7/iSPKQ5tP/3/9sLz/9d8gf+/8QtQfuL0
C4aq3P+3B3vv9LWVChrvb9h2sgPTbt9zvr+v9vL1+K/fV8gXAOHt+eL/+eL2
UT8Nm6X52Hm/grYcm1hjOEJBr1onLTQNbD9cPd++/F/7ASHdflQfzT+oPl89
f8QjQHwEdP9ofkM4fMQjQDh/hM9HcTT3onjAkj1zrnPxz8aPR17+wtLCg7aX
3tViniyan9F8zhfPj9YRaJ2C1heIN43Wa4j3jdZxCM+P1psIJw/XfWA9m8ue
sLzpwn0/g9e0/Y5iqe+g3sf/NuN1MV/8P1p3o/tHOgBoXY/uB/EFXhxx7FPA
3Y+ZYWy/vL0sSRrvz7Z4ivcZcmq/R5XNV9CgTZ/THq9iaZOOHqu2DuP/+e5j
oH0ShOdH+HxUB+n/P4yITOphoyD16urTj8y5/8vWkTsLe/wf/o9A5x/5VKL9
NJSP9rs+HBrqJp3A3aeLYXNIJ+7+r4807ByEdUWQX8DJBUkWp0YpyEvq+Wxi
LUM+7jZuowfgfUv3rCuda7g+uipt7NEuHxnKMBRY3OwggXoptZG9Ug7pcu+N
L28bzyUzdKEoOfnIHhxHuv1ofxjFkV4NwvMf7GAe862TgtIDx8/cO4eb7/e6
sS/PiGih9oB1azoryCDq/2Puzb+p+t//f5kqU6MShQxJCpUKyRVJKUkypFJC
pgZSJEoj0YhIiqQ0p5QpQ6iEzGTKzJnP2fuoRCrps19/wPVda6/Vc33fv17r
Wo+9zz7n7Osx3K77/aD+YmsCDFsPXF9wC9ftX3FE8ccVUaq+Zun6w1oCXGWk
TytG4Xr+2Dh0dYcw/v9L6piDHZP6X901T/jTKIBnuQvn8naz4Pf+Vyu3dpPw
QEa52b5QAJY3PTpGNHA9pZHh260unSS0CM8ZCLMEsKI3sfT1FLwvoF7C5EAh
VW/qg9dt+R0pgKmHzVZ5pzDhb/Syhwc/kdD0NOS0zjUBFDxN3cnNY0LsEUG5
VTUJLxrEni4MFsDoT4f0jMO4L4BtywOlve9JKHjFzIpxFMCw0ri762YzQXF3
xKyKQur9aHFyTdwqAej7STus62BA2yZzi8F8Ehbmijx5tFwAY/EFsO4jzvlj
fQFbTTyH59wnwf+ErMp8Jh9q/U+ynn/rh/nXMl/znpAwtci3S+4XH5ZLKoU/
0GFAcJvGot6bJIyUNk0OfMOHQ0EhlRJXcH2wf6Xbj/meY5z/0WO/ohafIqHK
cFJb6jY+GFT8vFZ6Hj8nxXh+7LwV03/DdN5WXJN42UPlL3J3WL1oiAe3ORl7
poXj58sY/3+jad3ccjsSzpw6dVc8nQfy975IfojtgdqN3uoeziRoDrCmiZZR
84mxA/VuUr0g0z7GO7iRhGxb84o1MTxI0RPZ6SHaA6rWDCuHDSQMnktKULrM
A42EvealRDdERrAXjq4n4ZDgzEmxSB6E7pJQt2jsRs/NMf4f0/O38tlTcmEF
CXNaO5Ql1vJg6IGlY9vJLhjI3Ly31oiEvRa9ao9seHBFsfht/8MulCvAeH66
+vwY/++cWBV/ZAI1v2REv1E8ygUd18i/gw7t8G1C5f1RaRLuZD/ecimCCzPA
n3gZ2w6OGeVv1k8hQfZr7YucZC4cka2uqyXboZihsrFOinrv+aUGep7mgsqG
4OSAsHZIucW9Nm6MAF22QqK3FRe6rse/Nrr7GdWfxHgVTMfS+2ykvlkPATI2
fo/IdxxY3Z+61DoG52F8Py7bt+szAXEDa3fqP+bA/lmVjyYtbAU9zdBY9zIC
3KcPiOk7cuD0cLjRLVYzTJQ20TGtIuDwg35p330cqEpeMDTTqAXlfKS38Pbu
+EDAr3V5xc+2cOBbk51vx6dmlM8P/Zmyev0TAup///q1toMNDxul7XREm2hz
/kZnu3KHHhEwwUT1/IlmNphLbT67X/AJzhwcu/w8nqqLi3399U6z4dk1hf2t
KY2ojmu4k6hn+yUCAtUXhl3bzgYfdtOt0fGNoJE4YV5+GAH27RWLamazocJ3
GVdcvgHl0JqPnJPZEkLAna+Sx89OZEMsf539/I/18PXwrqpLJwgwiSvZ8nAm
GxoCVyV+EGlAuX1LX37cJn8CIvZIquR1seD0rXuXiNk4n991yejHBzcCio7u
2XjlLgucrzRs2e9dC5/XdI4tdSZAJCbWIiuYBbtNf0xZplKD6vd2WF4qfETd
z/KWCwkbC1kgrXrai7WkDu6wal0dVxPg6DT1zrA0C1o8i+d8Kv+I6vOL8wM7
rq0n4K+ZddpfPRZ4Vtv4WTEqUZ1/jPPEuE3sfiT11We8NKeeG0Ntm/kMFmQZ
pzjXK1SiOtJfRLeMr1lEwGlNMpmdzwRlv/tXFmwoR/WuMZ1zjKed2rQkyFWF
gMxnC642hjLhSv3p1p/OH+DLWptzgdS86tPpqrEYFyZU/t6nPm5/KapXj42P
ccIYhzziIubHF6G+r/HzapOGGTCWlV492/wtbKxinmLJEeDWmhNRspQJ/hLu
BrLq79H+AruX0y4rTqOec79ywjxLJljP3vC+PPM9ej+FM76N9H4RwO8OhlJo
BgNG/H597TUoQnl+jD/HuHG//sMLrv8SgJJIlc5AOwPmNV/1cvcugTE9aRXz
AQFEEI95Ho8ZUP931Uz3D29ArHBv3HGGAK7rOW3hBzJgdt7JkrBb+WjfAcbn
Y3y76DHvmU3UOBafgr+YfmJA/+ZjVVydEij+O1QvwxXAutr72j1RDCDyBRmB
zQXo58W4eux+sL4ArB8hYP7cvZnfBZCWmtqz+C0DRiNK7jWtLAZ18eSNG6jv
a+B1zyJuOgNkIqTs3WSK4O3ae9IL+gVQ63e8a64/AyITLoWfXZ0PYVFL1+ez
BRAmV5U94xwDdiaOBIaEFKD52PPHPi/2PIt2piwd4wvgzIn8ujfXGRBnfatM
mFKI3g/2/8J8DTAfCiwf4+2xPgXs/4L9rrD+FCyOjT/ctC1XYzYBClKH8p4f
YMLk/OubivmlaL8P1l+A9Q1hzw3zMXmyZnEEV42A32Fr1C0uMmH7lS0vAz/h
vieYfwrmw4LVC8x3APMpwPoOlk9SXf7WioCZkfanNJexwD7HVLZCugqtv1gf
gYv27mS2BQHjh12DBSosKPEaiq/1qER9Cm5OK88Y20JAScCVc7rOLBAq1e4y
1apGfQEw/h/zKcB0++n6CGDzltb8xesOHiFg3rUuvbIBFmTO9f8ocMd9iLD4
RW2pGUtCqfnwhIzEHbJs6L+46bdlWz1Y//xePnqYgCre08/NJAvSfr1O3biz
Hlbf6GcOnabq4PEzYl8XsEF2eMGiu9YNaD8m1r8ZxdjZMZ0a56znZ5aCFhty
7DUjzq5qQDn/lTKRfgWXCeg1ar61bxcb8s+3myvNbETnvZj/VKGf28ebTwlI
KGg+KNfHBslbFap8hSba/gLY/BnzEcDysT6CgD6+w6e31PceeEdnpTmH+l37
npiT0AxNKcz4wTpq/lMkdnzcKQ48OiS1WP5CCxrH1i8SJ/uyxVqp/6/7sjTm
bQ6E6bVLxYi1gpZs2UNhFwFrr8QZaL7hQO8slsflkFZ4OvoraMIXAqS2mvtt
kuFCyC31RYyXbej6C+u/Tu2Lr1UeISD3/ID1Uz0uSNW+WfTH5DO4/3jf+oiK
B+m1f5NcwgWN/UZeayw/o/r8203Ulp6VIEHJ4PhME18uvA2dne+g3o76CMT+
aFtqN5cE0TlT3NoYXBjamPYzbVwnTE94nsCZSsKZ3gn91WlcCNMOtXw+sQPG
L0/K6lUl4f7hHmluHxf6NMgG8V+4XwDWd4+t0zH/PsxfgDsrL/6NOQle5/nN
vv48iDj7IuasUzf4x9gXbTQmoe2iZNVpWx7EH9WoOfOyC/RuWpiq2pMgpngz
f/YrHuR12M5bm94D+S0fmfLrSXAMTLNLPseDb83vHeJLulHdA7p9AZjewrqr
Lc/q3Ui4dWyG320eD2z7FEzFvHC/AL/Gj5OsQ0lYczDacq4lH2R/jG1Pc8L7
BSS7CkOeUPndwS5yEev4sD3HarfFDvr8PxbH9DewONYXgPmEYn6gmA6JvjFz
Sd0LEm5G8g5elRHAzlb5orIdDMi6PDpg9op6DuSj3Dp5AXyFa+0thxlofwHn
1j3DolISTKzHqh/vEMB6w5cvz2szgVrzm9SUk1C7bNVtQy9qvmlq1Zywjgmd
9QN2bypJav2idtUuQADPHY79OOqB9wV82XzQJbiVBBsNyXsH7gpgyqSUizf6
8P3h59H5p070U9/XjNI/U6oFcKy7U5q3Cdexwfj/CWtFquezSeCcPeM08FkA
585cXf7zEAuuyi0ko/kk/JLsWH2dmv9q3G/1sUrG43qhzufqvpAgvu8wX1eU
gJTYM68et+NxzP/3TPvYJj8q/vfSwAMlXQJU5CqM+NZsCMxsv6f1i4T0zmVq
YdS8rLPTO/T0cjZ0h3S7dP+P/28u9JRfSYDLhzd7nhzEfQEwPSLMLwDTU8LO
U4b9/KuvyAmhzsBIKSGAgHrD5zLSf9lgq5Ez03iqEF7c/XHkyCkCOjpdVyip
4+cymO7T/eSxU5EzhdB9S/fi6ThqXvbeqsHcCc/H+H+sjwDTofIvCRap16Q+
V/W3/KBKAgLmWislMTgoV4/x/Nh5GXZOh+l0YXw+dk635PTrrSt0hbAlTTDB
kE/AsK1QddlyLgTnGR2+ukIIv+Sfrz4vS4LBrSaeTCw+fvTOlby9RkL4MkyK
HJtOgoznir+z0/DzR7o+5lic7nkoxudj/D92bov5AmDnwth1sT6CYqMPSt/W
C+H6IxdNI6qublqnmUWa4Ofp2Hk3psuXeXDK8q82Qmq+eobTR9XPlx7kz66j
9LkCjNvHeAZMj3H95Isc3R1CMDCCrepxJMT6uUbqfsF9BP6VbiQ2PtYXQFfP
HxsHy4/Q7XR/6SkE1wB1x9RiEsJIW7nNe3DeBrufWAcRuZ/eQnip1tVuWkFC
kXJGde5RvI8Ay3eVmOPY4yOE6hsF4+9T9VmMYbv06imcz8f4IkwfFePzsXws
jnFcmM4qxoNhHBeWj3FrGP+G6flj49DlD/8V/09X/x8b/1/p/2P9Ahh3io3/
r/jV/7ovgG7+f80D/ys++V9x5v9Kv52u/j/dfLr6//+K/8f6Eehy+P/qOfzX
Ov/Y7+FfXRfTw8fGp+tbQdcvg67OP933DBbH9P+x8bH3OVYXMB8WLB+LY/UL
0//H+H8sn66fDt36S1f/n26/AMbPY+Ng8xMsjs1zsHkRdj9YvwDWF4DlY/M6
bH6IzScxbh+bHy7b6avw1I9a739WKLvYR8LBYKIxIg/n/+n6YWF6/licbv8v
lo/FsXUNxuFj/dQY54+t1zCOHesjwHh+rI8AWxdj49DV/6e77j5otGFIhMqv
mPowVSWS+t2GuLoL63Gunq4/IBbHOPwSy91lZdTnVc1h+xw/S8KAtYJDdym+
z4DF6er/D6mzLE9SdU43XM34/CYSVg3IS4cb4uNg+dh+C7afQ3efB9OpwPQl
NgRteMeh1htcMe83eXNJ8Crtroov44LlsGNsOFVfVZUXVSbpkGDjEWK5qRff
Z8N0NjCdEMzfE9uHPLm13vyOLjXPb7x3uVRAwGvPztMmxlxUL4Uu/4/5tGJx
0YS4oBaqfsxlfUsxCCVgmq9s1WF5DiQP10jeo+qfQ8OLnyJnCEj8ZnNDTQvf
Z8b2tzH9HNVLakszx1HXdVspMo6a30fflj365BQbHokV7TCj6sE1T6ehmWoE
JChUTH+yCNftwXyBMd0hrab5UnwBCcfvfN/2fEAAwW/PH4t6wgKXovXLjlJx
+RN5B0ZJAfj4BNerPsD5f0wfCeP8xxt6zrVvI2Fn0M+pz+4LoP94UvwEPhPt
F+A+WsWIbSShzPn8FPKqAPir0uyCX+L8P3ZOhOlKleS2B3+l6tBbhpXuL2p+
VlG/sUoL8PzSDhemTCEJwjMP2uuNBbCyP9J6ZhMDfBePeNRmkjC+K+rTYyUB
mDL9oiedZcAuqab8iJfUc1hYbyMzTQCjryY3PtjPgOianFvRj0mI1tjyYfg7
H5g830BPZQbK+WPndDfUnOYkUXUu0P+aG6eFDwemtiksr++H5eW9TtJUHZIz
dDwalcOn6t6CbInj/RD31Wj8s9tUvXmffqimig/bfj8cdsjEzxNPBhSMfqHi
w6crXV7d4sOQ2Rm3Zcv74cu43XvuUfVju8Fg/4VgPiy0geHS9j6YoaPsFxhO
PR/ZHYvP7+fDw23QcK6gDz1Xxc5JsfPZsWWXRD4EkeDwvPu4xDI+GLBs5mno
9KG6/TpBbxvFd5PQFLJKzrKDB547BVMyzXpRn3pMnx/zqcfOqbG+AOy8Gztn
fxLp/WWDKfW99z7QS6LqkHNM26HpIrjOP6bbH5vVkfN4OVUvS5aMW2TGgzQJ
sxd5/l0ot4/FMU4A4xAwbmHL6VNXXKh6VmKobHLoLhd2Xfwr4y3SgeorYvr8
TluVdzjJkdBglj+xLZoLUtquF/QL2tF+AUzv0UVznvSLUQK85plq3lnDhbDa
Nl7Ixc+woye4PkaUhN5zXodcXLjglJBxJPfLZ3CVW8BoHyTgpYLIUvE5XFg+
N37WncE28PixqECSqmd/pN6t9h7mwLfDW6w+7MD5f51E1TnajQRsbTBLehLF
Ad3IZZunZ7SgnD+m27/0ZfP42/kEBDgl7ctW40CtR4u6mlIzTOpa0xGfR8DE
i55aS5Sp6665Z+82sRmW/ThjXpBFwMhIgMrIBA58uTV2g5XdBO/G9o9avSCg
a02ots5XNuj/6lpmta0J5ZFmDo18kLpLwPwpb4dNctnQq2Kh7X8E1zvFdFYx
bgrjr6p31s3tjCHgzL5nz4L92fBV9uFJxV2NKD+G8fxYX4CFxqrt+kEE/C3W
2xf0gwXbPUJnap+pRzl8jHPDeEJMN3jo7+vV5YcI2NB6IG8hkwXKzMtnrZfX
o7rBthXW+T12BCyMWnFX0oUF0bs+PwtdWw0GHwN+39tMwFX2iep+G6rurheq
mbVUAStN2Ge8kYCOPwWKiStZcHXdtN/nTavgXm2j4ZkV1PzJqil9O4sJtjKG
J+bcqABmqqlG2UoCHrx+Xz5uhAnCvVH3Wxd8pM1nOveOu29PjWM1KfbQlGEm
lM1UckxQ+ojqSGO8JcapYnrXGO+K5WP8/Et5o+WrpxAQ615uKmNK3ednc3+p
I+9R/hbj9jHeGOOTMR11LB/j8zFOG+OcMd34LcmE/qo/AhgpML4byWbANlv7
wdT3JSgfTrePAOsLwHh4rF+Arh4+dj8ld60PKrEEIKUSc1bkBAP0tU1ujUoV
oBw+9hwkRKfVJXYJQLlhkcSinQzIileNvySZh3L72Pd1qq73TGuvACQzUn2c
fRnwPTBxQyQrD95zfz4y7KHm2SVeK9a4M6BXostPKigPPug+ZDh8puavbqaC
cCsGHO8/YaHQl4veD9bvMH59ycTcVgHcDxDP8zOnnmfAW5+bh3Jhm9/33jiB
AK7cKXpjm8iAc8svehyoKASJYnm7r98EUHNkc9rpPAYcOX5tX8+7IjhysDal
XigAnTXB1448ZECc+57g/gdvwFF73YOjXwUw/i9nolwmA7jO/Ku7XYrQvgDs
PrHvBfsdYr8f7H+32QmGVcSo9ZWih3CtCBNk+sUmKl3B/S82TYktEJ1IAD/4
srGYIhOKDmcqx217R9vPAvPvwOLY+wrrL8B4foyrx8bHxnnGPq/+Q4WA4jrd
E3vDmBDx4dg8o4P4e1isxeZkzhJqPqPk/WJPPROOiDinqA+Ww4PclsnPdal1
78rrBUVF1PrtZUanl3c5WnfoxjGfGiwf869JMQ9+v24N9XwktSybFVjwRC/h
0aRFlWhdxuYDf2Ye1DHZToCPS0XkihMsOHHaJSPLvAbl/7F+AazvAPMd+Haf
+bh6DwHLJ2VOtr7Ngj+Xm60JS7w/EeuLxHyRsD4CrH8B0+2vYx37nErN07b7
7Hnr+ZMF3heXwMconPOnm4/5SWG+A9h9mt+KvetLzVfnvQtxjDzIBgZ7wCnE
sRGOJw13OT6k5p/WbHuvWjYYClNkLtfhvgCrJhku0k8mYMbJGqHoXTZEB6cc
GFT9BHrewZNkXhKQ5V/j0THChkYT3tmIIJz/L3ld/HZhNgEOd9MCuVIcEH+f
XRL+pgkOOkT33qgh4N6SwffZgRxqvq147foe3BdAU2oG/1gtAXJWSX2Xj3Go
9ZeqcbZ/C9pH4H3227SUBup/oe00bHOeA3L8PPnaB3i/AOYjgPkCYH0Be2+e
2ybPJeDtjvSbUTwORF5liWlpt8HsF+5ndv4mIMXT/WXrKi4oSs5WKjyC9wtg
/L+iT846GEfCzA+X/sQ5cWGwdvD+yOfPMKNrR6O4LAkTz/TET7rIhfuu9woO
pbWjfgFY3zrmf4f1C2wtdxYt1iLBRF3T/utfLghf/Xij5d+J+v1Jn/z5LGAB
Ce7bn099J82Dbuv2Q3duU+MP3l5huJwE+5njnpoAD2K6o87P8ulC45hf4ZcS
3qR760gY2OLjJTjDg0+a98VKc3EfAUwnQeX2YXM9JxLixT5ffPqGB47cUwf2
8vC+AP2H3dzve0i4rKX+dzebB2GHlQyu7cL5f5NStfI6bxJYk1YuXifCh6yx
3rODqbiPgH1e1rJTR0k44ZfLqljBh3kBDbr2S3Bfy1aZmm/fjpHwtilId6IZ
H16322z02NAHvZl/9reFkWCVMlQctZUPPU+tzp0L6YPjow9v/L5KwjyPxW82
xvGBfT5345Aavl+H5WM6IZgvQBrc+h30iITabU/jar/wIS052fv6NAY1LxIJ
zc6gvpex8ltDkwSQeitH47YHA24c4cgHPSdBYaDO8eh4AUwo2Ps8woYB5X97
N89/Sf3e1MTOP5xCza8HP9RI+jCg+syVXd9KSAjapLl/yyYBuGWeDV8hjvu0
NmkXt7V+IGFsZtqfht0CiDwXVuRkgOu3YJw/tv+M6cxM7rl+y6iL+j2sDk5b
+Jr6XDYJtfMVWTCyXq9+BY+EYwfezg+j1geNkVrbJ0bj++EY56+yaOSqOIeE
782B5Yuo+bjdl0urfUJYMN3N4okYSQLsvxnVMiiA17IOEc7ZLFS3BzsvwHSB
MP4f0wvCdP4x3wFM72j+0q3pNySF8HhhfsxpewJy/CZkVGawYffeE3v05YRg
sGD/1iWHqDp8zH3Cvt94XwDmI+A0uatHY4YQNndr55hdJWDEdtjjlhUH9ReY
yhryTVUUgn7Il3fL7lB1RkZsVVYgrvuE+QJg/D/mC4CdW9kGWU6eriKELXMN
fMSpen4kXFi9LxW/Ll29LIznx87p/KdO/Pl4iRACNuq9kKTqpGzl5wxiDx6P
zJbyO2UgBO+Ffn4jVD1kxZmUjR7G+w6wfgG6PgLmdbPWixpSz8GIp2M0iQSL
QUZs4HX6/D/dcbp0t7bVGgnhuuaDcIkZJFSGarpqPML9ArBzW0z/zW5OqEmN
mRD8a9k2xgZUPYn/LJ4zjPP/2DjYObjbvk79GxuFcNqdeWilM/WcV9QFDTvi
+Vgc4wcwPUCMW8D0BjGuA+sjkC95qCe/Uwg2L+acikqg6sDScQMSP3m09f+d
dhEdPz2EYFFrEqSRR0LnFMdfB235MMer7fEvapyWY0lTpJ5Q73XxUa152vT7
CDDOH4tjHD6mk4lxNdjnwsbH4sxty6bZ7RfC5LEQW1YTCQkbazen3MD7ArB+
BGwcTI8U4/8x3gnj/zFuCuO7MB4M48pWid2Kjaau++NegpPMdxLirDjSD3m4
jwAWx3h+jKP7V3q/2DgYx0g3H+MVMf4TGwfjP+n2C2DcPjY+Xd4Vy8f423/l
O0CXE8biGIdMl//H8rHx6foF/Cue/1+NT5dvp8v/tydoOponC2FJgo9HI3X9
Uxk2UanH6PP//0q3/1/p5/9f82v4r/Ox/wv2f6SbTzeO/U/pvg/p6vbT1fOn
2y+A9YXR7QvA6ibG/2Pxf8X/Y/w8FqfbJ4jVd2weQtdHABvnVGqPaSB1/8S7
nE0P5YWQpGUyc7IZff1/TOcfm9dhev4Yt083H7suNi/F5rGYvxVd3X6Mz8fy
NeUmavRS65RdFkr3LhSSMLdl2NXSGV93YOsUjLeny/9j49P1jws7/5RXRa0H
2x6mlaqmk7BttmOz7mI8H+tDx3T+ZWcdzdZzEkI587ZwQjgJGW6SOawKnPPH
OHxsfGzdTXd8bF2P6QNg63qsLwDj/7F9Brr8/y4BV2Q5lZ974nGYsjv1P2r1
/Zruz4MbDqM7NKk6N2v144goJxKqeoprLtvhev5045hvI8b5k8ezqhOpevkg
/94jyZXU81dWavSYwEP1Iujua2H7Tti+HOanie2/Ybol5x/5lz6l6lOXMntB
dg0Ba65aacoQuM8plu+1y7RpQEUIuw9rfTbPIsBiUNDS8ZgDR7dPqu+dLYSa
KO74rEcEDBNbM6suckCyqKHEWYH6nXxcbnojgYA5HffCNu7G87H9Z8wvoGRk
c+XX8ULQKfv0ONGZAKlLr4ulitiwrcias2GiENJ3k29f7iJg9yPvug1VbFSf
h58qOmGeKDVvCQ8SvFpDwJ3h2arTwtkw2fStKfcHCVNqVnX9nU2A5ehMCV9V
3M8XOxfA+gKw8wvMXxg7p8D0kTA9JcyX+cfKeE33Dur/v9uQafxSAPpnDfIU
JrBQzh87r8H0oLDzo/V6Qakni0hYwt2rPsVCAPUbJH20CAasjlyrdTOPhCdz
ODHRiwXw+Ji0/vhCXM+K7vkXpqOF6W51bTKNVaHqTVxTtcPgBz5McKpaPSet
Hy5tmHi5LJGE5T91e63z+LB4QfqbZWf7Ycmde7KRMSRs3jr1s+ZNPhgsjBun
uwTP9+9xz1eNIqE2dNZFjxA+ZIx+/R3X0wfBEXEGkleo+7G8MZt1iQ8tNYRB
9qR+sI1fXOlxhhq/frvRN1c+vHSNS/dI7oNXDFmW6gkSdH/L9cps4sPqehv/
NB/8PHRb14rUW/tJeCY3PTZFjg9JZ+Uy1pT3Qv3epGDZQBKMpUaSInX5ED/R
fqqFYh9kfPx89egeEmb1jjpGMHnwu9Rb970zrueP5psFvpZwpuYHTAXrZKre
iIF69TvJXrgTGnzrGVUPJm78uzS8mAcua9nBEoM45++wXCyw34oaZ8+eZz4X
efCXbfnlGwPX7R/vtKUjjXq/79BUZSQ68MA04xwhWt0FwYbhhouBhD2O4TtF
3XnQP0sR3k/pRnn723ssLMVMqP+jHvlkzJEHn3QVh8w/4Zw/Fuc88Trlq03C
6OXgWtPxPLDXeXi39xKuE7h5pY9/vyYJmQW7jWt+cMHXujhbzbYT5Rno5stN
SPMwnEQ9523uWhlxXNhRuXfx5sp2VNfxTXLA5FeTqfdVbeVb9VtcGJlqO/8F
ox1mqDpvTv9BwPbuN8P5i7gw/EBS0mXZZ1BdWfTj+gABLx5PnuUixYX9R/ZL
rHnSho5/T2vNRJNvBJhql4kI5bmgL8G+W9LaBrO/uf4VZxPw9Z3Z1LO9HPC3
Prn3oQTO+aeH39etbSKg3/bH2ZXxHPim8IKI6cI5/8PnzAb7iggIKrsYvnMZ
B5Kn/F1x0qMZgg6srZLNIaDk9aZrJXIcsPco8EqrboI2HZDWLSWgb9xLRoQ1
B4Z6tislFePjhDha3TNKp+7z6aRUDS4bpuQeTfho0ARh/fcUjqQSoCgsnPAk
iw27NCtO2/p+gt4134fuPiNAJFI6M4bFhuuFvwceL2hCuf2ymlLhwisErGJI
ftvhyoba5zG+BcqNcC7raUXVVQJeNa7WCPBiQ1vl6r6bxo0wp1wkyC2agKIh
i6kSvmyw/1AYmW/RCCRHzNEuioBFW6bx525kw7nx5HPTqgZUDxaL21WNHrV3
I2BPrd5Q8h0WLFntLrrQuRZif08pi/Ih4C6xNFudqnPpbpey1bbUge4P343W
ewj4Oe5XhmISC5T/jLo/W1YLC/ZNbplygABBkbVVfB0LzqruvHq7sg7l67A4
phvcVbf8yMFNBExqgmdGa1nwS/EG2/xCFSSPVkYusCJAeq9tbOwSFux8a1kU
+QPXycc4Rkz32DlZfP4zWwJGXmVO9tzKAs2L9m9Lflah+slYv8DkK+Er12gS
sFDavuNqPBPM3RaTARpl8PjP2Y1V8wkI7NrvN+4+ExRUx5ULk8tQvX0ib1Bu
pQYB702VE2RiqM+lUmUzKILnY5w/1l+A8avr4IL0U0UC7OImqqz0YkLl/He7
/+aWwvBMR4MaSWre5rlZcftkanxLl/54mXeobj/G8SoRHNfm8QQ0Lgnf1TWd
CfVR70/J679D9cOxOMar0+XqMY466FCYy9oxAeyJ9GdLCxgQfC0/Zi4HH18r
+kfJOaYAxn5fij8QQs2fwPrPif58lNvHrovx7RhXj8UxXv2M/JU339sFcHlL
8JwkWwZE2xmrXLd9jXL42OfCdPInXjlg0dQggIXTO/a/mk99Lhs300ed2eh9
lh+xVz78SQCpYvIpFXoMmF6sPGuedQ56nxGp3CV6dQJIjtMMnzuHAZ3Sxyte
zstG88/tWDkypVkAMwZtGrqXU/ev1zF4ryAHvX/tlrTfqd0CCE92t8pwpcZX
IhsubsoD6Zg5olZ9AnBz/lRstZ8BFlODeBPE80Fzw4YIL74Agrbn9C2IY8Aj
t6fz/Y8WotcNygptJ6nv/RXTZl3uZWoevFp005cphWj/wniJ95fkSGq9MWPe
ttIUBoxsM1hNLnqDjoP1I2Dj0PWJwH7/dP0OsH4E7H93WKdBbb44AW3sxCUf
xZmgrOn78ObLt2gc6y/A+gUOsdS5UtS6ccva92ERykxozJn1Ztrxd+j7EMvH
+pswPxQsH3ufY/0FWL14uH3R80IdAl5eOi3f+5IJBLdti45YORrHOH+sfqVG
ao55rCJA6dGfnzOpdazobU7sdbePMCGo3rbWhAC58J/S4aPU53o8sMbJ5iPK
7dPtF0j095/2xZ6A0bn3Fsh6suAd8z4v5FI12i9g8iJ1/OetBGR9ZXWu38MC
Ylfzy9+e1bT7CDBfAKyPEusX4F3WK3Y6Rs1DoraZmUlQ80z+xy3er/F8bHys
X3JeT7ZrazABHaEpfZPE2DCQ6uJS8QL3F1CRfZ5x8gIBaxOUytbZsiFklPnn
RE8DXJ0qJ3QJIGDbr0MPi9ksuNM9UWf/arxfAJsPY/NbzHcAHFhemxIIuK2a
dndtJBtyX5T35xQ0QhdPZfejJGr+WWwr9TKFDUEpbbGfZuJ+Adi8HfPzKsqe
JP76PgGqLs/UtpSzYUnjl/j0zE9ov7D2df/dWe8ImHPJymqaJQe2JfhrmDxo
Rv0FsP6CjCo7H0EtAfu+1awIC+WAsm3rHofgFtQvAOsLUB6a/ObYEAHzJhjv
VdTgwupVFtEnJ30Gz1UdQ+osAiKe3fj+pJMa/+mxosjhVnC3b50zQhJgnN/C
thTjgtu2N1fcr7Sh/d0Y/4/1C+ze5+N2UJwEb2LhxdN7udDyh3u8cHI7Og7W
z4756GF9AXGrIg76KZEQVcSRV6rkwuyz1Qe9k3C/gOiXOj8NtEgIDTV+Hv+H
C7XTj5/r8+wEa7u9N3J0qfv/mLzQR5kHr36KRvzhdKL7GM9f3DeuXUuC+Ad+
zd9QHhw4LPH5/bVu6n2R6Ku/hoTaJ5pvZwfw4MHSWoa9azeqt3CqJ/vVDAsS
eKriwjOBPNArnPRSLKAbiv5I6iVuJkF+O/eLSCoPJF9/KbSwx3UbMJ0HzOeR
X0K+DdpL5RskF9wZ5EFXwzsRmdO9YLFvq1n2ARIOtOe9K5/Kh/a6jsJpjb0o
/y+ac1Jf6wgJKnGz/NV0+GC7NvPp/il9qF9AurtidtFJEjzkm4gBRz5o+PP5
O87iccyXM0H+TUD5NRIEblLKaXf5UCnDOrp2Pd4vgPkCfFO6lmOdRsLBzRLU
bfPB31nT8AEf7wugu5+J+aJifQFYHOP/sX3jm0qzzfUaSFiRdMYk/YIA1Kps
2fX3qHWtufOlV20kDJ8qa5/8kJq/m3ASH5FMWKUWYd3XSsKQXZHWr3sCaNS4
TKRQ612R23Vb1vSRsDtPrOxguQB2vYz702aG74djPrlYXwDt/fmTkZHdgyRc
t39V8EaWqic3FFvyRvD9f4z/x/oIMM7fYEzyWqKIEHZfj69ro+ZBdnarfdsD
cb8A/fazWmHSQlj8w1Bd1Iu67moxHr+XjfomY/kW1t7nPaSE4Kdz7dtnNwKS
vi/rVGzB+wgw/h/j/DFfAIzzx3j+GTJLszXUhDCwy2BPYiEBXicSv1wsxs+h
MM4/W7A7cOtcIQj1Fz4/k0eAjCesOZuL+wi8iY0eMJwnhKDfT0CsmoClK4yP
3+NQdbv/8EM7Kn9HePXU5AoChAGJ8tXd+HkcXf9uzBcAO0/E4sbzeTWzlwrh
80Hfm69HqfmFGs/ZwRPvL8DOPbHxsf4CTG8NO2/F8rFzW+wcFuP5Mb047Pwa
i2P6ddg5O3auncvUuMmm8jN2KkWup+rhO+XXk5Uv4jwAxhXQ5f8xzgHTXcQ4
B4zzx7gOuvr/GJeC8SfY+BjHQpfPx8bBOJ8eLYU/e3yo731L/O6qjyScNLi9
qDiUvp4n3TjG/2PcEZaPxTHOiq4uK8ZlYdwXFsc4f0znlq6OLl1+719xiXT5
SYznxO6HLs9JlyP9V74A2HXp6mn/K34ey6fL/dLVFaf7eenyydjzoctX/1/j
/09O95/jeoN6bx85oLorVAhp747Zplr99/w/dp//NbeP6fD/K7+G/9rHge7n
petz8a/+F//qPUCX/8f6qrA4XZ4fez//qzhdXwCMq8fidPvp6NZl7LrBv56X
XqXmJx4jKwrnUev1IEez7oHJOG+P9RHQvR+6uv3YvAiLY/M3bHxsnob1gd5W
P9i4h5pPjjSkSKn/IGHA1SzvxVdc/5+ujwBd/h/j/P8V/4/182J9xNg6gu66
BlsfYessrI+Abv84xvNj+dh6E8v/V74A2HoZ4/YD8lZpujtQ9WCkL84kjASt
9lLu8lweSARYrtxA1RtQVHWJDCDhQoz0iQ838D4CLJ/uONh90uX/MR0DbB8D
2ydRrUk4l2kuhIsWH0LvrCCh0Tlk3+W/XDQf4/kdLV5H2FLzFb3MBWSyLQk3
JP1fX16N5/+61xbUt5Z6n/i6LEpbQ8L2zSHRNco8VF8C23fC4pjOPxbHdDmw
fgFs//CD0VsfZR0hjH3QbjjbTYDzhGXZ72f+f/gCjFu9oWwuVdftvRINCgiY
XWRDCApw31Vs3xXb18XidPeNMf4f0/PHOH9s/xzrF/j0zD8xcJD6P2j+Wr5Y
hgC9swsDX33H9/lvZO/0Chog4WyDc+OMPwLYFNR416cGj2P6Rfm53Qs+MEnY
VnbizIsmARROMqnc4sGCwQ+n3x6g6oqyecqapsfU/Omjz92270wInnUzrLeD
BLeHuy5NzxRA1mJOEVeGBd5VhhfkG0mwm7rHZ9oVAXhe/Wr96Bl9PX8srrno
e5c+VW9cBs0OB+//37lMkhk44Lr9Pd8DitqKScg6fXKltpUA1Lxygr1+MtD8
+gdTKmVzqP8JcVphvoYA2kpLJLUS8fMvUd/vT2Y+JyGMKXp1qqQAin4rPmFv
YKA6/Nh53Ll7bVP7qDqUrpthU/2AD1LOr87Jb8X1/DF9fsxnHNMfw84fsXPP
+IORlnKHSKjOdjI8qMKHzNGf8PtbL+w+5610moov/RyrrjqXmgfYT+S5/+iF
8qJ9Y1r+JGTAMekJs/mw39D5szq/F/Vbt10+XivHi6qjFvEiKqM8CHo17ah6
Qi96njvZ5dmI4Q4SJh/3SCereXC29Q3LbXYvqiP37sSvXb+tSegGdeacBB5Q
L8LyZtUeULVmWDlsIGHwXFKC0mUeaCTsNS8lulE9Pez8+u+4l86J1Ps98HPX
2seHeTB/95P77t7dYOWzp+QCVW/mtHYoS6zlwdADS8e2k10o/+8fY1+00ZiE
touSVadteRB/VKPmzMsuVP8f4wQw/n9r+XvWbEUS3o7J3LUr5UJu/qQ7j8M7
4GZ1dKqyCgm1lpfrV7RzAfr7zpZ3dKC8AabD7yDbIXZDkoS60Kp7wwe58Ozn
5h/CZTj/gPESmN4+xvP7zOup2dxJQP3t7aKTcjjQ8meZMH1XK3w0O+O/hyRg
UULjSKYIF3pdzDhrzrVB3bQLqnlUfSoNdZx+PJMD28XyLa/Yt6I8SZZTerfm
ewJCloWmiK3nwP4iLevOdFz3clFPjZNlNQEdAQq2pB8HHIpdSls3tEA+O3dK
cxkBxW9Ut6tu48DVOav2rCSbofuPZUH4KwKC2QZ/bf6ywS/8Uwj7ahOsWKV/
ou05VXdvWn0yHmDD7E/z5B7b4pxPoZ/bx5tPCUgoaD4o18cGyVsVqnyFJig9
PzNrUhwBOWb6prNCqPyjPkM/zjaiXBDGO12qds1cHUxA3bZbg8dF2HD4YV/2
o/v1qJ4qxlmpbd0hSKLyqw2/HbuwnA13l8oeNgtpQPX5Mf4fu594pvztbFfq
d9I99O58Igu0JkjIH5hbC30KcftFnKjr5stlTvNjwXffgHkhn6rRvgCMo+uV
Zz6/uI6AG4EzXI/rsMAuilv/sbgSkpyPCJSsCVg/fa/hIWCByQVlqw87q6h5
z0M9RSrfuJo58ZI2CxauDDkdlVGJxo0cavy7qflEiraOgbcSC55pXP1hY1aJ
cowYZ0gEDcfEGhEQ0A/L9wiZcCZWPH92TwWq2+xTc/BP/FwCDIq9X4SGMyHp
T+u0kfsf0OvufjXR4Zk2Ab2D8pc/P2JCvpuM/MLCMhhu2parMZsABalDec8P
MGFy/vVNxfxSlPPH+gswXWuMz8f08zE+FuN+sT4CTFcc09vHdOYxHXuMV8fu
f9+02YaZSgQUuIJ70T4m8PfNHwvrKEU5fGz80ou2lus6BeAwZWuMhyMDNI4s
2h7z9DXKb2N8OMZXV8x8WnC6XgAe9iI/eWoM2LbITyz9dDbKdX/MH+ccXSOA
+fcFdtIzGJBxq5hcmpuF8t46s+2WF7cJQA6M/3yzZMClkcsPEl/norw69nyC
f82Xl2YIwDhC8/fPwwyonn1v7tjxfDQu3aR48msVNQ/Ofqk6JEfdv47YtJx1
WbA9O1XpFfW9zzSPP3TtJAMMpi00Cl2Kj4993khO/AHrjwLQWD5q6CHGgGDu
7OTimEy0HwG7n4kb/ct1OALoyB2VHh9BfV/Lmqf/vlGAXjdkdcvm+V0CeKs1
+txkOwO8f64Zlua+Ru8H61/A7gfLx/h57PeGfY/Y58X8EbDfP8b/Y/9rLH4w
qWwgWISA+F3fjz77To3jCSc6l7yFkD9tjSe/CcC/ao5NTC513d6c6l1pRTBG
yN5NFCdgWXRVZJ4kEywPtw23l9D3EZj1wHjea1kCNsQ8f3JTl3r/Kx2+fuUX
3t+Ecft7RnKuflQnwDueWD37KhMkG3b+ffX1A+qr8nzhsl3TFQmwPCSx+BG1
fmtaWjm55F4p2neQEdB/Y/F0qo5P7WTyNzBh4V3F35af36P3g9UprH8N63fD
fBAwnxpsPoCNj/Xx0a3jmF+Pofq62Nu7Cbj/3DDwfRwLtpwx6CJ/16D6/9g8
B+tPvFEzK6iPmi8ZNuTWCwJYcD39xJHcr9XQERVltGUrAeeX+IwM72JB+rN1
owX21WgfAdaH2Jx7OuqnBwHfNrE6dZ+xoHSP4yqtrFqU58f6Pc27r6pMO07A
UWXn3KVT2GCwaOvdvZx6sIG7oooHqd/bxTOXFZpYkOD+bpGysA6dl4Y7iXq2
X6Kem/rCsGvb2eDDbro1Or4RNmSuu9xzjACL9c2a18azIex99MLIt/UwsOhl
tN9ZArK+8ZI9FrPhiam8hqhnA1RMC9DeEEmtL8513b9tyYbvrLyesDw8jl0X
m4djcWw+j60LMB+BgL5TAYF1BOjcfN31+QQHDIV2t26dboGjk5O8Z2cScG6i
Edk3jgP8k5vVJG82wes7Uq251HpnxewND7oOccCbPZ04ateC9gtgvgCYbxrW
l431C2D92hjPj+n8u708dYr3hYAgH8ElzclcqDbRbhr3tg31j3urXRNOiJMw
aUqw9mMvLlievjN1+ax2VP8f87+L/dG21G4uCaJzpri1MbgwtDHtZ9q4TrgR
wfAcp0nCuvs5s4cGuaDwNE9O3KwTpm4Z51KpQMIv0yW6F4q4sO2bXQP/YAf0
BkQqta0iobtwnwXfhQdGfXkqa350AUNZVlp/GQnEhirPPGMeiL5xfO3s1IXq
A2D7IXT9DTGeHxsn4GnktCEHEsgHCvYT8nigcuWL7dqGHtC7aWGqak+CmOLN
/NmvqPvpsJ23Nr0H9QXA9CIwvwAsH9O1wOLY/hu2z7bNxM1iw3kS2m5+rgw4
zIf2xVfZ52pwvwAsjumBTL49d4NREgkhu4TzL7/jQ1nsgva1t/pR31KsLwDb
L826PDpg9or6vZGPcuvkBfAVrrW3UPPcO0oK0TsySbiTZ8P9MUsAupdcOQ/C
8H4BzKcV04Fx1ZgwWb+GhMp1/a2xoQJYXTQ8LfI4E/wDfMR/t5DQ3tnz69od
AVx2JcIrOun7AjzxObH8VzsJ6xef2v38hQD8DlhumyLOAvHpjGxDBgm6rUme
zbUC2L9v9/RZDriuDua3u3fvsRc7v5CQvM7w73FqnnjV+PBEsxbcLwA7L8B8
hDH9fywfO7/AzkcwXwCM/8f0lDD+H4vbauTMNJ4qhBd3fxw5coqAjk7XFUrq
uI8zxvmvns9SspIXgvml5ZZiVB3WZoxs1zHjwO5c2e1SSkJoffRo3btUApTV
viYXHMPjmD4/1hegnOmuJ6UlhKPamd9mUfX2ik2c9rMBDnpeprbUafd+DSGs
niRkLf9AwJPnI8+/N+N+BNg5HeYvUNP7lSGmL4SI6Edu4l+pee5nPSFjHX0f
AaxfAPMfx/h/jPNPSRZdunOZEALD3HqWS5CQJWpcv/84rs+Pcf4Yt/+v4ikD
sTrLzYUw88/tT2VUvd38tHzvm19c1F8eO6dGuX2kj4Curp1n7KxQpa1CgPXz
J6cEksB8tHdB7R36vgBYXwDGXdDNx/oCMA6ELp+P8f8Y30I3jo2P3Q+mt4nx
PFg+Nj7d/gKML+p8KZ6430sIkUtHizzekXAo5NOMk970eSRO7fqj6w4KoVdp
+teNnSQ8kEj07HmK804YN+W/NWzDk8NC6FyUt+ABVVdtwy3v1/Xi/gIYx4Xx
Zhhfh3FrdH0B/hX/j8UxnWFsfIyfxPIx7hGLY5w/XV1oujw/XX4Vi2O+AFg+
Xa7+/y8On64fAV2df4yvputTQJe7ppv/r/hwuvr/t6o8GhNvC+Fx51sHZqwQ
9DsENxoi/p3+//81Hf5/xe3/1/eDjYP5fdD9Hf4rnX/svUT3vUH3/fOv+Hy6
fQFYPt06RVfnH6undP0FsHpNV8//X8UxvX1sfoLx/5g+Pza/osv/Y/dJV58f
m0/S5fmxODb/pJvvKjHHscdHCNU3CsbfryJBjGG79OopnOen2/+L5WPrhQjd
TveXVNw1QN0xtZiEMNJWbvMe+pw/xtVj6zu6vgN0+X+M2w/qDfFjU+tQ2y7N
pXduUs9h444kuXF8VP8f4/yxfgFsHIzDp9uPj+VjPD+m84/tA5T3DsW3bhKC
8uHOnLw9JBxWUCVlD+DjYPoDWP6LVd9VxlkLYX5s0nD5dhJubXrT+mc7zv8/
2lLjNIOqx+cdfbN/bSTh+GetJycM8P0TTLcf4/xfCNy1tKj6Fz7NVdRwAQki
9/XM0zvxOKYjgelXYP6VWF8Ati+Hcf4Jww2vg/SFQGYyNuV8I+DyYkiwtuai
OiSYnj+mi4LtZ66vk7+uS9WbSsfs1rO3CbDNGry28RDul7qtih2jMlMIhgeC
JIdiCRj3fIf/yq30+f+KlFMWrVSdyIy2W6m4n4DFLpkjC4T4/jamk4P552L7
55gOD8btY/r/dM8X6Mb/9n9IWd9LwtEFuYEF7wXgaK/3zdCQheomYXFCecu6
yP/pNRxVfbU1gZpP/Djo87oUP38pyW0P/krVobcMK91f1Lyqon5jlRbgOv+v
Jz8Zk35HguGsqqRjWwRw969t7PhJTMjwOXZu3hvqvWljLf3TVAChuo7OnG78
vAnT81clzpiKP6Des4OCjVc4fJi8TNU64nc/kLdSIvhUPM2nMvg7nw/2P0te
uYgzYMKPL3VbE0j4ds0vQSaDDylv9VI19/VDSiFJPLtBPedFUS80svnwtasn
Y29wPxivazp/4Dr13pwT4/vgGR+2/7libOPWD66M2CK9SyS47t22czCcD2Oi
F1Tu/8E5f+52Xc6bsyQ0+BzZIuXJB8kTFm/SnuDxZPm8ksFAEuxPtXwULv6f
/v/3YCX1PnCNES1zOEnCG7aSt7sDH9y2j0bZn+wD66nnCm5S9WYozdB+vSYf
RFJbhpaK4jr//bPerItxpb4vH+UFqn08yBGpKBfY9oKCeFeAMhVPsGSYHuzh
wYNHr5XPWvdCY9WOrWWOJAw0qY5XKeTB58K0p459PTB7vmu3kQMJH1ggsMjh
gdERAbDe4TpvmF/8h7QVj8PsSUjS8DpzOpMHNtvZuuFZ+Lkz5nePnYNj3P6m
oYJlH3RI0FGMirgwhbof+YTVu7M74e8czsd9htT/mjxn0rWeB5brrf8MX+kC
iS/CY+/nkaDcOGHb/d9cyCdLd5rt7oS4X5Ffy/RJWOE2MdtPiwdlJj4aJ6S7
UL398cuTsnpVSbh/uEea28eFPg2yQfxXByioT5RVG09CtHqOld0hLlQnVOkv
A5zPx7iF62eXPr4kT8IU16KPLhlUfcr/ztBZgfcFYLwExldgnMbem+e2yXMJ
eLsj/WYUjwORV1liWtpt8CLSgTBnEjDr+kBLYxsHKiYemenLwXUgvXoXX1vS
T4DVn7M21XUceFEme4z/vhX8b31asa2ZgPsjfdoJCRyYmbtgXhu7BYIOdHBe
vCdgZdfetbs3cODSznvharnNEKh1I/oLVc+MZx7tOTGfA0sXXfvWu7gZDpnG
vS4tJWBAI7th1mYOBLW3vCv4iOdj+v909T/fmfke+5ZIgO4d5wst19hwarXZ
KQNeI8wcGvkgdZeA+VPeDpvksqFXxULb/8gnsNQiZ94PJ2CZxPwi2ZVs0HdY
bT7uEq53WpNSffvccQKayi/Iakyj6qK9VKXEQD3K4WN6rWv6oOv8RQKeuW+R
qrJng7iyQs2qrw2wNIGY7bGPgPh9F2VNK1jw7P61Cb3RdbA+I6HO15eASWJd
jb/fs2D7/QQxV786lDfDdHSxfEyPF+sXwDhDO7lf30etCchcIOdotYYF3dXa
CaKhVcBdlJgook9A1m9/vfNU/Ys0XxDCii8H99+em0yXEnC7nXkts5EJWa/Y
9u4SFcDXt3IKBAIEq33OKE9ggYFGVl3844+w12x65I5FBGgcL1g3/JoJw6or
gG9cjuokY3z4q9dXP9nIEeCQ9erGosVMODh5H6tG7j2aP12xN+PELOp3azNu
jbwbEzpNG9+euloKD3JbJj/XJYBYeb2gqIiq3y8zOr28cR1mjDvF+gUwvWiM
8x994Op1nJonPRd+bwpSZcKIeKSM/cV3qG42Ng7G86sEm7dMGhVAb+CSMrc+
Bvh6ejio3yoBkaUFnTljAniz+K7JKMGAuL75fXuGS1DePixq6fp8tgDC5Kqy
Z5xjwM7EkcCQkAKUZy5r+HPKo0UAXa+01z40YUChba1uyoxc2vkB8+fuzfwu
gLTU1J7FbxkwGlFyr2llMXzQfchw+CwARTdTQbgVA473n7BQ6MN19Stdtg3f
rhQAOdTybOFEat4jNbktn8hE9ecxPXyMu8Y4c2wcjDOnq3u/V0sneS6VvyH6
CS9sFwMMfq0UkdHJQ8cPq9b/4NYggHrfxzPezWNA0qvwFK2ibLTvoMZyZ23l
WwGs4N7Ij+7vB679uITNl1+i/RFVIi+upZcLIMPynaTNaD9YB7u+M1PDeXtZ
xYo8uTIBrHSKbFox1A+qE9I471+9Qu+fbj72vRyPOHthbSv13D42up1czQCF
FmblrK25tJ8b9nmPr4mQTSYE8GP/93FNyQwoKXRK3T/pDe3fA9Y3gf0Osf8X
1o+A+UFgfTGYLwb2nsGeA8b5Y74DWF8V1g+FcfsjLmJ+fBECvoyfV5s0zICx
rPTq2ea47wBWd7C6gL3//VKC0slJBFTeIyrXGDLh3PqPjZcs36N+BFhdW7/1
pVckVZf78slpn8uYUPE9V0/zUTnqR4DVZazPDotj84E7rFpXx9UEODpNvTMs
zYIWz+I5n8o/onUW6zd0dHIirzgScGhK1051aj3fNlu81ai0Gnoa2YsZOwlY
O8vwb30kCx6MzjUZTK6BcWkVd4JsCAi+E/il0IoFCrvGzr1Lx/2DMP4fm3dh
caxPofWPbumM3QQcGyiIPhTLgqn1D7Se82qgQUdrerE/AQwpw8DHPSyIe7c9
65IG7hcQZ1Ys8tCdAO0rUj6eD1jwu74z5XFELVzUlpqxJJQAmQkZiTtk2dB/
cdNvy7Z6lM+n6xeAzavXH7hp9+4kAYUPxg7ZzmWD0yXv3NJ5eD7WF4DN50/N
37I15hYB965eKyRusuHizi/D0yQ+gfyLjRfJhwSk+PHNf9WzIYurlPXs8yd4
zRhv75pLQGTw/PFR0zmQtzB4uTujCfK1s6+ceEnAFMW/+VW/2MByv/N0Xhje
L9CZm3jK+zUBXy12bZSZxYH1Nk8l1Iea0PUO5hfQlMKMH6wj4FOR2PFxpzjw
6JDUYvkLLWhftshgxOqP1DrOQTXSZHcjB3TeRqlK1bai/QVYX8DOnv7Mge/U
esd1c3HRXC7MS6lwNJLE16dYHzrG/0+22ZLiMJGE0p9GHd9CuHBm3JUHU/fi
62hsXY+t07F8zBcA25fI+OmWIWpAQpP4+wvXlvFAqmKXj+KaLrC5MfXTp/kk
CH2P9D4V58EnfZ3fJWc60f4CrI9Aa3BaqfFmEkI2K2knpfBgv9GOLPFNPTB5
7LTDhdUkMAZuH1H05sFFu5BdaxZ2o/s2mG8j5v+I7SMZzPlmzXcnYdfawpQy
kgfRi9gbPh3qBZ2gt43iu6nnELJKzrKDB547BVMyzXrhtb+UlIsnCalPQrmS
P3igdt3dixHVCyalauV13iSwJq1cvE6ED1ljvWcHU3F9jJ2urBd7j5Mgabz8
qNUGPmxaU+11xA3308Q4/5FHVzsiL5PQP3boiPRFPtipGOuxpHBfAP/F31/9
iifB/5fDye9P+LDh/skYlguuN4Lp/GO+qMXbMprNn5EQ53RuaN5fPlxQq4pj
G+K+q9g+bdsmc4vBfBIW5oo8ebRcAGPxBbDuIwMu1ORv8ignYf748FnP9gqg
bf6OI9FrmGD8e73ornoSVhwMibp+XgAVmcOGFbeYEHtEUG5VTcKLBrGnC4MF
MPrTIT3jMBOYR1Vr7tZR/9P0VNVP5wTQPO+I/o04fF8a8wX4vf/Vyq3dJDyQ
UW62LxSA5U2PjhENFsgUTNNX5pKQk6o04kCtM2JNtm8yCsd5fswvAMvHzgVm
TwzU4H0loXz5LCUnSQJ6ujcXH2OxQGtenmjpCAkqKos3maoSMN1XflL7fLwv
ANMpwvKx8w5M5x+UNh46Ml4IuWHp40qcqHlEl0S+cR4bfg24j36h8m8oHpHL
8qbmOzemxm5lsWH9ifBke1khaLUFMwYPUPMmac+xX9/wcxzsPAg7P3Ka3NWj
MUMIm7u1c8yuUvMd22GPW1YcmMoa8k1VFIJ+yJd3y+4Q4CIjtiorENfzx/Kx
vgPsnAuLY3pcdHX+Mf4f0//H+HyRxc235ugJYb9i5bLbJAEr5a+elwE8jvUX
YP7jWJyu7wB2Tor5C2Dnsxifn6aaYTZvrRDqH58r7aXqmNe7H+eTqXqL9SNE
P6/qA0shxAQuGJqwloQ0uQ9xB9Rw/h/zncfOrzE9Pex8HDt/x8ahqxNIVxcR
4zQwPUYsH+P/MZ4E4/MxngTTycSuS1cPE+P5sTjG4c/xanv8i7qflmNJU6Se
UHVGfFRrnjYfevvnvtjpK4TVvX0vwmpIiIgRM9odjvM8GM+P8UJY/qJso9sf
qOuy5W4aSFN1eN3Dr4meUXzgRtlpm/sJoeKJq9nfHhLS3cYOnczG82+O6kd2
HxCCEbljf3E79V4aeCLR9hCPY74AGN+F6b5iPBtdnh8bH+P96PYFYPl0dYmx
fIx7xDhJun4BdPsFMP4T07Wmq1NNty+ALk/7r/jbf6Xz/6/0xrFxsDjdfgEs
H9OZ/6/5f1Wlh6ciY4RwyqBt5VmqnuQqtovsoebjGP+P6fxjfQH/iv+ny9XT
1e3/V/0FdO8Hy8f4/H81PpaP/S+w+6HL+dN9D/yr9xIWx96fdN+r2Pscqy90
6wjduobFsevS9Qv4r3l+utw+lo/5BdDV88fmP1g+xvnT7d/E+kOxvk6Mz8fm
jdg8E4vT1fnH/LCwvgC6vl10df7prjuw9Q7dfIzbx+4Ty6/7nDMhgVrfrStM
MKlMI2FJ7KOCMCVczx9bh9L1rcPWvxifT5fbx3wBsHU9Ng5dnh/bZ8Dy6foS
0tU3wPZbMJ4f24fBeH5s/wfTncB0IbB9KmxfC+P5MZ3/0K7C7icLhVSdlyJd
mAQ8fDZl3+g8LnweP+PKxiVCaF3txkn9SUCJ1NVn1ru4qN8oxvNj+5bYfinG
/2P7t61kn+HdGUJ4r2m7SymGgNC/j3z32XBQPX8sjunS3KyLLlT53/4zsW9H
8l4CYk+/Zm7owjl/rC9AI+P+7dph6nsdd+NZqwIBkhkbRhLl8fgKtQtjWVTd
urzsW+iL6QR8cD8h+CjFRvf5sXMBzF8Y4/yx8w5M/x/Lx/yXMR9nTN8J4/8x
3X6M58f0qbDzLIz/T7rhezrmHgmWVxaK2XTzIaz6rl4QAz8vw+IKa+1KlVNJ
ENU+kC/bzAfCXXOaZxWu3yViW+JwMJYE349fJC4lU/OSLwbeEiv7UX9wjPP3
a/w4yTqUhDUHoy3nWvJB9sfY9jQnXH8MO69c1+d5/wn1vjYdsXPXVeSDIOrB
p60sPI5x+JhuP6bnho0z4qV4IdKahKOzuSP74nmgUnEzUFwB94uPjGAvHF1P
zUsEZ06KRfIgdJeEukUjzvlj8S8HnWd+NKZ+z58WHt5B1bOkpqg2tYIu2CDz
2iXRgIRerfLgeYY8iHjXPtl4UxeMH7y9wnA5CfYzxz01AR7EdEedn+WD6/lP
krZXS1cmISB5R8i6Ni4sLFiwU6vpf+f+WUd/UvVjo2djQVA1F0zmrn/0/H4H
kMf99N/NJCEmYJQnmc+Fj/UqojouePzmpCvK5VT9ULm3bzHjOBei56+tfbW/
HXbv83E7KE6CN7Hw4um9XGj5wz1eOLkddp6pO3DnLwH3mu2qwmy5wH1loTer
CNdLHI7TUFohQkLGiGPelK1c8EkvaTGs+Az3tNZMNPlGgKl2mYhQngv6Euy7
Ja04R4HxHhrlCgcaGAS8Id6c6m/hQH5/4cDHHpz3qKnpZN3qI2BV+0lXoxoO
GFTHNFTm/S8/xaawigClqkVPYg5wwHhu/4UYsxZU9zKjys5HUEvAvm81K8JC
qfuxbd3jENwCfg6/3g8XE7BArmPKTOP/9SMsCVQ42gxFAVPPT6LqYo1I7dv7
GhzovHh54zu1ZlS3/2R4dKMGVRe3u5dM92WwYaGRxXZ9tSY4njTc5fiQgGvW
bHuvWjZ1Pykyl+s+ATiwvDYlEHBbNe3u2kg25L4o788paISS34WmzSlUXR87
03ItnQ3bJ86SPmTzCWatfCAyP4mA568SnpxMZsM4p/23l076hHL7glRHpWVX
CXjwwmR5jwcbdtaXGoXqN0Kls4qH1xkCrOdlOfctZIPSnH57c/sGVK/VNnzz
qhXeBHQsdDbbkc+CgYapCvfV6yD295SyKB8C7hJLs9VLWJDudilbbUsd3JxW
njG2hZp/BFw5p+vMAqFS7S5TLZwT+91Q8kXZlYD+gq9N36+zQH+abNkiWVzP
FuPlbqfMnWdkST2H7JVEpiYLLowcXGodWwku2ruT2RYEjB92DRaosKDEayi+
1gPX4cd0+7HxMQ7Q6/zbd8FaBKTPif1tmMIEm6vntQ/5l6F8I8b/Yzr/mN7y
YZ0GtfniBLSxE5d8FGeCsqbvw5sv36K6/Rj/ifGcGAdrFb7CsoK6n/ZlvY0n
NjFBIWHqhgjyPcrnY/e5JZnQX/VHACMFxncj2QzYZms/mPq+BOX/Mb1xTOd/
XNBr5928/0fcmf9D9b//394iaRNlSUkqqUR7uSRJpV0KKSFaCEkpJSEpQkWk
hKwhsm8lSVL2fd9mxoyZOWdIKkV8z/sPuL6329xuXrfPr9ft8jzHmZnzvJ7P
5/3xuLgg6e8eHh9AB/eOLq7D2newuHBgltovLpyTnnYj9gsdHF6fv20Y9QH1
+cd81zG/fYxXxzjkKfpF03KauRB7WSTPXoe67uWP58MccZ4f46IxXQDGq2Pc
NcZXY7w3xlHPtlROj6ymPt/tx9tnL6LDvIQTNut2ZaFxfrl6NYsJh446LgT3
zEpbr0aH5Y2rXeOVsuGh0yDN+z0XNK6/jmRX0yA56pReu81bVAfhq7Yz4fwn
LiQ31xFxbBrM+vzesXIsDeX/sfiahOSkPxVckPNgWbnMpUNJWvXBLP9MNB+7
z1M7xgIJ6nNcdlenVcaADucq7GhPp+XCo4m9Jz6mcUHnndFU+xc0KMvS7iZd
E9H8imhR9XclXLgc8sbcfoAGgcy3yWXH01FdgEWlkZhKFRc0ywa0X8rQIfJu
qm96N647wD4vTF+A3Q/2fLDPC+t3gN0Pv7objOfH3g9YHwFMN4SN/49txlj6
k1rv7atfv+QTHfSVwnWOmXyAg8fh1yJhAhwXWvF2CTBgBk14mqz/R5TPx3QE
LjmqoRYjXOhfsTvsQC31/RQUv5kgV4Ty/9h7eF85w72Puq5Fc7Z3kQYDHEQt
NSWUcF3AL2kjzUoxAs5bH1xoMosB6XpmtOAZeN8BbL7DuHpsPsX8/LF8TK83
KHR4SiUVv6NMhjPzqfnLPtZ/5V68HwFWF2F9ATBuX4Tj3P5En4CJHQYxE2v6
wLrigP0e+jeI8lEet9pO1cMJ//5ITzBA6CXr8VOLr2jdgvVBwOqudj2/dwlU
Hbih6UHIvnd9IK54x6ZvHa7fxPoOYDoCrG8U1gcK4/8xPj8gy8rX1p76Hu4z
E+xtperMv+F9lRJ4X6p74amRv70J+FcitK5JmwnB8v9mFb2qhZr+FSHzqXhg
ivG88W1M0Lr5+3zUk1qoOFm9uOMRAR4Xk5NdHJjwXSL+9sJTdaguAKvndZ4/
fnWBGmdZ8Q0jn0tMoDMHjt8wwvUCWH+xuedfHqp5Q4BM1dyAHA4T/NJ+aLG1
8L5ja865SM5Io+pYh0qr9hEm1G1je3pfbYAbRnuiN1PjzEiSjFraz4TZOddC
vmo2oHpnrM+a/QjzVvw3Aqw9u+Sbz7Fgb3TK/pHVTei6z1aSHutaT4DcI7lZ
TgEseHJoSL6+tAku2vpNtWsi4Li2evbhFywY0zxl6fgH1xdgevNYu8GdxgQB
n7+9yFw7xoLj22bKeF1uATPlZeKpYwTYLNNSjtzZD25VLewbvq2oLj7ief8T
wXECVjNlnp3b0w+dT4NzN79qhfBjW40ZwiQk6Or0KVv2w7vTdjuvTmlDx8H6
+mF9AQ7fmZ80sYiELWYbeJJd/RDoyVrJ5LTDnvPl0f0rSIhO/2RrPY0NJSmn
NpkEd4D47T/Jl1eSYGmSMqdYnA1dBm2OkS870D6G2P5GSmrslqpdJIh85lRO
uLLBzkm09dOTLjQ+WMSWjN5NwsDh8zZcDzbUK8cKl+R0oTx/gJp0fO9+Ekay
BGd7hbHhk8BokNc6XC8A/bHruGYkzE0N6ZRvZsOKWQqi9A09sPGJaFr3WRLU
LI9pq/1kw0vW2zNz7/bA7oCm5BoLEp5fn2//ks2GQ70yWsI2Peh+mu7Fozuy
7Eiwa8sr/jKHA23V7e/m1vWgfho2t1b4a3uScGrJgddrrTjgUfUopyG2F+ar
Ktg73yWBJ2Gqfs+WA/EnoNaroBeuXf97X92dhPJNki1RJzhUnfXnScm9Xgi8
5DfS60+CVaivn1IgB+K2crSUZXBfEWzfEusXgO1n+izzXpwUQ8JUkzqNqzQO
FMo4bNPj0VD//wvqI1ZVVHxK5/3617Jc0GLYB0p64n1aMb0A5g+D9aXF+gVg
/WqnbLJebNhCwsmrf+Ykx3KBdvNF8FQOvk+O9QXA9uEx/x9sPx87F8DimO8Q
xvPP0vqo1f+bhNmV2zsn5Kh6akxa9IIiE94m8hqXjZMgq97kHapJQCG7eP83
Mzx+SFrO7qwID5SDL61VN6Dm82a7pyuf8+//j3H+2HkQli8UEnS1aRYPFvcN
RWhS8//cCxLlTlIsNI5x+9h5ln1G17FRaR7s+nD+qsZTap6UNb6RZIrHF/ot
6/NexINcXXvD7HQCvDr/OTfE4v0CsrinnY8u5gFv7aoUjzxqXrWGnZ45OP+P
nfdh/D+Wj/mJYX0BMH9+7LwS4/AxX7IQfYu0Q9up579OUUdPiYTlbRWrwr/1
w5bl7Eo5DR60XroQlkvNw/JL2MbHrPshVNjWcp8WD659tH38ZxkJazau27S9
oR84x655zKeu2994enq0AgkSb7wUHhbi+Xq/jB7fBR4oKqh9e6FKwgGrG3r7
e/BzYX77DmDn0dj5MuZTh52Dvx35VztqwINZi9l6rqeoeT5xCT3cin+ff4wH
wPh/bBx++wJg/AYWx3j+mqCi/EfmPFi7j+F3K4GEbQMSXxSU8XxML4BxL1g+
xu1juoCWrd81r53lQY6UpcJ4PjVvF00VgGO47oDfcfj1BcXimI4Ay8d0AZh/
KaYL4LcvAKYLwDgxjO/6LZd4cY4LDwbfzp63X5AHQ/H+LYtm4Dwbxq1hnBvG
3WFxjNvnlw/EuER++UZ++Xx+rztZftH8+ldPFoeP8a788vb8xvnlhyfLh3yy
+hFg8cnizP/r8TH+H/P5nyz+f7L88PnNn+oSOz09gAe+R0NdH5lQ78WD17iH
hvFx+NUX8JvPrz//ZPUF4Ff/8l//7vjtSzJZPD+/73NsHuG3Xww2L/DL//Ob
z6/PP1Yn8DuPY3w+v3HsfjC9AKZ/5LcuwuoxTHeJ8f9Y/nbh548Dqfrwd3TI
8RnDJATtYYnHs/G+ABOOe0l5Bx40jR1N204nwa1m1HXgPV5nYr79WBzj+bE4
VvdOVh8ubF0wWesOjM/HdNNYHFv3YfnYepPfuFRR/Bqpk9TzTJV3vx9CQoOG
4IDoH5zzx9a//Przl5EB2snU/SS4nx0dCyZhvsJc//FhfPwivdOlpdT8pJjN
PH/Tk4QBA5ljXSX4+Ng+AKYXyI1YbdB7mAehXJuWUQcSvrrKyxUG4fw/1mcQ
G3+t7B8XNwMevGgtfhl1koRFY/adlafx8bF9Emw/BNt3wvZVsH0b7LoYz4/q
ApB9s8Z7S06xNXkw01Rl2EuYei8lrlQRccH307B9PH79Q7A4tm+J9T81vyw9
Q1SOBx82/gxxjiVA+bbRa1NPFvQEzcm4J0u9fwarBp5HE/CqJjra1w3n/zGf
FswfBu0bi+xLK/ot0cig1vOLLbYKCFJ1eeBLiWuJ7rgfTtvRqLmmIyS4DLqU
pSkQcNRQJaVuKc75Y/v8Mk/OFP2g4r9k3G8MjnOhaundhM11fVB8SjI2kU1C
T+DY3LUsLtB6NghfDuqDb6LaiwJ5JJwzdY19+4cLYunq2x6X4H0BMD+inqPh
Z+61UeNL7Loy9oYLp6U2piZM4Jz/ROD6+Ev11Psu6cYd1SdcKEiKOtmfh5+b
YOcymC4Ay79x29j42XsSZC7f+5WozQVf77NCh+h4X+nlTzJy2YkkzCm80Dnz
Lwc2iMnejVOlw9otjHXVqSSE+bAvBczgwslmqcJSUzpEfb0XcoeaJ8a3zBm2
oeqAp/S6w0YCdPQ8i1apXnwnjITT+VP2zHrHgWU5a0rPPqCh18X8uFqXCeq/
oN7jTQM+OQGvOTDep/lwlwkNBgVPn4n2od5Hmj9oD1w4sOoA/Cppw/3Bbiuq
ikjfJcFQ2P/8koscMHk2XMHI6QV9nsCh27dIKBPtiHc8wIGHAc+u6Nr1glD2
7bUqV6j3adAChyWq1Hy5KyPJdnYvFElv9dK5SMJK57/X702j5kubU5HC+T2w
/IiWDfs8CfHtPWfsRTgwvDcl8FNyDxzaMEUl24aad3WDBRaNseFq+txrSiF4
PtZXfWq2q9tRIxK80/pk7fLZkDnD2/huSzfMEpcTOH2ABLt/KnlmL9hQbWYe
uXRbN+oLh/nR7Q+o+zumS4JICG0h24Wat3QPu6V7dqH+/xjP/6BbaU/nJhL6
nmY/rtzLBhN7YeWQp53o+Xg6zOIuouYJ07hnWk2ybFCf8O7q7OxAz98NLyz0
VJWmnsPBkVEnaj7Y3xRtIn60HeZ3mtaJSJAwzaM7WNK3H2LNowscY9rgxK8r
I2fFqfr1cazlH89+CNMd1n3s0wbRjF1+T6aQQFSwInSc+qGt0ONEo14bPPva
Q38tSb3HBINvRT7th0vf5YwHattQnh/zLTxddjPh/R8CVK+tuP1xQz/M49jG
dJxoRfmH8eRW0eR+an5yS/ORI1gg8uBMkp4Gzv/HZ4S7XWUSsN/W6ZwTjQVu
Thse7pZoAbv0zTsf1BDQ0zvlQpAHC1bYerdoBjWhvo5v7saurmoggHbot+fW
YBYMyaQSjzqbwMlrx4/eQgKulvrePbmeBeGzJzbetmpEx8d4lesZQ6KqbwnY
Y7J0t/BPJrg/p3fY2OC+/Rhvg/lwbpfcpLY2nID5tyt5Qq+YEOgSYfdDkRrH
Xe2v+zMC6n6paDIfMcF2wYMTQb114HFp/GFKMAEr1C84rLnDhOQnMrbNEThH
hPFLOl0Bi+beJOCagnGOxmwmaKodfXWWVQM+2mJaYl7Uc5Di+f7WYMKyzY/K
FzvUopz/Q/ucQwedCXjy2nv/yx99MP2Ts8N0pxrUnxbjxI6Uj10zpObvM1Vr
foZH9sE6bUuhVcY4508zfcRO2EHAImly7ofZfRD5e1PBoZ9fUV9ZzNf3TFbe
nMWbCZDaPLPHgWCAie7TCx3VOOeP8X5mticXBlB1g/ERaH1azADb4YKVsd5f
YIaQaulUdQIUyuKcpn9lQNzdQJmzeV9Qbt+gW7yzeCn1ef0Lcz31hAEWtSdE
NOaWwiz/u1t3KhOwStywPSCYAToW6uTlpaUgzhO+oCpLQEBUsZvteQYk5oXp
w9cSSK32HV0iTYB48eCDr8cZIHBx6K6nVglk63L07wsRcPb3aYGMf3SYR4rn
t1//CGe9ZouKUHXM1ZZnCVGmDHj15l990ckSuGi0IMtUjPrdvZcvOT+TAQ9G
eI+P/cPzMb50ZKHY0I75BLxM2m33/SgDjixnbdRTLEH9qHMfhHjGjXGBCN2Q
+ZOqAyxMT8ZYpOI+/Bg3K3T9nHTDCBd0610GterpQDt4vbxftQgKT0ZojHO4
4HErv/r9U2ocg+elvIh3qH5BVGhu9TOq3lKoVRNVO0mHzGDFYD+xPJTnxzh8
jB/G+GRsHIy3x3hmjN/GeH7sPmvWmMf9yqWeW5tJ2XABDXKhL6nMNAXc53RN
3KbGOTHD/ZuIBB0MApZdWb8iE2rrsneKZnNht6rekvmpNDgn5+3eVJqM8vPV
ftOm9RdwofC+/aX6MhoIWOo25w+movkYH46Ng91/QF64fEwOF/IXuhuuyqbG
GRtfXxf7Bo0/2TXyuCuJC9/M1N6leVB1ob2Hz7Qj8WA1V2SHbhkX3p0vHe4Z
p8E2i0PmRXszoM5ZonduBhem31S/ufEVDfpHlh1jqCfB/IHbKu3U/zX1jsjO
EC4NzM+EzTogm47mO9x9WJxRxIXBnHbbik4aHNpjrnJYJw19zphuArtuFTv9
YmshF0Y3ec1Lb6SB9qfDd5qK36L5mM//3Nd1xHvq+3anWy3AUJQOJV5/tmq/
zUA/F4zbnxO3ZM2efC7sC1u/7f1HGrR4lC/+MDsV1QvMMnceVqWeT8nIKZ8b
7TSoYei+q5VPQ/UO2PcK+/6rBP4u8mJwYXzUL9juBh20weDfLVo+35w/lo/1
78DeM9j7CuP5MV2APc1p5dO/XJAVKFcdaKPDssYAG8tzeB8BY0/Z7ZcFCZD/
8iqdN0IHLZutHicNP6LXxeL86sj47S+A6dqGaxP+pM6g6sYSF2vplQywapkx
MrMZ1xdgPD+Wf9p+RoswVW/4h2xctVqsD2Y27XI/FvYV1f1hOgVMPzixZ3ja
TS0CLFvyd3cIU/WVUu43KZ+vqG4R0wVgfY4wbv9QmUF+9xGqDrm/8ZWYWR8E
nmpNdt1VgdZp2DitOzvGNYwJEHj0WDfTpQ9Oa/2evX5RJaprwOo6bPy9Gbsf
dl8nQFe/UfnJFCa4fQpc5fOxBhpz7tz/Y0XA0P6+jtXJfVByxmi7SmYVtAp0
3/G9RECqZiZ9alMfFKatvXXqXzV4/z0hzL5PwOYr0i2Z+5kwIXje6FQj7ueP
9QvA7gcbxyszqaw8gPq/6rSXXrZhQss37d6wLXWg8qPjXaY/ARdeeTa9sWAC
796JXe0qdaguQGO4zksvloBPGTcqzD8zYVHS5ksSyfWgZOOx+0YYAaanmy4t
f8qEyAVTTQ2H6tD+YtfsUlMuJhCwO2h97+J6Jiyxrd+zjFYPbY7Ern3UOutC
9L2Qr+tYsETaM/C0SSO8s7f4GpZEQEhB46WZvUwQe16myJFpgBZVEF9dQkCv
YBrd24AFP7tNZF98aIR8Zs7sxlKqHn6vaKJ4ggUB8tvPbCUb+dYLqHVXHter
oNYpl2UOkfYsOPbBrKR5Lx43v7h9xUo2Ac7RY8t0eSxwkliwo2hrC7z+szfv
SQ8BDRJ75bLLWBCTeEpIPKEZzGeupLf9ICBNRkBDRL4fNiwOXhD5o4Xv9fIH
+qJ91dNJ8LGPcra+0w+L9rqEX3Zrg6Gp32LHqPV+ZNbrw37e/TAfHIi0x21w
ZKmd/kx5EsbfLNZXr/1f/wLXvt257Wj/Pqw/oHDiDohbRULI2nUxFlJsCMp+
wbpV0oH2EaArSIivXU8CsbfcOm8LG4TeG+UaH+9E87H+idi+zZTjh9tjtpJg
qqxIf3aMDVpvvQihik5UFyAdm15tv4uEC/nyYs9vsKFu2L7G0w/XC2D9CDD/
/weRCz1irUjwFgue+mCQDR75544KX+9BOX/MHwPTC2C6AMz3A9vf+3wiWcne
n4SxK4eiHP3/t5/ZFvxuLg3tH4rtZ6ZOP9h77RUJXsXedcptHNByb1wS10JD
fVGw/VVsXxTzXcH8WzB/GKwPLOt59KbCEhK2GYxXvDblgv6mtLR7K3BdALa/
je2HY/vnLgvC3HraSbCIP+U3j6rTM9VZhf0z+mDqLoGK5UwSWJ4exweoetPL
I2DDH0d8f16lYfl0DpeEm5HDJ1IGuODy8d71+4l9oLjl8ZbWYRLc6OPijrMJ
GP55u9dYCD93wHh+LB/TBWA+SJi+gFcGR15P48HuC/n355sTkGiTUc+pws9l
lmscfRMqxoPXq/If3TEkINt+6ttvb/nv12zwI1RwryQPfv+c7WXiTM1vn9dK
bRVjQfivSrHoOTw4Vpv6R8CDgGdDB0KXqLDAZkZKu9RcHrwf5jDSPQl4vffU
Dl9VPB/zucL0CG9014zayfHA2vqNnFA8Acwg3emW9/j3y8LGwc7pMJ8urH/3
yrZ7rYdX8OBrq+21nGYCam7/YM0T6wf3mW3DYWt40HNmsPPaADUPf9rxsGMn
fs7I77kk5vPPr78Zdk6K5Qee3Mo+u5kHg79IgevzSJhhvXFCLgbvw47pAvZe
3VvM+p+OQPjc+7zFJNiUdJUHl04e589v/3rsfPzD5s+yQ9Q4TxPMlDdT897+
3cqZ5Db8fBw7l+fXDxCL8+t/iPEYGEeB8SEYn4/5/GP5ze4sj5tW1OflPb9q
bw4JxpbRwy/34XzLZPH8/I7PL4eD8T+YfgHj/7H7xzh/jGvC+H+Ma8J8Vtef
vCCTRI1j3ypT6ttLwiUXos47D+e+sDjGs2H5GOfGb78ALJ9fbhDzT+aXY+TX
JxnjJ7Hx+fV/xnjUyeJOJ8v//7/uCzBZ/vxYPsY529nELTShnn/yfdPfOtR8
e7PF6+eNUP59/rHxsf+L374AWD6/fQH4jd+e5yBvHkq9b6/YKZ6ifq8xxdcP
Re3BOX+sL8D/lf8/v5w8Nv7/lR5hsvo+TFafC371OPzqdLDfC/Y75dfPn1+d
1GS9n/nVeWHx/5rz55f/x3RwGJ+PjeMe1a3lTOUTxdn746V48EJlm/SsHXj9
gPne88vzY7w9phfAdJRYHNNjYnXXZOVj/v8Yz4/pBc4l768pucQDQ8stz5S7
SFiRuc829S0HWFX613ZT8R7Zed/3dZAQJ/rMujsJ5//51c/y27cLq+cxH35s
HcHvOgXj9rHrYus1zIcfW8dhPD82DrZuvWF+KULfhKrXP5kvex9IwoGkD4uP
s9igfd7Ebg81fyRfKvr46g4Jti/PHpxZhK9PMZ4fG4dfHQE2Drbex3QBGJ+P
9RHA8rHxsf2Kf9+kPlrt50H2wajyKebU51g0Szf2HL4fwm+/RSyO6QWwPo8Y
/4/5RWA+/1hfznV3co9uXM2DwzHcqZs4BPw6xFNcvwH398D2CQdpTvFHlHlg
erdiTngZAbzLz6QquvB9RYzb53dfFPNXwXz7sX1drM8stm+M+f/T/tY+1P5H
fR4Fv43XqRNwXXkJa8gQ72+L+fZj++qYb7/A4Om98jwSBDdp54//5sIf4yVP
VhT1wWDU+LEjDOr38Eon5F8dF5JzVi1mn+6DWcRavZnUfGN/QJBtT3Ah8egD
+wWvcH8h96JvI597SOA6dsoHf+ZCmxDt99Ttfeh5x6tig3fzmkgoshasUgvn
gv6LfYu+1zNgQKchPZqaJ0rm3zq18hIXLk1L5sQbM6CjZuDI+2/UPEFbEnDk
MhdSjl3/fc2KAd3DlwtbPpCQeef21hV7uLDEJtvF5g8dDjXFyZ79REJBOiPz
kREXfskKvtoth/P/WD9o7Jwo8+HYwI50ErrIhJxqqv74Dk/ampzooEh4aIlQ
88qDH9x9/iwOzFqvaOA9ive5DrHZfzEqkgT/Xr05mtS8bp11WeJpKQ28olvm
9AaR8Gb12wMVcRyYbpzuJXUU9+3Hzt2w/t3YuR4Wx3QB2HniL39T725HEirp
p7leSzgwc54hKTyK+5sN2ShsO0m9l2dOyO5fLMYBkej3m1el9YCMSOdlBer9
G6JH17rUzYa4hFwFTwPc57/41t9TowbU5wJKDPkQNoBL3pdGRdyfTdGAvufY
XhJ+eL0IkX3IhqUhZ3VKiC6Y0TbOvrSPhKxDOmU7H7EhYo3ASSuhbnB4ZFi4
bwsJLb5i5XcOsSH42tJKj7RO2NUf5S6tTcLNCsv756zZcPGV6YzLSl2oP//B
rRN+XhokqPVcIy5qsCFKN74+cksn7P9ZsP6zKgmqC+97P5jNhp1SIdqns3Ce
P2i79yV7WRLuF7KkZL/1g5xnxaVzL9ph+s09A/8WkrBaKvvDyrJ+kDgptbss
qJ267nkHGjV/ZBSc3lL5ux8uGHzIWnKoA2SUpkksmUJCoFL2niOO/VARUr52
PbShugCMK8A4f0vDZvkRkoAt+U1MPeF+sDjx3t/SvwWstzvOKR0iYKLmbdwe
mX44FH2mQ6y3hW9/foz/X3Ln4rpMNgHr97EqIgZZ4J8UdENsVwukVQmpmHcR
ELmx9IHUBxYMaL/wU/PAffsxH0iMJ3F4Xr/xRCMBsSO9K0JCWCCds3JZC7MJ
5UbULy6vdC8igJ31OefyNha8UktJOeXeCPkrsvxvUfPc7IUT+eV/mdBnGZm0
zK0B5WH6qg9c7Iyk5rny3IXS6UzoX2nQtta8HkruSWdKBhGQvWOt1oIbTIi/
dv7nb8866HW+0UALJOCv0LjjBlsmfJJYcctkfx2aT7KEjY7cJ0Dt8FzO4n1M
8JpCpmiV10LAnJk8s8sEnPjrGP+B2QeRXdNUbbVrUB4p8ETBcldqvux6rm8q
VNkHd1SttE9nV8Oy7izzZhcC2l0jeiWFmTAQZWZWllqD+vl3+m3+/dmCgMJr
Z/b5U/OTsX/tYdtzVWi+wbYh3dhTBMjrPdhyJ7APft7Z1GLXVon60DJO7YiX
P0zAsZN91kbH+sCgtXiW4LQK1J/WctR6v5YGAS/bGE8y6hiQmc40tBQtQ/n/
eBO1lHeqBKT53ZHqSWMA0d9yWFX4C4BKo+KGddT3dmbqwbVVDAiyd8+m9+K8
3+vItv5WZQI2rT7xdUkoAzYdX7EtfVMpDO464OVM1Qf1d8rHH5kx4NvoRSVB
Wyr/n+e+8uUEOHfa2gvGMkBGUfALL7wU0qQ2b9CeTcBjyy9aM7QYcKBVx2H6
lU+wM2PNU4dlBOgePpmTFcaAtQaLfb8blELm+LaZtlOpz/HYfQMHaQaUuhVU
G+oWo9wm5sOM+TlLGVgHvP/HBc2vPwTz++mwqXdVR28DznNiftQYz4lxsFg+
5hv/cVe0+EoaF6rsb3YudqCDT4jfXU/tfJS/xfh5bBzMDxzj7bHxMR/+FU0x
o1FdXLgbbrnnrTkdOmTJWt/9eWgfAYzbxzh/zI8d85Pn178d464xLh3jw7H7
qZexclvylvpcKuSaTgTTILTxy4qhF69hw41M08MFXEi3vuiuTdVtywOsnr+P
SEXHx8bB7hMbH+PzNTWnLNb8yAXVz0EV/7ppMHJh9p8aqzRUL6DOM2bO/8KF
GKVCmYI/NDjp77D005908Hq5yTn/AxdsDqqte9BK1aP65+QPT7xF9QXWxmmu
Z4q5sFM8PEGpjwYNWt81q7LS0PwLfeLfn1P/75EDe2e9TqOBzODZd/XSb6BJ
8JzRgXguyHzoor+7RIMTFxPjZbtiQMZlZXdkAhd63fKO371CA5eUQPk5QbHo
/3s+4lS22zsuVCQ7nfyfb6yX7ONpHYpvYR5Rfd46kwt1W2cMTsTTYNY2ifI2
VhKq48CeM+b/b37vdfm0Bi68Wbbgoek6Ooi8npkTcyUb/R1h33Psd4TFsd/1
ydEDRtXdXHhJv6jcdJZazwxUSNx/mQcuf5dLiVPvsS3eyqN/qHVLhVz04vGb
+Wg/FEx3gPVnwfRKSiLh+/YOcmEgt1ut/w0dZnhPN7SYUYi+JzH9FKa3uvGv
pe72EBccyuUPPMqh3ns92RWnYgpRHRk2X2B9BzC92Ficuc1Nav5K4Q03XFVk
wIiIzwxD32L0+WA6AmzejJ3n7hShTsAKbuKZ8HIGvLzhYxNT+QXV32H9ArA6
AdMFYHUCVudgeoH2+/c3Hz5KwL1150d+naLqseTdYwWGFWhdFNlXZW6kTYDR
8TmRv8T7oMn6g3z9l6/QI8VI8d1NQKjzfPObqn1w5H5/zdcPeJ2G5WP9DrC6
Dsvfcn64osCYqocPSa4Qc+2DiEGvL1fUK9E6E6tLV6W9n7XGhoDL5kr/mrP6
oNY/+bqyQDU8eXnOMtSaWi9sXyS5K6MP2p5lrmRyq6A5X333pSsELHvSuaZ0
oA8yFjt85VrWwI88cbHEa9Tnvj5ElPOvD0aSz868/7wGvjudKve7RcC2oKLD
8dJMqHXe/uyzQC3aj6BWVWXeBwcC6NM3Ob/u7oOgYpNMv6U1aN+Bnb3Qec+X
gGTLw9PLDZkgoiBTuf17Ldwpjx+MCKXuv8dt/kx/Jsi5eKU519Wh/QXclx8+
+ug5AdEBT94RYUzwPTn4a65oPdp3DOsLgPU1w/QCmG762qwX5+QyCPCatpns
FWQB5/bBJWJhDeh67dKxwJ7QSur+1/34lOVMrU/vLXzy9EwTVM99oJjXTkCJ
q9G8mxksMBHO1/M3bIYkGPnxto0As1TFmpEUFtT0el+r0mlG163l99YkubEI
yNr0OvkXkwUSwedPTlnUAla/1QrEuNTnMr1Y+9wvFgw5Hd7z2bQFTLtdah4J
kdDjZeNoZtYPx0PeXskZbAWFn7PeX/9JfX+mbjm7cGk/aG/XDbwt2YrqCLB+
AcckHBW3zCNBP5J+LDixH7q+b5SyU2yHp54ar/2kSJhtXvjV7G0/6OQP01U3
4vsVrEQb9wsrSBh76FKlNYUNhqrxr3r8OtB+hVhfgGmbDS4fW0tCR27zqdvK
bMiRSh/rEO5E+zO6bLq7SR1IOGN096SQJRtoCxbCp9n4/g82Dsb5hzbsXvzl
CAke7u6vRN6wQSp6UOzz427YdEDSss2aBKmhqMCeETbE6s63y/DvQfsFYD4Y
mC7gS+HFcRUHEt7CdfGpchyw3WTcqsTpgZ6Mf7YtbiTsifj54f5RDnQn7fHy
utELNWdfuEg4k7Bl+sgLn9UcCJ5mOEd3YS80z6gcGrpOwseGq6un7eBAbtuB
fVZ7e+HENgvdvfdIaAlr/XbZibquegDTqxLXEWD7kA7qw+l/g0lw+Hvs9nAi
B/bG3n7UZ0aDiHckkRxKgpPa/dSlWRz43tn99qwLvo9KPo/w5sSREHP+m8sw
hwOGf4rSzUTo6L4utn+r7bNLJSyPhER51qNAdS68vi6+dso7XBeAxTH/fyxO
KBze7fO/89driulHQ7gw+vvS+dwSnPM/MtjmMLObhOrKX9tlqDp9qwqLvnwV
zv9jPv/YPj/mIyQ3zXkp+zsJXzYskD1O1VPdXQc/XO/D/f8xXyMs3zmjLVrl
LwlvOtYvcaPqlI6Oc653NjCBEyU0dZkQD3zuXuWm7yQg8pec4ty7eF+Au4Lb
QoeEeVDoqLHrNjWfr7h9ivz4FOf5sb7MWBw798F0B9j5FBbH+Hx++wVgcex8
zeaUVsPAIh6cdlJp1ckkQPcHt6n9Nc7zY/w/5tuP+nch54nYOALqjc/l1/DA
duG39S9JArZKBdybAfg5JnbuuSHhZ3j+eh5I3l8T/1yMBMFir4YZ7jjnj8U7
Vx9tqdrMg6fKcXdF51O/b1dl86UJ+Pks5s+GndtinP+B8HszLuryIKE/yVRe
i4Qr651v281io/3fj8i7bqvcwQOHKuaBLZok+Ae3imT/wnUBGLeP+dctv1I2
HrqbB3MldSUW7yXhz0rnmDdr8HEwzh87x8e4Aoz/x/gELM4vj4HxHvzGMY4F
6yOA8fyYXoDfOObbifEzGOeDcTXmovJG3VR+RWjBlNhyEoTphzQC3HH+H+OU
sHx+/Ugx/h/jqTAdAcZxYXF+dQFYHOPZ+OXrsPwwjz2dzlQ8szRwvZ8YD3p3
8xw/L8D5QH75Qywf4ySxcTBuE+MksfEnixfll0fll//Hxsf4WH51BJOlF5gs
Pp/ffH79zPm9f371C/81l475/2P8P9YXYLL8/xVl4919HvHAXbNlq+cZHuQs
bBM4Q60b/mv+n9/xJ8ufH4tjfQT4zef3e/5/1XeDX30Bv+8rft+H/Prz89uP
BsufLM6fX10bdp+T5fOP1QnYOFgfIozbx+LYOFgc0wtg9Q+mU8DqLoejbnsT
nXjQoZa3Mm6QhEN39WKreyaP88f0pPz6/GN6AUwXgHH+WJ2P5WP9AjDdLr96
ZGwdhPH/2Hpkpf/YUR1q/OUrjZ7Gp5OwfYMp0x/+P+sdZJ2I8fYYP4/pzTHO
H/P/x9azWD62jr6ct13Z8hhV34z0Bm1zI0GlraR/Qw7u/49x+Nj98Mv/Yz4D
OYylYUwq/+1JWR99OxKKFXJnKfji42M8P8btT5b/P78+/5guAPOF6Gv0PJJJ
xRUGl0p7Lydh0EDxmW4Lvt+lU71AX4iaF89sZqtuliRB9wf9sfNTPB/zx8C4
fWxfDuP2sX6j+tVST1dT88c3o6xmz5cEHMr88WSfI77/ie2jYj7/GOf/d8By
bPB/+70Lr8zMpOpjInTO46N9+L4x5iej3WSoZE/NixESfw87mRLgv+Xi57Zi
fN8b88PBOH/4mu8S9pcEKQFHibUq1H1quizlbGGi/vzY/j92vsBvPnZ+gfU1
xvyOjt9qDt5LzR86tyz15pznwkJytM3GAOf/Mf8lfuPYeRC/cYz/x/pc++2d
9rCUmj82/FndY0DN6+or37xf74nz/7cvF4wNPiLh151vZunPOfBzh4fF+g00
uDkWHzpKvd+XWam/3xfEAea9nH0/l9BANml2RLMHCbk/gpfGWFDzUG60UWVU
L3oOyK9vGHZuiJ1XasoPGXAsSTi1611EKUm9f9WYe+sde9Dz0Lpy06OlRiQM
NChOWfSODa3vYpKMeruh7bJfZZIpCVcjIkIjqqhx1lT6lyv2oOetka4uz5Op
9/i0fRMadz+wwWwX00X0Rzfqzy+iUWV/X4+EVd6fNnxyY8ORh9M5Sq+6UB+5
wUvG0l+3kGBQv8rJlJonXjTcb1lSgJ9H7zl/pugB9X6Xb25XEN3Fhp9xekYt
tzshME31j6YKCa6uW1KC//VD1bybXr3WOP+P8fxhkv4KX6j3+KLoi+r0m1T+
8l1V6ba4nz92vo/5AcqlWnqcHCUgwtoyrXl7PywUk5N9d6UVLNLc3dmDBFw9
z/VTntUPFdtWNAh+bEF1AZg//5j1qnJ/HgF6nW0NraL90Hlk8wbP0Bawlbxe
LN9LQHCWZvHschaU6LdtPZyGcxQYjyF6uzdLuJmAs5brYxgvWeC2pm36I+Fm
1J8f4/ZVO+TDat8REKem+O/YKhZ4VYU+m9BuROOFWZIiubEEKJolLzn8hQnr
6gaD32TUw9avD4bmRBMQ0PlrS1EBEy7suDayxrse5WewOObPj/mIYvwPxvNs
neFjX/CQej6bG59fPMWknmebjqx0HTzwznBRciNAP6cEtixkgoFDnnbf9FoI
yLLytbUnYOE+M8He1j5Y+ze8r1KiBtUL+K6YPn+dK1UHTH37zFSCCTTf/aN6
LTWovyvGZWFxjCvbIKm44eMeAqR9DN2V1/eBYbaWRJl4OepPGz72zWcllS9+
9tDjx+v64ORHvUKf399Qbh/j6N5epoWqzyOgek4Hg7OXAateLRzVa/0EF+fK
bcqQJaDAHCwLLzKAc3H5uFt7CZwZyQ74qkTAuWBCWy6AAWK1JyfSv39Gxx/2
T7o5haozAs+FidreY0DuPj3LTVmfYch3tPDxHAJMlF6lN+xkwPwL7yR8oj6h
vsSWWlbfmPIEDGz4NHzKmQGG8Ia9WeUz7Lm7Ua+Muv+29T11t/ZT1w2Zs9eb
/IRykhhfinGbGJ+J+eff3OktEU5w4bftsGBDOB2K3h2PspV8j/pXj68RX6Qz
wAVv4jXb6jUdaia2S1t+fo/y9qIfpI58p+6z8srBmDt5dLhy88nF7uJCeDd/
aKRnkKp72umyrm/pMGL/93uPJq4XwDh2L9OtI7MbuTD/x4Harg100F7T/iO6
IBum6BdNy2nmQuxlkTx7HTocuvzxfJhjDkg0f9tm3c4Fzt/XTn5HqP+LN79w
vn0u6jeO+atj/ucWlUZiKlVc0Cwb0H4pQ4fIu6m+6d2ZoGYx4dBRx4Xgnllp
69XosLxxtWu8UjY6PsZFNxTky6q/4cIj+alrb/jQQDH93PjElAS+feAxThuL
Y3w7FpdZr2Yx8p4LgUvaf7XW0mBs+9Y+U2/qftbdivFM4YJJJy1ax58G+j8P
XPn1PgHNx/htjG/HeHWMk8f0Bfxy9Qtd215I5XJBuiQtUS6XBmvX5zrV095A
sG9s5ShVxx+aEHYYPkfFl5eoKy+PgeaYwh8nY7jQKflte9cZGkzV33dzxZ5o
lM/HxsHuE4tj/RQwvUPjqdl5kMgFo0s/7j93pUGN/7R6Cac4tM8Cv30EsO8b
1kcAGwfTI2D9DrA+Algc4+2x94aq3JENH1q4MBO2/BvSo4PfyMO4Z7k5aJ8C
7P1m2XvLQoTBhWJe/fptLnTwkn+uOv4hHz6vjqcfo6670EKLe3cPHW7SbunK
9Oag/Uew9zD23v4lbaRZKUbAeeuDC01mMSBdz4wWPKMYnS/GCYlXz0SoeTyw
3CdPjAF6Ti2/2oo+onqxBXFbluVKELD3UUpi2GoGeMg6PfX/W4zq1LB51km1
dsly6rotzGfrvoowQEH5QnxY2kc0bmf89XKNFAE6QvOlBY8wYEObS7/o7BJU
J4jlY/0FMF0AFhduOnA7m6p/LsueSz1Tw4ArAsYRSj/w+gfrO/BK9eZzpy0E
dI30H908xICljZJTTf6VofUYpi844BFxu/gEVf+zzHmfrvbBpkGf4mHJSpgw
k7U2NiRgcPzlthuWfVA+8CZsq0sFPM+WPyBxkACvT9e7Dhr0wayjv+oFi8sh
Qsfl0+6dBDwWU9FrlOmDxDUhCZJq32D17wv7DM4Q8Efw79uFL/pA4d+YZfJ6
vG9UaOWCq73HCdhUm1PDvdwHT9/cupLzvQK9/58TudpfHKnvVbNd3ioGNT7j
oafBhhq0XwBWb2P9s7B8rF+AX4V5hrYLVa+eeP7jpgATnOJ7sxJia6Dq1c2T
f6j1wjQJT/MCIybI7Koe7hypRfUCmL6YKTUW+zeMgKe2AVXGoUyYbnHl4PBf
fL2DxV3/RGjrJxJQM/r37652avw68SOqQrhu+obRnujNb6h1R5Jk1NJ+JszO
uRbyVbMBnFVCAwcLCNgifa371nIWaKg9GepRb4S35UfOc6sIuDhUudHNlQUK
h5rPHHNpAo20xikv86nv//EXF7OWsKDKqklpiWwjZM57e+ZWC7Uua32hdSKW
BbIuJYLf5fD16UVbv6l2TQQc11bPPvyCBWOapywd/zSh/v9YPztsPY7y/8h6
HNsfwPQFYRWBUQqLSKjSe1izsa0fgNbr+aW9Hd3HwHz+s+6+V96+nATGboch
GSE2mG1IPRrl0gEHQufU11Nx3oUrPUkibKhfqzpa5NGB9kk8Ilm68rQOdT83
5WeK2bPhu8jC+zsP4fs52P5PgJp0fO9+EkayBGd7hbHhk8BokNe6bjSO+VRg
/QI8/rCnFJ0mYXzr/GvTuthwkm23kK7fAxt3OOeKGpPgy5AxCC9hgzAoVRSL
9YD+C4fjsQ4kLLsXkdErz4Ehpnj3Dx6uF8D28bC4hBc5HOBOwtmdHRFiJhxw
u6cbauXbi+4rYn1Fsf1MbF9UZteREoUoEoRW2OVLNHKAsFSe+z8dJ9YvNQae
j15NoD7fE0lBVYMciAkPP/d0Lh3VC2B9BDD+H/OBkff+ZLmvhISG5Z96fxtz
YVNP1NRFyrjPDLaPjfnkMK4pVr6qJkHyTZRivRcXGpddWRsaxIBR2/StR7tI
iJuh0Gj4jgt6YVbtI0txH55j0jIFj5gkPEzf0uFKrRd1Qm+FCFzF+wJg+/8Y
/4/FsfMLzNcIOx/BzlkwPyUsH/Nl2l3syjWewQPYs+qJ9gWqrkkR+GHCxnn+
IX0ND/EpPJh16OdNDSMCSr9IG2tk4flCIUFXm2bxYHHfUISmKwFzL0iUO0nh
51DYuRUWx87FMM4f8/m/ZiJZ00PFK+/3T8mk5slfxNGMcl9cR4Dx/9/yMp+5
L+dBWZJVSWQD9ZzPPdsyY5wFJ+SvPfijxINWbvpfr08EhBmxRf1qcR8w7DwR
i/tkTbd31+TBuVX29iOCJPQFbSsdc8Lz+T335Jfzx8bH+hFg42C+cJPVFwA7
B8f6AmD5JiVJ2elU/E/o2Z58av7MtG7Y3rSMDW9H/tWOGlC/l8VsPddTJEQn
LqGHW+Hn/vzG+eX8sTjG+WNcBxZn3cx1szvDA63w5rGCJBKmm4nX+qvx3xcA
4/8xvgW7H4yfwe4H4+r59eHEeBuM88Gui3H7GI+E6Qv49S/FeC2Msxpc6xmt
coUHh5y7624PkVCv8Scxog/XC2BcGcZ3YZw/Ng6/vBzG+2FxfrnB/9r/H/Pt
x3hILB/jRfnlP7E4xqnyy/Nj+ZPF82Oc7WTxxth1+fXn51dfwO998sv/88tv
Y+Pzy5lj/v8Y54/pAibL/3+ydA3/NefPbx8Bfj9ffu8TG3+yvp//Nbf/X/P8
WBwbB3ufY31YJsu3n984v3w+Nh9h/DyWn+JYXbqKik+1CVdbSq3/tglvVB08
jPcJwuLYdTG9AJbPr/8/lv8j7ukU+atU/fHExYn5hwQa+elj9wgHHQfj9rG6
66XSpbozVN01UhsxXek3CQPmO/JSv+P8P8bhY3UjVgdicbWszS8/X6Ce88ww
TfFqEnbHf39mfR+vP7G6GqufsToZq4ex8bE4v37+2PqCX59/jMPH1mVYPrae
wjh8bL2GjY+Ng+VjcWyd+8H32LyKYzzYpBK24OttEvoH0vdoFeDXxXQB2Dj8
+vNjcX77BmI8P7/8P5aP6QKw/gJY/0esvwDG7WO6AGz/CttfwvbHAg9GaT1S
5YE12+rd+h4Czpvrnlol1w/vHwcObKLmraujiSBcQYDGxi03o1m4z3//1p1q
doo8qM/ff0cum4CyqJcdSSn4vh/G//PbRxXL33QnM8qSmm/yPuZkelwnQHjO
+GLx2SyU28f2ew9Jy9mdFeGBcvClteoGBGxqtnu68jm+z4ztb+924A7dptbh
4d8GXr7dTMAcMSez6ReZEHnyYa/pMAnTX7RYhkgS4Li7sv3+P3xfHevni/n/
Y/v/WF+ACdrnCP0eEq6tzHEu+MQFI8M1Q5s24T7/gwcvmbk0k3BgqVi03Ssu
zJaM8A3txc9HMD+lL4cd9YUKqfdUJLhu1OGCwYujlsdZdLQv84dE7Sq5PBI2
NBWxs9dwYVn5iZUbc/BzHKx/NHauhMWxvtVal2bXDVLv96dCjVOnf+WA1SVl
nnIyDQIv+Y30+lPzRKivn1IgB+K2crSUZWhw7sGnTVKPqPfmmmbSiZpHlzZ4
nfishsexc7fbiqoi0ndJMBT2P7/kIgdMng1XMHJwn//TXudk7ziSoNH6WElx
MTUfG05jW/7ugROc2n0ON6jnKRfeRNPhANwXPKx5sBf188c4f365/anZrm5H
jUjwTuuTtctnQ+YMb+O7Ld3o+WnhP7E1z6j3rJRJ/6BAFBvEcgff6RriPv8W
ZiqLVv6vX8BsWfUpQWx4sEfUrmRWN9oXfkTqwaMUoOqn8CSRDis2sK/e3msp
24X60WHn2lg+5v+P+fDPC0kJYVHvcY+eqbSKmH5wW+GqlzKtHcyU36kcnk5C
z16jZq3b/fC2tGjKH+c2MNm2RMNTlARZzZvS2y70w0dXufxjSm1g/Kw8+MpU
qp6jB75feK0fVM19Jn4ca4OPKyrvEiIkSM52WfHaph/07kTO2bCgDT7Z3yia
NkFAaPqBTu7+fricW3bvT0YrnPNU2E8nCPC+fM/Eb5wF19ruH/7mivsQ2vSo
P1lHI2DPP88DFdUsSC2VuM751AwqEqXxvE4CdvkHaSq/Z0HPgj6rhzfweKrP
MUKHQcCCpwNNdS0sKJt2RfoCC+crbCXpsa71BMg9kpvlFMCCJ4eG5OtLm8Dx
efz43HwC0lLTPhsrsiCl1ITTPrsRHLWCcktKCBhYmlW74CALrrY1FRd8bUR5
j+xwkwU73xMg2Hz4qN5qFjz+efBjhD7O/2McC+1+1NqiOALuraBZN5Qz4d0P
pbN2n+tB9s7RrbueErDB8NKpYk8mqPkHzf39ug7K5l5esdeHgBKvztiXekwY
7svrdsvDeRvMV7MyouKl100CGr48kFg6l5qfDKd/Ex2oAdZuD68ttwkIZN15
OK7AhE0ZUR0x8rUo14T5nWKcFcZB/ZO+pLrNhKo/zMp8Nt7qg1t3zN5m6lRC
87/VJfNPE3B9oCDQ8XEfzKmJU0lhV0KvTJCtAHU/FfkzM+ba98HwhcvLbtTj
frPHDOPXLNxNwJYKxjS/FX2wauuNO/fffoOzO+b5mKoRsPRmwe5fuQz4pbgR
OFu+QJSP8rjVdgJkE/79kZ5ggNBL1uOnFl9hpn6LwDJVAmLP31LZn8qA4R89
QgSvFOX5MT/eN/e7ikTlqeejuLDZ25EB6WNRz8emfobd8EA8aSEBR4KmLdpq
w4Bvy4tPT+SUQGq17+gSaQLEiwcffD3OAIGLQ3c9tUrAPuLqG5KqG75FE992
bmKAl/7XOj+9T6j/MDZO7oMQz7gxLhChGzJ/0ulgYXoyxiK1CLJ1Ofr3hQg4
+/u0QMY/OswjxfPbr3+EHJY2M2SCCyv195k0DNJBe6nmmoh5H2H/7McFQtMI
4Lg83CK8kAGFThkKQSeKUV9ojP+/cqkqoobHBdWdLk+uxNMhyPKMCy3uPcq1
Yhw+xnOaZEXJplPjSOsEOz65TQfNuas2u2rgvv0YP4+Ng/l1Yz72WJxfnh/j
pTEfcsyXnt98jxO+W8I/c6HnjZHb7h806L/4RX9nUDp6PxhHvanozNNLWVzY
MlVH05Oqn8z143RbnZNRrhvzpce4d4wbb90t9ehiFBeizLNCJgyp+1xKHNqY
GYXmy32817wunQsvz/qcOv2Suk/eH7mB3ET0/+26Whqd+ZgLTsP7jePm0eAQ
S3Fw5OkTvjn8Vs7F1TdecsEqLfK7oj71fRB8qLxrUSQ8zCZPr6H+X6/Ge4LB
l2nQ49zcPet4LGwRk6z1TeVC8WuZ/s+PaVAk2E8O73sNivtpBnZxXHiTsL6U
cYF6nua37JedjYH7K59whqnPxflx2zPJOBo4CBs+bE1MAjvVPNW8t1xoG1As
4YZQz/N1/NkB8jV6P9jni3H+ClPWzzmUTNXxU07PeeVFg9D4raXTA+LR+8f0
CNhzwz4XrE8B9n3D8u8x+lKb87jAGxRmVnygnsPeOYz3DSmovgPTcWD9KbA4
v/1BMJ3Osps1VvFVXHBoTIisXkiHk/HmZuuEslCdAqZLwnRMmP7ryxVDBad6
6ncnLBVRtoaaXz4oLFhmkA3T9jl8UWVxoT1nTHyKNx0S1jfOGw0tQMfH9ALY
vHP6mBL5lVo/ZyQtq8pOooOBlbEHjf0enUcwPR2mI8iv0S389IsLV7ZInNv0
jQ7mT4zl679+QOPYfIr109n1p6PmoSIB5UPrLo64M8At39HZxQPX/WH1CaYX
wOoc3rvoilQNAv56zudENzCgRuBYTPS8MrSeMe4RjDXcStX/ko8dZ/9iQKm0
rFGI7FdUF3AmK2/O4s0ESG2e2eNAMMBE9+mFjmpcF4Bx+/2c53IndhFgFfG4
qn1xH/RnWfbNvPINrTPNVpwOZ+oSMOWXuQt3UR8U2fwMrrLC8zH9KdYXANPD
/t5l7cq4SEC9i66d/bc+CN5g+33Rq2oI2vFBIN6SgBX+089bx/XBaE1HxGvv
KpTnx3QEWH2OcftYPy9MF8xvv4BvxousbDwIMFiWady7igmy8jRDHcNaVNd8
++7fLI+XBHRrJViUx1PrHe2T29I31gMc67PZH0LAS8WYV7t8mJCT+oWWXYDn
O/UablbPpOrwwz7XX4ixoPGfx+mI5AZ4Z2/xNSyJgJCCxksze5kg9rxMkSPT
ALn0KYbmOQT4uCyfcn8eC/JWuWywpDeA8zee2kQu9f/aWGyOkP2fPl3ljc4E
lR85vTmngoCNcnvjOh1ZcI45j7h2pAkyj7/pUv5EwI31rhHC+iywLVQx6HjT
iPbLU32mKL+ijoCjtTteJN5nwWqf9QfnvW1C/f/Pefqs3dFNwIwD9glkMQu0
aVEaBo+aUR0Bdl1sHyDief8TwXECVjNlnp3b0w+dT4NzN79qRX0Gjh9VMD0+
k4TaHfnTWgL7YfoK8wdrC9pA4nMcK2ApCZxRr1KRoX4Q9RJiWW7G/f+xOOaf
gOkCMD9/rG/jmG/4z+gdJMQV6Mbq2LJBnDvPhb6jCwaL2JLRu0kYOHzehuvB
hnrlWOGSnC5Y9NJJZ81xEoKFW32T3rPBqN/d7iy7G856WZ1/c5SE579OVV94
y4ZnqusanGK6YWl14IlFJiTsf1t483MZG3b6DrY8nt0DikkSpPBZEhbNtqjh
fWdD5fWM49E3e+BE58ao57YkJM+c9zhiJgdeeM58u/ML3hfgoE/IosArJHwu
rh1OWcWBmaZRM65I4b4f/Max/Uasbynmf7Jld8M9u6ckNMs/uhCXTI3zz3/L
AQu8LwDmuxJYmf088DUJgUsPf/41zAEG+4KztQIdjYdeYUldTSFBZqDa6NoU
LkwtOJvifYCO9pnF9AJlp8R/NJWTsCel7MONq1TdF6Unom+P97c9V77pgVQd
CUfmnDk/158L1gHfDRKSGeg4mN8O1lcX28/v/1vZbttNwrmWT6K3qPWlN1O9
v2wN/7qARbd9fLp+kPDUML3gvQQBZOjCprwR/JxieW9xZuEfEsRSboV/VyJA
9suNhTfWMWFqSGCJEDWOj9CHfbenEyCnKl+xZ7APPR/BfJOwc5xbJuIKEtQ4
G+IzM8apekEoxTIzyho/r8Hi+rfuhhtK8EClxYX+w46ATHHr8b9DTBifH6V3
ZS4Pjk/kJEvfJeDXtNe7VNfg/aMxXQAWFyusLTKW4UH31w1aodT8Jt8e7bbv
NO5/hfnt86sXyL94NDZLgQe5822iIlKpebg0uqw8HB8fi2Pnhks0jp+2XcoD
bUle34bPBCSmjKQMN7LAtfNdV+Iq6jlnTSfNGATEJ8++OLYM7wsQ8qs29+pa
HpAZ9P3ZQwQ8VIcQA4N+qOz5Them4t6BCRYi3wlwb13Do+/G+Xx+87G+AC55
m50CNvLgr1SK9j0JEjSfN7BnPMZ1BBi3j+Vj/QKGxuLHRqlxHCK7niupk6Dh
dvv4G14/2hcA86nDzrWxfH75f+w8HTv3t7jYsTZ0Hw/uWDIctxqT0Lax+uov
I/79Bq/23LBnnuTBoU5ljcgwEtT3mb6YKciZNB9FjNvHxsH0AhgfgnEm8jYt
r/9S1226/mL29EQS/oqMqSxbMXl9AfjVBfDL+fTQFqeevEC9B3p6U90qSfB+
JLz59F3+ff4x31HM7xTjnTCuCeOpwsbW+nRR8c2kqe2HNhL6BhJFW+LxPgKT
xf9jnBvG3fHL4/Gbzy/Pj3H4GG/Jrx8yv+NgfCm/+RhfinGqmF4A42mxfDub
uIUm1P0k3zf9rUPNPzdbvH7eCMXvk1+ef7LiGIc8WfoCfnUBk9WnALsfjAPH
rssvl/5/5f8/WT75/Pr8T5ZegF9//snSHfCrB+F3HH6/5wK1VwIrHvBA+P4C
zix9HhS43UxfW4L/TvnNDxjQ1tCmvn9jxzMdErbwgPVV/f6hKPy9NLJCdz7r
LvX3hWEnAtfzIPjNneuzgnCen18dFr88/2TNR5PF//Or18Pmaywf4/z5rStG
93+5I+TKgwSz3yI2M3gw9UPh34nlk6cv4Lcu4jcfq9Mw/h/Lx+pAfvsCYHUv
1scKq1f5rZ8ny+cf0+1i6wVsfYTx/Nj6CBsfy3e7l8Qup67bEh9ToviGhBNy
Ro2r1fF1WXVr9tSQ0zzY/S5k27cYEtY9Tihwk8X7BWAcPsbtf1nn7Z9mwoOi
7zJJex6TIPnxjccpLv/rU6wfAcbz85uP8f+Ybz+mC8B4foyrx8bH+hLy6/OP
jYP1YYxMfNG5lpr/Jny5Sjc2k2A0Vc3RTISN+jnw6yOB5WP8P+Y7gfXNxPp+
Yvty/PqEYPkY/1+jl1b4bjYPtpnWVoS5EXB8dYr6PgXcFwXzY8H2aRX9lmhk
UPPBYoutAoJU3Rz4UuJaojvO/2P9bbF947ajUXNNR0hwGXQpS1Mg4KihSkrd
Uibabxfj+YtPScYmsknoCRybu5bFBVrPBuHLQX0QMHMVGcgh4a9Yu/ZTDheW
xjaf3xOO8/yYX5DD5fMio00ktHV0/30SyYWH5sTdsg4G9BwNP3OvjbquxK4r
Y2+4cFpqY2rCBO7nXyO6ze4dNa/UuOw+POrDhTlOO7afi2DAg8r8/VZfSFg+
5e6C5LNcaFlueiVwJ34+cqgpTvbsJxIK0hmZj4y48EtW8NVuOQba3zlSVibQ
NIOEyLwD/b8XcGG1nzkrzo0OFg++cPpTqPlmjrjOimlUHTzX+fjAETp8OPG2
USeZhKDjXj+XTXDgwZLyIOYm3D8q6PvmKckvqff1pzeOleUcODEa/+tYBg3i
LRVsHlPzwejvKTtiv3BAOrWNfTeBBqnTD/Zee0WCV7F3nXIbB7TcG5fEtdDA
pWWpWk8YCSMlDbOc33PA8eqNb6L++DkX5tvPb5xf3/7dvdaxifbUvDJyxHL1
Qg5w78fVH+3rARmRzssK5iSE6NG1LnWzIS4hV8HToAc9x8R8zMw6NQa+HCBh
3qqe7ZxwNhy+v81CQ7cbPT+dd2eNleEhErbLfjQuiWYDUfuzMsaiG6Rj06vt
d5FwIV9e7PkNNtQN29d4+nXBbxP37gzqvUzOPJ25/Awb2t9laihN7YJd/VHu
0tT7/WaF5f1z1my4+Mp0xmWlLvjBsHUt3EaC3PfPc4uN2ZCnv0gsurcT9qXO
HI1Xp+o5l/S63apskOu6VP58YSccupP8JUqNhIw7ByJTFrCh2LVa36qxA83H
/Ouwc/DHv1s0jiwmQUh+tkULvR9+7ov5EyPYAcckHBW3zCNBP5J+LDixH7q+
b5SyU2wHGaVpEkumkBColL3niGM/VISUr10PbWCmvEw8dYwAm2VaypE7+8Gt
qoV9w7eVmk+u9SwQI0HluLtotW0/bL8aesZZrQ0sf39qThih3l9r2obE1vXD
UtvNNjv1cJ9AzIfQenv7T6U+AryTQ4cTO1igkHS90OdXM8rhY/6H2PgNEYzg
H9UE1BcK3xR0Z0GC43R1qQdNqJ9/+myBmKlfCRh6EsMtOsOCXfcmmmTmNkHh
5Tn3JKn5qVKg6mPsUhZ0+D7cV7ykEeU9Zit9l8rIoOaJVdvbr4iwwPpG+Vfl
mAZYsDVOYPkLAlLSQxJvhzNB8LjtSw3Jerhqt6tcIpuAotz9T4pmUvOWVYFN
TEUDFO+4cH3oGQGrI40fND1hgrv2DndNdh2UVpbwVvkTsJ0uNmRqzoSqlEcX
ChTq4O5xIes2PwKclVa5PTFhwnlmw/OxKXWoD6faZ4btjFsECNybMuQsxQQL
tdoY5RHch19PhZSOpebF9aLLCyW2MmHtMW0dQb9a4C14oPnYjoBlFaKvS2v7
4HiapktXezXKEWEcFMZNYbwWlm9KT7P4upcAd8MHJQmb++Dyn5ik3WvKUb7L
ctR6v5YGAS/bGE8y6hiQmc40tBQtQzk0LD/GcUVToCYBZ8M+TLnZwoDLO82H
etaVoT63ZrYnFwZQ9YHxEWh9WswA2+GClbHeX2BnxpqnDssI0D18MicrjAFr
DRb7fjcoRf1+Md4e8x/GuEGM/x8xE7bnCBAwOGVZ1YtfdBjPfFMhp/MR7GlO
K5/+5YKsQLnqQBsdljUG2FieK0L9jS8vX3w2Y5hLrXujutU/0mHMuyi6YSvO
N7pX93g093BB7G3UeeMLdBh2frbXpy8P9e3HuHrMLxqLf80XNA6s5MLyWO4R
8fl0ePv8A6mRkwmiQnOrn3VyQaFWTVTtJB0ygxWD/cTy0Djmm41x+CqBv4u8
GFS9MuoXbHeD+lzA4N8tWj7qQ45xthhHjfHAmF4A0xdgXDTGaWP3g/HMGC+9
sLB5QeErLpxTDBQvM6HBW5u6UrULr9D7x+4H+3wxDjyk9sjUBVS92xrZprTx
IPWce0XbtccjUZ6/7WFxuQ9V76oI+e3T2UoD9wLT4dh54eDroK08J4ULYxpp
+4/40SDhXfCGn+4J8ExaYOeGMC6Y66Q1X19Pjb8+YGpewnOwd7S2bkrkgsWj
39dWu1H/rwV7pnhJHDw3e3PraBAX+un3fN/J0kAgYY7poGHw/2PuzL9qiv7/
XyKkwZTmhCaklCkqryRJklCGUqJQKUUjoZAUkSINpFEypFmGpNIkmud5uN1b
995zblSIpu95/wGv71p3Le/1/vz6Wnvtc+455+792ns/ns8XxCRavHW9ywaX
G9YwzdsHBetVLPfOuIty+9zGO9ZKOEREsoHY7/XUVpXKO91jYgpZUej9YL8L
0zVgzw3TWWDPH7sf7HvA+sGui+kLMD0Cdl1UH4FcF+sHGx9Cp40OF2awQS/v
4ByXx31QnqPbTfq8QONYXYYFtgqZcdVsGNM51L5gKTW/pBw+rbED5/yxcaZw
R+K8VX3U/93lUucyVxoERgTfuK77Hm3P6/n2yDEmG0Tu+sU8C6GBX0cX23Vt
Hjhm3Vh4lFqvHqk/tG/maho4ZV1+rsSL10PBxmGM28fGYayOANbPB7dHlnUj
bNC8PVZ45CMN3vK+mG0xnY/GMb0DNo/LaIQ/Gual8ocGy4Vy4zSQHVt05vHJ
QtSHH+P5sXo92VPawk5zCOgyDzJ2FaPynysfqs30i9B+MF0h8W5EWEuegM9b
ZSMEQ/tBfulXkxGeUjQverrYzy1WnYCV7BfHY772w5OLgaeTKstQ3SVWFwDL
x7A8kDHAtqZtIGCNRbSPflc/bGloDbG2KQfepPI4TxMCvOM8vuftooO49ZR/
UepXVO+J1Y16eNNJq9iKgEy1XunnwXQ4AGturc2rhO46hjrtKAE7JDSnawLp
kDyxTHskphLl+TGdLJZvY3oBA0fWgz2u1PrrOP/Sd510uPooMZiQroH9Xye8
zE4QcLxK7WdMHB00dG1nqBypgkZ3f8F9FwmI+8F/6fpcBoSxdpopf6lB+X/5
qDmK768QYNZWvqZSmgHljhsGZ4rWonXHsHphW0rb1j+5T4BF5NSAsjcDIk0z
Kw9dwtc7/tkvy7+GUM+5Tlf+/GkGtFTo9kZvwesCYDroK32J4u7xBEhy8ua8
yGaAtUL5VVPHelQvgK3jWlbDPNViAnp5M2gBxgPws9tC6vGnRki98VS1qoGA
PtPf17XCB2BYPI0I7WxC9exYvTms7sBT5+/bjxAElFQ8zl47MQCHtIXF/c+3
gINid+XeDgJqnljMEHkzAE2TGzip1s2QqpeSocCi1lmj4ivuDQ9AfN3uhGTj
FhA/xX+r4gd1n74PXkwuGoTlXao+cjUtIKeV//vhEAFpz+dLWAkMgpO706zt
L1rQfQNs/+FA2ZovFwVJMGwbHcoKHIQbRUrXVj9qg4X7eK0qxEn4u1VD9Vb+
IBwe3l/LOtsOZo6S11eLkRCwd2zcLXcQ9jQlWsw70A775Z0NhWVImEpdZqhe
OwiKsT70nW/b0f0WI8G3VlHrSehRKvNW1GRCQFHb/C17OtF9Hozzx+oCzJ+6
an5LlwTa0BN3SXsm3N5/0Xq7ShcItk0xz+4mIcdUr3x7KBNi1XiO2s3A96+6
or6IqdmSsN6ftpGPzYToOFu9REd8Pw3z2Uj/0hridZwEiZ6JgwH9TBgvtlf9
fKQH1v4521t1loS1ycdGhpawQFL6+RdaB95PJk2ILneZBNVx4R7BPSzQrTFx
TXLA9xUx/t9F3mKOYiAJDOLblgxPFqTEBn8fbewFN3Mv2SW3SYiJylz99SoL
8t/kLWwc7oWbEoRn00MSrhjvGtJ4zQLpRZcfmZ/C66JivitYHQHMB+anXg1P
zUvq/a7fJeAxyYKLFR/Yl9fT4OzhDWn7PpBQWlh5TkiTDYbm/PoD32hgqOYZ
75tPgsbgyRUL9NlQY8TvoETgvjSYjiDMnV226xsJabV8L1W8qXXDH/PUdLd+
WNMgf3hJFQn0jwUz/1xhw41rEReP3ehH9+cxH549rgO6r3pJ4B/8YDReTq1f
y65Z9+ygQ+Dp8fMv6SS4aR9NE21hA09Dx9qVzjj/j9UXxjh/NZ8j/tXfSZh5
xo2lOoOA2LBrmc/b8PZN9am0sb8kvBbY2viAyhc2jhYp39qK+yalv+A0Kk6R
IKXeFBBJzf/5zKI9FVZ4/O2+paaCfBxIHDcTl9hJQP/7jwGsO7heADvHwXh+
LP7LxfXbXWEOVK/fLBVxnhqPNV8LzptmwKH5nd3ySziwt2vlm23UPDZm+svu
0S7uff6xfrD2WFwyWJEesJQDb/VdzN5kUnlH56RHw1P8nA7z8+e2vcssF5NG
eQ4M6CQ7fi6l5rdihshEK+4PhvmMYeeY2Hkl5nuGnZ9i9QWw81mM/2eZe11b
8h/f/sZjAomyJAil+sveoea9CMMTGaY61HPTkNMzWEGCcts3lZiKQXhQZ7LH
UosDBYtvxndLkSApN2OJVS6uF8D4fDHF0wJVVP98Fw1YSxVIeBXoq+FczX1d
ACyO+ddh5/Xc8v8YJ4BxDtzWC8B4BiEJrxy1Qxwo63/CmUPNb+kn+N/Qy3Ed
AcZvYHwIt5w/xsNgPpmHrIn2P3Yc0K/S9pR/R0LHgoN/z5rinD/mn4lxPpju
gNv2GC+E3T+mF1AQnivfQz0Ha32pxFt5JCxr+mVjcATnfzDOH9MLYDwVxnFh
7TG+C+uHW84fa4/xeFhdAG45QCuJHYohVPtHo1YN2xZyQG1jyPUtmngc4xsx
3g/jLbn188c4TIwXxe6TWx4V413/Vb0A7H7+FZ//r3y//9t1AbjVEXDL8/+3
+X9u/eS55f//lf8/t1w6t7w9t8/hX/H53PbDbR0Hbtv/K/9/bv+/mJ7oX40b
3HL73MYxHRa3ugCs/b/y/8fimG8/Np9yW6+HW30flg94/31dHEKNO3Zjm/IU
qXW258FtXUPz8f6TK54Y77zIAb/Hso8T51LPU0N7uHoZ9/fDLc+P1QvA4hjP
73rgitELNw50rHm3Kvk7CaY3DJ5W93Cf12HtsXoBWD6J8f/c+vnfaRTsekjF
B7QTBpbVkZCQv3unSyjO/2tsWFOlRMXTRxuUlEuodcrsg0vTXHDOH8vzsfvE
9MLY+oXbdRO23sF03Nz6/GP8P8bVixY8UxOl2pukyfgFRZDQsI53aNYf7nl+
bJ2L9YOtfwsMjpWWUu3l3jAcLl0nYchY3LyrGG+P6e4dFwq9vEytx+eq2vLl
nSGBd25F2pKbOOeP8fw/V9ANfA2pcfDG8i0395CgMyQ674Ym7g/w7OHnp1I7
ORBXJnNypyEJHpeKnnSuwn0J5Coj/LP0OHBbv8QnbhMJdUcunrkzPYj6G2D7
MPtlfLQrt3HAtYphsmU9CXfDW2e++YXv52A+D1h7zHcC4/wxfwxufTawfTnM
9wPbD9RVpkvtEuWAXvBGA75gAlbSxixWb8PrBWDtsTqqBWN7K37M5sDq0vrn
UUcIEAh++0kgn4HGMf4f4/zXT/Hfj+LhwLGH4dUtOgTs36/r2OaB71djccyf
H/PDwXx4Fp/Qf8FHkgBO0UFNI2x4K2QecCQH5/kz579O76bmiZrxqe+qRWwI
37otVH09HTb4mNeNU+O+cyA8vBDKhpcHwrJ8c/phfvfDR5s7SaDreiepvKXy
JJOIKmVJOtc+RQF7ymRmVJBgvcxIMcSFDXnlvzg7rfqhuN2qXzCPBM615Laa
LWzQ6gs0FmugwcCjRM38Ymr8NZ769tySDYaaGRk3V+LtsfOa3AxfS6tnJAje
mWWXTLDAbl+NZekcGmTfmRjalklCF5mSWy3Khh9wv63JjXvOH+P5MZ9/r6+3
rs27Q8LZ3N3f1INYUOV6c6UoP+7nbxquXmF3jYS9NRabh21YkGHzINUuBuf5
Y0TfFYxQcTO/pi8cdRY0VY56S63oBe3i5WXV9tR7FNFS38nDguypnusj8T2g
vH/raaYDCc/ae467zGTBqNHre59f4eeDWL0ATBeA8f+Yzz92TorVW8fObQcl
3oV/1CPh9E1Wo6MrEwKup4VeP4Rz/nu1poP915GwpseLOLOOCfH6z+rjtuDn
xdi5M1bvHvP5/3CopPEBNe5fVBkV6s0ehLp2pSy2YTvq84/57A3PqXg6QcXj
cp7vCw4YhCXgSmSEtUF8b3iV7BgBuTeHjF+qDYJA1cc1k9qtaPxEhp8f8zsB
ng7sYIX5g/BNe2UDb2ELyuFjvMHXm2ovrwwQkKP5/NUvxgAIhTscnb0U9zN0
/BJrkveVAKmva16EOg/AlmV9t0K34X6JGOf/npG7oLGUgE8f5SzkDg9AiIzO
cS2yEc73sszrCwnI9IhbraU3ALN/OV6WiWiETTprL7e8puaz6F31W4YYIF2v
KPzctAG85j+2l84iwH/uZrKXdwBYvnuX80fjfo8Yt4/5SWK8/fUF5qs/hhFA
XjWvMHVngF7aK8XNznXww836a/BlArQfFOx7JsaAWg+dqBKeWgj+ZpOl601A
9eFHI5d4GOD2rDcn5WkN1Ks2167zI0DcdG257goGnMpa2m2nWgvKCraPRs8T
cELGM3w/kw5LWm/U3TaqgVae7qu3zxKQtj6bNqeJDvkZay9bT1aD2YIXmeeO
EsBy4X/eE0CHW6+ziMy7lVB/rsGkw5EAx1fCK4kSOniNzDoQdwXn/zEOCuOs
1n85P564l4AQxuVvfSZ0mG3IWb6t6SvKfWF+sJjfPhY/ljnX/NVK6rsaEb3T
mtIP708IiqrklaL92261q2DIEDC08fOotUc/mEEqc7NSCcrdjdam/EkTJKCv
2PuU2Kp+sGsRHBNuLkI5f6w95quP8fmYr/6l7QFCMQS1nnYa5W2IoUFB3qF4
J5GP8G4NRy7nDxsymMuExZppcDfMX0LRqADlJLE45s+P8fmltZN+dk1s6Mxc
ueOZNg3yTKtUY5fkou2Xf/cYcqLiNmHjmkYmNJjPkc1eovIW/C21xhY0smHJ
iElt10Ya6Kq1jyR+eIP6Y69sShqP72LDjRjbXek2NOiQImtv73mHcrAYP49x
tle+rS05UcuGGsfnS4oUafA480asUn4Oyttjz63S4GhVBdX/psHI9/f6+mDQ
jDdi750MaPjwXko9lQ2hMnPWXgzsA7lM+6np2Slgt2jmNv1yKt9yKB3tmeoD
7ROmNgVGWaiPPeZPjvmrY3w+xtVjXDR2/xg3jvHY0jNvmLU/ZsP3wlOfBLZR
72Wbck+Y3xM0jnHsqC+9kUbI2EM2eNvquO1Rotpnv9SoUImEbgmZbZ9DqPey
Y3NW2ew+SI87EbXY+R7Kw5/LXRQ/Qj1PpkbV6nN2fdAjtfqtYnQi2k/IRHS0
cQIbBL2sc5oPU89ZTSJIZU0C9OS5ddUGs+FvuLwQ828v+GUZ3rAJuAVy97q/
iFJ5/NTMxUr3hPogTlHtBm9rKPQeq/DpCWJDPkPktACnF3QVvzVHaPhDqJ5h
owP1fMLENzhIAvW7anLs7vE/QdtjvytDX8e09TYbiPzKKO3OXlDJ4xxlHr8E
8q3aRc+o55zH7lvjuKkPXJN5/T8sf4y+X6wfbnUHnfUu/MnhbEhPPDHtv4x6
bqrdBp0FD9Hnj9VNwPrH7gf7nlG9CfJ9cqsXwP7XWNz/iabH+09sOL13jcat
1j7wN7SX2TedjvL2mN5HLeXVyz//Oe+6NmDnvYgGxRnVe3PuZsPtNdtTHD6z
4VVzHZHMpMaTko/nKicy0PG8RPUZzbyVDZIntrJv7KLBpb7L+uK9uXBRt2mv
cicbCpUmXmtb0MD+z/Zf8wbfQuBAuLPxFzbIb5zQtOOj5rtB6ZhPoVkwr0HS
98dXNmTnZMj9FKaB/2q+RW92ZqNxrD4LVi8Gez6Yfg3TkWVZMlyt5hEgOevJ
sIl8P0TvvG8R+rwIzGhRZyx+s8HPasHBr9Q61vjyrg/7hj/B6Yp8WLaQgKkL
rkf7t/XDdymT/J1hn2ER/zuzOD4CUpVkTLxm9APrfMcPi9hC+NVwOFdemsoD
Bc69e+1MreffP9zziVUM5+grBgUECNi34/OVANl+qHsj8XHRpSLIEN28UXcB
AWG2ZVsFt/aDSaueq4D7Z7SOAFY/6PsOE38PcQLqr36dCqXW+RXjZ1bwOhVz
XRcA0xdgeoHHR9zZUsYEGC4+qXkO6KB9S3ZXydGvEEevsjmoS8DBQwvjfs2j
Q9OpTzL1ZV9QXQCmI8D0CFg9LCzeWb3R/eweAkQa4NXmHXT4KxnJ0Lv1FUyu
xfoWHSYgccCG89mTDprfA4tGRSrB6Je+QKAdAeFJWQFbX9AhZtEgyUiqgihX
10XfzQiYWJa4SugUHYr6nzIvBn9D83xMF4Dl/5juoHa10uJPVD80AU2P5910
eFBkkR0sXwN3XHJN93oQcP95wJ4nI3QQ+OzhKuBWA4bO0fuLfAnIS546Z7qM
AYeC7XOLFWtR/TI7/qDUhhACktO0N3bbMeBoTfFmn7W4nz8Wx+oIYPprrF7b
muVfGzhvqO+k+ld65MIBeDmrUPhzewO6rvRQirz3/QMBW8S8ui8rD8C6NfeH
e9QbQf2McqVfAQHMnJLc89oDkLDm9Wtrv0Z0nWt/fXhRbC31f1x56JfJzQEQ
Zr0TrUrGde7SwzbTM6l1+o+ibQuv9wyAq7HvyWez8LoA2D4AVhcAay/p8GYn
8JIgVhI8+eDQIIxUjTwda22FGHOtI/18JKTo69EVbAch75jzds/ZbRAtcle2
bC4JSxPPqNMuDcI95R1VmU54vQBsPwTTBWB+Cwm9mzxPbiYhX1T5idQeJggO
9U3Xx3bCLofjBbc2kSDT3C47awcTfiYbHGzxxXUBWB2B+fOkeY6ZkOA8qfTO
6jETqq1s4uS1u8Fx5uEokX0knOyIKrqZzIQ69t+umee6QS1af6ucGQl8ktHv
pTOZ8K7dVHFHajdaNzNl+XPRsKMkhIpeKZlVx4TGEeefCSvxfTzM3+PXXcuA
7nMkVNKOsf2Xs0B4sRnJN94Dxgv9P0SfJ+FnkqaZoQILeOKbfq6b0QsCVukv
BC9Q/VtH8ibqsMBzyev+4G29wN+Zd/GFDwld3lbCATtZYPFm1zF9y16QrTNh
WtwiwaOltWi2Lwu+rtwi8JTdi9YzxfZLI0Q/ni+7TwL7hIBsUgILKgTpXjsM
8f1YbP8W0wUEKgYse5lEwhyLunWefSzIF3fVNuD0Qdl0z17lDBKkl/PdfLaA
WgePlFTyO9BQ/5mUIkOBbW9JUPavvOCtwgZzK0u5stf4Pjbme6OwZrRzLRW3
Gtnm5u3EBuuMx9vAHK8XgO23jztlah3oor5bQdlGszw2GETbtY/J08FbIvpK
TzsJJ55ZBy+m8rhs9YH8QUE6zFxMy9GkkaDa/PhUYxUbnM4cWyxhTofjW7VP
tg5S7/fEqI1EP7U+/tJh7hCMn0dg5xonT15IO/qdhJidmtOXeAgI2eI2d1sT
rgvAfP6xcxnM5x87r8HqCyivO5Aayc+B5yrvQ69S8+oblznpFel4/HC+8YDR
XA6kHiMLM6wJOJZiX230lQGm8m/EtizkQFrCb3d3PwLaO2w2Sa3A6wKg9amR
8y/MFwuri30sV8hCQIoDzSkpO4viCZBd/iPmwwWcqzf1NJi/eCkH9i1b7zAz
gwD3G5xvZ+Lxcz2b4mczu5U5cPyNevCsJgIKlPq3vuId5LpeAOY/ht0nt+eb
fsJto9FqHOg5/r3Ta4iAT5+33enYjvP/WP+Yn1tIvPqmM5ocmG0fn14ynxpv
5taNXIrGz3m5Pf/F9AKYfx12nxj/j9UXwDh/7Jwd89nDzvExfgCLY5wAxidw
y0VgvovcchQY/4/pBTBdABbHeBjMJxPjYa7NjpVQpe4z4U53rk4iCe6X3lt4
ieE+/Fj/GOeDXRfjhbA4xv9jugNuff4xvQDGWXFbL+B/VRcA4/d0+B6F3XPn
wO/EiEOCoyQ82DUw7xkTb8+t/z/GMXLre4zx7Vj/WJxbXpRbzh9rj/XPrS4A
42kx32ysPbd1ATAeGOOQsfb/ik/GeON/5f/PLZ/PbT//iv+vF1qaxXzIAdfh
DybN1PiRl+IO27Rwn///Ff//r/z5/5Xf/r/SF3Ab/1e6kn/1f8HimH6HW84f
G2ew/rmtC8Atz88t58+tzz/G52M6Naw9Nn9xOy9z6/+P6QS5rROE9YPFudUL
YNw+t3lRQuLxGcVUflWY2zYJJAnzCp9uHWvG9QJYP9z2j+kCsHpSWJ7Jbf6J
8fxY3rsmZ/OTEirfZghHr59XTcLOZz+iTgXheT6mw8X0vFiej60vML0zphfg
1ucfW5dh/WCcP9Ye4/bLyRDdV9R1U/xOjk+Ek7BEdtHdqVG8XgC6HuSyvgC2
LtYsWjliu4/KV5O2rV3uQsKOSsclnBC8/dtYVeNeqn0k+3TLuCsJX3xkpPMf
MKHmpuL8j9R8lqxjabjFnVo/MiUVVWNwDh/T72P7Bq/Kej7MM6K+H3e+g8cP
kHDn/nDBx524zwC3vgQYz4/tk2D7LVh7zEcC20fC9qm2KDMrpddxoPWsY/Tb
CQJkljOPmJ/C98GwfrB9PGz/zctCpKZHmgOVQYOzs1MI+EUcyPp6G/f9OC34
ul2Umrc+jrL6M68T8NzIetvt1XgdUqw9tu+K7aPe4NWOHObjQP65dTt8jQhY
6WtNFj5kgKmYtPPJmRxQCD+7Vt2YAM1m54erHjHAI6stUekvtc7v2LD8igIB
HR32Plc3MqDvb+0d3Unq/X34fURDnYALCssHhs0Y6D42FueW58f257F+MN9+
7LwA0wtg7TGff0wXgMU9p0+u3FRAgkmwMd9dIzacVeS9PHuSBtVj8UUDRSQY
nMkXfGvGBldnk8deYv2g2bs4NZsa35cfsOeZv5QN11Pm/2bcxnl+7NwH84/C
zo8wf/6xlJD2wDvUfD91zn3ebRbsX7pFjS7QBza0sHy1YGp+Onn46MgNFkzN
uLX06WQvOL02SFpLjctLqtdFG7lQ8z29sDW7CPfLwto3C1YOD18gobDBU3Xu
NmqeazPZbWfUCy+0Ox21vElIXnvPJHgLCySnD2zy39wLho9dDz2lxmXFm7FZ
vTIsGGbM6x7h4Od92PkjpguQVrbp2mxOQgkd2PpvmLDZnQ30om6okF/d2rOP
hNMCCR5PnjMhWDJt85Kr3Wj7901f+kUNSTjokbQ/xp8Jw42fzcMLuiBTLcpx
7XYSql4oFEqfZ0LyuiqamU0X6Gw7x6+hRY2bvPTfAweYIMtzKlr9cyfc6l6x
q1OTyp8evgmrNGKChQufQsRD3Ld/7mbj8+ZrqbzkbbO1rwKTyi8yJzr4uOf5
3y0Qf+QlTcLwLRmLJ1WD8DJpWkf5Nc7zY3EL7eXrrs8iQWr9JTFtx0Eo9JF+
b74C5/kxf36M58f8A0/3qN/X6CNg1+R1k2/VA5BWKnSB9bkZ9fPHeIOVB9z6
5rUQ8E3tzODpxAGYvU+ozVS0GZZfPaORzSRgw+6Bb7HfB+DuywcX+Xe0wFnz
ez2RlQQkaox8zvEYgPc3Je8/PN6E8hUbfl/T+5BNwNjY+aVjcwbg+6OpSHpO
A5zb+uBtcTEBQ/I5tRJ7B8Czranow5dGUH+tYLTyJQHaC5PEZbup8ddtwZ9d
CxrgEtAiZmcSUFvItFGaZADPDGm6080G1GeyvMb9VXwMAW7K0/ojiQxIij0Y
fl+5HrS+3BpeSM1bIZ2/thR8YIDjNq8xtYB66PW42NB3j4C/M6bObXRiwGeh
lZct9tShnD92XSyO+XliHM4vdVg6+yAB+vttvGsd6RDp6Lnsb8Y3lCPCfE2x
9hjXhPmmYn6wGGclkHf5NnsjAQ8Vaz6V9fWDhZiuatf1cpQrw/xynY98OV8j
SoDejCVivPv7YWOb9+CsBcXgUHl2MnwZAes/2af53OiHx5PNi8aelqC8HOar
j3FxWD8TyTanL1Hx15zRBk+5fhibGShodrsI5fCXeus1iUxQ62APjdITvTRw
PGVnvuJRAeq3j3GMmC8x1h7zQ8a4eoyTxHhLLI75QmO8JeYDLyLj7XW9kQ3n
HvspVWvSwPtrbph82xvUp/pE5UF+JSrfWl8+pPtEnAZxN9JuZ3Zno77cGE+7
RONy0vXXbLDo7EvUu9sHhj9N3H99TEF98hutF7yDF2w4eHYk6JFPH9TcnVsv
5JaMcr+Yvz3G7Qetus8azWKDR1hblEhyH7jymd1pffGSe598hFvG/OoxDhnj
tDGOnVuffLfJgvb5sdR33pDUnWXUB+KNTsf1XONQ/hx7vxjHrtuy5Cothg2H
7z7mu7uDuq6FRX3I41hY3hQ8c91tNtxMZrXVjfRCgcbJtHMCN1HO33BukU1d
GBv2yslY7W3qBftPp8IubLgEsczZI3eoPPuX4oaRbYO9ECexjiff4iroyRZ/
4ImkxgE1t9ya1dT7quxUKDOMQu9nhR1HRpzK48PN5Lvn1/XCzU4xF5C8BE3M
+ffv32RD8q1SMZ/eXhB6ouO34vIl9P6xfs51fU15nEzl5bLXkpOpPHVCetjK
MtcH5fmx+8S+Q+x+sPvHvh/svWM8/9YwB4PSRDbUEiV7dx+jvlv3M7oqYwno
d4v108o6o3rxCTVOZsT9kDOk2vPeUdixNA7l6rG4ZsHxh2dz2LBljt7666+o
9YZhsn6rxyt0fMB0RuLeq7rjUtjQe+XdoRvufeD9+p7MwgdPUV3PtcO3t8SU
UN9b6sErO0eo+zlTZrj9AV4XANNPYTojbLxVMWlZPJ3HBv73KnkRlX2gorO9
3XJ7Ojr+Y/MRNi9gOgWsnzJ3M1m3ejbE84nGlqvRYPEnWQlFY3w+wvQO2HyK
zctYnoPp+7D6PmcOSuRY8hMg+FGm2EG4H26NccLMJwvROkRmvwvKNgkRIOT/
08hBpR8ib0WnmjDxekNY/vOv4lh9JUzXmZzbNP+1KgGE1sMP+fn9UJCR3nHa
vgwsFdO6z20goC7dXsGsg/q9AWd0Zffh9QWwfLVHtP/17Z0ERHossbm0mg77
gwZrvnyqgPagoM37DhBwU8Nh7Jc1HVJf7Zz4YPYNYiYqAldR+fC8k6ZhYRp0
OFpokB/4uwLVyWI6XGPtYf2n1gTIGNzacvUeHX5e1WxxbquEzuDNv0uodUG+
1/HddxPocORu7T4n+yowTI+odnSk8nO+zrrxz3SweBrBZ+NSDe0GwXkp9gRs
bLoVsTuPDvPkrp6ma1SjdQowHQHm/4/VC8DWQdj6Re9RWIJjKAGKRRcPBp5l
AI0xdOjiwTr0ut1qlVElDwk4d1wpf+QGAyKaeOZEZOLrr57toz8TXhHAEzgv
K5TOgId540PPVzWg+gJMF4CtK7G6clh9gbojmyybGgnYLbOmPD9qAK5u6fuw
b6gJ1nRXHjL4RkD7eXFT0mUAzD9ZFTcbNUFlZQf9US8BOm2+NpsrB2D9t9Da
inf4+h3TBdj9XvOBn03ApECRrv2vARh227erxBLn/zHOH6s/iPkVCFzaNTQp
SYKq6JtPq8oHQeio6M7yB+1oncR7Gav/rFciwcdny+vwyUGoWnzJv/dUBwy8
OO3nuJKEiTveVVtnM8Fs9bOEnuAO2Kvl4NqnQELWh2NbKn8PgqPxp5zlph0o
/z8meiv0NZDQGPNyZocdE5ievka2Urj/v/lGPo++XSTcPn78lcNtJkwzDL4P
07pAPNP4ov4BEkbLko26XjNBjOfgwpOP8f0xj7oSK28rEl7dPjp8ppEJkm+F
j17UwPfZDnduin/kRLUXXhwWK8yCx9eF07eX9cANOaX920+TkCdnIer8lwmn
LGZWvQ/rgb/Ce99scyEh4kt0V7w4C1a5vz1v3NsDw6dltY86kiA8LbVnGT8L
ZiZ+3KyS0YPXD0X8Sew11+lq+ZOwIyP6D+00C4JW/y5yT6PyxDLLKxNBJHRU
Co4nXGaBn+PQrFlUPjvn9/fqAxEkDN93iRBMZ0FsoVq8wpk+8D3/YeJ7KAm/
rlZYZT5iwc9t105s2EjlET6KiW8ek8B5urj2VDELdm3r7BaNo/I4X/NnJbEk
+IUcSPhZzYLInR58ivn4fm8SPBr3TCGh6vDLB1XfWZAUE2P/cBFeB9ZRfcyu
KouE2Z1B9c+l2LC13+WeyHUafFi/xlEpl4RTb5V2mSqzYfGCu4t+J+L8/6HL
zeFG5SToXbY1WOjABklyvO20cT901Azt/1hBQkDf8pD959nw2vzCby+7frRe
AOb/j/n2YPHBv5XtTt0k2Ld8nnW5gA0BDPXBcjX8PAKrF2CVb7jBi02C6OV3
zhMkGxwcvGvkkvG4s+CLlXo/SVBYmHtvciEBb+ad1TvOj/smYX5Nm9wlf9+d
wQG1bFVX2EGAjeC8q5JBDNBUk38exMcBse0+BcOGBNg7uAa/D8P5f6zuM0jt
PudOxXOvpPIWHKLm885Z77e8Y4Dh5RsxZkIcUGrxpo04E5A979TU32G8LgBW
n7qZ7NVMWMKBzwqm1lLU/OYzneJ4xoT7ugCYXgCLY/1g53oY/4/5d2H9eL2K
LX+/knoOcxQmtrcSEBreaygtgOsFMJ//j2H3hjQVOeA5/gL4qPlw3aYtlxIH
BlDOH+P5sXNYbn3+sfrsGM+PxbntB7uf/7b/P1Z3ADtnx/z8Mb0A1j5NZ3Qp
LxVXDnv8q8yChEd7PjZPWuAcPuZDiPESGOfAre8ixl1g/WAcPuYPifnq/yu9
AMb5YLwNt3wOpi/AuH2MU8J0ARhfhPXDLf+P+aliHBcW55YTwzg3rB+Mrxtr
zpIRouItYG3HM4saP2aO0j6J4nUBsH649R/GfI+5bc9tXQBuOU9udQHc8vwY
B8st/49dF+N1sfbccsXc+vn/q/659T/nlqPmlt/+X7Wv3S/KOxROtbN1mVpB
/e9zdousj1fHOX9Lj1Vpn2Ko+borRPBVCAdmHuMNOXfl3/H/GOf/3/bh/1/V
HfhX/v//SlfCLef/3673wS3/j417GP/Prc8/t3773OrUuPX5/1f1cbjl+f8V
/4/FsfwB4+qx62L5Cbf8P5YXYbpLbnl+TKf5fe31RCV3Dph6dNf5DpNQv+7P
i1g6ngdi3D5WFwDLP7E6Vlh+i/XDrV4A0+Fi/H+AaodtBrW+sDm/4mD8J+p3
kabCe4/j7bH1DrZ+4ZbP57Y95v+Pre+w9Sa37bnVp2Mc/vl3Ogq25tT8Mdb7
QPsKCUptxYMbc3EO/1/5/2PrfSyO+fBzy/ljPv8Y54/Fsf0TeuP1/dlbOSD7
XV4sQJmE78ZyUfotuC6A230n14Vz/zzX4MD53Wpp/OMECFW0phPHB6F19pK7
u6l4s+6Jgfg/BBQIhLwyth5E/TTu7Y3fGrqaA6eYdnkbeghwsNG3VpHG99+w
fT9sfw/j+V2yuszHqflmxycHz3UPCaiROnLxpSW+Dzkj4oFnEzWvLKMPx673
IWCRo9BXN9EBlNvHdAGYbwzWz7W2qT0uVPvp4KFkKVWCyifKN7OMGbBp+a2p
bGqeuLNh2CdtMQEltpfZXwRwP3/M90apQVmARc0Tl+JGD78eYoN34c0LQS9w
zh+Lv3C4vPEvNX8Yqvsde53GBhdng8MLZtJR/x/M5x/TC2DnCy2vnAbiG0k4
vL20z+cRGzbra3sGVvdDw8pPLc0l1PglljRZe4wNgf5X8g+t74dVqQNC96l5
QrH10qnwE2zwWcBbdlOrH/VNEtI84eL3noSS+yX5v9azgaPz6mFXMQ3kiGtb
ZyaTcGuEvfvuAAvmb5AzDhjvg0kmj09OOgk5U2WPfoqwIf7RG/kndjSgj54V
nJVAgnTs7gG3FhaoKpde0GnA/aNc1Ucz/4aT4PrX3Hf0BQuMnvqG0q36oHK6
I8bsPgn+UK0xHMeCj9mNVR3b+2BjWc+hedQ8Iax50CvoDQu2xqzKmXWpD62L
jdW/5pbzx877sPjOkKZXNSdIeHRhicsTJhNMe8W38p3ugT6JjztDbaj35SC7
Sq6XCW94ysvYprg/P4/I7pln91H/C8apWwQ17js53hvQ9+4Gsd965bv2kyC4
2eLvqpdMmGtwe1w+qBusOtcNlZmQsFilR4dFzTf7grRPrNPH+8Hqtntr3tBU
BxKOH7xxdIYtk7pvSfi8oAt6zgdKteiQ0JV3Rp9lxYTNve+Wbv+N+/bn3Pio
oEONy/07XYfFZzDBamPagXhv/BzZXGi2TscyEj4Xj89ezxgEUdbSdWyBDtR3
bt9Vv7tWC0ko0JTVPpcwCNa3pwXteXDffsw3D+P5sfP0Z65xvFXUfPBXJHx2
OQyC8pp6vaOXWuH5mz3a7J8EXM8480FAcRDM7MZzl4q1wksYG0lvI8AqTa5m
7PUA1PQGeFXpNUOqXkqGAouAsFHxFfeGByC+bndCsnELPP9j9O4+NU80CBlJ
vykfgKQX1jPmpeBcAcbzy1354A7UdXn4hy7MSR2Aj++r96pqNaO++pifP8b/
Y37+GF9x8eCuxM2pBAi+FImXH2TAglyviC/rG+DS41+dB58RcN+YYXa6igGa
nFjBO9X1IHX1gNYOat7aaHbWuug6A9bcfbDo9/M6uHFoxqm2YAI8VqhcuW/B
AAdGw6OJ2XVoXYCbMWlxvwOo31s8Q6NJlwHhMpPzCxJqUe4F41uq6Rda4z0J
sHA4XnjqDx3sb2vAl6AalNvH+CKjrJ13ui8QoG/YqHB/NgOufL6nElhYA63b
O6bWHaHeV2iYfrY3HY5t/b1gw9JKOOYi2MIHBNyN2KSiyk8H4aYdfubRX+B4
zruFyzYTILpZuMeV6AcL/YeOHdXloF92cHiPNgF1XrqvDvztB1VxMUsxnS+o
L2usnvfnndup75BfyaBRnJrn1CJSRNZUcM3/v2LcXPF7KfX9VKtePnmlHwJK
LihuPlsCQuszkgxFCRDfHqWRtrcfZiizNUqnPqO6AIyLO+m/YNZMcQI8W6JS
4i37ISF1sr7gaDFkT2kLO80hoMs8yNhVrB9Kr3yoNtMvQv17zz4uHfKm8oNw
61GvV6M06DsFlzs0ClF/fhmN8EfDvAQcabBcKDdOA9mxRWcenywE79zVkSfG
qHX5yp3RJrU0KOaddylFugDtB9MLnFdedjJrlE2th+O71QtpMBFQkNig9Qn1
Z1YwMgo4zWKDp8Wb3lUPaJBy4qWyq1ce6mOP+fwLSZa/Ey5lg9ahwIZNP/tA
bk7SwOfMTNS3GeMqMX67Onju3MEPbMgPcjlbX94HPLb6ze+/p8HC5OVqu96z
YXf0Bu2PhX3Qcu3rsk8L0mDJkK9S+2c2zLk6c3sEuw9sjkfPN5HKhNBpo8OF
GWzQyzs4x+VxH5Tn6HaTPi/AIdb6zRUq3/r2yu3of3SG/lJhczvk0kHSp+2x
6Fs2iBVnvJB+2wdrN7x1q+9LRblcbvne5fdDbt6KY8NGI8GLSvuo/iU/ietp
xaO8MeZ/jvHMGG+PcdRYHOX89/QZOyezITVlQ2m/Yx/U2Fx2UTyZhHLv3PLz
GDc+mezbYk7188TFY7yktRcqPr7wyth9CTrWSjhERLKB2O/11FaVej7uMTGF
rChQPhmxqe8uGypU74UP8fVB3JIF+81+3UV98qfzJdutqOfQFrj6eF0ldf/j
5btnTfug141YbHqj8BYbVk2+9e/70Qs2pn5vnZYEcN0eq7OA+ckbLbOybaO+
k9ub64ssK3oBJv1PVQ76oPoCjOfH3juqF0C+Q50reqzBO9T/q7TXInW6F3rm
75th1hWMvt/7gT9Fbj5kg9T7eTJWCn1gun1zbllmBPrdYvUOsHoKmK4Eey+Y
HgHTEWDfD/Z/x/QFaL0MpG4Fxv9j4w82jmE6BUzHhOkLsHEVu0+/hV3TvtS8
cFjQr2KmEA2MQxTdN6zMRusRYHFM14DpAlD9F1J3BtMdYPMXNm9i+gJMr4fN
+zzrPnS8mWLDR/UE7QmCBg96lXuP/yqAvCXDYz3fqffSTpPySafBmMvfHz3r
81G9wO6v/X50YQJONL8JKFjXD66zbNcLrfiM1jX4JXZwfSXVj8OpvZIW86k8
zcCqL1ywCOX8R+++vDR7OQH37KNnOd3sh7e7DWw1c0pA2LCFR3E1AU8dLivt
SeuH0ZGeGQSnFF5sVw8YpNqPX9m+Qv82lR/e3ZfhUV8CnLzEb2nrqPXR9SWs
xIZ+qOExT0pcXI7qQ59ZrHmdR/WfEXxVtCejH4jBln2r+cqAtXbXIQ8q72Xr
OlyTnUOH9fLZ1eHPv8Bm80rXLipfjV25er29FB1eyYf8NtlWwXV9K6uVx2IY
+gTM/mXjzV5Kh4LTP8Or7CrgSewyxc0GBFTnaBFZCnTq+Z9dZxxWAZNiZ1dr
W1DP06o8cNNlOly+apWerVcJzZOqxUuOEXBh6MO9c2F0WFiTrPSaWQkqGR/n
q50m4LzNisnmHDrU3n11QYGnGtXzYusRrH+sPVYv7PZKgSUaPtR3NSc9ylKI
AX2394wbtNSA8Z/Rsgk3Ar4yX7Y2knRI+vs2fvfRGqg4stTu9DUCjBWzj/Sq
MEBKps9Mz6wWKmO/PfG/RK1Py24JyS9iwE4zgYpZQzVonTUdEc01a2MIWOJb
yZmRwIB73rHOI3L16DoO4/+v9CWKu8dT3zknb86LbAZYK5RfNXWsR9ePWF2A
9ytz7l7OIGCB5PT7r38ZQLeNe6l4BdezY/7/ro90pN6UEbCq4YvXmOUA9OTr
zbGYaETX3Vj9Psw3ANMFxD4avM87RYAqQzzKftcgdD4Mf7s5oRVsf39uThmj
+lFrG+bXGAR5p82ntxu0gmW3d03oDBJ6/E+fs7IahEMR6e6531vh6LVq57hp
AhIb93+9YjoIg5n6ahL5rfB44dYOLQkSDg7a+l8sGIRTEgJ/bnm2o/UCMmE+
e6kqCZbJUVubpJigPh3Q1dnZASLzzJanypJwPsby4s6WQVD5sOqoUkM7TMsM
fDmjSUIg6a/dacgEA0PjyV93O8F4/8nIN1Q/9l9iVBxkmZD5Z0bA5EAHWhcA
26fC/P9nrqtyCTIgQSXg88bPV5iw/44Aa0VCF8T5eD96dYiEubun1934xASr
HQzvWSPd1HrTziH1AAmPfllXO6YzIWq1RoNbUjd0RX0RU7MlYb0/bSMfmwnR
cbZ6iY49sOn+rIzukySssTXXXfOTCU8G0o8vuoFz/mbvsjf4eZFw2SWXXr6J
BYrna1XNNHpB/8yBbTnOJDi3vSsqW8iCtur2vEV1PbD2z9neqrMkrE0+NjK0
hAWS0s+/0Dp64KgNPe3kJRL4t2z02mXEgj3bv512P9ELOQK71ZL8SSC6919x
dWCB0Tb6iktZ+P4nVi8g2GjundIoEjb+Ue0xfscC9VWpHzdcp9ZbiS0Lex+Q
kKqabvItmQUCRzL9RQ/g/D/G+WPtMf//OCnxe5ZZJMS9Mxn8LcEG1WCbgeQr
eL2AdIcL/oofSUg3MZ73ZysbfFQPHhnoouZzXiGH1EoStobM8XO6zIZip+cS
h6/i9QL6veQqE6pJEEmNl6v3Z0OjovvayAd4HDtHwPx/sPbf46fM9/eT8CNB
L2KyjsqPclWWMY/RIURYhbzHIuEvf7vuQxYb5J82O+yKoYOazxH/6u8kzDzj
xlKdQc2TYdcyn7fRIe7onV7LURIEHrfYRogQcG5nZXvQJB0ic46e9hwi4Xrt
kbolk2zY41mX4FBJh4vrquqDfpPgVeQq+kiKgDHtSp4KaQZQCZZ39F8SRHnO
Ca2l5nNivbc8awuuF3i7b6mpIB8HEsfNxCV2EtD//mMA6w5eL0D76SYh31kc
YNgsPn7ElBrPVmgl/n2K6wX+DtlOfJ/HgUhJd+Fse+p+IheGHaDjdQEw/h/z
v8LOy7D2qfpq487SHDh1KlV6BjUvMR7oC9jeHIDDXxmhS8U4oOnsyf8zjADe
15auWgfw/rE4dj542nprw9BS6nm6KbXqZROgP8Juan+O+/9jdQe49SXDfM+w
fjB9QWCOgIvfeg7Yq7i4jPGSQH+gXTrhhp/PYr5q3J7/Yty+kadR0QDVzyCf
/cd3y0g4Xdz1NbwU7x/rJ+7F48612zkwfZu94uJmavybs+ac1Uz8fFzZvXwq
cicHFonoCy0zIuHPKo+kVDUmGkfrCyDcPla/AOMKTpzpWBu5mwNXbfvPaR2h
xq1N1Z6/DjKhrOdnePMeDsi6dbx5d5wEN3E5UsgZ9zPE+IRPt80XfzOn/hdK
0RJffKn5Zyhz19YPOI+BcRcYh4/x/NxyKZheAONhsPYY54/1w62OAOP8udUF
YPfJbV0AjI/CeCeM/8faY9w+xndh/NiQx4UfKm7U+MMIu/aNQ8K3pvux0+14
e4xnwzg6jJfD+DqMG8TiGFeJcY8YJ4lxhtxynv+qPaYXwLjWf1VHgFtullsf
73/l+/2veGOsPbe6A4zHxtrz1Lrf+3aLmjeDJFjzDTnw4cqlzLXF3OsFsPYY
l45x3Vj7laE7B5MiOBCd9SA3mvofZ2z4vfOcHs75/yv/f+z3cuvzz61egNv+
/9v+//+K5+dWt/Kv6gL8qzg2bnA7HnI7TnIbx8btf6Uv41YvgM2P3OrpuJ2X
ueX5sXwA0wNi7bE8BOP/ufXzx9pj+RJ2n9zqLjE+H7su1h7LDzG9AKaTxfJb
zM8f4/+x/BmrO4Dl7VhdAG7zf9PcD8cX23Agjy+/PzGZhHe6loUmctz7/3PL
83O7XsP8/LH+ueX5udWnY/1I6D465kXdj3j4YbfkOyR8v3/S3aT73/H/WHyy
QrTQjlqnv9kb/3W2DfXcCubrP7XH/fyxegHYPgOmF8B8+DEdAdb+8QXfMl1d
anzsnrXORpUE3R8TJpcH8P0czM8B4/kxP39sn4rb/S6sPbYvZ1gt+lCVmm8q
DuY0X39CgGn2yP3d5/B9P2yfEOP/MV8UzM+fsUyk5fNMDuTHao2F7yHg+sO3
0RVP8H1abF83/QWnUZEa96XUmwIi1xOQzyzaU2GF7xvPibhXPGOEhMAZn3b7
ChAgvVrm267vdJi/tXDr4G8SFlTqdE5LE2AwITbLUY4B0nM95Jk/SCjbKCF1
iJ+A7q69ny7Q8f1wzM9fRF3pwSIWCTc/ZUfmDbIh8Ze83YVI3LcHq/OL+fn/
Zs5cE1RFgnHv+NALPzY8aEteUR6E+/+vaZA/vIRqT/9YMPMPlVfduBZx8diN
fugePZ/f8on6v1311Vq5iw3LT7/xPv2HBjXJCyqE3lD/K+KquLI8NR8XF/Ar
ReGcP3Yug8WxOs65Gb6WVs9IELwzyy6ZYIHdvhrL0jk01D/Ku0V+TU80CWPF
DfM9qPn4nOfFill3+1B/KqxuNcbt92RNOrVcIWFX7M9PQQdY0P1yl7//xV7I
pAnR5S6ToDou3CO4hwW6NSauSQ69qD8/dk53p+zQN2UnErazW5JJQRbcWj3N
317UA3IvhUg+avxduuBEDecHEyovZB1KvIT7+ctX3zu81IKEPen5l0rKmbD9
9veWsAU9sPiqmp2ZKQk6UoVHihOZQNT+rEw60Q1Vu+1X2B0hQWGIvmhGKRNM
p5xrTgj0gNjTzGoXajx1fC/D/+giE+pGXWquB3ehcexcFeP5MW4fq/9+oOzI
jE9Ue+0VCmY/pgeBk/n7o5Ir7gt3oOwzXVqSeo9Tggn7iwch971I3PMb7bCk
07JuphAJc691h4vcHoSnNokfziW1wZGor+Huc6j8iXbvo6TXIKy2CZweMcd9
8OKfRO7zpPo5tXoBMR08CO9uWtAWvGoD2Z/zP174SYDinC0nJeUHQVdH/56v
SCs8XTVSms5LgvvZ/AM3jgwC/68XlZG9rWBzRmflKiYBHokTivqcAXATkthW
oNUCJ6P9D4tS80ShZWp0EHMAAkPofEorW1AffkwXgPkNOn7ZcMa6lYAHQzuO
rv3PuY5ERYqISjO8ibGQ2P6RAN7mfQcMVAcg7OfewljDRnDz3zbSm0+Ny6W3
bxzdMAAxC6Y3+do1cu2LiPkuFoznbW2MpeazqWtN91MZYDFXYt45k3oo1pfc
dPo5Abb0fZ3OzQzYp87/UnCkHvJzRGa+fUqAnNWr5fvKGKBR9z08NaseirY5
XhiOIkA17sitpvsM8NPd5reeifP8345WL+sIJeDamVevvF0Z8EPoma+kdR38
cLP+GnyZAO0HBfueiTGg1kMnqoSnFvXzxziWdRGEtN0ZAsLP3BbaWk6HV0/v
z+m5Vw2aK3aGPTlGwNPXmh6fH9Bh37X1neR4JcrtPz7izpYyJsBw8UnNc0AH
7Vuyu0qOfkXrAkSs+txSZ0F9V37fPCt86eDhaT49crAS5fP747fKl2oRkPz2
cxnvWD9wTgY9bV71BdULYH6qmF8rxncN3x7PD1tIgMWKhMyG7f2wxDFPKDAe
9+H/1XA4V56ap8UFzr177dwP898/3POJVYz2n36+L1J9MQHVCzv6WUb9oJIg
OW7Q+hnl3zDffozTw+KL+N+ZxfERkKokY+I1ox9Y5zt+WMQWov37Vfdca+5h
A396vMMRRxqMekQZBdLfwbL8oflrfrHBXmzuxadlNHB97uBrFo/z/FYinpmv
frJBRcBU0r2EBtk336Y2XPmE8oQYl/iVJ+1+ahkb0g2K+E0m+sDY26Zo2/Is
mG/jMbqayleKx6wDL7b3QU2/fl6tTAbKZ2LcPuYvvfFituU+qn3mqTN+uqV9
oBxi9+hjbBrqLy2+Yc2JsY9suLe8/VdrbR9M6GjRLQPSwfXGnaIs6j6/57Y7
fevsA9NdNkr79DJQP3yM18W4XIzHDpmIjjZOYIOgl3VO8+E+0FWTCFJZkwAu
506danrBhhOhv71Ur/RB+gmm8LziZJRzlp29YaHpKzYozj62MMG/DyKfaZUK
hDxDeVqMx8Z4acxfHeOow6sSjJLusSHBsq8mdl4fFOTkzZ22DkV5fozDx3z4
jTePneyjnk/5/iBl+/xeENVK3LLssQ/K4WPXxfrBeG+sPeaHT5u85NmewYbV
2S3si7m9cGirlGuGiw8YvJBV16KeG+e83NKDY73AY/cl/IxeEBrHnmfEoy0c
69dsuMinfuvH+154p33MnHnDB/1OMJ0Fdl2M58e+E4xvx3QHmM4Ce/5Ye+z5
YDoC7L1g+gJMB4F9D1h77Hu+4mJk5Uc958Tl7w/FruyDtQYS3WX5kei4gdW5
wN47Nl5hOh3J/GaJfGpcspe7N6/cgvq/nK4rXeOYgP5PsXGm4cN7KfVUNoTK
zFl7MbAP5DLtp6Znp6C6A+nCm80amdR7PxlofewJFef8kR56+wLtB6szgtVh
weYRrK7BAluFzLhqNozpHGpfsJQGi1MOn9bYkYO2x+oFYLq2o+MmB6up+fQJ
7YxC00lq/Tz0TSjoyTt0fsd0f4ddRnsesNlwNy7/oym13vbfeNvOuTwPpgih
hKiZVP5/72vgO/5+MHBr+dVWgOsNMf4f0w++0WcZBs0g4OTvYzxZk9TvJee9
b7+A6yVdYj1TSRECKhKJiu2a/eBv+KUu2ADXEWzPUnvoqkjlq/uO5uZE98Na
42W3fxiXonqBY5lzzV+tJKBnRPROa0o/vD8hKKqSV4r6/GP8P9Ye07Fielgs
jtW9wvj/yEoJz95DBGjW5tawz9PhYepl99wf39D8HKsL0Cv+wImH6ufbe+Gs
RS50GHU8r3ix/hu6jsB4/vtP7G0jTxFwSmepyI4sOrRFZa9isKsgJMfutpML
9R53W/H2ttJh7d8YeqVQDehG9vX/vErA90vX+H6sYoDQr1VrEoxrUW4/iHa0
fTHV/vqpVrq4EgPemCkEXNfB6whg6ziG6MTTv9EEPHQKqToSyQCBE+57R//W
ofUFsP79lPcdCH1EQGLI/TwimgG3j37/tWgWzv9junVs/SsU8TDO+xO1rmSG
uA1tGgBxQZ/uJ2cb0fV1joXV4+g6AtIuug1H3x4A7TTCMzu3CVYU26cdbSDg
5rOSNbvvD0D/j9/FPxqbwGWMcflZBfW+rnfJNNsPgFHi6z1jqk2gJFT6jNNJ
wI67D9YrfByAHgm63Z2Lzeh6H/MZwPwBRk28eiT4SVA65Der2mkQdDwjj3us
wf0Qor700J6LkBDFG3457uEgnP0hfWSotg2iRe7Kls0lYWniGXXapUG4p7yj
KtOpDa3buHAfr1WFOAl/t2qo3sofhMPD+2tZZ9vhoe5Glf5VJBTw9dhnCjFh
2C00SjcZ3xf6beHXnbWVBFL4WLbycSa052WvWzGnC14E2n83ouIGPclqj48x
4Uhoy7nFPF2wJ6Tu74Q+CTMj+iSZ3kx4q7/vSub1LtQHI2SN2LPePSSM5fAu
8I9mwmee8Qf+Gt3o/tu1P8zZBcdImNJa4jW3iwlHmc6SNMMetI7AW1cBAatT
JMS/8Bnk/82E5Q9tT9OC8HqgewMjlt5zJ6GkqHb0tQoLhC3jBd1FqbxpdVT4
KU8S8hIX5MStYwFTYeZyfyU8jnH+WBzbX1315/z9hGASygLv73x68z/3E1Uu
NAP3/w8pkP7x4REJ/GLlflkFLNDr92rweEjlBfez3jJfkLAw37FT+C8LNvJL
3UheTYNPh9Mb9V6R8OCQ/0/FaRbcWv71AUMTrzOLcf66gTuUot+R8EJmIPSe
OhueX5i3dnYeDfXJweoFYHUBMH+ewRQdWlgdCaVHbi4gqXyZpZO03zsD388f
Kbla6NxKgqxe7PaG52xY+sUhoWW0Hz1fEAsoE13aR4LTvN8bUivYoLI0bPYu
I7wuAFZHQPz+8YKRIRJ+iftd/D7Fhir5Gymb6+jouYnKoSbx7HESmr8u2XqY
mp9Vru5Qf7+Dmh8CR1STpkgI8Z5QPb+RgG2RHgeiT+Bx7LwJO1fCOH+srvSd
FKeFLXM4YKCd2TR9lIC9pkcU+0rxeMyvSv7EhRwwr037w3ONgKhhk8jlSrhv
v/FIJK+RCAd+/1zgb+FBwOeStaJa/LiOAKsjgPl02ZwXE5wlzYFPm35GeDwl
QMH34HPL6/+fc71ZLiaN8hwY0El2/FxKwJlihshEK34+yG0dgbGgpGWaqzhA
27s7Saadypv0H5gQwoNoe8z3DDv35FFvfCSjxgEnyYoNT0gCtERDbgoCzv9j
nD/mwz+nZdYSPqqf0X7DMlkeEk4wggpUXAYhwvBEhqkO9Rw05PQMVpCg3PZN
JaYC5/m5jWP8/zP9danbtnBg0rDXNVeMhLb69XPvvOL+HJzbegFYnEoSDHwN
OaB6Y/mWm9S8pzMkOu+GJq4v4FYXgHELGEdxdrPRT57DHChf+Cx+aSAJ8y7a
2HJquPf/x66L9YPFax4UvA+14cDa3f3Bl1Oo+WFIqExWAdcFcOuHiXE+GG/D
rV6AW/4H6x+Lc+trinFWGNfEbXvsutz2j/H8GD+G8XWYby3m08stp4dxgP/K
P5lbHhKLc1sXgFtOFev/X9ULwHywMS4X64fbugDc6gX+V3UE/tt6AawfTC/A
Lc/PLcfuu9hVxiaSGj/dneWsqf9lUtEF0/hdOOf/f43//1d+/tz286/qDnDb
/n/F//9f8//HxiVu661g4y233D63ugBsPsL659bn/1/x/NOf2+i/qbi3z72n
lYs4IHEhaIGuNhv84ru3elD9EEVv9jyj1pePlbTF5m/7d/w/t3kCxvNzm89w
qzvg1s//yYqzdcepfGysNlZgxW8Shmy2vUv7wT3n/6/4fyyfxPq/0yjY9ZDK
Swe0EwaW1ZGQkL97p0sorp/F8m3sutz6/2P5P7aOGLj09orzcQ5sjWme+PCS
BAGrebV31+D1zjC985WbL5lfqX5aniUVy6WScFj6YKOqOt4/xu1j6yluffux
dSK3ugCM58f079h6E2uPxbH1eG6/fDTDlMoDjkoFGjqTUCT7dr7sbVxfgO0P
YHUBsPqD2L5BbtiDeEF9Dgh3dd1/q02Ckucqn0pB/LqYnz8Wx/Z/uPV/KNlc
6CC7mgNTJStrr3cRcGTOhpzPYrheANvXwupdum0MtitR4kAs67ZlZy0Bfu1L
NDp+4ftm2H7dsVwhCwEpDjSnpOwsiidAdvmPmA8XBqDGICM/bwEHtC1rv0Vf
IeCQ6mv13bL4PmR5rJ9+MzVPZN3bryXpRIC6VdbYKg7u54/5t2A+/1gc8/PH
9AKYn798+tMnVb9I2Msb+apZnAD+dKOxKFEG6oeDxbH9dsyfH9u3Tygyzlvc
RELBKd6qNTFsMHy8e+mPenz/H/MXwuoUX1O8VX+FGt/jtPkDVx9gQ+YhGy3X
Rf1Qk/XSve8zCap/BazOHGbDxYqsZ2LL+tFzE6xuctl0z17lDBKkl/PdfLaA
DRkjJZX8DjSwFmh4H0DF36jUmAguYsNE5vy6ZCcazH+yzGjzYxIuWnOU7xSx
oDRsVduOR7jPP3auFCH68XzZfRLYJwRkkxJYUCFI99ph2If69mP1rA05PKa+
l0kon9Xx7JwJNe+GRLnrO/eCS90XEWMfErafvWewzIAFQr+nLJIO9UJZ/pkp
JVcS0uHCvDnSLHDSPNK6goX7+WO+WxjPr128vKzansobRLTUd/KwIHuq5/pI
fA/A4FMNthUJi9IiOmWambByvuws2sYeSFn+XDTsKAmholdKZtUxoXHE+WfC
yh74XsAUSdxJ5T37HE6zqfG6XuEpX3FuFwQGMFQmDKn5nn3Nly+QCT7Ws1bo
13WBa6hZ/u4tJLTc5v961ZQJ4V7yldcyOlHf/t1pwuPP1Knx1zuzbudqJkh3
nf36SLITghVqr//VIOGM5h2D+epU/8mroy3UO4HX7sHMICouEmL5fSk1vjv7
up9/v7ITwn63rNu/jIQZMgtOtNAG4efupD9JvB3wQCfgrIsUCUH5A6JSFYMg
ff3bWfvH7aiOgPl98YebK0i4qrb32lVyEDxPVIslKXWAmaPk9dViVJ60d2zc
LXcQ9jQlWsw70I7y//G94VWyYwTk3hwyfqk2CAJVH9dMareCdJrttaPUOB57
yjajWWcQJPmlpfLcW8H+uuweGkFAwPmbFsFTA+DVFrSvwqcFbM2aZcZIAra8
b2IY8A3CicMf79rebQEb4VW0thECMsR51s2UGYSNy8Il4kZawPHL15s8AwQI
L7YWru4fgCcLMkvvLGlBeX4nEdpTn3oCpEOl57uFDMB902GZ+tImmOXbm8PX
TMBJ2w1J/U8G4Ipam0AoXzOc72WZ1xcSkOkRt1pLbwBm/3K8LBPRiPr/n3v0
bGrRe+o+0zJKjsgNwOtSC1b7gkbUt/Ay7PE5mUTNHzG1rwMLGVA1d30Z53E9
dE0afLiRSYA3Y/20yTQDXG7UX2SENICEVjKP8mMCXmdGvPCNYQDvIacn60Tq
Ub9HjPfA/PYDdfm38vsTUCDKuf17HQMUN4d+XeZai/pVYtwL1n94v+iTHBsC
OF0/i25G0UFpzixR52VVqD8nxuFg/I/qb8fdxscJ+MP7N13yMR1kJydsX22o
QjkfjDvCfE0PRZs5btpGQJHzh49VInTwfl5xZj7jCzyfvL77qzIBHp1OLrxP
+0FcjreME4P7tS6W7Em/LEF95ya820VP9EPH1rpCv5BilPPHODEThXdiPbIE
eMWeU4u/0E+Nr8857wxLwPTM/2PuzL+hfv//XwhZ2ktZUpIlpVRIyUNStJdQ
oVKESkUhW1IkWhFRqFQUIVmzJnvIlpBsYzYz83wOlWSrvs/3H/D4nDPn9Drn
+6PrXOea8ZyZ63Ett/v97mD2m6rTfwxN6fSjDPiTOtpu6FeO6gWwXAAhLyeZ
lhEeGH/yHDT4RIe+PV61/Rq4j66Hq9/hLX94cCzYhSXJo4PnvfywxewSONd3
Ydn9MR7ITarVGOigg8rnu452TiWwRCRux3ZqnIG3PSv6U+kgFSRhflyqGCzV
TRIvfuOB2F/21GmZdOg/xL179HAxSIYpCG2j8eD4oU/vtlF10XiWB0dcJB8d
B+MSp945Y9zSxIPlc746Z6jRgdh93OBlZzbKK2I8P8ZJOhx643OslAebJeNe
LmH2QYvBt7X12W9QP/y258U/bJ7zoGt6zcbuY30gbrrDV33bM9QvGuNaMS4U
88nHfNQxTh7jcjGeFtMFYJy/Yfu8K3RqPXfwTqzwnS19UGJl9elu7GOB9QVY
XgDGyWN+5lj/iyFy+3bc48FlGTMTPZk+mHG31/HHuoh/xtUXH0xasziHBy79
PWf0M2ngYlO386K5D4yGiBxNiOZBZX8vBDXSYNP2qk/WM3xRP3lsHIxXV1Hk
TpRHUL/323m0FAXquS241vq9PhKkPgUVJ1Tw4EjGRu3mZzRgxiRuuPfNG1bX
y84LieVBYUTe4qQ6GmwwlDsa/ssHtF+Girp84UFY+lM/9VAaXBjVEnO/4I3q
Be75vXNLy+XBU9/Y+jdvaLDqg8+be9t9wGeuR+U16nO5a/U3rZhOg0lNcWuC
t/ihnwv2/76o2tSSxuDB+q2jZb8DaVAva72gVsMbWHPne9GLeOD48c6+669o
oOarZzxlCf55YTz/Kk+rybbvebDATydzxksa1F36eeSjFK53wPQL9wMe8yyf
8mAj11uZWUmDrj+GVyKbfdAcBIy3xzh/7PljzwF7/sb2rsMK4VT/pm2nZ8+i
9htwzPPPUDjIi1wz/0p9HwbfO7yT2ETNk5vUesP9H6H/L/Y8seeAcf5oLgYy
D2A6Ar3vbLe0BzxYG7D2h+oa6v96ttimYF4Mqle66WK4dBb1f02sebPL7FYf
vCyM1Pnp/xKdnzG9EqY7WC86venmax6UJs3vrwin5sPJ/eTQjiQ0hyVk2T3u
UCYP3MM7HkxP7AMXYfPbX5JfoTo1TBewKLk6a08v9fsaVL4m5kSHWzP9esTf
56F5ATWHDw4/quEB+bM1ZflUOohLzGjPJzLR+hgU3796JdUeF7H02mIFOnRK
+la/UclG6zWWI4Dl7BTbPF7zh0vV2Uv5DUX36RCxM6aS/7gQhAtPRPjSeXB/
5YF9XHc6yOddLvGLyYc9B2BYUZgAV1l7/pZJDJDqE54qd+c9ZMffe+U9hYD4
RLfEMAkG9GfTjef3vIe3N6ICEieo3120TtZPOh2OW9s8P/66BM0/wvpj6zpB
8wLezNXTMZxJrYftqgykDBiw+4uRi4RbGZojgOVGEXk/pm1QJqDMYGGUVBgD
lBVrd/+YVIm2r4/xfjVOrZOX1k7uT57MhMHwHtpnjw+ojgDT52K62riJmuBl
26jncGJvePhqJti831oc/KtG4PU85ueP7Rew/ma1ExfNjxNwrH7lz7gnTFht
aCe0/FA9bD3FjdjlQu1nj4kq5nUx4UrMs1uEfCOo9GTbtnlS+1Cfx7TpwiwY
iD98uPo17vOP5QWo/ugszLpD7YOeBrSmHmcB//rBLV9Vm9H9Gsbzb6am0us3
CUix2ydRa84CkYXzP2781oTqvn1GHxuaJhPQOD42tuUrC140S5ppCLVA6R/n
iW2vCeja7KOu8Y1F7fu6tLcdbIHL10KblVOo/YtdyZxTdBYs1zO2WqXUAhdn
xDrJZxIQOFWPpE1mA/fyHiXRh3ie3Zo3n8UeUfvo8wdiT2crsaHevnWJktxn
ePtEoi2X2tfrym9P7HJlgxNrDnHRrBWy5qQfu9ROgPqXWIODCWyQ8yyf/E2+
DTQeLFJQbyZgf9Om2OQQNmgGa++Zk94Kr4MtCCMGAQvuD7Q2t7OheqqbzCl2
GyhXzT/TRCegiCjy72ul9vV9hQMfetrgRWacnweLgF3OF5wu9LHB74LObRNp
3GcAyzfEeP5p4s/t100nYeNBO9X0iH6wrjmhtaemA45W+74sGiVA46L65fc6
/TCH6/y88+AXyJs5P+aiPAnfbyhYParvh1fP/25US/sKFtKui9bPIcH0Cd0i
Mrkfur/pzj2z6CuqF8DyKKfq7TxvsYqEzrdtRy4v5UDu3IyJTuEuMJteueyo
EQn1vgrTRM9x4JuIbMjmvTj/r/pjdvn6PSR475FTj33MAWc96yyRXT0wQ1J+
0tHdJJz5rZp3OJYDDYdtnyjr98B8ka7zC21JiNpKNzjbw4HEl28XBuzsBXk1
2249CxIqmMAzzuGAnhsPmKXUOIdTRtZZkzDD1z6VrONAQFsR87g87gcC63U0
Kk6RkLOipSlVjAvlb189XJPdi/r/H+Q27XDxJkFHPq61z4gLEDJ539o9NNT/
H/M/GZx89NizYBKs1v7ou+HJheW7Ybi8gwYXa29clbxNwtncHXVaIVyod7mu
PlcUP4/F/P8xXQDmG/NaYg/t4lMSAkuDmpd2cMHA/7NSYnsfPIeYcY+X1Od7
8FVE/SAXnsfFOd2fjesC3iUb1svnUc+ntYSTs5Ja19QeXKabS0d9ckxXesRf
LiZhdf+JJTONedC4XfSkKkGHtzOS/0iWkrBuQW2s1z5qH/B3b7jYdAbsbU2U
O1FGQkEGIyvMkgfDcpOfmsgzoPqI5I/WWuo5p1W/8/ag1tfxW0VMz+G6AMz/
H/P5x+4pdrmwDVNo1OfeX7B9vJoHC6uuHundwoRTTOeeYpIExxUXvj8YpsZ5
2HYnpJAJpUemJyRzqN9X6MTsVWwe9PXqCJ+PwHMBsHsWzP8f62/iwvt++S/1
/akZeJSuR8As0QuHJU7jedDYPRTmN4X1x+65MJ4/ck/crSJpPtSLajn5n6PG
X2x+VOgXrhfA/LIwzj8h7o9/sAwfumM0b16JoOpk2bYmowO4jgDj/7HxsXxw
7D7RpcRzUuNSPjTUfc/3qKHq2+KdcrF0PC9AxSoiaUCDD39/aAU+pBGQpXj3
eJ1iPyitOXDUWZkPhtP5TJ0KApLTRtKGPrNRbh/TF2D9Mb3A5+tKRzhr+TDN
WnUoUJiE58nLVEU88XEimnfvst7Ah5I51+N75EiQXSQ073Au7heHtWPjYD51
jwfCNXSM+CDz+9GnSm3q9/Gq6kTRGJ4LsDvuutRpYz687H9lrWBAgpu2++Uz
M/B7c8zP/+W+jwfmmfLhuuWp7LEdJPh+UU2+tBbn/7F7f6wd4xMw3kBQn0OM
85decDF75QE+VDEe8cWvkZB+XDSHWf3v+H+Mb/lX7Rhvg/E57Ru+rb14gk+t
e+wW/sknwbZEfBJY4JwP1i5oLgDWjvH/guYCYH7+WDvGa2G+rBgnhvFdGP/v
lLKrsfwsH8zt1j9Y2k2CetYO59fpuD8t5meL8XjY62K8oqD8v6A8P8ZnYu2Y
r7KgnKegegHsdQXVF2D9MZ4Wa8fGxzheQfn/f+Uf/l/7mf8rHltQn/9/NT7W
//83////2rf/X/UXVH/xr/z/sc9R0O/Jv+L8Bf1dY/ODoPqjf6WHwuZbQedh
QXNhsLqAvW6w6Yw8K6ruuN/W7lFVo/ZVIzp7V7niugBBef6HV7d1uVP1N6sy
VPuWKB9oJnzXigV4f4zPF5Tbx/SDGM+P8flYf6wdW58Imovkst9ve/IFPnSu
yFuWOEjC3mtbExp6uaguQFD+H1unDa4KeKbqxoe97j3Nl7+T8GnNaPJjJs7V
Y+Ng609sPYytS7H1LbZOxvS8gnL+WDvG4WP7FMyHH+uP+fljegFsX+Zte/ax
qRX1uyqzVSkKJWH3q3eLD7Bxn3+sP8bzC6o3x/a/2D4U0ykIyvk7hC/wkaPG
B1O1GY/dSWC8PLGs/gm+T18lN+rpt5MPsV9KH8XbkKA4ca7r41H8PAHz839x
[truncated: 5,622,420 more chars]
