# Supplementary material for: Transfer of optical orbital angular momentum to a bound electron
Source: Nat Commun. 2016 Oct 3;7:12998. doi: 10.1038/ncomms12998 (PMC5063962; doi:10.1038/ncomms12998)
Supplement: Supplementary Data — Raw experimental data for measurements presented in the main text, reporting fluorescence counts as a function of pulse time and ion position. [file ncomms12998-s2.zip › data/dataRabiFrequencies/150706/100/fluoEMCCD.dat]

# EMCCD average fluorescence data file (1 traces, 1 ions)
# trace names:
# format:
# | signalSlot | numCountCycles | trace 0     |
# |            |                | ion 0     |
# |            |                | val | err |
0	100	349.659	4.16351	
2.5e-006	100	353.502	5.2476	
5e-006	100	347.468	5.02853	
7.5e-006	100	356.297	5.0245	
1e-005	100	352.672	5.28654	
1.25e-005	100	361.512	5.44512	
1.5e-005	100	350.078	4.90413	
1.75e-005	100	352.933	4.45871	
2e-005	100	353.882	5.05635	
2.25e-005	100	355.178	4.80034	
2.5e-005	100	361.744	4.90387	
2.75e-005	100	360.128	5.63328	
3e-005	100	349.927	4.35678	
3.25e-005	100	369.845	5.07505	
3.5e-005	100	361.288	5.2305	
3.75e-005	100	356.652	4.64159	
4e-005	100	357.423	4.92567	
4.25e-005	100	364.696	4.86536	
4.5e-005	100	364.232	5.26366	
4.75e-005	100	371.264	4.87662	
5e-005	100	368.743	5.6278	
5.25e-005	100	367.17	4.55234	
5.5e-005	100	369.685	4.45074	
5.75e-005	100	356.086	4.54704	
6e-005	100	367.205	5.57134	
6.25e-005	100	364.887	5.21439	
6.5e-005	100	365.283	5.10267	
6.75e-005	100	364.988	4.90919	
7e-005	100	365.099	5.09988	
7.25e-005	100	370.135	5.00921	
7.5e-005	100	363.443	4.98697	
7.75e-005	100	371.584	5.70193	
8e-005	100	364.24	5.64572	
8.25e-005	100	360.212	5.54578	
8.5e-005	100	362.218	5.37016	
8.75e-005	100	368.876	5.14677	
9e-005	100	371.349	5.16313	
9.25e-005	100	358.883	5.21942	
9.5e-005	100	364.629	5.2387	
9.75e-005	100	367.911	5.18179	
0.0001	100	364.628	4.95207	
0.0001025	100	360.284	4.80997	
0.000105	100	367.148	5.18299	
0.0001075	100	370.729	4.64863	
0.00011	100	354.953	5.47064	
0.0001125	100	372.603	5.01657	
0.000115	100	369.885	4.85937	
0.0001175	100	363.911	5.19754	
0.00012	100	360.811	4.99842	
0.0001225	100	368.25	4.85527	
0.000125	100	371.946	5.6142	
0.0001275	100	366.382	5.24892	
0.00013	100	375.556	4.87517	
0.0001325	100	363.818	4.5894	
0.000135	100	367.603	5.54685	
0.0001375	100	373.748	5.76999	
0.00014	100	356.342	5.03757	
0.0001425	100	361.313	4.9339	
0.000145	100	370.017	5.49818	
0.0001475	100	367.953	5.55122	
0.00015	100	370.107	5.02184	
0.0001525	100	363.929	4.92471	
0.000155	100	369.841	5.2764	
0.0001575	100	370.502	4.92906	
0.00016	100	356.203	4.89861	
0.0001625	100	363.078	4.96266	
0.000165	100	359.296	4.97847	
0.0001675	100	367.548	5.48746	
0.00017	100	368.905	5.21233	
0.0001725	100	365.288	4.55318	
0.000175	100	370.552	4.98797	
0.0001775	100	371.313	5.40779	
0.00018	100	371.288	5.46429	
0.0001825	100	369.831	5.58721	
0.000185	100	360.977	5.15982	
0.0001875	100	368.517	4.97908	
0.00019	100	368.36	4.80835	
0.0001925	100	359.612	5.3082	
0.000195	100	373.621	6.00647	
0.0001975	100	365.049	5.29043	
0.0002	100	355.492	4.20715	
