# Supplementary material for: Transfer of optical orbital angular momentum to a bound electron
Source: Nat Commun. 2016 Oct 3;7:12998. doi: 10.1038/ncomms12998 (PMC5063962; doi:10.1038/ncomms12998)
Supplement: Supplementary Data — Raw experimental data for measurements presented in the main text, reporting fluorescence counts as a function of pulse time and ion position. [file ncomms12998-s2.zip › data/dataRabiFrequencies/150706/100/rawdataEMCCD.dat]

# EMCCD raw fluorescence data file (1 ions, 1 traces)
# trace names:
# format:
# | signalSlot | countcycle 1 .....
# |            | trace 0 |
# |            | ion 0   |
0	100	390	329.5	335.167	311.5	342.25	355.417	324.667	402.917	426.083	330.833	349.583	323.333	397.75	341.5	360.75	415.167	365.25	253.75	305.917	400.333	341	400.333	401.083	388.833	362.167	445	250.667	393.417	318.917	356.25	340.167	345.833	337.167	350.083	329.417	324.25	354.25	383.417	362.083	332.167	297.083	377.833	424.417	315.5	309.083	350.5	365.75	361.417	399.25	287.167	379.25	371.167	375.5	309.417	312.583	301.333	362.333	314.667	315.583	375.417	368.917	346.333	366.583	368.75	349.167	511.667	354.833	384.167	394.417	347.75	287.583	327.5	310.417	297.583	382.833	333	354.583	361	324.25	265.167	378.167	334.667	357.167	305.333	344.583	353.5	304.833	321.5	310.25	387.333	305.417	340.833	398.083	333.5	250.917	360	351.833	395.917	385.833	326.333	
2.5e-006	100	317.25	425.083	430.25	330.667	278.917	439.083	388.333	336.75	346.083	277.333	375.167	359.167	263.5	393.333	380.083	345.333	433.167	220.917	310.25	349.667	360.833	351.083	394.583	315.917	372.667	286.75	444	463.417	410.083	409	318.833	314.667	359.333	280.583	373	349	324.667	285.583	365.333	449.917	395.667	336.75	305.333	293.833	321.333	335.667	365.083	366	325.25	250.583	340.583	470.25	323.083	307.25	357.333	342.667	295.25	391.917	304.5	361.167	370.833	449.5	366.833	353.167	298	367.083	310.5	320.5	354	362.333	352.333	403.75	368.167	272.917	382.583	422.667	302.333	278.917	277.583	368.333	385.583	358.5	421.583	417.167	304.667	391.917	336.083	317.417	474.917	435.917	361.583	424.167	311.417	379.417	324.5	312.25	298.333	394.083	388.833	310.417	
5e-006	100	382.833	317.333	407.167	278.833	415.917	409.583	319.25	278.25	368	286.417	274.583	385.833	340.417	382.417	293.917	363.083	338.75	415.5	338	324.167	396.5	351.333	343.25	338.083	417	346.917	355.833	377.5	493.917	324.917	372.583	377.583	342.083	329	319.083	321.083	311.917	415.083	319.25	345.917	312.083	424.5	291.417	328.083	419.583	333	260.5	289	303.833	331.667	404.167	382.583	321.167	363.417	277.167	402.25	446.833	335	330.583	340.5	363.833	399.75	321.5	350	264.417	381.667	275.417	316.25	406.167	343.5	308.417	371.583	233.917	361.333	468.833	302.667	365.167	328.25	258.833	386.167	383.417	409.833	285.417	292.333	327.667	329	346.417	370.083	321.083	291.667	431.333	356.583	321.583	289	353.083	369	273.833	350.5	466.583	354.25	
7.5e-006	100	442.333	316.833	355.167	360.917	343.083	340.333	387.333	388.167	364.75	337.083	421.083	316.5	348.167	335.417	404.167	443.667	360.833	305	363.083	358.917	276.333	353.333	383.833	252.417	358.667	350.667	428.833	288.417	331.25	332.333	351.25	444.5	315	305.583	337.167	394.5	309.083	305.833	450.25	325.833	332.583	371.083	285.833	297.917	349.667	421.333	377.833	317.167	367.417	360.583	383.417	280.917	330.167	482.333	415.083	396.917	320.75	313.083	345.5	313.667	276.333	333.75	386.75	383.667	453.25	298.917	304.333	302.75	319.333	373.25	423.833	307.833	331.75	485	399	337.833	373.167	400.417	269.667	352.917	302.833	351.083	301.917	277	349.583	388.417	419.167	371.333	371.083	455.25	390.833	413.5	426.083	356.167	286.667	416.667	326.583	389.333	320.917	350.417	
1e-005	100	396.75	447.833	360.333	319.917	341.083	296.083	287.25	378.5	365.833	341.583	303.917	299	376.417	424.75	368.917	260.917	333.917	304.083	241.833	389.333	368.833	339.333	352.833	403.5	421.083	372.667	387	312	409	362.667	365.083	420.25	337.833	324.083	407.25	414.417	317.167	304.167	339.417	289.667	299.583	314.75	369.583	312.833	328.333	286.167	366.167	458.5	322.5	349.833	311.75	387.75	338.75	322.75	307.667	339.833	294.25	428.25	500.667	436.917	423.167	346.917	346.083	381	323.25	308.917	432.917	413.5	426.75	334.25	355.083	321.917	335.25	257.917	233.083	279.5	424.583	346.583	326.667	339.75	298.667	221.083	334.167	376.333	361.083	255.917	342	370.333	333.917	358.167	366	346.583	374.667	361.083	408.833	338.583	402.25	428.333	427.583	441.167	
1.25e-005	100	380.75	426.917	334.25	495.917	310.333	408.583	349.083	387	403.167	382.583	357.333	325	457.083	396.25	367.75	423.083	262.25	355.25	421.417	283.917	332.083	396.5	319.25	277.667	349.083	330.833	337.75	400.167	389.167	403	347.167	479	411.417	321.083	318.833	289	396	338.167	453.083	303.333	390.833	369	483.333	262.917	429.417	323.833	406.5	347.583	396.333	389.25	325.75	366.917	271.833	352.583	380.5	268.417	351.167	338.417	362.083	381.833	390.75	313.833	409.917	355.833	322.417	370	351.333	320.833	350.583	350.333	301.667	352.5	285.333	311.917	307	372.583	350.167	429.25	401.167	357.333	460.5	379.917	385.667	338.583	399.833	335.917	283.083	467.667	266.5	386.667	477.5	328.167	329.5	205.583	309.333	371.25	337.333	375.167	385.167	404.083	
1.5e-005	100	359.583	296.167	343.833	313.75	326.583	280.417	302.333	373.417	303.333	341.5	387.25	441.417	331.5	322.833	400.833	383	307.75	400.917	422.583	282.667	353.917	351.833	343.583	310.75	422	324.917	338.25	290.833	322.083	340.417	292.333	323.167	373.667	343.75	327.583	368.75	271	350.5	343.5	380.083	316.167	316.5	368.083	370.833	319.917	392.083	379.083	277.167	312.417	321.083	250.833	387.333	442.917	350.75	317.25	399.333	233.417	331.917	360.5	400.333	368.75	435.25	292.5	351.083	376.167	398.167	353.167	420.5	306	462.667	345.25	374.25	394.833	392.917	407.417	337.333	422.167	359	329.083	357	311.75	446.833	449	336.833	358.083	320.25	334.833	376.333	327.417	288.833	269	270	436.083	345.5	361	377.75	230	394.417	412.667	335.25	
1.75e-005	100	384.833	331.333	300.833	472.583	372.667	410.5	409.417	380.667	282.417	356.583	284.75	317.417	350.5	338.75	352.083	386.75	297.75	337.917	347.583	346.75	366.667	404.5	316.583	321	322.25	376	354.417	278.75	389.333	345.667	375.75	425.833	317.417	315	358.083	402	311.25	340.917	322.333	351.083	358.75	338.333	348.333	339.917	298.25	306.583	366.5	316.417	343.083	376.333	296.75	449.167	355.667	334.333	391.167	356.083	333.333	305.833	318.333	359.167	333.667	349.833	315.417	398.917	358.5	305	342.75	369.667	309.833	284.917	362.583	383.75	347.417	366.083	330.417	270.75	345.75	313.083	340	316.417	456.25	423.333	306.417	402.75	431.75	308	459.667	347	336.917	318.583	392.5	319.25	316.167	345.25	383.167	475.833	464.917	407.25	361	343.333	
2e-005	100	297.083	330	358.667	349.333	366.333	362.5	433.5	289.417	317	351.167	325.667	361.667	378.667	437.917	283.083	329.583	373.333	351	346.417	364.25	408.333	395.333	315.583	416.583	346.25	285.083	289.75	414.917	373.333	322	349.667	354.5	403.333	329.167	387.25	324.75	364.5	454.583	418.917	348.583	458.417	393.833	346	352.083	329.25	301.083	347	344.667	324.833	417.583	436.75	464.667	347.25	336.083	467.833	317.083	306.583	306.167	342.5	279.75	400.417	327.083	344.5	363.833	275.833	343.917	405.75	243.833	298.5	437.417	403.083	327.333	410.25	347.167	376.75	396.083	388.75	289.583	358.917	222.583	323.917	401.25	353.5	315.583	423.75	309.333	340.667	353.25	268.333	410	276	385.5	342.75	424.5	331	342.583	409.833	289.583	291.167	305.667	
2.25e-005	100	331.75	356.75	414.417	259.833	393.667	261.5	428.667	379.417	317	263.75	303	299.167	335.583	421.417	339.25	377	339.75	312.833	353.417	381.167	349.167	333.417	395	334.25	442.167	429	258.25	359.083	327.667	315.667	339.5	347.583	424.083	316	316.167	391.583	345.25	323.583	381.917	354.25	387.667	415.5	377.833	315.333	349.833	326.667	273	380.583	320.083	358.583	357.25	373.167	344.417	394.833	345.917	381.917	336.5	448.917	368.75	324.75	315.333	349	425.417	329.417	329.583	378	332.333	368.417	320.167	435.25	275.917	411.083	381.833	281.5	319.417	272.75	396.667	421.75	360.25	431.333	426.583	373.667	421.75	480.417	320.833	346.333	401.25	300.833	361	344.333	298.833	337.75	366.583	374.25	364.583	338.917	441	345.917	352	251.167	
2.5e-005	100	364.333	271.5	378.583	292.417	337.75	331.667	286.917	434.083	379	331.167	373.833	338.083	307.833	351.417	394.083	420.917	409.917	299.167	301.25	370.667	362.333	360.75	400.667	399.5	370.083	372.75	366.333	367.833	315.833	363.25	312.583	383.083	339.333	360.917	414	329.667	299.75	357.167	361.5	257.5	300.25	480.75	370.75	381.75	374.833	340.167	342.583	300.25	342.333	312.917	309.083	378.417	434.5	364.333	389.25	469.083	378.583	386.833	360.5	440.167	414.333	430.25	345.333	386.417	431.417	412.583	348.083	403.333	287.25	384	335.75	352	316.5	395.333	501.917	366.917	396.417	349.333	399.167	371.583	463.333	314.5	310	284.583	306.167	352.75	327.333	373.333	338	383.583	379.583	335.333	365.667	246.417	267	349.333	407.583	390.083	455.917	369.25	
2.75e-005	100	340.083	291.167	388.583	414.75	381.5	347.083	259.917	377.5	409.5	340.75	319.417	351.083	288.833	290.167	317.917	407.333	485.833	374.417	385.333	349	456.5	343.833	372.333	262.083	449	339	337.667	380.083	321.417	341.333	440.333	324.583	398.333	300.667	343.917	337.833	348.75	310	369.333	313.083	338.417	360.667	309.833	272.417	424.25	534.5	359.583	367.583	342.083	355.417	303.833	323.583	451	346.5	366.25	446.167	321.083	287.583	305.167	329.917	252.083	344.167	302.25	393.667	463	364.75	375.667	420.833	412.833	308.583	467.583	291.25	342.333	377.417	282	316.417	379.083	398.167	415	306.417	387.083	377.167	329.333	482.833	425.917	340.167	467.833	370.667	297.333	497.333	318	324.833	356.417	363.583	312.25	374.417	329.5	385.583	372.833	330.167	
3e-005	100	410.667	279.75	382.5	339.583	350.333	345.917	393.833	320	329.667	317.417	357.333	317.75	365.417	299.667	412	395.333	371.167	319.833	319.833	427	447.083	436.167	329.417	332.917	302.917	346.75	320.833	360	397.583	320.083	390.083	292.25	354.417	400.333	356.667	416.333	304	458.167	303.667	369.333	374.5	426.667	371.167	366.083	378.333	359.083	354.917	333.167	281.167	406.25	345.083	340.25	316	364.25	395.917	379.75	382.167	287.083	345.417	342.75	304.25	419.667	345	306.417	318.583	301	383.75	333.75	287.833	314.667	290.5	294.167	314	309.917	383.75	341.583	339.75	328.583	253.417	391.833	300.333	299.833	370.25	387.25	318.75	390.583	351.417	376.167	261.583	367.667	325.083	311.25	350	371.417	363.667	312.5	380.75	320.083	367.5	460.167	
3.25e-005	100	356.167	297.417	388.667	378.417	356.25	391.333	415.583	326.5	310.667	425.667	319.75	363.417	396.167	476.833	376.917	320.833	322.083	327.333	419.333	301.083	298.5	357.25	316	339.917	427.083	395.417	370.25	359.083	430.5	328.5	345.75	463.333	335.917	407.75	325	306.75	320.25	387.667	454.083	423.833	314.667	345.333	455.583	267.167	372.167	446.917	336.5	331.167	322.5	263.5	382.167	425.25	393.333	388.75	305.417	288.75	382.917	297.667	393.583	394.917	315.333	507	367.083	355.167	407.833	424.25	345.083	366.917	358.833	432	338.75	361.917	479.167	258.333	321.333	427	360.917	394.583	349.917	382.833	343.833	420.333	371.5	434.25	361.167	337.167	329.667	444.083	391.667	367.25	371.833	370.583	375.583	433.25	404.167	316.583	447.333	408.75	373.917	355.833	
3.5e-005	100	345.167	423.083	339.083	403	252.667	400	409	367.833	319.917	304.083	356.75	337.417	322.417	356.333	404.083	284.333	346.5	323.75	411.667	360.417	310.75	310.75	313.583	431.917	348.667	361.833	360.833	308	415.833	422.583	401	375.583	353.25	366.5	422.75	410.083	293.917	330.333	351.417	349.083	331.333	310.917	259.5	444.833	346.5	324.25	373.167	251.167	364.917	482.583	395.5	419	349.25	420.417	383.833	401.167	329	398.917	396.083	316.167	291.75	453.25	284.75	420.167	487.917	264.167	435.667	320.833	356.75	434.75	339.25	213.417	387.417	425.417	322.083	418.917	337.5	360.25	447.167	305.583	323.083	346.667	337.667	359.333	368.333	359.417	359.917	390.833	359.833	371.833	363.75	374.667	353	339.75	364.5	320.167	362.583	488.75	366.583	306.417	
3.75e-005	100	371.167	341.583	307.5	357.583	265.417	449.5	319.417	428	369.25	309.25	357.25	420.583	317.417	337.167	337.25	331.25	324.583	357.417	364.083	350.75	336.917	298	353.167	335.083	387.083	377.333	406.417	259.583	392.083	278.667	400.333	296.917	312.833	361.083	388.5	334	332.25	358	403.833	356.917	398.417	410.833	318.75	349.667	332.667	454.417	363.75	260.667	372.833	360.833	371.833	318.5	455.417	315.75	351.75	329	349.417	325	314.333	469.583	436.417	417.75	384.5	351.75	345.5	369.583	328.917	278.75	367.917	258	310.333	370.333	375.083	348.417	409.083	351	372.417	328.417	326.167	320.583	446	419.167	489.083	382	353.083	328.583	405.5	322.25	280.167	365.917	357.75	385	359.833	303.833	362.083	360.333	408.917	376.25	333.417	366.25	
4e-005	100	389.167	412.417	334.917	396.167	307.333	401.25	391	348.75	394.083	292.75	335.667	377	302.75	318.083	370	346.25	305.25	362.167	307.167	301.417	492.25	457.167	442.083	418.417	345.667	363.917	347.083	399.75	347.833	406.333	337.417	308.167	355.667	366.167	341.667	298.083	310.25	276	419.75	283.833	335.25	301.583	350.833	378	294.833	344.917	346.917	433.25	407.417	290.417	328.917	325.25	388.333	416.083	338.5	435.917	361.667	328.583	305.5	379.5	334.333	341.25	347.75	343.083	299.583	412.25	461.583	371.333	339.667	316.333	280.75	356.833	273.833	286.667	454.75	370.75	487.667	335	310.917	332.75	366.083	340.917	415	420.25	324.667	398.167	379.25	280	419.083	383.417	353.583	391.083	389.667	374.75	296	407.5	302.333	338.75	329.417	372.583	
4.25e-005	100	480.083	319.083	396.833	296.5	439.917	319.5	332.833	319.5	266.167	401.75	362.833	375.25	413.083	386.083	250.25	333.083	336.917	392.083	389.167	363.25	451.083	360.917	363.583	394.583	386	313.167	349	358	387.667	297.667	427.583	357.167	410.25	368.667	360.417	317.667	430	366	372.833	310.917	336.25	377.917	334.333	349.333	456.083	353.75	371.417	331.75	342.417	514	319.5	345.083	303.667	394.25	469.083	410.417	360.667	314.333	345.25	419.333	328.083	376.833	421.167	340.167	337.417	302.333	318.417	397.5	380	352.917	374.5	398.75	289.583	416	339.083	359.25	461.333	397.333	372.083	363	320.75	349.833	384.167	332.167	350.5	300.833	353.167	303.333	286.333	402.167	432.167	473.917	375.083	365.167	331	334.75	397	316.083	409.167	320.083	
4.5e-005	100	363	328.083	424.917	321.333	463.25	382.75	309.583	374.833	377.75	398.5	407.083	319.5	343.917	312.333	363.333	320.167	328.417	373.167	397.583	343.5	300.75	398.667	269.583	298.5	368.917	407.333	362.25	352.75	350.667	433	336.25	259.083	325.75	325.583	384.417	428.083	319.417	344.833	422.333	321.583	272.583	398.75	431.167	308	464.25	466.25	343.75	308.25	453.75	350.75	281.833	320.917	334.667	377.833	381.167	369.167	387.333	382.583	393.583	356.083	341.167	296	334.833	408.5	338.083	465.333	334.083	324.167	405.083	347.083	375.25	370	341.667	331.583	354.083	391.417	286.583	444.667	364.083	308.667	305.083	300.417	400.25	490.667	415.75	370.25	448.25	368.167	440.083	286.667	356.917	340.083	369.333	394.583	302.583	340.5	467.333	297.417	459.25	461.833	
4.75e-005	100	416.833	357.917	446.167	290.75	331.667	463.417	468.25	421.417	343.167	387.667	311	433.333	409.5	346.75	310.417	432.083	332.417	427	361.167	360.417	381.833	395.833	328.083	384.25	499.75	359.167	402.417	370.833	357.75	419.75	291.333	401.5	358.583	403.833	393	373.5	274.083	407.583	269	357.833	341.167	371.083	359.917	379.083	438.417	460.833	355.167	340.083	404.417	423.167	365.833	324	297.417	473.917	362.5	380.833	344.333	380.25	410	400.917	395.25	405.25	344.917	325.167	318.833	331	393.833	347.083	298.667	387.917	315.333	342.75	363.917	394.083	394.25	294.917	375.917	379.417	406.167	372.833	393.417	370.917	352.5	405.583	372.667	460.75	341	334.25	276.833	321.167	351.25	405.083	274.833	296.833	361.75	457.667	406.083	371.333	296.75	393.667	
5e-005	100	326.167	384.833	431.167	365.083	295.333	412.5	395.333	313.5	407.833	326.833	353	296.083	274.667	349.917	395.083	421.25	357.667	222.25	332.75	357.333	421.167	356.5	331.583	379.417	382.25	418.833	358.083	329.5	328.917	342.333	458.333	377.333	392.5	362.083	343.667	446.75	311	341.917	372.75	362.917	351.083	340.917	371.167	262.333	401.083	471.917	274.333	371.667	364	245.083	397.083	400.833	423.167	407.417	381.583	433.333	352.333	284.917	420.667	312.917	375.167	350.75	347.583	329	310.75	419.333	400.75	331.5	277.167	574	435.417	437.667	396	491	368.833	360.917	333.75	394.25	283.583	326.667	348	399.5	377.583	261.333	319.75	431.583	404.917	386.667	360.5	481	394.333	308.833	377.333	396.833	353.833	355.5	428.083	405.167	459.75	375.5	
5.25e-005	100	343.5	391.833	340.167	430.667	476.25	395.167	310.083	334.167	341.167	398.083	346.75	346.417	429.75	392	356.75	364.833	424	310.083	334.833	340.333	470.167	355	403.583	369.083	367.167	373.5	361	320.083	362.5	350.667	385	358.083	360.5	404.5	320.583	383	384.083	390.083	444.5	421.5	299.167	468.833	401.5	270.25	397.5	408.75	435	303.667	347	381.667	352.333	404.417	369.167	282.833	388.667	360.167	344.75	387.5	472.75	364.417	344	304.833	325.25	368.25	337.667	337.333	352.417	287.833	403.583	415.75	312.417	385.167	374.25	395.667	301.167	320.417	342.417	334.75	341.75	330	402.917	436.833	433.583	370.75	330.75	325.333	353.75	393.833	406.167	318.167	393.167	376.25	446	302.417	341.667	311.833	308.167	366.167	306	446.583	
5.5e-005	100	310.25	321.5	432.75	340.333	454.833	384.583	325.833	387.417	452.083	397.833	420.083	467.417	331	394.083	413.417	364.75	419.583	279.5	379.667	397.75	384.25	376.167	385.333	297.25	352	347	368.583	388	438	388.5	344.333	393.75	415.083	365.75	296.083	342.917	339.917	312.583	402.167	337.833	472.25	454.167	384.667	321.417	353.083	432.583	359.25	336.167	368.75	284.667	373.083	407.25	341.833	421.667	408.667	351.25	319.167	383.917	401.167	297.25	310.583	377.083	285.417	337.333	330.083	313.417	357.333	351.917	417.833	340.667	369.583	429.5	309.833	328.083	405	312	428.167	386.167	338.917	402.333	307.5	337.917	375.917	391.667	448.833	384.333	395.083	339.833	328.917	365.583	399.5	385.667	385.75	329.5	417.333	324.75	379	380.917	333.667	403.167	
5.75e-005	100	297.917	328.167	452.417	265.333	324.833	354	343.917	359.167	372.667	346.583	439.583	359.333	303.417	302.833	298.167	302.167	291.333	343.083	427.75	414.833	376.833	393	320.083	373.917	300.333	379.25	388.417	373.667	364.75	409.667	300.833	364.667	340.583	373.833	426.833	339.5	352.5	423.417	354.75	366.083	331.25	345.833	319.75	368.417	395.417	367.333	355.75	431.833	363.583	303.667	373.167	372.583	359.25	400.417	381.167	416.5	312.833	409.167	301.917	401.333	299.333	368.083	279.167	351.75	404.25	403.667	340.5	381.917	301.167	540.667	331.75	337.917	321.583	344.917	440	346	343.667	361.917	328.833	379.25	457.083	338.583	311.75	329.083	333	318.917	395.833	369	341.5	366.583	353.75	286.5	320.833	364.083	287.167	323.583	302.083	325.417	350.75	365.167	
6e-005	100	325.833	281	435	341.083	394.583	338.583	417.333	415.917	244.5	322.833	334.917	420.333	338	392.667	430.583	378.417	380.917	393.5	276.917	326.667	454.75	372	292.667	317.667	395.917	484.833	317.333	331	384.5	311.5	301.417	442.417	444.667	377.75	365.417	352.333	435.417	301.75	414.25	306.667	377.083	423.167	309.833	437.25	381.583	364.25	444	336.333	320.583	404.083	288.75	394.833	349.417	311.167	335.417	388.5	328.583	278.333	330.333	398.417	362.083	338.75	449.5	334.167	388.667	411	455.333	432.417	335.75	362.333	388.167	296.75	449	345.583	284.25	346.833	342.083	361.667	422.833	315.25	424.5	442.333	336	343.25	414	531.417	324.5	451.417	309.583	331.417	396.667	308.417	363.75	268.333	333.833	413.417	404.583	331.167	459.417	314.333	
6.25e-005	100	394.667	410.417	262.583	379.25	379.917	433.917	423.167	363.917	323.417	420.583	411.917	361.25	429.667	372.917	394.167	304.833	333.833	367.5	365.917	338.333	308.583	316.667	402.917	439.917	379.5	327.583	438.5	411.25	334.167	371.417	323.25	270.083	359.75	425.583	438	296.833	405	355.833	384.75	442.417	382	413.917	340.25	334.833	342.167	414.833	299.5	343.667	273.5	338.333	365.417	470.083	360.917	401.25	340.333	394.083	365.25	238.917	251	357	323.333	336.333	357.833	381.083	281.167	362.75	326.917	358.083	443.917	309.333	443.583	319.5	339.833	477.667	325.083	424.583	294.917	356.417	425.25	263.167	344.75	447	388.583	430.167	420.667	355.167	404.167	280	357.75	353.75	353.167	345.5	439.833	314.75	372	369.583	278.833	352.083	371.5	427.25	
6.5e-005	100	340	375	379.167	358.667	375.083	373.25	358.417	405.667	368.25	317.167	345.583	311.167	349.75	361.25	374.083	368.5	364.833	402.5	461	426.083	393.667	353.75	475.917	363.417	409.917	388.333	423.417	313.667	283.5	296.833	302.75	327.417	451.75	405.583	394	352.833	319.167	396.583	349.833	347.667	342.167	350.75	506.75	341	410.5	292.417	334.583	390.5	381.917	351.833	368.083	365	210.167	301.5	312.083	433.667	431.5	460.667	305.75	396.083	369.417	337.667	328.75	386.25	354.333	383.083	438.583	287.75	400	336.083	397	316.833	287.417	356.5	352.583	372.167	375.917	431.833	338.75	262.417	309.083	295.5	285.75	420.667	379.833	417.5	431.167	385.583	332.25	321.417	340.25	427.583	368	434.667	354	391.167	314.333	414.083	289.5	450.333	
6.75e-005	100	342.25	400.167	361.5	414.5	378.583	437.5	378.167	355.917	390	370.417	313.333	337.5	338.833	337.5	471.25	477.5	434.833	300.417	337.833	316.083	350.75	322	408.167	386.167	415.333	319.667	395.5	328.167	339.083	345.417	330.833	346.75	392.583	279.25	367.083	374.25	328.833	266.25	429.167	314.417	306.667	337.417	306.167	317.333	362.75	342.917	331.083	382.667	310.75	339.417	390.417	380.417	373.833	365.583	343.583	344.333	354.333	379.333	315.833	374.833	307.25	342.583	281.167	430.417	332.583	403.75	482.25	494.167	351.833	368.25	488.583	334.583	359.167	486.833	323.667	405.833	367.75	404	371	409.417	364.167	363.417	387.75	351.75	368.333	344.833	345.5	432.25	329.167	277.083	480.667	342	362.583	396.833	363.333	373	349.417	414.667	280.75	332.833	
7e-005	100	399.333	399.833	334.417	347.167	398.75	335.333	369.917	350.917	341.417	310.25	364.167	318.333	473.833	394.25	411.75	421	347.917	390.917	296.333	401.583	411.917	324.083	336.583	299.917	368.167	414.417	419.083	493.667	271.833	328	385.167	346	366.75	328.75	387.083	361.833	342	366.5	314.667	332.25	425.583	282.417	389.333	339.833	376.917	341.417	360.25	383.917	339.833	405.25	334.417	303	315.333	447.5	515.333	417.667	425.25	414.333	445.583	300.833	234.5	238.917	285.417	482.583	382.167	371.167	391.083	357.083	249	313.917	384.083	337	354.833	405.667	433.5	355.333	339.667	362.083	411.333	357.75	354	394.667	362.5	357.75	366.083	349.083	375.583	288.667	427.583	355	393.417	352.333	329.417	402.083	319.417	422	347.583	358.667	387.417	349.5	
7.25e-005	100	347.167	336.833	358.667	365.667	415.667	334	332	332.25	456.917	343.75	395.167	411.083	466.583	313.5	390	318.833	388.75	342.667	407.833	371.917	406.083	373.417	340.833	397.583	342.083	378.333	353.75	418.5	343.083	325.167	311.167	436.833	268.917	467.667	319.083	412.417	396.583	390.25	373.583	283.25	370.083	255.5	307.083	348.5	410.917	316	448.25	431.167	374.833	447.917	450.083	408.5	399.167	364.333	324.833	350.167	410.917	404	323.25	345.917	377.5	360.417	267.75	364	509	399.333	275.417	362.25	430.167	350.5	397.167	297.917	500.917	400.25	362.583	400.667	341.083	424.667	319.5	416	335.417	333.75	432.5	319	332.167	401.833	312	296.917	385.5	350.25	346.167	336.167	342.75	417.75	395.333	397	389.917	329.583	391.25	351.917	
7.5e-005	100	316.917	363.833	289.417	379.75	478.75	356	322.5	264.25	313.083	367	416.25	336.333	347.583	519.833	369.083	255.5	374.833	345.417	370.417	389.333	300.167	328.667	356.417	347.583	335.917	304.083	397.917	470.5	316.417	365.5	345.333	348.25	353.583	377.667	366.583	381.333	444.833	400.833	349.417	346.583	304.417	375.25	439.417	374.75	326.833	355.25	345.333	369.833	359.333	389.083	359.5	298.5	343.167	272.75	295.083	340.167	322.167	360.833	311.667	280.75	384.083	346.417	356.417	372.583	338.25	274.583	312.75	446.667	332.25	406	355.167	369.333	406.667	540.667	374.333	307.667	398.333	414.667	359.917	344.083	385.25	371.75	392.583	290	346.917	394	422.417	347.333	427.917	379.667	374.333	375.167	402.667	390.083	384.417	452.917	384.583	335.5	407.667	400.5	
7.75e-005	100	312	413.75	377	344.917	372.667	365	482.083	406.917	345.167	395.583	315.083	479.417	406.833	274.083	376.167	359.333	366	414.75	366.833	369.417	301.833	375.667	411.833	400.25	371.667	381.25	362.833	403.917	357.333	401.417	330.833	518.583	443.333	418.167	328	412.083	335.417	388.417	419.5	444.917	340.417	305.5	252.667	341.25	267.917	363.417	462.583	532.5	312.333	340.833	381.583	303.083	391.583	295.167	343.917	327.75	322.833	459.083	362.417	372.5	380.167	372.583	363.333	339.5	307	355.917	374.75	521.5	385.333	262.167	450.75	322.25	330.917	281.417	385.083	467	287.25	433.333	359	346.417	324.25	332.25	279.75	376.333	502.167	331.917	382.75	343.333	354.333	379.333	427.833	367.75	334.083	402.5	421.417	345.917	351.5	400.5	323.333	421.917	
8e-005	100	316.5	302.667	329	330	463.417	364.833	344.583	386.167	418.833	346.083	378.75	328.167	327.417	347.167	272.833	359.333	471.917	375.083	361.833	408.417	311.667	335	372.5	405.833	340.583	407.167	331.417	310.5	438	381.667	397.417	311.5	290.25	380.75	305.5	310.75	260.75	338.25	277.75	500.917	369.667	348.5	328.25	348.083	359.167	311.5	433.417	380	425.083	326.333	303.083	355	449.583	248.417	273.667	364.417	402.333	448.583	355	347.667	339.25	396.25	397.417	299.583	416.167	302.5	360.25	299.417	428.333	470.75	512.583	355.083	384	352.667	369.583	409.333	385.833	410.75	398.917	291.667	322.5	370.083	470.5	365.75	317.833	478.583	364	479.5	458.75	374.25	382.667	280.25	316.25	350.75	294.667	374.417	408.167	291.167	381.917	342.75	
8.25e-005	100	332.417	325.75	333.25	468.583	291.417	312.833	402	436.833	287.917	402.167	342.917	347.167	317.333	402.667	326.25	387.333	374.333	405	388.583	328.583	356.417	350.083	338.917	323.417	305.667	341.5	438.917	423.083	314	311.083	406.917	267.417	301.417	420.083	363.75	318.917	416.5	365.917	386.417	289.667	487.583	345.083	349.417	299.667	332	311	448.833	358.75	400.25	304.083	423.833	386.5	476.083	258.25	488.917	357.917	387.417	316.25	320.667	317.5	352.083	330.167	437.333	344.75	457.667	410.75	225.833	340.833	300.833	380.167	503.333	373.083	370.083	354.25	376.583	241.167	376.917	311.833	355.167	384.083	380.417	365.583	345	352.25	377.333	354.25	396.5	338.333	355.333	312.5	322	415.417	236.083	393.75	415.167	373.667	333.667	313.583	458.833	331.25	
8.5e-005	100	372.917	322	290.667	434.917	408.083	359.417	360.75	349.5	346.5	387.5	357.25	383.167	380.083	387.083	384.75	305.75	397.417	385.417	321.417	399.583	388.75	320.5	317.75	348	407.917	377.833	325.417	283.583	398.833	392.417	324.167	322	298.5	461.417	329.417	365.333	371.333	393.083	342.833	555.917	308.583	425.083	272.917	312.083	366.667	334.833	245	326.75	357.417	370.333	311.083	400.5	311.333	346.667	308.25	356.25	338.083	383.5	408.25	343	277.083	465.583	330.583	372.167	247.25	272.917	328.583	359.167	362.417	250.75	397.25	294.917	325.417	434.667	377.417	307.667	377.917	450.833	375.833	300.667	396.75	343.667	403.25	438.667	394.25	387.167	521.333	359.833	398.917	348.583	367.583	424.083	356	422.333	361.25	368.333	301.667	379.75	403.083	450.5	
8.75e-005	100	316.75	361	365.667	513	398.917	312.917	403.583	394.5	400.083	347.333	338.167	341.5	353.083	408.083	389.25	365.917	384.917	432.583	387.417	364.75	336.583	351.083	360.667	372.417	361.333	303.5	373.417	356.417	292.5	380	341.167	309.583	301.25	277	284.583	379.167	355.5	341.583	382.5	401.833	432	309.417	361.75	346.75	379.917	272.833	341.25	423.083	357.5	351	340.667	273	385.917	348	304.5	330.75	438.667	293.667	289.083	366.5	348.5	402.917	432.75	362.667	468.667	468.167	372.5	383.083	457.417	307.5	353.917	393.583	383.25	418.917	407.417	412.833	329.667	364.417	309.667	313.833	333.25	334.583	458.75	377.417	386.083	296.25	411.917	437.25	391.25	370.75	422.25	370.167	356.917	448.667	332.333	341.583	455.083	533	438.25	312.417	
9e-005	100	373.167	406.583	332.333	331.167	378.417	365.167	343.5	301.167	306.75	471.583	313.167	442.75	292.417	340.167	391.917	391.333	335.667	317.833	406.583	324.917	450.667	399.667	390.917	438.417	431.5	405.833	416.333	361.333	311.583	425.417	344	405	307	338	367.417	337.667	463	366.5	334.25	369.667	358.75	349.75	382.5	407.917	439.083	341	362.333	449	334	342.833	333.583	327.917	413.75	408.667	337	386.917	402.083	365.167	336.333	456.917	292.917	451.917	385.167	452.417	341.917	366.833	341.333	307.833	239.083	281.583	280.667	349.667	330.75	359.167	476.5	324.333	392.25	471.333	342.25	331.833	403.75	299.917	306.333	437.333	445.5	297.667	394.417	404.583	344.667	428.25	414.333	322.75	350.917	415	368.75	396.167	374.583	355.083	413.833	475.083	
9.25e-005	100	371.25	323.75	397.75	339.167	332.167	359.917	360.417	327.167	391.917	341	300.333	320.667	246.583	342.5	334.917	303.667	317.833	357.75	409.167	361.917	382.5	406.25	371.417	396.167	331.917	290.5	414.583	407.083	339.167	338.25	455.833	361	390.417	323.75	310.917	396.75	358.917	384.333	416.25	419.083	347.75	364.917	362.583	383.167	403.667	345.333	365	353.75	368.083	294.5	376.167	421.833	403.333	492.417	496.25	475.667	204.167	420.833	429.083	299	345.167	351.417	284.667	525.833	278.333	368	340.167	268.5	335.333	353	358.667	373.083	399.5	396.167	331.75	291.5	357.25	313.083	338.667	332.833	334.083	365	334.667	333.333	299.25	362.25	361.75	408.25	284.167	444.583	307.667	336.917	383.167	415.167	342.75	303.417	382.083	298.25	319.167	387.083	
9.5e-005	100	427.167	349.583	332.667	350.167	445.25	403.667	367.917	327.333	393.917	382.75	499.417	316.25	465.417	331.917	438.167	288	384.75	336.5	272.583	284.167	423.417	357.583	377.417	359.667	403.75	427	366.25	318.917	462.417	307.833	453.5	372.083	400.167	287	361.083	371.583	328.5	353.5	373.75	370	314.417	373.5	338.25	345.083	355.833	425.25	281.25	404.25	352.167	347.333	286.75	348.917	331.583	337.833	436.833	379.25	319.75	282.167	364.667	371	335.167	329.917	406.667	338.75	340	324.333	372.333	322.667	333.083	280	326.083	386.417	333.25	332.833	398.333	331.167	319.083	333.583	281.25	320.833	465.083	350.25	442	353.083	460.417	449.917	392.417	362	435.917	366.333	394.167	336.083	310.75	288.25	353.583	326.917	360.583	468.25	461.167	470.917	
9.75e-005	100	297.25	346.417	337.167	498.583	331.833	332.833	284.583	364.75	396.083	455.833	363.333	333.667	454.917	379.583	453.5	290.583	357.5	406.667	373.083	325.333	247.75	399.75	318.833	368.667	420.417	319.667	401.333	394.167	391.833	522.667	390.75	346.833	345.5	313.167	374.25	419.583	383.083	517.167	375.167	337.25	346.167	351.333	272.333	294.25	358.833	343	411.583	376.083	314.417	399.5	396.75	302.417	377.333	329.5	417.417	372.833	457.583	380.167	423.833	292	290.25	398.667	375.333	319.417	444.333	339.5	347.5	397.417	386.083	307.083	380	345.333	392.5	389.667	341.917	335.833	415.25	408.417	384.5	352.333	398.75	329.5	336.833	478	384.417	318.917	395.75	349.333	330.75	351.583	258.75	383.167	418.25	352.833	380.083	349.583	372.5	299.25	378.75	384.083	
0.0001	100	306.25	252.083	348.417	333.917	415.25	390.25	385.917	315	419.083	417.833	415.5	387.5	322.833	326.417	286.25	425.667	319.5	455.25	357.5	365.083	397.917	396.75	254.25	439.583	363.25	311.75	420.167	424.167	392	278.167	304.917	323.417	447.167	282.5	363.417	345.75	333.917	395.833	366	302.333	340.583	411.583	428.583	448.667	390.25	392	361.917	344.5	377.25	350.25	356.667	335.75	290.917	356.833	401.917	352.333	374.917	392.833	304.167	499.167	440.5	366.667	296.75	410.833	369.917	400.25	312	409.083	327.75	362.5	399.5	351.917	353.833	280.417	351.333	390.25	370.583	294.417	316.917	340.083	313.833	366.75	402.167	334.25	357.167	450.917	345.667	275	326.5	356.417	393.667	408.25	372.5	450.25	327.917	360.583	413.5	430.583	370.583	361	
0.0001025	100	439.25	327	358.75	311.25	291.917	343.25	322.833	297.75	306.833	335	397.667	431.417	274.417	389.083	356.167	437.167	260.75	375.917	376.75	339.667	420.5	409.083	357.333	382.333	312.667	408.417	377.583	293.333	348.667	319.917	373.75	412.083	320.333	331.75	407.083	397.667	404.583	336.667	376.5	366.083	418.667	334.75	376.833	427.667	373	319.167	294	296.667	450.833	320.5	338.75	397.833	344.167	424.583	309.417	321	340.833	421.25	386.083	405.083	414	357.583	370.833	416.167	469.167	359	280.167	386.333	380.917	301.75	284.167	335.5	323.083	377.833	303.5	369.667	367.917	390.5	412.417	438.917	369.417	335.25	280.917	321.75	436.333	372.75	371.75	337.5	401.5	287.167	403.5	287.083	315.833	311.083	373.833	404.083	313.75	453.5	318.75	363	
0.000105	100	300.75	403.833	352.5	373.667	423.5	271.083	380.75	463.583	399.167	333.167	314.417	391.583	404.583	427.167	315.833	276.583	413.583	409.25	411.583	300.667	318.75	357.417	261.667	382.5	303.917	344.583	336.417	352.083	362.75	425.75	417.5	380.25	335.833	412.417	296.583	298.417	421	401.917	385.583	299.25	358.75	286	401.167	345.583	348.917	365.833	310.167	395.583	367.667	527.5	368.167	355.5	347.583	368.5	362.667	392.167	411	319	473.083	384.833	294.417	371.833	436.667	433.333	462.917	341.583	341.083	506.5	430.333	346.333	397.5	333.083	336	390.25	392.917	298.667	305.333	477.25	337.167	353.917	329.75	374.167	363	314.917	371	325	378.167	377.333	404.417	304.333	314.667	343.167	451.333	407.583	347.833	308.75	390.25	338.417	367.083	365.083	
0.0001075	100	316.25	481.833	341.167	289.833	429.333	383.917	333.75	365	433.667	450.25	438.5	308.917	411.25	436	330	309.083	479.833	336.5	296	428.667	452.25	374.667	350.5	334.917	431.583	367.333	332.75	375.083	354.417	375.417	384.75	319.667	324.083	382.167	371.167	336.667	379.833	334.083	276.5	424	379.25	348.167	347.5	449.25	354.75	288.417	369	333.5	381.167	408.667	368.167	372.25	399.25	391.417	392.333	391	435.417	367.75	292.25	367.25	367.583	383.5	366.583	428.75	362.5	335.333	372.75	436.333	398	266.333	362.583	335.417	326.75	315.167	413.5	387.917	326.5	389.833	394.75	415.083	322	308.417	416.333	375.5	327.667	393.25	375.083	326.417	406.333	364.25	370	447.583	406.167	435.167	380.25	298.75	349.833	329.833	322.083	414.5	
0.00011	100	487.5	304.667	368.75	429	340.083	281.417	344.25	408.833	372.5	365.5	393.833	313.833	420.917	302.25	469.667	289.25	393.083	385.083	334.417	302.083	384.917	393.167	272.333	280.5	446.667	252.167	320.167	309.75	335.25	434.75	304.25	383.25	305.25	287	444.917	341	308.75	451.417	290.917	308.5	311.75	378.167	240.417	360.833	342.167	311.417	312.833	360.667	322	332.25	307.083	295.667	407	315.167	386.75	360.75	362.833	365.833	392.75	392.167	431.583	309.25	325.083	338.333	451.75	387.417	337.417	304.5	315.583	312.75	400.833	325	329.917	404.333	362.5	355	319.417	401.417	455.083	288.833	480.25	428.917	318.417	310.583	378.25	390.5	317.583	434.75	375.083	452.5	251.167	319.75	318.583	372.25	389.167	306.833	378.167	369.25	386.833	340.167	
0.0001125	100	359.75	323.917	314.583	415.5	382.083	400.833	412.833	336.083	408.5	467.083	347.083	372.083	435.583	424.75	396.667	353.917	448.583	328.417	307	434.5	357.667	295.75	308.667	397.583	324	299.333	406.583	453.917	486.25	438.583	457.5	396.75	335.75	362.25	425.75	366.917	378.333	242.5	422.667	407.917	332.583	437.333	339.333	349.917	418.083	349.667	331.25	397.417	330.167	384.167	359.333	400.917	397.833	363.583	456	354.667	375.417	413.083	343	368.083	379.583	423.417	389.833	336.667	437	404	387.333	355.083	395.417	301.75	301.417	393.167	410.833	402.25	367.75	254.417	380.833	383.583	355.917	435.333	411.25	448.5	331.333	320.667	314.25	273.667	354.167	423.083	338.583	338.333	338.417	314	486.917	350	352	323.167	325.833	325.417	336.833	322.083	
0.000115	100	368.5	366.75	286	495.167	357.75	390.917	400.833	343.167	345.5	331.25	356.583	421.5	324.5	367.333	404.083	309	417.083	363.25	256.083	335.833	371.333	328	404.167	419.333	367.25	364.5	369.083	369.833	359.917	458	382.917	441.75	353.083	372.667	446.5	394	294.667	427.25	274	372.75	291.917	453.25	405	428.917	362.667	447.583	352.417	339.667	369.167	380	289.75	483.667	371.583	415.75	388.917	328	333.667	382.25	303.25	414.917	350.75	441.833	347.083	388.5	365.833	336.417	345.417	341.167	403.75	340.833	340.583	304.583	430.417	454.25	286.333	334.333	390.083	324.917	352.083	322.167	295.417	369.5	280.583	374.75	416.167	425.333	394.917	455.917	350.583	379.917	379.167	328.583	366.333	344.667	339	431.833	345.667	439.167	354.75	360.5	
0.0001175	100	296.917	343.5	358	433	421	394.833	286	352.25	385.167	458.083	287.167	304.75	395.167	361.25	355.417	350.833	458.917	369.5	287.833	334.417	421.25	320	305.917	470.583	363.667	341.75	403.417	311.417	375.667	284.917	369.417	288.667	426.417	387.083	320	313.333	350.5	348.917	531.083	380.417	290.917	345	398.083	303.083	344.417	391.833	359	303.083	368.333	355.333	360.083	363.25	385.083	428.333	338.833	313	318.917	345.167	285.667	359.5	410.833	332.5	387.167	346.583	471.167	411.417	340.583	340.417	431.417	356.333	324.167	371.083	298.333	307	348.25	391.333	282.5	476.333	351.833	332.833	301.833	342.417	373.833	415.417	336.083	507.417	366.167	401	388.083	401.417	426.5	422.5	329.083	382.167	350.833	323.083	338.083	434.583	406.083	327.083	
0.00012	100	364.75	388.25	316	339.083	318.25	403.25	332.833	284.833	359.667	455.75	321.75	414.583	356.833	371.583	270.25	306.833	369.5	375.167	346.167	348.583	343.75	439.917	449.25	375.333	318.583	340.167	287.25	333.167	389.75	453.5	313.5	283.333	396	399.833	330.417	382.583	441.917	330	368.667	314.667	445.75	292.917	308.833	326.333	392.417	361	406.583	297.917	371.833	333.833	438.75	409.333	376.75	434.083	416.333	328.083	364.083	436.75	412.583	456.167	377.667	309.917	390.5	388.75	358.833	378.583	290.167	282	348.083	318.25	341.833	393.583	349.25	296.083	395.583	363.583	281.25	418.417	364.667	385.75	309.75	368.25	318.167	335.917	347.417	407.667	473.333	445.917	300.5	317.917	386.833	331.417	280.75	417	326.25	387.5	277.583	349.333	303.5	417.5	
0.0001225	100	352.167	330.917	385.333	321.333	341.083	391.333	319.25	324.083	306.5	381	306.833	282.917	339.583	293.75	339	414.333	278.333	409.917	361.75	350.333	313.417	432.833	454.833	508.833	454.5	395.417	304.583	416.333	365.333	377.833	387.75	402	291.167	407.5	309.333	313.917	372.667	417.917	431.5	385.333	345.583	433.25	322.833	355.75	384.75	348.5	391.583	409.333	360.083	334.833	435.833	313.25	311.333	448.333	366.417	362.417	369.333	422.083	382.917	369.5	315.833	408.25	324.667	406.333	467.5	452.583	345.583	359.917	423.833	372	409.25	325.5	308.583	319.833	373.333	382.083	422.25	360.75	365.5	403.333	406.833	416.917	370.833	438.333	309.417	324.417	324.25	448.417	354.833	325.25	413.167	330.333	338.5	336.417	337.583	426.25	371.833	349.667	274.75	339.417	
0.000125	100	461.833	423.333	458.417	339.5	372.167	369.917	411.25	390.583	329.417	326.667	296.917	389.167	497.75	305.5	348.25	424.167	456.417	382.417	370.417	285.417	423.5	288	442.75	356.917	406.333	339.083	418.083	359.917	448.5	307.75	307.833	348.583	340.333	351	280.25	391	325.417	434	381	342.333	376.5	381.167	515	347.333	303.167	451.333	347.083	387.917	274	321	312.583	363.417	396.25	548.583	411.5	464.083	346.417	314.833	388.167	467.917	380.25	441.833	320.25	407.583	321	321	395.5	326.167	280.583	390.25	358.25	353.167	323.833	408.417	364.833	412.417	404.25	410.917	359.75	436.417	404.25	359.167	334.75	330.083	320.5	285.167	275	383.583	404.083	403	338.583	278.167	419.833	365.833	366.333	369.5	413.167	369.25	419.167	288.167	
0.0001275	100	409.417	352.583	327.167	419.417	341.917	361.167	407.25	356.333	344.5	397.833	358.5	353.917	304.083	390	356.25	380.25	350.917	404.083	283.75	357.583	331.667	344.917	411	327.75	508.417	352.75	416.75	378.5	392.5	388.583	364.333	416.417	302.75	493.917	348.333	281.417	345.333	344.083	338.417	430	496.167	410.917	355.25	330.917	357.5	412.833	353.667	340.583	365.833	376.5	331.5	371.833	305	297.833	321.5	341	272.75	345.167	346.917	343.583	349.75	290.917	318.75	387.833	355.417	259.333	371.667	309	322.833	350.5	343.083	347.333	378.75	501.25	397.667	300.667	340.833	408	448.75	263.5	455.75	502.5	317.333	399.333	452.25	350.25	369.833	400.167	352.75	417.417	461.5	328.25	422.083	375.583	392	433.417	340.917	328.75	340.25	300.083	
0.00013	100	317.25	351.583	432.583	438.583	331.083	393.75	321.25	349.167	409.333	364.75	487.167	356.833	375.167	419.167	377.667	466.5	313.583	370.75	396.917	416.75	392.5	344.667	378.083	388.667	319.25	377.083	368.667	290.167	368.75	328.667	359.583	359.5	351.917	460.417	420.833	381.75	392.083	300.333	382.75	383.083	393.333	372.333	466.25	430.25	338.417	465.333	363.667	368.917	334.083	346.333	339.083	416.583	320.083	393.833	404.333	348.75	320.333	342.833	416.917	412.917	359	375	340.583	318.333	426.5	420.583	451.667	349.667	406.167	380.667	427.25	296.417	391.333	355.667	300.667	468	402.833	351.75	349.083	245.333	396.75	366.333	342.583	397.917	478.167	416.417	383	316.833	275.583	376.917	333.917	287.333	360.25	401.917	313.75	440.583	325.083	453.833	421.75	417	
0.0001325	100	373.833	283.417	368.917	354.667	436.167	425.5	397.75	289.083	318.5	303.167	350.417	334.5	297.333	314.167	343.083	348.25	341.833	371.583	397.25	405.417	351.25	343.083	360.167	432.833	315.667	369.333	399.333	421.417	363.917	332.833	416.167	425	404.667	315.917	356.25	386.75	341.25	487.417	403.917	354.333	327.833	309.833	443.083	307.917	351.917	433	324.583	385.25	367.167	325.833	428.833	434.167	368.333	388.417	338.75	318.25	355.667	508.25	290.917	397.917	378.75	423.25	357.5	335.417	348.167	342.583	320.583	377.25	354.667	333.583	415.583	348.917	387.167	287.583	355.667	367.167	427.417	360.833	378.917	325.25	381.833	437.333	442	322.917	347	376.833	398.75	345.583	333.917	330.583	374.667	423.083	374.833	323.75	300.083	322.667	347.833	271.25	303	355.417	
0.000135	100	410.833	360.25	215	352.667	321.75	399.583	360.25	411	309.417	313.417	379	418.5	375.833	329.75	372.583	327.75	319.75	362.75	311.333	340.167	393.417	316.583	372.083	313.25	351.667	360.75	349.083	338.667	361.583	279.083	339.083	288	439.333	258.75	455.667	267.333	381.5	384.417	316.583	352.25	363.5	352.667	437.083	417.833	401.583	381.167	324.917	272.5	398.75	338.833	414.583	352.417	419.5	380.917	428.917	399.583	332.833	443	418.333	282.083	272.167	335.583	315.917	337.417	414.917	451.583	349.583	550.667	454.167	313	376.083	373	318.333	413.833	375.417	413.833	367.083	305.833	412.917	406.75	390.583	340.25	350.917	391.333	477.667	326.917	370.25	384.583	402.583	344.75	400.583	398.833	470	292.75	297.917	495.333	357	386.333	437.667	414.25	
0.0001375	100	333.167	334.333	386.917	334.667	405.75	312.083	351.5	403	375.333	485.667	424.167	437.667	313.833	392.917	401.417	360.667	334.417	401.667	377.583	314.917	333.5	403	438.417	359	338	324.25	445.667	441.333	381.333	549.167	340.25	394.667	470.167	417.417	404.75	373	375.333	421.917	362.583	447.75	350.583	501.5	309.417	441.583	357.333	387	380.667	405.583	272.167	307.25	336.333	242.333	279.75	394	343.25	328.417	324.75	446.5	307.5	469.25	312.583	386.417	415.583	362.667	441.917	449.5	303.167	281.917	423	364.917	437.083	308.75	391.333	347.333	324	315.5	329.833	317.417	332.167	350.833	388.583	380.75	416.167	469.25	277.25	395.25	303.5	462.583	305.833	359.167	480.083	379.5	409.417	381.25	326.583	370.917	363.25	258.917	395.833	366.417	
0.00014	100	360.583	306.5	268.25	370	377.333	352.667	421.25	370.833	289.833	439	460.917	433.5	346.583	348.25	356.25	319.75	309.417	453.667	317.5	383.5	478	396.75	353.75	308.833	433.75	363.417	402.75	380.667	247.583	360.417	301.5	314.5	384.167	285	358.417	332.583	357.917	315.667	393.167	358.75	366.5	346.333	366.25	315.833	407.417	327.833	313.667	327.333	236.5	382.417	280.25	325.25	437.917	269.167	293.25	375.417	316.833	339.25	366.917	440.25	328.833	329.583	388.667	256.417	357.75	348.083	334.417	352.917	352.583	367	405.75	376.75	429.833	365	389.833	396.667	406.083	295.5	314.917	323.833	357.25	335.667	364.083	379.667	262.167	403.75	348.833	407.083	342.833	371.917	278.5	348.333	332.583	369.75	316.75	394.25	375	499.083	398.75	379.833	
0.0001425	100	306.667	368.5	323.333	402.917	488.667	373.583	356.75	316.583	453.667	330.583	412.5	319.167	443.25	421.75	323.333	323.917	373.667	292.5	312.833	303.5	383.167	324.333	376.583	341.25	410.5	420.167	420.917	249	337.167	340.333	314.5	413.667	365.833	366.083	365.417	344.667	437.667	334.583	401	293.417	404.917	395.417	394.833	348.333	322	382.5	406	296.333	352.667	422.25	383.167	353.5	386.083	368	388.75	483.75	350.5	359.25	356.75	384.25	344.583	365.917	303.417	454.333	339.417	264.5	313.417	392.667	322.25	350.667	282.5	358.667	310.167	313.917	435.167	425.333	332.083	401.583	361.917	399.333	426.583	271.25	431.75	370.167	348.75	318.833	374.5	295	390.917	416.667	293.167	316.667	318.333	302.583	405.667	398.917	363.583	350.25	356.417	282.333	
0.000145	100	418.833	311.333	280.25	492.333	465	309.167	426.5	284.167	420.167	327.583	311.083	484.083	380.167	393.583	403.583	315.167	479.667	337.083	379.833	421.25	374.5	306.167	356.583	373.417	358.5	297.25	421.083	333.583	354.833	403.25	339.917	321.75	350.917	465.583	309.333	341.667	349.833	379.333	478	344.417	387.75	454.083	356.083	341	320.25	419.25	421.417	459.667	335.833	305.583	360.333	317.083	439.25	395.917	330.417	327.417	392.75	375.667	369	376.167	361.333	375.833	282.583	457.667	341.167	311.083	375.5	359.583	357.5	398	323.833	386.083	463.333	337.417	349.333	393.917	331.833	306.333	222.25	375.083	380.167	387	398.083	304.833	304.5	363.5	368.333	391.5	372.167	320.667	536.583	394.167	352.667	431.333	381.167	435.167	281.917	371	381.333	350.333	
0.0001475	100	359.083	421.083	443.583	250.583	390.75	351.917	359.667	318.583	393.25	305.917	346.083	422.5	431.917	322.583	389.167	294	336.25	329.25	349.917	316.083	381	328.583	288.583	384.583	310.25	385	322.75	408.667	359.583	368	293.75	369.667	368.75	355.083	364.167	427.333	335.917	453.333	370.583	394.583	333.5	323.583	496.5	367.417	385.5	406.917	422.167	366.667	386.917	440.917	359.167	367.167	382.083	378	398.667	350.583	308.25	383.583	319.333	289.333	308.667	303.667	369.583	390	507.833	421.5	423.583	286.583	380	455	439.917	350	322.583	366.667	296	330.333	281.417	411.25	406.333	417.5	546.417	307	402	425.5	375.167	341.083	340.5	277.5	374.833	330.083	306.917	307	320.833	495.5	389.583	452	418.667	284.5	435.333	327.833	
0.00015	100	401.25	429.167	354.333	293	387.333	375.5	342.583	278.75	317.083	352.167	420.667	376.5	373.083	360.75	436	379.333	336.5	299.417	334.917	389.667	392.667	318.917	332.333	233.667	354.417	346.833	401.75	330.667	369.25	280.75	419.25	401.25	350.917	397.833	383.75	385.083	404.917	322.083	411.333	356.833	335.417	330.917	346	375.417	328.75	438.083	310.667	323.667	367.5	347.917	392.083	283.917	430.583	454.5	334.333	466.75	471.583	398.083	405.75	291	288.417	406	306.167	296.25	330.167	454.833	396.5	414.75	339.917	315.25	385.667	366.583	328.833	446.25	421.333	382.333	461.5	381.333	415	414.75	408.417	351.833	403.167	324.25	446	333.417	479.417	350.833	389.417	339.667	375.833	300.667	309.333	397.5	417.917	357.917	369.083	405.667	371.667	461.417	
0.0001525	100	309.417	303.167	367.417	320.667	356.917	278.75	363.75	365.25	437.5	401.25	425.667	380.583	369.667	399.917	396.667	360.333	398.5	306.833	328.333	429.333	332	329.75	393.583	343.833	286	356.167	398.25	377.917	359.667	354.417	340.083	358.083	337.333	360.333	426	315.917	310.833	321.75	419.333	482.333	261.833	380	370.333	309.417	287.917	487.417	370.083	446.333	341.833	283.25	303	315.5	379.583	448	376.167	362	360.417	323.917	434.167	358.333	343.5	362.667	309.667	330.167	368.667	362.833	407.833	397	311	459.667	365.75	446.833	381.917	330.917	347.417	337.333	460.583	314.917	375.333	390.667	303.083	303.083	329.75	284.583	416.75	332.417	387.583	292.083	327.75	337.167	444.917	339.083	401.583	423.167	386.083	459.667	353.25	377.583	409.167	376.5	
0.000155	100	405	295.5	351.75	391.333	455	302.333	373.333	440.5	327.083	373.417	420.417	321.333	363.167	342.25	367.167	388.75	372.667	453.5	454.417	455.333	323.75	380.833	320.917	296.083	368.167	322.167	397.833	275.583	371	399.167	312.667	437	340.667	260.25	315.833	434.583	405.833	325.833	479.583	375.083	308.417	353.583	373.083	433.167	333.667	391.667	415.083	330.333	346.417	386.417	342.583	309	276.5	295.333	324.083	371.583	344.167	338.5	352.917	462.333	438.25	430.75	428.417	391	396.833	371.583	334.833	324.5	386	407.5	419.5	334.583	334.417	411.25	422.667	314.833	368.25	388.583	421	460.083	286.583	386.25	332.25	552.75	368.083	347.917	397.333	361.167	323.5	337.917	395	401.333	385.833	306	413.083	260.167	357.75	395.5	330.333	374.583	
0.0001575	100	377.917	445.083	328.917	329.083	380.667	322.417	256.833	403.25	375.083	349.167	284.917	251.083	389.333	331.417	399.667	337	368.917	340.25	340.417	372.083	355.75	432.667	369.5	367.917	321.167	367.833	394.167	348.667	302.417	507.25	377.167	363.167	290	393.583	348.667	410.667	379.583	397.667	351.917	342.917	341	326.75	428.5	341.667	380.667	442.333	393.75	340.417	322.5	381.25	373.417	357.25	349	401	292.25	331.25	426.333	437.5	367.917	432.083	378.833	406.75	391.583	329.25	375.417	345.417	326.333	296.917	410.333	352.583	321.083	325.417	436.583	362	390.25	365.833	339.167	437.333	457.417	400.5	340.083	306.5	422.25	463.917	362	294.917	347.833	454.333	344	413.583	385.333	359.167	347.25	385	387.583	396.167	347.75	478.917	362.5	529.083	
0.00016	100	317.75	355.583	363.083	345.333	314.083	312	353.917	408.5	399.333	381.833	342.75	387.5	357.25	373	320.583	373.083	474.583	366	343.917	365.25	320.417	303.25	305	352.083	399.75	248	286.583	338.167	328.417	379.25	362.75	329.667	372.583	322.917	342.417	428.917	374	376.833	388.833	397.583	348.5	391.833	363.833	321.75	340.5	302.333	374.5	402.417	318.917	333.583	346.917	399.667	352.5	305.333	308.583	495.917	294.583	431.917	434.583	441.667	272.083	332.917	327	386.667	359.417	386.417	412.5	296	350.917	307.5	271.167	276.583	332.25	414.083	333	352.25	447.5	351	413.917	320.333	417.583	335.083	306.5	424.167	396	349.417	346.833	333.417	290.667	380.667	464.417	337.083	485.333	331.333	357.5	386.083	325.5	313.75	270.333	302.583	
0.0001625	100	337.833	369.75	425.333	306.917	447.5	297.667	370	415.333	351.75	418.167	345.917	404.167	376.5	432.5	378.833	273.083	378.417	412.25	382.917	343.583	418.75	405.583	282.167	327.917	419.417	315.083	390.75	419.5	365.917	403.083	348.083	306.583	385.917	286.917	291.583	263.083	331.583	318.25	345.25	436.583	327.917	322.75	336.75	368.917	305.333	341.167	365.167	330.917	356.333	382.833	271.583	412.917	358.833	331.5	294.25	321.333	381.417	409.667	411	426.917	391.833	362.917	362.417	438.75	360.75	339.25	413.083	309.917	396.083	404.667	376.083	428.167	417.083	463.5	300	425.917	473.667	278.667	365.667	337	361.25	365.5	337.5	367.333	303.417	411.083	462.5	375.167	309.167	351.167	331.5	281.5	423.833	373.583	275.083	325.25	347.417	416.917	332.083	323.167	
0.000165	100	399.833	288.583	312	454	431	384	334	399.583	327.833	330.333	464.917	376.417	364.083	387.083	451.75	344.25	305.75	356.667	335.583	370.583	342.083	308.833	443.667	453.917	382.583	361.833	360.583	326.667	316.75	350.417	293.917	392.5	376.583	361.667	411.917	332.667	347.917	355.667	380	336.5	337.333	299.5	364.667	411.917	251.25	333	408.833	406.333	351.417	395.417	327.083	324.833	414.75	415.5	326.833	385.833	367.333	269.75	287.583	387.5	385.667	328.583	342.25	392.25	294.25	362.167	307.75	308.917	288.25	423.833	395.667	365.083	327.917	367.083	392.833	341.75	263.75	319.833	363.833	358.667	378.25	455	277.417	416	370.5	342	362.083	358.583	359	435.333	271.333	282.75	458	446.333	279.917	408.167	356.5	414.75	306.5	299.25	
0.0001675	100	292.083	372	290.833	266.75	413.917	355.833	447.667	255.667	345.333	416.25	299.833	316	479.417	315.417	424.917	347.583	302.083	379.75	375.167	402	389.333	416.167	334	366.417	401.833	364.167	398.167	335.833	327.75	331.333	366.75	427	402.333	370.417	276.583	478.25	328.25	450.667	370.333	383.083	401.583	325.667	341.417	317.25	283.917	330.5	458.25	294.75	376.917	300.083	445.667	398.083	481.833	356.5	388.75	332.417	385.083	338.583	312.583	355.75	372.083	392.417	338.167	375.083	427.25	314	414.417	302.25	338.667	312.75	381.667	430.833	371.75	432.417	379.917	407.667	283.167	289.083	341.5	379.667	281.417	389.083	404.583	423	397.75	306.667	393.167	432.083	361	320.167	375.25	426.333	403.833	334.75	461	345.667	291.167	538.333	390.917	351.167	
0.00017	100	328.25	359.833	364.333	351.5	335.833	396.667	329.917	347	482.667	334.667	429.417	498.167	461.583	397.25	351.25	318.333	353.5	431.5	388.167	371.667	428.25	410.667	416.667	313.083	416.083	300.25	343.917	361.083	341.917	310.5	423.75	452.917	401.083	367.833	336.667	348.083	359.75	398.583	392.5	408	400.333	338.667	251.25	367.083	275.333	361.167	415.5	360.583	377.083	279.25	250.917	444.833	384	332.75	354.5	383.167	420.667	321.417	403.333	364.083	484.75	347.75	447.25	404.833	333.333	410.417	304.25	359.917	329.25	307.583	303.417	407.25	330.167	452.667	345.083	314.75	423	354.083	379.75	462.167	411.25	352.667	279.333	398.75	326.083	369.833	378.25	318.667	271.5	314.25	428.167	355.333	411.333	358.5	430	336.75	323.833	425.5	320.25	329.583	
0.0001725	100	394.083	406.333	336.75	355.417	347.583	304.667	350.667	325.083	318.917	376.917	389.5	376.5	355.25	409.5	440.5	351.833	343	274.583	425.917	331.917	419.167	318.833	479.583	327.083	311.5	307.583	320.75	335.5	329.083	322.5	339.167	375.917	371.333	387.25	333.167	276.167	396.167	356.333	400	394.083	410.583	435.417	339.667	410.333	403.75	362.5	350	225.667	417.083	345.417	409.917	345	484.083	389.5	315.417	374.833	352.833	352	458.833	327	359.75	356.167	342.417	329.667	478.417	326.833	403.333	339.167	358.917	396.75	352	349.833	420.083	275.417	320.667	361.417	409.667	338	391	412.417	412.333	402.5	305.333	392.833	356.417	388.333	382.333	419.167	412.25	354.5	351.833	356	388.583	352.75	393.417	382.667	285.083	356.333	332.833	355.417	
0.000175	100	324.083	457.667	390.833	357.417	448.833	402.583	336.75	399.833	393	252.167	385.5	441.583	303.417	298.833	318.5	422.583	295.583	392	365.667	253.083	362	364	375.667	320.667	421.833	329	307.917	421.333	289.417	389.917	430.417	313.833	420.833	348.833	366.917	398.417	320.167	315.167	477.083	354.417	374.083	381.5	334.667	416.167	344.167	338.75	402.167	353.667	330.667	323	434.167	364.417	413.833	423.833	352.417	419.25	378.833	449.167	365.667	417.667	375.833	412.417	324	373.167	431.833	274.25	414.833	407.5	353.333	330.333	404.167	438.917	367.5	411.417	353.917	397.25	429.583	410.417	359.417	339.333	371.833	459.833	353.25	297.5	305.333	313.417	412.417	360.5	416.833	431.167	424.083	348.25	305.25	346.167	294.833	417.417	346.583	341.167	286.833	427.25	
0.0001775	100	408.5	389	338.75	338.333	415.167	411.833	410.833	422.25	390.75	471.75	420.5	368.917	389.833	371.167	314.333	348	357.833	444.917	504.667	442.667	314.583	335.583	397.833	361.5	295.083	407.167	353.917	509.75	362.667	306.083	412.25	294.667	354.167	377.917	341.667	363.917	303.833	421.75	336.417	288.75	437.5	347	348.583	353.417	381.083	315.083	455.75	316.417	359.333	416.5	400.083	253.917	405.5	477.833	374.833	325.667	435.333	341.833	347.083	348.75	322.083	417	373	477.083	414.083	411.417	342.75	363	271.667	355.167	310.917	356.833	401.417	332.417	313.083	455.917	401.667	491.417	350.917	411.917	343.083	321.75	352	385.833	267.667	368.5	344.583	424.083	315.917	321	315.333	364	392.083	277.5	317.333	462.417	352.833	383.833	316.5	390.333	
0.00018	100	373.167	360.083	441.417	310.333	403.667	341.083	399.5	417	345.583	320.833	443.833	335.083	287.833	293.083	254.25	302.583	416.75	389.583	362.417	380.25	349.75	447.917	335.417	422.667	400.667	298.917	376.167	474.25	321.917	404.25	410	392.417	298.667	341.417	350	394.667	410.917	322.833	421	445.083	387.167	350.5	348	387.417	352.333	465.5	423.833	322.083	307.5	402.917	461.5	356.417	362.833	400.333	399.833	294.5	302.167	433.25	367.583	394.667	307	324.25	322.75	505.75	291.833	307.917	347.417	316.917	438.583	295.083	287.917	409.917	360.333	349.75	395.667	443.75	370.667	339.167	425.833	373.333	406.25	377.5	347	419.25	355.833	321.167	525.083	347.667	318.417	330.5	414.333	330.833	502.167	297.25	401.333	327.333	424.333	342.25	391.5	417.417	
0.0001825	100	423.917	305.333	440.167	388.25	454.917	376.75	315.083	333.083	275.75	441	328.333	302.583	325.5	392.25	434.083	396.25	490.833	397.167	345.833	398.083	364.917	334.75	308.833	365.25	415.917	359.333	282.417	366.667	367.417	361.583	232.25	364	412.417	342.917	284.333	304.833	588.917	320.917	346.333	377.667	376.333	411.667	390.25	352.583	414.167	316.083	346.333	348.167	360.167	437.25	353.5	362	352.333	383.833	454.167	397.667	297	398.917	331.25	323.583	288.917	404.5	354.417	397.167	405.25	412.417	303.167	416.25	367.333	451.75	317.917	380.917	434.25	488.167	325	346.417	350.333	422	316	299.583	384.583	386	444.667	370.5	439.583	292.083	359.5	325	367.667	377.833	349.333	419	490.417	313.833	363.5	322.917	408.417	380.5	289.583	342.333	
0.000185	100	388.167	423.417	348.583	283	328.417	374.833	283.25	407.75	358.917	344.167	328.5	394.083	321.333	462.333	405.5	282.5	319.417	301.833	465.167	320.417	326.25	341.333	359.167	378	309.25	439.5	334.25	339.583	402.75	343.833	360.083	360.083	347.25	318.167	342.917	260.417	409.25	341.583	318.917	305.917	355.333	321.75	327.083	418.5	406.167	298.583	385.167	336.25	426.583	503.083	353.917	347.333	321.417	425.333	388.667	333.417	264.25	466.75	316.583	375.083	412.25	377.833	403.333	414.667	335	330.917	305.333	391.667	427	346.667	307.75	474.417	340.833	319.75	257.5	403.083	412.083	306.667	378.333	378.417	327.25	341	310.167	460.917	418.167	390.75	383.25	413.75	347.5	314.667	345	377.667	407	285.667	291.167	330.333	394.167	356.917	448.417	379.167	
0.0001875	100	376	240.583	392.583	341.667	347.333	340.833	355.667	456.167	387.667	355.417	386.75	431.083	291.083	372.5	362.417	408.917	423.25	387.417	317.667	333.917	397.833	423.083	358.167	344	348.333	387.333	364.583	355.167	388.083	275.583	378.25	397.167	354.083	327.833	327.917	426.667	363.083	303.833	435.333	354.917	449.5	506.5	414.25	326.667	420.25	325	433.833	380	467.333	427.5	309.333	376.25	389.167	401.417	365.75	332.583	334.417	352.333	394.333	305	340.667	315.917	359.5	420.083	336.167	364.25	269	332.5	393.417	363	441.25	345.167	338.5	499.333	405.25	344.167	430.833	268.083	405	352.667	332.333	367.917	328.083	427.167	358.583	344.583	365.167	412.917	414.5	267	349.75	341.75	381.083	357	457.583	381.333	277.917	313.083	339.083	378.5	
0.00019	100	317.917	389.417	335	314	390.583	322.75	435.083	307	307.833	362	281.667	359.917	360.333	337.083	378.917	332.5	502.167	347.583	338.833	347.833	367.333	365.5	411.833	436.25	352.667	294.667	469.417	376.75	371.667	475	313.167	393.417	409.417	333.25	245.833	305.583	361.917	356.5	362.417	274.5	293.083	311.583	393.417	422.083	399.75	397.083	354.5	365.917	315.833	352.417	402.333	414.75	433.083	427.75	294.417	420.25	369.5	392.25	423.75	364.25	405.25	370.5	340.917	338	408.417	327.583	375.417	435.083	382.5	378.5	342.833	379.583	448.417	424.5	304.75	402.833	377.583	395.083	363.667	324.167	366.917	362.917	395.417	351.417	354.25	330.583	336.167	323.083	454.667	423.25	403	373.667	372.583	473	403.667	274.583	355.5	346.167	368.083	348	
0.0001925	100	398.75	405.083	388.75	375.167	376.25	388.333	365	242.417	371.25	316.667	420.5	361.333	293.75	272.083	311.083	379.167	235.833	407.333	379.833	373.917	362.25	367	445	364.333	308.917	405.75	350.917	418.5	396	362	325.25	327.333	340.167	363.25	347.5	253.333	431.25	403.25	376.583	406.083	316.667	384.417	405.167	309.417	409.917	363.583	320.667	345.833	388.583	253.083	360.167	391.833	318.833	381.083	260.75	318.833	331.917	430.25	336.5	295.25	338.833	347.167	329.583	375.167	403.5	478.417	498	341.083	342.667	376.667	323.833	426.75	304.75	529.833	407.583	460.167	333.417	313.417	342	311.5	361.917	393.583	321	374.667	336.667	372.917	334.75	431.75	344.167	404.667	269.667	368.667	375.333	430.917	292.167	311.5	332.083	349.75	342.417	288.333	
0.000195	100	412.75	276.917	316.25	273.167	324.667	319	402.583	362.5	381.167	478.25	280.667	295.083	474.5	319.333	445.667	397.25	384.75	481.25	391.083	336.083	337.417	387.417	362.917	388.417	383.5	318	408	285.417	433.917	439.083	380	403.833	314.667	422	317.5	373.167	404.167	365	342.5	357.417	329.167	338.917	278.583	374.417	401.75	381	369.25	306.833	420.25	338.083	376.167	459.083	341.667	443.833	435.583	370.667	354.667	387.667	355.333	356	382.083	434.417	436.667	352.583	370.167	461.25	377.667	401.5	388.917	408.917	363	437.083	282.833	246.667	435.917	349.583	404.417	348.667	426.583	352.667	379.667	142.083	282.25	339.417	441.917	386.833	362	349.833	403.5	287.417	352	304.5	463.667	472.917	351.333	389.333	370.083	516.667	406.25	502.667	
0.0001975	100	355.083	423.583	354.75	387.667	406.25	484.583	460.75	245.25	343.5	339	397.333	324.667	256.333	338.667	320.167	349.333	368.083	323.75	378.833	350.917	288.75	415.083	349.333	484.333	322.833	332.167	361.083	407.583	351.833	444.25	426.5	381.583	434.917	388.5	416.333	350.167	424.417	438.583	261.25	352.417	266.75	370	443.083	364.833	395.583	377.833	434.833	381.917	308.667	381.583	332.417	377.25	298.333	347	452.25	289.083	377	426.333	323.917	423.667	279.667	329.167	437.917	313.917	373.917	329.75	359.083	389.667	331.083	291.417	317.083	385	443.917	305.75	319.583	363.583	409.25	448.417	299.667	354.5	476.25	401.25	285.917	335.917	355.333	402	353.417	323.833	356.583	361.833	312.167	333.083	317.5	383.417	379.333	365.75	313.583	334.917	438.25	379.5	
0.0002	100	339	378.75	413.167	382.667	331.167	425.583	334.167	354.583	407.167	317.5	347	315	418.583	396.167	369.417	338.333	312.583	425	347.083	350.167	306	332.583	283.833	368.833	323.583	366	284.5	365.583	372	374.417	331.417	410.667	327.5	406.917	338.5	400.667	380.333	399.167	350.75	391.5	456.417	283.75	323.083	361.25	418.25	345.5	307.417	388.75	324.25	351	348.167	312.833	429.167	329.833	351.083	304.417	313.167	289.667	362.417	417.417	380.333	319.833	356.583	307.583	358.5	467.5	333.583	400.917	415.417	392.333	322.167	308.25	298.083	313.333	362.167	243.833	316.167	358.833	386.167	304.333	372.583	310.667	387.167	365.583	369.75	325.333	343.083	379.75	358.167	371.167	368.917	275.25	353.25	371.833	392.75	301.333	386.917	412	377.667	344.417	
