# Supplementary material for: Transfer of optical orbital angular momentum to a bound electron
Source: Nat Commun. 2016 Oct 3;7:12998. doi: 10.1038/ncomms12998 (PMC5063962; doi:10.1038/ncomms12998)
Supplement: Supplementary Data — Raw experimental data for measurements presented in the main text, reporting fluorescence counts as a function of pulse time and ion position. [file ncomms12998-s2.zip › data/dataRabiFrequencies/150706/103/fluoEMCCD.dat]

# EMCCD average fluorescence data file (1 traces, 1 ions)
# trace names:
# format:
# | signalSlot | numCountCycles | trace 0     |
# |            |                | ion 0     |
# |            |                | val | err |
0	100	375.522	5.18156	
2.5e-006	100	361.598	5.45808	
5e-006	100	365.219	5.13831	
7.5e-006	100	373.05	5.3776	
1e-005	100	362.117	6.33392	
1.25e-005	100	363.732	5.15384	
1.5e-005	100	354.412	6.55609	
1.75e-005	100	363.659	5.91366	
2e-005	100	360.178	5.69695	
2.25e-005	100	357.049	6.94194	
2.5e-005	100	353.131	4.92549	
2.75e-005	100	363.01	7.09627	
3e-005	100	349.168	7.34175	
3.25e-005	100	345.992	7.96679	
3.5e-005	100	359.09	6.38932	
3.75e-005	100	346.412	9.18018	
4e-005	100	324.85	8.8488	
4.25e-005	100	296.74	12.1609	
4.5e-005	100	329.074	9.07344	
4.75e-005	100	279.442	11.3078	
5e-005	100	324.714	8.96451	
5.25e-005	100	278.41	11.8054	
5.5e-005	100	291.922	11.3437	
5.75e-005	100	304.514	11.4693	
6e-005	100	279.61	11.7015	
6.25e-005	100	318.88	10.5718	
6.5e-005	100	301.942	11.9906	
6.75e-005	100	291.215	11.0349	
7e-005	100	315.531	9.7503	
7.25e-005	100	308.401	11.0277	
7.5e-005	100	334.91	9.68274	
7.75e-005	100	302.796	11.6043	
8e-005	100	332.632	10.3365	
8.25e-005	100	346.695	8.38626	
8.5e-005	100	335.328	8.88341	
8.75e-005	100	218.329	12.103	
9e-005	100	268.741	12.3211	
9.25e-005	100	272.853	12.1049	
9.5e-005	100	205.86	11.1552	
9.75e-005	100	215.453	12.0756	
0.0001	100	234.548	11.7747	
0.0001025	100	217.277	12.7266	
0.000105	100	224.634	11.5864	
0.0001075	100	218.553	11.8995	
0.00011	100	235.382	12.0521	
0.0001125	100	241.616	12.6013	
0.000115	100	228.542	12.6178	
0.0001175	100	211.833	12.1557	
0.00012	100	214.528	12.4163	
0.0001225	100	231.261	11.8491	
0.000125	100	235.311	12.5882	
0.0001275	100	253.817	12.6675	
0.00013	100	251.933	12.5164	
0.0001325	100	209.927	11.7227	
0.000135	100	181.107	10.1191	
0.0001375	100	227.069	12.0425	
0.00014	100	222.131	11.9434	
0.0001425	100	207.754	11.597	
0.000145	100	252.144	12.7556	
0.0001475	100	208.795	10.5927	
0.00015	100	215.353	11.6973	
0.0001525	100	231.72	11.9321	
0.000155	100	192.587	10.6221	
0.0001575	100	264.015	12.241	
0.00016	100	239.371	11.7103	
0.0001625	100	242.548	12.7473	
0.000165	100	230.768	11.9845	
0.0001675	100	197.93	11.0398	
0.00017	100	238.47	13.031	
0.0001725	100	229.872	12.3378	
0.000175	100	250.847	13.4782	
0.0001775	100	232.048	12.8673	
0.00018	100	239.674	11.9015	
0.0001825	100	311.942	10.6645	
0.000185	100	289.462	11.8928	
0.0001875	100	250.717	12.7823	
0.00019	100	266.69	12.4596	
0.0001925	100	247.051	12.8628	
0.000195	100	269.22	12.1315	
0.0001975	100	286.343	11.7781	
0.0002	100	266.328	12.3909	
