# Supplementary material for: Transfer of optical orbital angular momentum to a bound electron
Source: Nat Commun. 2016 Oct 3;7:12998. doi: 10.1038/ncomms12998 (PMC5063962; doi:10.1038/ncomms12998)
Supplement: Supplementary Data — Raw experimental data for measurements presented in the main text, reporting fluorescence counts as a function of pulse time and ion position. [file ncomms12998-s2.zip › data/dataRabiFrequencies/150706/103/rawdataEMCCD.dat]

# EMCCD raw fluorescence data file (1 ions, 1 traces)
# trace names:
# format:
# | signalSlot | countcycle 1 .....
# |            | trace 0 |
# |            | ion 0   |
0	100	377.167	395.917	402.75	276.75	405.833	357.083	377.583	453.417	314	440.083	486.167	424.25	329.917	358.75	378.667	384.833	401.167	385.583	374.917	365.917	308.667	324.083	349.833	403.833	383.583	507.667	400.917	305.083	325.25	360.417	396.75	341.167	399.417	419.167	442.333	393.25	462.417	298.083	357.833	391.167	327.583	386.667	375.833	380.417	351.667	340.75	406.5	360.583	395.833	412.583	393.333	301.583	316.333	303.833	376.583	316.5	382.667	428.75	340.333	311.833	344.75	273.917	462.667	312.583	412.25	330	360.833	384.25	361.417	296.5	343.75	350.167	292.25	353.083	339.917	242.25	443.583	486.583	340.167	443.25	422.417	500.417	309.667	432.583	359.583	401.5	478.667	418.667	380.583	366.833	366.25	430.25	339.917	385.5	367.833	345.167	407.75	407.833	388.583	396.167	
2.5e-006	100	322	496.333	287.167	385.833	337.667	325.333	339.333	398.333	392	391.667	314	373.417	324	472.417	314.333	338.417	303.667	328.917	291.833	402.25	331.833	353.667	293.833	321.833	415.5	390.917	373.5	343.417	311.75	375.583	354.5	320.333	344.333	358.083	295.667	326.083	295.5	400	302.5	361.083	343.5	504.167	339.833	395.833	339.083	331.167	367.75	460	328.917	507.583	338.25	377.75	434	277.167	357.083	298.25	386	409.083	428.417	369.833	377.25	423.083	346.417	281.75	366.417	367.833	343.167	318.583	332.75	413.083	393.083	400.833	318.167	351.917	251.25	368.667	342.583	474.917	411.167	305.917	235.667	359.583	376.417	341.667	338.167	300.25	330.25	330.75	500.083	406	380.667	332.833	388.917	351	457.333	470.5	370	373.167	322.583	402.667	
5e-006	100	349.833	435.333	300.667	425.167	400.917	454	336.333	414.5	280.917	436.583	319.667	285	381.917	343.583	315.5	345.167	358.833	388.333	353	343.417	382.5	331	261	365.583	367.917	386.917	358.333	297.333	472.167	440.75	385.417	339.917	384.917	315.583	333.417	286.75	370.917	360.25	458.417	358.333	307.667	355.167	401.5	422.333	403.75	396.583	419	239	338	456.667	357.25	299.417	353.083	393.167	377.917	295.333	413.167	414.583	323.583	363.667	437.583	486.5	448.667	356	430.917	409.25	402.833	345.167	297.5	297.75	333.167	290.583	341.667	299.667	373.5	373.75	339.417	393.5	340.5	335.167	314.5	406.333	409.917	352.917	481	370.917	375.083	403.917	400.833	299.25	377.917	338.25	321.75	343.083	408.583	361.833	415.5	319.167	326.75	304.417	
7.5e-006	100	358.917	310.333	343.75	318.583	318.833	324.417	329.25	457.917	363.833	422.75	351.167	365.583	511.583	278.667	386.083	382.667	457.25	432.667	356.167	471.333	389.583	399.5	277.25	448.583	393.417	446.25	502.833	396.583	348.167	399	296.167	324.417	427	346.417	364.667	338.917	344.417	348.583	293.417	451.25	452.083	328.083	351.583	442.5	395.25	320.333	436.167	334	420.167	314.833	378.083	326.25	338.167	271.25	302.083	407.083	414.167	416.583	402.75	377.083	325	326.333	394.25	414.167	401.167	375	355.25	332.833	315.75	375.417	385.5	370.5	401.333	360.583	351.333	368.833	370	334.417	323.25	474.25	245.667	354.167	390.167	475.5	358.75	333.917	289.833	441.917	342.25	345.667	297	371.167	390.583	421.25	434.333	385.333	334.75	421	365.917	444	
1e-005	100	316.5	377.583	435.5	393.583	329.833	317.167	114.167	406.25	400.583	385.917	306.25	385.917	371.833	383.083	395.917	351.25	301.083	349.667	296.167	297.083	374	420.917	495.083	330.5	420	416.667	342.5	388	357.25	434.833	424.167	439.5	413.5	377.25	343.667	404.083	414.667	415	290.667	393.833	435.417	337.167	393.25	392.917	405.75	488.917	420.833	343.417	337.333	390.583	317.917	353	333.583	272.083	313.417	368	402.333	433.417	299.667	362.333	337.25	283.333	237.083	392.25	320.25	290.833	303.917	372.583	318.583	312	290.833	146.083	419.417	395.667	416.333	381.333	272.583	394.917	375.75	379.083	402.833	363.5	416.167	285.833	404	302.667	392.167	405.667	253.083	351.667	335.5	311.333	473.833	280.25	448.167	319.167	470.167	382.167	421.5	339.25	
1.25e-005	100	342.917	390	464.333	390.583	318.083	356	307.917	376.25	419	338.083	318.5	321.5	331.667	387.917	366.667	442.333	370.083	337.5	389.25	471.25	296	252.5	369.667	372.083	309	298	373.75	368.25	487.083	423.583	373.333	356.333	309.333	364.75	295.083	391.833	365.917	457.083	394.5	340.667	379.5	381.417	478.167	372.5	311.25	430.333	392.417	394.167	388	312.417	415.833	355.083	362.25	314.667	253.833	439	324.75	327.583	388.917	346.333	400.667	376.333	330.417	443.083	336.25	368	342.583	387.5	340.917	357.5	419.417	316.917	352.833	318.5	387.333	381.167	346.75	448.167	428.5	272.667	384.333	363.667	391.583	320.333	270.333	355.833	313	366.833	295.917	386.667	272.083	435.667	454.167	338.75	319.833	374.917	295.75	395.667	415.417	259.917	
1.5e-005	100	415.75	329.25	439.083	373.25	365.583	320.167	125.667	358.083	350	296.333	436.083	461.167	253.583	325.667	327.833	359.333	344.083	482.5	367.5	280.417	320.417	418.667	353.333	358.25	435.583	320.75	118.333	437.917	325.25	414.583	290.417	298.333	476	382.75	371	415	319.583	363.917	347.917	350.5	356.833	373.5	389.75	381.833	343.75	432	372.167	481.75	250.833	290.417	334.5	388	411.167	309.667	361	313.25	312.5	320.75	398.583	317.583	282.5	446.583	378	302.25	332.75	376.417	447.5	340.917	396.167	315.833	142.083	313	415.333	374.333	365.917	318.417	378.667	355.667	379.833	339.5	425.583	337.917	320.917	237.833	399.75	447.5	366.833	484.667	335.417	350.75	337.75	358	360.25	334.917	314.667	372.25	292.75	406.833	354.583	330.667	
1.75e-005	100	339.167	449.25	239.75	347.833	355.833	398.667	378.167	355.917	313.667	406.417	320.083	467.417	336.833	354.917	377.417	328.583	348.083	336.25	295.833	387.167	396.75	446.917	315.5	394.417	294.25	407.167	416.5	336.667	441.333	447.667	341.417	357.833	360	364	401.667	428.25	331.417	395	307.167	388.917	402.917	365.917	312.75	304.167	287.25	397.5	471.667	310.917	354.583	408.417	314.167	333.417	353.833	323.917	342.417	335.667	445	341.583	384.25	320.333	428.083	381.833	323.25	394	425.5	386.333	338.417	137.25	354.917	353.5	401.583	386	497.417	373.333	330.417	319.417	411.833	278.667	348.167	524.25	422.333	400.333	142.083	339.333	389.167	323.25	400.917	324.417	407.667	403.833	287.917	358.417	359.917	362.667	361.417	354.75	308.583	424.167	350.583	429.25	
2e-005	100	328.083	396	339	358.833	410.25	335.333	319.667	296.417	317.583	390.667	379.333	329	326.333	379.583	360.25	436	382.917	308.167	405	406.417	401.167	395.667	450.583	424.917	364.917	438.583	370.333	355	339.5	320.417	372.167	329.083	352.917	311.5	376.167	129	387.5	418.417	285.667	337.833	335.083	407.583	347.5	354.917	475.25	335.5	367.167	370.333	421.583	415.083	360.5	431.333	291.25	375.75	324.917	311	360.333	369.917	420.917	337.667	385.5	421.583	331.917	411.167	377.917	395.417	342.25	355.333	343.833	330.75	124.167	345.5	391.167	355.25	326.833	427.417	434.917	386.583	327.667	268.167	354.833	513.5	439.333	368.083	252	339.167	322.917	372.25	417.083	368.833	338.917	312.583	361.917	265.667	351.083	378.667	368.75	385.083	265.583	378.417	
2.25e-005	100	297.5	320.5	116.083	374.667	261.333	361.583	329.333	449	389.25	437.25	341	362.917	411.75	336.417	358.167	274.5	309.5	376.833	309.75	343.75	423.417	355.417	315.75	375.083	338.667	351.333	288.667	517.333	341.417	116.667	294	296	368.167	358.083	341.583	423.167	411	391.167	252.75	316.5	382.583	358.833	353.667	330.583	382.917	325.667	350.583	351.917	300.75	423	382.167	348.5	420.417	354.5	125.75	360.667	317.417	387.333	392.167	438.5	397.833	421.5	429.833	394.583	371.75	430.833	284.833	314.667	343.667	348.25	447.167	344.667	364.75	488.833	482.167	353.083	421.25	276.417	337.417	402.833	283.667	394.75	431.667	337.167	401.167	417.5	152.5	377.333	329.75	351.667	397	426.917	370.917	393.083	398.333	410.833	330.667	293.75	458.25	366.5	
2.5e-005	100	373.667	360.417	368.417	375.083	356.167	344.583	388.833	437.833	394.25	418.917	376.167	369.75	354	393.167	313.417	337.917	424	296.25	335.583	361.417	337.083	324.667	316.833	351.917	299.667	297.417	337.75	284.167	329.75	359.167	366.417	351.75	304.667	411.417	345.75	374.333	414.083	287.917	326.333	379.75	374.5	313	357.417	365.333	323.917	318.083	422.25	359.167	341.583	371.25	404.083	376.5	381.5	446.167	359.583	305.917	244.667	305.417	364.75	331.667	379.833	400	372.917	361.583	466.833	387.583	287.75	392	430.583	392.5	414.917	122.75	361.417	340	370.333	379.75	383.333	304.5	263.833	330.917	290	327.5	283.667	292.667	319.917	375	289.083	328.583	403.833	297.833	357.667	324.25	368.417	297.417	403.083	355.083	389.833	415.083	387.667	415.75	
2.75e-005	100	330	363.083	415.75	406.333	439.333	379.25	329.833	434.917	449.833	320.917	474.167	388.167	354.75	425.083	427.333	333.583	310.5	358.167	365.833	382.25	348.333	360.083	426.167	117.333	346.333	444.417	340.667	328.25	351.25	432.25	374.167	273.083	335.583	455.583	460.5	399.083	309	125.583	424.75	385.333	307.833	486.583	401.333	309.25	334.667	384.167	432.75	380.5	129.417	340.167	424.333	411.917	386.417	335.333	465.583	415.417	415.25	394.25	427.583	287.75	322.917	479.917	322.333	259.417	399	338.417	460.083	317.5	304.583	397.417	326.75	428.5	292.417	288	287.667	351	264.5	393	371.917	360.583	283.75	385.833	364.167	325.25	390.167	329.333	423.5	418.917	324.917	218	258.583	336.417	369.75	404.917	311	344.333	320.5	432.75	481.5	414.167	
3e-005	100	347.5	368.75	402.083	340.833	332.167	390.583	392	377.167	368.833	370.25	405.25	394.5	318.333	356.75	389.5	366.417	109.667	456.833	423.25	272.167	427.167	353.833	368.583	435.833	324.083	390.917	374.083	279.75	431	370.333	360.25	331.417	187.167	338.083	384.833	355.5	271.333	340	288.833	417.75	324.167	117.333	340.583	279	287.583	392.5	318.417	385.5	314.917	442.5	359.667	375.833	440.75	325.083	389.417	414	337.333	390.167	357.917	248.25	345.583	444.083	307.75	382.5	285.667	280.25	373	318.083	352.5	467.917	372.833	381.333	330.417	520	299.583	261.917	298.667	277.333	356.167	371.167	350.25	459.25	313.5	416.5	125.583	339.083	456.583	121.25	288.417	344.75	375	234.75	306.25	381	436.583	336.917	318.333	439.833	419.333	372.417	
3.25e-005	100	384.667	354.75	344.833	417.75	364	272	382.25	389.25	332.917	348.75	331.75	413.667	309.25	285.083	383.417	344.167	365.75	335.25	383.333	378.5	329.167	367.75	118.083	398.167	317.75	395.75	329.167	170.583	321.333	143.25	411.75	425.75	408.917	339.333	344.75	425.667	361.5	559.583	354.5	376.167	361.667	370.417	414.583	106	383.917	428.083	415.75	375.5	341.083	337.667	364.333	329.583	328.75	410.25	407.083	397.583	128.5	332.333	434.75	396.5	412.333	368.333	306.5	427.917	366.5	124.75	331.5	316.583	137.5	345.5	418.583	360.75	310.25	348.083	390.25	322.083	454.583	260.833	397.25	426.917	275.083	306.167	399.583	305.25	347.333	283.917	410.25	394.5	381	346.667	293.75	310.167	449.167	362.417	304.083	288.833	300.333	446.667	116.75	365.667	
3.5e-005	100	434.667	352.667	476	349.917	361.5	327.667	443.083	282.25	342.25	480.75	402.833	312	446.75	373.083	388.333	371.667	352.167	268.167	395.167	361	316.333	373.083	395	279.833	420.583	433.833	338	458.25	376.25	314.75	371.333	451.25	311.333	367.583	409.333	265.583	341.833	292.917	118.167	443.917	396.917	364.417	329	356.75	355	394.667	369.25	415.333	371.333	303.583	347.333	401.833	408.417	325.583	362.667	417.5	379.833	336.917	330.333	414.167	391.583	401.333	402.25	292.417	313.917	358.417	334.333	324.083	358.75	363.667	332.667	139.833	369.667	377.833	359.167	296.917	406.5	313.417	114.25	268	333.917	427.75	340.083	315	489.917	415.917	392.75	388.833	356.333	325.75	384	298.5	327.333	365.417	339.833	367	405.083	353.083	337.833	443.75	
3.75e-005	100	340.667	435.5	358	419.083	521.583	392.083	419.25	303.583	440.667	365.833	466.167	385.333	304.417	361.75	112.5	468.25	368.25	304.083	418.167	405.917	452.667	424.083	329.333	367.583	460.583	446.25	145.25	378.417	436.25	155.167	311.917	420.833	386.167	381.917	362.333	349	312.417	435.917	396.167	335.167	276.25	378	319.917	137.25	365.5	319.833	379.667	320	376.833	269.167	353.667	392.333	280.083	392.333	358.583	433.583	384.25	259.833	347.583	353.5	286.333	122.667	356.667	358.333	323.833	396.25	403.167	416.083	337.5	142.333	378.083	419.417	107.25	301.583	474.083	353.083	387	334.417	363.75	389.25	310.75	368.75	362.833	370.75	365.917	327.417	145.083	331	402.333	388.5	288.667	294.667	317.5	497	125.5	113.917	426.167	408.667	130.583	437.5	
4e-005	100	112.5	382.5	356.083	113.25	336.083	296.667	306.167	399	302.75	381.25	380.25	306.583	321.5	309.667	108.167	361.167	341.75	442.5	381.083	386.333	390.333	384.083	391.75	121.333	421.917	343	338	416.5	346	370.917	348.75	400.083	404.833	160.5	427.417	407.083	321.5	351.583	297.5	379.75	359	308.083	330.417	351.667	310.5	256.083	412.083	297.75	337.417	349.167	385.583	111.917	433.917	339.5	399.667	367.667	337.417	315	326.583	336.667	313.667	367.667	118.75	380.25	325.167	325.167	129.083	318.917	309.417	274.917	268.917	121.417	410.333	340.083	298.75	104.417	407.917	359.167	126.5	141.75	322.583	377.083	351.167	444.417	348.167	326	307.417	346.083	370.667	382.417	414.583	483.667	357.333	123.917	349.5	338.417	382.833	369.75	309.833	322.75	
4.25e-005	100	369.25	346	360.333	441.333	129.5	124.25	381.75	327.5	442.833	381.417	282.667	506.917	342	429.917	330	344.167	388.75	425.167	373.667	400.833	450.75	363.833	261.5	385.917	293.167	435.583	301.5	105.5	122	136.833	358.833	464.833	405.583	339.167	361.75	335.25	383.25	427.667	493.333	130.083	127.083	366.25	365.25	268.417	330.583	292.25	151.333	133.333	319.333	498.083	131.25	131.75	304	124.5	113.5	112.833	353.5	391.583	403	364.333	143.833	103.667	481.417	341.917	349	302.833	389.333	121.75	103.417	122.5	136	324	294.083	459.417	381.333	123.083	367.5	271	419.333	389.75	131.083	383	357.083	254	371.417	131.583	442.167	110.75	276.917	109.75	128.667	134.083	303.333	107.583	295.75	293.833	323.333	449.417	326.417	151.917	
4.5e-005	100	334.833	403.667	418	396.917	335.333	341.083	334	359.167	321	497.25	120.417	286.167	374.833	416.167	117.75	379.833	374	389.917	343.667	312.5	387.833	376.667	131.333	310.333	347.333	382	405.833	311.75	413.083	392.25	326	374	261.833	282.167	428.917	316.333	397.667	321.75	142.417	401.417	117.25	396.583	310.5	323.833	367.333	342.5	394.417	353.583	302.5	309.833	155.75	310.167	128.417	332.083	141.583	409.167	377.917	327.583	339.333	397	320.667	257.75	400.417	353.417	411	114.917	338.917	334.75	116.333	419.417	294.25	114.833	356.5	333.333	414.917	408.167	124.667	441.417	363.417	290.833	364.167	393.583	469.917	348.667	354.75	396.583	345.583	359.333	374.75	268.25	363.833	121.583	456.833	283.333	286.833	340.75	443.083	369.5	311.5	339.917	
4.75e-005	100	356.667	333.917	335.75	129.167	412.417	367.417	303.917	285.333	385.083	368.583	404.5	322.167	331.667	413.667	329.167	118.333	357.167	126.167	417.75	348.417	444.167	373	291.667	390.833	397.25	295.083	137.25	318.917	125	398.583	345	138.5	376.417	291.583	287.75	280.917	344	413.083	282.25	366.167	386	140.167	327.167	275.667	272.167	137.583	339.667	108.583	131.167	109.583	249.667	397.833	132.417	394.333	350.667	346.583	338	363.667	128.25	335.333	132.25	413.25	398.25	464.333	395.5	402.333	124.917	309.083	151.667	128.083	356.917	286.417	196.417	152.333	125.583	131.75	124.75	148.083	283.167	351.75	301.917	111.917	405.583	127.5	125.833	129.833	377.083	121.667	488.583	397.25	295.667	369	125.167	106.417	308.167	125.417	135.917	352	332.667	120.583	
5e-005	100	423.75	359.333	307.667	383.583	373.083	121.167	385.333	438.167	318.167	386.75	306.083	316.25	313.667	368.417	340.667	128.583	142.417	118.917	134.417	298.167	134	376.833	399.25	408.917	331.833	365.583	120.583	281.333	401.083	373	403.417	335.75	368.833	370.25	373.667	310.583	322.083	308.083	352.083	113.417	313.25	341	400.083	376.583	373.833	298.417	337.917	343.667	344.5	337.417	389.333	330.75	256.083	338.083	365.333	388.75	369.083	374.917	284.417	434	365.083	335.75	318.583	388.417	402.167	451.75	348	400.417	267.5	363.417	445.583	445.5	303.75	304.917	285.5	377.333	124.917	334.167	100.833	322.917	373.417	379.667	302.167	112.333	144.917	358.75	369.75	416.75	309	343	138.917	388.5	446.167	405.167	335.583	165.5	366.833	330.083	286	399.833	
5.25e-005	100	361	431.667	369.083	412.75	323.833	332.75	354	417.25	376.5	319.333	302.667	378.833	278.333	333.167	474.333	317.833	320.083	320.417	287.667	366.917	128.5	302.833	342.417	398.5	399.667	446.25	329.833	329	114.333	312.583	404.5	398	150.25	318.25	348	360.833	123.5	124.333	361.583	301.917	135.75	131.167	305.667	447.167	335.25	333.5	398	398.667	441.167	422.083	363.833	359.833	336.667	344.917	377.583	399.833	340.333	377	108.167	424.417	355.667	393.25	96.6667	146.25	130.083	140.75	309.5	322.833	141.25	335.5	381.25	363.5	343.667	380.833	139.583	411	136.167	126.833	346.5	139.167	116.583	140.75	150.583	165.75	114.75	111.083	121.833	125	110.083	130.5	129.25	407.083	130.833	125.417	116.75	112.25	141.25	144.333	126.167	126	
5.5e-005	100	110.583	445.25	133.083	121.667	118.417	130.083	115.083	151.167	307.583	361.5	113.583	122.333	356.5	401	305.917	147.333	382.167	387.75	110.833	348.25	337.5	319	127.583	402.333	315.667	126.75	429.417	163.333	107.333	361	123.25	128.5	124.167	152.917	416.083	380.5	385.25	126	373.333	362.917	389.917	373.583	330.917	157.667	350.667	397.917	283.083	358.75	404	355.333	291.167	338.75	345.833	374.083	425.333	336.583	440.833	375.667	321.417	408.583	474.083	297	375.25	265.083	343	348.75	300.167	384.167	360.333	115.917	314.083	386.833	279.667	388.833	377.333	373.25	416.5	393.083	299.083	158.417	163	375.083	264	301.083	405.417	119.5	343.5	402.5	159.083	121.583	394.667	320.667	424.583	354.083	313.833	126.25	109.917	110.917	359.083	379.583	
5.75e-005	100	386.833	118.5	434.833	321.75	369.917	100.917	349.333	319.583	131	330.417	129.75	149.5	132.083	397.417	112.25	119.167	272.917	104.583	104.5	139.583	145.083	139.083	344.25	361.417	140.417	108.333	333.75	480.917	435.833	121.167	102.5	154.417	125.083	313.833	337.333	327.333	480.167	131.583	407.583	366.833	390	391.583	419.917	434.75	360.083	382.667	336.833	365.167	403.833	391.417	398.417	308.917	294.583	344.917	273.417	314.833	346.583	388.5	325.583	386.75	380.333	235	439.583	371.583	345.833	437.917	410.833	331	448.25	326.25	354.167	331.5	356.167	260.333	326.333	316.917	421.083	339.083	299.083	416.667	303.25	374.833	540.333	109.167	117.583	327.917	357.333	336.417	418.75	345.583	377.417	116.667	410.833	122.917	137.083	350.333	433.083	359.833	330.417	293.25	
6e-005	100	454.833	343.25	329.667	385.583	369.75	350.25	291.75	386.833	360.083	396.833	125.583	341	145.833	365.333	111.167	118.833	130.75	128.75	113.25	152.833	145.583	298	369.25	378.25	111.083	333.583	123.583	301.417	472.833	150.417	266.75	287	141.75	374.333	138.25	341.583	420.583	377.667	130.167	325.083	133.333	311.25	160.167	357.833	141.833	109.917	335	120.583	129.667	422.417	115.667	379.5	112.667	468.917	268	392.5	346.083	118.167	336.083	340.667	348.917	106.25	127	330.083	371	125.083	114.333	356.25	489.917	343.667	125.833	387.917	330.583	375	367.417	417.667	151.75	300.667	122.583	289.833	441.25	338.667	353.167	145.75	156.25	374.667	380.583	362.5	380.083	129.75	365.75	315.5	356.5	338.083	349.75	345.5	376.583	419.667	338.833	120.833	
6.25e-005	100	163.417	343.5	480.5	455.167	333.5	367.083	128.667	403.75	353.083	338.417	119.25	144.917	279.167	406.583	402.25	345.667	374.917	437.917	356.917	469.083	139	404.417	150.333	383.083	298	129.5	427.667	384	413.917	149.5	122.583	122.5	406.917	100.167	132	129.5	127.5	354.75	365.083	293.25	434	106.417	294.667	296.25	310.333	277.667	414.25	352.083	382.833	368.5	426.083	429	432.25	276.25	346.25	398.583	301.5	374.583	351.75	374.417	339.083	467.333	318.5	459.333	346.167	111.417	471.167	363.833	165.417	427.5	124.417	336.5	360.917	354.5	161.917	326.417	366.75	393.083	412.333	360	296.833	374	340.167	301.917	274.333	387	303.583	335	306.667	387	365.167	353.5	170.583	133.333	365.083	359.75	397.417	335.5	392.833	356.667	
6.5e-005	100	126.333	116	462.083	327.25	484.833	129.5	340.083	460.5	427.583	412.833	131.333	133.667	365.833	337.25	420.917	439.167	344.917	455.417	406.5	365.25	336.583	296.167	364.25	301.417	446.5	322.167	391.083	275.917	321.167	274.917	362.417	110.333	443.583	397.917	302.833	297.5	102.667	363.833	509	435.083	301	425.333	419.5	135.75	323.833	430.417	425.917	298.25	287	340.583	159.083	326.25	294.917	355.333	342.583	303.917	426.917	151.667	329.25	455.667	352.5	116.333	126.333	394.417	372	402.667	295.5	408.25	309.167	120.5	127.333	434.917	333.083	351.917	116.333	403.667	114	377.083	386.333	117.5	284.75	443.333	112	437.917	123.667	311.167	148.917	124.417	176.333	121.75	351.333	103.25	385.417	330.083	283.083	373.417	131.167	151.333	145.917	119.333	
6.75e-005	100	316.583	427.833	369.75	357	130.167	121.583	142.25	373.167	505.75	380.083	338.417	304.333	346.667	383.583	312.583	366	126.333	398.667	355.583	397.167	293.417	321.917	388.417	346.5	347.25	432.5	382.917	426.583	340.833	359.667	345.583	367	146.833	366.167	348.917	112.667	424.75	325.5	312.75	331.917	335.167	318.417	124.333	377.667	357	389.917	123.833	275.917	150.583	108.167	186.25	137.5	124.167	146.083	346.833	110.333	370.833	326.083	427.667	141.5	319.25	289.667	163.25	128.75	409.417	116	318.417	122.833	111.5	287.333	121.25	354.917	387	359.417	287.917	351	414.5	386.333	288	142.667	356.167	354.917	100.75	362.083	397.5	128.417	375	367.25	324.167	94.5	349	127.667	447.083	306.25	121.833	335.167	325.5	307.417	149.75	377.833	
7e-005	100	357.5	303.833	415.833	126	340.917	321.75	119.25	300.917	127.25	121.833	113.333	306.833	123.833	322.083	335.333	385	270.583	382.5	393.25	333.25	346	123.25	130.917	115.917	405.667	161.75	343.583	128.917	351.833	297.75	327.75	337.25	383.667	288.583	382.75	127.5	367.75	408.917	409	137.75	338.333	140.25	140.833	367.25	365	333.833	337.833	364.333	395.417	358.75	259.917	398.083	356.917	483.75	289.083	339.833	430.917	395.917	326.25	338.583	403.917	403.917	254.417	268.333	384.083	336.167	334	345.25	426.667	512.333	368.417	284	295.25	324.167	359.5	323.25	284.5	378.417	275.667	115.083	406.167	339.833	338.833	312.917	293.417	401.75	344.583	347.417	340.917	452.833	362.417	304.167	382.667	339.917	444.167	350.5	351	487.667	320.083	115.833	
7.25e-005	100	356.167	417.5	357.25	376.25	448.917	299.75	330.583	396.583	372.667	333.583	327.5	413.417	403.75	371.083	129.75	388.167	319.25	166.833	136.083	382.667	138.167	465.75	331.417	417	325.25	107.667	376.417	136.333	279	114.083	326.417	379.583	459.333	341.833	131.167	373.917	393.583	388	374.167	317.667	285.5	411.917	370.5	319.5	350.833	268.833	299.75	329.667	341.667	375.083	359.75	485	397.5	415.083	341.833	310.333	357.417	393.083	334.75	360.5	295.583	117.333	109.25	126.583	133.583	439.417	271.917	160.5	120.083	133.5	116.917	113.167	110.833	302.667	129.833	324	113	330.417	423.417	407.25	372.917	134.167	149.083	343.5	295.75	425.667	432.583	381	361	334.75	329	418.583	125	425.5	121.667	414.25	344.333	350.083	380.5	408.5	
7.5e-005	100	111.417	320.75	408.167	325.167	363.417	145	384.25	416.5	347.083	130.75	321.917	363.917	132.417	377.417	324	428.75	373	396.417	301.583	354.25	313.5	339	259.75	329.667	382.167	411.25	136.667	392	564.917	485.833	356.083	291.583	114.667	321.667	431.333	410.75	282.417	383.417	157.25	342.417	412.667	311.583	302.5	373.083	282.417	356.25	121.167	376.417	394.583	393.417	419.167	327.667	329.583	145.583	275.25	315.333	371.75	379.417	411.667	328.5	404.417	413.667	336	441.583	293.5	329.167	424.083	326.5	382.25	346.5	437.75	401.167	298.5	410.833	477.5	425.917	336.333	439.083	273.25	354.833	367.25	377.167	363.917	426.333	370.167	129.917	370	370.333	133.583	133.917	315	384	105.083	439.083	430.583	329.667	118.917	390	387.667	335.083	
7.75e-005	100	386	368.333	347.5	374	349.083	377.083	349.917	405.833	335.333	298.333	388.917	123.667	136.167	464.583	367.333	383.25	401	320.583	292.333	140.667	355.417	351.5	344.417	345.333	334.333	351.167	305.333	385.333	384.167	364.083	329.417	426.75	384.583	309.583	349.75	337	365	352.083	499.917	464.417	360.167	144	279.5	361.083	305.25	365.75	399.583	282.333	284.333	322.417	350.75	340.083	382	400.083	327.833	465.75	324.417	461.917	325.833	332.75	360.25	406.917	364.5	492.5	375.583	335.75	117.083	138.417	118.25	110.417	126.917	135.5	305.167	165.917	121.583	128.083	126.417	163.917	131.5	150.917	127.333	103.75	118	138.25	538.583	109.333	127.5	113.25	276.833	506.083	144.833	361.667	140.167	366.167	489.417	129	379.167	364.5	332.5	272.333	
8e-005	100	423.333	442.5	156.083	366.333	349.167	348.167	362.75	143	388.75	482.5	361.333	337.5	125.083	141.583	500.667	115.583	378.417	338	124.917	147.5	427.333	328.083	124.833	444.417	338.25	368.333	330.583	329.583	180	374.833	430.333	281.167	338.083	405.5	399.25	354.833	344.5	414.417	145.25	114.667	348.75	428	461.75	349.25	113.833	414.5	460.5	306.75	378.417	384.5	394.417	383.75	331.25	393.667	400.583	340.333	307.667	425.417	123.5	446.083	302	405.75	151.667	384.333	392.333	333.083	385.083	335.333	452	400.25	336.583	373.167	400.917	400.833	347.083	362.75	101.75	390.333	363.25	346.583	329.667	116.083	313.833	377.083	378.833	331.75	347.583	480.167	145.583	353.667	299.167	332.75	114.417	337	446.167	393.667	404.417	389.583	339.083	367.333	
8.25e-005	100	332.667	164.417	294.083	453.583	127.5	300	481.333	154.333	405.833	514.75	296.083	444.083	140.917	137.083	338.25	351.083	336.333	333.583	321.583	135.333	395.917	376.833	349	346.667	392.25	398.167	342.667	435.417	111.25	366	311.833	323	281.5	261.417	376.583	328.75	122.25	430.333	351.917	415.583	350.167	437.5	246.167	321.5	477.75	395.25	354.333	339.167	360.917	302.083	412.667	276	379.75	295.5	451.5	419.917	359	365.5	410.583	355.667	431.083	305.167	394.25	325.25	475.25	398	326	397.917	338.333	325.917	340.417	431.417	325.667	425.167	416.083	272	452.583	352.583	366.333	376.333	303.333	365.25	381.25	310.667	260	307.083	382.75	284.75	323.417	489.75	462.5	339.917	311.333	356.25	432.25	413.583	282.25	364.333	338.917	393.083	
8.5e-005	100	353.083	351.833	349.833	355.5	366.25	405.75	377.417	384.333	118.333	348.583	306.833	331	288	286.75	359.083	127.5	338.333	382.333	335.417	457.75	347.333	355.583	425.417	312.25	328.75	283	319.583	414.083	435.667	310.5	349.417	371.083	122.083	298	327.917	456.333	315.417	379.25	325.667	346.333	411.917	450.5	350.083	371.333	406.083	347.167	370.583	400	370.25	297.917	283.417	352.417	330.917	309	392.583	447.083	387.667	310.083	320.75	353.167	374	400.5	145.333	400.833	435.25	327.333	327.583	343.917	415.583	396.667	301.583	140.417	231.667	310.167	367.417	422.167	435.583	504.25	313.167	375.333	116.75	136.333	374.167	104.583	286.083	357.333	111.417	345	125.583	110.833	337.75	370.25	415	348.667	434.917	337.5	270.833	444	376.75	449.833	
8.75e-005	100	307.083	264.167	378	294.083	111	489.25	135.75	430.75	138.333	404.083	452.333	128.917	404.833	391.083	372.75	120.417	385.667	118	354.25	180.417	143.833	422	437.333	129.417	136.333	354.417	355.333	144	117.5	268.583	142.667	109.833	115.25	380.75	122.667	109.5	109.5	420.25	130.667	144	329.667	124.667	471.917	127.25	404	133	397.5	124.583	320.333	159.667	144.75	140.333	120	133.833	419.833	183	352.167	111.417	121.667	121.75	144.333	112.333	148.167	113.083	120.5	120.917	123.5	122.583	148.167	136.083	114.583	116.5	140.75	123.667	131.25	118.417	137.75	132.75	128.5	132.583	285.167	256.083	135.5	345.167	312.75	309.167	175	326.333	109.083	126.667	412.333	148.167	447.333	136.25	111.583	324.917	126.667	304.583	132.167	145.25	
9e-005	100	106.333	358.75	398.833	111.083	133.083	268.5	325.333	110.75	126.833	373.083	407.25	120.25	414	317.417	442	369.583	309.667	123.167	357.5	367.917	388.667	143.667	126.917	129.917	117.167	112.333	109.917	132.833	111.167	179.75	114.667	415.083	355.25	113	114.75	338.083	111.25	130.5	133	164.75	311.667	428	122.667	137.833	299.75	116.083	422	374.75	358.833	330.667	375.25	357.75	308.083	388.667	320.667	163.833	455.167	343.333	302.917	423.167	302	362.333	303.083	321.583	106.75	192.083	133.333	358.333	425.5	395.667	387.083	347.25	515	370.917	339.417	391.5	395.833	262.75	265.333	401.75	339.083	386.833	119.5	412.167	149.083	105	102	293.917	157.583	130	366.917	340.833	128.167	374.75	369.083	386.75	103.833	383.417	112.083	110.5	
9.25e-005	100	114.75	122.75	370.833	119.75	115.083	362.25	367.583	103.083	353.833	111.583	354.5	122.417	392.083	321.167	291.333	413.75	340.667	434.917	332.667	372.583	326.083	359.833	294.417	341.25	394.083	298.917	413.5	324.167	362.167	343.333	134	296.583	444.75	333.417	367.75	331.167	120.417	415.583	378.75	325	338.167	108.417	434.833	334.667	325.917	129.333	152.5	347.417	136.083	163.667	427.583	406.583	286.333	101.583	374.75	119.5	522.25	275.333	326	368.333	275.667	312.25	147.167	116.667	498.167	289.083	394.167	359.5	442.75	311.25	390.5	288.917	105.583	137.5	313.75	117	352.417	429.583	132.833	140.5	309.583	352.5	116	119.917	109.25	106	161.5	308.167	360.083	411.833	124.25	131.083	133	401.417	117	113	165.417	142.25	123	122.833	
9.5e-005	100	127.167	128.5	138.75	147.25	336	135.083	115.25	138	147.75	111.5	144.25	332.917	113.583	123.333	135.667	303.917	104.583	103.5	347.083	109.833	338.5	143.083	121.667	121.667	121.833	100.833	400.833	103.167	155.917	145.75	131.833	119.333	149.583	321.167	107.667	198.083	407.833	120.25	394.083	133.583	318.833	140.333	362.667	168.917	413.083	124.75	165.667	131.083	391.417	110.333	102.833	421.833	120.083	148.167	306.833	117	139.583	120.083	315.5	121.417	140.25	343.667	111.917	338.5	101.083	125.417	127.083	392.167	350.417	136.917	128.167	292.667	345	100.583	274.583	136	349.25	416	129.667	373.75	122	117.083	316.333	244.5	323.5	109.167	149.167	125.167	123.583	149.083	353.083	150.25	121.417	367.417	142.75	362.75	144.5	149.75	501.583	378.833	
9.75e-005	100	137.75	142.333	338.583	102.417	135.75	335.917	146.917	122.75	126.667	127	123.917	128.167	99.75	420	377.25	353.083	107.667	139	145.333	382.917	157	121.917	135.75	251.417	154.417	107.25	333.083	128.583	118.333	113.167	121	427.583	119.833	448.5	338	138.583	119.667	352.25	122.333	393.083	428.083	140.583	345.333	116.333	327.833	130.583	117.5	122.833	106.667	126.083	408	114.25	126.25	131.5	339.667	112.833	381.25	385.417	134.083	162.583	109.333	163	334.583	175.417	142.25	114	102.333	108.25	137.833	130.917	406.75	132.417	138.083	144	132.5	142.083	123.083	101.083	112	396.25	340	368.833	129.917	338.417	376	140.5	318.667	117.833	135.917	134.75	343	408.667	451.917	346.833	432.167	428.833	129.667	304.917	112.667	387.083	
0.0001	100	108.917	355.167	330.75	409.583	400.083	328.417	369.417	143.417	121.25	146.5	129.333	283.25	133.25	139.917	153.833	326.75	127.833	400.833	129.75	341	120.5	126.583	124.917	434.167	107.833	124.417	405.5	143.25	402.917	131.917	127.5	381.167	116.083	110.417	365.583	110.833	116.833	408.333	138.167	109.417	138.25	146.583	137.5	114.667	126.75	138	131.5	429.083	361.167	125.917	325.333	326.333	402.75	433.25	384.5	106.75	368.25	151.583	119.083	114.167	116.833	324.333	375.25	298.083	110	301.667	311.5	313.667	325.167	344.667	400.833	316	317.917	368.25	336.917	348	375.583	139.25	131.167	287.167	119	114.25	308.917	153.417	174.333	364.25	155.083	347	313.917	346.667	297.333	123.5	382.75	109.25	112.25	133.333	124.083	135.833	107.083	123.333	
0.0001025	100	418.417	108.417	125.833	352.333	106.167	129.417	143	122.5	114.833	134.667	183.25	141.083	135.167	302.25	180.833	560.667	101.667	135	349.417	128.917	140.25	122.583	375.667	347.167	366.25	124.583	435.917	325.583	122.583	352.167	128.5	358.667	508.583	107.417	413.167	134.833	358	118.417	140.083	142.917	426.167	477.833	110.5	183.25	352.667	305.167	111.917	400	143.167	393.25	402.667	148.083	325.75	371.667	285.917	125.667	128.25	437.917	400.583	360.333	150	128.417	112.667	512.667	333.917	136.167	123.5	322.667	355	122.417	124.417	135.833	387.917	144.333	114.333	119.833	137.833	117.75	103.917	132.25	137.5	163.667	126.917	125.75	150.583	118.833	126.833	122.083	134.25	131.667	129.667	115.167	133.667	173.583	134.833	105.5	424.25	111.833	128.917	128.417	
0.000105	100	182.5	142.5	107.917	174	348.75	325	443.25	138.167	121.5	118.417	117.583	115.333	123	313	122.667	139	109.667	124.5	122.667	150.5	124.333	328.75	123.667	141.667	323	139.667	399.417	125	308.167	125.833	112.583	116.167	349.833	380.167	121.083	111.5	382.417	127.083	128.417	122.833	112	132.667	130.583	145.5	314.417	108.333	140.667	323.25	251.833	116.333	401.25	123.5	140	145.5	321.417	145.167	111.667	423.25	130.667	138.667	140	124.667	106.75	330.25	424.75	264.5	331.583	314.75	111	150	298.833	171.583	375.333	154.583	119	416.417	395.5	122.583	122.083	278.333	128.417	353.667	276.833	124.667	292.833	365.25	386.75	454.417	376.083	336.083	331.417	362.917	374	307	389.833	300.917	424.417	117	118.083	402.167	
0.0001075	100	116.417	359.333	358.833	122.75	372	125.333	148	123.25	136.083	127.167	127.167	162.583	360.25	378.167	134.333	348.667	126.083	128.333	145	110.25	149.583	151.667	111.75	282.167	124.75	114.667	111.667	136.417	113.333	125.917	133.667	147.917	124	402.167	476.083	156	107.75	305.75	134.417	114	145	313.167	418.833	372.333	135.583	377.75	313.417	354.417	411.417	450.5	356.417	250.333	145.083	121.75	127.167	124.083	301.417	126.083	126.75	309.583	311.083	113.583	127.833	430.417	124.333	309.083	302.833	113.417	105.417	258.25	114.583	108.5	302.667	119.167	315	286.75	131.333	128.25	110.75	353	144.583	138.5	339.25	110	414.5	154.5	115.5	118.583	117.333	111.5	115.917	432.417	114.167	372.917	397.75	345.083	441.083	108.583	349.667	432.417	
0.00011	100	110.333	126.833	435.833	322.083	260.333	181.917	341.667	378.667	306.583	339.25	269.25	121.083	444.167	119.917	467.083	124.75	410.167	150.167	110.917	125.833	114.5	336	419.333	214.667	387.667	106.583	406.333	157.833	353.333	110.417	406.583	114.333	122.5	343.667	358.25	309.417	413.5	143.083	393.5	139.417	344.083	134.25	114.083	115.167	364.667	277.75	296.25	275.167	413.583	108.75	394.25	361.5	357.5	155.917	340.833	429	129.25	126.5	136.417	102.667	120.583	136.917	333.583	141.083	112	136.583	332.25	410.75	125	147.083	346.417	348.75	152.75	178.583	103.083	117.917	135.417	417.583	138.083	124.25	118.917	162.417	118.917	147.833	349.833	160.5	121.333	382.167	100.833	128.167	374.25	375.167	343.75	139.833	308	127.917	125.75	115.167	148.25	155.167	
0.0001125	100	123.333	121.25	153.917	163.833	129.583	342.167	420.5	158.333	116.917	112	427.75	385	325.667	123.25	371.833	120.917	140.333	153.083	115.833	407.25	104.75	208.083	263.417	357.75	109.167	333.417	129.583	124.167	112.417	164.167	331.167	112.5	111.333	115.333	353.417	259.083	368.583	130.083	354.833	122.833	171.917	445.167	436.583	128.333	128.75	145.333	142.417	142.833	113.417	133.917	148.167	104.833	320.917	401.833	358.333	299.333	542.833	285.417	420.25	134.75	174.167	117.667	128.833	359.667	404.75	137.083	310.25	139.667	303.25	302.25	140.833	343.75	347.167	330.5	368	313.167	120.667	134.083	446.417	370.833	328.75	361.25	128	431.5	462	116	383.333	447.75	124.75	132	367.833	465.167	382.75	109.833	120.667	137.417	110.25	366.583	140.5	168.083	
0.000115	100	111.833	157.167	191.5	112.5	165.667	103.5	137	121.083	109.833	159	135.417	297.917	152.917	346.417	137.75	148.167	134.583	436.083	336.833	131.333	105.25	407.917	320	320.25	329.833	374.583	320.417	125	138.833	129.417	317.333	149.167	127.083	112.833	402.167	132.333	132.417	443.167	426.25	113.833	118.417	412.167	398.417	331.583	140.333	396.417	421.25	119.917	429.167	126	341.667	280.083	500.667	167.583	118.5	445.5	353.75	440.333	122.5	116.833	421.583	139.25	398.917	314.583	115.167	138.667	321.25	132.583	129.083	118.833	113.25	335.167	112.333	163.167	369.083	427.417	298	147	393.75	334.083	431.083	134.083	116.25	144.833	132.25	120.833	104.75	393.167	355.083	417.333	108.833	108.167	143.25	118.583	109.5	123.917	133	134.583	130.667	135.167	
0.0001175	100	100.25	404.167	127.167	118.5	120.917	124.25	350.333	129.333	113.667	118.333	434.583	335.417	278.667	412.167	332.25	119.25	142.25	122.25	455.417	125.833	366.083	344.417	113.333	103	112.25	123.5	351	360.75	120.083	129.5	127.5	122.917	407.667	434.5	113.583	111.5	111.417	152.833	399.167	114.75	155.75	357.417	163.75	365	110.75	122.25	141.667	335.417	370.917	393.167	392.333	293.25	123	113	157.417	357.667	104.5	339.417	131.583	405.417	334.083	119.917	115.583	106	122.583	442.417	119.417	350.083	334.5	133	126.833	134.667	122	114	124.667	108.333	114.75	125.667	124.167	113.667	111.917	125.833	103.583	128.083	362.917	369.417	136.667	446.333	126.417	130.667	127.583	123.417	122.667	126.833	126.667	347.333	298.25	318.5	150.417	395	
0.00012	100	129.833	116.667	124.25	115.583	129.167	125.167	147.833	145.25	110.667	374.5	134.833	107.25	130	118.75	347.167	344	123	124.333	123.917	129.667	305.083	119.833	116.083	363.833	159.667	101.167	406.333	155.417	125.417	344.667	112.167	105.917	391.583	125.333	129.583	383.917	340.583	100.417	122.167	112.333	139.083	117.333	368	105.667	150.583	134.917	114	385.25	143	106.5	130.5	264	142.5	316.167	150.333	130.917	126.333	390.833	117.5	132.667	124.333	522.667	176.083	448.583	106.5	142.5	469.583	128.917	386.75	130.417	442.75	158	346.667	428.417	434.583	117.167	404.583	139.25	164.5	374.583	151.75	405.917	449.167	133.667	160	109.917	351.083	362.917	328.417	120.167	131.5	116.5	117.417	160.75	354.167	120.417	333.75	366.25	404.417	138.333	
0.0001225	100	389.583	107.5	114.25	136.333	130	133.083	160.5	120.417	298.667	156.917	145.667	298.25	402.167	345	120.583	143.083	115.75	353	306.917	122.417	312.417	112.75	119.167	108.667	132.25	387.833	372.917	104.333	515.167	120.75	150.083	114.75	113	118.833	475.917	347.667	103.25	151.583	361.167	125.583	337.5	113.833	124.833	141.333	132.5	118.667	130.917	148.333	136.667	341.5	315.833	128.5	341.75	368.583	356.083	116.75	117.417	142.417	333.583	395.25	324.333	313	127.5	357.333	403.917	154.083	314.25	380.25	112.167	120.917	147.417	347	121.083	414.667	143.5	416.417	412.75	140.25	145.833	143.583	348.917	432.167	278.5	297.167	338.583	120.667	128.833	132.833	132.583	331.083	254.75	364.833	291.833	317.583	166.417	354.5	125.833	416.667	130	331.667	
0.000125	100	351.667	352.917	305.25	342.25	140.25	353.083	125.667	375.917	132.917	152.417	109.833	124.583	114.5	139.083	378.083	301.417	380.833	284.667	388.5	151.167	159.667	528.75	131.083	126.917	106.5	324.167	268.75	369.25	319.667	417.833	386	337.667	125.5	122.25	349.25	149.917	118.583	146.333	119.5	132.667	109.167	126.333	372.833	438.083	342.333	125.417	120.5	112.833	157.25	148.667	130.583	149.833	330.917	128.5	397.917	377.917	299.583	119.333	383.167	118.5	310.167	124.417	403.583	297.417	440.833	116.833	367	408.917	110.417	138.417	109.417	387.833	311.833	460.667	275.5	424.25	441.333	332.333	148.083	368.167	132.083	134.083	126.583	370.25	120.333	122.75	463.167	116.75	112.583	122.833	142.5	137.917	108.5	101.667	406.75	126.75	111.583	103.417	118.083	140.167	
0.0001275	100	264.583	114.167	354.083	125.25	139.083	375.75	317.5	145.917	128.583	134.25	105.75	124.75	108.75	124.75	129.583	120	360.667	311	369.417	340.583	180.25	380.917	372	280.75	291.667	341.25	508.75	122.333	422.833	395.667	360.583	381.917	121.583	366.583	126.75	115.833	135.167	391.167	163.917	112.25	118.75	290.583	122.75	310	160.75	431.5	106.833	134.583	321.583	379.083	115.25	113.417	179.167	118.167	135	115	567.167	210.917	117.833	328.833	428.167	115.833	141.167	142.833	118.5	159	382	153	404.25	394	429.75	137.667	380	423.417	366.667	427.5	325.917	128.833	379.167	369.833	380.833	423.417	289.167	388.417	400.083	347.417	423.5	310.417	115.333	325.083	135.333	132.25	134.667	384.25	327.083	148.417	108.583	361.417	170.833	123.917	
0.00013	100	96.75	151.833	148.083	124.583	366	130.25	127.833	474.083	160.167	345.333	142.833	357.083	113.083	398.833	112.667	109.75	112.083	481	418.167	367.167	414.667	335.417	389.333	407.5	309.667	451.25	301.083	454.417	364.75	360.167	360.417	319.75	336.417	400.5	437.917	298.667	149.333	315	442.083	373.917	465.25	369.75	112.667	114.833	346.917	336.75	130.417	292.833	353.333	305.083	341.5	122.333	302.25	430.75	319.5	120.583	127.333	115.5	360.583	122.417	113.667	316.583	134.917	120.75	152.333	139.917	409.75	164.167	369.25	137.167	148.917	140.25	118.667	130.75	125.333	133.75	121	285.167	338.583	322.583	370	127.667	406	105.667	332.75	119.417	120.5	136.667	119.083	134.5	120	290.417	389.583	359.5	157.583	134.667	116.833	327.667	119	131.917	
0.0001325	100	113	164.167	333.833	126.833	341.583	317.417	138.417	128.25	401.083	152.167	146	134	115.25	104.917	352.083	119.25	173.417	121.083	117.583	148.75	181.167	327.833	117.583	136.5	132.25	144.583	114.917	118.833	125.917	143.083	132.25	132.417	151.167	128.5	324.083	118.917	318.75	114	389.5	122.167	125.167	127.833	126.083	115.5	138.417	277.917	124.167	118.833	121.833	338.25	126.083	121.75	152.417	340.583	123.667	110.333	384.75	422.25	113.333	114.833	381.583	159.417	132.583	434.833	368.5	134.333	120.667	121.417	123.333	111.083	374.25	129.75	428.583	382.5	396.583	117.667	339.333	310.917	146.417	295.75	350.25	108.167	362.75	443.667	443.083	155.333	127.75	362.667	123.583	488.75	144.917	124.25	320.25	412.667	139.833	131.25	139.167	444.833	169.333	143.167	
0.000135	100	103.917	417.667	131.667	119.083	207.75	114.333	148	352.333	135.583	134.583	106.417	125.417	119.917	352.833	122.417	116.083	362.5	120.75	139.917	350.75	113.417	118.333	153.333	115	208.25	136.25	123.25	128.5	106.25	138	320.833	119	316.667	351.333	130.833	134.083	135.917	103.5	120.833	375.5	142.917	132.5	118	107.833	145.75	126.083	131.583	184.5	144.083	104.167	111.833	127.75	136.5	133.917	131.167	124.583	129.583	146.167	157.917	114.75	403.167	119.667	123.667	151.917	341.167	114.917	164.75	106.833	136.917	151.667	117.833	129.583	125.833	146	356.75	139.5	148.167	131.917	149.417	146.833	111.583	390.083	114.667	421	120	118	322.083	342.667	393.583	127.75	121.917	363.667	471.5	121.833	125.333	109.417	366.083	408.75	148	123.667	
0.0001375	100	125.917	154	277.917	325.083	436.333	418.083	138	111.833	116.833	152.917	114.5	399.25	111.583	103.083	334	162.417	323.25	110.167	288.083	344.083	149.417	132	357.333	127.167	366.917	104.917	97.5	146.167	135.917	375.75	283.417	300.667	143	372.667	126.333	124.917	121	107.167	386.75	120.5	134.5	319.75	107.5	107.917	401.25	114.417	432	121.5	345.417	284.917	394.083	316.167	379.917	270.917	427.333	354.583	279.917	317.25	345.417	299.583	118.917	183.25	133	447.583	128.583	379.25	130.75	138.25	139.25	153.333	325.083	370.083	395.5	141.333	138.583	454.083	109	349.167	126.167	136.75	102.667	111.583	136.583	127.167	395.167	451.333	123.5	125.833	148.167	150.167	417.75	418.583	200.583	145.75	113.333	147.833	131.917	112.833	119.333	147.75	
0.00014	100	130.417	125.917	363.833	124.25	136.25	130.083	128.083	126.167	327.25	107.25	125.25	130.083	110.167	252	157.333	429.583	103.5	350.25	139.333	131	391.75	373.25	275.917	165.25	364.667	325.417	118.583	105.667	137.167	319.917	166.667	108.417	165.167	396.167	386.833	153.333	394.417	335.75	132.417	452.5	121.417	340.167	403.333	338	127	361.667	368.75	123.75	137.75	374.583	137.583	144.75	360.833	113.833	115.917	155.917	104.083	111.5	453.333	154.667	122.667	323	150.083	107.75	309.833	115.583	346.25	389.25	105.667	294.167	131.25	129.333	382.667	404.25	297.583	116.083	107.417	442.75	386.417	142.25	113	347.917	406.417	474.167	361.583	131.583	145.083	109.667	248.583	126.583	131.75	117	125	156.917	148.583	173.667	280.083	117.167	136.25	111.75	
0.0001425	100	329.917	401.75	413.917	129	129.333	151.917	116.5	123.167	112.25	123.917	103.333	410	134.417	127.5	162.917	114.583	193.333	138.583	339.083	294.417	134.25	395.917	128.25	126.417	124.583	268.917	314.917	118	133.667	286.5	145.667	361.917	112.333	126.5	126.417	123.667	123.667	122.833	118.083	123.5	120.75	366.917	116.083	358.333	131.583	131.167	108.167	136.75	133.75	104	120.333	134.083	164.25	395.25	482.083	144.75	418.917	111.667	359.333	156.833	136.667	118.25	160.5	370.583	109.083	313.5	126.75	117	144.083	399	323.5	129.417	160.75	131.917	125.083	375.583	345.333	433.583	113.917	338.5	114.583	115.833	382.5	307.417	170.167	144.167	435.5	286.667	112.167	452.583	375.417	148.667	142.75	129.667	395.167	122.917	332.667	121	119.667	132.083	
0.000145	100	139.75	121	297.417	426.583	465.833	480	375.917	463.667	371.833	401.833	343.667	323.583	386.5	412.917	400.083	352.083	150.917	404.25	392.583	125.667	134.417	123.667	389.083	120	118	143	112.083	119	106.333	333.417	130.25	298.083	123.75	138.417	124.833	302.083	115.5	135.5	312.25	400	398.417	396.833	376.083	118.417	313.667	123	403	409.583	364.167	385.917	306.083	426.583	131.667	392	166.5	382.667	149.75	335	330.5	112.667	138.917	343.5	136	477	490.25	147.917	123.667	337	147.167	333.667	138.167	120.833	119.25	332.583	120.417	122.083	118.25	107.417	359.833	117.417	133.25	267.333	130.5	412	129.583	306.917	323.667	357.917	124.583	114	161.917	307.583	123.667	113.917	144.333	155.167	341.667	119.5	366.75	110.583	
0.0001475	100	111.917	409.083	320.833	155.917	308	154.917	314.75	116.417	112.167	118.667	273.333	471.417	134.833	284.833	107.25	122.083	136.917	145.167	329.333	403.583	121.667	111.167	326.333	345.333	139.583	287.417	327.833	150.667	132.167	122.167	121.75	329.25	366.083	132.5	104.75	136.167	309	325.5	290.25	111.167	105.167	361.083	115.667	348.167	123.333	128.583	117.75	150.917	269.083	135.833	115.667	160.333	271.583	129.167	396.333	115.25	313.417	124.417	113.167	368.5	129.167	376.083	263.5	135.75	122.083	135.917	351.083	411.833	130.583	376	141.167	127.333	162.083	153.833	128	113.583	360.583	129	129.75	119.167	123.667	128.75	118.917	125.417	134.417	285.833	124.75	101.833	122.667	315	137.833	322.417	304.083	340	119.667	146.417	249.417	153.833	380	362.5	
0.00015	100	147.917	125.083	111.833	107.167	362.167	104.25	137.417	137.583	111.583	129.917	130.667	300.5	312.833	300	371.083	128	321.75	358.833	338.417	136.25	108.917	307	130.083	382.167	352.083	373.333	362.917	334.917	371.667	346.167	386.917	107.75	130	442.417	391.833	128.167	115.083	129.25	125.333	128.417	125.417	134.833	328.25	116.167	120.417	130.667	104.75	118.417	141.167	118.583	295.5	108.583	269.167	136.417	376.833	155	427.5	241	325.833	347.833	126.417	108	159	112.5	136.667	337.583	127.167	422.083	490.417	334.417	115	313.917	283.333	175.75	427.5	127.917	401.917	117.083	121.083	120.25	378.917	350.667	167.333	128.333	110	146.833	287.5	457.75	125.75	128.083	121.25	139.583	112.417	111.667	126.333	122.167	143.25	129.167	122.667	117.667	
0.0001525	100	116.5	113.75	126.833	100.667	115.083	133.667	152	126.167	393.917	155.75	130.667	120.583	407.667	108.083	141.083	126.833	285.25	114	112.75	277.583	255	378.333	333.917	295.333	292.167	170	120.417	146.833	309.167	384.75	354.833	400.833	122.333	441.25	147.917	412.333	419	118.417	133.25	327.583	368.833	132.75	438.833	339	113	316.5	361.25	385.167	391	448.5	138.417	121.667	352.667	420.333	351.25	131	143.667	119.167	177	319.25	339.833	253.417	309.167	120.75	311	450.5	119.25	384.917	127.833	417.833	128.083	122.25	344.333	104.667	128.667	107.5	135.75	122.417	167.083	132.083	118.667	402.833	142.583	123	133.167	135.417	151.333	138.083	133.167	132	321.333	378.583	135.083	117.333	341.25	310.833	343.333	109.333	360.833	324.75	
0.000155	100	128.417	164.333	115.083	128.25	110	120.083	393.583	110.417	345.5	126	388.167	103.417	384.083	116.5	121.667	119.583	399.667	126.417	130.917	139.5	122.25	137.25	121.083	343.917	213.917	159.5	149.417	401.583	308.583	154.167	119.25	140	120.333	340.667	134.75	270.667	118.583	124.417	289.833	125.417	137.75	139.583	106.417	174.667	118.5	137.5	387.75	157.917	333.583	136.833	395.583	334.333	134.917	139.083	110.833	143.167	125.833	432.083	371.333	129.917	429.25	125.75	109.333	148.583	164.333	105.417	109.333	356.667	129.667	164.917	151.917	100.667	137	130.25	133.25	338.667	107.667	337.083	136.417	151.583	129.333	150.75	416.417	363.75	355	124.417	153.75	145.333	142.25	132.833	114.167	119.167	119.583	163.417	418	106.75	128.583	128.917	358.583	105.167	
0.0001575	100	103.667	325.417	125.667	118.583	384.583	162.5	135.333	170.75	130.417	379.333	385.667	112	132.833	369.917	117.5	119.667	122.5	159.417	155.917	156.333	370.167	387.667	309.833	155.583	411.417	136.75	142	371.083	383.333	144.417	398.583	105	389.583	108.25	172.333	347.25	116.333	112.083	376.417	134.917	128.583	330.5	434	154.667	331.667	396.75	335.917	300.083	370.917	371.083	334.5	316.75	354.583	129.333	354.333	290.5	143.583	326.333	410.167	142.417	99.9167	162.583	127.167	384.083	308.667	493.583	403.5	329.417	134.833	402	118.583	339.417	111.833	376.917	346.333	136.75	367.083	391.167	235	364.667	122.083	419.917	364.333	416.417	286.25	439.75	331.917	365.667	135.917	131	103	140.583	132.167	364.333	349.5	475.333	330.417	418.75	404.75	138.25	
0.00016	100	140.417	117.25	413.667	131.25	175.083	128.5	110.583	127.75	132	134.75	319.333	117	292.667	149	393.5	249	422	413.833	415.917	357.917	136.833	131.25	141.75	122.667	331.333	149.917	106.333	116.75	369.25	312.417	370.5	127	114.25	422.333	339.417	132.167	133.5	382.083	315.917	312.417	389.083	314.75	125.833	354.917	121.25	124.5	337.917	140.083	121.583	358.667	138.75	427	370.25	405.75	305.75	350.833	359.5	169.333	306.083	355.583	337.083	304.167	458.25	378.167	108.667	102.583	380.083	116.083	124.083	150.917	396.083	349.167	267.167	356.667	120.333	123.583	142.75	112.833	147.5	133.75	394.083	133.417	126.5	252.833	153.667	311.75	317.167	312.167	157.917	380.167	339.5	373.667	121.333	141.667	112.417	125.167	322	113.25	122.083	129.5	
0.0001625	100	337.667	165.333	265.667	117.333	115.833	363.917	387.667	348.417	115.75	378.667	348.583	119	138.583	349.25	109.333	170.5	140.417	371.917	299	134.75	122.5	335.917	123.083	157	107.083	125.75	121.75	329.25	117	149.917	114.917	136.667	118.917	125.917	350.333	115.417	111.833	380.75	118.25	381.5	126.25	127.583	152.083	118.083	383.417	434.25	106.917	500	121	111.583	362.5	115	423.75	117.833	423.083	140.167	347.417	369.167	350.083	312.417	122.917	353.917	131.583	384.167	432.167	438.5	105.833	99.5833	145.333	419.417	482.5	390.917	125.583	148.667	292.583	336.583	315.333	133.833	132.75	139.917	121.333	164.25	471.417	115	428.583	149.25	117.333	399.167	361.75	363.5	109.5	302.917	385.167	352.167	148.167	132.917	329.5	354.667	377.333	374.917	
0.000165	100	355.333	351.083	306.667	455.167	202.5	338.917	120	111.333	130.583	105.417	380.417	274.333	166.167	122.75	331.75	132.083	149.5	245	144.583	151.083	132	126.583	140.917	156.833	130.083	397.917	507.25	157.25	119.75	293.583	326.917	99.8333	373.333	114.417	385.25	114.583	382.083	138.917	132.167	141.167	338.5	131.25	298	340.75	316.75	140	126.25	140.167	366.5	122.167	332.083	333.5	130.5	173.333	437.167	137.25	468.25	329.167	117.583	375.083	110.5	123	161.25	120.667	121.417	358.333	273.833	113.583	471.583	300.167	145.083	386.833	129.417	145.25	430.833	287.417	132	362.5	386.917	121.583	389.333	108.5	352.167	363.083	111.667	118.75	116.25	145.417	114.917	154.25	139.5	153.833	146.167	390.25	323.083	124.917	375.083	129	410.667	128.083	
0.0001675	100	135	109.583	152.75	163.417	395.25	353.333	125.167	463.667	113.083	379.583	109.583	132.667	370.167	105.25	113.917	340.75	107.583	381.167	123.083	123.75	134.25	119.333	137.75	290.75	346.583	135.167	112.75	136.167	135.25	340.25	127.917	151.417	129.417	119.583	314.417	325.417	123	175.417	152.25	140.083	124	129.25	302.167	125.167	367.417	121.083	132.833	133.083	180.75	109.75	116.25	193.833	128.25	333.75	397.583	141.083	125.583	395.417	115.917	118.417	124.833	165.417	341.917	127.25	150.667	154.667	131.417	338.833	424.25	381.583	111.667	144.583	157.917	185	466.417	129.083	118.083	124.833	107.833	126.667	129.333	485.5	128.833	159.25	116.583	407.25	130.167	300.5	143.5	126.833	120.667	105.75	130.667	147.917	364.833	135.5	111.167	129.417	363.25	305.667	
0.00017	100	356.917	133.75	116.417	370.75	403.333	348	450	147.583	120	127.5	379.417	391.75	111.917	133.25	320.833	125.667	362.5	145.667	162.5	295.333	265.333	117.75	120.25	116.667	110.417	443.083	154.667	383.583	155.667	133.167	134.75	147.917	346.667	136.75	117.917	126.333	118.917	112.333	363	155	355.417	149.667	125.833	328.917	444.75	322	142.083	137.917	113.167	376.417	394.583	130.5	300.667	389.583	135.5	370.5	117.417	338.417	114.667	101.583	422.667	133.833	112.083	419.417	132.833	117.333	342.583	353.417	125.917	434.5	130.833	132.75	132.167	301.917	431.5	420.5	438.667	107.917	126.5	147.417	364.167	488.75	403.25	470.083	123.333	128.667	122.083	486.667	107.083	122.75	137.583	108.167	143.25	108	124.667	361.917	309.583	431.5	337.917	350	
0.0001725	100	111.417	134	127.583	145.167	119.833	135.167	426.583	135.833	141.25	115.583	120.083	154.417	108.417	143	149.417	440.75	431.333	132.833	294.917	111.5	339.25	139.417	353.583	129.833	141.667	361.083	108.5	344.583	441.833	117.917	138.917	434.5	439	120.083	124.75	148	352.25	130.917	406.5	387.583	137.667	162.667	115.75	161.25	122.833	128.583	151.917	137.833	127.833	107.417	331.667	357.667	178	367.917	301.583	109.75	321.917	349.5	383.333	366.833	177.583	363.417	377.417	362.25	351.25	335.333	350.667	400.667	406.917	537	340.25	308.75	137.167	340.583	327.917	285.5	292.833	110.167	126	124.333	164.833	474.25	160.667	174.25	114.75	145.5	117.5	135.333	178.25	129.167	140.417	131.417	347.25	482.083	123.667	139.75	113.917	116.417	159.667	120.917	
0.000175	100	117.083	125.083	151.75	426	442	405.583	150.167	111.833	120.75	124.083	109.667	143.583	131.75	117.75	304.833	319	128.583	380.583	115.583	112.417	110.333	110.75	100.75	141.917	111.833	395.417	122.583	111.417	147.083	135.667	104.667	351.25	132.5	129.083	316.583	125.333	441.417	275	126.167	143.5	163.25	283.417	384.5	334.667	375	382.75	133.417	367.583	158.5	132.667	325.167	160	406.917	128.5	124.917	314.167	401.5	454.833	151	127.417	498.417	394.083	323.25	415.917	122.417	435.583	442.667	376.75	128.333	425.917	346.083	458.083	320.167	112.5	304.75	114.917	147.5	101.833	388.25	379.417	125.667	434.917	119	401.917	145.833	107.167	401.667	332.75	379.667	150	398.5	380.167	415.583	130.667	130.333	408.333	102.417	461.917	335.083	504.75	
0.0001775	100	130.167	101.083	489.083	359.75	125.917	139.667	132.5	340.667	374	392.833	385.917	103.417	171.583	155.75	378.667	358	142.667	374.583	157.75	158	114.333	141.667	121.083	115.083	389.083	437.5	293.75	115.667	146.417	311.917	339.917	326.417	417	103.5	120.833	318.833	139.333	376.333	379.167	116.917	121	126.667	110.917	138	158.917	118.333	408.083	448.25	380.333	129.583	139.75	120.833	133.25	473.75	119.667	355.583	113.417	134.75	133.833	140.167	129.583	108.667	131.25	125.917	295.583	379.75	119.333	118.083	116.25	102.583	425.083	122	133.583	149.333	108.167	419.083	316.583	432.417	132.083	125.75	132	425.75	438.583	118.583	373.167	301.167	134.5	112.083	404.583	132.833	159.083	442.917	350.5	114.583	350.417	355.917	164.833	125.25	344.917	430.167	
0.00018	100	341.083	306.083	129.333	288.5	323.417	127	165.083	133.167	331.5	348.833	361.083	122.167	311.833	465.5	120.583	349.333	140.667	442.25	322.417	308.333	128.167	104.583	145.25	440.167	139.333	362.167	118.25	341.083	332.583	419.917	353	121.083	375.417	362.083	353.917	291.083	123.917	158.917	321.583	328.5	270.5	296.583	354.75	171.75	125.333	157.167	378.417	472.833	397.583	123.833	113.833	139.25	126.833	130.75	381.75	138.917	139.167	110.417	132.667	139.5	124.75	105.417	136.417	136.75	372.5	126.833	116.583	105.667	319.917	326.833	139.833	110.167	112.75	397.5	112.25	344.25	126.583	127.167	131.833	176	377.417	339.5	341.833	136.667	114.667	112.667	369.083	112.583	387.417	128.333	398.917	277.417	432.5	111.75	397.75	117.083	313.583	383.25	285.417	118.583	
0.0001825	100	368.333	335.167	137.667	344.667	350	375.083	321.25	159.917	122.583	491	356	375.75	412.167	314.333	108.75	301.833	370.083	311.417	370.583	348.417	405.167	386.333	406.75	393.75	365.917	398.417	162.583	284	386.333	454.167	129.75	454	117.083	325.417	255.917	508.833	324.083	406.667	141.917	366.583	301.75	367.833	358.417	351.083	308.75	300.917	141.5	357.583	393.667	353	414.083	115.917	436.25	393.583	399.667	435.25	324.75	292.833	427.583	402.5	338.417	333	377.667	414.833	332.833	330.167	377.417	118.833	123.5	147.083	308.75	340.083	320	334.417	105.667	341.75	394.25	382.5	353.833	329.167	330.833	426.917	135.667	135.5	359.75	369.667	127.75	304.75	122.833	345.833	402.5	412.75	133.25	130.583	377.5	125.583	332.667	110.083	345.583	234.5	
0.000185	100	291.583	447.833	380.75	378.5	126.917	378.417	401.25	380.167	122.167	374.833	365.583	410.333	124.5	317.333	358.917	269.167	340.25	345.583	260	143.083	133.167	125.167	347.667	127.5	336.917	122.75	470.667	424.5	396.75	125.5	354.083	396.25	382.333	346.417	401.5	437	287.75	367.083	456.833	332.417	410.917	333.333	391.667	363.25	415	381.583	320.083	371.417	135.167	298.917	408.083	308.75	331.75	393.417	307.083	290.5	410.75	391.5	362.583	116.167	394.25	134.917	429.5	138.417	133.167	125.917	293.083	395	132	122.5	141.75	377.25	107.583	327.917	124.75	102.833	268.5	352.083	341.083	113.917	125.25	417	352.833	122	387.75	350.333	429.583	118.75	376	155.417	135.583	126.333	439.083	127	121.917	360.25	315.417	354.083	109.917	133.917	
0.0001875	100	436.75	322.5	431.083	446.25	328.667	393.583	384.083	118.833	112.5	384.583	447.5	368	109.083	124.75	316	123.5	396	351.75	157.917	285.917	124.083	130.417	373	121	153.583	143.333	427.25	99.4167	123.917	412.333	283.417	135.5	379.333	115.583	133.417	339.583	354.583	407.75	147.333	125.917	160	312.083	423.417	406	421.333	427.667	282.25	116.833	293.5	108.583	115.583	448.75	153.333	271.417	362.333	131.917	124.417	323.917	117.833	360.417	327.417	159.917	107.083	148.25	369	382.833	327.75	118.5	141.667	103.333	148.083	109.417	130.5	123	413	120.167	352.083	335.167	169.5	135.083	112.667	113.417	149.167	128.25	163.583	340.583	137.5	366.833	475.75	112.5	128.75	113.167	118	406.167	125.5	404.25	391.083	363.583	401.333	366.333	
0.00019	100	337.25	131.167	110.667	129.333	321.667	119.667	351.167	111.833	118.083	397.917	332.583	130	128	394.75	146.583	134.917	375.583	126	393.583	372.417	143.833	114.75	325.833	290	371.25	151	148.917	449.833	416.5	118.75	261.167	318.917	373.5	355.667	151	116.75	471.333	117.5	431.5	304.667	396.833	398.75	371.167	293.25	406.583	137.75	436.5	394.25	278.167	314.083	300.5	358.833	389.25	136.583	336.833	422.417	117.917	371.25	114.667	328.833	118	343.167	131.583	127.333	139.667	116.917	109.25	275.417	130.833	398.917	408.583	417.667	473.25	351.333	412.917	314.333	342	126.75	114.083	371.083	420.667	135.667	352.667	386.583	122.833	324.167	128.167	112.75	135.25	386.833	378.833	125.75	169.75	391.167	315.333	328	138	124.667	447.917	120.667	
0.0001925	100	112.5	110.583	430.25	160	398.5	344.25	391.833	365.583	138.75	416.333	310.917	135.333	390	95.75	141.917	418.583	114.667	418.083	400.583	126.833	127	313.667	126.167	386.083	326.5	116.667	126.417	117.417	135.75	348.167	149.25	335.5	442.667	129.25	112.75	97.3333	129.5	124.667	387.333	137.667	124.167	126	113	142.5	393.75	125.5	140.75	139	114.417	152	142.417	102.5	123.833	358.5	333.25	395.75	417.5	359.417	126.917	144.667	132.5	355.333	125.25	140.083	106.583	397.083	344.667	385.417	115.75	370.667	247.917	124.75	116.917	118.5	325.667	409.75	123.083	294.167	469.417	327.75	386.167	342.5	395.417	117.333	124.083	122.417	453.25	137.75	266	380.167	388.333	263.667	391.583	120.75	126.417	424.667	390.417	398.833	388.75	388.5	
0.000195	100	148.833	133.75	118.583	109.25	114.583	398.667	348.417	109.583	125.5	150.75	337.75	235.917	117.083	160.167	113.75	128.75	123.083	345.583	125.75	321.833	293.417	356.75	111.667	295.167	265.5	134.917	386.417	350.75	322.167	304.667	435	291.75	132.75	311.667	119.583	325.583	291.667	359.083	339.667	357.5	113.167	307.917	417.583	138.083	359.25	113.083	176	103.75	353	428.25	311.25	156.167	323.167	123.75	457.583	133.75	120	122.25	151.917	123.5	115.833	136.167	292	371.333	248.5	469.833	376.5	414.417	114.083	459	421.917	357.833	422.083	431	505.833	413.833	257.917	346.833	332.333	334.25	371.333	349.833	146.25	337.083	427.75	343.75	380.917	109.917	375.833	400.667	327.833	378.5	126.167	396.333	298.333	317.083	145.75	162.917	464.583	153	
0.0001975	100	346.083	380.833	322.583	348.25	238.167	318.75	345	115.583	297.5	126.417	337	321	465.417	316.583	393.667	324.417	412.667	399.667	349.417	448	344.833	309.167	424	265.5	341.25	386.417	389.417	327.083	413.333	354.917	345.167	132.583	272	345.083	365.833	299.333	528.333	139.25	497.5	138.583	371.667	116.417	370.75	475.833	401.667	118.25	127.167	118.417	123.583	129.083	138.5	107.167	351.167	128.333	149.5	152.667	364.917	115.5	352.833	115	137.167	137.5	106.25	356	132.75	124.25	140	233.5	424.5	374.833	133.917	133.25	165.75	402.917	352.333	140	419.25	134.833	115.5	289.417	335.25	419.667	408	368.083	429	349.417	339.5	338.667	304.167	371	129.75	311.667	277.917	405.333	277	293.833	347.333	321.167	442.167	156.417	
0.0002	100	411.5	369.667	103	355.667	117.5	377.667	415.667	136.5	415	374.75	362.25	167.667	385.833	333.833	131.75	115.417	114	316.25	355.417	125.5	413.917	126	139.583	344.667	125	103.833	409.75	126	215.5	139.583	134.667	275.833	348.75	108.333	130.167	139.25	379.667	103.583	140.25	346	323.25	130.333	321.75	347.167	323.417	359.167	130.333	381	371.333	306.25	370.75	371.083	296.5	105.583	382.917	337.25	334.833	374.833	113	403	475	329.25	363.583	372.25	348.25	396.25	437.333	400.167	408.583	422.75	322.083	113.167	115.5	147.583	425.167	121.5	143.25	126.417	140.833	289.5	360.333	106	127.333	134.333	150.75	307.167	301.5	424.167	113.917	354.833	130.417	133.75	318.75	106.583	432.75	398.583	331.333	458.75	110.75	113.5	
