# Supplementary material for: Transfer of optical orbital angular momentum to a bound electron
Source: Nat Commun. 2016 Oct 3;7:12998. doi: 10.1038/ncomms12998 (PMC5063962; doi:10.1038/ncomms12998)
Supplement: Supplementary Data — Raw experimental data for measurements presented in the main text, reporting fluorescence counts as a function of pulse time and ion position. [file ncomms12998-s2.zip › data/dataRabiFrequencies/150706/64/fluoEMCCD.dat]

# EMCCD average fluorescence data file (1 traces, 1 ions)
# trace names:
# format:
# | signalSlot | numCountCycles | trace 0     |
# |            |                | ion 0     |
# |            |                | val | err |
0	100	388.021	5.55827	
2.5e-006	100	377.406	5.70841	
5e-006	100	372.899	5.55922	
7.5e-006	100	375.012	7.11608	
1e-005	100	365.645	6.61069	
1.25e-005	100	354.957	8.92915	
1.5e-005	100	337.273	8.9884	
1.75e-005	100	328.018	11.4218	
2e-005	100	354.978	8.85296	
2.25e-005	100	354.591	8.03145	
2.5e-005	100	320.472	9.65396	
2.75e-005	100	309.523	12.0234	
3e-005	100	275.784	12.5668	
3.25e-005	100	316.651	10.8716	
3.5e-005	100	260.266	12.7642	
3.75e-005	100	269.214	12.3495	
4e-005	100	259.208	13.3236	
4.25e-005	100	286.775	12.502	
4.5e-005	100	269.943	11.9395	
4.75e-005	100	156.66	7.96525	
5e-005	100	206.173	12.0145	
5.25e-005	100	170.776	9.38216	
5.5e-005	100	202.254	11.1608	
5.75e-005	100	181.977	10.4983	
6e-005	100	211.591	13.0334	
6.25e-005	100	183.719	10.6617	
6.5e-005	100	202.122	11.448	
6.75e-005	100	185.007	10.3851	
7e-005	100	184.403	10.8969	
7.25e-005	100	185.883	10.7397	
7.5e-005	100	269.687	13.0425	
7.75e-005	100	225.349	12.3894	
8e-005	100	217.857	12.4454	
8.25e-005	100	177.395	10.2932	
8.5e-005	100	237.555	12.4899	
8.75e-005	100	276.528	12.6478	
9e-005	100	232.981	11.9228	
9.25e-005	100	262.75	13.2356	
9.5e-005	100	306.963	12.1027	
9.75e-005	100	293.615	12.7956	
0.0001	100	313.587	11.1263	
0.0001025	100	362.126	8.03477	
0.000105	100	353.878	9.28371	
0.0001075	100	351.007	9.80568	
0.00011	100	352.644	8.11051	
0.0001125	100	328.212	10.654	
0.000115	100	338.767	10.3797	
0.0001175	100	337.56	10.2139	
0.00012	100	331.89	11.6858	
0.0001225	100	300.457	12.426	
0.000125	100	304.115	11.9533	
0.0001275	100	330.288	9.5347	
0.00013	100	262.704	13.9991	
0.0001325	100	230.503	12.5709	
0.000135	100	325.029	11.3153	
0.0001375	100	309.669	12.4678	
0.00014	100	189.909	10.5864	
0.0001425	100	296.099	12.8391	
0.000145	100	243.502	13.0574	
0.0001475	100	229.404	12.5698	
0.00015	100	204.982	11.1989	
0.0001525	100	244.341	12.2494	
0.000155	100	218.268	12.2882	
0.0001575	100	272.807	13.3994	
0.00016	100	277.633	13.4914	
0.0001625	100	242.828	13.1428	
0.000165	100	213.723	12.1873	
0.0001675	100	297.776	11.45	
0.00017	100	254.975	13.7012	
0.0001725	100	257.569	13.1872	
0.000175	100	317.807	11.3499	
0.0001775	100	205.165	12.0429	
0.00018	100	220.484	12.5408	
0.0001825	100	184.533	10.6558	
0.000185	100	298.408	12.7065	
0.0001875	100	293	12.581	
0.00019	100	234.587	13.1031	
0.0001925	100	326.348	11.7236	
0.000195	100	241.922	13.3926	
0.0001975	100	320.142	12.2303	
0.0002	100	279.081	13.3627	
0.0002025	100	227.846	12.3346	
0.000205	100	287.412	13.4452	
