# Supplementary material for: Transfer of optical orbital angular momentum to a bound electron
Source: Nat Commun. 2016 Oct 3;7:12998. doi: 10.1038/ncomms12998 (PMC5063962; doi:10.1038/ncomms12998)
Supplement: Supplementary Data — Raw experimental data for measurements presented in the main text, reporting fluorescence counts as a function of pulse time and ion position. [file ncomms12998-s2.zip › data/dataRabiFrequencies/150706/64/rawdataEMCCD.dat]

# EMCCD raw fluorescence data file (1 ions, 1 traces)
# trace names:
# format:
# | signalSlot | countcycle 1 .....
# |            | trace 0 |
# |            | ion 0   |
0	100	404.25	515.833	315.583	397	308.083	407.583	308.333	395.667	375.75	377.5	482.083	471.75	350.667	389.833	318.083	381.417	369.083	437.833	470.917	360.917	314.833	398.25	365.083	447.333	365.917	340	341.167	360.667	345.25	347.917	514	399.667	525.667	327.167	441.833	369.917	436.75	425.667	374.25	439.25	349.5	487.75	414.417	435.833	412.583	427.5	300.583	392	341.583	373.917	427.333	339	321.833	403.5	379.333	494.833	444	403.417	296.167	376.417	325.333	376.75	338.917	337.25	375.167	405.833	456.667	337.083	313.75	330.417	385.833	432.75	348.5	409.167	343.75	377.083	338.75	276.167	365.083	374.083	431.833	425.583	448.75	413.583	289.25	367.083	364.333	414	342.167	329.167	457.333	378.75	466.75	518	381.25	456.5	437.083	404.417	325.083	362.583	
2.5e-006	100	504	331.583	358.333	354.25	305.75	457.167	500.083	424.917	254.833	387.917	312.667	408.75	346.417	277.083	421.083	343.167	306.833	415.333	450	328.5	354.333	386.667	367.167	428.5	406.417	450.5	488.667	407.917	457.75	265.5	439.75	413.167	375.417	335.417	362.333	481.167	370.75	421.333	303.833	485.833	365.417	388	374.083	332.583	338.833	356.167	307.833	257.667	370.083	378.667	302.667	458.25	394.417	298.667	451.667	339.917	412.25	287.167	350.833	334.75	303.917	316.5	395.167	374.667	431.25	409.25	362.25	365.167	332.333	405.833	354.583	341.167	356.417	348.083	284.667	409.167	401.667	390.833	329.5	442.417	376.917	359.333	479.083	382.917	413.667	503.833	374.5	348.083	317.333	395.75	349.5	382.333	397.083	384.917	321.417	414.25	408.25	389.333	329.417	466.833	
5e-006	100	129.5	439	396.75	288.25	275.75	422.667	404.5	364.917	344.5	409.417	423.417	411.667	365.917	397.667	477.25	358.667	375.167	373.583	372	426.25	360.75	419.333	404.667	347.333	363.083	422.583	344.417	365	411.5	371.083	378.417	342.167	376	302.167	352.417	367.417	332.167	430.333	326.75	324.5	352.75	426.333	438.5	315.833	304.083	423.5	317.5	324	329.667	352.333	377.833	489.083	397.417	279.083	383.167	402.667	489.833	458.75	318.917	254.333	403	396.333	392.583	420.417	430.417	442.583	335.333	364.167	411.667	364.583	339.917	482.333	381.5	429	395	363.083	363.167	360.167	371.333	402.25	311.083	405.333	284.083	355.917	348.833	376.167	352.083	389.667	373.5	280.083	419.583	483.5	336.833	347.667	376.333	287.833	448.167	342.75	336.833	350.333	
7.5e-006	100	412.25	407.083	386.25	317.833	444.833	338.667	532.583	411.083	485.833	257.75	364.583	431.083	407.833	338.333	398.917	281.167	361.75	426.833	490.417	346.333	447.25	404.333	353	399.667	302.083	309.333	280.083	344	376.917	121.5	352.417	458	353.5	397.75	430.167	419	323.167	258.583	377.75	452.333	312.25	364.833	422.333	278.25	395.417	408.333	402	418.5	394.667	343.583	281	447.5	403.5	326.667	428.667	391.333	390.167	466.25	400.083	380.583	127.25	344.5	431.583	401.667	437.75	411.833	356.25	287.833	345.083	337.583	463.5	348.667	360.75	470.083	337.5	299.167	455.083	432.25	344.417	122	394.833	342.333	353.167	433.833	337.167	469.583	449.833	416.25	437.5	395.083	409.417	481.667	369.667	365.083	348	345.417	351.083	336.583	324.083	367.75	
1e-005	100	411.25	399.417	325.5	429.917	391.583	465.917	425	293.083	364.75	444.333	364.083	380	276.917	413	366.917	377.917	278	318.083	370.667	363.083	394.083	313.833	339	395.167	450.083	323.5	422.333	341.083	438.417	403.917	359.167	393.167	404.25	383.5	374.5	412.583	406.25	139.083	124.417	355.75	349.417	368.083	340.083	376.417	459.833	444.083	392.833	341.417	358.5	386.5	448.917	353.417	443.333	451.167	415.333	279.417	386.667	396.083	410.5	362	333.583	345.083	365.917	303.25	416.5	389.333	385.417	370	445.75	393.333	406.333	452.25	309.75	325.083	391.917	400.083	291.917	311.083	112	430.583	266.583	354.833	387.167	392.583	366.417	367.583	382.167	351	171.083	363.833	329.5	382.167	357.417	330.917	263.667	448.167	301.5	399.167	366.75	405.333	
1.25e-005	100	387.417	335.833	362.667	361.083	351.917	332.083	398.333	121.75	381.083	122.75	344.75	391	444.333	381.25	335.583	351.917	337.333	350	488.25	460.417	418.083	302.333	155.667	380.917	377	411.25	411.583	402.083	359	367.167	363	408	351.75	377.583	114.167	452.25	358.5	434.5	347.833	373.667	491.667	338.417	348.417	341	432.667	384.667	313.167	418.333	397.583	351.833	337	362.5	400.917	408.917	413.583	124	358.75	342.833	365	297.917	454.167	342.417	315.083	460.75	118.083	458.583	324.417	127.833	335.583	398.5	435.417	337.75	340.167	117.5	431.833	475.583	455.5	424.917	345.667	124.25	364.5	406.417	358.333	461.083	332.167	492.5	400.917	397.5	116.833	370.5	392.917	393.167	381.583	306.083	292.583	336.25	352.667	384.167	323.167	373.167	
1.5e-005	100	387.667	115.333	315.917	385.25	361.833	401.333	372.75	399.5	115.917	293.583	424.083	334.75	116.25	324.25	329.083	310.417	130.667	349.5	375.333	307.583	412.667	437.583	364.333	293.5	432	442.333	363.417	311.333	395.333	303.833	122.417	393.833	294.917	423.5	491	417	309.833	440.25	164.083	357.417	415.25	382.583	322.583	321.417	391.167	341.5	405.333	377.333	337.333	365.25	126.417	395.333	390.083	351.667	370.5	395.167	374.167	350.583	331.083	357.167	317.917	123.333	348.667	402	358.25	369.25	497	328.25	332.5	419.167	106.167	384.333	414.917	377.667	326.75	344	332.5	328.583	294.833	316.25	356.333	114.833	115.333	412.5	412.917	377.75	336.917	396.417	343.75	341.417	386.833	342.167	308.667	384.667	344.5	322.667	114.333	377.583	426.75	365.167	
1.75e-005	100	440.583	301.75	406.917	385.5	464.417	426.833	119.333	431.583	417.5	363.833	412.25	353.083	478.333	496.583	108.75	109.583	356.25	274.917	129	426.417	343.083	137	110.583	333.583	373.083	347.333	353.417	457.25	520.667	424.333	410.5	313.083	102.083	120.25	274.333	380.917	139.833	335.583	423.167	390.75	125.75	398.917	125.917	406.583	355.083	122.583	527	305.083	146.583	393.167	371.583	282	358.667	138.417	337.667	323.167	117.583	125.667	393.833	149.917	395	374.083	364.417	338.083	335.417	361.583	147.5	397.667	346.333	152.083	340.167	438.167	152.75	353.667	401.667	448.333	426.167	119.167	361.25	344.917	442.333	334.083	373.917	393.083	378.5	278.917	338.333	323.75	419.917	411.5	353	424.333	379.583	307.667	311.167	451.083	399.75	453.167	375.833	354.083	
2e-005	100	126.5	408.583	424.333	411.917	380.25	419	450	293.333	418.417	126.333	343.583	150.083	382.167	472.417	396	276.5	160.5	361.417	377.333	397.083	427.917	116.083	338	342.333	294.667	278.083	399.25	374.083	353	440.25	416	339.083	287.75	348.417	353.917	361	292.5	438.083	388	380.75	381.083	467.833	326.833	451.333	419.583	363.75	369.917	362.25	415.583	362.667	309.167	445.667	399.833	148.417	336.25	387.167	481.333	382.25	409.75	147.333	350.833	397.167	339.667	332.333	441	413.417	393.333	376.75	363.25	408.583	432.083	495.667	375.833	331.833	306.333	442.417	264.5	342.583	388.917	423.167	127.167	376.167	416.083	289.75	109	483.75	407.917	369	380.5	391.5	339.583	374.667	413.5	391.417	114.083	408	344.167	370.583	348.75	309.583	
2.25e-005	100	406.583	407.25	447.917	404.25	378	109.75	353.25	333	366.333	323.25	287.167	114.667	367.417	344.333	411.667	333.667	364.25	462.75	326.333	338.917	404.083	368.25	304.5	316.917	360.5	324.833	382	370.333	406.5	306.417	339.833	335.417	465.417	452	414.5	425.083	353.667	387.75	373.25	399.75	384.083	338.083	111.333	425.167	301.5	426.833	386.083	345.167	371.25	112	141.583	372.833	320.75	417.5	361.25	434.833	310	133.5	359.333	307.75	436	343.833	318.417	445.25	355.167	336.5	443.167	429	352.917	338.5	467.083	321	294.917	307.167	402.917	399	241.333	124.833	419.75	320	391.167	430.083	381.917	323.833	430.083	430.667	361.167	293	367.75	318.667	361.833	467.25	372.333	367.5	459.667	464.667	367.417	320.333	377.833	342.583	
2.5e-005	100	372.5	307	325.25	281.667	316.833	320.083	333.333	357.167	367.333	159.5	348.25	324.75	405.25	474.417	357.583	364.917	350.833	361	111.667	302	345.25	402.667	428.75	408.833	355.75	301	312.333	335.5	433.333	308.417	396.333	339.833	319.5	353.917	319.917	427.083	378.5	325.25	416.083	419.417	187.417	353.25	121.083	361.083	316.5	430.167	442	395.833	317.333	329.917	119.917	341.583	436.917	384.833	112.417	370.583	305.167	346.167	306.083	359.583	373.583	127.583	225.25	395.75	105.5	417.333	383.583	113.167	435.417	417.75	388.417	127.167	406.167	447.75	342.75	406	330.833	371.5	317.333	354	318.833	136.333	362.583	341.083	313.417	116.333	355.25	323.417	240	129.917	155.417	404.917	238.083	258.75	291.167	121	376.333	107.5	335.25	427.917	
2.75e-005	100	426.25	121.917	354.417	440	365.75	150.833	364.75	382.667	396.333	391.167	413.083	442.083	409.25	379.083	353.833	434.333	396.667	401.083	142	420.167	393.917	350.5	420.5	410.5	153.333	421.833	406.583	271.667	127.167	356.917	371.083	346.333	375	466.333	112.583	322.667	275.5	411.417	431.833	132	423.75	407.25	345.25	131.5	398.667	461.75	387.25	111.333	368.833	358.417	126.667	135.5	334.333	387	313.75	164.333	139.5	116.417	475.5	330.417	441.667	352.5	473.083	129.917	338.75	310.25	324.667	415.25	342.083	349.5	390.5	492.583	416.167	117.917	305.917	146.583	123.5	416.167	381.083	137.667	340.167	114.417	105.167	301.083	402.75	356.25	323.167	316.917	115.5	119.5	398.333	127	355.583	133.333	137.583	134.083	289.917	369.5	127.333	318.25	
3e-005	100	155	432.917	139.583	145.75	114.333	340.083	338.75	367.25	127.25	287.917	318.75	106.167	131.833	338.667	142.583	350.5	378.75	124.25	146.917	138.917	128.167	178.417	154.917	142.917	122.75	150.167	387.583	104.25	137.417	131.833	335.417	138.75	126.667	109.917	136.167	311.917	113.083	400.167	145	387.583	119.5	133.333	341.417	125.583	118.75	106.417	310.083	119.833	121.25	404.083	433.167	313.917	385.25	113.833	376	379.75	144.833	454.667	118.333	135.333	318.083	352	297.833	383.917	381.583	271.417	402.75	341.167	407.5	458	313.333	413.917	426.833	124	393.75	407	372.917	379.583	346.917	332.25	346	469.083	440.667	115.917	421.25	401	343.833	376.75	400.25	286.5	415.167	114	323.917	387.083	427.75	375.917	309.75	419.583	370.75	483.917	
3.25e-005	100	115.833	385.167	119.25	388.25	360.417	343.75	119.75	360.167	421.833	310.583	475.75	438.75	119.75	450.5	346.333	146.917	353.25	333.167	311.083	380.167	124.333	154.833	360.583	416	332.083	431.5	360.417	116.083	336.75	335.583	232.667	115.333	339.583	408.583	113.167	350.75	311	352	395	135.917	357.333	352.25	372.417	140.333	466.5	376.417	118.583	372.25	391.083	368.917	315.833	403.833	374.25	281.667	315	363.667	320.75	459.167	306.75	131.083	332.083	372.5	122.833	341.583	342.167	340.667	291.667	142.25	401.583	111	131.333	382.833	381.833	337	421.083	378	146.083	387.167	389	140.75	389.333	371.583	351.667	311	398.25	407.917	478.25	460.5	135.25	375.833	452.917	341.5	323.583	387.167	405.667	354.917	417.833	338.083	127.25	352.25	
3.5e-005	100	291.75	320.083	301.167	379.417	111.5	385.417	362.417	340.167	379.083	379.833	135.667	289.333	126.917	376.833	302.917	441.083	358.75	393.667	377.5	124.75	381.417	330.75	161.75	100.583	342.167	436.75	128	124.167	328.583	412.917	472.083	358.333	331	149.75	468.583	117.75	127.083	279.667	110	121.667	130	358.167	362.167	402.25	373.5	135.833	303.917	143.667	128.583	115.083	137.167	112.5	477.083	142.583	369.833	131.25	365.417	381.417	104.25	143.25	473.25	361.833	127.667	139.25	328.75	143.667	113.167	137.583	130.083	148.167	119	129	156.833	112.417	133.917	104.5	126.083	436	326.083	316	109.667	354.75	108.333	113.333	130.833	350.667	343.25	348.583	128.667	378.25	137.167	299.583	304.75	347.833	356.083	377	568	132.333	431.5	363.583	
3.75e-005	100	413.167	149.833	323.75	411.75	309.667	327.25	412.5	375.75	313.25	326.833	313.083	104.583	157.583	115.5	369	368	160.5	344.333	313.833	352.083	123.75	318.083	356.5	413.75	298.417	367.25	379.083	128.333	131.833	284.833	420.167	148.833	130.417	141.833	369	325.25	349.25	170.667	482.917	298.333	117.167	140.417	139.083	513.833	106.417	332	346.833	142.167	140.167	118.917	137.5	157.833	142	134.083	404.417	383.25	308.5	153.333	370.167	123	404.667	165.5	360	432.583	138.083	106.333	137.083	440.667	116	442.5	407.083	107.417	332.75	371	337.833	404.75	116.25	393.083	351.75	174.333	139.833	137	321.75	282.25	110.5	127.833	483.75	404	423.25	342.667	354.167	136.083	105.917	131.417	457.167	283.25	377.333	313.417	111.75	126.583	
4e-005	100	326.917	354.083	311.583	112.333	101.083	383.75	289.167	435.5	133	457.583	397.333	106.5	385.25	148.75	335.667	425.417	130.833	119.917	511.667	420.5	105.667	113	116.917	148.5	127.75	378.583	134.25	515.75	139.583	124.167	117.167	132.583	123.5	120.25	123.167	388.083	447.25	371	129.833	135.083	154.333	157.5	105	127.333	126.917	163.167	146.75	410.417	105.417	131.167	153.333	104.833	377.167	369.833	129.833	108.833	118.25	345.25	348.75	424.583	345.167	311.083	123.167	418.667	135.167	116.5	129.25	396.333	419.583	333.083	172.083	322.917	457.5	439.333	112.917	116	170.583	409.083	115	118.5	314.167	434.333	349.167	313.417	129.833	335.917	385.333	344.667	330.5	310.25	332.083	370.167	316.917	457.917	398.167	444.167	331.833	400.667	111.917	359.833	
4.25e-005	100	112	136.417	108.5	116.417	153.667	314.917	314.917	469.917	276.25	322.5	436.833	312.667	324.333	370.667	344.5	422.917	452.417	147.75	123.5	125.25	127.333	353.417	315.167	346.333	128.5	389.417	388	394.917	285.833	348.5	401.833	324.083	121.417	495.5	418.667	403.25	348	123.333	360.583	121.333	144	294.167	141	385.5	163.5	404	139.75	324.25	138.667	115.917	142.167	129.5	165.167	292.75	151	397.25	121.75	134.417	515.5	368.417	130.333	374.417	133.917	307.667	116.5	459.083	389.583	365.667	104.75	140.167	452	124.5	336.167	359.25	376.333	353.417	402.25	133.583	369.5	109.917	434.5	444.75	314	470.25	315.167	402	372	109.25	317.917	344.333	531.833	295.667	400.667	115.417	306.917	306.25	321.083	372.667	333.583	379.833	
4.5e-005	100	115	380.75	427.667	276.167	393.417	329.5	286.083	329.667	110.833	154.667	151.583	370.667	141.25	128.167	131.167	123.5	391	141.25	315.75	379.083	348	414.833	376.167	148.75	366.917	392.333	319	374	359	122.25	144.333	330.167	365.667	381.917	424.083	422.583	433.917	368.083	376.333	128.25	146.333	361.75	408.083	115.833	286.167	408.833	295.917	402.5	106.917	353.75	352.5	374	361.333	353.75	295.417	136	115.333	134.917	371.583	112.25	370.083	409.333	303.917	370.333	255.417	123.667	304	107.5	392.5	124.75	313.417	123	128.083	132.167	137.083	291.5	337.083	146.333	453.417	460.833	348.917	132.667	314.167	114.417	367.917	341.417	121.25	132.75	379.417	112.667	442.75	119.833	297	146.083	168.833	107.833	133.417	347.25	104.417	309.917	
4.75e-005	100	106.333	354.583	138.083	110.25	312.5	132.75	151.833	113.917	102.583	125.917	142.417	311.083	404.083	399	434.667	121.75	134.417	116.5	119.25	135.25	122.833	109	136	136	117.083	121.417	142.167	135.667	122.5	109.667	126.75	122.333	184.417	284.167	112.25	147.667	126.167	110.167	117.25	148.833	131.167	158.75	138.167	126.333	126.667	109.833	120.417	118.583	159.667	142.75	102.917	125.417	103.333	118.417	145.667	105.167	135.333	121.583	114.667	151.167	186.917	128.667	135.75	130.417	123.333	131.667	121.5	131.75	114.333	122.583	117.833	123.167	131.25	125.833	133.667	121.917	118	118.083	116	133.417	373.083	157.417	116.333	109	131	318.833	119.833	121.5	121.75	345.333	121.583	129.083	120.583	111.75	120.917	353.083	124	349.833	129.333	370.167	
5e-005	100	132.25	109	320	278.417	120.833	311.417	379.833	347.333	99	138.583	114.333	412.75	149.5	121.417	133.75	139.417	389.583	150.917	130.417	375.083	125.5	124.667	116	124.917	119	124.25	168.75	121.167	116.583	120.083	124.917	453.583	143.917	416.167	379.417	361.583	140.833	124.417	399.667	133.583	121.25	136.167	123.667	319	378.083	367.333	108.25	123.333	393.75	321	108	147.083	121.333	121	122.667	143	112.833	132.75	114.583	112.083	390.75	113.333	145.333	440	140.583	422.5	123.833	480.25	122	119.667	421.667	120.25	115	115.833	406.75	146.833	380.417	123.583	127.5	410	120.917	320.083	165.167	131.833	396.583	128.917	131.333	120	140.5	116.083	324.333	160.5	147.583	388.583	142.75	121.917	385.083	116.75	112.417	159.917	
5.25e-005	100	129.167	108	143.667	123.167	128.167	131.917	131.417	118.083	111	128.25	117.25	121.75	117.583	138.333	369.583	135.333	141.417	154.333	349.583	130.417	412.25	120.917	124.333	130	110.833	117.083	125.167	116.667	111.417	129.333	127.25	387.667	134.25	149.25	118	134.167	142.417	138.25	384.5	127.917	169.333	150.5	118.417	103.917	124.25	127.5	109.917	125.083	393.5	118.083	112.917	116.333	391.833	148.417	140.167	332.25	113	372.833	140	351.333	129	310	145.75	126.417	150.583	118.583	133.667	108	350.667	104.583	381.083	313.667	350.083	112.417	116.333	383	312.917	376.917	106.833	145.167	313.667	147.833	107.167	131	119.083	126.75	136.083	111.5	113.25	121.667	138.167	139.667	127.75	136.833	107.083	109.417	112.75	109.5	134.583	128.5	
5.5e-005	100	121.333	115.75	137.75	145.333	125.667	121.417	180.333	314.333	378.583	409.167	133.75	121.583	130	138.5	120.833	125.083	129.167	127.583	105.917	105.833	167.083	147.167	128.083	404.833	155.417	363.333	380.583	134.75	107.167	108.083	130.833	114.583	224.5	149.583	118.75	100.083	115.417	175.083	104.833	116.667	133	141.667	117.833	380.333	343.5	356.917	161.25	129.083	122.167	116.167	125.5	115.417	123.417	163.25	142.583	383.167	112.75	127.5	316.083	343.333	153.5	104.417	127.833	169.417	134.167	132.917	109.417	448.833	157.667	140.833	118.417	168.667	125.25	141.333	113.583	358.917	127.083	401.333	126	140.75	122.667	403.5	145.417	327	314.5	132.167	399.5	451.333	347.75	332.333	431.25	152.167	342.667	263.917	328.5	320.667	407.5	102.083	309.167	401.333	
5.75e-005	100	126.25	119.917	384.583	124	301.333	148.25	361.333	354.75	144.75	155.75	111.917	138.917	386.333	137.167	119.833	125.667	113.333	126.917	100.667	129.583	176.917	355.25	383.167	116.5	118.333	123.167	145.667	139.167	150.917	126.917	142.583	103.5	412.5	140.917	126.5	134	163.75	104.917	125.833	143.917	153.583	135.083	144	353.75	126.083	125.25	309.333	137.583	346.25	167.5	127.5	138	128.083	135.083	120.75	120.833	156	129.667	133	118	128	129.917	131.75	117.417	137.417	390.417	115	146.25	400.083	109.333	435.833	105.833	274	467.917	126.75	135.333	426.25	335.583	148.333	128	124.917	106.333	432.917	118.167	111.75	109	112.25	412.5	135.167	117.833	128.333	121.083	422.25	123.083	117.583	132.583	135.333	139.5	118	138.667	
6e-005	100	425.833	127.167	156	434.833	116.75	517.167	334.75	109.333	387.417	383.333	540.25	323.667	113	114.5	126.833	125.75	140.75	125.167	113.75	495.5	114.083	116	122.417	109.917	135.5	388.917	375.167	132.667	121.167	145.583	110.167	130	123	396.917	390.583	128.333	134.833	118.083	158.917	114.083	127.75	151.083	336.417	351.333	103.667	117.333	125.083	172.917	137.667	104.083	120	111.583	143.583	128.167	143.167	406	353.25	113.75	130.5	145.5	332.833	345.833	122	141	125.333	377.75	391.333	122.833	128	153.75	411.333	146.5	179.417	329.833	129.583	123.833	119.167	579.167	115.5	148.333	119.417	132.75	115.5	369.917	135.417	414.25	119.333	138.25	507.417	119.75	114.5	327.917	134.417	123.917	395	144.167	123.583	313.333	337.833	148.167	
6.25e-005	100	145	114.167	115.667	125.75	102.583	120.083	146	130.667	130.417	151.083	121.083	119.583	372.75	110.667	307.5	116.167	130.833	124.167	438.417	114.167	118.167	131.583	115.75	115.75	108.583	346.083	140.333	121.583	437.667	141.917	138.917	326.667	116.833	99.9167	397.917	414.167	132.667	334.583	325.667	138.25	111.25	122.417	123.25	141.917	145.167	125.917	117.333	407.583	326.25	116.25	128.5	129	455	317.917	137.167	392.833	113.667	115.333	158.5	143.417	142	131.917	129.167	110.75	416.25	142.167	106.25	110.667	109.833	124.417	124.5	126.25	317	128.083	147	415.25	160.333	125.75	125.5	292.25	114.75	160.083	143.583	406.083	114.333	118.5	318.5	386.583	127.75	119.917	112.583	349.167	119.833	108.417	147.083	126.083	102.167	106.667	154.25	281.833	
6.5e-005	100	383.75	326.417	314.583	361.083	360	338.167	358.417	140	365.25	333.083	139.167	151.083	128.833	114.583	131.25	128.083	110.417	104.917	346.833	129.167	124.333	133.583	144.167	125.333	114.333	117.75	138.417	414.917	114.667	147.083	119.083	128.917	399.917	458.083	148.75	105.583	125.583	146.917	162.083	308.583	162.917	135.667	112	131.083	393.417	113.25	114	138.083	110.583	130.917	147.917	134.583	131.833	132.583	152.833	132.083	109.417	112.917	164.583	126.083	122.5	130.5	469.833	335.917	145.083	326.75	420.25	172.167	109	113	384.667	172.417	109.583	132.333	113	153.583	360.333	165.167	138.25	426	138.583	133.167	125.25	122.583	153.167	122.667	127	124.583	347.75	107.833	346.333	353.417	379.167	140.417	387.333	120.75	386.25	488	137.667	140	
6.75e-005	100	306.083	139.333	414.75	114.75	164.917	130	333.25	139.167	144.083	131.167	401.25	131.5	184.5	140.833	123.667	348.333	118.333	130.833	121.75	292.083	368.583	128.833	116.583	340.583	109	393.667	129.667	375.5	155	467	131.5	118.667	436.333	157.25	141.667	104.917	295.583	310	112.083	106.25	119.333	121	113.25	117.167	126.167	115.333	360.083	388.333	136.417	122.667	373.333	127.833	130.917	156.083	131.5	108.167	379.167	112.667	116.167	129.167	109.167	130.833	125.25	127.667	144.667	139.25	118.333	137.667	145	384	123.417	142.417	119.083	319	116.167	120.25	354.083	129.25	126.667	110.583	143.667	141.5	117.25	118.25	129.417	116.333	419.333	119.75	137.5	120.333	354.167	147.25	144.917	124.417	149.917	123.583	114.167	136.583	123.583	302.083	
7e-005	100	133.083	171.333	130.25	147.583	116	109.917	114.167	118.917	157.5	171.167	127.167	463.833	434.917	146.083	159.667	155.5	113	107.583	129.083	144.667	124.083	115.833	135.25	121.417	135.083	125.333	335.667	409.5	180.583	124.833	108.917	110.75	114.083	144.667	340.333	133.75	136.75	150.583	115.917	117.75	125.667	348.083	127.75	128	398.25	124.167	120.75	116.75	107	177.583	138.083	110.917	346.75	371	135.25	128.25	340.167	151.667	110.167	125.5	119.083	119.167	118.75	128.917	423.5	503	134.25	347.25	362.583	363.75	113.667	136.167	117.917	118.583	111.167	426.417	125.333	153.5	124.25	144.083	373.25	118.083	125.417	107	118.75	125.167	131.5	343.083	405.75	124	129.583	147	310.917	460	117.583	121.333	131.083	109.917	272.667	112.667	
7.25e-005	100	111.917	131.583	307.083	129.25	132	125.417	132.167	380.917	126.5	145.583	127.333	129.5	122.417	125.333	120.417	121.333	122.667	128.667	376.917	118.25	131.583	116	123.667	125.583	357.083	120.583	119.583	396.083	437.167	138.667	482.75	108.583	126.833	123.917	434.333	132.417	100.167	126	123.5	116.667	132.5	133.333	135.25	132.25	377.083	138.333	430.417	118.167	148.083	119.833	126.583	142.25	309	127.417	143.167	115.167	115.417	138.5	119.417	166.917	410.833	106.667	106.5	112.5	119.75	137.083	130.75	157.583	117.917	140.083	125.833	146	113.083	316.667	114.167	124.417	369.583	363.667	133.25	381.5	142.083	121.25	155.25	344.083	156.25	433.833	124.75	417	116	142.75	152.667	125.833	144.5	144.333	136.667	165.167	331.083	305.5	356.833	319.167	
7.5e-005	100	253.083	402.25	434.833	307.667	300.833	526.917	160.5	122.667	458.583	428.75	450.167	305.583	351.75	322.5	356.333	361.667	348.833	378.167	376.917	320.333	321.5	337.833	490.25	384.583	321.75	337.417	407.917	413.25	357.917	388.5	360.333	280.417	376.917	277.083	312.25	287.333	297.167	351.417	429.25	402.583	109.333	435.083	389.25	391.083	381.083	486.917	142.25	353.75	353.083	389.167	273.083	308.083	137	347.583	113.833	130.417	494.917	347.833	434.75	104.25	105.167	134.083	119.417	133.083	291.333	130.25	119.5	121.417	142	314.167	358.333	103.417	111.667	130.75	438.667	120.917	111.833	133.667	128.583	155.333	105.333	149.5	117.333	129.583	113.083	143.333	103.917	129.167	125.5	107.75	136.083	142.167	116.25	508.167	115.167	371.5	115.833	333.583	123	152.083	
7.75e-005	100	414.25	393	286.583	317.667	435.667	131.667	322.583	386.917	137.583	447.75	120.667	276.917	351.25	104.833	155.75	398.333	355.417	140.917	365.167	345.083	305.583	394.083	282.667	395	465	331.667	112.25	275.667	125.25	143.417	180.833	117.083	120.917	119	132	121.25	123.917	136.5	113.833	136.5	439.083	117.5	136.917	278.75	116.583	139.833	116.667	138.167	119.75	153.667	120.333	110.5	372.083	175.167	183.333	107.25	160.583	131	123.417	136.917	123.5	129.667	117.167	158.25	328.667	132.917	117.833	126.083	408.333	363.667	115.417	116.5	122.25	345.25	414.083	110.583	345.75	123.667	366.667	117.25	424.417	136.75	358	129.667	492.167	119.667	110.083	125.167	139.083	116.917	363.917	104	360.083	423.5	158.083	113.25	337.167	391	426.25	124.333	
8e-005	100	126.333	131.833	144.5	121.583	562.167	119.5	112.167	139.083	123.75	126.333	175.75	119.083	116.25	128	434.917	118.833	120	144.917	123.833	128.667	130.417	119	299.667	113.833	126.833	367.25	414.5	107.833	368.25	133.833	138.25	120	114.417	148.25	417.167	358.833	106.167	126.75	306.417	135.167	418.333	128.917	105.667	345.25	426.75	129.917	116.5	388.083	111.833	349.583	413.5	420.417	105.833	337	414	108.583	157.25	265.5	372.333	102.583	361.25	342	132.5	143	405.75	335.667	311.417	121.417	130.583	110.083	410.75	405.083	113.583	114.417	112.083	324.417	145.917	126.833	353.333	146	143.333	319.083	129.167	150.167	113.917	118.667	126.417	446.917	129.75	149.833	122	374.25	345.167	129.167	348.25	363.667	344	136.333	121.75	339.583	
8.25e-005	100	140.833	132.25	150.5	136.583	296.75	128.917	347.75	384.333	433.833	486.833	100.667	306.833	110.75	111.083	345.25	142.417	367.5	169.25	135.75	118.75	334.917	117.833	116.417	117.417	130.167	408.583	129.417	372.5	115.167	112.5	249	104.25	446.583	130.167	119	139.917	129.083	131.667	395.667	165.917	112.833	117.583	119.333	124.75	147.5	116.833	134.417	157.583	125.917	118.583	105.917	154.833	111.25	149.583	117.833	114.917	116.167	416.417	116.75	120.167	122	139.667	114.667	135.167	105.333	164.333	136.833	129.917	141.167	163.25	115.667	147.417	109.25	139.667	120.667	112	133	153	118.167	121	370.333	129.917	357.333	127.667	117.583	382.583	128.25	132.25	126.833	123.333	139.167	126.917	107.083	425	116.083	146.667	119.917	124.75	364.75	138.75	
8.5e-005	100	109.417	139.167	176.5	131.667	133.833	114.833	402.25	97	371.417	124.25	109.083	128.75	389.833	306.917	105.833	317.917	127.333	116.5	110	121.333	155.917	357	147.5	356.667	417.833	153.417	396.667	133.833	122	125	362.5	407.833	129.75	320.5	330.75	117.5	250.583	129.083	408.083	131.333	307	127.833	138.417	115.083	398.333	125.5	158.833	121.583	351.417	116.917	115.917	330.167	430.5	386.5	373.333	453.083	372.333	490.25	145.917	327.25	319.5	389.417	422.667	125	134.917	355.167	359.167	122.167	384.75	171.667	121.667	136.083	381	145.583	108.75	296.833	135.417	328.167	121.333	345.25	130.417	451.917	135	125.667	141	377.333	371.083	128.583	125.667	112.833	112.75	132	131.083	162.417	377.917	455.25	301.417	340.583	390.083	374.25	
8.75e-005	100	390.25	123.833	113.167	377	145.917	317.167	383.417	384.417	477.25	389.917	343.25	137.333	364.583	338.417	102.083	119.75	424.833	291.583	390.333	409.5	360.417	152.667	362.667	118.583	372.833	410.167	279.167	162.5	350.25	129.083	295.333	124.167	128.5	142	395.333	126.333	344.833	239.75	340.167	121.917	151.667	360.667	103.667	347.583	119.25	410.833	148.583	399.667	135.25	442.75	137.333	110.667	393.417	153.333	136.5	149.75	137.5	126	101.583	360.25	116.333	136.833	459.583	348.25	297.583	113.5	167.5	332	435.583	300.917	367.417	132.083	277	389.917	355	439.917	428.833	420.25	116.75	400.75	326.417	126.25	490.583	362	130.833	124.167	294.083	490.667	342.5	363.167	330.5	369.167	452.5	146.25	138.917	385.583	374.833	141.833	405.417	414.167	
9e-005	100	124.417	118	338.667	116.083	478.167	132	120.5	345.25	358.417	114.417	394.5	373.333	285.833	110.667	342.333	142.25	102.75	283.583	355.083	120.75	150.5	129.333	269.5	131.75	372.917	120.917	119.833	119.583	143.333	118	130.75	120.917	371.333	132.5	403.167	114.833	306	303	371.583	166.667	392.667	137.667	455.583	123.917	115.833	429.417	309.833	326	315.75	402.667	140.667	122.5	134	133.667	137.333	274.833	153.083	341.333	147.833	121	138.083	150.333	362.833	154.25	338.833	135.167	129.167	140.25	110.917	284.583	366.917	108.167	144.917	322.167	401	104.333	352.417	409.083	365.583	420.667	108.25	157	448.333	399	397.5	135.583	108.25	315.583	139.333	375.333	118.583	136.75	137.5	150.417	346.25	331.167	380.167	312.5	163	128.917	
9.25e-005	100	298.75	414.417	360.167	119.333	101.917	353.667	141.5	126.917	347.417	370.417	131.583	448.417	505.5	387.75	127.917	107.417	134.333	456.583	415.333	391.75	127	434.833	141.417	149.667	117.75	123.333	341.417	121.083	386.583	142.583	120.583	346.083	109.917	366.167	409.5	416.083	174.583	145.5	99.4167	445.167	417.667	331	391.5	314.25	328.333	389.583	373.75	374.333	129.75	304.083	101.167	143.417	350	115.417	126.5	360.583	365	123.25	458.75	389.5	382.167	325.667	329.833	138.5	122.417	133	363.5	128.667	347.667	152.25	416.917	109.083	122.167	434.083	350.833	397.417	128.583	484	112.25	325.333	377.25	105.583	357.25	113.917	405.833	327	111.25	334.083	113.833	377.667	401.833	126.583	121.333	122.25	130.917	113.833	141.167	328	105.75	407.75	
9.5e-005	100	382	146	337.167	393.833	452.917	111.333	372.083	114.833	376.333	116.75	130.833	127.083	405	157.75	379.583	311.25	362.917	331.167	136.833	469.667	316.833	116.333	128.917	117.917	134.667	397.083	285.75	316.25	409.083	157.5	111.167	393.083	292.083	148.25	411.667	449.417	330	435.583	116.833	125.75	364.667	286.333	333.583	404.25	406.5	407.917	302.75	160.917	412.167	402.833	103.167	316.75	339.917	275.5	347.583	297.167	227.083	324.25	435.5	314.833	454.667	290.333	337.167	382.167	324.75	368.5	326.833	447.833	468.75	325	480.25	376	427.167	449.083	406.333	441.417	390.917	144.25	485.25	365.833	426.583	419.417	115.583	118.833	287.083	136.25	360.5	346.75	104.667	327.75	404	460.75	286.833	380.833	338.5	124.167	124.25	101.75	444.083	422.083	
9.75e-005	100	424.75	127.25	460	373.667	121.5	282.583	119.583	468	414.333	130.583	420.833	415.5	107.25	314.083	138.417	110.833	118.917	439.75	97.5833	145.167	110.833	323.25	350.083	434.833	130.75	372.75	116.667	272.417	128.667	411.167	318.5	359.167	328.667	362.75	416.25	332.917	310.75	141.167	139	422.75	298.583	139.583	122.667	396.583	119	344.5	352.667	402.833	393.667	440.417	358.5	325.917	328.083	115.917	121.167	341.833	363.5	325.167	453.417	391.583	394.167	406	485.417	389.167	115	390.583	353.5	367.833	370.5	383.417	124	402.167	520.5	437.417	367.583	418.667	104.917	310.417	152.417	380.583	120.75	109.917	446	377.917	357.917	404.333	376.5	460.25	424.333	275.25	115.667	326.083	122	272.75	314.333	316.167	154.333	121.583	126.583	115.083	
0.0001	100	150.75	325.667	152.5	118.083	296.833	356.25	403.417	133	184.917	390.917	125	117.583	376.417	159	456.917	368.167	360.667	510.5	127.5	381.333	320	336.5	361.167	173	147.667	353.583	125.25	307.917	132.083	157.833	109.25	319.083	302.083	404.917	456.417	119.167	423.333	312.667	144	294.667	409.833	391.75	285.417	353.417	129.583	355.5	347.917	252.083	375.667	454.667	108.583	349.167	276.917	364.167	115.5	465.25	384.5	322.917	315.5	133.083	346.083	379.5	359.5	380.25	274.083	394	342.25	360.333	374.75	436.917	294.083	376.667	429.583	506.333	365.75	137.75	270.917	391.75	377.583	349.833	390.833	335.917	411.333	407	383.167	352.417	405	126.417	373.5	438.583	393	408.25	491.667	299.083	393.917	339.75	127.667	388.833	375.917	381.167	
0.0001025	100	417.333	328.917	375.417	107.833	442.75	412.083	326.333	389.75	427.667	376.417	385	421.25	338.167	425.75	344.833	378.333	483	351.667	398.5	330.75	144.75	365.5	315.667	405.75	164.5	124.083	469.167	381.333	428.167	417.167	340.75	382.5	325.833	411.417	397	106.5	139.25	297.583	476.667	354.667	427.083	322.583	373.667	397.5	368.083	328.583	431.333	399.167	406.167	354.333	425.917	365.583	447.75	382.083	330.167	317.083	334.167	333.583	336	315	339.833	406.333	502.5	404.083	393	330.333	342.417	399.5	400	361	387.833	435.25	339.75	348.5	423.417	343.333	322.083	396.75	320.25	414.167	416.083	350.5	544	486.5	301.417	375.917	398.75	308	389.5	412.417	119.667	317.583	377.75	385.75	314.167	405.083	317.833	439	303.75	332.75	
0.000105	100	127.583	340.583	358.5	389.583	435.083	367	393.833	361.75	482.667	346	372.667	318	355.25	339.917	435.667	317.833	242.417	377.25	408.5	377.25	449.833	502.75	434	435	455.167	399.083	400	375.667	398	363.417	119.667	440.167	347.583	469.417	307.583	364.667	134.583	362.5	397.75	463.25	421.5	113.167	383.167	129.167	381.083	470.417	342.25	303.333	405.75	430.583	366.583	128	149	124	392.667	391.167	341.333	173.833	385.667	288.917	394.167	116.667	490.667	420	328.917	312.833	355.833	357.417	444.917	350.583	300.583	349.75	327.917	416.083	333.167	452.167	406.333	296.583	412.917	333.667	332.583	366.667	349.667	455.417	136.667	358.333	313.083	375	407.75	331.417	456.25	408.167	331.667	506	379.333	362.833	355.25	384.667	337.667	349.167	
0.0001075	100	333.417	410.583	331.167	339.583	407	383.417	355.167	448.333	421.083	307.667	420.667	341.833	117.667	348.917	443.25	309	387.333	118.417	267.333	369.167	382.25	381.5	302.833	482.667	434.583	391.833	408.75	391.917	284.25	389.917	376.75	349.5	505.833	497.083	276.167	411.75	474.75	321.667	317.917	338.167	115.083	439.083	338.833	360.583	423.25	143.25	449.5	322.5	367	343.75	336.083	408.083	488.083	331.417	392	358.833	458.5	361.25	358.417	409.333	353.417	354.917	340.167	413.5	117.917	414.25	449.25	311.333	314.5	470.167	383.25	105.75	338.5	119.083	269.917	319	576	364.833	395.667	426.583	398.167	432	388.75	298.5	121.083	360.083	127.75	345.167	339.417	454.25	137.917	114.083	336	310.083	333.583	330.667	441.333	405.25	378.083	424.583	
0.00011	100	378.5	435.5	396.083	395.667	403	444.75	396.25	310.417	345.167	337.5	374.417	338.417	411.25	270.5	404.583	453.833	360.917	302.083	383.833	387.083	349	495.083	368.917	351.167	325.333	409.5	389.417	291.667	391.667	312.167	386.833	346.833	298.917	324.25	432.583	145.083	424.833	396.917	386	353.833	384.417	325.667	348.5	413.667	331	317.5	423.167	465.333	352.583	355.75	122.917	479	372.083	379.25	400.25	355.167	118.167	379.167	416	354	352.083	323	337.25	446	372.75	364.333	381	425.667	448.667	370.75	269.417	333.417	121.667	110.667	378	347.667	410.833	139.583	402.083	438.833	318.5	448.583	381.833	340	276.75	438.5	410.25	149.083	110.083	314.417	357.167	375.833	295.25	347.5	347.417	361.75	315.75	378.417	315.333	405	
0.0001125	100	390.25	436.417	340.917	390.667	368.833	165.417	352.917	129.75	466.417	302.833	343.75	124.75	375.583	356.333	357.083	383.083	309.417	339.417	414.917	363.417	109.917	366.5	336.667	322.25	377.5	396.667	174.417	393.833	406.417	350	395.167	298.083	446.75	375.833	308	330	370	395.167	412.75	394.917	390.583	136.167	163.917	143.833	363.333	294.417	327.75	110	391.583	344.75	372.333	403.417	318.417	116.667	356.083	314.333	478.583	112.583	447.333	318.75	328.583	362	412.917	394.083	110.667	104.333	510.917	373.583	411	425.083	394	376.417	360.917	395.917	442.583	341.417	366.833	374.25	353.167	128.417	372	496.5	380	120.833	322.167	118.833	410.417	308.167	431.25	331.167	123	324.917	353.167	132.083	387.5	97.25	323.167	394.667	472.583	376.667	
0.000115	100	365.167	128.083	366.083	460.417	334.667	125.333	311.583	408.583	376.417	433.25	147.25	274.5	387.5	142	328.417	417.167	375	335.583	436.833	291.5	353.917	324.083	491.25	294.667	322.667	360.083	360.833	310.75	382.833	456.083	355.583	423.917	340.583	429.583	341	412.25	257.75	365.583	285.75	301.417	407.25	366.167	413.583	126.917	123.917	347.833	128.083	138.083	510	354.583	461.917	332.833	317.167	344.917	364.583	335.833	113.083	304	128.75	487.833	532.917	375.917	314.167	352.25	385.833	342.333	379.083	414.583	314.5	338.083	367.417	359.333	359.083	473.667	410.25	121.167	312	318.25	388.083	523.417	402.583	410.167	345	123.75	365.167	318.917	325.167	442.25	372.333	114.667	457	437.083	471.083	429.083	160.583	398.25	127.667	289.917	380.083	400.417	
0.0001175	100	141.917	108.25	444.75	289.583	463	375.333	382.25	408.5	344.75	366.583	324.25	162.167	321.25	124.667	352.417	419.5	118.583	332.25	483.917	115.667	354.25	131.25	384.667	330.167	382.167	303.833	273.583	120.75	396.25	343.667	369.583	456.667	384	434.25	430.5	383.417	364.75	358.833	297.083	406.167	341.667	310.667	439.5	433.083	152.667	402.083	323.417	449.083	350.5	443	326.917	464.5	399.417	143.333	330.667	339.833	419.917	442.583	323.667	456.333	332.583	400.083	391.417	378.417	112.25	122	387.667	377.167	356.583	361.083	293	404.083	118.75	330.167	398.5	299.333	357.167	389.167	142.583	140.083	331.833	328.667	315	382.167	130	380	350.833	397.75	454.25	418.167	315.833	427.083	359.833	348.833	453	452.083	384.917	475.583	307.5	372.333	
0.00012	100	122.5	390.25	343.333	325	411.083	311.417	127.833	374.167	406.583	345.917	402.583	149	120.583	283.75	390.5	420.417	324	356.917	108.5	474.75	395.333	421.583	114.583	407	128	137.917	106.667	394.083	144.917	123.417	392.333	459.917	336.25	350.833	484.667	338.667	346.5	357.667	379.583	294.75	345.583	448	484.75	483.75	373.167	147.75	447.333	447.417	331.833	193.083	119.167	332	465	107.833	336.833	162.667	410.25	283.167	329.667	445.917	113.833	342.917	338	366.5	379.25	359.167	400.75	384.167	465.167	292.083	386.75	477	396	305	393.583	310.917	327.833	400.667	421	410.583	135.417	333	332.5	427.167	322	371.333	418.25	425	409.25	487.833	118.667	339.5	136.417	436.333	363.333	297.75	413.833	114.417	560.333	476.583	
0.0001225	100	127.167	396.583	374.333	462.75	140.917	333.583	398.333	331.667	349.917	114.083	346.417	313.917	325.917	363.667	140.25	370.25	469.167	427.167	471.917	373.5	402.083	299.25	376.583	364.417	420.583	488.917	142.25	447.75	422.583	373.917	119.917	308.167	328.083	174.333	382.833	140.167	328	394.833	371.667	385.333	337.417	400.917	483.25	308.5	389.083	442.75	345.333	471.167	122.083	359.5	327.75	132.25	354.75	302.417	507.917	414.417	120.833	286.917	309.333	302.917	361.917	120.917	131.5	129.083	377.5	127.25	135.833	144.833	150.5	121.667	121.333	317.833	98.9167	153.917	161.25	126.167	143.917	184.083	114.333	106.583	324.5	125.75	313.167	120.417	348.25	448.25	398	154.667	335.417	387.333	383.833	391.917	443.583	450.167	323.667	377.583	402.667	486.333	114.917	363.25	
0.000125	100	120.75	114.167	468.75	335.5	368.833	320.833	345.917	396.667	358.583	343.833	398.583	128.667	372.25	452.417	369.25	266.333	334.5	405.417	335.917	365.167	424.333	130.25	489.833	442	439.333	383.917	371.167	351.333	354.75	359.583	428.167	372.083	350	349.667	424.583	399.25	280.25	369.417	412.417	335	352.25	462	118	329.583	370	129.167	408	383.833	125.833	384.25	303.75	372.167	313.167	135.667	402.083	362.083	115.333	122.333	118	451.417	433.833	289.083	307.833	403.417	397.25	333.833	112	133.75	150.75	119.417	109.75	125.25	319.25	403.833	129.083	385.833	459.583	374.75	308.75	361.833	325.167	115.833	440.917	160	143.5	155.833	317.667	122.667	114.5	308.583	116.5	432.417	457.083	117.833	133.5	140.75	248.583	418.333	314.917	339.25	
0.0001275	100	376.583	326.667	338.583	322.583	343.333	383.25	314.917	430.25	346.917	363.167	444.75	326.917	324.083	424.583	404.75	338.417	308.25	287.917	412.25	502.5	362.333	311	355.083	427.75	428.333	327.333	291.917	359.583	200	127.083	124	116.083	123.333	139.917	352.833	341.75	370.25	345.083	329.917	306.583	385.917	126.083	302.667	341.583	302	328.5	423.583	251.917	397.167	282.5	372.417	413.417	370.583	307.417	394.75	308.333	388.5	470	135.167	287.083	364.667	348.083	329.417	412.667	373.833	334.583	345.083	409.583	424.5	301.583	340.167	416.917	315.833	314.333	363.583	398.583	358.167	423.417	381.417	371.333	370.5	437.667	469.917	374.167	361.333	323.25	449.917	379.75	167.583	380.333	354.417	440.25	124.667	394.083	115.75	135.833	122.083	126.25	110.5	412.333	
0.00013	100	134.583	310.917	120.5	369.25	266.583	508.583	123.25	148.667	105.167	126.333	143.583	132.75	433.667	118.083	131.417	441.833	122.833	106.75	345.833	326.583	528.167	130.25	365.083	385.833	425.75	335.5	124.917	493	400.667	444.833	391.417	463.083	135.333	348.167	154.583	428.417	376	115.333	332.917	105.417	126.167	302.917	434.833	547.333	359.333	342.25	375	339.417	441.75	398.25	353.917	337.667	466.25	367.167	130.667	112.833	401.917	138.833	334.417	317	397.917	332.667	366	105.083	361	474.417	113	138.583	104.5	157.667	434.333	417.333	124.417	117.917	133.25	379	134.667	468.917	363.083	148.833	126.5	119.083	133.583	150.417	143.5	112.333	116.917	103.083	482.25	138.417	132.25	349.75	309.833	147.167	112.667	151.75	114.667	120.167	151.75	152	
0.0001325	100	130.583	297.917	348.917	120.25	411.833	129.583	119.917	118	133	142	130	132.667	376.083	137	130.417	116.75	353.25	121.417	320.417	153.167	140.583	117.333	119.75	377.417	131.583	396.583	121.5	115.583	133.25	358.75	316.833	349.583	346.25	409.917	454.5	296.583	436.75	448.083	129.75	366.75	383.75	310.25	466.333	402.417	337.75	487.583	116.417	298.833	374.25	307.333	120	129.833	440	422.667	353.5	123.667	136.833	129.833	122.25	126.417	153.25	318.667	128.333	152.75	122.833	114.917	391.083	353	109.333	120	147.167	101.583	123.167	140.917	138.417	107.25	129.333	135.333	472.25	105.667	383.917	116.917	151	124.333	113.5	351.083	134.583	137.667	370.25	117.583	122.583	124.833	379.833	147.667	160.167	306.333	333.083	124	309.75	395.583	
0.000135	100	363.917	119.083	125	117.75	111.583	114	432.917	150.917	166.5	298.083	494.5	473.583	118.333	366.75	396.917	288.667	328.667	325.167	159.333	451.917	286.917	321.25	440.083	455.667	311	369.417	382.833	400.75	337.083	449.083	297.917	129.083	426.417	385.5	383.75	393.25	283.333	259.667	354.833	329.667	440.417	377.083	289.167	403.667	328.5	445.917	477.667	312.333	165.917	125.667	337.083	456.25	352.083	366.75	338	381.25	415.5	116.167	395.833	386.583	317.833	368	400.5	317.167	345.583	378.583	326.083	460.917	382.833	358.667	454.333	472.167	264.5	405.167	411.833	345.333	374.75	362.25	493.833	312.75	384.417	521.583	348.333	366.25	366	359.5	395.667	359.5	422.667	380.667	105.833	132.917	149.417	370.417	160.167	106.75	128.25	134	328.417	116.167	
0.0001375	100	524.333	393.333	395.167	371.583	275.583	281	147.75	379.917	353	125.5	318.083	308.833	138.5	342	244.333	433.833	303.417	450.5	355.417	337.75	314.583	366.833	484.083	374.167	525.5	325.667	351.583	568.333	417	126.333	360.75	417.417	333.75	118.167	139.5	427.833	481.917	485.083	432.5	376.417	146.75	516.833	399.917	448.5	392.75	167.083	393.583	109.5	120.833	402.5	417.167	346.667	354.333	422.75	361.25	354.167	431.833	153	104.167	365.083	139.75	354.417	454.5	277	387.583	359.167	138	351.917	374.417	160.333	140	292.833	344.583	351	121.5	401.083	317.667	157.917	334.333	404.417	281.083	400	368.083	421.333	378.083	130.583	121.917	329.083	153.75	118.833	405.5	416.917	138.5	336.583	130.583	114.5	133.083	134.583	139.833	135.75	
0.00014	100	110.917	125.667	122.917	139.917	150	335.667	120.25	130.167	335.917	349	130.833	118.583	359.75	110.667	124.75	130.833	314.833	365.25	282	341.917	111.25	133	310.667	118.417	117	126.333	415.75	325.083	108.833	343.167	145	116.167	154	358.083	120.75	112.25	100.083	415.5	418.417	143.917	298.75	121.333	114.333	111.167	381.417	438	116.917	150.083	134.667	145.25	135.583	126.5	139.25	142.167	173.5	290.833	109.417	151.917	359.167	134.25	144.083	129.25	129.25	142.167	114.75	129.5	117.417	146.167	136.083	134.083	125.917	128.5	105.75	316.833	134.083	133.833	103.583	122.667	106.917	152.167	346.917	115.583	169.333	127.833	326.75	109.167	122.417	147.167	124.75	368.833	125.75	433.583	116.833	111.75	117.333	134.917	390.667	119	432.583	128.75	
0.0001425	100	330.417	336.5	395.083	467.667	114.833	293	338.5	128.25	374	387.5	537.583	161.167	367.75	455	409.5	422.917	349.917	297.083	439.583	113	104.083	138.583	124.583	479.417	491.25	324.667	357.917	423.333	354.167	405.417	414.167	393.917	321.667	380.667	437	376.583	400.25	399.5	357.417	377.167	296.667	428.833	427	415.5	394.5	394.667	135.5	417.417	372.083	447.667	120.75	121.417	118.333	384.667	405.083	120.917	362.833	402.25	329.667	116.417	349.667	423	115.25	117.917	147.583	130.583	433.5	403.5	331.5	109.083	412.25	369.667	125.417	124.833	375.333	361.25	322	123.083	137.167	148.167	119.5	139.583	321.167	180.333	312.583	340.25	368.75	408.75	356.5	124.417	307.917	114.917	132.083	128.167	112.917	276.417	148	406.75	109.75	147.25	
0.000145	100	136	378.583	104.833	498.583	111.583	461.667	145.083	346.417	360.75	359.917	303.917	439.833	110.75	165.417	110.417	380.75	129.167	124.333	120.333	107.833	121.75	482.167	328.25	352.167	120.833	454.5	111.833	126.583	140.667	115.083	339.75	309.75	314.5	301.083	415.583	467.583	260.833	391.667	318.667	142.917	198.083	423.5	323.417	415.5	120.5	384.917	335.167	420.833	187.417	393.083	122.917	413.917	118.333	111.667	431.417	413.167	125.833	398.417	124.583	124.667	150.417	304.833	358.667	151	416.5	125.583	366.25	103.25	127.333	399	112.75	131.417	418.667	332.25	115.75	108.75	133.167	136.083	356.417	110	318.167	316.75	304.583	124.083	382.667	108.667	163.75	140.583	142.583	117	169	195.167	115.583	451.917	121.25	126.333	115	132.833	103.75	142.75	
0.0001475	100	116.167	116.75	139	123.583	160.083	110.083	373.5	130.417	115.5	325.25	142.083	125.833	335	356.25	130.75	340.083	325.25	129.667	303.583	119.167	358.083	376.917	437.75	136.917	312.583	449.583	413.25	119.333	119.75	105.417	163.333	127.25	121.5	121.583	122.583	149.167	133	349	128.583	118.583	135.083	114.667	115.167	152.167	149	126	127.25	123.167	132	158.833	317.667	109.167	153.75	430.583	135.75	361.083	408	459.167	342.667	266	488.5	137.75	353.917	327.75	403.5	377.5	380	451.75	277.5	453.333	452.083	331.583	411.25	320.25	336.583	423.083	338	145.583	396.583	420.5	363.167	153.417	105.5	350.75	106.833	132.333	123.583	117.833	114.25	151.75	110.083	143.667	122	154.417	138.75	109.833	114.083	137.333	142.083	122.417	
0.00015	100	338.167	355.083	365.417	351.083	425.5	385.583	112.75	138.917	324.5	406.917	384.25	368.833	322.25	117.75	125.083	125.667	120.75	376.583	128.583	112.583	112.25	162.75	120.833	138.917	149.167	114.917	395.083	121.417	110.25	127.833	129	124.083	119.417	131.667	353.833	430.25	184.25	134.417	145.917	131.25	392.167	153.167	142.833	120.167	124.083	392.917	330.5	135.667	131.333	165.5	120.083	317.75	154.083	122.75	141.583	116.75	135	112.917	137.417	177.75	114	349.75	366	146.25	369.75	123	419.583	126.083	356.417	343.833	130.333	455.833	106.5	117.333	301.583	337.083	327.417	124.417	183.667	104.5	174.083	160.5	106.333	126.833	120.917	116.25	140	289.583	107.833	291	125.417	170.333	112.833	101.5	99.75	116.167	139.333	145.167	132.417	370.5	
0.0001525	100	119.417	132.917	137.25	126.167	377.25	269.5	453.167	111.5	157.75	158.417	109.583	101.667	418.917	136.75	119.333	370.667	116	115.583	120.167	126.5	108.833	436.417	119.75	122.083	248.333	369.083	343.75	336.417	328.917	134.167	383.083	405.917	265.333	122.667	313.667	342.667	381.583	398.583	315.5	395.667	265.833	361.75	335.917	118.833	351	114.75	129.917	127	151.417	119	128.25	114.333	431.5	186.417	104.667	126.25	380.167	411.583	290.5	136.167	112.75	320.167	135.417	365.833	364.75	371.25	380.5	337.083	335.25	335.25	129.083	285.833	346.25	125.333	110.75	121.167	332.417	111.667	130.667	436.583	422.667	124.917	398.25	167.167	406.333	352.25	356	124.5	476.417	114.25	338.417	166.5	131.75	149.417	410.167	113.5	371.583	142.833	278.5	164.5	
0.000155	100	116.5	373.667	301.25	338.833	161.667	374.5	366.083	124.917	147.833	115.167	407.5	150	134.5	131.75	385.667	134.75	122.083	126.417	105.167	132	141.833	138.833	132.333	103.75	145.917	108.75	133.5	133.833	116.167	101.583	235.667	505.75	142.75	125.25	126.75	121.667	123.667	122.167	386.333	329.667	116.25	125	142.167	113.667	496.417	309.667	353.833	121.833	373.5	346.083	316.75	445.583	150.25	115.917	127.333	168.333	142.583	107.417	126.417	109.583	169.333	347.583	121.5	111.667	309.75	111.833	332.5	131.833	151.417	125.833	153.167	104.333	451.167	123.083	107	371.083	119.083	122.417	152.583	144.417	360.833	406.5	125.5	367.25	141.333	118.833	395.417	126.333	379.167	122.167	399	328.833	411.5	368.917	383.833	428.25	326.417	372.167	106.917	361.083	
0.0001575	100	138.5	103.167	277.667	422.083	100.333	155.75	422.333	134.583	505.75	131.25	115.833	396.667	450.167	371.083	119.417	385	125.667	105.083	140.583	118.25	110.917	112.667	413.667	120.333	523	364.5	129.917	363.917	454.167	141.917	157.667	459	330.167	333.833	125.583	327.167	366.25	387.417	404.25	110.75	419.5	225.5	336.417	119.75	118.333	139.167	154	377.917	127.917	135.083	143	446.833	391.583	326.417	323.667	358.583	367.667	131.083	368.667	420.167	435.917	159.333	134.167	377	307.583	117.75	314	107.5	405.583	121.5	424.25	121.333	110.917	115.833	407	118	116.667	265.083	142.917	154.25	130.333	159	330.75	437.083	473.5	408.833	358.667	362.667	368.417	376.917	331.833	352.25	122.417	321.083	468.25	436	344.833	387.167	367.417	399.167	
0.00016	100	128.333	115.083	141.667	142.25	357.5	122.833	125.417	320.083	311	123.833	423.75	401.667	120.833	395.583	374.75	364.75	396.75	456.583	379.333	114.667	372.5	452	354.667	346.583	384.583	442.5	414.75	381.833	421.333	315.417	326.583	122.25	351.5	489.917	121.583	384.333	109.667	438.417	113.917	342.917	276.333	288.583	389.25	409	330.25	323.25	413.5	299.417	138.833	327.583	349.833	514.417	323.417	373.917	363.833	493.083	418.5	327.75	402.083	483.417	112.917	124.417	134.167	140.5	168.667	140.083	443.5	144.833	267.417	333.833	465.75	137.5	128.75	104.5	140.833	116.333	140.25	109.75	132.083	123.583	112.833	134	133.25	106.583	107.75	120.417	127.083	370.417	444.167	465.833	124.25	389.833	113.75	383.75	286.25	458.417	350.5	119.833	426.25	128.333	
0.0001625	100	127.75	171.667	354.417	112.5	119	413.833	121.667	144.167	123.167	149.833	119.333	377	404.75	140.75	107.583	459.667	141.083	134.167	122.917	357	360.583	147.667	126.5	435.917	446.417	364	120.333	404.75	373.5	304.167	401	346.333	408.167	367.417	431.583	103.5	153.75	163.417	126.75	125.083	151.75	405.917	432.083	142.917	138.167	118.083	369.583	130.167	131.833	382.25	130.917	124.583	322.917	117.833	391.667	330.083	111.25	340.917	361.583	392.25	274.583	116.25	409	132.25	113.5	128	430	159.583	397.333	520.083	109.75	108.75	128.167	147	142.833	113.75	351.667	124.083	400.583	256.167	136.25	142.333	164.333	127.917	123.917	146.667	130.583	111.667	129.083	122.167	129	431.583	134.5	375.333	359.667	401.583	399.333	370.417	442.667	400.667	
0.000165	100	358.583	110.417	116.333	108.333	126.5	359.667	118.917	149	380.333	128.083	397.75	467.583	399.833	342.667	112.5	139	102.083	151.083	329.333	397.917	120.25	115.083	357.25	141.667	113.75	422.833	142.167	116.667	133.083	122.417	117.917	437.917	431.083	294.25	116.667	155.75	103.833	154.833	469.583	118.917	146.833	146.833	179.083	111.5	131.833	316.667	384	163.167	128.25	116.5	130.417	127.167	109.417	124.917	107.25	114.833	136.167	113.75	361.667	114.25	114.333	148.583	123.5	116.5	112.583	138.917	120.333	104.333	372.667	406.167	336.25	122.667	141.5	128.083	141.917	160.833	337.833	315.917	151.917	165.417	113.75	335.917	312.917	124.417	133.167	110.917	420	372.5	141.167	385.417	314.667	400	290.5	134.667	469.833	120.917	374.083	415.333	115.417	280.083	
0.0001675	100	389.833	123.75	361.5	125	389.75	457.333	323.917	309.917	341.5	321.167	342.333	311	355.583	361.5	363.75	284.25	324.667	308.5	382.667	336.25	331.167	473.333	121.75	265.417	358.167	371.917	281.917	360.667	424.75	360.833	374.083	352	401.417	329.417	336.083	337.083	391.25	170	289.25	379.333	409.167	320.083	363.083	125	372.667	393.417	413.583	384.667	436.583	341.25	357.75	381.417	152.667	460	106.083	161	307.333	134.333	407.083	384.167	108.917	385.833	345.75	417.5	370.333	139.25	370.583	141.667	119.583	342.5	132.333	127.417	329	126.25	395.583	131	320.917	304.833	399.917	371.167	123.833	107.75	143.917	126.75	381.75	135.417	405.333	376.333	371.5	466	126.167	357.75	431.083	123.083	111.833	111.5	148.333	120.917	446.833	145.833	
0.00017	100	132.583	126.667	347.667	406.5	409.5	450.667	141.917	117.917	466.417	441.75	553.667	321.667	128	116.167	136.583	108.917	144.083	108.5	325.25	394.583	412.5	410.667	362.5	328.333	320.333	285.583	326.833	411.25	111.75	293.75	119.667	155.75	129.25	450.75	506.083	105.833	389.583	128.833	514.333	116.833	133.25	128.583	452.667	116.167	122.083	138.75	126.25	185.333	422.583	392.083	139.5	121.75	128.583	136.5	305.083	136.917	348.667	122.083	116.417	323.583	414.083	111	377.417	132.167	163.167	110.667	114.667	139	118.917	332.667	172.083	322.583	119.083	351.333	112.75	151.75	320.75	350.583	442.25	437.667	114.917	366.917	420.917	120.75	287.667	312.667	418.583	155.167	409	382.667	122.417	415.75	143.75	427	387.083	119.167	128.667	112.25	108	393.333	
0.0001725	100	520.583	353.833	358.25	151.583	453.667	135.333	122.25	331.833	147.083	112.333	369.167	122.583	286.5	156	422.75	362.583	457.25	362.083	320.5	394.75	394.333	303.917	367.917	133.667	385.583	375.5	408	134.25	376	166.5	461.333	298.167	375.5	130	107.083	379.667	282.417	112.25	116.167	339.583	425.667	124	344.417	136.167	369.333	329.167	354.083	116.833	116.583	434.75	127.583	127.917	125.417	115.667	144.333	119	110.917	150.333	379.5	324.583	133.833	167.083	313.75	377.167	296.5	124.75	403.833	117.25	354.5	109.583	338.333	120.583	333.583	372.333	434.5	115.583	128.833	357	480.167	111.5	459.417	131	155.083	372.667	113.083	112.083	134.5	368	106.917	134.75	409.833	122.25	373.167	432.917	134.333	104	117.333	469.25	136.917	113.75	
0.000175	100	356	289.833	333.083	135.083	337.667	350.5	337.667	338.083	363.667	414.5	113.333	440.333	342.833	513.25	396.583	335.083	288.667	148.417	410.583	369.5	410.333	133.667	149.5	121.417	381.167	356.417	400.833	367.917	135.833	399.917	384.75	433.583	138.333	119.917	448.5	384	114.333	389.333	443.417	456.25	432.167	456.333	419.333	332.25	305.25	111.75	330.583	416.917	109.5	291.75	287.5	336.333	133.25	492.167	369.917	286.083	383.25	353.333	362.833	137.75	112	307.25	411.5	126.333	347.5	116.667	360.5	359.583	451.583	110.333	294.417	344.417	345.5	397.167	397.583	350.833	391	338.083	361.167	308.833	379.333	329	394.75	353.833	143	378.583	430.333	450.417	467	316.583	365.75	369.25	372.75	418.167	384.917	128.333	134.583	128.167	338	133.333	
0.0001775	100	167.667	105.167	140.583	108.75	115.5	149.083	128.333	122.25	110.75	119.5	147.5	132.5	122.167	140.583	355	268.75	171.5	121.75	362.5	488.833	131.167	387.5	560.583	139.083	122.5	127.25	129.083	121.333	149.833	130.167	116.667	372.417	144.75	412.333	397.167	121	145.75	341.833	118.333	122.333	132.417	121.083	130.5	311.5	157.833	135.75	106.167	125.083	171.75	377.167	120.583	114	120.667	123.917	121.083	163.833	147.25	101.417	131.917	128.083	121.083	130.917	137.917	322.5	298.917	141.5	115	116.167	119.167	387.417	389.333	129.25	461.917	403.667	285.75	293.25	129.75	110.75	357.75	382.583	120.5	166.917	118.083	121	113.417	156.917	138	148.417	423.75	137.583	142.25	114.667	360.25	484.5	419.833	329.167	345.167	432.167	358.667	138.917	
0.00018	100	121.25	335.75	115.083	332.417	145.333	357.333	147.833	124.75	376.667	146.5	129.25	124.833	426	132	382.083	115.083	138.167	126.167	390.917	102.167	445.583	126.917	113.167	395.833	114	340.583	121.667	406.75	125.083	136.833	142.75	419	105.167	466.5	136.333	109.583	160.083	134	109.583	115.167	159.667	301.5	150.5	417.667	353.083	398.417	349.333	132.5	152.833	126.25	353.833	385.25	118.75	139.333	114.833	120.333	105.667	111	419.833	375.25	107.083	123	132.167	107.083	121.167	127.167	376.667	112.417	115.333	117.417	116.667	134.75	143.667	110.5	154.833	407.667	148.833	414	382.833	119.75	381.5	139.917	129.167	446.25	393.917	453.167	166.333	321.167	316	290.333	312.75	399.5	128.917	361.167	141.583	117.583	133.833	129.5	329.5	103.333	
0.0001825	100	106.333	135.667	160.417	114.25	295	104.75	169.417	147.917	115.667	373.583	305.667	106.333	370.583	133.583	161	121.75	112.75	145.667	403.75	128.917	145.417	136.5	141.5	149.417	368.25	331.833	284.417	145.833	122.75	123.5	146.75	108.667	113.833	350.083	145.25	120.417	139.833	329.583	385.917	112.333	115.75	362.917	132.5	129.333	124.25	458.833	119.917	505.167	112.75	135.417	117.25	126.5	146.667	112.333	109.833	108	111.833	143	125	129.25	109.75	123.833	127.167	120.75	113.667	480.167	141.667	139.417	141.083	299.083	377	158.25	146.917	479.833	103.25	123.5	318.833	107.917	121.833	145.917	362.833	149.417	400.75	116.25	304.917	132.667	132.583	138.917	122.417	267.083	119.167	138.083	120.5	127.75	114.167	140.5	121.083	112.333	296.417	114	
0.000185	100	114.167	114.833	348.5	114.75	452.667	141.583	137.833	136.583	415.25	385.083	331.75	113.667	160.917	112.917	297.25	155	331.083	133.167	365.75	363.583	378.583	142.833	337.333	351.417	378.917	396.75	394.083	359	114.75	361.917	384.75	126.5	411.167	114.167	122.333	131.75	128.25	144.25	149.167	502.667	120	322.5	390.583	146	314.667	527.583	379.75	154.167	338.833	476.833	329.333	287.583	435.083	445.667	412.75	357.5	414	409.75	373.333	377.167	352.917	344.75	350.25	479	334.167	377.333	427.417	442	495	291.75	392.917	341.833	307.583	113.333	385.5	354.417	377.5	120.417	134.167	461.75	357.25	377.167	113	367	142.167	121.083	117.25	150.917	395.583	456.5	408.75	107.25	400.417	325.083	305.25	376.917	106	368.75	414.667	375.75	
0.0001875	100	131.75	382.5	375.833	171.083	124	362.75	391.833	344.333	294.583	163.667	370.417	294.083	377.167	446.917	347.083	370.5	440.75	335.75	153.25	441	383	337.417	408.417	399.667	360.833	433.25	385.333	383.917	511.667	415.417	341.167	356.167	532.417	450.25	113.833	261.167	153.417	117.167	123.583	338.417	106.167	122.833	129.75	131.417	122.083	121.333	431.083	121.25	417	144.583	380.333	138.667	123.917	117.75	386.75	109	424.417	134.75	310.917	316.25	381.5	387.333	287.25	354.333	310.417	142.917	366.25	356.167	369	319.917	351.583	336	159.583	116.833	112.75	481.167	346.5	132.333	126.5	128.583	111.75	291.25	106.333	146.167	111.833	388.167	496.667	364.333	371	367.667	330.5	415.583	324.167	401.667	383.667	145.25	400.667	397.333	320.917	442.167	
0.00019	100	132.917	130.5	346.833	114.167	107.167	160	146.5	101	115.917	106.833	120.667	467.333	130.833	137.667	108.833	111.5	110.5	132.833	124.667	268.333	124.417	344.333	131.333	110	136.5	147.333	129.833	119.75	450.25	138.083	133.917	126.333	359.333	121.917	150	135.5	165.667	120.667	131.417	413.5	324.25	316	132.583	160.667	125.333	124.083	119.75	138	121.333	129.167	129.083	119.667	386.583	363.583	418.417	417.417	358.333	423	294.083	354.167	328.417	428.75	345.167	400.5	368	360.5	425.25	374.417	348.25	376	347.417	141.167	395	100.583	117.417	531.75	147.917	138.583	146.583	446.5	338.083	433.667	373.667	406.333	365.25	109.667	362.333	444.75	431.167	135.167	132.917	117.333	127.417	278.583	125.167	366.75	455.167	140.417	105.917	120.167	
0.0001925	100	104.833	424.5	412.333	378.917	364.583	342.917	402	149.25	152.583	346.667	451.75	368.833	414.667	122.583	400.5	292.75	395.25	126.167	349.417	328.25	544.5	421.083	392.667	402.333	413.333	311.667	375.083	530	321.583	355	141	322.75	404	158.083	300.917	392.583	143.75	313.333	402.833	327.083	140.083	109	342.917	366.917	432.917	410.917	296.667	128.5	443.917	366.667	338.417	398.833	410.583	469.583	460.333	405.833	131.667	381.333	341.917	339.25	360.667	312	368.417	427.583	447.833	348.333	444.917	161.833	363.083	121.833	115.083	149.5	115.167	438.417	380.667	437.667	405.417	406.333	375.083	438	113.5	294.25	133.833	287.083	308	396.417	351.417	266.75	420.083	408.833	149.667	435.667	122.5	128.75	303.667	442	138.75	511.5	394.917	390.833	
0.000195	100	434.917	118.25	377.083	365.833	142.5	110.917	123.333	134.25	105.75	137	142.5	160.667	133.25	131.833	324.917	119	370.5	409.417	480.25	373.583	116.083	336.583	368.25	469.833	129.667	105.583	323.917	408.75	148.75	457.5	138.25	166.333	124.083	388.417	512	131.5	120	124.083	151.167	116.083	119.833	158.417	111.083	144.083	140.083	422.583	138.167	457.75	418.25	410.917	135.833	391.333	153.75	414	138.417	104.75	111.917	120.25	128.5	297.917	115.333	280.667	115.25	140.917	137.167	124.25	116	109.417	381.333	148.333	334.667	342.917	365.917	455.833	409.583	133.417	103.167	366.583	373.583	475.667	325	382.417	284	375.083	427.75	115.583	145.833	143.75	182.25	114.583	114.083	149.917	158.583	381.333	111.667	294.417	431	152.75	377.5	444.25	
0.0001975	100	428.083	131.25	165.083	334.167	502.667	412.5	141.25	116.333	126.333	320	362	364.167	422.417	436.917	287.5	327.917	373.833	121	369.333	373.083	421.333	335.917	381	135.083	402.917	323.5	311	374.5	492.083	468.083	412.833	444.417	370.667	109	355.667	129.667	123.333	126	117.25	128.667	126.667	445.5	139.417	376.667	114.25	348.333	334.583	382.583	334.667	413.917	429.667	119.5	141.167	429.333	156.25	388.75	397.25	108.25	405.167	405	347.667	390.083	408.417	365.417	357	405.167	394.5	461.333	406.25	432.667	430.917	450.333	425.917	103.75	361.75	125.083	408.333	478.333	398.5	437.583	369	411.583	387.75	385.75	295.25	111	502.583	342.5	341.167	339.583	406.167	393.917	373.833	148.5	348.667	345.75	244.917	138	133.083	330.583	
0.0002	100	120	106.083	133.25	122	139	105.833	129	131.917	447.25	336.333	131.333	110.667	122.25	299.167	116.417	141.75	404.417	106.583	104.25	365	128.833	131.417	423.667	458.833	126	103.75	103.667	106	127.583	143.083	101.75	421	328.667	310.333	456.583	291.417	100.583	126.333	344.5	156.167	397.75	352.083	326.167	326.167	370.833	416.167	480.833	129	368.667	348.583	362.25	311.083	104.917	364.333	344.583	415.333	403.167	323.5	387.25	370.583	477.083	125.417	403.667	420.25	438.333	320.75	352.583	107.917	374.667	372.917	332.833	118.667	388.5	340.917	427.167	323.333	108.75	366.5	379.75	253.917	368.417	230	409.583	121.75	476.25	357.667	407.25	390.167	312	121.5	328.333	104.833	404.75	490.5	545.333	351.75	353.167	105.833	402.583	126.583	
0.0002025	100	348.667	120.417	376.833	356.75	355.25	387.5	370.583	471.917	299.25	424.167	342.417	125.5	115	368.333	389.167	359.167	319.667	381.833	365.833	372.917	363.833	440.167	128	357.917	134.5	335.333	378.25	127.333	360.167	135	141.583	134.583	109.583	138.167	130.583	155.167	126.25	102.667	126.333	135.833	123.917	122.583	394.917	112.583	112.917	128.417	162.75	137.25	127.75	366.167	110.333	135.25	154.167	120.333	149.333	161.083	118.417	381.083	103.167	425.167	99.25	111.417	152.333	130.917	343.417	129.833	136.25	109	155	104	108.167	146.667	121.667	109.5	154	136.25	155.5	115.167	114.833	113.333	280.833	418.417	321.833	364	428.333	366.667	141.25	303.917	129.667	117	479.5	125.5	142.167	381.25	437.333	290.5	346.75	326.75	120.917	155.5	
0.000205	100	467.667	137.667	473.833	356	568.5	437.75	176	132.833	147	117.25	433.833	128.917	396.667	386.75	122.167	160.917	344.667	109.417	134.667	358.583	173.833	334.583	363.833	373.583	425.083	408.667	130.333	153.417	365.75	111.25	368.333	113.583	312.417	354.667	455.5	459.333	144.5	298.167	427.667	128.917	326.667	128.167	147.583	423.25	396.167	350.083	143.083	140.417	344.083	122.667	380.417	491.167	343.5	353.333	390.583	110	148.75	173.583	435.833	385.417	141	436.5	120.667	353.75	307.25	440.417	159.333	392.583	109.917	363.417	380.833	340.75	142.833	156.25	149.083	425.417	135.25	333.167	331.583	129.833	378.167	421.75	135	113	426	369.833	123.5	284.083	137.333	365.917	456.917	500.583	312.833	442.5	124.333	115.417	440.083	447.583	424.833	142.417	
