# Supplementary material for: Transfer of optical orbital angular momentum to a bound electron
Source: Nat Commun. 2016 Oct 3;7:12998. doi: 10.1038/ncomms12998 (PMC5063962; doi:10.1038/ncomms12998)
Supplement: Supplementary Data — Raw experimental data for measurements presented in the main text, reporting fluorescence counts as a function of pulse time and ion position. [file ncomms12998-s2.zip › data/dataRabiFrequencies/150706/67/fluoEMCCD.dat]

# EMCCD average fluorescence data file (1 traces, 1 ions)
# trace names:
# format:
# | signalSlot | numCountCycles | trace 0     |
# |            |                | ion 0     |
# |            |                | val | err |
0	100	361.39	5.13237	
2.5e-006	100	350.431	4.6191	
5e-006	100	366.287	4.87711	
7.5e-006	100	363.111	4.76708	
1e-005	100	351.667	4.7397	
1.25e-005	100	362.955	4.74983	
1.5e-005	100	365.999	5.214	
1.75e-005	100	358.355	5.10934	
2e-005	100	362.755	5.10792	
2.25e-005	100	359.021	4.83621	
2.5e-005	100	352.78	4.3198	
2.75e-005	100	355.807	4.71135	
3e-005	100	355.931	5.21245	
3.25e-005	100	349.407	5.251	
3.5e-005	100	362.318	5.44325	
3.75e-005	100	351.393	4.93082	
4e-005	100	358.915	4.90492	
4.25e-005	100	349.033	4.94079	
4.5e-005	100	357.183	4.74283	
4.75e-005	100	361.426	5.12589	
5e-005	100	362.863	5.53553	
5.25e-005	100	356.791	5.97819	
5.5e-005	100	356.947	5.41534	
5.75e-005	100	360.36	5.28259	
6e-005	100	361.818	4.67905	
6.25e-005	100	354.231	5.67982	
6.5e-005	100	361.217	5.27703	
6.75e-005	100	366.056	5.87762	
7e-005	100	345.607	5.16106	
7.25e-005	100	349.565	5.32475	
7.5e-005	100	355.035	5.29025	
7.75e-005	100	359.251	4.56746	
8e-005	100	364.601	5.68856	
8.25e-005	100	358.98	5.21572	
8.5e-005	100	354.502	6.12889	
8.75e-005	100	354.775	6.86471	
9e-005	100	354.302	5.82206	
9.25e-005	100	358.604	6.56457	
9.5e-005	100	348.925	6.10374	
9.75e-005	100	352.972	5.93113	
0.0001	100	358.997	6.39638	
0.0001025	100	349.639	5.38426	
0.000105	100	364.71	5.57881	
0.0001075	100	363.428	6.70662	
0.00011	100	353.211	6.5597	
0.0001125	100	369.214	7.10527	
0.000115	100	363.927	5.25839	
0.0001175	100	358.678	6.88346	
0.00012	100	348.599	7.82416	
0.0001225	100	352.683	5.76257	
0.000125	100	354.693	5.53728	
0.0001275	100	351.108	5.89723	
0.00013	100	346.277	6.53365	
0.0001325	100	349.812	6.5697	
0.000135	100	365.03	6.46874	
0.0001375	100	350.006	5.56681	
0.00014	100	347.722	7.76498	
0.0001425	100	341.497	7.09478	
0.000145	100	356.052	6.07788	
0.0001475	100	338.958	6.80065	
0.00015	100	342.956	6.84736	
0.0001525	100	323.585	8.95605	
0.000155	100	336.108	9.21815	
0.0001575	100	342.695	7.59352	
0.00016	100	338.973	6.67745	
0.0001625	100	338.605	7.95348	
0.000165	100	342.922	7.42459	
0.0001675	100	335.878	8.54727	
0.00017	100	340.47	7.51404	
0.0001725	100	336.917	9.03997	
0.000175	100	354.37	6.52503	
0.0001775	100	338.692	8.53436	
0.00018	100	353.933	7.43979	
0.0001825	100	341.458	7.51225	
0.000185	100	324.319	9.59271	
0.0001875	100	345.4	7.28906	
0.00019	100	331.368	8.11887	
0.0001925	100	351.931	8.24551	
0.000195	100	334.629	9.55199	
0.0001975	100	338	8.10517	
0.0002	100	342.165	7.87165	
0.0002025	100	344.535	8.41644	
0.000205	100	333.607	8.5202	
0.0002075	100	337.607	7.97265	
0.00021	100	351.84	8.07018	
