# Supplementary material for: Transfer of optical orbital angular momentum to a bound electron
Source: Nat Commun. 2016 Oct 3;7:12998. doi: 10.1038/ncomms12998 (PMC5063962; doi:10.1038/ncomms12998)
Supplement: Supplementary Data — Raw experimental data for measurements presented in the main text, reporting fluorescence counts as a function of pulse time and ion position. [file ncomms12998-s2.zip › data/dataRabiFrequencies/150706/67/rawdataEMCCD.dat]

# EMCCD raw fluorescence data file (1 ions, 1 traces)
# trace names:
# format:
# | signalSlot | countcycle 1 .....
# |            | trace 0 |
# |            | ion 0   |
0	100	342	342	332.083	358.5	400.667	454	385.167	305.417	396	389	368.917	452.333	424.333	309.75	315.5	400	389.583	387.583	386.083	461.417	366.75	345.833	367.833	297.75	332.833	356.583	390.083	481.833	356.5	301.75	290.833	381.333	357.667	405.667	337.5	321.833	344.5	367.083	390.75	404.25	365.75	301.417	410.833	301.333	479.25	452.667	363.333	366.583	333	397.167	364.583	348.417	380.583	370.667	414.583	347.583	384.25	353.083	255.75	257.167	334	224.583	323.583	390.333	298.333	417.333	337.667	258.417	408.833	400	408.667	450.5	375.417	361.833	316.333	364.083	305.25	386	388.083	350.583	292	328.583	417.667	340.5	360.833	325.833	267.25	417.167	361.75	359.833	379.083	365.25	328.417	306.333	310.167	359.25	498.167	340.75	283.917	348.917	
2.5e-006	100	329.417	382	320.583	312.5	272.75	272.333	312.583	369.667	299.917	325.833	384.583	283.167	368	392.417	363	272.667	395.417	370.083	344.583	343.667	422	376.917	309.833	400.167	344.833	471.5	280.5	302.25	405	358.417	314.667	357.167	359.583	314	347.667	363.417	384.333	354	272.333	418.25	417.667	320	363.917	343.833	408	303.667	393.167	328.667	393	315.25	363	321.75	337.667	452.083	306.5	332.25	272.75	293	346.75	397.75	355.667	323.5	443.833	326.917	315.5	464.75	343.083	319.25	307.083	398.75	331.167	353.75	426.167	316.333	434.917	424.667	295.667	341.833	320.083	356.167	360.417	347.833	378.917	316.417	328.583	295.583	356.5	356.833	374.917	290.917	343.75	379.75	364.75	386.667	258.583	318.75	429.083	376.667	361.667	334.75	
5e-006	100	451.25	400	422.667	347	324.5	338.917	267.917	420.583	312.333	480.417	315.667	364.167	351.083	454.833	412.75	420.917	371.917	406.333	379.5	334.583	312.5	415.667	367.667	338.417	356.25	418.833	319	337.833	372.167	328.083	382.667	372.917	337.417	391.5	333.667	377.5	376.917	400.333	336.75	448.833	451.833	327.083	321.5	391.583	386.5	398.25	298.5	338.917	281.917	359.583	382.333	390.333	370.667	370.917	329.167	405.583	325.417	302.667	363	361.583	312.083	371.25	377	288.25	466.583	314.917	402.583	358.333	382.667	467.167	287.417	413.417	469.75	364.333	429.583	250.167	330.833	383.167	409.583	364	257.917	340.583	344	370.583	370.667	438.583	335.75	320.833	423.833	296.75	349.917	433.5	330.917	399.5	346	351	350	319.167	367.667	378.833	
7.5e-006	100	370.25	366.833	453.917	355.833	329.333	276.833	377.583	423.083	474.833	360.833	378.333	336.917	386.583	337.833	380.667	378.667	325.417	451.25	285.5	288.333	358.25	341.5	374.75	439.917	328.333	355.167	359.667	369.75	444.417	342.167	305.583	351.833	414.083	296.333	345.583	313.25	310.333	319.917	353.583	317.667	401.167	393.333	375.167	435.833	399.417	306.667	361	292.75	486.083	388.75	314.167	380.667	403.5	496.25	349	347.333	347.833	281.333	352.75	403.417	395.583	332.083	326.5	359.667	431.25	329.417	362.833	360.75	386.833	298.5	450.917	367.75	356.667	327.417	371.333	380.917	294.667	308.5	345	384.833	444.083	348.167	372.25	327.25	324.417	408.5	333.083	331.417	410.167	342.167	320.833	365.417	300	384.167	359.417	451.5	406.5	301.083	332	379.917	
1e-005	100	314.667	368.583	328.667	341.25	314.667	341.667	326.833	345.667	389.5	383.333	349.417	336.5	372.25	348.917	373.833	291.917	346.25	392.667	379.833	306.75	365.25	355.417	338.167	394.583	327.667	422	272.667	361.25	451.083	338.75	279.583	388.417	351.583	388.833	265.083	284.667	469	414	305.667	330.833	345.833	374.167	400.583	449.417	382.583	423.917	482.333	345.667	377.333	330.333	396.5	390.75	345.833	318.5	289.167	281.583	377.167	326.083	278.75	313.083	360.667	356.75	293.5	302.75	273.333	325.917	352.083	329.667	253.583	313.917	365.333	287.083	377.25	317.083	325.917	292.833	363.5	405.5	423.583	386.5	300	337.583	443.5	311.5	371.5	391.75	414.583	304.167	303.917	291.417	383.833	420.667	371.25	387.25	341.083	298.583	373.583	374	377	375.5	
1.25e-005	100	394.083	467.167	283.167	308.167	419.5	292.083	311.833	360.583	415.75	337.083	434.25	356.833	315.75	310	379.333	351.417	386	309.333	351.75	415.167	418.25	402.333	350.75	356	401.917	368.75	387.333	466.833	350.5	332.25	416.167	457.417	370.917	374.833	368.833	323.167	394.417	314.583	329.5	398.75	274.583	448	302.083	334	339.583	410.083	357.333	355.833	377.583	354.083	464.667	414.333	327.667	443.25	380.417	321.583	310.083	349	335	424.833	426.083	276.667	381.667	362.667	336.917	383.167	364.5	369.25	387.583	332.333	405.25	305.417	286.833	400.917	343.5	392.25	363.75	378.583	307.5	343.583	420	341.5	319	382.167	360.833	343.75	404.083	307.167	421.667	325.5	319.667	338.583	447.167	371.167	313	376.083	375.583	238.583	322.083	312.75	
1.5e-005	100	421.583	406.083	310.167	278.667	347.083	317	418.333	318.917	318.417	363.75	303.583	418	335.667	353.25	396.75	393.917	343.833	365.917	390.333	469.917	313.5	451.417	312.75	438.667	359.167	293.333	300	312.333	372.917	315.833	407.833	331.917	321.083	421	284.167	351.167	404.167	432.5	345.167	387.083	431.167	392	375.417	269.667	444	391	385.083	326.5	366.333	305.583	363.75	334.583	358.667	362.833	332	366.417	348.167	392.917	414.083	324.167	366.75	291.417	365.917	322.75	424.167	438.833	432.5	430.167	421.667	366.167	240.833	394.25	437.75	311.75	448.667	411.583	369.083	284.333	380.75	426	402.333	320.583	412.5	293.167	310.667	417.833	483.917	300.75	461.25	323.833	349.167	338.75	347.333	312.417	365.083	365.083	306.583	414.667	353.833	443.333	
1.75e-005	100	360.417	367.083	305.333	356.417	411.417	459.083	307.583	365	424.5	299.333	311.833	373.083	286	316.083	337.333	382.25	342.333	343.417	400.5	380.333	366.667	328.25	306.583	364.917	335.917	495.75	302.833	273.833	324.75	225.083	294.417	433	331.333	398.333	314.833	386.5	336.167	370.5	310.083	328.333	365.667	379.833	355.083	399.5	467.917	334	317.25	334.25	408.25	426.167	282.167	339.167	394.083	378.667	339.167	357.75	351.75	401.25	346.833	424.667	400.833	298.833	341.917	443.083	421.417	311.667	376.917	300.417	336	347.75	302.583	360.667	307.5	346.5	420.583	336.583	360.667	369.417	499.583	405.333	444.75	348.417	409.833	335.167	319.083	368.667	374.083	250.167	353.333	451.583	301.333	347	415.333	312.083	380.583	412.333	378.5	288.75	386	309.417	
2e-005	100	393.75	436.167	377	341.417	287.667	361.667	422.583	325.75	428.417	317.667	342	311.833	415.417	410.333	372.917	442.917	300.417	432.75	294.5	376	349.083	325.25	397	347.5	391.667	362.083	389.75	254.167	352.75	403.25	334.5	301.833	368.667	388.833	308.833	249.167	325.667	426	369.667	390.5	280.75	348.917	331.083	468.417	347.833	375.667	322	412.25	462.333	398	343.083	362.083	457.833	387.167	403.833	450.833	304.083	376.417	337.833	372.583	366.917	356.583	333.833	390.583	333	445.667	364.583	294.25	392.5	337.75	334.417	401.667	246.083	414.25	347.583	355.75	357.25	454.083	310	359.583	299.25	326.917	380.667	388.417	341.083	323	394.5	377.5	314.25	437.667	285.5	328.083	505.833	310.583	281	391.583	373.25	367.25	332.833	349.667	
2.25e-005	100	413.667	390.667	344.667	408.5	325.25	314.167	362.667	387.25	388.417	381.583	402.083	423.417	332.5	395.333	334.25	305.25	316.167	287.833	344.25	399.25	395.75	360.083	289.333	418.833	302.417	271.667	348.5	363.417	294.167	391.667	416.667	490.333	334.417	380.583	391.5	392.25	373.25	323.167	378.5	301.083	263.667	445.75	294.417	427.667	423.917	348.25	381.583	430.417	359.25	336.167	430.667	288.083	346.833	299.583	401.5	382.5	393.833	399.667	439.5	371.167	404.583	385.5	372.75	291.333	322	392.917	375.25	376.667	361.5	334.833	327.75	305.417	342.083	328.833	314.5	425.75	337.833	419.833	302.583	421.25	358.25	382.333	372.75	349.583	290.167	327.75	282.75	260	342.333	310.75	422.667	361.5	390.167	412.583	306.417	313.583	320.667	311.167	412.75	291.583	
2.5e-005	100	329.583	410.75	373.833	242.583	372.5	351.917	357	273	382.833	352.917	311.833	360.25	310.75	344	333.833	312.583	365	357.333	365.5	356.667	345.417	314.333	357.833	301.167	283.5	370	424.917	338.667	376.5	336.75	335	361.167	314.917	318.083	354.333	362.5	332.833	425.25	325.333	312.667	345.333	317.917	356	337.333	388.417	395	326.667	472.667	371.333	408.75	335.25	424.5	331.333	316	322.417	298.417	395.083	321.917	415.167	382.917	320.833	416.917	379.25	458.5	310.333	330.917	311	373.75	413	398.167	403.5	331.167	392.083	398	277.75	365.167	286.917	394.083	409.5	325.917	369.167	365.417	367.417	366.417	335.417	365.833	376.167	258.833	317.5	317.417	305.667	334.5	469.083	310	349.25	398.25	373.417	303.917	352.833	326.5	
2.75e-005	100	359.667	390.417	320.75	471.083	272.25	415.417	332.75	319.167	401.333	315.167	395.75	385.167	377.5	345.917	371.667	262.5	357.75	389.917	306.667	439.667	352.667	348.583	318.25	393.833	416.667	333.5	353	340	351.083	286.583	308.833	359.167	403.833	388	341.167	249.25	399.833	347.25	364.917	382	348.75	341.75	313.583	360.75	418.75	337.417	391.917	439.583	337.333	282.75	293.417	353.917	390.917	391.083	376	388.917	315.833	422.167	327.583	238.333	340.167	358.083	361.5	415.833	348.25	378.167	361.833	337.833	384	377.25	328.833	388.167	371.667	313.25	306.167	386.583	277.333	427.417	376.917	323.667	389.25	413.417	286.083	302.583	363.333	333.5	312.5	341.25	398.833	410.167	419	445.75	323	279.417	307.917	456.917	277.083	350.417	333.167	334.5	
3e-005	100	326.5	327.25	335	435.083	335.167	312.083	378.917	324.833	343	385.917	386.417	322.75	212.917	403.917	504.333	369.25	421.5	368.167	346.667	393	413.75	292.833	331	308	319.667	349.667	357.833	318.75	359.833	359.5	255.333	384.167	336.167	288.333	326.167	280.25	296.083	456	378.917	409.75	333.167	360.917	349.417	293.833	375.583	277	327.333	342	383	311	315.833	421.833	404.833	322.917	441.25	389	313.833	402.333	349.833	466.583	431.75	276.667	460.75	345.333	460.167	403.417	408.5	369.5	295.5	316	391.833	407.5	374.583	396.667	291.667	287.75	282.417	328.667	377.083	395.083	357.25	367.667	356.917	335.417	367.833	372.917	369.083	312.75	306.917	321.417	312.583	345.583	391.25	292	350.167	310.167	333.667	421.417	471	360.083	
3.25e-005	100	451.75	330	350.5	394.833	304	386.917	323.167	344.75	287.333	312.333	367.833	319.417	324.667	331.75	386.417	286.833	369.167	335.75	336.333	344.667	382.75	306.667	306	362.417	380.917	301.167	215.583	377.083	460.167	412.75	457.917	317.917	340.167	300.583	370.333	402.75	398.417	342.667	340.917	337.583	271	470.417	317.5	270	424.333	271.917	361.417	341.25	359.75	325.833	443.167	272.583	353.5	412.667	407.25	235.583	343.083	372.5	446.75	321.083	335.833	473.5	349.75	367.833	282.917	390	340.333	361.833	254.5	352.333	344.667	326.25	284.583	338.417	330.333	355	330.167	343.833	434.917	344.5	308.833	373.25	294.333	352.667	347.75	364	443.417	304.75	278.417	327.917	461.583	440.583	331.25	354	308	326.917	370.5	327.75	317.917	340.583	
3.5e-005	100	320	287.917	306.5	324	457.75	351.25	301.25	332.5	319	268	437.75	387	458.75	298.083	315.25	272.917	428	335.5	387.833	364.25	232.417	370	354.5	331.583	408	339.083	379.333	441.25	368.417	366.667	339.5	397.25	344.417	349.333	340.25	378	456.25	347.583	305.833	491.417	423.917	530.917	311.167	532.333	383	260	320.417	334.417	344.667	394.083	409.25	384.917	431.25	353.5	430.917	375	318.167	329.75	364.083	410.25	364	264.333	333.667	373.833	338	317.667	311.833	364.667	291.083	395.75	305.417	312.25	386.417	373.25	354.083	367.333	407.917	360.083	331.917	393.333	328.083	362.333	348.583	385.167	398.583	388.333	302.917	397	282.583	318.25	382.583	353.417	388.083	373.917	420.583	318.833	356.583	440.5	422.75	379.25	
3.75e-005	100	385.5	375.5	354	379.083	315.25	319.5	377.75	312.917	343.667	325.083	384.667	415.667	317.083	308.75	330.917	331.25	431.667	331.583	299.917	328.167	335.417	308.917	354.333	301.25	352.75	479.917	389.75	345.167	405.833	320	306.167	333.083	381.083	364.083	356.167	264.583	308.25	405.583	391.167	492.167	315.167	328.833	371.917	350.917	437.083	390.667	338.75	289.833	413.917	369.25	300.667	292.667	438	327.417	419.417	346.167	329.083	370.5	239	463.083	373.417	360	273.833	339.917	359.167	242.833	333.833	339.667	332.667	327.083	298.917	388.667	370.917	327.333	379.917	382.333	336.083	326.083	396.917	371.917	325.583	363.083	258.25	378.667	310	307.583	376	332.083	358	362.417	295.417	261.333	324.167	396	318.333	470.917	321.417	422.083	379.5	421.083	
4e-005	100	374.5	342	368.25	432.75	506.25	347.917	342.917	365.917	330.833	291.083	332.25	402.333	420.667	374	311.083	356.833	306.5	264.083	440.167	356.5	348.75	388.5	395.417	330.333	390	384.833	330.583	319.167	369.917	348.833	318.5	369.917	361.083	363.083	281.083	335.5	400.083	352.083	460.083	368	404.583	382.167	337.083	324.417	350.833	372.75	411	362.583	311.75	319.667	312	341.167	390.25	331.167	362.083	314.75	370.5	360.5	272	417.167	297.5	410.75	350.833	288.25	370.167	292.667	416.917	413	353.833	451.417	273.75	333.083	346.833	416.167	294.167	280.75	357.75	331.25	354.417	413.583	356.333	383.167	362.667	376.083	369.75	337.917	319.417	353.583	533.5	376.75	344.167	288.833	276.583	343.833	429.667	386.583	291.667	378.417	449.167	355.333	
4.25e-005	100	361.583	486.25	361.75	377.333	386.833	358.333	291.333	339	388.75	324.917	351.75	380	404.583	321.75	386.917	317.75	311.583	328.917	327.333	389.75	364.667	409.5	368.75	282.833	293.833	342.833	300.417	406.083	345	332.417	316.75	403.417	409.333	430.75	367.75	419.25	368.083	284.583	295.917	340.25	431.917	394.083	300.25	357.667	341.083	346.833	287.167	279.583	357.417	306	338.417	340.75	333.583	384.583	313.75	337.083	376.417	276.25	367.333	308.583	344.083	301.917	328.25	377.5	317.583	271.417	297.083	307.417	322.75	385.583	298.667	351.5	404.833	319.917	423	142.25	359.25	297.75	380.083	334.333	300.083	347.583	402.75	349.5	434.083	397.833	325.667	351.833	359.333	305	307.333	312.25	388.333	336.25	469.417	323.333	450.167	383.333	352.25	384.25	
4.5e-005	100	395	404.917	415.75	321.583	333.167	320.75	317.167	443	363.167	338.5	340.083	287.083	308.583	369.5	280	358.5	392.083	386.083	370	327.833	365.5	365.833	447.417	328.25	436.667	302.167	378.083	355.75	331.167	354.917	361.5	320.917	311.833	424.667	353.75	347.583	322	336.667	285.75	351.5	393.167	359.917	327	289.5	431.083	387.167	350.167	281.833	385.5	373.583	368.417	323.583	338.5	302.667	294.667	353.833	307.25	378.083	382.083	454.5	292.833	319.833	380.167	319.583	398.417	318.25	443.083	400.333	287.833	390.667	293.917	397.917	341.083	416.333	424	377.25	280.75	336.833	291.75	431.5	310.917	409.167	341	393.417	373.083	345.667	311.667	356.25	327.167	343.917	544	315.167	362	406.167	335.25	414.833	354.333	342.833	361.833	390.083	
4.75e-005	100	294.167	328.583	374.667	286	325.25	356.75	374.917	399.417	348.5	409.25	418.5	329.917	396.167	368	403.667	361	410.417	332.167	331.583	277.75	356.083	366.333	376.333	366.583	354	379.417	306.5	361.5	128.75	394.917	378.417	317.417	406.917	368.5	350.167	319.75	341.583	340.333	408.833	364.917	313.25	328.167	384.25	382.083	326.5	303.417	373.25	350.167	382.667	405.333	296.167	321.75	346.667	403.583	384.333	408.167	318.75	461.5	415.833	386.917	407.583	340.917	400	392.25	335.417	328.25	458.917	386.667	269.833	300.167	356.167	322.75	360.75	302.5	456.75	443.5	454.833	316.833	338.917	320.5	354.25	390.083	432.167	410.333	347.917	442.083	361.5	250.417	313.5	365.333	413.75	331.75	355.167	397.75	321.083	410.667	413.833	472.083	313.167	345.583	
5e-005	100	382.583	356.25	490.583	315	359	322.583	359.917	372.333	340.25	376.5	322.333	408.667	431.917	375.167	357.417	344.667	367.167	418.083	329.583	435.333	341.417	475	398.583	354.417	412.583	382.75	364.833	301.833	299.833	289.583	311.833	353.083	433.333	267.25	393.083	375.5	316.333	272.75	272.5	423.833	400.583	423.25	279.083	299.583	379.667	344.75	313.25	425.667	299	285.583	448.917	439.583	408.083	401.5	263.5	342.083	345	329.833	445.667	326.667	271.917	390	376.75	333	290.583	494.25	325.167	403.667	351.25	405.667	293.75	426.333	343.583	351.333	400.583	272.667	323.667	397.417	318.833	457	398.583	420.083	311.833	294.25	443.75	459.667	319.167	443.833	281.167	388.917	361.167	435.75	341.25	363.583	321.583	350.083	352.5	329.25	385.667	349.917	
5.25e-005	100	323.667	318.583	307.75	402.917	343	313.667	362.5	376.167	364.5	317.25	391.417	173.667	294	371.75	350.417	419.917	350.417	283.5	373.333	324.5	379.083	350.083	404.583	424.667	354.083	321.167	386.833	369.833	301.75	285.917	390.167	253.917	340.917	309.417	280	265	394.917	317.083	437.417	260.333	382.083	296.25	398.583	325.083	367.917	327.917	297.667	392.083	504.583	378.667	347.5	422.167	366.333	413.833	494.583	337.083	328.5	357.167	371.5	433.75	459.583	444.417	340.25	363.083	387.667	358.25	313.833	145.25	431.583	474.583	363.667	350.833	393.75	292.833	385.75	348.167	340	311.167	353.25	259.417	322.333	320.833	411.25	469	329.583	386.75	312.25	369.25	362.167	378.75	403.75	367.583	374	390.667	481.25	285.917	332.083	312.333	402	416.667	
5.5e-005	100	428.583	316.167	440	385.667	385.917	400.75	388.917	314	337.583	368.417	388.833	388	412.75	336.5	376	325.833	344.917	385.333	368.75	360.75	345.167	331.417	328.167	136.083	429.333	333.5	349.333	524.917	268.167	286.75	361.75	465.583	312.667	377	402.583	455.083	324.583	350.833	378.917	274.25	348.167	420.75	413.583	261.5	404	328.667	263.75	353.833	324.25	408.083	432.833	340.75	328.667	409.667	302.917	389.833	354.083	299.417	353.667	380.583	329.167	397.833	376.833	295.333	438	385.083	312.25	452.417	360.75	356.333	289.333	376	317.917	367.5	338.333	309.25	306.833	407	352	331.25	348.583	281.25	373.583	432.833	346.75	382.667	378.583	307.75	413.25	326.583	361.833	376.167	312.25	343.667	313.25	344	361.5	265.417	294.417	422.167	
5.75e-005	100	365.667	379.833	311.583	315.75	494.833	439.917	265.167	257.917	384.667	352.417	353.583	394.583	349.917	385.917	397.167	274.167	292.417	281.25	328.917	278.25	317.583	482.417	349.417	425.083	306.167	403.083	383.583	377.833	406.333	493	422.167	321.333	318.083	304.583	307.917	371.917	423.667	310.333	394.917	485.167	441.333	371.75	366.333	349.833	418.75	357.917	450.667	373.25	326.083	304.083	371.417	345.083	363.333	280.083	308	390.083	401.583	370.25	453.833	339.667	336.083	365.167	430.083	337.5	382	409.333	431.417	301.75	340	353.917	350.417	402.583	283.667	355.75	383.417	353.083	327.25	364.917	392.917	298.167	306.917	313.417	303.917	368.333	439.083	330.75	330.25	344	421.917	342.333	374.417	395.917	384.333	305.417	302.917	317.5	302.75	365.75	304.583	390.25	
6e-005	100	399.75	381.667	419	306.833	422.5	322.25	336	402.167	406.333	292.417	358.5	280.583	444	405	321.333	403.083	309.917	429.75	363.583	410.333	334.917	309.667	392.667	447.833	351.417	336.5	393.333	336.583	415.917	410.083	340.333	377.583	324.25	407.917	365.75	296.833	385.917	351.833	276.083	324.25	290.75	346.667	343.75	396.333	399.5	348.333	443.917	437	385.667	304.417	392.5	313	374.333	373.667	341.333	358.333	306.417	392.833	271.833	450.417	279.667	361	339.083	368.167	352.417	355.417	407.667	354.5	375.667	362.833	349.5	421	429.583	348	343.417	433.667	270.333	351	340.75	387.917	394.917	423	292.333	320.917	346.167	460.833	290.417	339.833	345.417	374.667	352.667	354.75	274.583	427.917	364.917	371.25	327.583	395.667	317.75	309	
6.25e-005	100	419.083	366.583	311.5	380.583	436.083	365.083	268.667	338.667	381.5	361.5	378.5	327.083	299.417	328.667	404.917	342.917	361.833	398	386.333	376.583	135.083	410.833	384.25	402.917	304.25	383.333	402.333	339.083	270	344.083	404.583	300.833	404.417	387.417	362.167	322	403.167	420.417	326.333	260.917	312.25	404.333	402	141.667	360.25	294.5	356.167	351.917	367.417	401.583	409.667	371.5	386	332	402.333	418.5	389.75	359.5	357.833	361.5	386.75	305.083	278.25	151.333	320.833	303.75	307.917	397.833	363.5	333	358.917	373	269.5	378.5	339.75	344.833	350	362.167	415.583	409.833	385.833	370.583	331.333	292.833	418.333	345.333	347.083	424	387.167	385.333	333.583	392.583	313.417	302	441.333	347.583	281.583	384.5	458.25	347.5	
6.5e-005	100	355.583	339.917	307.083	337.083	338.583	336.833	296.25	276.5	381	463.25	299.833	384.583	283.667	308.333	419.333	344.5	360	320.167	283	432	352.167	431.417	342.583	456.417	376.25	321	297.667	338.833	364.25	381.583	296.667	410.667	392.917	383.083	423.833	351.75	371.083	337	281.083	330.167	459.833	391.417	386.333	370.833	351.25	354.333	216.75	403	318.333	332.917	455.25	483.333	415.167	332.083	392.333	389.833	397.083	370.917	338.5	346.917	276.083	350	368.833	309.917	419.75	331.417	443.333	292.667	370.083	414.917	314.333	352.667	385.583	398.167	361.25	331.083	395.667	301.333	308.333	367.833	359	435.333	372.667	367.083	259.583	415.417	354.917	480.25	444.417	482	314.083	388.667	319	334.083	410	338.917	303.083	360.417	346.667	328.5	
6.75e-005	100	344.667	328.083	409.667	429.833	431	463.833	361.583	265.25	346.083	318.917	313.083	331.833	399.583	434.917	376.833	120.417	422.167	322.333	321.083	438.583	431.667	413.917	346.25	362.083	403.583	444.167	366.833	417.667	289.167	431.833	477.917	359.083	338.583	369.333	354.667	316.25	318.333	390.667	333.5	440.333	348.25	405.833	341.167	395.417	391.417	284.333	365	423.417	340.667	407.417	302.833	307.333	491.083	429.417	340.833	343.25	377.833	346.167	400.5	313.083	357.5	445.833	410.167	413.083	308.083	435.75	316	323.167	338.417	382.417	417	446.917	373.917	395	328.083	479.083	370.25	291.917	351	339.583	291.667	305.667	254.917	367.917	333.083	363.833	349.333	386.417	273.25	402.417	290.583	371.333	450.25	367.333	367	290.667	422.25	295.167	441.75	316.75	
7e-005	100	364.75	299.583	392.333	299.917	115	315.5	322.583	363.583	331.333	290.75	322	416.25	378.083	335.167	309.333	347.833	373.167	372.25	354.583	404.917	301.167	389.583	344.083	359.75	321.75	355.583	351.75	359	438.333	340.833	345	358.583	387.917	340	417.417	433.333	326.667	274.833	311.917	454.5	425.083	389.583	338.417	272.917	344.667	306.167	302.5	341.083	395.667	340.417	369.667	279.583	384.917	362.25	319.167	414.083	390.417	274.25	326.917	434.583	333.667	397.417	463.667	365.917	308.917	362.667	379.417	312.583	295.25	301.667	375.417	432.167	335.917	330.083	334.417	322.917	269.75	268.75	243.417	375.5	385.833	326.333	406.25	359.5	294.333	352.667	282	247.917	351.333	412.833	360.667	289.25	339.5	351	339.25	366.167	294.417	337.333	351.167	370.167	
7.25e-005	100	336.833	389	327.417	442.833	309.083	238.833	396.75	376.5	327.333	336	443.5	428.333	122.583	361.583	307.417	332.25	394.167	398.833	285.833	313.417	324.417	361.667	275.75	398.667	445.333	433.667	258.167	392.75	370.583	298.333	349.75	334	353.25	326.917	359.167	337.75	398.083	316.25	377.833	345.917	361.75	422.583	232.917	347.667	340.167	432.667	322.333	362.75	367.083	320.667	307.417	334.583	334.333	359.583	382.417	335.917	300.5	317.75	319.167	366.667	379.167	479.5	321.333	331.5	325.417	332.667	386.167	415.583	344.583	328.25	355.5	388.083	324	490.083	315.417	382.75	317.417	311.917	349.5	375.75	368.917	313.167	399.333	281.417	282.917	270.583	389.333	400.333	321	321.917	320.5	279.75	396.417	324.5	390.5	404.667	390.833	346.333	366.25	337.583	
7.5e-005	100	344.25	418.167	357.583	309.5	431.167	344.083	473.5	378.667	330.417	404	340.583	297.25	259.917	299.917	374.917	346.583	350.917	389.417	380.833	350.167	318.583	365.417	301.917	352.5	381.833	337.5	339.833	385.25	293.083	272.25	368.75	344.75	314.167	375.417	397.75	316.417	342.583	330	438.667	361.417	257	345.667	454.333	378.333	150.167	427.833	436.417	338.083	376.917	432.417	349.167	315.917	318.75	191.5	372.417	365.083	327.25	346.167	319.917	340	359	316	399.083	379.333	337.833	336.083	412.75	431.417	419.333	343.833	411.5	391.75	379.917	396.75	327.583	359.583	433.083	319.417	404.333	446.833	383.333	297	350.5	309.25	305.167	276	427.667	322.333	288.417	341.583	415.25	301.5	369	414.5	375.167	317.083	393.667	326.833	385.083	335.5	
7.75e-005	100	436.833	327.083	307.583	378.5	327.167	435.583	355.25	388.583	333.833	372.583	329.25	444.083	284.083	392.75	365.083	240.833	370.583	330.25	348.167	406.167	333.417	388.75	388.75	298.917	404.5	382.083	328.5	453.333	357.333	439.917	279.083	284.917	311.167	448.25	303.833	361.333	309.917	450	315.083	343.833	303	249.583	355.5	361.75	380.917	330.667	384.167	302.917	392.25	379.25	340.5	330.25	341.917	330.917	420.333	312.917	356.083	325.583	395.25	401.083	366.583	378.167	305.5	360.25	362.333	368.083	375.917	344.667	349.083	387.75	349.417	412.083	422.917	317.917	354.083	331.917	420.083	348.833	345.25	409.917	326.333	361.333	391.25	377.167	301.083	361.583	351.583	472.333	374.583	290.917	403.833	319.583	367.25	422	426.083	334.75	322.917	353.583	355.667	348.5	
8e-005	100	406.333	415.75	383.417	413.083	371.667	402.25	397.667	280.25	389.917	425.25	409.417	392.75	409.667	364.75	406	303.25	445.417	368.083	398.667	254	307.75	483.583	408	359.75	109.75	426.5	358	335.5	463.417	329.167	314.417	343.5	285	474.417	404.75	337.917	370.5	338.417	303.333	434.333	479.583	376.583	364.833	450.167	281.917	334.5	326.583	307.167	460.667	340.917	365.583	435.75	393.667	400.833	325.917	378.833	379.667	319.333	417	387.083	335.5	373.583	302.25	411	301.333	394.75	388.75	409.333	329.667	346.667	289.167	343.083	305.667	384.75	322.75	456	398.667	381.667	438.667	350.25	382.5	398.25	324.333	341.25	369	262.917	355	359.167	353.167	355.5	376.833	312.083	300.5	302.083	336.417	332.5	301.5	315.667	357.917	407.833	
8.25e-005	100	295.75	286.667	306.917	292.25	302.333	380.083	403.917	409.667	339	438.5	392	360.417	368.583	411.667	311.667	338.5	329.667	250.083	290.833	267.75	325.917	251	365.917	344.167	373.5	371.75	405.583	403.917	338.25	276.583	394.25	473	402.167	416.25	367.583	384.667	363.667	389.667	447.833	327	313.25	331.417	388.917	313.583	430.75	351.667	334.25	312.917	356.833	340.333	479.083	359.583	371.5	316.75	400.833	398.25	416.583	285.667	322.25	395.25	476.25	366.917	424.333	373	327.333	322.5	307.083	383.5	383.333	381	341.333	317.333	382	346.083	446.417	395.167	330.833	339.333	326.333	319.083	338.167	352.167	374.083	366.25	272.167	466.917	357.333	335.083	378.167	327.333	403.417	426.5	400.333	428.583	427.833	297.917	378.083	260.25	251.583	348.083	
8.5e-005	100	423.75	319.917	336.75	265.75	372.583	355.833	302.583	398.667	260.167	333.75	454.75	431.5	318.417	423.833	303	298.25	334.5	339.167	358.25	327.083	430.583	367.417	348.417	325.167	491.917	274.333	352.75	374.917	312.167	364.5	385	403.083	367.417	306.75	340.083	407.917	112.333	316.583	335.417	344.667	352.083	367	323	409	353.167	299.917	373.75	311.833	307.5	337	368.5	373.583	361.417	155.167	402.583	396.917	292.333	414.833	432.333	468.75	348.25	316.75	385.167	285.583	439.083	423.583	397	284.333	417.917	397.833	330.333	468.5	273.833	307.167	348.167	427.167	290	340.917	360.25	359.167	399.25	341.75	275.667	360.833	329.583	470.833	341.5	352.833	506.333	384.5	310.583	406.333	321.333	287.083	387.833	399	345.75	361.167	350.667	295.833	
8.75e-005	100	279.167	338.25	325.833	306.167	339.25	448.667	363.417	359.5	383.167	325.25	331.167	456.5	370.417	142.917	381.5	420.25	351	320.583	408.333	422.25	431	329.083	372.167	399	382.583	490.667	299.75	376.167	426.25	403.75	317.667	419.333	365.5	370	369.083	324.667	318.667	316.417	292.583	366.917	313.583	324.333	336.833	417.333	389	329.5	352.417	382	302	356.75	355.083	335.333	430.833	367.5	366.583	323.667	372.5	365.667	473.917	350.167	313.917	135.333	465.333	401.417	400.583	347	294.083	309.917	336.583	363.5	408.333	107.25	360.5	408	332.417	323.583	375.417	120.417	349.25	377.583	335.25	386.5	328.5	353.667	420.75	114.917	350.917	306.167	404.75	424.25	375.083	345.833	382.25	404.667	403.083	436.5	316	402.917	358.333	406.917	
9e-005	100	337.167	337.75	494.167	367.583	393.667	426.417	392.25	381.417	357.333	398.25	349	374.083	387.583	466.167	347.75	330.25	312.167	327.5	369.833	345.333	325.5	315.25	273.083	340	289.5	379.667	453.667	307.75	351.833	400.083	327.417	327.167	333.917	366.417	320.417	356.333	289.917	408.5	386.917	228.25	389.083	334.333	347.833	430.167	351.75	348.333	315.25	382.333	322.833	140.083	393.333	398.833	292.833	335.917	323.917	390.083	329.083	451.5	375.833	356.833	303	303.25	339.083	362.083	293.333	392.917	331.917	296.25	293	372.083	366	478.75	436.417	369.5	484.167	510.583	348.167	366.5	339.75	397.833	295.833	324.083	328.333	393.583	310	145.75	363.583	368.667	341.917	304.5	377	347.167	379.167	403.25	318.667	326.75	354.167	298	346.583	431.25	
9.25e-005	100	394.833	392.333	400.667	378.5	348.25	297.417	349	323.667	355.667	321	457.75	432.333	270.667	443	421.167	424.5	391.167	278.5	276.333	400.75	294.917	391.5	445.5	380	392.667	388.333	393.583	341.083	310	380.583	361.333	151.25	319.167	422.5	348.25	490.667	347.5	459.083	251.583	111.917	313.5	415.667	399.167	311.5	428.833	373.667	336.167	386.167	311.75	294.833	367.917	333.75	493.75	374.75	412.833	366.25	280.333	256.583	359.833	436.917	324.417	304.25	367.25	363.5	284.917	392	390.333	347	420.417	473.583	377.75	354	443.583	394.417	329.083	412.917	339.167	314.833	455.917	370.917	408.417	137.25	309.583	361.833	410.333	306.833	312.333	321.583	357.667	317.167	322.917	365.75	332.333	313.833	383.667	393.75	384.333	371.833	370.167	325.5	
9.5e-005	100	334.917	417.917	400.917	411.917	308.083	381.25	431.583	344.583	333.833	421.167	327.667	121.333	363	266.417	442.833	314	376.333	407.417	364.25	304.833	383.083	380.417	321.833	228.667	304.417	347	334.833	313.667	343.083	360.583	387.25	392.083	331.167	349.5	410.167	403.75	318.917	305.583	360.333	288.083	384.25	398.917	433.167	422.333	103.583	398.333	326.75	339.5	314.417	378.917	399.083	408.667	383.083	301	409.667	435.667	333.583	283.5	357.583	340	419.667	321.333	297.583	402.583	341.25	281.167	332.917	365	264.25	325.583	291.833	354.083	330.75	319.583	384.667	361.333	342.583	249.417	365.333	308.333	317.25	363.583	419.583	294.167	342.667	348.583	418.083	310.833	161.583	350	346.5	371.167	308.167	350.75	380.917	385.417	392.167	437.417	467.917	375.833	
9.75e-005	100	399.333	363.917	415.75	264.25	371.417	278.167	362.917	127	321.083	375.833	304.083	390.083	318.417	310	287.833	385.083	372.75	327.5	303.25	327.167	381.667	338.167	344.333	342.833	394	314.167	332.833	379.667	368.333	394	405.833	390.75	403	372	370.5	434.75	403.083	309.917	376.5	308	405.5	436.833	372.583	331.083	410.25	324.167	393.667	348.333	401.083	428.167	400.75	406.917	315.667	361.75	386.417	368	283.917	102.417	344.083	396.5	298.417	383.25	383	380.167	399.75	303.417	316.083	411.25	365.417	407.667	345.333	127.083	308.25	357.333	348.25	434.833	367.917	402.917	390.75	383.667	284	319.75	362.5	297.833	372.75	399.917	422.917	302.083	386	282.083	423.167	356.167	281.417	330.417	338.333	333.167	356	326.25	375.333	444.083	
0.0001	100	387	363.917	115.583	289	402.667	402.917	321.75	397.167	330.5	332.333	361.833	468.667	333.833	319.833	384.667	334.083	350.667	427.25	336.667	310.75	397.083	350.583	353.167	370.333	290.25	438	409.417	329.667	366.75	397.917	400	289.083	484.083	436.667	274.583	398.417	316	359.917	380.333	274.25	370.583	320.833	321.667	394.333	343.417	303.25	349.5	442.75	379.5	295.75	387.75	324	479.25	352.5	295.333	265.333	425.5	338.917	357.583	325.333	355.333	380.833	393.583	436.75	305.75	304.917	318.5	275.167	456	321.333	405	291.25	494.667	344.667	394.417	413.667	374.583	499.333	132.583	355.417	350.583	453	333.333	421.333	324.5	307.5	405.917	426.167	359.167	308.5	352.667	344.167	282.5	434.583	387	322.917	363.083	404.833	435.167	268.417	
0.0001025	100	289	349.583	399.25	341.583	338.333	346.667	346	348.167	337.833	340.667	264.75	369.583	333.333	282.833	401.333	340.417	369.583	409.833	309.75	374.75	371.583	300.833	422.5	306.167	419.583	406.167	294.833	373.667	387.083	340.417	354.083	408.167	310.25	378.167	345.75	346.333	422.667	323.167	341.083	284.667	428.167	341.417	302.833	401.5	386.917	427.917	329.25	381.25	333.417	297.5	339.333	299.667	361.75	359.917	391.833	325.5	373.417	262.833	342.25	383.75	295.083	418.75	394.167	333.5	404.167	299.583	340	339.25	448.667	326.333	372.167	377.417	342.417	390.083	333.75	346.5	122.417	403.5	335.333	318.167	337.417	336.083	336.667	374.75	349.083	437.25	345.833	351.083	367.167	396.083	319	388.5	331.417	365.833	296.25	464	391.167	245.917	117.333	371	
0.000105	100	372.917	371.583	410.5	349.25	332.5	355.75	333.667	386.083	371.5	460.917	330.333	366.75	295.25	397.167	367.667	410.5	364.917	434.833	354.583	373.417	353	320	443.833	408.75	406.583	447.5	418.333	360.083	389.333	390.25	447.583	337.75	372.833	347.333	350.917	357.917	316.75	342.833	356.75	310.917	398.333	406.583	351.917	360.75	375.75	419.833	301.667	377.083	405.5	328.833	463.75	383.167	401.833	372.833	375.167	357.25	338.25	404.083	342.75	353.5	354.5	350	369.5	330.833	284.5	392	331.25	370	452.25	124.417	378.667	107.25	404.583	311.25	365.833	438.083	321.333	396.417	281	304.333	378.333	334.5	357.333	321.583	370.583	412.75	396.917	342.667	412.333	441.25	309	355.583	377.667	385.917	344	349.583	295.917	280.75	404.083	494.083	
0.0001075	100	296.667	410.25	359.25	403.25	120.583	297.917	399.833	392.167	392.333	395.917	423.5	437.75	350.5	338.833	344.75	402	366.417	394.417	300.333	353.5	335	434	382.333	133.833	389	488.167	354.667	367.667	339.417	324.667	374.417	506.667	374.5	377.833	347.667	362	408.667	373.583	335	340	405.833	331.75	513.083	315.333	434.833	392	413.833	331.417	362	351.917	351.5	368.583	333.667	350.167	397.417	385	294.333	352.417	287	480.5	284.917	270.083	350.167	416.167	417.667	381.333	413.333	371.417	472.917	487.917	376.083	390.667	311.583	449.5	308.75	360.833	284.083	361.583	379.667	394.583	356.917	311.5	314	364.5	353.5	338.75	336.083	117.583	300.167	510.417	471.833	320.25	370.25	338.833	366.25	308.167	393.5	330.583	353.5	321.167	
0.00011	100	343.167	308.583	417.833	297.25	406.75	368.417	369.75	344.333	375.917	371.25	125.583	387.167	246.333	397.417	325.917	298.667	425.417	339.083	367.333	354.083	399.333	306.75	314.083	299.667	375.75	308.917	383.5	316.833	316.833	421.917	366.833	357.75	320.417	337	116.083	419.583	352.667	365.083	349.333	390.75	338.083	125.417	292	349.75	314.75	141	318.833	344.083	399	414.583	351.333	306.833	385.083	354.833	319.583	409.5	318.833	318.833	443.917	361.5	422	364.333	361.75	344.167	312.167	351.167	392.167	401.167	380.167	339.083	292.583	442.417	350.833	421.5	400.167	358.5	339.5	440.583	456.833	318.333	335.833	356.75	423.75	393.083	295	367.75	453.333	346.167	380.333	360.167	371.917	372.167	554.417	325.667	342.833	444	364.5	300.583	391.917	354.417	
0.0001125	100	466.417	325	366.75	312.5	346.333	379.167	411.5	423	344.5	455.25	394.417	380.333	346.667	375.667	400.167	365.833	426	477.083	282.5	513.833	399.833	369.583	410.333	299.583	427.917	283.833	299.167	478.333	454.417	424.583	347.083	341.333	136.25	396.333	366.583	361	387.417	395.417	312.417	139.75	365.167	388.917	322.75	348.917	456.917	296.667	252	474.833	402.333	341.25	442.417	319	300.5	282.333	440.583	285.333	319.833	269.083	324.833	412.167	303.167	460.417	348.25	422.333	373	323.083	382.417	362.083	395.333	370.083	352.5	403.583	344.333	335.833	418	333.833	433.167	416.833	483.333	390	349.583	392.667	319.583	290.083	482.417	338.583	414.917	361	331.25	354.25	318.583	434.75	331.583	447.25	440	422.25	390.083	106.333	473	401.75	
0.000115	100	388.917	334.5	422.25	295.417	420.083	345.417	353.25	318.083	401	374.083	380.083	358.75	271.417	333.083	401.333	336.75	311.667	429.75	335.917	448.417	343.667	402.25	240.333	405.667	332.917	310.167	272.833	291.917	398.583	345	334	340.833	335.75	303.583	371.583	384.75	367.583	337.917	493.583	356.417	278.417	408.667	302.75	347.667	443.25	364.75	361.083	345.417	373.333	435.833	313.833	366.333	389	333.25	381.333	295	307.583	400.083	374.583	370.583	295.333	342.667	389.167	291.333	425.833	366.25	507.917	359.167	357.833	300.583	457.417	436.333	500.083	314.583	381.833	374.833	385.583	464.833	350.583	442.167	355.333	431.5	275.583	315.25	404.167	406.5	383.25	381.5	378.75	353.25	322	311.5	307.75	397.75	346.167	394.5	325.25	366	332.25	437.833	
0.0001175	100	151.917	346.917	389.833	382	246.75	285.75	312.167	368.417	317.75	359.25	331.75	445.333	370	364.417	278.833	365.167	360.75	391.25	359.583	495.917	336.167	442.417	386.833	302.333	438.917	301.583	337.5	396.167	437.083	397.333	306	329.583	384.25	294.583	538.917	419.083	342.417	423	385	303.167	359.5	450.083	352.25	302.833	366.083	373.083	340.25	324	119.083	378	423.167	276.583	424.833	366.25	356.917	389.167	281	302.083	383.667	257.167	544.917	325.5	125.583	359.083	313.083	363.333	343.833	324.833	409.5	378	376	400.583	313.583	391.25	318	424.25	374.167	481.417	350.333	361.333	326.25	287.917	364.917	342.75	302.417	472.5	308.833	348.667	339.75	369.25	442.583	289.25	401.5	374.333	393.417	410.583	366.167	431.25	429.5	335.25	
0.00012	100	339.667	372.333	473.333	345.417	478.583	411.583	306.833	419.25	383.417	370.667	362.083	374.25	308.25	350.833	366.333	107.333	393.5	380.417	318.75	351.083	366.5	339.667	306.25	447.5	273.167	319	489.917	313.667	352.667	324.917	340.333	393.333	310.583	402.75	311.917	148.667	408	323.5	331.083	367.083	436.583	115.833	313.583	325.167	381.583	281.167	458.583	328.667	419.25	335.417	305.5	394.417	257.917	365.417	338.083	356.583	365.167	384.5	389.333	348.25	417.083	358.417	341.167	331.417	341.25	399.333	400.75	277	333.333	377.667	352.75	393	368.333	399.583	432.833	349.167	388.333	337.583	350.75	394.667	365.25	129.417	428.083	370.75	329.417	421.5	457	417.583	335.917	108.167	144.917	452.333	300.583	464.417	304.583	366.417	383.417	372.25	256.5	121.583	
0.0001225	100	323.583	397.417	405.417	385.917	274	464.083	311.417	351.5	361.25	423	325.167	164.667	333.917	295.417	132.5	328.917	376.75	328.833	409.583	422.083	384.083	420.083	355.083	357.5	384	331.083	353.167	427.833	341.083	387.833	379.5	131.25	332.75	323.083	332.583	356.25	395.333	385.25	295.833	361.333	356.917	361.583	322.417	381.083	426.083	316	395.75	357.75	315.75	346.417	268.667	307	377.667	367.75	374.917	412.083	385.5	349.583	397.583	272.167	377.417	333.333	390.167	381.917	382.167	403.417	398.333	391.167	419.833	341.333	306.333	332	370.583	489	339.667	336.083	363.5	337.25	371.333	336.333	370.583	375.833	306.583	415.25	277.167	308.5	374.833	318.5	377.167	391.167	313.083	335.75	374.333	344.583	335.083	362.25	402.417	183	372	386	
0.000125	100	358	320.417	366.083	309.167	386.083	381.083	348.75	401.167	387.583	402.917	330.167	428.833	403.667	399.917	335.417	369.833	336.833	305.167	292.25	392.5	358.5	346.5	347.417	345.417	361	303.083	325.917	438.333	387.167	387.5	337.333	406.5	347.583	336	360.833	287.25	283.167	335.833	340.167	412.25	471.833	340.333	348.667	324.167	389.833	390.167	361.417	396.583	365.75	382.667	388.417	359.583	347.25	323	333.25	315.417	330.333	299.583	424.75	110.5	392.75	428.333	321.75	378.917	318.5	373.75	439.5	271.583	318.083	349	372.75	437.167	274.833	343.417	310.333	305.917	317.167	384.917	412.25	324.25	384.583	330.25	358.917	144.25	374.917	412.333	310.667	297.583	338.167	352.083	255.833	473.25	410.25	361	368.583	486	349	344.583	392.083	342.75	
0.0001275	100	337.25	348.333	259.833	379.5	336.167	428.667	277.667	296.917	401.5	414.25	343	113.167	394.167	374.083	289.25	351	284.083	329.667	365.917	351.833	405.333	325.083	252.917	331.75	375.667	310.333	434	376.583	347.333	281.25	341.417	394	428.583	367	458.833	319.667	336.333	363	373	440.667	353.25	353.75	390	340.417	340.833	401.583	443.667	416.25	447.167	387.083	383.083	367.167	273.083	344.25	325	279.25	325.5	392.833	349.583	288.167	337	426.667	321.667	346.833	368.25	357.333	164.333	403	292.167	370.083	332.083	343.833	353	389.75	302.167	351.25	366.417	367	401.25	358.75	325.917	337.417	392.5	371.833	464.667	328.5	390.75	328.5	335.583	407.583	336.333	394.167	128	327.083	334.167	405.25	348.333	368.25	404.5	287.75	
0.00013	100	328.5	347.833	365	304.833	393.5	338.25	406.083	278.5	359.333	328.833	347.583	280.083	324.917	402.5	343.833	327.333	408.917	444.833	389.917	423.917	386.75	322.833	137.417	388.25	415.5	338.833	351.25	298.25	389.333	368.833	343.75	426.25	409.083	319.667	333.583	290.917	464.083	431	278.917	308	282.417	352.333	129.75	305.333	379.5	382.417	382.417	128	401	327.917	314.417	310.917	337.083	415	406.083	309.75	381.167	315.5	335.417	365.583	438.25	366.917	403.167	344.917	336.833	290.667	441.5	339.167	348.75	393.583	360.333	338.583	381	361.5	311.75	349.583	351.833	233	321.083	102.917	361.667	420.333	312.917	342.083	282.167	430.917	386.583	401.167	381.5	275.417	353.25	416.75	362.583	330.667	291.583	339.167	283.833	334.917	328.5	467.417	
0.0001325	100	384.417	299.25	404.917	365.167	365.583	483.25	349.083	417.75	466.25	384.417	353.167	302.5	322.667	369	343.167	322.833	118.583	439.5	376.083	302.5	416.5	352.667	482	401.083	329.083	392.583	341.25	288.583	334.833	391.167	352.167	354.75	426.333	338.667	374.583	365.583	359.333	260.833	363.333	300.917	335.667	334.167	367.583	325.083	353.833	346.833	331.917	335.667	355.167	427.667	385.667	397.333	395.75	351.417	340.167	367.417	296.917	338.083	342.833	429.667	293.75	381.75	275.25	398.917	398.333	138.083	320.833	370.75	395	413.833	356.417	123.75	370.5	300.917	349.833	328	335.667	342	320.167	352.083	496.833	330.667	402.667	371.833	347.167	381	264.5	367.5	346.833	295.667	390.833	303.167	292.75	363.75	287.5	350.083	311.917	113.167	383	459.333	
0.000135	100	443.083	392.75	379.833	394.833	412.333	313.667	330	322.75	365.917	415.917	300.25	341.25	538.667	399.5	401.417	413.5	364.333	324.917	302.333	492.917	363.417	125.833	333	350	369.25	420.5	355.25	435.083	296.5	135.25	318.667	271.083	458.75	362.75	341.417	331.333	394.667	377	422.333	363.417	423.5	390.5	318.167	384.75	428.333	332.75	302.833	385.25	373.917	482.083	314.917	412.167	264.75	439.417	337.167	361.083	411.667	333.5	334	331.083	413.333	392.583	358.917	331.333	391.75	401.75	289.833	395.833	394	346.25	355.583	369.917	331	383.667	316.417	309.417	138.083	408.25	430	350.5	415	378.333	383.25	410.75	379.25	413.5	407.417	467.917	394.5	347.583	356.167	335.083	390.917	264.167	315.333	380.833	292	375.417	445.083	404.583	
0.0001375	100	374.917	290.5	355.25	370.5	363.833	386.667	347.75	340.75	334	396.167	375.5	378.75	418.25	357.167	278.333	370.833	432.833	501.083	277.583	378.5	275	368.583	379.583	298.75	271	364.667	325.583	341.417	379.5	287.917	370.833	359.333	435.667	344.167	133.333	323.583	338.083	328.5	358.917	369.917	334.583	321.75	364.25	323.083	351.75	318.833	333.333	349.917	267.667	338.75	394.75	312.417	273.583	416.917	414.667	142.25	335.583	449.5	392.667	393.667	398.583	378.417	375.167	337.417	405.583	368.75	310.75	416.75	305.917	455.417	317.833	339.25	343.5	420.333	410.5	350.25	285.083	414.833	343.417	349.333	366.667	351.833	269.167	439.417	351.5	285	348.833	378.083	255.25	324.167	342.833	353.5	381.333	326.833	343.583	288.917	391	417.833	309.333	335	
0.00014	100	331.833	336.917	363.833	292.75	141.083	313.75	375.833	285.167	402.5	368.667	393.333	122.25	350.083	425.25	404.333	388	100.75	350.083	331.083	230.25	359.25	381.833	453.083	277	269.333	468.333	359.333	346	111.583	342	380.75	340.667	361.5	377.833	241.333	340.333	306.5	373.917	449.5	380.333	295.333	301.833	343.333	401.917	436.75	286.5	335.167	457.083	314	393.333	337.167	318.333	304	429.583	385.083	357.917	344.333	498.583	412.333	122.083	370.75	348.25	458.417	362.417	362.75	379.917	275.417	361.833	350.75	411.833	400.417	352.25	336.583	317.333	369.167	316.333	393	378.75	341.583	340.167	395.333	109.5	446.333	359.833	327.167	453.667	373.417	284.083	441.25	339.667	420.667	413.583	355.417	374	469.417	329.25	394.667	329.333	326.083	298.75	
0.0001425	100	400.333	420.917	410.583	389.833	379.5	332.667	262.583	301.833	354.75	399	348.75	336.5	338.833	313.667	305.667	376.417	301.917	406.5	442.333	317	428.083	365.333	342.167	351.25	408.833	134.083	404.167	347.5	334.167	326.667	322.333	452.667	351.083	422.75	249.75	355.583	352	339.417	448.583	332.833	429.667	317.833	135.417	291.083	353.167	369.167	300.75	123.333	364.667	298.667	288	332.917	238	370	249.667	305.417	450.417	292.833	402.583	334.833	372.5	315.667	155.25	433.417	284.417	313.5	111.75	274.083	380.833	328.167	518.333	279	351.25	350.917	359.75	399.5	450	312.917	437.083	293.667	310.417	362.333	368.417	263.583	325.75	414.167	362.75	362.5	315.667	310	380	373.333	405.167	351.417	312	327.75	399.25	309.5	382.333	334.083	
0.000145	100	306.5	384.5	433.167	345.083	394.417	388.583	293.25	326.667	321.083	309.75	390	355.167	353	304.083	434.917	390.583	375	372.25	352.417	283.917	354.25	296.667	283.583	338.667	408.25	360.917	302.917	414.417	320.583	445	105.833	376.25	315.833	413.25	303.917	447.667	327.75	380.917	320.667	144.917	436	458	372.083	363.167	350.333	450.833	331.25	302.667	363.75	427.75	347.583	327.833	416.583	431.833	381	401.083	302.833	364.25	459.083	260	351.75	419.833	368.75	394.917	310.833	415.667	388.583	356.833	352.917	340.667	455.167	256.667	300.25	371.5	352.333	352.417	314	311.25	288.167	385.333	372.25	359.667	371.667	296.5	365.333	314	458.667	316.75	401.333	391.75	253.917	387.333	363.167	403.5	437.75	354.583	401.083	396.833	290.25	256.5	
0.0001475	100	373.583	361.167	392.5	391	314.333	345.25	385.167	348	469.25	398.75	322.083	376.667	402.75	311.333	277.833	322.75	377.25	383.333	365.083	332.667	343	339	332	296.083	340.5	418.417	395.583	459.167	365.917	339.417	280.5	312.75	108.167	360.583	386	311.917	349.583	237.083	283.083	416.5	312.333	349.5	357.167	283.667	279.75	424.083	357.083	361.917	384.25	332.917	369.583	362.75	396.333	386.417	433.833	343.917	292.333	342.917	352.167	308.583	337.667	405.667	321.667	339.917	447.833	108.417	386.75	313.333	310.333	139	366.917	428.333	311.833	350.667	303.583	318.75	445.917	408.417	292.25	132.917	350	355.583	289.583	417.583	128	328.25	308.667	356.833	278.25	293.75	292.833	422.25	336.417	296.333	347.083	306.5	309.083	424.667	300.167	326.333	
0.00015	100	433.833	391.333	391.417	282.333	355.167	129.667	370	364.917	453.083	325.083	402.917	391.417	266.333	324.5	144.5	322.583	354.917	113.667	360.667	324.5	339	299.833	386.167	316.75	474.083	323.75	311.5	302.333	328.667	462.583	404.667	301.5	476.25	273.667	263.917	315.667	395.667	371.583	398.167	395.833	389.667	329.833	363.417	331	399.083	250.667	340.833	321.583	352.75	380.333	333.333	350.083	306.25	343.833	349.25	319.667	112.417	325.667	354.833	341.75	382	404.583	318.333	341.5	314.583	404.333	333.333	380.75	330.75	362.083	420.75	440.75	408.167	365.833	321.833	434.083	408.667	399.333	304.333	353.25	394.583	315	369.417	345.083	329.833	290.25	342.333	326.333	137.917	358.667	353.917	349.083	380.25	361.083	265.333	377.75	353.25	419.167	318.167	238.25	
0.0001525	100	414.667	357.667	497.5	117.417	434.75	460.5	371.5	388.167	452.833	331.75	119	328.75	312	440.667	238.75	109.75	313.667	307.917	416.833	314	319	345.417	236.167	328.417	121.083	457.167	361.083	375.25	285.333	311.25	341.75	348	277.25	383	349.917	154.083	294	344.75	377.083	357.083	273.5	309.083	385.25	260.25	346.167	120	332	358.667	384.417	331.25	325.167	321.417	326.667	305.417	385.25	281	319.167	307.917	365	465.75	304.667	412	327.417	336.333	249.333	370	377.833	348.333	309.667	453	343.083	413.5	357.917	358.417	313.917	157.167	318.417	391.083	109.167	141.667	397.583	116.75	312.667	314.25	395.917	300.917	374.083	330.667	399.25	425.75	494	130.583	295.5	293.917	141.583	383.167	294.417	318.083	360.833	287.167	
0.000155	100	108.583	404.417	330.833	162.25	381.083	429.5	343.583	170.833	384.583	295.833	122.083	408.333	347.417	390.25	314.333	391.25	362.5	397.5	491.833	304.833	389.167	276.583	430.583	121	381.083	308.333	109.75	302.583	308.667	319.083	279.083	381.083	391.083	332.167	307.167	427.75	493.583	338.75	328	428.5	114.917	337.75	232.5	389.75	284.167	282.333	354.75	415.917	430.167	358.833	355.833	430.417	263.667	333.25	480.5	315.167	429.417	378.75	379.75	430.25	335.167	338.667	101.833	451.25	344.833	273	364.25	340.5	442.083	276.333	376.583	145.75	395.75	354.583	344.25	447.167	459.583	407.75	330.167	365.917	362.083	144.333	369.25	330	481.417	338.333	337	273.583	408.5	160.833	307.75	374.083	133.75	312.917	337.083	374.667	357.5	363	343.083	412.333	
0.0001575	100	258.583	373.583	301.25	327.083	268.25	307.75	363.917	251.083	434.667	159.833	328.417	417	411.5	387.25	395.75	347.917	360.583	342.417	405.917	401.083	413	368.917	364.583	380.583	399.417	310.75	284.417	344.75	492.333	346.75	325.917	366.167	406.25	351.333	269.417	387.75	303.917	289.083	334.75	320.25	401.25	366.667	365.917	371.25	390.583	422.667	409.833	310.417	355.667	118.833	357.333	319.083	435.667	343.583	400.917	401.75	346	300.083	334.5	359.917	114.333	361.25	366	348.75	307.5	338.333	414.167	476.167	328.583	329.75	298.833	352.583	362.5	275.583	132.75	393.583	112.167	379.5	379.917	384.75	369.083	335.583	115.75	125.75	356	318.833	357.167	299.417	401.417	438.417	400.667	373	387.25	397.167	404.5	411.167	238.25	303.083	372.333	391.583	
0.00016	100	361.25	307.333	350	381.333	291.25	377.667	364.917	360.25	355.5	445.583	396.75	390.583	384.25	357.667	310.583	453	334.75	296.333	343.083	288.667	284	288.75	327.75	418.667	358.167	285	353.917	299.75	322.333	334.333	342.083	368.083	354.25	273.5	327.583	265	305.167	323.333	354.25	389.417	388.25	365.5	338.5	377.667	349.5	401	307.083	404.25	413.583	319	337	316.417	276.417	438.083	302.75	397.917	400.5	394.5	319.25	283.167	332.417	301.667	268.75	430.833	338.333	318.667	321.5	290.5	111.75	438.083	368.667	131.333	296.75	364.917	353.25	324.583	413.833	288.667	327.417	352.167	419.083	392.917	427.667	141.833	121.833	294.667	379.5	417.167	399.917	362.75	335.917	374.583	334.417	327.833	316.667	299.25	396.5	357.667	128.5	438.167	
0.0001625	100	404.917	466.667	355.083	298.083	332.667	295.417	449.583	313.417	125	310.833	385.5	349.167	401.833	346.833	432.917	152.917	322.25	313.583	113.833	304.25	338.667	354.417	425	329.583	319.917	370.75	354.333	359.167	380.333	351.333	389	389.667	445.083	416.667	141.083	296.833	459.417	346.75	325.833	327.333	392.25	234.083	308.667	360.917	111.5	375	355.75	356.5	369.5	422.167	293.583	302.25	339.5	410.583	128.833	292.917	355.417	112.25	367.417	321.917	304.167	391.167	399.833	355.833	358.5	334.583	414	368.583	422	364.75	376.333	294.583	381.417	134.5	396.167	349.333	369.333	423.333	375.417	323.167	428	311.083	332.417	160.417	350.083	321.917	436.583	407	289.583	415.917	403.917	421.25	315.083	340.5	272	366.333	324.333	299.333	370.833	350	
0.000165	100	341.25	344.917	412.75	361.083	324.667	338.917	316.083	343.25	363.75	362.833	336.5	359.667	371.667	481.583	326.333	427	268.75	313.333	388.917	347.667	280.333	418.333	338.833	354.917	376	346.917	108.667	412.333	402.917	462.5	395.417	419.333	435	361.333	368	118.417	399.667	437.5	353	469.5	329.833	310.167	318.333	343.167	366.167	333.75	106.833	399.167	314.75	132	343.833	319.917	361.167	332.083	323.667	321.417	378.25	320.667	362.417	378.833	381.5	383.5	329.833	285.667	119	308.5	390	394.5	425.667	377.75	365.25	267.417	316.417	367	310.5	442.333	460.167	282.5	337.667	314.75	309.583	344.833	475.083	282.833	402.5	324.75	418.083	160.333	284.167	281.5	446.833	320.833	311.833	341.667	286.083	405.167	299.083	316.5	283.75	350.583	
0.0001675	100	399.583	355.75	340.417	355.25	326	440.083	370.167	383.917	365.333	427.333	375.333	384.917	345.167	326.25	346.583	314.333	452.5	287.667	395.75	111.917	403.333	353.75	257.583	492.75	446.167	340.5	279.583	329.833	299.833	356.5	351.5	314.667	428.75	357.167	114.917	353.25	376.583	335.167	391.75	334.833	458.917	128.917	373.917	453.833	398.417	130.083	360.917	299.75	352.833	490.5	126.5	368.25	325	376.75	350.083	300	356	321.75	398.5	347.25	377.583	399.333	354.417	321.25	380.667	118	325.917	330	356.333	380.833	372.75	416.417	120.833	387.5	110.417	381.167	324.417	343.75	335.417	330	331.5	355.75	378.5	416.917	356.75	357.25	302.583	266.417	380.417	355.167	419.833	386	120.417	336.167	295.167	316.667	108.25	325.833	239.833	330.5	
0.00017	100	367.167	421.25	339.75	246.833	363.833	324.917	370.667	323.083	388	324.417	333.083	343.25	386.167	110.583	316.917	114.417	371.833	425.5	351.583	323.833	425.25	143.167	443.333	269.75	356.5	365.083	349.417	329.417	323.75	303.833	326.833	329	252.5	371.333	295.25	299.083	377.083	354.417	361	335.5	342.667	335.5	369.5	370.667	351.25	399.917	359.167	311.167	118.75	440.5	297.25	382.583	102	297.167	111.333	505.5	297.583	465.417	385.5	387.25	333	377.75	285.25	319.5	365	344.25	343	412.083	369.083	350.083	322.917	317.833	397.667	376.833	395	324.833	356.167	339	369.833	306.333	327.167	361.75	515.75	321.333	378.917	316.083	386.667	325	266.083	311.25	338.75	290.583	382.25	321.167	397.75	386.833	497.833	438.167	394.5	294.5	
0.0001725	100	383.417	391	343.5	299.917	417.75	338.833	393.5	339.5	369.917	388.333	441.583	391.917	318.833	354.917	383.75	314	385.333	370.333	351	356.917	438.667	395.917	404	338.5	314.833	358.917	329.667	227.417	133.583	335.25	344.667	392.667	368.667	392.917	324	141.5	331.5	311.75	313.167	367.5	449	453.5	372.667	363.667	294.583	393.5	279.75	401.75	392.167	422.25	436.167	375.333	259.667	447.417	305.917	380.25	101.083	448.417	373.5	398.75	310.833	397.417	329.833	297	345.5	370.583	391.75	397.417	388.167	388.167	357.167	309	377.917	391.667	369	428.083	480.417	123.417	145.333	346.417	356.083	358.167	116.5	329.917	346	115.5	254.167	148.25	121.083	396.667	360.667	142.75	436.167	105.333	344.083	297.833	431.5	335.417	118.417	383.417	
0.000175	100	354.333	273.917	301.417	450.917	343	308.75	372.5	380.75	316.083	329.667	326.417	320.167	318.917	430.25	296.833	433.333	290.75	137.833	342.583	346.333	423	363.333	324.583	389.917	381.167	430.167	424.583	358.583	319.583	339.333	337.5	307	371.5	343.167	125	346	319.167	114.25	331.083	328	539.167	388	280.25	350.5	274.417	363.583	333.333	316.75	345.25	297.917	385.583	430.5	348.583	361.417	251.417	341.083	302.75	339.333	314.667	271.667	440.167	294.917	458.833	363.167	422.75	326.5	333	393.667	294.5	406.333	347.5	365.417	403.083	348.417	346.5	359.583	341	418.583	359.25	445.5	337.583	442	326.583	427.5	410.667	318.417	397	404.833	400.583	454.417	406.667	394.333	349.167	376.667	354.333	362.167	351.25	422.25	365.5	478.583	
0.0001775	100	340.667	409.417	130.667	380.25	359.417	378.5	329.5	308.417	340.583	367.833	311.917	406.167	340.167	377.167	293.25	383.167	416.167	295.083	365.667	329.333	404.083	333.417	341.75	429.583	467.333	110.917	429.75	104.75	135.083	359	313.333	444.667	364.75	382.5	362.167	302.333	294.583	261.333	315.167	265.917	358.417	430.167	405.333	367.167	324.75	368.333	457.25	280.833	397	334.083	367.333	308.917	356.25	375.917	386.5	384.25	383	348.417	130.083	355.917	147.75	401.417	421	279.083	372	444.5	319.5	401.167	365.25	288.75	354.917	416.75	117.75	125.167	375.25	331.917	364.083	379.333	418.75	336.5	382	336.25	299.833	300.083	419.333	353.667	119.417	350.25	400.833	482.5	285.583	123.25	332.75	302.333	455.083	369.417	317.083	351.167	399.5	422.333	
0.00018	100	408.25	372.917	373.333	125.75	454.583	373	365.25	385.667	127.333	475.167	419.5	338	532.667	322.75	383.75	402.25	378.5	318.833	331.667	270	337.833	392.833	388.667	544.25	359.167	373	350.833	389.083	386.333	360.333	296.833	374.667	258	403.333	396.667	361.833	287.5	335.583	308.083	329.75	380.917	335.417	317.75	402.917	316.75	422.083	370.25	353.833	485	329	313.417	370.417	328.583	420.167	332.583	294.583	350.833	287	310.167	340.583	393.333	348.833	404	452.083	343.5	119.167	360.25	350.833	335.667	119.25	302.583	275.25	358.5	374.083	286.5	434.333	380.5	366.333	137.75	385.667	435.833	322.333	359.417	380.167	343.667	310.083	378.417	423.417	413.833	486.75	406.5	370.583	378.333	312.667	306.417	273.167	340.5	382.417	431.5	352.917	
0.0001825	100	365.25	429.833	340	426.75	357.583	427.667	113.583	409.417	363	388.75	328.917	395	422.25	358.75	404.667	353.25	379.667	315.417	403.167	340.417	333.083	316.5	123.583	330.833	325.583	376.25	383.417	408.583	494.333	349.25	355.167	390.167	392.75	386	326.167	288	272	405	144.667	278.417	130.583	338.167	321.75	436.417	406.833	283.75	299	434.083	410.5	406.5	266.75	325.417	328.333	369.833	290.25	368.5	403.75	483.833	346.75	303.25	299.5	311.167	288.667	319.167	415.417	251.75	412.167	329.75	299.917	278.583	343.25	394.333	408.5	338.5	245.167	391.667	324.083	333.833	437.167	319.5	399.667	318.833	118.917	117.083	257.167	438.417	374.417	356.25	342.167	366.25	365.917	322.083	396.167	282.583	369.167	390.583	333.417	279.75	311.667	305.833	
0.000185	100	327.083	321	356.167	311.667	362.917	469.833	338.75	107.5	155.333	133.083	374.75	373.083	284.417	427.333	330.917	291.333	358.5	355.583	387.5	403.083	332.667	347.75	342.25	383.417	481.417	339.167	355.583	353.417	118.833	311.333	351.5	361.583	331.917	325.25	369.917	338.417	327.333	370.417	384.833	384.917	460.917	131.25	275.25	344.667	395.083	102.667	407.417	326.167	297.833	330.167	345.167	317.833	117	402.917	135.5	340.333	137.75	409.083	335.833	445.333	333.667	230.5	123.75	357.5	288.75	419.583	372	399.083	323.667	354.417	320	348.667	358.167	122	358.417	364.917	253.167	398.667	136.583	396.333	344.417	315.417	421.333	396.5	391.833	284.75	270.917	404.167	382.5	346.167	447.75	116.917	131.583	489.167	400.833	331.75	118.75	438.833	283.75	414.833	
0.0001875	100	266.583	331.583	397.25	447	431.417	350.167	349.5	390.917	109.667	311	373.75	324.333	365.583	342.833	323.083	428.333	327.667	354	413.5	327.75	369	340.833	358.25	302.5	268	286.5	384.333	311.583	322	400.917	361.333	300.667	261.667	386.333	383.917	382.417	417.25	369.083	356.75	327.25	355	291.5	372.333	347.5	358.333	346.667	483.917	317.25	413.25	347	367.167	420.833	401.333	140.167	339.917	271.667	345.167	419	295.917	400.667	443.167	358.417	290.583	362.333	330.25	361.167	143.5	328.083	354.25	326.583	229.417	307	124.417	360.833	404.667	381.083	407.667	117.75	388	411.333	312.167	401.583	108.917	297.833	367.083	383	429.333	347.583	388.167	340.5	372.083	476.5	381.5	404.667	341.417	367.833	394.167	416.667	313.917	373.5	
0.00019	100	324.25	334.333	360.833	296.25	407	370.25	307.833	330.833	305.75	439	405.5	336.417	297.25	300.833	368.333	448.583	290.5	288.25	342.583	386.5	349.25	298.917	339	381	435.417	340.583	397.583	116.5	107.917	339.083	111.25	289.583	366.25	418.5	341.917	251.917	329.667	363.583	119.583	318.417	369.25	493.75	319.667	314.417	140	289.083	380.333	370.667	426.417	337.75	291.833	381.083	300.667	344.667	378.917	308.417	317.5	302	367.333	339.917	373.167	325.25	374.333	402.5	313.583	319	273.167	116.583	417.083	446.417	286.833	350.333	341.75	311.583	419.083	413.917	122.917	143.917	274.083	366.5	330	403	441	294.417	321.917	353.75	359.5	351.5	131.833	301.417	347.167	356.417	410.25	323.417	414	352.583	488.583	392.667	330.75	310	
0.0001925	100	402.333	411.917	351.417	368.333	151.167	283.5	421.917	433.75	367.333	398.917	325.75	386.5	348.667	392	343.833	366.083	307.333	149.417	360.333	396.917	358.25	470.5	444.75	106.917	375.833	119.917	361.083	349.917	428.5	325.917	275.667	297.833	417.917	379.333	349.833	306.417	126.5	349.583	301	129.417	335.083	394	448.417	372	412.667	466.917	503.917	263.75	305.5	347.917	377.667	385.25	334.25	378.667	402.583	380.5	329.167	400.167	422.417	339.5	415.083	301.667	297.083	446.917	524.75	392.5	441	409.417	221.333	286.5	312.167	311.833	429.5	328.75	328.333	396.167	430.167	304.417	119.333	345.5	345.333	283	364	345.333	338.917	375.667	481.25	336.167	497.583	327.5	382.75	315.833	420.833	400.917	323.417	399.333	364.333	280.25	376.75	348.667	
0.000195	100	265.083	395.75	329.167	129.333	315.083	454.75	447	372.583	423.417	331.417	350.833	418.083	350.917	115.5	378.833	370.25	352.667	296.083	359.083	394.25	309.417	391.75	427.833	125.333	378.417	406.417	360.583	298.5	371.917	322.667	403.75	380.75	359.917	195.833	346.083	477	361.583	426.75	347.917	334.167	349.833	135.667	351.5	151.167	402.667	315.167	332.5	369.333	456.917	120	463.083	365.25	120.75	157	319.833	406.083	418.583	448.083	401.083	137.5	354.417	425.333	370.417	265.917	391.583	404	333.25	326.583	301.583	329.667	227.417	301.75	353.25	117.083	261.25	355.5	429.167	510.25	375.333	387.333	331.75	358.167	343.25	141.5	390.583	249.25	357.417	421.25	344	364.667	419.417	109.917	346.5	294.083	365	325.25	124	360.583	461.917	434.667	
0.0001975	100	357.417	270.917	347.833	351.083	301.083	375.583	146.167	390.667	361.167	344.25	448.917	330.667	341	400.083	329	349.833	351.417	117	350.917	346.417	358.5	489.667	255	328	394.417	468.167	367.25	392.583	416.25	158.667	339.833	378.667	332.25	118.75	400.5	114.833	337.167	147.333	334.333	360.167	382.75	297.917	289.583	356.583	341.417	364.5	345.667	415.083	311.833	425.917	306.583	391.25	389.917	338.25	413.833	116.167	367.25	374.583	339.083	342.833	320.25	328.583	370.833	309.333	416	347.833	378.833	447.25	350.5	394.833	336.417	388.167	398.083	299.75	386.083	364.75	308.417	362	380.333	412.25	372.75	331.833	145.917	366.417	339.5	380.167	337.833	256.583	294.917	350.25	344.167	426.917	386.917	319.417	439.333	119.25	420.833	372.5	121.167	358.083	
0.0002	100	364.75	370.417	141.25	348.333	380.75	328.583	534.083	360.583	414.167	334.333	344.917	133.583	418.75	340.167	153.667	405.5	434.25	432.167	355.417	307.583	398.5	374.833	344.583	294.75	320.917	291.333	350.917	379.417	323.667	414.917	390.333	330.25	381.25	379.083	424	323.417	328.25	349	343.75	408.667	433.667	377.25	348.917	448	340.333	402.917	339.5	387.333	308.75	299.667	316	360.417	356.5	260.583	337.333	144.583	327.417	492.917	309.667	445.083	407.667	452.167	316.667	163.75	356.833	383.333	375.583	360.333	272.25	320.417	385.417	338.75	112.167	318.25	478	376.583	374.333	288.333	345.833	344.25	375.167	109.5	318.417	320.167	363.833	302.5	360.583	283.25	340.833	242.917	311.667	406.5	375.833	423.083	347.333	113.333	339.333	379.167	322.583	317.667	
0.0002025	100	396	449.75	301.167	382.417	307.5	426.75	464.833	388.417	361.167	314.667	138.75	319	344.5	127.583	397.333	439.667	349.75	418.333	390.833	348.25	375	346.333	382.75	280.167	367.333	361.333	271.083	339.417	251.167	381.417	415.667	350.917	139.5	306.75	106.417	148	457.167	391.25	357.917	504.917	343.5	346.083	249.25	398.667	302.75	411.583	383.333	279.917	130.417	364.75	333.333	365.917	372.25	288.667	423.083	314.167	360.333	445.75	406.083	126.667	287.667	398.75	273.083	303.167	266.667	312.917	327.75	339.25	374	367.75	271.167	428.5	347.667	382	343.667	420	365.167	431.25	307.083	441.25	295.25	370.333	391.417	139.25	367.333	492.25	246.25	319.333	422.667	387.25	264.667	373.75	360.583	484.917	388.167	438.333	444.75	323.917	326.167	380.5	
0.000205	100	302.917	413	359.583	449.083	404.083	331	291.167	465.75	358.25	362.333	285.167	395.417	297.417	357.333	343.083	309.083	331.333	334.917	113.833	327.25	368.333	400.25	344.083	370.75	301	412.083	279.167	475.333	375.833	363	316.833	303.417	283	480.667	364.917	280.333	345.083	148.583	368.75	349.833	431	233.167	337.083	324.583	383.833	459.667	285.917	359.25	349.083	269.333	435.333	142.833	315.917	101.5	128.333	359.333	420.333	137.833	403.083	325.583	449.417	413.417	288.333	251.833	476.833	300.75	394.667	342.917	365.333	236.167	352.167	337.417	273.167	297.833	373.667	299.917	399.917	380.417	289.083	361.417	453.5	130.75	449.75	352.5	340.667	416.167	123.5	308.417	422.417	342.25	344.583	273.5	321.083	352	141.5	276.583	298.75	435.083	338.333	388.417	
0.0002075	100	377.25	395.667	334.5	300.75	144	330.5	314.333	405.25	345.667	455.75	317.167	294.75	371	326.5	247.25	329.917	342.917	420.5	359.917	309.25	121.25	410.25	418	288.25	383.417	259.333	363.25	287.417	360.833	323.083	405.417	340.833	320.5	342.417	334.583	378.333	421.333	364.167	471.5	408.75	329.75	348.167	331.5	336.417	414.75	325.25	328.917	125.833	323.083	400.917	354.583	135.167	300.5	375	381.583	265.25	355.75	377.833	417.667	343.667	348.5	337.5	277	350.667	417.5	273	391.75	342.167	138.083	492.75	409.25	416.75	276	438.583	378.167	353.5	357.917	286.333	340.5	111.75	463.333	428	357	121.083	308.833	341.5	388.917	473.583	123.5	325.583	396.417	276.333	380.917	335.667	325.083	353.417	305.083	414.583	312.5	294.333	
0.00021	100	391.083	374.333	342.25	340.917	326.667	427	123.25	442.833	400.417	117.25	411.833	337.667	457.417	410.917	459.583	307.667	374.333	389.333	401.583	389.5	427.417	294.417	109	364.833	395.583	417.833	364.5	418.833	358.667	280.333	374.167	383.75	376.583	390.167	456.75	327.5	359	404	325.75	295.083	459.083	395	369.25	353.417	322	366.333	440.083	130.167	347.667	295.5	338.75	390.583	145.917	368.583	447	339.417	453.083	323.833	424.083	316.583	401	361.333	140.75	349.167	437.167	357.5	289.583	378	345.417	450.917	349.75	274	392.417	312.917	338.083	370.333	425.583	131.333	352	362.417	309.833	327.833	406.333	423.167	318.083	321.667	384.833	441.833	390.25	397.667	350.25	347.417	345.167	414.333	278.083	417.583	392.167	282.5	307	132	
0.0002125	100	342.667	335.833	369.75	395.167	120.083	338.083	368.5	390.583	294.917	401.833	344.667	521.417	136.583	280.583	273	361.25	135.25	471	358.333	269.917	352.5	115.333	332.417	308.917	396.417	424.5	108.417	155.417	326.25	427.083	421.917	378.583	382.167	395	345	313.583	332.583	403	117.083	411.083	362.333	378.583	402.833	481.167	362.583	115.25	392.583	321.5	350.917	377.917	324.917	377.667	143.25	418.75	106.833	382.333	494.167	350.833	328.167	392.583	332.667	388.667	284.917	388.083	418.167	380	399.25	315.75	415.917	384.833	396.417	301.417	384.167	351.583	448	397.417	334.167	343.333	441.833	131.75	455.167	386.833	437.25	319.25	370.083	335.667	401.083	322.083	360	121.417	372	404.5	305	349.583	367.833	361.5	376.25	381.417	313.667	419.25	
