# Supplementary material for: Transfer of optical orbital angular momentum to a bound electron
Source: Nat Commun. 2016 Oct 3;7:12998. doi: 10.1038/ncomms12998 (PMC5063962; doi:10.1038/ncomms12998)
Supplement: Supplementary Data — Raw experimental data for measurements presented in the main text, reporting fluorescence counts as a function of pulse time and ion position. [file ncomms12998-s2.zip › data/dataRabiFrequencies/150706/69/fluoEMCCD.dat]

# EMCCD average fluorescence data file (1 traces, 1 ions)
# trace names:
# format:
# | signalSlot | numCountCycles | trace 0     |
# |            |                | ion 0     |
# |            |                | val | err |
0	200	355.025	3.71809	
2.5e-006	200	352.171	4.18445	
5e-006	200	335.7	5.16393	
7.5e-006	200	322.072	6.15692	
1e-005	200	320.695	6.74696	
1.25e-005	200	279.203	8.00324	
1.5e-005	200	269.7	8.75259	
1.75e-005	200	244.334	8.3768	
2e-005	200	211.231	8.21458	
2.25e-005	200	203.233	8.18623	
2.5e-005	200	163.606	6.08321	
2.75e-005	200	150.247	4.73832	
3e-005	200	146.106	4.39977	
3.25e-005	200	132.77	2.24918	
3.5e-005	200	133.206	2.42835	
3.75e-005	200	135.122	2.67269	
4e-005	200	143.21	3.7562	
4.25e-005	200	159.051	5.92404	
4.5e-005	200	179.807	7.26031	
4.75e-005	200	211.935	8.6231	
5e-005	200	217.742	8.04142	
5.25e-005	200	258.155	8.3425	
5.5e-005	200	285.85	8.34611	
5.75e-005	200	303.118	8.11501	
6e-005	200	320.894	7.06181	
6.25e-005	200	350.572	5.00649	
6.5e-005	200	348.048	4.83577	
6.75e-005	200	356.028	3.8468	
7e-005	200	359.968	3.9278	
7.25e-005	200	358.973	4.50362	
7.5e-005	200	352.162	4.74113	
7.75e-005	200	343.746	6.5578	
8e-005	200	318.013	7.78602	
8.25e-005	200	302.254	8.02867	
8.5e-005	200	267.84	8.4938	
8.75e-005	200	248.187	8.66496	
9e-005	200	210.992	7.85176	
9.25e-005	200	183.292	7.37658	
9.5e-005	200	166.747	6.34037	
9.75e-005	200	162.507	5.88329	
0.0001	200	140.492	3.92858	
0.0001025	200	138.822	3.18733	
0.000105	200	139.253	3.49512	
0.0001075	200	148.28	4.50252	
0.00011	200	146.642	4.49517	
0.0001125	200	164.411	6.37578	
0.000115	200	190.113	7.30505	
0.0001175	200	210.383	7.96303	
0.00012	200	224.33	8.30578	
0.0001225	200	248.532	8.60046	
0.000125	200	275.599	8.51902	
0.0001275	200	302.575	8.14879	
0.00013	200	322.795	6.90314	
0.0001325	200	343.538	5.69302	
0.000135	200	349.872	5.30891	
0.0001375	200	347.283	4.67768	
0.00014	200	358.893	3.53959	
0.0001425	200	347.853	4.40928	
0.000145	200	350.181	5.24062	
0.0001475	200	325.728	6.57713	
0.00015	200	308.302	7.45314	
0.0001525	200	298.398	7.82051	
0.000155	200	272.779	8.27736	
0.0001575	200	236.807	8.56027	
0.00016	200	223.251	8.46676	
0.0001625	200	183.856	6.69096	
0.000165	200	178.822	7.20353	
0.0001675	200	152.015	4.92201	
0.00017	200	146.673	4.45182	
0.0001725	200	146.674	4.67404	
0.000175	200	133.058	2.53038	
0.0001775	200	141.11	3.63412	
0.00018	200	155.029	5.33234	
0.0001825	200	168.019	6.40798	
0.000185	200	189.348	7.54001	
0.0001875	200	228.318	8.4314	
0.00019	200	230.745	8.33076	
0.0001925	200	253.778	9.00062	
0.000195	200	273.719	8.55505	
0.0001975	200	296.898	8.50861	
0.0002	200	337.221	7.06797	
