# Supplementary material for: Transfer of optical orbital angular momentum to a bound electron
Source: Nat Commun. 2016 Oct 3;7:12998. doi: 10.1038/ncomms12998 (PMC5063962; doi:10.1038/ncomms12998)
Supplement: Supplementary Data — Raw experimental data for measurements presented in the main text, reporting fluorescence counts as a function of pulse time and ion position. [file ncomms12998-s2.zip › data/dataRabiFrequencies/150706/69/rawdataEMCCD.dat]

# EMCCD raw fluorescence data file (1 ions, 1 traces)
# trace names:
# format:
# | signalSlot | countcycle 1 .....
# |            | trace 0 |
# |            | ion 0   |
0	200	414	327.25	330.167	367.833	317.583	287.167	414.5	350.333	374.083	350.167	388.167	303.333	318.667	310.25	372.833	272.25	353.917	327.333	326.333	296.583	331	376.167	293.083	358.75	347	295.167	266.167	380.25	348.583	378.167	299.667	322	354.75	348.333	394.917	394.5	381.833	413.75	347.167	325.167	301.75	288.583	426.583	296.25	327.917	268.167	389.5	429.417	374.833	337.833	410.25	373.333	273.417	371.583	284.5	274.083	333.083	403.5	341.917	443.917	274.5	151.5	402.25	336.167	363.083	432.667	370.583	420.75	454.167	313.667	332.083	347	346.25	479.75	415.083	324.667	359.333	401.417	325.083	444	306.5	361.083	328.917	363.083	473.083	343.667	406.583	304.583	326.5	308	376.25	410.833	359.25	377.25	342.583	325.25	268.417	397.5	418.083	342.417	349.5	464.75	358.333	396.583	368.583	341	466	360.583	306.083	305.583	274.333	372.333	408.917	381.75	309.167	390.75	339.25	346.25	368.5	405.417	354.417	318.083	255	325.25	302.5	334.167	411.75	385.833	391.083	346.917	351.75	354.75	336.667	322	348.667	327.75	319.583	398.167	412.5	415	486	349.417	409.917	416.083	416.25	286.5	331.583	267.75	417.667	425	274.333	270.333	389.833	302.333	282.667	391	328.167	273.083	377.667	425.25	470.75	330.167	372.167	389.333	331.167	319.583	305.417	418.333	273.75	341.417	381.25	341.833	328.083	439.5	404.917	435.667	434.25	340.583	280.75	493	294.167	370.833	362.833	415	391.75	330.5	358.167	306.75	325.417	376.667	338.5	371.167	296.75	410.917	389.083	334.083	354.5	324.833	311.25	320.083	
2.5e-006	200	342.417	411.25	399.167	340.083	267.75	470	379	315.167	413.75	317.917	401.25	318.333	130.75	411	405.167	341.5	308.583	369.083	427.583	390.5	345.083	384.583	479.167	379	393	353.333	352.167	356.25	319.75	229.167	342.917	127.75	377.583	360.583	473.833	349.083	406.667	327.583	425.167	330.833	341.417	398.083	454	385.5	312.417	302.5	287	324.417	357.75	286	301.333	336.333	272.333	355.75	444.417	280.25	359.5	266.833	418.25	325.417	264.167	297.417	346.333	453	338.5	332.333	364.917	415.75	280	308.583	395.083	251.75	365.167	350.583	374.333	300.583	383.5	406.083	270.5	342.5	426.167	359.5	389.083	400.5	349.333	309.75	314.75	514.417	313.333	299.667	399.167	360.833	399	342.917	314	405.25	417.75	336.5	305.333	383.167	272.667	385.333	290.667	377.417	479.75	382.917	339.833	396.917	341.75	358.833	297.917	359.417	401.25	330.25	304.417	357.167	269.083	326.583	421.167	306.5	459.667	364.917	369.917	439.75	323.083	329.583	300.167	377	426.417	435.833	368.417	318.917	314.833	386.417	287.167	317.5	427.083	363.667	323.667	278.5	322.75	341.75	292.333	337	315.583	256.833	357.417	374.667	299.833	371	300.417	294.75	238.417	329.083	151.917	352.583	445.167	398.167	470.333	343.25	361.5	431.75	316.083	436.5	346.833	368.5	342.083	369.417	396.75	381.333	345.083	398.833	428.583	308.417	375.667	297.5	355	252.25	424.083	332.25	396.25	396.75	348.083	267	301.667	345.75	392.417	300	371.25	363.833	269.333	362.5	394.5	411.667	410.583	289.75	378.5	376.083	368.333	351.167	
5e-006	200	388.417	319.083	394.917	353.75	352.333	307.667	422.417	315.5	403.667	246	355.833	310.75	483.583	333.583	397.417	343.083	252.667	390.667	310.083	400.167	444.583	396.667	353.167	117.833	177.5	329.583	384.417	359.583	346.25	294.583	305.583	310.917	384.75	405.333	329.167	347.583	337.583	237.5	322.833	321.25	342.5	303.5	131.583	282.833	410.167	363.083	433	360.25	353.333	285	323.083	466.25	352	373.417	385.417	400	411.083	327.417	318.583	440.583	336.167	263.583	392.417	333.583	333.75	391.083	362.5	380.583	335.833	321.917	128.333	339	124.583	253.917	374.417	285.167	134	312.417	352.75	410.833	328.417	370.167	322.917	354.25	405.75	409.417	131.083	365	321	282.083	141.667	418.25	421.5	407.167	362.583	421.667	276.167	326.167	330.5	415.75	403.583	415.333	329.417	314.333	346	359.75	370.667	417.417	357.25	141	144.333	388.833	354.583	323.417	306.333	365.167	286.25	328.917	419.333	341.333	375.667	344.833	304.833	407.167	407.583	356.917	437.583	316.417	368.167	301.083	440.833	314.5	357.417	366.833	302.167	330.25	337.917	309.833	317	386.083	293.333	359.833	345	410.833	350.083	343.167	401.167	411.5	254.667	364.167	298.5	131.583	336.583	359.333	403.417	320.333	494.167	317.583	311.667	333.833	121.833	381.25	139.583	401.083	301.833	359.833	128.667	383.583	357.667	432.5	342.167	326.5	302.417	387.25	345	342.083	345.917	299.75	359.917	329.667	269.75	331.5	131.5	352.667	300.75	356	333.583	414.167	351.083	284.75	375.583	309	287.167	370	302.5	292.917	405.583	330.25	321.25	364.667	
7.5e-006	200	423.667	294.417	318.417	325.417	143	409.167	167.5	363.833	328	296.917	436.083	322.333	330.333	439.917	294.667	334.667	125.167	363	317.417	291.833	320.417	386.167	330.25	378.167	261.333	403.917	293.083	297.833	398.5	361.083	400.083	354.917	353.75	131.25	358.667	340.25	144.667	341.25	404.833	353.583	355	392.417	321.75	320.083	472.25	391.167	355.917	106.333	362.583	387.917	323.5	351.417	261	129.417	362.25	349.583	374.167	447.083	316.417	281.333	401.25	354.417	376.75	423.5	444.5	250.75	355.917	133.917	372.583	383.833	128.917	317.25	141.417	324.917	313.833	321	345.75	364.333	350.75	338.167	323.667	315.583	314.583	120.917	135.833	383.167	249	322.417	397.167	396.833	327.333	325.5	383.333	441.417	459.5	374.083	326.167	369.667	117.833	350.083	403.75	335.25	423.333	316	348.333	341.083	136.583	345.5	337	384.333	277.25	131.5	340.417	312.417	340.417	453.417	340	331.5	110.917	142.417	310.083	392.083	419.917	353.917	393.417	294.5	321.5	336.5	432	355.833	372	405	340.583	410.917	391.833	319.333	153.5	405.25	313.25	284.25	284.667	148.333	307.75	342	352.417	400.833	361.75	358.75	326	379.417	124.25	104.333	414.25	325.833	270.25	326.5	407.5	321.583	352	347.417	303.167	118.833	108.583	377.833	375.417	337	147.5	345.417	336.583	293.083	382.583	400.083	294	389.5	356.833	335.167	417.25	341.417	347.667	130.5	368.667	367.917	313.417	373.25	305.333	323.75	123.5	397.167	156.75	339.917	316.833	340	363.667	296.583	130.75	346.75	364.167	391.75	414.75	349	
1e-005	200	151.917	388.75	122.917	398.083	368.583	304.5	363.583	129.75	512.083	337.917	151.333	315.75	342.333	309.417	314.417	100.333	359.5	244.333	282.25	141.917	389.75	324.083	384.333	392.333	368.5	380.167	359.167	325.833	357.167	353.333	313.167	454.833	276.583	314.917	98.75	392.667	330	392.167	355.5	297.583	357.833	114.333	415.167	274.083	408.667	525.083	102.25	356.917	150.083	449	322.75	336.083	475.833	338	449.25	319.75	426.667	310.5	313.333	288	130.917	171.333	342.583	347.917	393.5	123.833	380.167	326.167	340.083	104.917	341.917	362.417	317	343.583	398.583	395.5	331.083	362.5	312.25	222.25	296.917	128.333	384.417	383.417	272.75	373.5	393.833	375	354.083	291.583	385.917	118.917	298.5	389.417	294.417	438.083	160.167	129.833	359.75	416.5	392.583	375	291.667	301.833	392.917	311.667	321.417	354.667	303	336.25	463.583	429.083	355.917	400.417	403.417	326	130.667	319.167	306.5	122.25	293.417	306.583	309.333	333.667	304.833	455.583	342.333	362.5	310	319.417	364.25	295.417	392.75	388.917	392.583	380.083	341.583	351.667	126.417	320.583	307.917	437.917	375.833	363.333	152.25	335.25	360.333	385.417	391.917	333.75	333	402.833	136.333	114.333	357.417	346.917	123.75	340.75	368.667	387.25	137.417	398.167	318.917	337.167	301	367.083	426.667	311.25	128.25	303.083	439.417	374.5	106.333	309.333	401.583	346.917	377	437.333	353.083	140.667	108.417	366.75	138.833	479.25	324.667	406.167	279	430.25	351.167	385.25	313.167	356.667	333.583	391.167	375.917	354.75	285	401.333	159.667	369.75	
1.25e-005	200	142.5	387.5	136.25	426.25	311.917	111.75	336.417	320.5	340.5	280	110.25	428.333	266	124.083	140.583	117.167	305.25	118.167	326.583	400.083	427.5	345.5	347.833	361.583	284.333	306.5	327.583	341.167	130.333	339	330	132	137.75	307.333	115.833	360.917	394.167	109.25	161.333	111.583	451.25	148.417	282.5	411.417	366.25	100.583	114.75	322.417	342	424.25	157.333	128.917	128.75	303.917	428.167	117	427.417	340.167	331.417	302.667	322.75	328.667	130.75	317.417	125.417	277.333	132.167	463.583	284.417	359.25	362.75	420.583	120.083	426.583	351.167	122.833	125.917	424.25	150.333	350.5	327.417	112.083	309.417	409.083	487.167	309.417	113.917	252.333	338	107.083	338.417	327.417	120.5	117.5	264.333	365.917	347.167	351	410.75	369.167	356.833	159.333	120.833	415	342.333	405.833	404.5	297.167	108.333	118.833	116.167	363.833	123.75	344.25	487.917	276.75	365.917	382.917	311.583	119.417	361.333	124.333	314.583	347.5	281.75	330.333	430.5	129.583	312.75	347.583	365.083	374.75	342.75	396.917	108.667	405.333	335.333	326.667	325.833	249.583	118.833	312.75	417.917	122.5	158.333	349.5	109.167	367.833	115.667	117.5	132	118.417	329.5	387.75	138.333	135.333	350.5	342.417	104.667	116.583	151.25	274	298.333	114.833	436.667	326.75	157.583	386.167	302	288	372.25	390.583	315.417	313.75	126.917	435.333	314.833	367.5	374	353.417	420.25	114.75	352.417	333.583	349.167	125.333	344.667	144.167	354.417	359.5	342.5	268.083	407.167	341	134	349.25	357.167	328.25	264.25	366.917	
1.5e-005	200	108.333	107.833	111.583	357.083	410.583	416.833	110.75	107.667	344.917	372.333	107.167	114.75	362.417	138.083	110.417	129.667	379	106.417	135	131.167	116.833	168.75	305.917	310.167	377.833	387.667	357.417	103.75	449.667	383.833	397.833	404.5	334.25	142.917	148	407	365.25	415.917	309.833	290.333	377.417	417.333	370.167	353.333	132.667	120.5	400.083	279.417	334.417	316.25	124.5	110.083	112.5	388.917	324.333	377	406.333	142.333	404.083	121.667	381.083	362.167	400.5	455.417	395	331.5	143.75	438.917	387.917	319.25	333.5	124.75	129.667	112.333	120.833	117.25	128.917	299.5	142.583	137.917	423	161.083	349.75	364.583	324.5	486.417	421.833	389	123.083	131.167	372.417	391	438.333	122.25	122.667	129.417	108	115.667	133.833	163.833	170.75	330	336.833	376.167	113.583	382.583	373.417	315.167	318.417	267.5	300.75	432.917	355.333	322.25	346.333	128.667	140.583	311.833	335.583	129.083	122.5	405.5	152	376.583	133	159.583	126.417	115.75	361.667	246.833	363.5	349.167	132.667	381.083	394.417	369.5	125.833	146.25	110.083	406.083	372.5	352.917	140.333	135.667	133.083	133.75	425	117	116.833	115.667	125.417	124.667	146.167	402.083	166.583	409.917	130.417	135.25	334.917	130.75	447.333	396.167	368.917	397.75	358.417	263.917	283	118.25	328.75	531.417	412.25	140.333	408.167	338.417	409.333	114.5	329.75	359.583	124.333	336.667	287.917	290.417	373.333	378.583	131	306	351.167	432.083	405.583	406.5	145.917	118.667	139.833	135.5	369.917	422.667	312.083	335.167	415	312.667	
1.75e-005	200	387.667	134.833	292.333	108.833	375.917	369.25	314.5	130.417	150.083	102.833	442.167	331.667	338.833	367.083	133.833	121.667	115.417	129.667	108.917	444.083	281	124.75	364.417	303.917	116.667	110.417	128.417	123.833	132.083	133.167	131	332.25	133.583	349.417	276.083	431.583	108.75	120.917	359.417	122.833	332.333	127	111.583	138.833	320.75	356.333	284.083	344.917	157	148.25	112.75	149.083	157.917	138.083	106.75	124.833	144.75	147.583	234.333	115.75	126.583	303.083	145.583	391	386.333	355.75	462.917	132.833	412.333	395.833	449.583	132.167	317.833	142.25	386.417	425.5	127.417	386.917	127.583	359	386.583	347.417	321.667	144.917	377.167	274.083	122	360.167	122.583	135.833	318.917	345.583	118.667	158.75	135.583	105.417	103	126.417	132.5	136.25	324.667	333.417	350.25	346.5	164.5	163.083	108.25	361.333	134.75	136	154.5	120.417	280.75	315.917	127.667	118.167	392.167	302.5	119.917	169.5	374.25	128	351	153.75	382.5	383.75	113.833	330.667	127.083	121.583	117.667	396.417	145.083	355.333	122.917	414.833	174	347.5	156	129.917	151.083	143.333	351.333	120	365.75	301.583	356.75	166.917	289.583	142.333	329.75	394.083	116.917	123.583	367.5	351.583	342.583	122.917	421.25	109.083	333.5	277.333	370.167	162.333	440.333	326.833	354.75	121.833	425.583	183.583	126.417	122.417	430.583	322.5	276.083	431.75	404.917	346.167	274.667	110.75	341.833	354.833	366.75	365.167	128.75	286.333	125.167	310.417	104.083	361	108.583	390.5	134.25	117.417	122.667	418.417	508.333	299.667	333.5	350.5	
2e-005	200	128.833	166.083	110.333	119.25	129.5	368.75	168.667	359.083	110.583	127.667	99.9167	434.583	426.667	144.583	167.417	334.583	131.583	133	405.667	126.333	106.417	132.25	123	133.083	130	134.917	119.333	119.25	386.417	350.917	126.667	132.333	164.083	109.583	137.167	472.25	332.667	130.25	137.167	133.333	118.917	139.75	148	391	100.667	148	124.5	128.417	133.75	141.083	128.667	374	138	382.833	115.167	126.75	429.333	132.667	342.25	282.75	147.333	322.333	402.167	375.833	316.25	156.083	155.833	109.333	375.5	432.417	127.25	131.833	106.417	129	143.583	140.417	365	132.667	344.917	289.5	141.25	334.5	133.333	113.917	430.083	342.333	120.583	126.083	132.167	342.667	114.333	128.333	127.75	113.583	299.25	371.167	114.917	308.75	135.333	115.583	149.667	158.667	402.917	133.167	127.25	147.667	125.917	114.083	124.25	408	124.5	517.667	409.75	116.917	272.75	113.917	122.917	116.917	128.25	126	367.667	129.167	132.583	121.917	145.667	160	343.25	131.833	356.917	130.25	285.583	339.417	109.083	138.667	396.5	157.083	131.167	307.833	133.5	355.333	179.583	151.917	113.333	240.917	122.833	365.167	139.417	103.583	132.75	136.083	332.5	129.333	294.333	544.167	164.667	127.583	193.917	397.5	418.667	124	145.667	103.583	132.75	138.583	171.083	376	299.25	119.417	295.917	132.75	291.25	318.833	469.917	405.917	130.833	325.667	327.5	144.75	107.917	366.083	126.333	369.917	122.917	108.917	351.917	321.75	129.083	415.917	363.833	111.333	365.667	116.083	321.833	124	128.75	126.5	107.583	126.083	163.333	133.75	
2.25e-005	200	166.417	121.5	442.833	156.5	113.667	146	297.833	149.75	310.5	353.667	136.333	133.583	138.167	129.917	134.417	135.5	142.5	416.917	120.667	117	106.25	129.167	374.083	121	377.167	440.75	409	170.333	124.167	138.167	315.167	111.083	346.417	132.917	401.167	119.75	355.667	133.833	405.417	122	328.417	362.667	122.583	334.583	135.75	125.583	384.75	455.25	332.167	135.75	400.5	119.167	124.667	138.167	123	113.833	109.167	135.917	117.75	123.583	112.417	143.833	135.25	497.833	148.417	132.917	384.083	111.667	125.25	118.75	466.75	161.583	119.5	159.667	313.5	126.083	135.583	296.167	154.25	133.75	147.083	110.583	107.5	99.75	105.917	141.667	118.083	141.25	377.25	119.167	332.917	106.917	406	143.833	368.833	139.083	261.5	105.917	175.667	114.5	112.583	123.5	132.667	114.833	123.75	467.167	394.583	152.75	132.667	125	132.5	113.917	130.417	136.583	485.75	138.5	122.917	114.417	416.417	142.167	129.75	143.833	116.333	153.917	324	327	153.583	108.833	302.833	130.75	131.25	293	349.083	117.667	121	129.917	143.583	106.417	109.917	378.417	110.5	161.333	321	392.833	138	313.333	415.333	367.25	335.083	129.083	426.417	127.167	155.083	311.417	114	123	127.5	109.917	108.833	113.667	137.167	146.25	141	120	361.833	362.583	132.25	124.417	403.917	377.833	142.75	358.417	461.583	369.667	129.583	105.917	199.25	129.083	119.833	287.75	134.5	436.083	134	146.333	119.25	124.75	336.25	124.667	155.417	109.917	295.333	117.583	131.333	151.083	128.5	120.083	103.75	374.5	167.417	118.833	
2.5e-005	200	127.417	145.5	273.333	143.25	106.833	119.583	108.75	138.083	132.667	151.917	142.583	116.667	141.833	111.917	131.667	128	113.167	135.75	112.333	148.667	185.083	135.583	129.833	106.5	154.083	147.333	123.75	144.917	130.75	112.417	132.5	118.417	133.917	357.5	118.75	115.417	143.25	116.083	107.167	455.583	145.5	460.333	131.417	115.583	145.417	121.083	135.417	117.083	285.083	376.5	147.5	132	374.417	119.417	334.083	161.75	112	152.5	324.5	369.667	123.833	175.583	145.167	123.083	111.167	126.583	116.25	108	111.083	120.083	104.25	314	116.167	120.25	327.083	121	126.25	111	133.417	118.75	132.167	135.5	103.667	160.833	143.833	125.75	156.417	104.083	113.083	114.167	108.583	112.667	109	339.167	113.167	382.917	148.167	112.667	128.25	119.083	124.833	120.083	125.083	144.667	113.5	377.083	136.833	146.833	122	136	129.833	125.5	146.417	130.667	123.333	362.25	126.333	105.083	118.667	302.333	151.083	132.833	386.75	152.5	152.333	420.75	317.917	121.833	122.917	163.417	129.083	132.833	129.167	383.917	150.417	141.5	131.75	137.167	317.75	390	106.833	119.75	119.167	125.833	135.75	146.25	337.417	376.25	123.333	118.333	157.75	124.25	404.417	123.583	121.333	118.083	129.083	128.417	127	110.083	123.5	140.5	268.417	127.417	131.5	133.167	348.583	144.167	337	158.333	114.667	131.5	130.417	154.917	116.917	107.417	125.583	107.667	129.5	447.75	116.667	125.417	118.5	275	118.25	124.333	144.75	143	100.75	150.25	125.167	111.167	132.333	107.25	125.25	106	141.083	138.583	112.5	113.667	
2.75e-005	200	346.75	393.333	120.583	102.083	159.833	145.583	135	139.417	114.167	364.333	129.833	149.25	127.083	129.417	135.583	134.917	116.75	301.833	132.5	107.083	120.083	124.417	113.167	370	120.333	103.25	136.167	115.333	127.25	125.5	119.417	412.5	310.083	129.333	107.583	129.167	134.583	372.167	162.75	115.333	283.917	121.5	137.5	131.75	121.583	138.583	118.917	130.167	125.75	158.083	124.417	118.25	135.167	127.917	117.667	127.333	141.5	107.417	111.667	104.667	138.917	130.5	136.417	106.5	122	170.583	100.083	120.333	104.25	132.083	119.75	146.583	128.417	141	144.5	121	123.333	125	121.167	327.667	150.583	157.833	133	129.167	121.333	123.167	122.667	130.75	113.833	166.083	360.833	119.917	135.917	115.667	152.833	115.417	134.083	147.417	132.583	130.5	112.167	130.333	126.417	100.333	116.583	126.25	104.583	155.5	118.583	122.75	121.333	157.583	116.333	123.583	133.833	126.25	126.417	140.917	129.75	147.667	123.333	124.833	120.167	395.583	168.833	133.583	111.417	115.833	133.75	149	131.5	115.583	132.417	136.5	164	123.417	140.833	154	117.083	126.833	122.333	148.917	136.667	102.333	113.417	113.667	152.083	161.417	111.583	132.75	133.25	113.5	121.333	139.5	168.917	328.75	137.583	115.333	115.167	149	130.333	139.833	109.833	139.583	119.083	124.917	126.25	129.833	140.5	122.417	175.417	140.75	125.417	375.667	115.583	130.833	177.583	137.167	159.417	118.167	159	330.25	314.083	133.583	109.833	107.167	125.083	122.083	118.083	122.833	144.75	345.333	118.083	129.333	165.667	142.667	141.75	163.333	434.083	139.417	
3e-005	200	127.25	111.417	123.167	165.667	135.167	129.167	120.833	128.833	381.833	150.75	363.917	110.083	125.333	131.833	130.333	113.75	112.25	161.583	318.583	111.5	107.667	122.167	118.083	128.417	134.25	163.667	135.75	138.917	125.25	151.667	111.667	137.583	131.167	128.583	153.333	129.917	113.417	171.167	140.417	131.167	129.75	124.917	120.25	112.083	120.833	130.667	126.75	113.667	119.583	122.25	125.333	138.083	116.083	151.333	145.667	117	118.167	417.417	105.5	132.25	414	132	149.167	114.667	139.25	120.333	144.917	114	174.917	135.833	136.333	126.917	367.75	144.333	155.333	111.417	143.333	117	135.583	119.417	129.25	120.667	99.25	127.167	139.583	124.333	138.833	102.5	130.5	135	116.75	127.5	127.75	115.667	128.083	143.75	120.833	115.25	111.667	321.083	135.667	120.333	123.417	106.75	327.75	113.583	144.583	391.583	383.333	131.333	140.667	117.083	139.5	128.583	373.417	150.25	132.25	121.667	129.667	139.667	133	129.917	130.667	114.833	193.417	110.833	352.75	130.75	136.833	127.75	130.167	125.083	132.917	166.417	160.083	152.333	132.417	126.083	145.167	132.167	159.833	118.583	111.333	127.25	130.667	142	111.75	145.75	135.833	425.167	141.75	123.667	132.167	132.417	128.75	105.333	126.25	139	118.417	119.75	115.083	115.917	120.833	130.417	120.917	131.167	135.333	113.083	140.167	129.083	137.333	148	107.833	161.417	140	120.25	140.417	146.5	124.75	136.083	137.167	136.417	131.5	136.25	173.5	105.333	133	111.25	140.083	141.167	145.167	158.833	121.667	112.583	104.5	125	114	161.583	123.667	116.583	
3.25e-005	200	109.917	132.25	119.833	124.583	176	120.75	138.75	155.417	120.917	109.417	106.333	120.333	119.417	144.083	132.167	133.917	166	115.25	130.75	139	121.333	108.25	139.5	133.667	142.333	112.917	164.333	111.25	103.833	104.25	142.083	116.167	133.083	136	135	127.583	101.833	120.833	105.583	123.083	129.083	125.167	122.75	130.25	147.667	122.417	171.75	132.333	136.083	151.167	145.167	150.5	114.083	161.583	111.25	105.333	117.5	138.75	176.583	138.5	118.583	146.917	122.333	114.917	140	124.083	111.583	137	142.667	122.667	112.917	136.417	126.833	113.667	148.833	120.583	107.167	142.25	105.417	125.833	112.583	113.167	133.583	126.833	152.25	329.917	111.75	107.083	126.25	124.917	143.667	122.833	138.833	134	150.917	122.417	132.583	148.667	121.167	115.25	126.833	124.167	108.583	101.333	123.083	131.25	103.583	117.667	108.583	146	127.833	117.417	149.833	161.583	116.75	123.083	125.333	125	144.083	121	125.667	128.167	123.167	147.667	135.917	119.417	110.333	136.417	141.167	149.917	145.75	129.833	120.333	124.167	121.833	108.417	112.167	344.417	136.5	161.083	131.25	106.417	116.75	142.583	133.833	143.833	116.417	146.5	119.833	132.667	117.75	132.75	124.083	111.583	130.25	124.417	154.333	108.5	135.917	127	144.5	154.75	124.833	189.833	128.333	119.583	158.417	171.667	134.417	141	114.25	148.417	115.083	121.417	116.167	115.167	128.333	156.167	118.917	156.333	133.833	114.75	137.5	124.917	132.25	119.417	152.833	382.75	120	108.667	114.167	110.083	123.417	125.167	153.75	129.083	141.5	130.667	130.833	113.583	
3.5e-005	200	135.167	130.667	119.667	130.75	106.583	139.25	125	133.083	126.333	141.417	150.583	124.083	143.917	136.833	131.583	129.75	113.75	114.083	134.417	111.583	122	121.5	118.917	108.75	126.917	139.75	123.417	132.333	121.333	117.833	128.5	156	115.833	138.75	104.667	127.583	143.583	131.167	126.583	119.25	111.917	122	122.083	114.25	132.583	138.25	141.833	136.083	124.333	99.5	148.667	110.167	160.833	116.417	140.083	135.75	130.833	123.583	124.083	140.667	123.75	142.167	164.417	120.667	112.5	131.75	137.667	133.417	126.75	123.917	174	131.583	138.5	110.917	167.917	123.667	115.833	125.25	148.833	123.917	119.167	138.583	111.917	108.75	128.75	124.333	128.5	158.917	99.75	152.167	119.417	116.167	118.75	156.833	132.667	144.917	124.917	146.417	119.083	125.583	130.583	350.5	147.5	118.667	109.75	162.083	118.167	96.75	128.333	164.417	132.583	123	103.167	157.333	139.667	118.917	99.3333	120.417	129.167	119.5	112.667	133.083	126.25	114	118.5	143.417	128.583	115.667	367.417	157.25	125.5	141.75	127	129.417	152.083	211.833	138	123.583	133.083	130.167	118.833	129.75	133.667	119.833	126.75	110.083	156.333	125.5	122.25	114.167	130.167	134.083	127	120.417	109.75	119.167	116.25	129.917	330.083	123.083	127.5	222.25	127.167	129.333	115.083	126.25	108.833	127.333	159.5	115	111.5	137.917	122.75	126	144.583	129.917	103.667	125.583	135.333	124.833	143.417	111.583	318	116.75	134.833	119.833	128.5	116.583	118.5	117.25	167.083	107.5	116.667	106.25	142.583	117.5	120.75	121.417	129.083	140.5	
3.75e-005	200	155.083	126.25	149.083	110.25	138.75	122	132.917	117.25	142.667	133.833	115.333	111.5	154.25	127.333	140.917	101.75	125.833	115.917	109.833	135.75	139.833	107.833	146.917	134.833	132.333	120.583	135.25	160.667	104.167	131.25	139.417	121.5	128.167	113.75	113.167	155.75	124.417	117	123.5	128.5	115.5	131	112.75	122.5	137.75	115.5	118.083	119.917	132.917	391.75	98.3333	122.417	130.417	169.75	131.417	136.75	150	132.583	156.5	124.667	124.917	133	101.333	127.667	105.5	105.833	140.75	156.667	116.333	117.583	119.583	160.167	124.5	109.167	130.5	122.833	129	164.417	111.25	129.417	156.75	132.083	143.917	346.333	130.583	124.667	125.583	132.25	159.333	123.917	356.917	136.083	127.5	126	126.083	406.083	125.167	151.417	126.333	119.417	128.75	141.167	139.583	125.083	141.167	159.5	124.917	134.75	131.083	138.417	116.083	142.083	128.667	119.833	128.75	115.333	147.25	134.583	129.167	154.083	122.833	170.333	131	118.333	135	109.667	122.25	117.083	115.333	151.583	127	142.667	152.5	112.917	137.583	136	110.5	121.5	125.75	161.583	157.583	171.75	142.667	139.75	152	107.167	128.5	122.667	150	112.417	142	148.25	112.833	131.917	105.75	125	149.333	129	147.333	150.333	112.25	133.833	136.5	126.583	133.417	134.417	122.167	120.083	120.5	112.25	135.333	123.833	151.917	146.417	107.333	113.583	120.5	122	120.75	118.5	118.833	139.667	120.25	123.25	108	156.333	144.583	118	118.75	114.833	149.917	122.833	121.667	157.917	153.5	117.667	110.917	114.5	120.167	150	
4e-005	200	165.5	122.167	124.583	153.25	133.583	125.833	128.167	179.083	148.5	152.667	137.417	184.833	138.75	123.417	111.333	127.917	138	129.417	112.417	131	133	115.75	163.75	131.417	363.833	136.917	119.333	145	144.5	152.583	152.167	103.25	284.167	166.167	111.833	112	107.833	121.5	126.583	135.333	110.083	134.25	136.833	130.333	111	115	328.167	132.5	134.667	227.917	159.25	131.5	116.917	147.583	110.75	106	141.583	154.667	122.333	113	119.417	153	158.417	118.5	392.833	120.667	109.583	154.417	113.583	152.75	146.167	132.333	141.083	131.083	140.5	140.167	335.417	124.083	121.333	133.167	130.167	339.833	120.583	117.583	323.167	139.583	118.5	151.833	118.583	134.75	111.917	118.917	116.167	141.083	112.333	126	114.417	124.333	408.583	137.833	403.75	115.667	120	122.25	106.417	140	120.083	145.5	129	111.25	142.75	165.167	137.75	160	156.25	120.917	133.833	140.667	133.75	139	103.917	121.167	125.25	312.917	125.583	151.083	136.333	123.583	106.667	118.583	113.833	121.667	136.083	113.583	114.833	259.917	124.333	175.167	130.083	109.917	107.417	144.25	112.917	140.417	120	105.667	156	121.417	277.167	143.167	103.833	126.083	123.417	136.5	117.917	142.083	116.333	135.583	137.667	111.75	129.667	134.917	120	153	115.167	131.75	140.75	127.333	112.5	163.167	157.917	150.083	130.917	127.25	129.25	161.333	134.917	138.167	124.083	105.333	126.75	116.333	101.667	121.75	117.083	128	128.75	116.417	143.583	122.833	109.75	160.333	158.167	111.5	120.583	138.25	111.917	123.417	105.833	139.75	
4.25e-005	200	391	123	137.917	109.333	109.917	142.75	147.917	404.417	141.333	111.417	128.5	453	115.75	124.333	135.583	137.083	131.583	128.917	108.75	124	138.5	108.333	395.667	124.167	435.75	143.083	122.75	147.667	126.083	107.25	127.083	137.667	135.25	491.917	112.917	156.083	138	138.917	117.583	136.5	108.333	125.333	127.5	143.833	110.417	104.667	157.5	262.917	156.333	119.25	103.25	141.5	123.167	300.333	133.5	131.5	131.917	138.75	125.167	108.417	164.167	125.167	138	106.25	111.167	125.583	147.083	152.083	129.333	355.5	137.083	110.083	139.417	123.833	113.583	472.083	165.583	143.333	109.083	135.167	122	127.5	378	106.417	117.083	103	355.333	144.833	125.667	115.917	114	123.083	152.083	374	117.667	137	133.917	111.833	139.667	328.667	140.833	140.75	133.917	154	130.333	128.25	308.333	120.167	129.333	133.5	117.833	139.917	125.75	139.167	118.833	114.75	334.417	132.333	134.583	154.833	115.667	115.833	111.333	261.75	104.5	132.583	126.083	140.583	146	135.417	137.833	118.5	391.25	143.583	136.917	116.833	339	146.5	147.917	130.917	136.75	115.833	110.667	137.25	106.083	162.583	179.75	138.583	111.583	450.667	121.083	122.583	125.25	131	108.25	105.917	122.583	131.583	108.333	131.5	120.833	123.75	129.583	137.75	143	156.5	114	141.333	151.417	104.167	102.833	125.25	110	156.167	138.833	135.583	174.833	376.083	130.417	114.25	145.083	120.333	139.917	126	140.917	116.583	135.75	140.583	128.75	144.833	137.75	122.083	422.583	154.75	121.833	151.833	145	398.75	305.667	103.5	
4.5e-005	200	124	365.167	99.4167	154.417	212.833	126.833	127.417	141.5	154.917	113.167	127.333	134.333	159.75	111.083	136.667	114.333	114.583	112.75	118.417	133.417	132.417	126.917	148.25	122.833	129.333	169.25	126.75	110.083	362.167	113.583	496.5	152.583	111.667	120.5	138	127.75	109.417	356.25	141.75	397.917	151.583	140.917	112.917	125.583	128.333	122.917	121.75	116.5	138.167	113.083	143.5	116.75	293.75	113.667	339.583	393.333	110.333	124.833	117.417	143.417	115	393.083	440.75	140	117.083	113.083	114	106.667	141.417	135.5	117.25	161.583	360.083	409.083	326.167	143.167	111.833	139	123.75	133.333	124.333	109.833	112.833	129.667	144.667	101.333	318.667	115	317.583	160.083	314.167	398.75	360.917	389.25	153.167	139.417	127.333	126.167	115.167	292.417	144.833	374.083	425.583	124.75	114.667	144.417	143	132.25	290	105.833	100.833	374.667	156.083	145.083	402.75	135.417	113.417	373	360.333	321.75	312.75	127.667	135.833	126.833	125.417	147.417	176.25	108.167	129	151.25	118.917	110.083	115.083	150.833	121.5	113.417	321.417	110.417	148.333	363	133.583	363.25	136.75	451.833	448.417	104	137.083	118.833	117.167	168.917	114.333	133.667	123.5	128.75	129.75	407.917	117.417	381.25	112.75	116.917	191.75	127.167	168.25	123.417	98.8333	108.667	148.167	128.333	111	378.333	334.667	114.25	143.083	342.917	139.5	132.5	136.583	119.583	131.083	125.667	126	142.75	111.5	474.917	108.417	125.5	112.917	161.25	323.25	143.167	106.583	117.917	129.75	434.833	119.917	126.833	127.917	144.917	125.083	114.667	
4.75e-005	200	448.167	131.833	420.167	137.583	97.3333	129.917	412.083	107.583	116.833	99.4167	153.25	435.25	362.667	130.25	138.167	139.25	136.917	143.25	132.25	445.833	141.833	134.667	120.333	348.917	121.333	331.167	143.5	367.083	301.917	133.333	385.083	428.083	473.167	115.167	392.5	352.5	152.167	282.083	117.667	399.167	383.333	378.167	171.417	130.583	143.167	163.333	124.833	129.417	142	131.75	110.917	111.667	352.833	129.333	139.083	384.583	334.5	296.417	150.333	412.417	314.833	105.75	107.417	127.583	115.917	121.25	127.917	146.083	374.5	445.583	127.333	377	126.917	120.333	412.583	113.917	174	159.5	131.667	127	124.333	118.25	265.25	114.167	316.917	112.917	133.833	135.5	322.417	332.5	132.833	437.833	118.583	404.917	119.833	107.583	130.917	506.333	158.333	366.833	356	374.083	127.167	123.333	155.25	119.25	453	129.583	322.167	114.583	144.917	122.083	110.833	115.667	132.333	398.083	384.5	170.417	409	151.583	141.917	130.75	136	180.667	117.083	380.25	120.75	385.083	423.333	136.75	118.5	130.75	401.25	135.167	122.583	117.167	126.083	316.083	357.75	111.667	331.917	147.667	119.417	306.75	140.583	129.167	116.917	421	119.25	160.917	107.583	119.833	113.417	149	386.75	163.5	125	489.25	113.25	122.083	131.667	121.917	120.833	361.75	348.75	128.333	173.417	307.5	137.917	146.75	128.833	360.167	422.917	137.5	453.333	112.833	465.917	137.667	132.75	112.083	123.083	131.417	263.75	139	135.25	141.083	106.333	117.25	142.167	102.917	136.083	355.083	362	130	112.75	125.833	118.583	116.75	391.917	109.417	
5e-005	200	292.667	322.583	391.75	169.75	325.083	128.917	151.667	124.583	103.5	411.833	328.333	114.667	121.583	312	272	133.917	147.25	116.833	125.25	337	161	358.333	127.667	148.5	140.167	113.25	133.667	160.25	136.083	313.417	388.667	120.667	160	134.417	365.333	344.75	385.75	136.417	113.25	339.167	150.25	140.75	368	358.667	297.417	342.333	365	126.25	167.667	126.333	138.583	153.25	353.833	404.583	387.583	296.667	126.417	116.833	123.583	329.833	367.833	328.417	124.167	362.417	375.583	121.333	160.083	126.833	119.75	396	374.583	110.917	120.333	312.917	168.333	136.167	315.5	111	335	307	120.917	333.833	317.333	320.75	119.667	117.583	372.25	149.833	140.5	129.833	302.25	351.667	107.25	121.5	122.083	130.917	127	119.75	112.75	414.5	154	156.333	354.917	307.75	386.667	120.167	384.583	148.583	399.667	121.417	142.25	109.75	414.917	98	278.5	124	122.5	133.833	280.333	139.167	128.167	490.083	125.5	113.917	113.25	107	124.75	183.25	117	125.25	120	115	301.75	111.75	114.667	121.333	121.5	416.25	124.417	121.833	336.833	448.083	353.167	351	110.167	127.417	114.917	120.75	148.667	304.25	139.333	139	123.417	135.917	137.667	394.833	397.5	136.667	144.917	309.417	308.083	103.75	128.667	119.917	148.167	352.75	130.25	334.583	118.25	119.167	116.417	314.083	378	138.333	116.917	423.667	118.583	107.667	115.917	134.333	149.167	407.917	389.667	425.417	317.917	124.333	138.667	439.083	99.8333	136.25	351.5	112.833	139	358.917	326.833	137.083	360.583	324.667	152.583	288.667	
5.25e-005	200	322.083	158.75	163.667	427.167	169.083	360.75	107.583	415.667	148.667	171.083	371.917	443.333	331.333	284.417	112.667	354.167	354.25	138.417	398.583	129	135.167	123.75	166.833	421.75	419.333	115.917	407.583	383.333	366.75	128.417	109	147.167	139.75	363	341.5	130	342.917	250.417	143.917	467.583	333.333	332.5	434.917	384.75	383.167	131	302.417	134.833	123.667	310.583	339.833	314.833	129.833	366.75	372.083	312.583	329.583	129.5	374.583	129.417	319.333	124.333	345.667	384.75	170.75	125	107.25	117.083	483.75	360.167	121.083	357	356.667	365.5	340.083	283.167	303.417	436	148.5	103	352	295.583	399.75	248.25	348.833	323.667	106.333	108.083	107.833	315.5	261.583	297.5	452.25	137.083	367.25	391.333	456	417.083	361.5	269.917	361.167	120.417	315.417	339.917	158.833	135.333	112.667	101.833	311.583	136.25	106.5	113.25	350.333	363.5	359.333	138.917	129.25	373	132.5	148.083	130.833	117.583	351	130.25	125.917	131.083	110.917	382.833	300.667	425.5	380.333	130.75	291.167	364.833	383	124	297.25	128	283.667	404.417	151.917	372.083	345.75	120.667	132.167	132.5	138.583	124.417	139.5	110	116.833	301.25	144.333	398.75	127.75	404	118.583	149.75	333	333	288.25	157.75	348.833	122.75	129.417	160.417	119.75	342.583	126.417	321.333	152.417	346.5	116.583	116.417	142.417	304.917	140.167	391.167	443.417	415.583	117.083	338.917	388.75	110.667	106.583	154.833	347.75	343.833	315.583	394.5	330.083	395.833	363.417	349	340.583	137.167	336.333	362.833	337.083	369.583	
5.5e-005	200	347.25	124.417	142.25	381.5	458.417	169.667	153.417	353	121.25	411.167	117	389.333	103.167	381	102	370.5	392.833	147.917	362.5	132.667	120.25	345.333	318.25	401.667	425.333	312.167	104.083	314.417	370	397.917	322	401.417	138.917	384	227.75	133	106.833	117.5	442.417	368.917	115.333	343.5	330.417	342	415.417	117.417	396.667	399.25	132	127.917	374.583	480	247	122.083	144.583	309.25	370.167	381.5	177.083	113.25	155.5	366.333	420.5	122.167	157.333	144.083	116	392.667	109.833	338.333	321.917	411.417	342.5	366.083	138.75	330.5	399.417	114.417	390.833	395.167	417.333	416.5	124.667	160.5	351.583	327.167	335	149.667	129.75	164.417	322.167	286.25	397.667	113.917	323.333	430.417	111.083	324.333	122.083	424.417	338.5	129.417	395.25	383.083	368.5	115.917	353.25	149.5	307.917	289.75	383.167	133.833	124	354.167	333.25	116.25	442.167	378.083	115.5	403.417	129.917	286.583	183.25	351.333	161.75	311.25	324.25	160.083	327.583	321.833	300.083	361.667	329.583	444.333	131.417	265.583	335.833	454.417	122.333	386.5	343.583	365.667	372.25	379.333	144.5	122.833	134.333	386.167	108.583	394.75	321.333	356.5	326.333	310.167	407.083	338.833	166.417	392.333	293.5	487.417	266.917	436	358.5	327.667	469.417	286.667	133.583	346.5	324	408.25	401.667	309.75	321.083	359.667	380	307.5	110.417	428.333	384.75	370.25	274.083	123.917	302.667	397.5	129.5	433.833	267.833	417.333	127	130	467.083	109.417	370.167	117.5	352.833	399.167	316.75	361.083	439.25	126.833	
5.75e-005	200	298	154	115.333	411.5	519.5	474.083	372.75	347.167	325.583	357.167	394	329.833	315.917	358.583	276.583	386.833	379.833	354.5	257.583	364.75	172.25	333.417	367.583	363	341.583	368.667	307.667	297	421.75	315.583	365.083	344.083	486.583	309.5	248.25	382.417	332.25	434.667	103.833	396.25	336.667	136	154.167	359.75	119.583	110.667	159.583	430.083	375.833	337.917	358.083	251.25	113.083	103	412.083	370.917	126	114.333	383.417	226.833	109.75	312.75	352.667	493.75	379.833	445.333	129.417	357.583	126.083	373.083	341.667	363.25	147.667	129.667	107.417	387.583	382	355.833	380.667	366.25	372.5	167.25	122.583	303.917	404	150.667	452.333	456.833	242.833	109.167	345.25	378.833	293.917	421.5	109.917	359.5	332.25	351.167	356.917	369.833	355.417	331.75	121.833	501.667	113.417	398.75	433.5	245.75	144.333	134.25	398.167	110.25	273.75	369.333	147.833	330.5	414.083	335.833	418.333	418.5	300.167	382.5	402.167	394.25	409.167	422.417	153.333	334.583	353.833	396.25	136.167	297.083	488.25	145.5	328.667	331.583	376.25	349.083	311.5	381.667	127.583	392.333	131.5	110.417	142.667	388.5	336.583	131.167	427.083	456	410.083	383.333	137.167	124.5	328.583	327.833	374	154.167	291.583	442	424.833	360.167	299.083	362.833	347.5	434.5	103	392.333	310.917	422.583	387.25	332.083	133.75	188.083	136.583	149.333	329.417	309.667	407.083	359.083	365.75	410.167	336.667	374.583	139.667	117.75	122.833	312.5	134.083	125.833	343.083	119	332.417	428.917	507.417	160.417	398.583	349.667	303.667	134.25	
6e-005	200	139.833	376.333	312.417	392.667	149.667	134.417	465	276.333	347.25	289.833	396.917	357.917	339.083	344.167	385.5	380.417	389.583	127.25	324.583	354.917	351.833	304.333	378.5	455.833	359.5	317.083	399.167	378.75	325.917	436.583	373.917	322.167	399.667	409.583	372.917	119.083	132.667	313.75	364	341.417	392.167	283.75	447.083	361.583	478.5	282.25	129.667	281.167	396.083	135.833	103.75	308.583	419.833	317	440.917	123	335.75	351.5	322.083	388.417	365.167	442.75	331.5	425.667	127.833	412.667	432.167	341.083	280.833	368.333	309	325.917	386.083	383.083	438.5	412.417	481.75	122.917	359	133.167	122.417	403.5	324.333	342.083	301	112.583	320	408.25	326.5	303.167	359.417	359.583	346.5	291.833	322.25	417.167	386	343.583	139.5	343.333	329.833	140.75	406.5	367.583	263.833	357.25	375.667	296.083	296.333	389.417	429.583	133	337.333	348.25	385.25	352.583	157.833	473.5	130.667	411.083	299.25	570.333	144.25	237.917	330.083	342.167	363	363.583	237.083	364.75	112.417	107.417	160.417	323.75	373.333	337.5	362.167	410.833	375.75	390.667	369.917	385.25	133.333	149.583	414.667	124.5	398.417	323.75	406.5	355.833	340.167	372.25	399.417	396.333	130.667	392.75	307.25	400.25	414.583	403.5	323.333	299.75	134.417	295.917	354.917	333.25	107.083	306.75	321.167	368.167	117	360.167	123.75	377.667	132.5	388	341.833	362.167	361.333	386.833	454.333	134.417	311.917	266.583	331.417	406.167	312.667	320.5	354.333	347.75	486.667	326.333	303.917	390.333	122.167	292.167	324	296.917	400	399.75	
6.25e-005	200	368.75	123.333	417.917	138.25	317.25	464.167	380.167	269.917	393.167	382.333	388.833	144.833	335.083	409.833	158.083	362.75	323.667	303.833	151.25	122.25	427.417	341.917	387	241.083	408	312.833	335.917	333.667	351.917	320.417	341.583	442	285.417	362.5	357.75	346.25	322.917	348.917	349.333	337.5	322.5	394.833	319.417	318.75	283.5	329.167	544.417	307.667	419.25	340.25	335.25	367.667	425.167	351.833	356	370.667	387.167	414.917	437.75	378.167	314.333	410	301.75	376.25	430.5	388.667	364.667	503.5	329.25	303.167	392.333	389.75	103.833	443.167	423.917	431.75	405.667	405	353.167	383.75	399.833	396.75	392.417	380.333	347.833	422.417	348.167	370.917	325.917	363.583	394.083	427.75	378.75	370.5	290	286.667	320.167	396.667	361.333	393.667	391.75	357.417	334.583	324.167	297.583	326.667	423.5	382.583	351.917	317.417	364.583	364.75	389.833	343.25	337.25	430	296.083	399.667	346.917	417.417	329	361.5	346.833	330.833	301	403	345.833	367.667	151.75	300.083	357.25	369.667	356.333	343.5	349.583	382.833	306.833	408.75	437.75	410.583	428.667	351.25	339.333	306.583	339.583	377.667	348.917	357.25	314	277.417	376	364.417	450.417	366.667	498.583	342.333	438	388.167	340.667	377.667	258.75	374.5	325.833	326.667	415.417	314.417	317.167	353.917	416.083	437.25	350	130.917	391.583	377.25	352.5	375.25	145.917	339.917	358.417	360.583	132	348.5	402.167	371.75	340.667	400.167	297.417	372.167	302.75	333.833	322.667	409.667	135.667	401.25	297.25	381	426.167	421.167	312.583	305.167	
6.5e-005	200	416.917	359.25	329.167	356.75	361.167	327.75	424.5	398.5	384.417	306.667	363.5	336.167	265.25	332.083	281.083	335.917	423.417	371.583	394	377	303.833	304.583	390	306.667	357.333	354.667	143	149.417	469.75	294.083	306.417	376.583	343.083	406.167	436.25	379.667	375.25	341.667	372.417	390	358.167	334.5	132.583	429.25	377.917	446.333	443.833	341.583	386.333	340.833	450.75	139.083	443.583	344.667	433.083	342.667	275.333	369.083	363.5	333	280.583	385.917	336	450.75	364	435.167	286.583	448.5	376.667	410.667	371.833	437.083	329	290.333	279.917	296.667	330.917	381.417	367.5	472.75	353.667	331.25	351.583	322.667	350	396.167	388.167	305.167	342.583	409.75	327.083	399.5	308.667	162.083	366.083	305.083	318.75	323.75	364	347.083	376.417	343.167	371.083	265.333	125.25	346.583	425.583	395.833	384.583	316.417	323.083	355.25	301.083	337.75	420.417	349.5	335.25	349.167	379.083	396.333	296.25	364.833	360.25	483.083	312.417	385.917	376.5	308.083	365.417	365.417	317.5	118.417	315.25	302.083	304.25	330	335.667	347.75	430.417	395.75	305.5	374.417	329.833	418	396.167	442.333	442.417	368	307.583	287.75	316.583	365.75	454.167	377.667	297.833	130	327.083	365.25	399.5	285	332.75	479.833	336.667	425.083	293.333	329.083	303.583	349.583	317.75	327.167	146.417	275	289.583	361.417	330.417	358.5	338.833	339.667	275.25	438.083	446.75	358.167	345.667	321	320.75	401	349.417	294.75	127.75	335.5	454.417	357.75	372.833	286.25	366	364.833	472.417	323.917	374.417	447.417	
6.75e-005	200	434.667	465.667	300.333	335.833	353.167	301.167	461.25	412.167	414.25	384.25	285.667	305.417	369.833	309.917	301.5	336.333	384.5	391.583	331.083	377.5	359.583	432.083	397.583	315.25	425.25	391.917	358.667	393.083	363.917	388.5	271.333	389.333	363.083	386.833	386.083	342	387.75	322.667	318.167	360	433	421.333	362.583	379.167	421.417	338.833	360.417	328.417	331.667	351.25	355.5	402.417	328.083	331.417	369.25	331.333	303.5	298.75	375.667	321.583	227.917	250.583	350.417	367.167	408.25	395.333	409.75	364.333	331.417	352.083	333	370.25	449.667	392.167	319.75	278.917	416	352.333	322.667	406.333	402.917	343.333	406.917	452.333	322.333	273.833	438.333	346	262	361.333	351.25	343.583	383.833	378.333	355.5	104.167	353.083	388.417	380.5	376.333	364.083	355.917	307.25	345.75	316.083	331.417	317.25	481	368	309.083	325.667	328.917	356.917	354.25	331.917	382.083	270.75	452.667	373.417	366.083	313.5	301	363.833	331.417	300.5	361.333	428.5	394.833	344.833	344.25	335.583	340.333	433.333	360.917	362.083	458.25	356.833	329.417	255.25	384.333	265	326	396.75	384.083	386	394.167	367.25	373.333	365.167	339.417	348.333	376	383.917	337	422.333	317.833	361.417	407.25	453.083	330.417	367.333	372.833	281.667	340.833	322.5	394.833	129.167	425.25	364.083	292.083	331	409.167	314.917	339.25	270.75	386.083	328.75	359.083	117.167	361.5	385	367.25	367.5	386.417	369.333	337.417	296.833	400.333	372.5	307.417	321.917	385.333	382.667	352	386	329.417	453.75	395.25	296.333	453.75	
7e-005	200	340.667	490.917	390.917	323.5	337.167	348.833	345.25	423	284.667	333.25	304.083	325.25	323.75	353.417	352.917	351.5	408.667	383.833	359.833	432.5	328.167	392.833	274	311.75	347.083	357.667	394.917	358.333	364.083	335.833	369	348.583	435.667	368.417	353.833	323.667	417.917	427.583	294.75	320.167	331.417	345.667	387.25	348.083	320.417	403.167	292	415.833	353.083	315.583	432.25	408.583	416	328.667	342.083	395.083	434.833	116.25	399.417	302.083	395.917	259.75	400.75	296.417	318.417	432.75	401.25	359.25	467.833	470.083	445.417	288	262.167	443.75	408.583	405.417	462.333	409.083	388.833	348.75	361.833	451.5	349.083	463.167	352.917	284.333	314.417	346.583	409.25	360.667	355.833	407.333	327.25	350.75	343.5	333.583	253.25	348.083	341.167	439.167	404.417	352	468.167	473.5	370.5	396	368.417	283.917	345	372.833	362.167	382.667	330.75	368.583	360.333	400.917	442.25	347.083	368.75	306.167	354.417	373.917	382.25	375.917	404.833	382.583	420.5	304.083	297.667	283.917	372.5	442	293.583	295.75	425.25	383.167	337.167	373.583	364.417	408.167	377.25	286.25	391.583	440.583	340	332.333	365.75	366.167	303.25	328.333	353.167	325.083	356.167	110.667	421.417	470.917	336.333	386.583	308.417	354.167	369.583	322.583	375.083	364.583	390.417	297.417	336.667	324	322.75	393.667	521.5	346.75	397.917	341.917	351.75	290.167	352.833	395.417	328.333	367	298	292.917	364.75	302.75	305.25	309.667	432.75	408.417	370.75	317.667	368.917	276.5	401.583	280.5	334	309.083	349	385.167	315.417	361.417	
7.25e-005	200	346.833	331.667	275.5	422.833	366.5	433	501.5	373.667	381.417	314.167	369.667	414.5	371.5	411.25	369.25	390.667	281.583	388.333	496.833	397.25	424.5	349.5	353.667	119.917	335.333	410.917	510.333	385.917	285.917	408.833	324.833	303.167	380.917	361.833	285.583	385.167	389.583	418.417	321.667	363.083	350	348.917	323.917	334.417	362	361.917	315.917	383.167	402.917	482.083	382.417	329.583	382.417	420.25	369.583	386.583	369.833	381.5	373.583	364.833	252.583	318.333	365.583	413.5	455.333	477.75	320.167	293.583	407.833	376.417	444.417	467.5	452.333	294.167	340.25	286	306.667	315.583	319.917	333.417	451.667	397.75	380.917	371.083	294.75	363.417	377.833	415.167	440.583	328.583	428.25	371.75	386.083	330.583	341.583	404.5	353.083	356	368	360.667	395.917	349.25	343.833	407.083	335.75	296.167	329	111.5	417.667	282.667	413.417	302.583	408.417	305.25	289.5	330.667	324.333	330.25	560.75	317.833	370.917	337.25	364.833	320.083	344.167	430.417	325.833	269.583	480.917	281.333	455.083	410.5	386.667	317.25	310.25	427.333	390.25	344.5	300.583	288.667	330.583	345.583	335.5	384.25	352	275.833	329.75	320.333	315.167	375.667	392.417	127.667	350.25	444.25	396.167	337.5	339.333	322.167	371.917	385.333	332.917	377.417	299	344.5	333.583	355.5	433.833	363.417	162	245.083	393.75	376.583	324.833	319.25	320.25	385	301.333	373.917	382.833	315.083	375.75	460	362.917	331	371.667	331.083	367.75	379.417	359.833	129.417	314.25	464.583	445.083	347	348.667	311.833	427.917	345.833	422.25	372	
7.5e-005	200	393.333	395.583	370.25	327.333	347.667	290.75	457	434.5	407.25	323.917	348.083	338.917	376.5	360.167	369.5	376.917	366.583	371.75	357.583	314.167	338.667	317.75	112.917	334.583	315.417	404.833	111.833	317.667	458.75	297.75	368.25	389	381.667	314.5	330.167	354.583	329.417	415.25	408.167	406.75	376.667	360.917	398.917	394.917	345.75	364.917	301.667	317.25	350.25	405.833	116.583	377.417	329.75	283.083	396.167	319.5	317.333	352	344.75	367.917	349.5	341.5	333.583	460.167	338	365.583	368.667	356.917	378.083	337.25	405.917	363	380.333	376.417	336.667	294.25	298.083	320.667	320.333	129.75	349.083	402.917	428.917	325.5	441.583	441.667	309.083	364.583	289.167	320.583	295.833	133.333	318.417	349.583	348.833	361	360.833	348	109.083	405.5	381.25	384.417	358.333	415.583	340.333	353.583	507.667	349.5	324.667	347	117.25	351.417	367	407	416.25	104.667	416.917	363.167	330.833	281	341.333	375.5	401.5	383.75	388.75	108	376.25	343.333	390.083	270.333	269.833	269.5	369.75	348.083	387.5	433.5	403.417	359	352.25	377.083	418	361.083	419.667	350.5	333.333	332.083	370.667	390.083	414.25	373.583	319.833	414.417	339.5	467.083	294.917	403.167	362.333	365.5	421.25	356.75	425	340.917	361.417	367.833	307.583	328.583	377.833	324.667	377.167	372.75	392.25	345.667	422.083	303.75	350.583	318.417	388.583	394	400.5	403.833	324.083	346.667	299.417	397	369.167	466	342.5	424.083	395.333	390.917	333.917	391.833	393.5	417.583	409	286.25	274.833	452.083	382.833	242.083	
7.75e-005	200	347.5	320.417	490.25	339.083	417.167	470.917	263.167	373.917	137.75	423.75	355.417	378.417	340.167	124.583	376.917	502.5	273.417	354.25	326.833	402	442.417	402	430.75	309.083	137.75	345.167	568.667	362.333	363.083	318.417	142.417	454.917	359.083	373.833	432.75	325.083	433	417.417	282.583	143.417	435.25	441.417	393.583	355.417	289.75	294.5	297.5	518.583	354.833	404.167	468.25	410.667	440.5	282.833	118.333	364.167	318.5	473.833	358.083	351.583	141.417	390.583	346.333	168.583	371.833	328.333	339.583	373.5	262.833	413.167	389.667	313.25	157.833	326.583	435.667	131.75	143.75	383.75	422.583	379.167	336.833	344.333	303.5	282.667	310.167	334	333.25	123	389.083	342.75	411.833	406.167	430.25	370.167	330.417	359.833	354.333	350.083	347.583	293.833	298.417	402.083	106.25	371.333	348.333	335	314.083	307.667	118.083	434.5	393.917	404.75	319	347.333	113.667	273	339.167	479.583	342.167	316.917	412.5	122.333	337.333	340.917	315.583	408.167	374.167	130.333	252.333	377.083	360.75	348.583	367.417	344.167	405.25	396.083	391.75	326.917	381.333	315.833	113.333	345.167	393.25	389.833	337.417	299.333	315.25	431.167	504.333	113.833	305.917	282.75	352	405.25	404.667	138.583	135.333	148.583	376	494.833	318.083	406.25	388	473	350.583	348.167	450.583	331.667	444	387.5	418	305.5	351.333	328.333	342.667	353.667	400.833	498.667	340.75	330.5	242.75	481.917	397.167	444.083	398.5	283	343.5	355	337.083	289.583	444.25	320.083	427.333	438	390.583	392	381.833	290.083	310.333	444.583	
8e-005	200	415.75	407.667	495.333	398.5	327.083	98.8333	435.583	362.417	416.667	412	154.75	114.167	359.5	368.167	312.833	402.167	137.333	449.583	108.25	335.333	351.083	413.417	122.5	448.333	123.5	378.417	175	483	358.5	390.917	403.25	380.583	372.833	412.25	412.083	379.167	368.583	375.917	531.417	475	336.75	370.167	357.917	420.583	437.25	415.5	131.833	281	384.917	119.917	348.417	341.167	365.25	134.583	105.417	370.333	364.167	320.917	365.5	116	301.5	121.333	457.333	405.417	117.5	121	319.333	377.5	381.25	451.583	333.5	355.333	377	317.083	291.25	412.417	375.417	404.5	455.583	288	354	326.75	372.667	155.417	273.167	133.833	296	309.833	101.833	413.25	343	339.583	319.917	325.083	143.833	152.333	423	333.583	331	138.917	417.917	420.25	441.5	322.083	369.417	120	318.583	299.833	116.167	106.083	354.167	363.917	291.167	120.917	322.75	401.25	404.25	415.167	127.083	355.917	341.75	333.25	302.667	323.917	325.5	401.667	438.833	384.417	449.75	316.417	342.167	345.917	137.167	324.917	414.167	403	127.75	436.333	418.083	382.667	357.25	350.25	348.5	149.917	414.25	322.75	118.5	355.833	378.333	268.667	283.75	394.5	121.417	421.333	113.917	396.417	346.917	404.583	319.917	314.167	455.917	131.25	133.083	324.583	394.833	114.583	380.25	397.417	427.833	357.667	321.667	388.667	117.25	345	277.5	177.917	118.333	370.417	150.833	116.833	110.5	324.333	347.167	434.75	435.917	369.583	172	339.25	414.583	369.417	445.75	327.833	360.667	377.667	294.167	401.833	404.167	159.917	283.25	302	
8.25e-005	200	135.583	325.25	308.417	417.333	120.917	127.083	303.75	403.917	356.667	304.417	370.917	312.333	113.583	346.667	302.583	294.833	154.417	361.917	107	115.917	357.5	300.167	141.833	114.417	117.667	414.25	146.5	122	133.25	423.417	355.667	451.667	424.167	290.583	137.5	145.833	343	129.75	415.667	385.417	443.417	119.25	310.583	167.583	289.167	285.083	117.083	338.5	133.75	269.667	409.5	491.25	366.5	340.417	359.75	339.5	379.833	398	373.083	329	121.167	362.917	128.417	149.167	426.5	329.167	309.667	142.5	307.417	116.333	356	392.917	302.25	287.75	396.25	401.25	425.833	501.5	127.25	453.5	395.833	383.5	451	485.583	413.75	359.833	364.25	406.167	456.667	361.833	372	388	440.5	246.167	134.833	120.917	434.417	242.917	125.667	393.583	304.833	383.833	315.333	303.75	119.417	125.833	378.25	351.75	299.75	161.583	425.667	359.417	315	128.5	373.5	429.917	296.583	132.667	131.083	395.667	264.583	363.25	268.667	327.417	268.25	309.167	395	338.25	118.75	349.5	304.917	146.417	335.833	384.917	325.583	367.833	426.25	408.5	308	384.917	360.667	109.5	383.583	142.5	457.417	348.25	400.917	342.583	128.917	411	279.417	154.5	352.833	362.917	293.083	361.5	345.417	123	413.5	341.417	299.417	294.833	466.417	316.333	423.75	393.083	386.167	109.167	362.25	121.667	450.25	370.333	289	414.75	383.167	384.333	447.167	437.25	320.667	105.75	347.583	125.667	366.333	294.5	360.917	376.917	291.5	428.167	313.583	104.667	154.583	460.833	117.333	388.667	321.417	271.167	122.167	124.75	142.667	410.583	
8.5e-005	200	306.333	134.167	137.167	363.75	410.25	336	309.333	351	437	397.333	352.417	312.917	118.25	112	135.667	401.917	449.917	313	399	436.75	122.667	370.5	136.75	387.667	326.917	427.083	382.417	409.667	364	112.5	333.167	455.917	313.167	370.833	282.5	136.583	431.083	122.75	300.417	129.75	120.583	142.75	333.167	141.75	341.583	125.5	152.667	283.917	344.583	383	111.667	355.833	115.917	117.167	152	288.583	314.417	150.333	137.833	414.833	419.167	106.417	141.25	372.5	354.5	115	260.917	112.333	131.25	129.583	349.417	142.917	132.5	414.5	363.5	384.583	123.25	440.75	108.333	283.583	326.583	365.5	140.667	358.75	419	107.083	392.583	117.083	403.417	395.583	324.333	141.167	350.25	473.833	346.583	142.083	125.75	125.25	385.833	129.333	115.417	104.25	363.667	120.75	336.917	103.25	125.75	403.333	371.917	131.917	115.583	141.25	392	380	421.167	118.917	278.417	268.583	289.333	293.917	346.25	338.75	265.417	305.25	126.333	124.917	113.667	413.25	333.167	289.333	354.667	117.583	423.5	396.75	396.417	397.167	125.417	138.583	448.417	397	114.583	121.333	307.667	371.667	132.917	369.083	326.417	281.25	117.75	366.25	135.75	431.667	318.333	383.833	121.75	350.417	344.583	122	135.333	381.333	127	128.75	352.5	122.417	265.667	111.5	365.833	407.417	393.333	329.333	324.833	130.083	352.75	362.75	349.167	112.833	116.917	330.583	388.167	265.083	378.083	312.333	121.583	115.75	213.417	117	304	347.333	112.917	443	295.417	300.25	122.167	118.167	303	338.25	109.417	413.833	355.5	332	
8.75e-005	200	114.167	161.167	113.167	160.417	126.75	394.417	301	107	109.833	306	412.167	128.083	395.75	145.75	339.417	131.667	116.5	112.833	123.917	124	137.75	292.667	338.083	480.583	110.917	288.167	130.5	438.75	119.917	107.917	413.75	394.333	133.667	396.833	341.167	399	380.083	111.417	351.25	459	331.583	365.667	452.083	143.833	125.5	125.083	158.667	118.833	282.75	327.25	404.917	366.917	354.5	386.333	111.417	118.667	341	335.833	128.5	120.25	435.167	370.917	115.75	409.417	125.75	341.583	347.167	323.583	140.5	131.75	120.25	113.083	120.333	350	161.583	121.667	114.583	119	116.25	143.083	315	147.333	286.333	377.167	138.417	371.75	339.083	305.667	289.833	112	337.25	355.333	151.083	349.25	129.083	150.833	119.167	413	137.75	109.417	161.083	118.25	138.25	294.25	357.25	364.75	333.667	347.25	350.083	111.25	418.167	139	310.667	101.083	266	380.083	123.75	355.5	113.083	313.167	367.333	127	131.333	340.833	305.667	123.083	129.333	127.75	333.667	369	112.667	144.833	353.167	128.5	109.583	467	330.667	394.667	119.833	340	139.333	141.583	142.417	343	120.75	344.667	332.75	485.75	409.5	442.167	401.417	367.083	132.833	127.5	342.417	137.083	109.333	421.083	329.25	115.917	121.333	125.917	299.417	433.333	142.25	302.667	414.833	131.5	111.583	152.167	150.5	377.833	393.917	272.75	256.75	124.417	134.25	367.5	128.167	328.333	356.75	157.25	413.75	386.167	364.667	383.667	319.333	118	132.917	423.583	428	336.5	133.083	309.417	142.083	124.917	384.833	112.75	385.5	111	
9e-005	200	143	134.25	110.667	356.583	128.333	134.667	122.167	273.833	132.917	135.917	141.167	381.583	357.5	124.583	368.583	114.833	113.667	350.917	394.667	320.25	397.667	151.417	168.167	109.417	364.25	163.833	384.333	290.833	396.583	120	369.5	321.417	113.833	130.5	115.5	125.917	301.083	117.75	365.417	139.25	106.333	118.167	139.667	165.667	344.5	139.833	301.75	370.667	108.167	135.917	471.25	351.5	339	145.75	190.5	340.75	159.583	134.75	138	115.5	153.083	391.083	118.75	119.583	146.417	290.583	166.75	403.333	142.083	120.25	139.833	136.75	119.667	128.417	130.083	366.5	145.75	245.75	338.75	380.583	114.25	352.083	132.417	373.333	321.417	116.083	370.833	135.917	132.833	365.5	321.333	443.583	140.917	173.667	110.5	131.5	138.083	124.417	127.25	120.75	148.833	392.417	129.583	138.5	338.25	160.833	331.25	127.5	152.417	107.75	129	127.583	173.917	341.75	112.5	307.5	134.75	254.833	141.667	342.25	114	267.667	102.583	129.833	147.667	429.167	125.833	134.083	366	304.167	131.333	325.333	106.5	122.333	121.25	338.25	144.5	461.167	110.833	308.417	120.333	122.833	133.75	329.75	285.25	370.083	342.417	148.083	118.917	114.833	141.417	116.083	154.417	382.333	133.167	373.083	134	121.917	130.25	285.417	402.333	322	111.917	120.25	143.333	345.167	139.75	140.417	380.75	142.083	310.5	139.917	123.75	132.5	102.667	131.583	494.917	130.667	112.333	117.75	157.5	129	125.333	167.583	114	114.167	368.5	108.5	119.5	113.167	309.083	375.417	293.75	422.833	392.167	107.5	127.167	151.083	168	112.583	
9.25e-005	200	470.5	125.333	164.917	101.917	489.833	118	366.083	142.583	116.083	116.583	428.417	137.333	103.333	304.75	137.417	435.083	116.417	402.5	146.917	147.417	124.917	118.25	289.917	437.75	162.5	113.833	381.25	327.333	156.667	103.833	129.667	133.583	123.25	117.75	363.917	126.583	122	103.583	164.583	344.917	112.5	112.917	150.417	130.333	115	324.333	126	331.833	146.75	384.917	126.667	122.25	168.917	115.5	126.167	146.333	130.083	128.833	168	130.167	149.667	124.083	318.583	120.583	296.25	112.083	138.667	153.583	143.667	121.333	151	326.333	106.25	149	396.333	127.667	119.5	176.417	473.75	140.75	129.083	131.417	344.333	111.5	349.083	152.5	150.75	110.75	124.75	129.417	118.25	370.25	429	373.5	99	127.667	119.417	115.167	142.25	385.833	164	144.583	157.75	368.417	177.25	128.5	143.917	120.333	111.667	114	107.833	128.75	142.333	159	108	114.833	123.917	131.75	123.5	122.25	125	117.833	111.917	121.833	117.833	382.667	153.083	121.25	146.75	122.167	130.083	159	109.75	128.5	111.833	354.083	121.083	122.25	125.25	415.667	141.833	123.667	322.417	119.167	106.333	291.167	154.417	352.583	149.667	128.833	124.583	147.333	137.917	114.917	115.417	141.083	106.833	121.917	116.917	126.583	130.417	131.333	276.583	115.583	382.833	172.333	139.167	113.917	112.417	137.25	329.25	120	358.25	122.167	122.667	129.833	117.667	112.083	141.333	118.417	355.25	111.5	138.667	329.667	460	143.917	112.417	107.917	136.167	336.083	401.25	135.667	133.667	133	134.083	120.083	111.583	383.667	367.583	113.917	
9.5e-005	200	334.667	121.583	124.667	142.667	131.417	114.333	112.583	123.417	112.167	130.417	149.5	115.25	116.25	421.667	368.333	140.667	129.333	136.75	112.667	110.333	343.417	374.917	297.917	116.583	149.917	110.25	145.583	129.25	121.25	117.333	102.75	133.583	352.75	121.583	136	130.25	391.667	153.333	118.167	136.75	108.167	118.417	126.25	102.417	132.75	276.5	133.083	150.75	143.25	145.25	143	112.667	132.25	114.417	154.583	333.167	354.833	127.5	135	249	112.75	126.167	146	116.5	112.5	140.5	146.667	138	140.583	143.5	117.333	107	113.25	459.667	114.583	110.833	107.5	147.083	124.833	271.417	148.333	120.417	170.917	133.583	353.083	158.583	416.917	111	151.417	134.417	121.167	135.417	145.25	408	149.583	120.333	129.083	163.833	106.25	135.5	124.667	121.833	115.417	126.75	116.5	131.25	108.833	106.333	144.083	311	134.25	122.667	137.083	115.5	161.25	102.5	373.417	127.583	135.333	110.167	138.333	124.083	119.583	128.583	343.083	96.5833	131.917	126.333	124.5	135.333	126.583	428.667	412.417	151.833	134.583	129.167	105.833	123	123.333	124.917	105.5	123.25	139.333	119.333	133.333	158.5	148.583	379.083	118.333	107.083	99.1667	139.75	110.667	126.917	106.25	113.083	409.583	113.583	116.75	152.583	354.75	414.25	128.25	140.5	131.167	107.75	130.25	349.167	373.333	121.667	340.667	139.75	133	145.333	115.417	362.917	116.583	115.083	342.75	268.583	119.25	146.25	126.5	120.25	116.5	156	129.417	388.583	142.333	140.083	160.833	139	125.917	128.833	114.583	114.333	129.833	136	257.083	115.917	
9.75e-005	200	150.333	125	137.167	151.333	112	415.5	138.417	120.917	124.833	148	322.75	152.833	106.333	126.417	117.333	136.5	118.667	126.25	135.667	145.083	126.917	146.5	104.667	161.917	452.417	128.25	120.5	138.417	103.167	103.5	126.5	103	133.667	140.417	128.75	156.25	130.417	345.417	158.75	128.167	123.917	123.833	394.75	120.417	384	119.083	157	429.583	133.667	117.417	338.5	128.833	121.333	122.417	107.25	130.75	150.083	106.25	119.583	336.833	120	144.5	112	139.083	121.833	161.75	142.333	137.417	128.333	330.667	139.25	327.167	160.167	116.833	119.667	343.333	141.583	106.75	130	131.75	126.417	167.583	134.75	118.833	139.25	122.25	123.25	117.417	120.917	111.917	146.167	295.417	135.167	338.167	135.167	132.833	134.917	122.333	147.917	109.583	153.333	136.5	131.833	387.333	124	117.333	131.083	149.5	151.25	117.5	127	159.417	128.25	141.417	116.167	115.167	116.5	132.333	128.75	117.083	109	120.75	106.833	144.75	386.583	146.083	114	139.333	110.5	317.333	142.25	130.417	105.333	122.417	343.833	129.167	123.417	116.333	120.5	140.25	122.5	134.25	128.75	130	129.667	135	122.583	163.667	114.917	148.917	317.25	118.75	119.167	130.25	137	120.167	116.417	330.583	117.833	109.75	102.5	313.417	122.333	110.75	345.25	112.167	107.083	127.75	115.5	137.667	131.083	142.5	124.917	121.667	132.5	118.167	113.083	335.083	142.583	343.25	389.75	110.75	356.083	110.5	115.25	130.5	133.083	117.25	345.167	361.167	144	126.5	131.333	120.917	360.167	141.5	356.167	141.75	107.083	155.917	
0.0001	200	121.917	113.167	118.5	143.083	180.083	104.917	125.583	149.833	110	139	115	109.167	151.583	131.167	151.833	122.083	151.833	151	149.083	130.417	118.333	123.583	133.333	118.333	418.75	99.6667	106.583	123.417	119.333	152.833	109.25	122.5	109.75	162.583	148.917	148.167	100.833	114.333	111.167	111.417	114.833	164.75	143.25	114	134.583	378.417	123.833	137.5	132.083	425.583	150.833	125.667	115.333	113.417	142.333	117.25	142.667	128.667	114.667	150.25	127	113.333	115.5	153.083	124	109.917	168.167	143.333	120.833	138.167	140.5	115.75	117.417	135.167	116.417	119.5	124.917	154.333	129.083	115.833	116.167	390.667	128.167	115.5	117.333	113.917	131.5	128	120.25	123.583	115.583	117.583	138.5	128.25	139.917	127.333	162.083	166.5	139.25	116.75	129.167	131.5	135.833	144.083	138.167	115.583	131.333	131.583	118.75	158.5	142.167	117.167	123.583	130.75	153.833	134.417	139	113.667	121.583	121.417	119.167	137.333	124.333	105.583	137.583	123.917	131	126.083	117	130.5	132.75	109.583	125.333	179.167	100.583	133.667	133.167	111.167	105.75	130.167	112.333	108.083	123.5	127.583	376	209.75	425.417	121.167	157.5	156	112.333	133.333	148.583	119.167	118.5	145.25	121.5	119.083	110.833	139.833	123	115.5	151.417	128.25	105.667	133	119.917	127.5	312.917	117.333	158.333	130.917	120.25	102.583	140.917	143.833	120	139.833	147.333	305.25	391.5	112.167	125.333	118	128.083	127.75	104.75	120.25	121.417	128.083	106.25	146.25	138	138.917	130.583	137.25	138.333	118	109.083	171.583	
0.0001025	200	297.833	151.167	143.5	116.583	96.5	117.083	148.75	146.083	343.333	111.25	123	136.75	117.333	115.083	112.083	131.667	130.75	108.833	144.75	127.833	146.917	107.667	111.25	107.083	171.083	145.083	114.667	129.833	110.917	119.583	124.333	134.25	183.667	116.75	112.917	150.833	124.333	125.083	137	145.833	124.5	133.333	115	126	115.083	398.583	148.5	108.333	150.583	199.333	133.083	120.833	117.667	137.583	333.75	112.667	159.167	117.75	137.667	134.75	119.417	337.333	126.667	181.25	115.167	140.917	172.583	139.417	111.167	337.75	132.583	137.417	173.667	129.083	124.333	159.917	114.833	356.167	129.167	129.167	129.25	116.917	124.667	126.417	136.833	129.083	125.167	152.5	126.5	133.25	129.25	129.833	110.333	120.083	119.5	139.583	149.5	127.5	135.083	127.5	113.833	106.583	142.333	120.75	141.583	138	138	122.5	114	127.083	114.667	130.833	164.583	142.417	125.75	115.583	150.25	131.917	117.167	147.583	109.083	123.167	126.333	114.583	115.583	114.417	132.75	134.583	113.333	136.917	110.75	153.833	120.417	157.25	121.667	127.75	112.333	173.667	115.917	122.75	118.917	108.417	143.167	133.5	149.25	127.167	106.333	147.833	117.333	126.333	145.667	122.083	118.417	127.75	122.75	137.167	161	126.583	120.917	126.083	322.75	181.583	131.5	120.667	145.25	133.5	116.833	129.833	131.333	128.083	113.75	124	161.917	131.5	125.583	129.917	159.5	149	157.833	116.5	168.917	157.583	134.833	114.083	120.5	143.833	121.667	132	106.5	112.833	113.5	120.25	128.167	117.417	108.667	122.083	137.5	125.75	112.083	106.083	
0.000105	200	116.667	112.167	132.083	101.917	146.917	141.25	125.417	124	363.5	107.833	104.833	138.583	128.833	161.167	127	124.083	110.5	178.917	130.583	128.5	120.75	165.667	106.75	119.167	109.917	123.583	119.083	129.333	367	107.333	108.5	126.917	125.75	128.083	119	373.917	163.167	126.5	128.583	103.917	150.75	147.417	110.083	141.25	136.25	158.917	115.167	138.083	108.583	158.75	109.167	132	158.25	126.667	138.917	125.167	125.583	113.833	143.75	113.667	116.333	113.25	119	123.5	142.917	120.833	128	151.5	156.333	139.583	168.583	127.417	148.083	132.333	121.167	115.75	132.583	315.333	111.833	118.167	132.417	123.583	112.75	143.083	118.583	126	150.333	107	160.417	128.333	424.583	132.75	140.833	163.667	136.75	125.833	139.917	122.083	160.833	133.5	116.167	132.75	118.583	109.167	156.583	117.417	134.083	132.917	150.583	143.167	107.167	107.917	133.083	130.167	123.833	119	120.667	139.833	147.833	107.917	137.583	118.333	141.833	161.5	123	139.333	117.167	148	122.5	139.25	120.583	102.083	128.667	120.417	133.667	117.417	113.667	111.333	157.5	125.333	116.5	130.583	123.583	366.417	128.333	127.417	138.333	135.75	163.083	126.75	120.667	125.833	133.25	135.083	118.417	125.083	111.083	159.833	139.667	125.833	103.25	108.917	130.917	134.417	123	336.25	117.417	127.833	117.75	365.667	128.833	220.417	104.417	131.167	120.083	143.417	161	123.833	116.917	127.75	143.667	138.75	116.417	128	105.417	181.833	126.583	139.833	156.917	129.75	132.667	120.5	143.667	127	128.5	125.417	111.333	101.667	115.583	138.75	
0.0001075	200	112	144.833	152.583	136.417	155.75	126.25	156.917	127.75	134.333	162.25	114.083	113.417	166.917	127.25	124.75	116.75	150.667	140.583	120.75	119.583	122	111.917	145.167	346.833	323.917	116.583	128.833	138.667	138.5	300.667	117.417	135.333	395.25	120	124.917	107.75	127.417	113.5	116.333	386.583	118	100.167	128.917	133.833	129.333	139.75	113.417	115.333	99.5833	139	129.5	131.25	115.083	114.583	367.75	127.417	125.583	106	164.75	138.583	100.583	111.333	311.5	153.25	113.083	144.667	106.083	138.667	109.333	127	137.667	126.333	128.833	129.583	178.917	132.417	113.917	142.75	152.917	138.167	126.917	110.833	112.417	143.833	124.75	115.083	133.333	126.5	115.583	97.4167	138.917	134.333	120.5	180.667	385.167	133.583	126.5	339.583	149.25	198.583	154.333	136.667	350.75	141.583	132.25	155.5	133.083	138.167	194.75	102.917	136.667	118.417	135.583	127.75	133.167	96.5833	132.417	124.917	131.333	154	148.417	326.083	105	133.5	125.167	126.333	125.25	128.167	121.583	133.583	432.917	127.833	133.25	136.417	109.5	122.833	128.333	151.417	122.25	119.833	138.25	109.75	119	146.5	114.083	131.417	106.917	104.167	254.75	135.917	154.25	115.667	131.417	173.75	128.5	129.417	331.417	110.583	142.667	145.417	147.25	381.5	112.083	137.833	113.917	118.333	336	113.333	115.333	115.75	131.75	128.417	126.917	135.833	137.417	120.917	123.083	114.75	128.417	122	120.75	125.75	131.25	114.833	131.917	155.75	172.167	296.5	182.75	118.917	136.083	127.167	123.667	101.75	122.583	122.667	144.5	143.25	121.333	119.333	
0.00011	200	138	126.25	115.833	128.167	104.333	129.167	137.333	123.917	119.833	153.083	111.917	107.333	103.667	280.25	121.417	148.917	117.167	135.833	127.5	109.833	137.083	133.75	145.75	130.833	125.167	322.167	116.5	128.333	157.25	126.667	136.167	128.417	120.5	116.083	356.833	112.917	120.333	127.917	107.667	160.5	110.75	107.167	118.333	125.75	117	144.583	116.333	111.25	112	136.333	124.417	127.333	322.417	111.167	340.167	140.417	128.583	136.333	118.833	133.083	109.5	155.333	151.75	108.5	134	123.5	136.75	108.5	127	355.667	110.417	114.917	316.417	145.083	236.667	113.667	165.167	125.583	118.583	146.417	120	118.167	115.167	119	122.167	121.083	156.75	111.083	117.5	137.083	131.917	405	134.583	168.917	158.333	374.083	126.5	109.083	376.833	113.083	125.5	120	350	123.417	104.167	127.25	153.417	97.75	135.333	300.667	108.25	106.333	116.75	129.25	132.083	121.083	114.083	126.333	106.083	120.75	133.583	150.333	114.667	118.917	120.583	119.167	117.333	113.083	143.5	146.833	169.583	122.75	280.417	137.583	129.75	113.833	140.75	117.667	104.583	141.167	116.667	141.5	135.333	120.5	403.833	147.5	136.917	113.917	105.333	135.5	134.917	125.667	362.833	125.083	157	144	140.75	109.25	143.75	122.833	114.25	340.917	122.5	122.333	120.833	119.417	121.917	371.083	132.917	126.917	115.75	125.167	150.833	131.667	154	135.75	141.417	158.583	125.917	155.083	128.083	129.667	120.917	115.167	120	108	125	139	142.833	135	107.167	138.25	117.583	128.917	122.333	121.417	155.083	161.583	158.833	116	
0.0001125	200	125.833	144	423.917	116.667	131.917	113.333	153.5	117	131.5	143.917	162.417	125.583	111.083	312.333	156.25	126.833	135.583	203.417	138.917	114.667	134.583	306.25	113.25	396	130	145.75	117.917	125.333	109.75	134.833	124.333	147.25	119.333	120.5	111.167	118.333	136.167	126.083	113.583	124.5	109.583	115.083	123.917	106.417	119.833	130.667	116.667	308.25	117.417	146.583	398.917	128.583	113.667	122.667	157	121.667	161.167	413.333	110.667	130.167	128.75	135.083	129.083	356.417	119.667	132.667	118.25	119.167	112.583	118.917	147.5	124.583	121.083	145.5	122.667	161.417	118.583	108.583	389.5	142.667	136.75	117.583	116.5	115.333	365.083	135.5	123.833	120.833	147.833	145	130.5	126	135.917	121.083	124.917	130.167	122.25	113.25	131.25	145	139.583	138.833	106.417	105.25	155.833	116.083	150.75	142.083	401.833	122.333	141.667	342	168.667	140.75	137.167	101.583	357.917	426.75	277.25	139.25	435.917	161.75	113.75	98.6667	138.583	111.583	117.667	527.25	112.083	113.25	137.167	109.75	132.583	277.25	120.917	115.833	110.333	310.75	128.583	118.75	117.667	173.667	337.417	145.083	274.75	123.167	355	110.75	124.583	145.417	129.917	107	127.5	295.667	412.167	105.417	147.583	124.25	144.417	125.667	129.833	354.083	128.333	116.167	122.583	131	113.417	135.25	114.5	127.5	140.917	123.25	148.417	112.083	143.917	150.417	115.667	117.667	132.833	121	447	156.5	127	142.917	404.083	361	115.167	144	113.75	420.417	113.833	120	109.667	375.917	107.583	132.417	116.083	116.917	151.5	143.083	
0.000115	200	133.917	111.917	426.167	138.583	331	115.333	131.5	128	132.917	121.083	392.333	105.917	141.917	381.417	143.5	330.583	116.083	146.833	130.167	124.25	128	409	138.167	129.25	133.833	125	142.833	149	377.333	115.917	317.5	154.583	139.5	153	136.167	123	355.917	437.5	119.417	120.667	138.417	410.167	311.333	130.167	139.583	143.667	145.167	127	311.25	123.75	394.083	369.75	106.083	134.583	121.917	342.083	121.25	115.833	134.75	248.167	119.333	131.667	124	128.667	158.75	122.917	125	306.833	131.833	149.583	147.667	145.5	158.333	175	153.583	393.25	132.583	319.917	368.5	406.667	120.417	299.75	140.917	441.583	153.917	125.667	115.25	145.833	136.583	377.75	398.917	107.167	381.667	352.833	302.917	119.083	127.833	125.5	342.833	105.667	124	270.75	129.333	124.417	129.417	152.917	142.167	129	124.833	447.833	113.583	128.833	124.25	336.917	106.417	326.667	402.5	106.917	121.667	294.833	390.417	132.833	137.083	190.083	316.5	135.917	146.25	103.333	125.167	110.583	136.167	122.417	154.5	106.25	339.917	128.083	107.667	136.667	118.833	132	153.5	360	154.417	164.75	120.25	142.083	140.75	115.167	130	164.667	164	135.167	150.083	114.167	115.833	396.25	357.667	114.75	368.5	157.75	156.417	139.75	127.167	381	436.667	321.75	119	117.417	131.417	137.583	114.833	139.25	156.083	115.667	135.083	152.417	116.167	137.333	146	118.75	123.417	167.083	121.583	147	128.667	379.917	170.25	129.583	350.583	141.833	154.25	156.333	125.333	114.667	129.75	363.167	134.25	440.833	112.083	125	
0.0001175	200	378.667	357.333	136.833	344.75	115.833	114.5	127.75	129.25	336.25	132.083	319.833	115.667	349.083	146.333	113	141.417	425.083	304.333	143.333	327.083	347.25	299.75	119.75	243.917	364	323.5	302.167	113.917	354	109.917	333.167	107.167	327.75	126.333	110.583	130.083	129.667	119.333	117.667	140.667	145.167	108.75	400.25	99.0833	150.5	388.833	111.917	119.917	113.5	110.917	117.833	116.833	420.583	111.417	125	143.417	149.333	121.833	143.667	121.167	337.167	280.083	341.417	361.417	310.167	114.75	286	132.417	409.917	322.25	334.083	425.333	147.25	321.5	150.833	121.75	381.333	132	128.167	120.917	132.5	136.333	349.75	133.583	118	171.833	112.833	103	327.917	115.75	106.5	129.75	126.917	129.75	136.75	132.667	385.167	289.583	110.917	317.333	126.667	153.583	140.333	356.917	117.417	113.667	137.25	115.667	129.917	137.083	362.417	341.417	123.167	379.917	142.917	332.167	132.333	391	108.083	114.25	355.583	126.75	148.417	117.833	298.25	127.167	136.917	144.417	141.5	429.583	284	106.25	114	424.583	119	313.333	139.833	125.583	135.667	160.75	367.167	370.167	313.083	292.583	383.167	354.167	117.667	339.417	411.5	126.417	130.833	112.833	145.583	321.5	460.833	150.75	121.667	369.5	109.333	117.333	376.75	141.833	278.75	125.5	106.5	157.417	129.333	420.25	139.25	123.917	398	410.167	172.333	134.917	116.083	131	115.083	320.5	136.083	113.25	151.417	265.75	125.583	124.583	312.417	389.25	155.083	105.167	145.083	109.583	116.417	506.5	349.917	107.667	129.167	147.75	274.083	128.083	149.417	391.167	
0.00012	200	116.167	357.5	120.667	148.833	140.5	137.167	140.833	293.583	149.5	116.083	342.417	166.167	329.333	361	322.333	314.25	289.583	289.833	387.333	470	128.083	424.417	285.75	336.083	104.167	410.333	140.5	116.583	363.75	430.083	409	122.583	142.833	119	127.583	131.167	143.667	113.25	110.583	125.75	400.667	131	446.25	333.167	123	129.917	370.917	300	141.083	109.667	273	127.833	126.667	126.417	386	122.417	358.417	349.25	116	148	113.083	337.75	112.833	136.417	106.5	279.75	405.25	166.417	324.917	134.917	108.667	374.333	140.5	337.083	306.5	150.167	421	135.833	290.417	117.333	119.583	134.667	115.833	384.083	150.75	128.083	390.75	151.333	158.25	127.75	139.167	110.333	157.25	102.75	135.667	171.5	365.583	353.333	132.25	361.833	286.417	128.167	106.75	135.25	127.417	157.083	334.333	372	129.083	418.333	117.5	165.75	293.083	131.5	109.5	124.333	126.417	416.917	157	119.75	118	287.583	225.75	132.583	141.667	137.25	123.5	356.083	111.083	131	126.75	127.833	124	347.833	354.5	112.25	108.167	282.583	127.167	124.833	146.333	341.5	384.083	131	285.333	363.75	133.583	350.25	103.5	117.167	133.083	119.5	133.583	327.583	325.667	150.917	152.667	407.333	123.5	137.083	391	224.417	380.417	109.583	125.25	362.75	493.667	139.083	428	143.917	133.583	276.917	332.083	137	344.917	295.583	124.833	440.667	311.583	125	377.25	383.583	138.667	389.167	132.917	122	360.167	116.333	472.917	457.75	365.25	129.5	101.083	413.833	328.083	350.833	310.667	117.5	126.167	139.333	
0.0001225	200	410.917	150.417	131.667	152.833	122.583	143	119.583	351.75	105.25	99.4167	138.333	126	131.833	334.833	406.167	132.917	111.75	126.25	364.167	143.083	429.417	114.833	412.5	137	434.917	378.667	292.333	138.25	416.583	380.167	305.667	133	374.583	113.333	424.75	149.417	342.583	360.5	131.833	339.25	150.5	134.583	364.667	144.5	453.833	115.25	383.083	321.667	108.083	392.583	128.083	435.75	363.167	110.667	358.083	117.667	210.667	135.333	358.333	306.583	126.917	123.333	139.833	112.833	319.25	139.583	130.583	344.083	119.833	126.167	341.417	445	373.25	304.083	399.083	315.833	370.75	318.167	334.417	351.75	423.667	330.583	434.75	299.667	142.5	435.083	134.333	131.75	284.583	398.083	373.917	340.833	104.917	439.75	462.417	337.833	117.083	121.417	399.833	129.083	116.333	349.917	342.417	326.083	146.75	399.917	132.25	333.167	156.583	109.083	123.583	133.917	382.333	330	343.5	139	117.917	165.083	120.167	377.667	389.667	135.417	114.917	117.5	151.833	102.25	343.917	345.75	426.25	331.667	115.75	106.917	315.167	132.167	144.75	360.167	349.917	123.583	357.083	121.5	333.5	172.083	144.417	303.25	359.417	138	136.583	118.917	121.667	402	144.833	132	122.167	339.083	349.5	454	384.333	338.5	125.083	126.417	337.417	348.667	127	133.833	372.75	124.667	120.75	353.667	328.833	438.917	121.417	311.5	366.167	138.667	321.333	124.417	370.833	125.167	112.083	142.333	359.583	380.5	136.333	120.75	133.75	324.25	318.583	364.333	389.417	413.5	335.667	140.333	129.167	376.083	137.5	126.083	123	311.583	353.917	150.417	
0.000125	200	367.583	131.583	360.167	150	354.75	114.5	139.917	118.833	424.75	306.333	118.25	312.25	131.917	396.917	105.083	311.25	136.917	324.583	147.333	354.75	268.833	335.917	396.25	154.667	450.75	105.083	125.25	391.333	372.917	116.167	144.25	269.083	377.75	295.75	107.333	117.5	391.083	352.917	455.5	380.25	290.25	282.75	114.5	315.333	427.25	112.25	324.833	119.083	124.25	225.5	111.667	359.083	314.167	260.417	119.167	303.25	384	401.667	360.667	126.833	115.167	150.333	342.417	371.75	139.083	409.583	119.667	157.333	115.75	350.75	343.167	283.833	385	435.667	134.417	130.167	385.25	323.583	121.75	356.833	127.333	316.667	385.083	367.583	306.25	139.667	423.083	329.167	109.917	320	362.75	292.75	339.583	114.667	376.583	142.833	454.5	391.417	402.667	356.583	372.167	298.167	369.167	412.667	353.667	290.667	106.917	109.25	432	423.833	123.917	152.167	106.5	410.75	129.5	120.917	375.75	462.5	358.417	110.833	366.417	131.417	280.917	114.583	124.583	335.083	318.083	159.833	369.917	116.833	122.167	153.917	116.25	158.833	378.583	131.417	451.583	322.75	349.167	442.583	389.833	361.75	371.5	331	369	336.667	109.667	117.583	268.667	327.25	401.583	383.833	112.083	374.333	317.083	410.5	365.5	143.917	129.083	372.5	357.417	425.75	139.583	120.417	417.5	476.583	134	403.5	144.25	121.667	397.75	127.75	443.5	410.167	332.5	321.75	240.333	127.25	251.833	347.667	392.167	414.75	367.333	431	322.167	340	340	465.083	361.083	426.417	418.333	146.667	297.25	143.333	291.917	123.667	323.583	109.417	131.5	351.25	
0.0001275	200	432.583	364.667	373.167	137.833	279.833	337	430.333	128.25	365.25	335.417	327.667	371.75	473.667	366.667	370.5	110.5	292	346.833	324.917	304.5	301.75	132.667	316.083	117.167	113.25	390.25	320.833	312.75	372	138.167	391.667	341.833	112.333	365.75	346	340.583	110.25	382.917	315.583	439.083	364.833	394.667	299.25	337.167	109.667	338.583	334.5	361.917	136.167	410.25	376.5	117.917	392	316.417	369.667	365.417	349.5	430.5	112.667	358.417	339.167	272.25	443	130	407.167	405.25	341.333	372.667	122.75	349.167	416.75	188.667	405.417	138.917	316	122.917	406.583	333.583	107.917	308.667	121.583	389.583	142	138.25	352.417	113.333	394.417	396.833	383.917	339	483.333	435.5	392.5	417.167	375.833	325.417	484.583	459.917	149.917	303.917	115	106.75	365.25	384.333	185	327.417	346.333	268.583	311.917	386.833	421.417	126.5	343.083	416.5	368.417	383.917	115.917	350.917	306	410.667	308.667	376.917	129.25	117.417	413.5	346.333	369.083	316.5	410.667	412.083	150.167	142	127.083	408.917	351.917	335.5	338	110.583	140.833	347.167	413.583	103.917	368.583	345.75	318.167	129.333	425.25	369.917	322.5	330.917	122.083	351.083	401.75	305.167	115.167	419.833	400.25	109.333	433.833	351.583	481.667	442.083	411.75	405.75	372.917	305.75	399.167	309.25	464.333	133	119.25	301.75	287.583	367.833	131.25	454.417	143	326.583	343.667	117.333	359.333	383.917	124.75	160.333	127.083	135.417	122.583	315	106.333	139.333	362.917	511.333	313.5	461.25	316.75	307.667	304.833	113.75	446.75	314.583	
0.00013	200	303.333	403.75	113.333	382.75	370.417	389.583	387.25	322.167	320.25	402.833	293.833	336.417	362.167	280.5	111.917	378.333	375.667	342.083	360.583	286.083	415.083	336.917	336.5	422.167	335.5	295.083	138.833	356.5	398.417	108	114.083	258.417	392.167	345.083	340.417	119.75	336.25	305.917	426.083	413	317.75	317.167	329.833	136.083	395	340	368.75	427.167	271.333	373.083	334	424.25	347.417	121	368	456	117.583	339.083	333.167	389.25	250.417	465.083	352.25	398	147.583	315.5	132.917	385.75	366.667	377.583	131.333	416	378.333	346	121.333	501.25	348.583	445.917	370.75	145.5	372.917	332.25	369.417	310.167	312.667	319.5	372.917	283.583	283.833	311.333	398.25	356.417	300.75	151.167	373.333	417.583	414.417	358.917	319.75	342.25	438.167	419.333	121.75	469.167	339.417	300.5	139.333	330	362.583	405.083	434.5	145.667	328.833	152.667	328.083	355.667	381.083	397.167	320.833	300.417	417.333	126.917	340.5	484.833	307.333	383.083	322.833	385.833	416.667	368.667	312.667	254.917	358.25	355.667	155	114.417	406.083	391.583	336.25	354.583	311	363.5	341.5	316.667	305.667	433.417	375.833	146.083	396.417	120	377.667	389.417	449	168	302.917	261.583	398.333	392.917	374.917	320.083	361.417	364.333	346.833	122.167	319.333	472.5	133.333	157.583	380	299.167	116.25	304	350.5	353	411.417	364.667	419.333	148.667	392.25	354.75	491.667	288.5	115.25	366.917	336.667	305.25	130.083	363.5	332.333	140.083	402.667	400.5	312.083	388.917	315.417	127.333	411.833	403.5	426.333	398.667	
0.0001325	200	133	379.25	335.167	297.083	348.917	392.583	500.083	337.167	375.5	283.583	376.25	363	350	333.667	297.833	395.917	308.583	396.833	365.25	410.917	377.417	361.833	110.25	333.667	327.917	340.083	434.417	371.75	356.833	515.5	297.917	340.5	478.667	178.25	388.583	447.5	361.917	116.75	405.833	411.75	343.25	276.833	287.25	539.25	385.417	275.5	469.583	413.667	336.667	361.75	439.25	468.083	389.75	398.5	312.583	345	353.167	363.167	334.083	347.25	441.417	381.5	442.583	382	339	336.5	380.917	330.917	351.667	364.167	381.083	128.333	396.917	102.5	315.417	108	360.083	331.583	121.5	357.667	298.25	455.083	407.917	390.25	332.083	321.75	414.083	373.917	430	348.417	321.167	424.583	345.167	341.417	273.333	276.5	358.75	112.583	431.833	135.667	366.333	384.333	447.5	360.5	374.917	355.667	322	362.667	361.917	272.5	396.667	361.083	411.333	410.167	307.167	127.25	354.167	344.167	380.75	369.25	117.75	266.833	366.917	399.833	373.75	376	334.333	290.75	321.75	380.25	375	439.667	327.75	414.833	302.333	404.167	327.5	373.75	325.417	373.667	368.417	334.167	330.417	354.583	417	332.833	349.417	312.167	376	368.5	360.083	361.333	352.417	376.833	267.167	345.083	257.917	339.333	358.25	257	370.833	353.25	315.5	325.5	358.083	288.833	339.833	319.417	344.833	277.417	430.667	357.583	388.083	112	258.5	401.333	119.833	400.083	302.25	328.667	277.917	346.083	406.583	361.417	307.667	280.417	411.5	331.167	356.667	392.417	462.667	242.417	462.833	365.833	445.25	448.333	326.833	320.083	115.917	347.167	
0.000135	200	352.417	379.417	280.167	450.333	127.75	415	390.083	471.25	336.833	323.083	130.417	348.25	126.167	123	342	336.25	432	328	401.75	355.083	307.083	355.667	350.083	370.75	124.5	366.333	277.75	400.25	378.25	395.083	310.667	367.667	291.417	485.167	379.5	418.5	305.5	432.417	355.5	395.917	334.667	274.583	457.083	331.167	404.417	388.833	360.25	322.417	354.667	323.5	383.333	344.667	403.5	343.083	381	388.917	350.917	331.417	301.583	381.667	374.917	382.667	315.5	292.667	390	421.75	303.25	384.583	313.583	365.167	425.333	368.667	363.917	418.917	449.667	334.167	254.083	335	398.5	306.583	138.667	438.583	368.917	342	375.667	358.417	402.333	379.083	295.417	309.833	476.917	111.167	373	338.333	377.417	358	417.75	398.917	294.333	276.167	426.083	305	338.25	412.333	378.167	455.167	346.333	397.833	123.583	401.25	419.5	396	349.833	369.417	409.25	284.667	333.833	447.917	349.167	280.75	126	371.5	385.417	380.667	343.25	283.167	367.583	317.917	317.667	133.75	345.167	471.25	390.833	327.083	337.333	286.25	386.167	343.167	314.5	358.333	388.167	363.167	101.25	348.167	343.167	493.75	331.333	410.25	312.833	495.583	266	344.75	348.583	322.917	289.417	363.333	345.917	438.333	140.083	393.667	478.083	355.417	379.667	371.75	457.333	305.667	336.583	257.917	299.583	358	350.333	389.083	421.083	432.583	321.083	341.5	324.25	364.417	324	398.5	421.333	337.833	382.25	433.667	520.417	311.5	348.167	373	389.167	299	355.5	333.333	365.833	366.583	295	351.667	350.833	341.333	401.917	368.5	
0.0001375	200	321.5	358.333	361	238.25	261.5	320.083	344.917	370.417	285.917	358.5	359.167	404	369.333	391.75	310	338.5	383	321.417	437.833	321.5	366.75	282.5	364.5	376.833	366	281.75	347.75	308.5	419.75	400.583	320.25	282.833	369	412.083	392.75	343.667	386.333	423.083	337.083	354	321.167	383.417	425.333	361.5	384.917	364.417	379.833	242.583	399.083	394.917	316	399.667	241.917	356.083	339.5	308.583	314.917	401.167	277.833	338.833	124.583	394.917	372	299.833	340.667	399.667	382.667	369.833	393.25	384.167	421	327.583	395.583	313.833	349.333	379.75	471.167	422.167	424.417	372.917	313.5	314.667	416.917	342.75	128.833	329	355.917	127.417	357.417	344.167	351.083	330.583	383.417	439.083	361.5	489.417	261.5	324.833	361.5	359.667	377.25	382.833	320.25	102.833	372.583	388.25	368.25	275.333	365.583	333.917	326.083	372.167	317.917	440.083	442.417	333.917	422.417	304.167	140.083	274.417	369.25	330.333	332.417	409.25	345.167	361.167	323.083	439.667	345.333	276.917	125.5	348	252.583	402.833	354.5	434.833	112.833	285.75	410.75	362.25	300.583	366.5	276.75	364.5	393.833	469.333	281.333	276.667	131.833	297.25	379.667	294.083	414.583	325.5	374.75	377.25	357	293.833	334.5	355.25	361.917	386.333	360.583	363.25	311.917	466.917	428.083	352.25	325.417	434.333	364.083	392.333	339.25	312.083	353.667	317.667	405.333	280.917	368.083	400.917	414.833	298.583	309.083	293	395.083	342.667	404.75	352.167	315.333	320.167	397.167	400.583	366.25	375.917	339.333	436.417	326.833	319.083	326.25	472.583	
0.00014	200	304.5	323.583	305.333	321.833	373.917	431.083	363.417	427.833	468.75	406.583	367.083	344.417	389.417	379.917	331.583	306.583	312.083	418.167	365.25	398.5	348.25	339.833	321.167	333.917	127	331.75	347.167	298.667	373.083	378.083	364.25	351.167	419.917	312.667	304.917	273.417	338	365.333	313	364.917	303.333	351	340.833	366.583	434.583	403.083	452.833	297	420	360.75	271.417	364.833	394	309.417	269.083	470.083	358.083	380.5	349.083	366	302.167	502.667	376.167	358.25	381.833	348.917	347.917	427.25	341.167	384.917	381.5	352.25	341.167	384.75	353	299.25	368.917	284.667	309	425.833	312.583	358.833	350.333	274.25	366.667	308.583	398.833	340.083	399.583	423.333	477.75	453.5	395.583	387	360.75	364.25	487.667	350.667	380.25	352.583	324	387.5	428.667	366.167	393.5	395.583	404.25	465.25	292.75	374.5	409.583	336.75	360.5	330.667	377.583	386.833	386	354.417	321.75	396.417	351.5	270.917	354.75	331.5	311.833	420.75	323.75	395.083	369.167	348.083	325.833	295.667	373.417	315.417	334.583	336.083	322.333	394.75	365	361.167	379.917	359.583	306.833	331.5	329.583	283.417	416.75	358	284.75	364.5	479.25	352.917	334.333	253.917	285	385.5	342.167	378.667	395	402.083	332	373.583	381.583	286.083	300.583	386.917	286.333	345.25	288.75	401.833	383.667	333.333	347.417	377.667	308.083	448.667	455.417	400.583	361.583	428.333	327	393.75	398	346.833	397.167	324.25	326.25	364.083	418.25	343.5	409.167	304.083	356.167	396.583	325.5	375.25	278.667	374.167	361.667	289.167	
0.0001425	200	380.667	404.583	376.917	345.25	441	339.917	320.917	361.917	392.833	410.083	292.083	398.833	349.917	383	362.667	323.5	414.333	295.167	305.5	357.417	407.083	333.083	348.083	291.75	266.25	296.25	322.75	417.583	325.25	424.333	342.583	330.583	353.417	370.75	419.5	376.167	369.5	345	442.25	409.583	330.833	139.333	347.833	110	356.583	306	342.083	345.167	146.083	474.333	344.5	387.333	118.25	347.167	320.833	371.917	308.917	377.167	380.083	353.333	277.167	310.75	394.833	338.25	469.667	411.5	356.417	357.667	394.167	324.583	310.5	359.333	368.417	358.333	327.083	362.25	376.25	341.667	322.5	320.75	441	343.083	407.083	276.5	326.417	388.333	420.833	441.25	119.417	143.083	383.833	331.667	308.917	397	124.333	409.667	287.167	274.833	350.167	347.667	313.917	376.583	314.75	298	429.917	288.25	456.083	353.917	354.5	354.833	398.5	333.833	357.917	475.917	330.5	376	302.5	276.5	282.417	350.25	317.5	277.75	367.417	392.5	388.5	342.083	299.083	376	348.583	371.917	305.417	386.583	322.667	331.333	378.083	325.917	364.25	414.083	368.083	323.167	362.583	323.333	325.417	325.417	347.417	337.583	365.583	393.917	396.833	280.917	370	466.75	310.083	460.333	404.5	349.833	270.25	368.5	459.667	353.917	306.167	397.083	346.75	286.417	404.5	310.833	366.833	378.25	376	357.417	400.917	388.25	308.667	331.833	384	382.333	351.583	297.667	411.167	332.417	378.667	365.083	268.417	303.083	313.833	375.083	262	409.417	347.917	300.667	334.417	421.5	423	265.583	304.5	291.333	389.667	451.417	313.333	373.5	
0.000145	200	478.833	309.333	332.917	380.333	298.917	383.25	378.583	422.333	367	368.583	409.667	413.917	372.083	359.667	147.583	380.417	391.083	367	289.083	354.75	423.333	487	358	369.583	113.417	345.083	370.583	287.083	432.5	285.833	309.333	281.25	381.333	380.917	484.083	390.083	317.167	353.5	336.833	373.333	344.083	420.167	353.167	324.167	370.167	392.833	379.333	373.083	335.5	437.583	137.333	399.417	369.333	405.333	387.167	396.583	380.25	357.75	283.833	393.083	436.583	319.333	340.75	418.083	443.417	309.917	368.083	360.333	312.417	334.167	413.167	415.083	343.667	378.333	469.583	327.75	390.333	416.917	299.833	402.083	326.583	453.917	321.25	334.083	380.25	389.5	326.583	323.333	361.083	285.417	123.167	296.333	400.75	362.417	128	357.75	379.333	325.25	397	321.333	318.167	372.417	419.833	328.167	363.5	343.083	335.833	465.667	324.667	428.167	315.75	350.25	390.917	303.5	330.417	372.417	119.75	418.917	114.75	367.25	333.417	343.417	282.25	316.75	311.917	321.75	321.75	328.75	142.5	310.25	382.5	345.417	444	359.333	365.833	396.167	406.083	355.5	361.583	135.417	276.25	463.917	363.833	280.167	290	344.583	291.333	295.167	145.333	427.75	336.167	341.917	365.75	326.583	443.667	337.25	486.417	364.25	445	303.333	381.75	376.667	400.083	347.083	146.417	398.167	358.167	370	400.917	402.917	365.333	312.917	373.333	364.917	333.583	259.667	383.583	365.75	393.25	326.583	322.667	401	298.083	388.917	337.25	317.917	375.25	355.667	426.75	327.75	473.75	391.417	380.917	121.667	321.333	450	137.083	378.25	432.667	441.167	
0.0001475	200	374.583	390.083	344.833	362.167	360.833	448.083	358.25	118.667	133.333	381.833	336.333	141.167	281.667	292.833	310.667	310.5	311.417	175.25	349.5	133.5	467	355.167	291.917	302.917	122.75	440.5	359.917	136.417	410.333	323.167	282	295.75	420.667	324.25	121.75	428.917	346.167	392	365.833	291.333	333.083	368.417	343.5	392.417	366.417	330.417	356.917	335.25	378	297.75	280.333	401.333	450.917	381.75	351.25	304.583	430.667	117.833	348.833	377.167	112.5	458.25	372.917	358.417	132.75	367	332.167	407	327.667	385.333	319.25	335.583	135.833	481.667	328.417	135.667	422.5	114.833	340.5	368.25	303	385.167	131.5	403.917	337.417	375.417	375.25	337.417	372.667	146.25	401.25	358.417	129.167	442.25	420.25	347.583	300.417	112	360.417	154.75	388.75	329.333	284.917	328.167	318.5	406.333	376.917	382.583	394.5	260.5	335.667	404.75	358.583	381.167	275.083	405.917	135.833	289.333	353.167	354.417	328.833	339	311.167	367.667	374.417	386.667	469.667	130.917	302.583	318.417	324.833	390.167	376.583	120.333	317.333	416.917	433.583	474.5	333.833	280	373.833	344.917	120.25	366.917	352.75	386.667	337.5	326.25	401.667	407.667	137.667	392.5	369.75	332.583	466.333	341.417	365.417	119.583	494.083	322.417	359.417	419.167	367	278.833	382.083	351.667	122.583	336.083	296.75	323.5	111.25	427.667	360.417	447.167	308.667	334.583	347.417	176.083	372.917	122.583	373.333	364.75	439	318.5	364.583	374.333	312.083	306.167	343.083	380.583	352.083	432.25	301.917	361.5	316.583	127.917	291.417	331.25	352.833	361.583	
0.00015	200	344.167	331.75	296.333	391.333	378.417	332	341.167	115.417	400.833	335.917	419.75	307.75	410.333	380.583	328.917	380.75	405.833	368.917	119.417	124.5	319.083	143.5	302.75	118.75	408.333	422.5	345.417	314.583	478.5	291.75	332.5	432.5	132.75	390.333	347	369.417	163	390.833	370.917	110.667	110.083	346.083	345.5	305.667	401.333	118.083	423.417	334.833	338.5	124.167	366.583	442.333	397.5	419.5	374.083	339.25	455.417	274.333	351	315.417	503.5	370.417	434.583	134.583	118	376.417	429.833	319.833	384.667	374	312.5	466.5	320.5	146.25	361.667	405.833	325.917	366.667	333.5	371.667	374.083	414.75	322.583	272.667	305.167	129	338.5	386.167	347	318.667	346.333	352.417	147.5	312.417	442.583	109.667	385.333	127.167	388.25	365.25	304.167	363.917	362.833	366.333	344.5	411.5	392.5	353	331.667	160	139.417	267.333	347.333	263.333	409.75	343.917	310.333	307.25	358.417	325.75	403.833	330.75	351.25	146	298.167	412.25	311.333	394.5	119.75	454.333	391.167	320.917	453.083	403.833	363.25	358.667	328.75	358.083	131.25	488.083	282.5	307.5	284.5	374.75	360.083	112.167	350.25	116.833	289.583	540.25	133.083	335.583	132.25	312.667	395.417	115.333	167.167	358.333	326.833	323.5	288.167	424.25	139.25	331.333	332.167	125.5	370.833	144.083	132.167	386.167	395.917	345.083	159.25	134.833	399.5	294.333	110.083	306.417	138.667	381.333	128.417	377.583	125.167	340.833	344.75	312.5	115.083	352.25	146.083	352.583	108.5	288.083	178.083	348.083	375.417	344.5	344.5	270.5	125	117.417	
0.0001525	200	359.083	284.667	136.917	310.417	299.75	385.167	298	379.167	128.583	373	341.583	287.667	365.75	125.583	123	363.417	334.167	119.5	130	138.833	115	360.583	319.75	97.5833	362.667	442.167	336	317.5	417.583	354.833	114.75	376.167	117.167	336.167	418.083	414.833	108.833	396	367.75	125.833	429.75	294.333	129.667	126.833	302.167	470.917	388.083	326	306.833	375.667	349.333	350.917	166.083	118.417	333.25	147.833	448.583	431.833	131.417	131.833	131.5	358.917	427.667	400.083	337.25	295.917	265.833	123	356.5	482	384.083	354.583	362.833	127.917	385.167	317.25	120.667	469.25	119.833	404.917	342.583	366.5	389	118.75	300.167	117	111.667	380.083	339.417	371.417	367	370.917	143.25	348.667	396	435.25	121.167	362.5	358.417	363	253.083	339.5	162.5	378.917	403	448.917	394.333	294.25	134.917	266.583	365.417	346	341.167	134.583	335.917	329.333	439.167	402	385.583	291.167	307.75	355	373	437.583	113.167	177.833	302	398.25	344	143.917	346.583	119.833	366.5	114.083	283.75	448.75	326.417	392.583	315.083	353.167	382.583	363.75	368.667	118.917	351.333	253.083	307.917	290.75	441.333	111.083	359.5	387.25	144.917	263.917	340.583	333.5	380	350.583	356.333	127	120.833	382.5	281.917	336	442.083	127.167	314.667	316.667	307.75	347.5	265.75	399.917	125.583	398.75	117.667	394.833	472.083	346.333	133.75	387	418.5	140.417	281.417	110.667	291.25	332.167	376.667	297.333	404.417	426.833	439.833	277	130.583	357.917	109.583	363.167	140.75	351.5	272	369.167	
0.000155	200	99	352.333	404.167	128.833	102.083	228.333	500.583	302.833	347.667	414.667	383.5	331.75	123.417	319	312.833	158.167	459.083	136.5	342.583	338.083	153.917	353.417	328.167	137.333	300.167	389.167	445.583	378.417	376	317.25	187.25	119.917	320.167	360.5	134.5	338.417	324.667	146	417.333	486.25	434.25	357.833	118	455.5	273.083	112.75	121.417	367.333	388	134.667	157.167	391.083	378.75	188.25	396.75	385.833	402.75	395.333	148.5	306.5	352.417	384.167	326.667	131.75	406.417	339.833	432.083	125.167	110	309.75	118.417	316.5	374.083	155.5	318.25	348.333	339.583	109	399.167	408.667	350.667	123.167	124.167	107.833	321.5	379.417	347.917	342.25	348.5	123.417	341.25	112.583	111.083	288.583	122.25	350.75	112.75	392.75	127.167	120.167	138.417	327.75	139.417	412.75	465.583	138.833	396.75	366.667	125.083	336	109.667	339.417	327.167	363.25	120.5	130	270.25	126	318.083	315.25	342.75	133.75	142.167	353.583	164.583	425.417	370.333	185.333	113.583	131.667	143.75	388.583	360.917	321.917	114.917	270.083	144	136.667	360.417	290.167	426.417	385	372	301.25	312.417	142.667	120.333	128.583	172.25	110.5	362.25	150	311.417	150.167	304.167	368.417	320.583	334.25	368.333	399.917	342.583	374.667	117.333	270.25	287.833	128.417	453.833	128.917	326.083	115.167	330.667	285.333	152.333	386.667	338.75	305.083	112.167	127.333	356.75	111.417	441.75	332.5	424.833	331.333	352.75	404.417	122.667	282.917	372.25	122.667	405.417	140.583	314.75	123.583	124.5	373.25	125.833	407.75	295.417	135.25	
0.0001575	200	304.083	151.75	112.583	461.917	358.333	142.917	148.583	386.417	132	315	356.333	455.75	117.75	381.25	120.583	102.25	158.667	131.667	136.333	129.417	265.833	386.667	357.75	457.417	268.75	103.917	326.333	388.667	335	139.75	140.5	320.417	140.917	138.917	130.083	400.583	372.667	338.667	150.25	105.417	115.083	111	157.917	127.833	132.667	125.417	134.417	398.917	126	148.667	149.25	108.5	347	128.75	321.083	373.583	113.75	405.417	127.583	383.583	139.167	134.333	305.25	468.083	130.833	452.667	127.583	355.917	339.583	108.583	130.167	125.75	410.75	160.583	108.5	318.583	105.917	288.583	369.167	312.167	311.917	155.25	319.583	310.25	356.75	125.25	428	439.917	467.583	287.167	399.583	107.25	134.417	130.25	125.167	149.25	410.417	132.083	330.583	150.833	390.25	124	173.667	108.5	311.667	364.833	297.833	398.75	131.417	321.75	349.25	140.083	354	348.667	284.083	135.917	350.417	100.917	423.667	127.917	118.083	358.583	149.167	358.25	104.417	406.833	339.333	157.417	125.083	118.75	134.5	355.75	363.083	109.833	133.167	130	160.917	389	137.667	134.417	299.917	112.5	121.25	126.25	385	360.25	138.25	398.083	142.583	111.417	143.25	116.5	116.583	124.417	300.083	154.583	337.833	382.167	320.25	376.167	120.167	298.417	383.667	339.25	105.25	331	147.25	113.083	371.583	415.833	107.75	415.5	128.667	343.167	150.25	109	115.167	131.25	134.75	136.833	311.667	112.667	130.167	114.583	399.25	122.583	129	405.5	118.583	343.417	403.917	112.333	128.333	332.417	298.917	126.333	305.583	371.75	107.917	427.417	
0.00016	200	137.5	107.25	339.417	385.917	115.667	137.417	136.583	278	283.167	283.917	403.167	361.333	123.75	428.833	382.75	126.583	343.333	152.5	127.75	391.417	108.25	110.583	348.583	123.917	126	138.583	136.417	115.833	145.917	368.083	139.583	123.083	319.167	441.5	356.5	128.417	397	121.5	135.917	420.25	127.5	373.917	226.583	144.167	145.75	343.833	126.083	123.083	329.917	106.25	100.333	118	132.917	100.5	131.833	124.333	369	343.417	124.75	127.25	370.333	106.833	311.917	123.917	304.25	141.833	138.167	112.083	122	379.667	325.083	141.583	392.5	392.583	124.667	109.667	315.75	433.333	106	163.167	111.5	328	136.25	111.167	133.167	104.417	301.083	141.583	102.917	437.5	131.083	121.583	271.833	391.583	395.417	406.833	305.917	321.917	353.417	150.167	141.083	141.583	127.083	125.5	129.5	132.25	108.167	124.5	137.5	129	141.25	362.833	331.417	330.667	382.75	399.333	307.417	106.167	140.333	121.5	325	154.25	331.417	376.667	108.25	120.167	109.917	124.583	363.5	298	121.333	400.333	123.25	147.583	145.75	130.417	443.083	120.333	98.8333	372.25	117.917	113.667	110.667	430.667	125	121.25	127.25	385.583	370.25	123.25	125.083	362.25	106.75	336.75	379.167	129.917	133.75	179.417	118.25	385.333	121.75	147.333	149.083	160.833	333.583	343.25	452.833	119.667	358.75	104.75	116.833	152	430	118.583	325.5	383.083	368.583	372.25	416.25	144.833	124.167	132.667	104.083	137.333	391.167	398.083	331.083	377.833	123.917	134.667	141.417	118.833	311.333	430.417	393.917	108.917	123.167	292.75	170.583	123.75	
0.0001625	200	372	139.75	104	372.75	386.5	105.333	115.75	113.5	155.417	133.833	142.583	274.417	122.5	263.417	128.833	129.5	120.833	102.833	127.25	137	376.917	293.75	150.5	140.583	116.083	152.75	116.917	134.5	121.333	121	130.667	293.083	139.833	143	251.5	117.75	339.917	354	384.333	112.917	368.833	133.667	165.667	136.417	118.417	180.083	137.917	104.5	145.333	128.333	333.167	122.417	148.75	132.75	126.5	119.333	162.667	284.083	108.75	419	131.167	147.917	120.333	120.917	324.167	171.25	349.5	119.833	136.917	140.583	114.167	141	361.75	129.417	125.833	299.25	386.083	119.417	105.833	118.417	121.75	134.083	143.833	145.75	147	135.5	121.833	118.583	151.75	155.833	338.25	129.833	123.5	116.667	136.167	136.333	355	129.833	119.25	108.417	350.917	120.583	327.417	111.167	108.083	153.833	135.583	274.833	142.75	115.833	120.083	341.75	109.583	119.75	134.25	349.333	119.75	314.75	151.75	99.1667	119.667	126.417	107.667	135.75	119	291.667	120.417	357.083	344.167	121.583	149.333	324.583	110.667	132	152.75	115.333	181.917	142.417	116.333	334.083	109.917	362.667	130.25	110.917	301.667	155.75	134.917	130	120.667	141.833	142.333	129.083	132.917	144.5	112.5	140.417	145.083	152.833	111	210.917	149.083	117.417	380.5	141.583	109.25	269.5	324.417	410.167	114.833	326.75	128.25	118.5	453.5	167	135.5	118.833	120.667	165	138.167	117.333	136.5	107	126.5	132.833	144.417	325.833	125.333	398.5	129.167	327.333	440.917	319.583	114.833	322	171.833	115.667	151.167	302	285.333	315.25	
0.000165	200	137.333	114.333	123	140.25	464.167	124.167	111.417	128.25	154.5	128.333	351.75	151	116.917	128.917	143.833	154.25	119.917	142.25	326.667	127.583	372.75	113.75	330.25	144.75	134.25	143	175.083	141.417	109.667	385.917	101.167	145.5	133	346.5	407.25	115.833	115.917	138.167	340.333	132.75	361.583	351.25	159.5	146.583	112	117.083	123.167	128.25	135.167	146.083	143.25	107.75	358.417	117.417	439.167	126.083	116.25	133.5	329.417	101.583	132.083	140.083	121.583	157.167	148.667	117.417	126.5	106.667	435.5	132.083	108.583	327	106.333	109.75	361.167	118.083	132.417	112.417	123.75	109.25	121.667	447.583	118.333	382	131.583	134.25	127.75	127.167	107.417	125.833	120.917	120	107.333	126.583	363.667	105.417	132	107.417	119.25	371.333	446.833	134.833	120.167	119.083	343.417	114.417	414.333	153.25	144.5	402.75	276.75	121	146.833	162.583	105	142.75	121.5	126.417	118.583	118.917	108.917	153.167	142.583	371.333	265	228.75	469.833	121.417	177.5	396.167	126.333	109.5	123.75	130.917	141.833	122	123.917	105.917	121.417	185.333	115.083	140.25	350	126.5	108.75	345.417	161.667	104.667	136.667	131.333	125.417	157.5	133.75	110.083	129.75	115.583	110.167	100.167	115.833	123.75	359.167	147.5	146.25	107.75	148.25	108.667	142.75	137.333	151.583	112.5	367.5	120.25	148.667	127.833	134.583	118.25	140.25	116.25	269.333	145.667	360.25	364.833	128.167	408.667	479.417	150.167	148.917	137.833	131.333	111.333	124.167	339.083	132.917	125.083	116.167	132.833	343.833	123.917	131.667	128.083	
0.0001675	200	147.167	148.417	130.417	130.583	135.917	122.333	119.917	120.333	111.75	124.667	114.667	124.417	125.333	135.5	116.75	149.917	185.75	163.5	118.417	103.417	152.583	120.5	124.417	124.75	123.417	137	123	155.667	138.083	304.25	123	125.25	118.417	101.583	148.167	145.75	122.75	115.75	132	151.417	118.583	132.25	158.583	133.5	148.75	152.583	115.417	113.417	116.75	445.417	138.417	144.417	265.667	138.917	133.25	116.917	115.417	429.583	129	384.083	114.083	122.25	123.333	119.5	112.917	133.583	329.333	123.417	348.583	166.167	118.333	120.833	127.333	115.167	135.417	128.75	114.5	129.917	129.583	124.417	156	144	104.167	343.667	105.667	128.75	124.417	164.75	108.083	114.333	116.25	297	156.333	133.083	140.583	134.417	155.75	145.833	137	361.917	123.417	115.167	137.417	115.75	121.167	130.833	113.833	116.167	325.333	134.833	111.917	150.833	136.167	133.75	138.583	123.333	338.083	129.917	128.417	159.417	143.083	129.917	114.917	105.417	137.333	131.25	99.5833	143.583	128.083	143.667	114.083	143	128.333	142.917	111.667	151.5	345.083	145.833	100.25	363.417	107.083	125.75	164.917	109	122.083	129.583	396.417	141.667	111.75	283	141.917	133.167	102.833	117.583	117.917	167.833	260.5	133.417	121	143.75	123.25	133.5	141.083	138.167	127.833	108	367.667	131.167	119.25	117.75	129.833	113.5	119.75	112.25	123.833	131.833	117.083	126	133	120	114.833	107.417	130	110.167	124.5	123.333	295.167	128.917	113.417	135.417	287.667	375.25	330.583	117.5	124.75	135	121.333	114.917	149.083	133.333	
0.00017	200	115.25	365.083	132.417	150.25	115.25	134.75	112.25	150.5	106.417	146	121.667	119.75	124.417	135.167	144.083	135.833	164.083	143.5	119.583	120.417	154.333	108.917	132.583	374.75	126.833	118.25	138.417	115.667	136.167	143.667	102.917	137.917	107.917	104.417	115.583	129.417	130.417	129.167	106.5	127.833	126.333	152	178.667	108.5	116.667	123	122.833	388.75	139.25	121.917	143.333	134	144.833	157.25	108.75	140.917	123.167	116.667	133.5	119.75	114.417	111.667	130.833	278.5	108.583	126.417	107.5	126.333	105.583	379.833	107.917	159.167	112.167	133	129.333	150.167	302.833	110.833	124.75	138.5	130.083	109.25	118.5	123.75	136.667	139.583	371.417	142.75	128.75	114	113.083	120.25	107.25	134	105.083	330.333	126.167	118.833	114.5	140.667	119.833	147.833	138.333	135.75	126.75	127.083	138.833	169.167	151.167	169.667	147.833	130.417	120	116.167	119.083	139	143.5	113.333	115.667	108.5	336.167	367.417	104.417	159.417	113.417	127.25	117	159.333	113.583	157.917	123.583	165.25	134.417	119.167	111.167	113.917	118.75	112.667	147.25	135	128.583	131.75	179.917	122.417	121.083	125.583	342.75	131.833	335.25	147.667	148.167	127.833	163.083	131.583	117.833	105.917	110.583	132.583	136.917	106.583	134.833	128.333	120.083	136.083	144.833	143.417	123.5	132	102.417	124.667	341	140.167	107.417	134.167	117.917	151.5	119.583	397.667	250.167	123.583	121.667	420.25	133.5	111.25	137.833	111.75	141.083	134.417	129.917	118.333	123.583	126.083	138	130.333	132.5	178.417	114.583	148.333	130	134.833	
0.0001725	200	138	151.5	118.417	120.75	124	133.583	148	139.083	140.083	136	115.417	121.75	120.083	336.5	111.333	131.75	124.167	114.833	122.667	120.5	127.5	113.25	104.167	153.667	129.583	146.083	342.667	114.417	134.5	367.333	128.25	105.25	125.333	143.25	156.75	158	145.25	191	165.667	126.5	115.75	106.75	109.667	128.083	142.667	154.667	131	111.75	120.25	340.333	118.167	106.083	142.583	142.917	101.083	124.5	133	131.583	413.583	111.417	125.5	111.917	117.083	108.917	122	115.917	105.333	125.833	133.917	154.917	139.667	177.75	142.417	151.083	129.333	119.5	110.5	121.75	113.667	128.167	124.583	136.083	117.667	143.25	349.417	118.167	121.667	109.167	159.667	453.5	105.5	139.5	137.5	116.167	122.167	118.5	119.667	119.417	116	121.25	128.75	143.667	140.75	106.667	143.25	119.5	356.167	155.833	118.667	130.5	136.5	116.917	117.583	146	132.083	117.917	131.667	114.583	475.917	324.917	120.75	132.25	137.583	132.417	126.25	133.75	132.75	137.333	119.25	115.083	109.583	136.167	136.417	118.417	133	125.333	147.667	140.583	121.25	127.083	130.25	152.833	188.917	112	147.583	161.083	130.917	120.583	133.583	146.583	374.75	137.25	131.833	287	107.583	160.667	114.083	130.417	140.833	471	138.417	116.583	149.083	118	127.167	120.167	129.5	106	153.083	148.833	122.833	109.083	117.583	107.583	111.917	121.833	131	118.5	107.917	128.083	138.667	159.583	178.75	117.667	121.083	115.667	135.583	329.833	126.833	119.917	161.833	112.75	116.25	115.917	139.583	179.833	118.417	131.75	168.25	106.25	
0.000175	200	128.25	183.25	114.5	116.25	122.583	126	121.333	110.167	129.5	148	112.5	131.917	118	109.833	129	155.167	130	149.333	117.583	133.583	149.5	113	173.667	149.75	126.5	108.167	110.583	127.917	118.417	109.75	130.083	143	138.167	116.417	110.667	115.583	127.917	127.75	143.583	109.167	132.333	101.833	147.667	305.833	132.667	160.917	140.583	124.667	112	140.417	114.917	130.333	153.5	159.583	117.917	125.917	125.833	331.917	133.333	142.083	184.75	123.667	123.167	120	123.917	122.583	112.167	123.583	114.583	106	352.167	155	115.25	117.583	133	103.083	143.333	142.75	137.167	102.583	118.25	140.25	131.083	111.75	117.667	133.917	151.083	150.583	133.583	118.667	114.583	155.25	114.333	113.083	128.583	157.083	110.667	113.833	117	110.917	173.583	120.5	135.333	136.833	415.5	126.25	102.25	122.083	124.083	150	113.667	141.667	141.583	126.667	142.417	128.25	108.083	146.75	137.917	138.333	149.5	115.417	127.5	115.333	163.417	118.5	110.583	128.917	124.667	132.75	144.917	107.167	133.667	112.667	142.5	113.5	142.167	124.583	117	113.667	124.667	116.917	132.75	153.917	125	113.5	153.583	128.417	131.167	121.083	128.833	109	125.583	115.667	116.917	122.25	125.5	153.917	137.167	129.333	129.083	156.25	129.917	161.833	130.917	114.083	150.75	125.833	135.167	111.667	120.167	114.417	119.333	122.25	113.5	103.333	151.083	148.25	124	137.667	105.917	109.75	136.417	108.083	117.75	123.75	130.25	121.333	142.083	125.75	117.917	97.0833	124	114.833	128.083	150.083	165.75	113	110.583	165.167	
0.0001775	200	120.5	138.083	129.083	109.667	135	155.417	156.5	113.75	168.917	156.333	116.25	121.25	124.75	122	115.75	129.333	132.833	110.583	114.583	156.25	148.75	145.083	136.417	129.417	132.75	134.5	103.917	138.167	117.417	118.333	118.917	130	148.25	117.583	111.667	143.167	145.75	135.75	121.083	143	124.083	345.167	129.333	132	140.583	349.083	118.667	120.5	142.083	117.833	109.917	128.917	129.167	112	108.083	148	124	137.25	120.5	110.25	105.333	151.083	139	184.417	140.833	320.667	137.667	134.083	124.75	143.417	116.917	333.167	124.25	105	136.667	134.333	106.833	118.333	135.833	117.5	419.083	133.667	154	124.5	278.833	114.583	148.25	132.167	148.667	129.75	141.667	138.5	146.833	164.333	121	127.917	124.75	138.167	119.667	109.667	125.75	114.667	169.833	135.75	106.167	135.083	144.917	107.5	120.333	128.917	124.583	117.333	112.667	150.167	134.917	112.917	132.833	147.167	117.917	130	140.583	133.583	121.75	115.667	119.417	115.833	279.667	144.833	126.083	122.417	128.167	117.833	132.833	174.917	149.5	365.75	131.667	128.5	104.25	144.333	120.917	116.25	114.333	129	118.667	122.5	143.583	150.667	139.917	130.833	153.167	153.167	331.083	106.333	112.667	339.75	141	111.333	145.667	132.75	119	127.917	120.167	171.083	113.917	136.333	130.25	132.083	119.833	106.333	119.75	136.75	109.583	115.167	137.083	123.667	117.667	133.75	120.083	110.583	110.917	117.75	174.083	115.417	148.917	149.25	125.417	383.167	139.167	106.417	115.75	105.417	134.667	126.667	111	145.417	132.083	122.833	138	117.917	
0.00018	200	127.667	110	119.083	143.417	147.667	112.25	125.75	153.917	112	112.167	115.083	107	154.333	130.25	157.083	142.083	373.5	142.25	128.5	349.667	143.75	117.083	147.167	134.75	166.167	126	118	115.833	125.167	110.083	325	124.667	146.167	119.583	156.417	122.5	105.167	138.167	136	102.667	146.083	118.667	147.833	271.083	143.25	118.833	138.167	117.167	142.75	106.667	138.833	112	119.917	128.417	118.5	127.417	138.417	141.25	118.083	432.583	134.75	131.667	124.083	127.833	124.333	106.083	411.333	104.083	129.667	122.417	135.75	112.083	163	124.5	126.5	122.333	157	111.333	121.667	123.333	109.25	424.667	121.583	433.417	386.917	110.333	324.25	135.083	102.417	111.083	128.583	131.667	120.667	115.667	154.417	120.833	126.75	114.917	104	123.667	146.75	122.75	121.417	164.75	136.167	127.417	116.917	135.083	161.917	129.75	138.833	132.75	146.833	151.417	265.25	127.417	112.333	139.833	112.833	119.5	358.917	129.167	422.917	157.167	119.417	148	113.25	137.333	152.667	108.417	139.583	114.167	130.167	360.333	154.833	122.083	141.917	119.667	115.083	189	115.75	130.25	286.25	132.667	114	172.75	337.25	131.75	135.167	150.167	146.417	129.75	114.667	112.417	253.583	114.083	134.583	116.5	134.583	122.333	107.667	131.667	111.5	350.5	106.5	116.25	156.917	198.083	118.833	160.917	144.833	332.417	134.333	452.833	159.833	117.583	109.917	129.667	143.667	155.75	160.333	347.083	118.833	145.167	113.583	153.333	126.333	119.583	138.25	126.667	140	108.583	128.417	114.333	116.5	150	129	134.5	360.833	122.083	
0.0001825	200	424.333	110.5	125.5	285.5	115.083	325.25	146.417	111.167	502.25	139.583	106	167.333	136.75	159	298.75	133.5	140.833	130.583	127.917	312.25	110.417	119.25	144.25	131.25	117.917	116.5	125	392.167	129.5	109.25	119.5	317	125.25	171	120.333	184	176	174.167	379.833	361.417	289.167	128.167	132.583	133.417	132.917	110.5	115.083	111.667	132.083	139.583	113.083	112.25	126.75	156.417	287.333	124.333	126.75	120.083	148	126.083	132.417	150.583	123.667	124.25	114.417	148.083	101.833	137.5	120.917	364.917	112.833	123.167	138.75	115.75	131.25	117.917	142.333	142.583	126.083	121.833	125.25	111	133.333	125.333	114.167	305.333	120.583	121.083	126.417	118.583	378.25	157.667	114.333	352.25	448.417	126.833	146.167	124.083	112	146.417	127.417	305.583	398.5	129.833	143.25	137.5	174.917	125.25	123	114.167	363.333	129.25	119.5	417.083	217.75	330.583	313.333	101.583	121.417	109.5	150.833	104.667	108.417	360.917	135.667	143.5	150.25	113.833	125.083	459.667	132.25	114.167	335.25	118.5	110.5	124.25	121.5	159.917	133.167	124.667	137.167	111.25	155.167	419.083	116.75	342.833	118.917	140.75	122.333	128	139.417	126	126.167	118.75	110.583	130.667	415.833	126.167	407.417	129.417	120.75	130.583	122.833	136.5	126.083	136.083	123.833	157.583	118	328.167	132.167	109.583	132.917	120.5	108.083	109.083	136.75	125	104	143.167	122.167	116.417	123.583	380	117.917	292.417	147.667	125.167	150.25	119.083	116.5	99.3333	136.333	166.917	145.583	125.667	136.333	279.917	138	103.167	
0.000185	200	110.333	397.583	114.833	128.167	324.333	113.25	145.75	321.25	115.167	348.583	139.083	383.25	116.833	157	131.167	105.083	126.667	326.417	131.583	451.417	118.5	115.25	118.667	421.75	166.417	346.25	423.417	132.917	121.667	125.083	114.667	198.417	126.5	106.417	113.083	124.833	147.333	148.167	149.417	108.417	124.75	462	154.833	148	110.75	172.333	392.75	158	126.75	112.167	109.5	106.75	108.917	123.833	131.75	368.417	133.75	422.167	113.833	120.25	117.083	350.083	326.75	150.083	295.167	128.667	140.167	137.25	154.667	111	143.333	376.5	143.417	169.917	370.75	135.167	172.667	302.667	114	102.917	117	347.667	402.417	129.917	401.333	416.75	321.333	103.25	167	111.667	126.667	133.083	132.25	307.25	398.667	113.667	376.917	113.75	115.25	131.083	156.25	144.333	156.5	149.333	415	116.583	445.5	343.333	125.917	108.083	118.917	123	361.25	102.917	110.583	127.083	298.417	413.583	121.583	129.25	136.583	144.583	116.5	156.333	250.583	122.25	137.667	119.75	121	127.167	351.583	105.417	142	135.25	107	108.917	121.75	147.833	122	118.083	168.5	146	122.833	122.583	155.417	320.167	127.333	142.083	114.5	131.083	143.833	120.583	387	179.333	301.583	108.75	109.667	105.167	114.083	149.833	141.667	101.75	348.667	139.5	339.25	301.5	141	123.333	112.583	145.75	108.333	141.417	121.333	153.333	266.667	404.333	116.583	266.333	113.083	112.417	142.5	115.75	121.333	401.75	422.833	108.417	137.917	124.583	135.417	137.583	393.917	231.417	138.417	134.083	117.417	437	126.167	116.083	361	311.667	
0.0001875	200	357.833	351.75	167.583	356.333	144.667	116.5	353.75	298.25	113.25	372.333	387.75	122.167	333.5	137.917	158.667	141.167	130.75	483.75	135.583	393.167	331.25	313.083	108.167	147.667	337.667	331.917	344.25	265.417	146.333	331.833	125.667	126.25	113.417	296.25	402.5	395.167	118.083	117.917	371	129.833	140.25	141.25	110.333	406.667	143.25	126.167	130.25	103.083	408.833	300.083	321.083	112.167	113.333	153.083	343.833	376.583	145.417	443.417	136.75	139.75	110.5	472.417	116.083	315.667	132.5	136	133.167	455.083	316.917	125.75	132.75	412.167	144.917	108.167	293.833	149.667	397.417	110.917	300	328.5	350.583	141.417	128.583	132.75	146.25	377.333	133.5	381.333	317.833	317.083	112.167	349.5	110.75	151.25	155.5	134.917	116.083	351	131.583	114.417	154.583	319.833	124.5	116.167	127.333	154.333	109	135.75	380.583	366.917	115	353.75	118.917	361.917	129.583	299.75	128.667	430.75	118.333	134.167	124.75	361.333	121.917	414.417	297.5	111.667	136.833	137.833	366.833	139.667	368.417	439.167	322.083	353.5	109.5	146.583	414.417	371.667	114.083	386.833	121.167	129.167	343	117.917	147.583	469.917	376.25	118.25	116	133.917	158.083	136.417	323.583	123.333	125.583	153	124.917	136.583	341.083	369.5	133.417	355.667	134.583	309.917	370.333	127.333	139.667	359.917	126.583	104.417	136.167	171.167	505.417	134.833	409.5	286.833	363.667	161.083	122.667	354.917	157.417	127.75	115.083	336.25	323.083	409.833	299.583	375.667	129	117.75	319.333	137.167	104.417	170.25	122.667	417.5	320.833	124.417	103.75	107.417	
0.00019	200	108.5	351.083	328.667	122.5	106.25	141.167	256.25	312.583	384.417	123.833	116.167	296.75	367.583	339.583	497.167	331.667	299	278.833	132.667	119.75	143.75	117.333	126.25	130.167	349.5	346.25	334.333	502	116.167	128.583	342.417	119.25	354.5	124.333	132.417	366.083	303.167	115.667	147.833	348.583	161.667	148.583	387.25	100.667	124.583	118.417	171.917	454.417	382.667	137.75	401.417	497.75	118.333	393.333	147.167	335.667	109.75	273.667	112.833	295.167	144.833	121.667	338.75	266.833	421.583	349.25	132	156.25	114.083	138.5	323.25	139.167	158.583	118.25	290.333	157.833	330.167	120.75	331.083	124.25	299.833	343.25	129.333	122.417	122.667	378	372.583	125.583	398.083	127.25	136.333	140.583	335	111.5	108.167	123.083	98.5833	134.667	356.167	464.083	339.167	138.833	357.167	138.667	358.25	110.833	119.083	117.75	111	331.917	318.583	129.667	270.167	144.5	144.833	121.25	404.083	112.583	374.25	296.667	387.75	110.917	378.75	139.583	353.5	139.583	425.417	123.167	142.417	168.833	144	157.917	160.75	314.167	341.833	285.333	399.417	124.5	117.417	103.417	297.25	114.667	149.083	248.333	412	117.75	153.417	117.167	355.583	157.5	142.5	123.667	140.25	338.667	382.167	353.667	124.5	358.083	372.667	123.667	369.417	139.25	115.083	389.75	314.5	359.167	120.917	349.667	327.833	122.25	122.75	128.5	329.583	132.917	113.333	144.917	105.833	436.167	379.417	333.75	115	132.667	117.5	134.583	329.583	115.667	117.75	113.667	149.5	428.583	307.833	344.5	99.4167	125	345.917	335.583	328.75	417.417	351.333	122.75	
0.0001925	200	147.25	421.083	362.833	305.333	101.75	422.333	383.083	373.583	145.167	336.333	129.083	107.417	107.75	123.25	376.667	120.667	132.417	136.083	367.167	412.75	353.75	332.583	120.5	401.667	322.25	319.75	113.833	403.583	349.25	125.167	354	380.5	349.917	129.917	124.417	139.333	314.417	121.417	264.333	138.083	446.5	290.417	148.083	114.833	389.833	367.083	125.75	115.583	126.25	425.083	389.333	119.333	125.667	114.25	137.833	361.917	130.417	445.917	323.833	110.083	284.5	371.833	427	111.833	173.333	120	338.583	317.667	290	275.833	370.917	386.917	395.583	133.083	385.25	103.333	107.167	150.333	128.5	378.917	112.333	385.417	406.083	477.5	118.417	107.167	284.917	331.083	123.25	117.917	303.333	347.083	282.917	101.083	113.583	384.417	325.583	312.167	137.667	128.5	108.5	359.333	428.333	130.917	386.833	386.167	349.667	134.083	422.5	143	108.833	115.417	158.333	124.667	366.083	120.833	392.25	115.917	133.417	123.75	132.5	319	260.083	373.5	372	138.083	127.833	372.917	117.833	350.25	129.583	405.417	370.417	410.75	110.5	458.667	113	437.417	407.667	126	438.833	159.167	501.75	114.583	320.333	121.417	105.5	431.333	339.333	327.167	341.25	319.75	138.417	117.583	122.833	290.583	339.083	131.5	119.833	455.583	438.167	117.667	276.25	414.5	104.917	113.75	342.75	339.583	459.583	286.083	365.417	121.583	116.917	148.333	369.083	151.583	123.167	417.25	107.25	452.25	274.25	413.5	378.75	116.5	119.417	109.417	123.583	144	120.833	101.583	350.583	379.583	140.583	287.417	429.833	297.333	354.25	343.417	387.333	109.583	
0.000195	200	150.833	296.667	439.917	303	410.833	124.417	390.833	121.75	509.167	299.75	428.417	293.583	349.333	448.667	313.75	275.75	125.667	475	118.333	426.333	464.417	121.917	143.667	307.583	139.917	403.833	446.167	361	120.833	363.417	315.5	144.25	293.833	250.5	116.917	111.917	453.333	373.417	119.75	336.417	128.083	319.5	392.917	353.417	356.167	118.333	400.333	281.333	309.667	328.25	131.583	338.333	341.583	132.833	123.917	125.333	466.917	345	123.417	316	306.833	334.25	123.083	383.25	302.833	374.333	135.167	146.5	126.5	130.333	371.167	379.167	379.583	108.333	310.25	294.833	139.25	135	287.25	372.833	352	127.083	378.75	354.583	373.417	346.833	139.833	380.167	440.667	358.667	364.667	494.667	431.917	167	114.167	409.167	127.167	443.833	181	377.333	287.583	158.833	336.583	116	120.25	404.833	119.083	361.75	106.5	341.833	131.417	287.083	385.917	166.417	120.167	266.75	342.417	101.583	281.417	116.333	115.25	344.167	117.417	351.833	397	419.167	290.333	346.833	415.083	112.167	374.833	108.667	130.75	389.917	132.667	459	424.333	309.167	397.917	299.167	357.417	161.917	292.333	145.417	292.333	110.583	148.333	350	355	120.5	340.417	429.75	143	110.583	361.583	307.333	115.75	276.25	120.083	127.25	130.25	389.667	421.75	135.417	276.917	111	106.5	111.917	107.667	348.917	119.667	403.5	380.083	320.917	384	292.667	390.25	348.333	110.5	291.167	395.167	159.167	373.833	100.583	371.917	373.333	409.417	409.417	114.5	284.25	298.167	353.167	143	110.167	127.417	320	361.333	300.083	424.917	351.5	
0.0001975	200	122.167	168.833	374.667	110.75	390.167	434.417	462	331.667	454	398.5	318	150.333	343.167	134.583	128	372.917	344.5	386.417	394.25	354	469.75	123.333	311.5	109.583	380.917	320.583	317.5	143.75	340.833	426.25	388.583	362.333	266.5	263.833	356.75	149.25	362.75	434.5	479.667	338.083	370.5	290.167	339.5	539.833	121	131.583	334.417	320.083	325.833	109.417	334.667	385.833	486.5	372.417	133.75	107.667	338.75	412.75	347.5	99.75	403.583	117.5	415.083	293.417	452.75	280.583	412.167	361.833	133	137.833	348.167	336.417	305.833	437.25	437	124.75	136.667	327.5	379.833	120.917	401.75	135.333	413.083	369.167	128.75	432.583	347	130.667	121.333	368.75	347.75	125.917	281.75	376.083	298.833	354.167	332.333	110	141	148.333	352	119.417	132.917	384.833	123.417	261.5	394.5	362.333	368.083	391.917	318.917	382.75	129.167	347.583	312.75	470.083	362.917	350.833	441.917	358.667	335.5	114.167	321	379.5	342.75	163.75	117.417	153.167	400.083	104.833	109.25	420.833	492.417	385.667	312.25	399	337.5	112.5	349.667	287.333	281	395.917	348.583	470.917	361.833	458.667	122.167	364.667	377	288.083	141.917	110.917	347.917	413.917	387	353	390.917	319.917	399.833	395.75	380.75	130.083	126.25	121	262.417	336.333	121.917	113.917	327.25	331.5	133.667	120.5	448.083	299.333	105.583	373.917	391.5	334.917	459.75	299.417	475.667	153.083	281.083	403.583	138.25	387	310.167	457.75	414.25	119.667	111.667	130	397.333	368.583	419.417	129.417	361.833	337.417	142.25	140	
0.0002	200	270.417	441.083	151.75	452.25	341.417	376.083	329.667	408.083	436.667	460.5	325.333	366.333	257	412.583	282.833	328.833	396.917	305.25	298.75	398.75	323.083	298.417	416.417	355.333	120	328.917	394.167	330.333	325.833	362.75	349.25	153.333	363.667	155.417	453.417	550.417	369.5	128.917	325.75	467.5	383.917	431.667	424.917	359.167	378.75	110.583	406.417	275.333	265	374.417	114.583	109	412.667	306.583	113.5	358.583	307	327.083	395.583	429.167	122.583	398.167	364.417	425.167	344.583	316.833	341.25	312.917	465.5	273.417	358.75	384.917	421.25	352.083	127.25	287.583	464.833	403.833	319.917	234.833	129.833	342.333	288.75	532.75	120.917	356.583	261.917	424.167	133.083	365.25	282.167	438.167	271.167	331.333	431.167	385.167	312.25	272.583	373.167	451.833	410.583	340.25	452.917	125.75	354.917	385.583	366.333	334.167	422.333	319.917	140.083	323.25	347.5	402.667	278	441.75	440.417	324.5	120.583	363.25	298.167	417.333	117.167	258.167	443.833	392.25	130.667	296	439	335.667	130.917	441.917	352.667	421.417	372.083	332.25	424	363.083	324.5	255.417	322.75	458.083	375.417	416.833	468.917	411.167	474	349.75	362.75	343.667	365.25	339.5	245.083	406.583	365.25	421.25	395.167	386.833	365.417	585.417	396.583	263.417	367.333	348.5	350.5	347.25	404.667	407.083	383.083	372.25	315.5	358.75	370.667	313.5	361	286.417	476	369.75	296.667	358.333	342.167	306.75	121.417	146.5	563.75	350.083	355.5	367.417	113.417	349.25	425	401.25	409.833	114.417	370.667	112.75	384.333	339.583	128.417	372.583	
