# Supplementary material for: Transfer of optical orbital angular momentum to a bound electron
Source: Nat Commun. 2016 Oct 3;7:12998. doi: 10.1038/ncomms12998 (PMC5063962; doi:10.1038/ncomms12998)
Supplement: Supplementary Data — Raw experimental data for measurements presented in the main text, reporting fluorescence counts as a function of pulse time and ion position. [file ncomms12998-s2.zip › data/dataRabiFrequencies/150706/71/fluoEMCCD.dat]

# EMCCD average fluorescence data file (1 traces, 1 ions)
# trace names:
# format:
# | signalSlot | numCountCycles | trace 0     |
# |            |                | ion 0     |
# |            |                | val | err |
0	200	360.827	3.88665	
2.5e-006	200	366.905	3.58887	
5e-006	200	368.666	3.59823	
7.5e-006	200	367.936	3.45	
1e-005	200	362.209	3.46566	
1.25e-005	200	361.38	3.45218	
1.5e-005	200	369.597	3.63647	
1.75e-005	200	362.741	3.55987	
2e-005	200	363.101	3.06277	
2.25e-005	200	362.355	3.4889	
2.5e-005	200	361.089	3.75512	
2.75e-005	200	358.158	3.34268	
3e-005	200	356.882	3.27723	
3.25e-005	200	361.7	3.52904	
3.5e-005	200	363.173	3.34315	
3.75e-005	200	364.992	3.5167	
4e-005	200	368.554	3.57431	
4.25e-005	200	362.074	3.58042	
4.5e-005	200	363.649	3.75648	
4.75e-005	200	364.188	3.85338	
5e-005	200	363.387	3.92603	
5.25e-005	200	368.197	3.62532	
5.5e-005	200	360.625	3.83601	
5.75e-005	200	367.23	3.50565	
6e-005	200	362.458	3.22861	
6.25e-005	200	363.074	3.909	
6.5e-005	200	364.221	3.53066	
6.75e-005	200	361.642	3.70023	
7e-005	200	364.622	3.76171	
7.25e-005	200	358.764	3.41284	
7.5e-005	200	364.17	3.48263	
7.75e-005	200	359.668	3.70836	
8e-005	200	362.527	3.30862	
8.25e-005	200	361.819	4.06419	
8.5e-005	200	363.395	3.60425	
8.75e-005	200	362.586	3.34555	
9e-005	200	365.361	3.56894	
9.25e-005	200	363.169	3.99916	
9.5e-005	200	363.064	3.43117	
9.75e-005	200	365.129	3.88263	
0.0001	200	363.079	3.85063	
0.0001025	200	363.604	3.94525	
0.000105	200	362.213	3.91787	
0.0001075	200	358.685	3.93916	
0.00011	200	360.832	4.1319	
0.0001125	200	358.248	4.09557	
0.000115	200	356.377	3.4795	
0.0001175	200	363.562	4.2522	
0.00012	200	354.668	4.5314	
0.0001225	200	363.726	4.22632	
0.000125	200	357.232	4.10409	
0.0001275	200	358.8	3.54174	
0.00013	200	354.822	3.80757	
0.0001325	200	359.758	4.44311	
0.000135	200	353.628	3.97146	
0.0001375	200	356.995	4.50448	
0.00014	200	358.623	3.86845	
0.0001425	200	356.292	4.16661	
0.000145	200	356.287	3.82929	
0.0001475	200	358.415	4.08676	
0.00015	200	355.575	3.81636	
0.0001525	200	368.815	4.10633	
0.000155	200	355.075	4.22271	
0.0001575	200	356.037	4.31975	
0.00016	200	352.341	4.75756	
0.0001625	200	360.092	3.79069	
0.000165	200	359.817	3.73185	
0.0001675	200	367.142	4.28822	
0.00017	200	358.28	4.38394	
0.0001725	200	357.498	4.13068	
0.000175	200	358.441	4.63628	
0.0001775	200	356.442	4.65772	
0.00018	200	357.811	3.77239	
0.0001825	200	360.192	4.77632	
0.000185	200	363.131	4.06133	
0.0001875	200	359.487	4.15346	
0.00019	200	354.245	4.73435	
0.0001925	200	366.034	4.18651	
0.000195	200	359.23	4.42864	
0.0001975	200	354.503	4.78569	
0.0002	200	353.652	4.80579	
