# Supplementary material for: Transfer of optical orbital angular momentum to a bound electron
Source: Nat Commun. 2016 Oct 3;7:12998. doi: 10.1038/ncomms12998 (PMC5063962; doi:10.1038/ncomms12998)
Supplement: Supplementary Data — Raw experimental data for measurements presented in the main text, reporting fluorescence counts as a function of pulse time and ion position. [file ncomms12998-s2.zip › data/dataRabiFrequencies/150706/71/probEMCCD.dat]

# EMCCD probability data file (1 traces, 0 calculated traces, 1 ions)
# trace names:
# format:
# | signalSlot | numCountCycles | trace 0 |
# | | | 0 prob | 0 err | 1 prob | 1 err |
0	200	0	0	1	0
2.5e-006	200	0	0	1	0
5e-006	200	0	0	1	0
7.5e-006	200	0	0	1	0
1e-005	200	0	0	1	0
1.25e-005	200	0	0	1	0
1.5e-005	200	0	0	1	0
1.75e-005	200	0	0	1	0
2e-005	200	0	0	1	0
2.25e-005	200	0	0	1	0
2.5e-005	200	0	0	1	0
2.75e-005	200	0	0	1	0
3e-005	200	0	0	1	0
3.25e-005	200	0	0	1	0
3.5e-005	200	0	0	1	0
3.75e-005	200	0	0	1	0
4e-005	200	0	0	1	0
4.25e-005	200	0	0	1	0
4.5e-005	200	0	0	1	0
4.75e-005	200	0	0	1	0
5e-005	200	0.005	0.004987484336	0.995	0.004987484336
5.25e-005	200	0	0	1	0
5.5e-005	200	0.005	0.004987484336	0.995	0.004987484336
5.75e-005	200	0	0	1	0
6e-005	200	0	0	1	0
6.25e-005	200	0.01	0.00703562364	0.99	0.00703562364
6.5e-005	200	0	0	1	0
6.75e-005	200	0.01	0.00703562364	0.99	0.00703562364
7e-005	200	0.005	0.004987484336	0.995	0.004987484336
7.25e-005	200	0.005	0.004987484336	0.995	0.004987484336
7.5e-005	200	0	0	1	0
7.75e-005	200	0	0	1	0
8e-005	200	0	0	1	0
8.25e-005	200	0.01	0.00703562364	0.99	0.00703562364
8.5e-005	200	0	0	1	0
8.75e-005	200	0	0	1	0
9e-005	200	0.005	0.004987484336	0.995	0.004987484336
9.25e-005	200	0.005	0.004987484336	0.995	0.004987484336
9.5e-005	200	0	0	1	0
9.75e-005	200	0	0	1	0
0.0001	200	0.01	0.00703562364	0.99	0.00703562364
0.0001025	200	0.01	0.00703562364	0.99	0.00703562364
0.000105	200	0.015	0.008595056719	0.985	0.008595056719
0.0001075	200	0.01	0.00703562364	0.99	0.00703562364
0.00011	200	0.02	0.009899494937	0.98	0.009899494937
0.0001125	200	0.015	0.008595056719	0.985	0.008595056719
0.000115	200	0	0	1	0
0.0001175	200	0.005	0.004987484336	0.995	0.004987484336
0.00012	200	0.03	0.01206233808	0.97	0.01206233808
0.0001225	200	0.015	0.008595056719	0.985	0.008595056719
0.000125	200	0.015	0.008595056719	0.985	0.008595056719
0.0001275	200	0.005	0.004987484336	0.995	0.004987484336
0.00013	200	0.005	0.004987484336	0.995	0.004987484336
0.0001325	200	0.015	0.008595056719	0.985	0.008595056719
0.000135	200	0.015	0.008595056719	0.985	0.008595056719
0.0001375	200	0.03	0.01206233808	0.97	0.01206233808
0.00014	200	0.015	0.008595056719	0.985	0.008595056719
0.0001425	200	0.015	0.008595056719	0.985	0.008595056719
0.000145	200	0.01	0.00703562364	0.99	0.00703562364
0.0001475	200	0.015	0.008595056719	0.985	0.008595056719
0.00015	200	0.01	0.00703562364	0.99	0.00703562364
0.0001525	200	0.015	0.008595056719	0.985	0.008595056719
0.000155	200	0.025	0.01103970108	0.975	0.01103970108
0.0001575	200	0.03	0.01206233808	0.97	0.01206233808
0.00016	200	0.035	0.01299519142	0.965	0.01299519142
0.0001625	200	0.015	0.008595056719	0.985	0.008595056719
0.000165	200	0.01	0.00703562364	0.99	0.00703562364
0.0001675	200	0.02	0.009899494937	0.98	0.009899494937
0.00017	200	0.025	0.01103970108	0.975	0.01103970108
0.0001725	200	0.02	0.009899494937	0.98	0.009899494937
0.000175	200	0.03	0.01206233808	0.97	0.01206233808
0.0001775	200	0.03	0.01206233808	0.97	0.01206233808
0.00018	200	0.015	0.008595056719	0.985	0.008595056719
0.0001825	200	0.03	0.01206233808	0.97	0.01206233808
0.000185	200	0.015	0.008595056719	0.985	0.008595056719
0.0001875	200	0.02	0.009899494937	0.98	0.009899494937
0.00019	200	0.04	0.01385640646	0.96	0.01385640646
0.0001925	200	0.015	0.008595056719	0.985	0.008595056719
0.000195	200	0.02	0.009899494937	0.98	0.009899494937
0.0001975	200	0.035	0.01299519142	0.965	0.01299519142
0.0002	200	0.035	0.01299519142	0.965	0.01299519142
