# Supplementary material for: Transfer of optical orbital angular momentum to a bound electron
Source: Nat Commun. 2016 Oct 3;7:12998. doi: 10.1038/ncomms12998 (PMC5063962; doi:10.1038/ncomms12998)
Supplement: Supplementary Data — Raw experimental data for measurements presented in the main text, reporting fluorescence counts as a function of pulse time and ion position. [file ncomms12998-s2.zip › data/dataRabiFrequencies/150706/71/rawdataEMCCD.dat]

# EMCCD raw fluorescence data file (1 ions, 1 traces)
# trace names:
# format:
# | signalSlot | countcycle 1 .....
# |            | trace 0 |
# |            | ion 0   |
0	200	357.833	333.417	330.75	377.75	275.667	329.417	375.917	387.75	444	386.083	331.917	353.5	356.75	463.75	342.667	391.833	366.833	427.917	463.917	414.917	351.417	422.167	355.75	497.167	356.167	350.833	342.25	361	347.75	309.583	386.583	353.333	464.333	405.333	332.167	413	385.25	308.667	279.583	350.25	323.833	376.333	388.5	288.25	362	434.417	348.25	327.333	292.75	398.333	377.167	313.167	460.833	291.917	303.667	274.25	478.833	373.25	357.417	328.75	258.917	356.25	380.583	365.5	331.167	379.333	328.25	345.333	437.75	372.333	337.25	336.75	358.417	272.083	324.583	342.833	320.583	400.75	326.083	467.75	322.167	378.167	279.833	300.417	337.75	300.667	383.333	268.917	308.5	299.667	304.75	307.75	434.25	454.167	434.417	314.417	378.583	339.583	359.667	305.167	403.083	367.417	347.417	354.333	304.833	275.833	387	435.333	245.417	348.083	226.417	376.083	379.583	478.417	376.25	387	336.5	354.417	363.417	290.167	343.75	358.417	294.333	405.583	322.583	343.667	337.667	320.417	429.917	292.667	267.25	438.333	434.5	278.5	324.083	457.75	377.667	443.75	300.667	348.833	263.75	345.75	391.667	357.917	384.083	421	333.75	372.583	361	356.583	293.5	314.75	400.917	441.417	384.917	326.083	424.583	457.083	349.167	361.083	497.667	316.417	379.167	328.833	451.25	318.833	358.167	379.167	337.25	301.833	423.167	504.333	383.5	359.583	355.417	391.833	362.083	298.75	350.083	287.5	352.833	310.917	321.167	399.167	311.583	409	331.75	463.167	274.5	309.333	332.667	384.583	436.917	427.333	433.333	491.583	391.75	321.083	350.75	389.25	
2.5e-006	200	363.333	392.667	298.417	453.417	399.5	320.667	359.917	292.667	371.667	285.083	331.25	368.917	406	323.75	355.667	417.333	395.5	359.5	310.667	354.667	317.083	333.5	508.167	376.667	300.917	320.333	440.5	361	235.083	314.833	401.667	401.5	386.417	401	417.083	346.5	374.25	469.917	305.833	383.5	317.5	383.833	309.167	321.583	314.333	333.333	343.333	295.667	316.917	336.167	331.25	312.583	449.167	460.333	303.5	331.833	411.333	420.333	300	334.917	382.083	360.417	308.833	420.833	364.917	359.833	284.917	371	329.833	364.667	355.667	404.25	346.083	315.917	393.667	367.417	419	299.75	352.75	345.833	430.25	372.25	400.333	425.917	377.667	250.25	317.667	394.25	404.25	508.25	297	343.167	379.167	305.5	390.667	395.167	394.25	365.917	465.75	348.667	361.5	337.083	305.25	351.167	401.083	474.083	264.083	347.167	376.083	392.25	303.333	374.917	389.5	388.167	400	370	412.5	404.583	476.667	351.333	322.917	345.667	386.417	294.333	436.5	379.833	475.167	351.75	409.917	330.167	350.5	270.833	406.333	369.417	354.167	436.75	310	342.917	396.083	419.75	382.583	406.167	391.167	373.583	391.583	404.667	491	380.333	407.333	322.417	450.167	414.333	451.667	340.083	355.917	377.917	385.417	389	303.333	357.833	375.5	269.75	425	426.5	390.833	352.5	310.417	375.833	308.583	368.917	453.083	410.667	314.667	290.5	319.083	365.667	421.417	409.917	405.833	371.583	395.917	385.583	344.75	289.583	396.417	347.417	388.25	347	410.083	426.5	352.917	281.75	278.417	311.417	388.25	400.167	370.583	421.333	304.167	330.083	
5e-006	200	317.167	342.167	342.667	352.083	398.667	417.167	381.917	427.25	379.083	437	326.917	413.5	327.667	319.583	350.25	320.417	418.75	411.333	444.083	335.583	380.833	349.75	336.333	410.25	285.917	302.75	338.5	378.667	381.25	273	402.833	284.167	348.167	368.25	347.417	318.75	414.5	499.167	340.5	407.75	470.083	425.167	321.167	395.5	357.25	436.667	310.5	347.167	356	335.667	354.083	402.5	386.583	301.167	440	342.75	425.083	281.25	417.583	344.417	377.417	409.75	334.5	347.5	333.667	347.333	354.167	324.167	539.333	417.083	336.167	380.833	314.5	412.75	447.75	349.833	297.333	478	348.667	294.5	307.917	333.833	427.667	274.333	292	379.583	328.083	417.667	328.167	382.167	353.917	308.667	387.333	503.833	442.167	317.833	363	396.25	326.833	334.833	289.333	390.083	339.917	297.167	484.083	420.667	382.083	402.667	335.583	359.083	334.583	398.083	461.667	358.333	334	333.167	356.417	328.75	403.333	354.083	388.917	325.583	398.25	361.833	336.75	303.417	385.333	370.417	392.833	351.333	432.417	319.667	473.667	383.917	277.917	421.667	336.417	382	355	360	329.25	283.583	467	341.167	365.75	325.417	286.833	390.583	421.25	373.833	331.5	383.917	388.75	443.833	377.5	366.5	405.25	349.75	343.333	347.917	327.917	406.667	352.167	317.917	397.333	403.75	390.333	305.167	314.917	359.083	302.833	383.917	337.917	431.583	275.083	422.75	391.583	330.167	355.5	291.083	322.667	423.5	398.167	414.917	496.583	309.583	443.333	387.25	443.25	346.333	347.75	349.75	354.583	397.75	464.167	387.167	416.417	419.667	366.583	368.833	
7.5e-006	200	322	323.583	398.75	417.417	377.167	322.5	387.417	325.25	341.25	378.167	304.167	330.583	353.5	360.083	335.583	257.667	391.083	412.167	420.667	349.667	381.75	299	321.583	298.75	358.333	441	323.833	316.667	400.417	319.917	300.667	329.583	402.75	353.667	297.75	313.75	420.333	453.833	462.583	378.5	350.833	330.75	358.333	352.5	392.833	377.25	365.667	333.333	380.083	264.083	314.083	412.5	436.167	400.667	435.667	403.833	363.917	432.417	388.917	338.667	424.917	348.583	354.333	319.25	335.167	390	493.083	370.333	370.917	321.417	420.417	338.083	343.833	362.75	386.5	350.917	396.75	272	359.75	362.25	307.417	468.833	423.75	353.667	404.75	343.917	364.333	299.917	384.917	441.417	352.667	318.167	434.417	301.333	459.25	326.667	408.667	358	357.5	343	406.083	404.5	336.833	404.333	235.417	324.25	368.167	274.833	349.583	342.5	366	476.917	397.917	335.583	403.083	364.25	415.5	372.75	386.917	343.083	351.833	381.833	258.833	297.25	445.667	292.5	429.75	375.667	349.75	343.917	370.75	418.667	325.667	344.917	362.75	385.25	390.083	456.667	374.25	375.75	418.833	363.75	350	321	401.917	360.75	365.75	307.75	432.083	273.583	347.25	423.75	372.417	322.25	386.917	416.583	414.583	405.833	434.833	320.417	360.833	376.417	381.917	443	325.5	414.5	376.25	385.583	387.833	324.25	367.5	332.333	345.417	310.167	362.167	364.417	402	336	343.833	384.75	487.083	346.583	408.667	388.417	304.083	306.417	452.75	366.417	400.833	414.833	353.167	302.167	355.667	395.167	439	306.167	327.417	531.917	441.167	364.417	
1e-005	200	356.75	409.583	321.667	285.917	325.75	419.5	359.333	373.25	384.333	292.75	377.25	357.583	383.833	349.917	412	440.5	356	348.667	350.5	413.917	307.167	406	338.333	365.667	314.25	386.75	398.333	331.333	347.25	372.833	425.417	474.167	334.583	392.25	361.75	396.917	332.167	409.667	386.25	429.417	398.833	298.333	342.667	297.167	452.583	443.917	412.667	303.917	361.5	333.417	387.917	388.833	430.417	272.25	401.833	384	370	354.25	293.833	420.75	360.5	354	399	358.583	405.333	361.333	223	402.083	322.667	417.167	423.25	290.417	335.5	340.167	553.167	354.917	435.417	423.667	314.833	343.25	335.083	353.5	441.917	383.333	445.25	366	336.75	389.417	289.167	298.083	396.167	359.833	322	391.25	354.583	322.833	336.5	397.833	260.75	418.333	406.583	347.75	314.917	350.667	334.167	295.417	302.917	388.667	411.333	330.25	363.25	388	279.833	365.667	448.167	323.833	336.5	407.75	332	351.833	460.5	255.75	300.167	407.667	384.583	332.25	319.167	328.333	326.417	326	305.25	315.833	397.917	330.333	416.583	377.167	344.75	267.5	355.667	332.5	347	396.167	395.25	317.917	318.917	430.583	389.5	312.083	394.25	456.5	314.417	378.5	326.833	324.417	321.75	336.5	338.583	413.333	381.083	455.5	348.5	330.667	344.667	349.5	303.417	366.75	360.583	389.583	318.583	352.417	392.083	334.417	376.667	394	324.083	328.833	387.083	256.833	327.75	370.667	332.75	440.333	442.417	384.083	412	337.75	352.333	438.25	353.417	348.417	326.583	450.25	335	399.75	305.083	374.25	286.583	350.667	277.583	428.833	
1.25e-005	200	280.5	369.917	344.25	354.667	374.583	366.25	400.75	497.167	409	304.833	392.917	443.25	340	357.417	277.083	273	389.5	282.25	414	256.583	378	334.833	346.25	362.5	376.833	385.083	375	348.167	345.75	276.75	365.583	479.417	349.167	385.667	367	313.25	337.667	477.75	427.333	378.75	369.083	349.833	416.833	426.417	449.25	371.167	388.917	303.583	376.333	474.25	329.167	333.75	388.5	288.167	368.083	401.167	363.417	414.833	368.25	357.417	329.25	321.667	345.75	343.583	291.083	277.25	338.083	351.75	372.75	327.5	330.333	376.75	322.5	418.833	362.167	347.167	411.667	440.25	382.25	312.417	348.25	389	357.833	407.25	298.833	363.583	318.333	405.417	357.833	402	378.75	363.583	370.167	289.5	394.417	471.083	260.333	357.333	422.583	348.833	389	292.333	334.667	390.833	447.583	294.833	260.833	372.75	314.75	383.667	468.083	348.083	337.667	450.25	336	274.833	350.917	314.167	335.833	351.667	410.833	297.25	361.333	353.333	399.25	325.667	359.5	274.667	347.75	353.583	328.583	370.583	294.5	343.417	410.917	313.5	276.667	361.75	398.167	439.417	328.167	344.583	348.667	336.167	369.083	411.667	392.167	311.667	247.583	378.417	292.583	363.5	361.417	300.667	377.667	311.833	337.917	430.083	405.75	398	405.5	403.25	336.583	300.917	405.917	412.167	395.083	424.167	422.833	341	335.5	406.417	341.333	325.917	357.167	428.333	321.667	392.167	379.417	381	408	408.417	342.917	362.167	298.167	293.167	385.917	415.75	348.5	336.083	373.583	372.5	427	367.417	484.167	317.75	372.167	306.25	301.583	336.25	
1.5e-005	200	388.167	296	295.417	468.583	449.583	389.167	386.25	430.75	363.25	327.083	376.5	311.417	435.667	364.083	412.5	321	412.167	414.083	372.917	267.917	403.417	304.083	361	356	362.583	345.833	382.167	322.167	263.667	374.333	462.75	347.75	396.083	382	343	375.583	365.417	367.083	325.833	382.167	337.5	347	397	360.917	397.583	311.833	403.917	332.583	344.083	338.917	375.333	413.167	420.667	378.083	377.417	360.583	336.75	447.583	342.25	463.167	365.75	321.583	367.25	338.917	344.833	342.75	296.833	315	370.083	329.083	427.583	357.25	417.5	421.583	283.25	319.667	347.5	446.25	515.083	323.25	352.25	358.917	440.5	268.25	512.333	398.333	387.75	303.583	405.083	368.417	302.25	436	329.083	317.583	297.583	586.667	433.25	440.167	370.75	405.083	326.083	351.667	374.167	320.833	408.583	315.667	281.583	291.25	338.167	307.25	366.333	365.417	334.667	375.167	284.833	391.667	359.25	390.917	262.083	377.417	324.333	420.75	380.5	346.917	385.75	314	453.833	415.583	374.5	392.167	315.167	454.833	372.417	404.917	342.417	345.417	461.583	340.5	427.333	387.583	424	385.75	369.417	385.583	367.417	451.75	277.167	379.833	396.917	342.667	392.583	411.5	389.333	349.333	410.167	429.583	393.5	370	395	294.917	356.667	341.75	381.333	423.083	321.667	326.5	359.5	272.417	393.75	434.75	358.75	360.333	443.583	335.917	365.833	378.333	352.083	475.5	468.25	419.083	273.083	333.667	312.083	313.667	397.833	345.833	365.25	341.167	317.25	328.417	403.667	363.833	374.167	365.167	344.583	335.583	351.333	434.167	342.25	450.75	
1.75e-005	200	442.417	263.167	402.083	301.583	371.417	263.5	395.25	328.75	285	315	412.333	414.917	276.833	419.5	358.083	302.083	417.417	368.667	411.167	362.25	246.333	363.417	353.25	336.167	348.917	487.333	316.667	386.5	414.917	356.75	343	427.583	311.917	448.25	312	289.25	358.917	322.083	364.833	376.333	357.583	360.25	379.5	349	352.583	412	330.833	387.833	341.25	408.75	333.75	384.5	263.083	378.583	339.167	313.167	395.75	341.5	330.75	333.667	332.75	326.833	347.75	410.75	443.75	385.167	427.833	318.667	394.583	314.667	314.333	260	354.75	245.583	475.667	358.417	364.833	322.333	329.083	265.75	349	333.25	437.25	399.5	353.583	412.5	392.333	403.917	339.167	419.75	413.083	380.583	382	316.083	366.917	356.167	420	425.083	289.667	392.75	459.333	369.5	386.083	468.083	315.167	443.583	410.75	399.667	323.5	404.417	394.583	334.833	419.917	353.25	383.833	456.583	362.667	337.333	306.083	289.167	433.833	325.75	355.417	381.917	362.75	360.333	457.833	299.583	378	405.167	377.333	332.417	275	340.917	339.333	336.167	342.417	390.667	330.25	289.917	432.417	323.583	270.167	391.333	304.917	356.167	397.333	317.833	324	360.583	383.583	396.417	449.333	315	323.5	310	367.333	369.75	402.083	418.417	342.25	306.583	415.167	403.667	290.667	318.5	473.75	496.083	337	376.083	372.917	345.333	369.833	366	327.667	321.083	367.583	373.25	342.667	382.25	350.333	311.583	283.833	379.333	346	434.75	432.5	370.083	331.083	324.667	346	314.25	435.75	323.083	490.25	371.5	376.667	379.917	372.083	353.667	
2e-005	200	378.667	301.667	372.583	418	307.833	348.25	387.75	312.417	248.083	305.417	400.833	343.417	346.583	420.75	377.25	399.25	456.333	335.5	313	319.083	418.417	373.5	316.167	396.417	371.583	385.417	367.417	361.667	412.917	354.667	348	349.083	327.167	404.417	321.417	340.333	400.917	320.25	364.917	374.917	323.417	407.667	315.083	385.667	366	274.583	329.083	345.667	316.667	394.417	319	382.083	314.167	261.583	414.333	372.083	328.667	380.75	292.333	350.25	303.417	322.917	336.167	392.083	317.917	376.667	416.833	317.917	393.167	444.167	336	347.833	369.917	437.917	369.667	289.25	402.917	339.25	389.667	377.583	319.417	275.167	330.5	490.417	369	340.333	483.917	368.333	342.083	405.833	387.083	345.917	438.333	379.417	391.333	357.417	364	314	348.583	383.833	421.75	345.833	337.75	445.417	330.167	347.667	477.833	298.583	379	366	329.417	354.667	418	433.083	341.25	318.333	356.25	353.5	385.417	329.667	303	389.167	348.833	326.833	355.75	358.667	421.833	374.75	384.5	420.833	350.333	367	363	386.083	352.5	360.917	364.083	292.25	374.833	407.917	409.167	323.75	388.333	360.5	334.833	305.583	376	371.333	415.25	397.583	382.75	371.333	314	407	348.583	386.25	361.417	336.583	387.083	408.5	287.083	361.833	298.5	402.667	383.917	348.917	336.167	426.917	466.917	392.083	300.25	335.25	339.083	320.083	432.167	343	356.167	391.167	335.583	474.5	330.917	330.917	381.75	337.167	404.5	355.833	353	367.833	339	304.917	368	361.75	323.167	336	317.25	351.75	447.417	418.75	424.25	383.333	
2.25e-005	200	447.25	351.083	353.667	343.917	385.75	382.417	386.417	428.417	341.25	412.833	317.917	337.333	408.083	394	294.083	345.583	366.75	426.167	314.083	242.583	381.833	373.917	428.75	361.917	316.667	385.417	360.667	239.25	362.167	336.417	386.75	384	358.917	376.25	245.917	373.417	439.917	332.5	385.083	332.5	282.917	364.167	357	269	349.833	280.333	375.583	433.917	364.667	397.083	329.75	321.417	409.5	420.583	424.583	323.167	347	324.583	306.333	382	408.333	356.333	333	309.583	321.5	274.5	328.417	318.417	466	340.75	349.75	391.833	304.583	326.833	317.917	313.917	373	356	376.417	328.5	347.833	374	319.25	362.917	283.417	319.417	400.083	383.417	420.667	374	403.917	420.5	297.083	319.083	298.417	341.25	455.583	318.583	385.417	347.083	427.333	402.583	372.417	423.833	479.583	377.917	365.25	384.333	400.667	464.917	369.917	416.583	410.833	338.333	399.25	296.25	383.167	393.75	369.417	298	282.25	273.083	366.083	308.833	365.667	402.083	294.083	295.667	331.583	333.583	338.417	333.667	438.583	382.25	329.167	382.167	372.083	337.833	359.833	341	438.5	355.917	398.667	356.167	395.25	447.75	392.333	424.333	364.583	292.75	367.083	398.833	360.917	389.75	294.917	446.083	426.333	508.167	498.667	384.75	425.417	325.25	326.417	374.083	321.583	334.75	372.667	370.25	306.417	356.167	405.167	368	245.833	413.25	386.667	305.833	442.25	359.417	341.417	442.333	384.75	429.333	348.667	393.667	417	381.667	334.417	297.833	322.333	281.667	358.583	362.417	396	355.417	410.167	302.417	329.417	339.083	322.5	323.75	
2.5e-005	200	466.417	288.75	357.833	395.667	349.417	381.167	377.333	287.917	332.917	382.75	448.833	352.417	300.083	444.167	398.667	358.667	290.833	286.083	439.417	346.833	316.167	324.083	291.833	335.75	388.667	367.667	319.417	394.75	309	390.917	461.5	386.167	344.333	429.667	383.083	319.667	314.083	401.083	466.833	391	339.5	369.25	332.5	468.167	235.583	472.333	352.833	351.5	354.583	406.083	294.417	329.25	368.833	416.833	398.75	455.833	494	398.5	374.75	428.667	317.75	410	361.75	307	294.417	409.833	368.583	417.667	360.25	414	273.25	416	386.667	453.917	412.083	340.25	282.667	364.833	383.083	330.583	287.5	280.917	252.833	399.5	406.167	278.5	411.167	313.167	339.417	453.417	362.75	342.75	362.417	368.5	340.417	331.583	339	338.25	361.333	372	421.75	426.833	332.083	287.417	401.75	290.917	405.583	339.917	354.167	338.333	299.583	405.75	381.333	333.917	273.167	389.167	338.917	316.583	339.583	334.917	438.5	355	379.167	380.917	437.25	387.75	278.417	390.333	323.25	339.667	372.917	506.333	376.667	328.667	419.333	369.167	381.083	373.417	377.5	402.417	351.75	308.167	303.333	275.417	354.75	449.5	260.333	330.917	370.667	317	326.083	361.75	327.5	354.167	315.583	258.167	304.167	374.417	339.417	344.5	437.75	534	341.75	287.833	386.333	367.25	379.083	263.417	336	382.833	299.833	382.583	247.167	416.167	382.833	271.083	373.167	359	393.833	329.667	361.25	371.167	340.75	345.083	411.083	336.917	348	425.083	365	380.5	380.333	376.667	349.667	324.167	440.75	313.25	392.333	299.583	414.667	302.833	
2.75e-005	200	350.5	360.667	329.75	371.833	449.667	371.583	326.75	286.25	367.25	297.333	292.417	411.167	302.917	433	380.583	325.167	287.333	362.833	324.917	399	381.833	329.083	316.25	353.417	341.083	338.167	265.667	384.75	377	387.833	366.75	332.417	358.5	276.917	333.667	366.333	320.083	396.833	402.667	374.083	432.583	338.083	430.25	336.917	372	293	400.417	385.833	337	312.083	353.833	299.917	257.167	362.083	311.25	276.667	390.75	283.583	420.333	291.917	336.167	332.083	412.917	407.833	346.583	303.083	402.25	354.75	427.583	398.917	326.5	343.583	308.417	379.583	326.583	363.25	310.833	339.75	359.083	494.25	360.25	309.583	399.5	333.5	356.083	332.333	338.333	374.833	370.417	419.667	386.167	442.75	370.25	397.5	328.333	421	431.583	299.167	406.083	363.083	331.583	373.75	322.417	374.25	378.75	343.833	348.75	345.667	368.833	313.333	345.833	434.5	426.333	380	323.583	389.833	273.167	422.667	375.333	313	456.667	429.333	364.667	306.083	336.75	317.667	315.75	310	374.833	280	413.75	367.5	321.5	334.917	405.417	374	330.333	383.833	446.833	325.333	255.5	302.167	465.75	349	306.167	333.667	407.917	393.833	349.583	389.167	344.667	382.583	336.083	290.5	431.417	496.167	376.167	258.833	398.333	403.083	308	338.5	378.5	327.583	432.667	325.833	308.25	377.917	316.75	326.583	289	452.667	411.917	341.083	312.917	331.75	321.25	369.917	410.083	396.917	360.917	385.417	282.917	403.417	373.917	408.75	422.667	380.833	297.5	349.167	354.25	285.25	353.167	376.833	360.917	337.5	400.667	319.75	402.333	411.833	
3e-005	200	373.917	353	319.833	373.917	320.25	483.417	375.083	346.833	468.5	312.583	390.5	385.667	327.333	439.917	306.75	328.917	327.667	358.333	379.417	364.917	359.25	410.083	406.25	322.5	402.5	297.167	366.417	333	308.417	416.5	363.833	320.083	311.5	424.167	324.417	331.417	387.25	354.333	338.417	375.667	323.25	409.167	385	305.917	490.333	340.167	378.833	319.167	363	434	381.583	284.417	371.5	349.667	320.917	250.75	345.583	386.917	335.833	382.833	370.917	439.167	413.167	320.5	402.917	387.833	342.083	303.833	368.583	365.833	376.667	425	254.583	396.167	329.917	306.75	328.083	363.167	348.667	287	331.5	317.25	336.833	358.833	305.583	299.333	277.167	416.417	364.5	372.083	378	418.333	329.333	356	359.917	426.417	339.5	303.75	320.333	400.917	316.833	320.75	372.833	367.417	320.5	337.833	393.667	353.917	330	324.333	440.333	327	252.167	359.083	327.25	326.167	351.833	336.917	442.417	391.917	371	348.083	364.667	275.667	403.25	399.083	366.75	251.917	320.917	363.75	307.167	293.25	379.75	349.75	344.083	420.167	448.583	378.833	348.417	327.917	357.083	322.333	323.833	251.333	359.083	325	372.083	422	338.083	389.583	305.583	394.25	370.417	331.083	435.333	424.333	408.25	337.083	395.167	367	388.667	385.75	307.417	357.833	401	308.583	423.5	299.417	228.25	372.75	403	343.5	366.417	352.833	370.833	366.583	331.917	248.583	380.75	302.667	321.833	382.25	375.583	424.333	332.083	342.417	445	373.083	369.583	413.833	281	394.833	342.333	371.333	345	424.75	371.583	428.667	294.75	325.167	
3.25e-005	200	383	343.333	287.917	413.833	322.583	287.75	363.25	436.583	333.833	326.167	413.833	304	400.833	398.583	352.083	334.917	334.25	341.75	404.75	400.083	298.917	346.167	340.25	505.75	424.75	379.083	402.917	342.5	390.167	363.5	440.833	318.833	313.583	424.667	370.667	354.917	368.667	373.417	281.75	452	392.917	445.25	298.583	279.417	339.75	437.167	368.25	492.917	334.667	398.583	383.083	375.917	421.667	352	316.583	347.25	287.417	410.5	310.083	422.5	354.583	393	365.667	302.083	341.917	306.667	366.167	344.083	405.5	284.583	362.583	326.167	267.5	366.417	424.5	368.25	458.417	378.083	292.333	334.5	425.583	413.667	365.333	320.583	277.667	329.583	305.417	330.75	372.833	349.333	392.417	299.833	377.25	366.25	474	336.167	375.583	323	446.333	346.417	400.917	379.833	379.5	377.167	316.083	388.833	405	418	339	288.667	317.833	365.5	375.5	364.333	349.75	327.833	363.167	412.417	385.667	336.417	347.583	370.333	357	404.75	285.333	430.417	282.167	403.667	350.167	260.5	327.417	354.5	385.5	413.333	306.667	458.75	396.833	379.25	464.25	365.917	361.917	330.167	357.833	283.667	379	356.583	390.583	349.333	310.25	288.667	428	428.667	303	327.583	396.25	285.583	396	329	442.667	431	333.417	271.75	346.333	491.333	334.333	359	355.333	463.667	411.417	290.417	343.75	282.917	294.917	429.667	404.083	346.5	282.25	379.333	359.75	402	361.5	434.083	297.083	307.667	336.5	333.333	404.417	338.833	328.083	420.75	321.917	328	362.583	288.667	341	332.583	336.583	375.417	339.583	395.667	
3.5e-005	200	367.083	336.417	395.917	316.583	361.917	418.083	411.75	337.917	366.5	423.417	413.333	352.5	388.75	370.083	438.75	371.5	292.917	402.75	359.917	366.167	422	393.667	386	411.333	401.25	352.583	326.333	378.417	311.083	350.083	442	314.917	403.333	433.417	373.417	340.833	386.583	284	446.833	332.833	313.583	347.917	415.333	311.417	254.5	352.667	412	349.75	421.5	267.917	386.25	337.25	365.833	274.083	374.167	315.583	402.833	335.25	405	380.667	358.25	372.083	397.5	361.167	323.917	338.167	276.5	379.417	345.167	340.917	427.75	321.667	353.333	394.917	315	318.167	338.5	411.333	488.917	388	439	424.333	364.5	240.333	388	361.5	394.167	337.583	393.583	337.667	331.5	321.75	332.167	312.25	343.75	355.25	297.583	331.833	375.833	360.833	409.25	361.167	264	275.333	370.167	406.917	340.333	388.25	337.75	303.333	404.833	377.667	328.917	289.333	327.25	416.25	340.75	352.25	322.083	264	365.75	325.167	348.667	442.417	303.333	322.75	450.083	469.333	366.25	389.333	313.833	334.667	351.417	397.333	407.583	384.583	370.167	418.917	389	374.917	369.833	308.167	396.417	300.75	411.083	372.25	358.417	256.5	398.167	290.25	362.167	403.583	299.417	304.667	405.25	317.333	356.917	308.333	447.25	305.333	415.5	378.333	404.833	326.833	366.833	395.833	351.583	358.167	413	321.667	358.917	386	380.5	302.667	404.833	343.083	440.083	357.25	288.917	415.417	359.083	360.333	360.667	369.5	303.75	347	384.75	376	438.583	415.917	382.25	346.833	494.833	339.083	423.167	278	359.417	462.333	336.417	408.333	
3.75e-005	200	336	430.25	388.5	314.083	401.833	349.583	324.917	399.417	389.833	379.417	306.333	278.5	337.75	347.5	343.167	450	388.75	407.917	405.083	327	311.75	357.417	357.667	445.167	452.417	344.917	380.667	356.5	424.583	458	335.75	360.417	431.167	401.917	361.667	325.417	389.25	395.25	331.083	387.917	355.583	337.75	390.833	326.917	362.75	396	369.5	384.25	376.417	348.917	522.25	436.583	403.833	416.583	351.917	462.5	446.417	432.75	364.667	395.333	373.5	373.583	315.25	332.833	365.083	397.833	379.5	377	302	340.083	320.417	303.583	339.25	348.833	291.25	307	486.333	384.417	284.583	363.167	325.833	373.917	437.583	311.083	328.667	324	400.5	312.25	383.167	413.083	340.083	430.167	261	378.417	482.583	390	368.167	401.583	379	312.833	419.75	371.833	408.75	368.5	349.917	416.167	348.667	413.917	317.25	333.25	431.667	362	245.917	292.917	341.917	354.833	368.333	508.833	336.833	381.833	370	274.667	334.833	294.417	354.167	398.583	404.5	349	439.75	334	366.833	472	315.583	349.333	394.833	265.083	345.333	455.333	274.167	353.083	345.75	367	342.917	361.833	386.833	353.417	305.75	328.667	351.25	390.417	405	329.833	430.667	315.75	314.167	456.917	355.5	396.417	289.583	374.75	341.667	294.667	351	406.167	466.5	308.167	258.667	315.5	355.167	338.167	301.5	389.583	339.75	413.667	336.25	402.167	373.083	310	337	373.667	342.25	368.667	401.167	448.5	440.25	299.833	352.083	341.5	313.25	398.5	301.25	350.5	324.5	351.583	342.5	332.083	277.25	394.25	404.5	344.75	
4e-005	200	336.917	431.917	315.417	352.917	456.583	333.833	409.417	357	410.333	367.167	298.667	441.25	351.75	338.083	363.833	398.833	331	341.083	361.083	344.583	392.583	320.333	311.75	336.583	358.083	454.5	357.333	468.917	394.5	340.667	384.333	297.5	349.25	324.5	339.167	354.5	352.833	347.417	366.917	330.917	362	402.833	403.833	309.75	344.917	348.167	331.417	367	500	361.167	413.917	327.75	354.667	302.75	319.583	388.083	357.333	467.167	376.25	499	391.833	344.75	428.833	268.083	264.167	382.667	346.667	454.583	375.417	418	351.333	326.5	407.75	420.167	355.333	392	241.917	300.917	310	392.75	324	376	323.333	504.917	372.25	401.417	390.417	372.167	388.417	449.083	279	336.5	354.417	332.167	309.417	347.083	392.333	444.667	335.667	324.833	331	406.75	503.25	353.167	375.583	377.25	372.833	354	381.167	391.833	370.5	344.75	397.833	472	385.833	357.083	404.5	438.583	297.917	330.333	359.667	396.583	339	339.667	380.333	307.833	333.25	361.333	300.833	426.25	427.333	345.25	378.917	353.25	328.417	404.333	404.5	365.083	337.583	370.417	427.833	465.083	450.75	383.833	283.333	317.917	370.75	297	367.667	305.25	394.833	303.833	363.417	420.667	315.75	418.417	426.667	358	406.25	369.833	394.417	359.25	367.333	268.25	383.417	277.917	322.333	417.417	295.083	431.083	333.25	316.5	385.75	398.5	318.833	376	422.75	404.667	420.917	490.667	387.583	339.25	352.667	382.75	390.5	479.083	351	328.417	426.833	335.333	320.417	440.5	413.667	280.583	299.083	390.833	400.75	435.417	279.75	345.333	
4.25e-005	200	353.917	404.417	376.167	382.75	329.833	383.417	351.417	341.167	326.5	398	382.667	360.833	321.333	321.25	352.167	312.75	318.083	436.917	378.5	436.75	359.083	341.917	295.583	398.583	391.5	388.083	308.75	447.167	349.083	317.417	305.75	369.75	376.75	327.167	416.5	281	386.833	415.75	364.75	407.083	281.917	386.083	411.417	451.5	323.667	381.25	272.5	267.25	394	372.917	353.917	392.333	321.083	405.833	280.5	314.5	344.75	300.083	450.417	395.833	412.917	375.833	360.417	366.333	336.417	283	415.833	396.833	363.333	382.417	335.5	334.417	476.417	391.667	313.083	366.25	329.583	412.917	404.583	338.417	312.417	430.583	315.667	382.917	309.833	401.417	346.583	402.167	349.917	308	281.167	310.917	345.917	339.417	365.583	342.5	287.75	455.167	400.5	327.167	339.167	308.25	356.583	499.5	396.583	367.5	410.25	373.75	372.833	318.083	341.333	363.583	350.583	383.917	326	361.75	304	323.417	356.333	437.167	272	366.083	375.083	391.833	493.333	402.833	412.167	412	431	395.083	553.75	294.75	335	387.5	337.5	366.667	370.583	379	454.5	282.917	295.167	303.5	364.417	484.583	340.5	299.5	314.25	404.75	401.333	269.667	270.333	268.5	331.083	314.75	281.167	431.583	425.917	358.5	395.75	409.917	375.667	325.667	359.5	474.583	310.833	403.5	383.417	352.75	322.25	417.083	293.5	288.917	337.167	374.5	355.583	379.083	314.833	345.667	361.333	348.667	348.417	380.417	279.583	386.25	350	370.083	388.667	286	373	332.917	364.083	384.333	393.583	293.333	441.833	387.917	398.167	430.917	393.917	306.667	
4.5e-005	200	394.667	395.25	409.083	316.417	416.917	329.5	339.917	356.25	381.417	420.5	362.5	432.167	342	300.75	299.583	322.25	340.167	351.75	302.417	340.167	314.083	411.083	287.417	388.25	398.667	386.417	430.667	317.25	377.583	470.583	440.667	404.583	410.917	381.667	409.083	418.583	271.5	392.75	403.917	357	533.167	405.833	366.833	386.417	343.667	303.5	356.75	396.5	286.083	353.75	372.75	398.5	372.833	387.667	370.167	338.167	375.583	416.167	394.25	405.5	364.583	423.083	356.5	296	271.917	301.25	324.667	315.917	333.667	363.833	283.5	340.75	315.5	395.167	343.167	361.25	261.167	332.25	408	427.167	359.417	442	374.75	365.833	398.833	318.75	302.583	367.333	323.333	285.833	516.333	416.083	319.417	394.333	291.25	336.667	361.083	365	369.167	484.167	340.833	403.083	294.167	365.083	349.75	298.5	294.583	355.25	312.25	358.417	316.833	350.833	336.417	314.75	342	293.333	408.667	406.25	398.333	326.083	367.417	366.25	302.167	320.333	298.25	580.25	315.333	444.667	356.083	402.333	427.167	378.583	340.5	513	393.917	278.583	321.833	296.583	394.833	407.083	323.167	447.5	387.25	379.25	312.667	373.75	414	315.417	402.417	349.583	403.75	397.75	365.083	345	423.167	360.833	311.083	367.917	429.5	284.167	299.5	285.833	336.167	344	399.583	376.583	400.417	325	297.667	405.25	359.5	354.25	398.417	387.417	327.167	380.75	336.417	354.083	321.167	403.5	367.25	494.75	389.167	317	353.333	393.333	298.583	313.667	395.75	401	309.333	370.417	288.583	367.833	271.667	497.083	459.5	322.417	306	354.75	
4.75e-005	200	404.25	292.667	397.167	309.333	341	417.167	325.333	383.167	354.5	379.583	371.417	395.167	383.417	291.167	259.5	421.917	360.75	341.75	378.25	305.583	337.333	363.5	489.333	411.583	303.167	336.833	343.917	391.75	304.25	450.167	350.5	363.417	346.25	322.417	405.667	366.583	267.167	429.75	300.083	353.5	358.167	417.75	285.833	360.75	422.75	359.667	378.333	421.25	401	411.917	351.417	347.333	325	345.75	305.833	426.167	466.833	313.833	385	357.333	269	363.167	305.833	302.083	468.417	466.917	397.833	371.75	335.5	310.75	474.667	347.667	271.667	376.75	393.083	360.833	371	402.583	357.75	265.333	497.667	293.5	361.583	414	329.25	307.333	435	347.083	420.917	383.333	332.25	366.25	354.167	329	362.333	370.583	433	408.667	427.333	280.75	301.667	363.667	315.583	275.583	369.583	399.833	272.583	430.833	348.833	370.833	376.167	282	563.667	346.667	375.583	324	456.417	342.333	397.25	379.917	369.25	356.75	394.5	378.25	305.167	350.917	363.417	318.083	385.667	261.333	397.833	318.167	315	371.75	355.083	329.083	359.25	317.167	416.25	438.667	421.333	379.5	335.5	358.667	315.833	335.75	365.833	295.417	430.083	266.5	392.333	400.417	462	420	325.833	354.667	344.583	422.917	343.917	294	427.083	328.917	403.583	348.5	304.333	397.833	315.083	362	394	468.333	304.5	334.667	317.667	345.333	370.583	469	520.417	324	336.417	356.333	522.583	296.25	323.417	345.5	304.167	355	446.25	413.583	316.583	369.083	365.5	330.75	345.333	345.917	400.75	304.917	454.083	327.25	305.333	418.333	
5e-005	200	289.667	451.917	334.333	326	427.333	299.167	341.167	302.083	404.333	353.583	427.333	255.583	321.583	316.167	320	360.333	315.167	356.5	392.917	302.917	343.833	417.333	457.167	325.5	381.167	444.167	296.75	375.083	406.333	366.833	472.833	485.583	380.25	330.75	405	480.75	363.25	419.25	466.917	340.333	384.417	286.917	289.833	379	404.167	430.583	325.25	400.167	319.083	351.833	410.083	345	457.25	421.25	358.833	396.833	365.667	350.917	384	391.5	386.917	359.5	386.083	329.75	348	349.417	371.583	358.583	344.917	399.667	312.583	282.833	381.667	354.583	362.833	275	429.667	403.083	425.083	332.917	441.667	347.417	384.583	366.583	329.667	375.167	242.667	378.5	324.25	339.167	333.833	348.833	342.167	385.417	408.25	369.333	421	350.167	398.167	395.75	341.667	340.083	340	415	338.917	353.5	278.75	239.167	389.333	298.25	283.25	301.917	348.917	318.167	419.917	368.417	265.667	370.917	466.417	326.417	346.75	421.917	420.583	327.5	305.5	440.333	462.917	431.25	435.583	419.333	399.917	342.333	409.75	407.25	418.75	331	332.583	130.417	289.667	372.083	373.917	379.417	434.583	405.5	314.75	228.417	326.833	430.833	276.833	338.083	402.583	387.583	363.5	371.667	373.667	278.583	432.167	371.417	350.167	404.833	413.083	288.25	289.583	403.583	380.75	326.25	469.583	287.75	366.583	351.5	328.667	290	305.75	352.083	371.083	335.083	300.333	401.75	300.333	329.833	393.167	297.083	341.833	350.083	383.167	341.167	413.5	326.333	438.833	291.25	389.583	446.75	299	400.5	524.75	439.667	384.083	333.333	370.417	338.583	
5.25e-005	200	439.75	426.5	372.75	479.167	443.5	363.167	323.25	402.167	316.75	342.25	459.75	358.333	375.667	366.917	468.083	367.667	289.583	409	336.417	461.5	318.75	453.583	402	413.167	395	345.667	327.333	440.75	333.25	391.417	357.5	356.333	386	323.083	257.167	330.083	347.917	400.667	352.333	403	435.667	337.25	446.083	327.417	295.833	411.667	336.75	354.5	421.833	338	303.333	332.167	361.5	397.75	428	409.833	405.333	390.917	418.833	476.25	416.25	351.417	356.417	346.083	299.333	344.75	366.917	362.167	428.25	346.167	299.583	374.083	332.75	314.75	420.5	270.583	309	357.583	406.5	363.167	393.75	363.167	386.417	366.833	340.583	378.25	337.5	397.333	451.667	374.75	361.25	399	284.833	334.333	325.167	491.417	351.5	350.917	290.083	297.083	318.083	357.167	394.25	307.417	332.167	443.833	355	320.583	356.083	317	347.5	453.75	408.833	302.75	357.083	397.083	341	341	425.5	454.083	423.5	300	305.083	401.167	326.583	396.417	333.417	379.75	286.167	367	423.833	270.333	301.667	351.5	435	350.417	426.333	350.5	407.75	408.417	336.333	352.25	323.917	337.417	298	382.417	377.583	338.25	326.667	363.5	411.083	372.833	320	413.917	428.5	379.417	372.5	349	334.917	356.917	478.25	364.417	294.75	393.5	319	428.417	437.167	401.917	305.167	417.083	422.5	503.583	298.417	382.667	414.917	290.25	341.833	281.167	329.833	365.667	387.083	287.5	354.917	395.917	473	351.5	298.833	306.833	436	399.917	318.667	293.667	401.75	273.5	314.167	450	343.083	411.5	375.417	437.083	
5.5e-005	200	370.667	330.417	326.5	312.667	331.667	109.417	397.417	323.417	339.75	359.25	440.083	307.833	325.833	462	270.25	319.667	344	333.917	362.667	327.417	387.333	352.75	255.25	345.5	394.583	442.75	338.667	333.167	317.333	444.833	269.75	343.083	323.083	447.75	320.083	327.583	321.583	303.667	358.5	356.417	307.333	385.25	332	330.833	349	383.667	353.583	405.5	417.417	399.25	371.25	387.75	288.583	380.917	338.667	326.917	345.25	377.833	418.75	442.25	364.5	370.25	398.5	379.583	357.833	375	431.833	381	389	373.917	398.917	385.417	389	386.75	460.583	280.583	319.667	311	324.25	402.167	319.5	411.75	429.333	382.167	376.833	400.417	383.917	321.5	297.75	393.833	420.917	369.417	383	358.333	281.417	384	337	258.167	305.583	332.167	358.417	317.833	510.417	267.583	389.75	422.417	350.667	242	341	388.667	358.917	287.917	505.5	308.833	278.333	391.833	275.5	291.333	312.75	406.333	348.75	394.75	377.417	515.75	257.667	356.583	314.333	345.333	412.167	367.75	441.333	344.333	385.917	441	333.833	339.333	402.417	465.833	239.833	417	377	329.5	335.917	302.75	365	336.833	378.667	327.917	290.083	383	465.5	388.417	323	397.833	353.167	350.833	282.417	386.5	372.25	349.083	353.167	394.25	372.167	312	390.583	387.417	435.917	406.417	340.167	354.167	371.75	370.75	399.417	453.5	394.917	377.417	372.667	407.25	366.417	432.75	329.75	350.417	224.417	482.167	372	301.083	316.833	405.25	328.833	354.667	413.583	373.333	345.25	386.833	368.083	302.083	370.583	357.333	421.167	378	
5.75e-005	200	352.75	321.333	378.5	329.167	375.25	312.167	360.75	334.333	339.25	416.583	341.833	390.833	244.583	331.5	348.667	347.667	368	342.833	369.833	416.5	409.583	409.667	450.25	332.167	359.917	439.75	394.667	305.5	377.5	313.917	337.417	376.417	292.25	424.25	351.667	397.25	356.667	320.417	391.333	353.167	374.583	350.5	438.333	346.75	332.833	400.75	381.75	344.417	338	360.75	367.167	370.583	426.333	340.667	358.417	452.333	413.917	396.583	325.083	434.5	300.333	354	399.333	386.417	464.75	431.667	339	362.75	421.167	321.417	332	293.083	322.667	363.833	323.25	375.5	306.25	307.167	485.75	310.917	428.917	376	311.333	340.583	356.75	379.083	324.833	380	423.417	247	360.25	434.75	397.667	326	329.583	369	354.25	404.583	358.333	271.917	376.75	455.25	388.583	304	370.75	421.333	420.25	251	327.083	400.833	366.833	380	472.583	365.833	437.583	318.833	395.417	414.667	350.667	340.333	318.75	343.75	372.333	361	392	435	324.333	313.333	321.25	469.5	417.083	369.833	402.333	387.25	293.583	338.667	535	295.583	354.25	333.667	340.25	408.333	365.25	311.25	355.417	457.333	372	434.333	368.5	300.583	281.417	383.583	372.75	389.083	295.417	411.333	467.667	367.75	347.917	382.833	370.417	324.75	374.833	398.083	371.75	347.25	302	404.417	452.583	463.917	359.583	302.583	397.083	350.167	404.417	276.917	314.333	307.167	397.5	354.167	427.417	397.167	380.5	347.167	353.333	367.75	331	350.417	375.583	455.5	420.917	268.083	383.333	350.833	293.833	460.417	429.75	440.333	319	323.75	
6e-005	200	345.25	381.333	374.25	276.333	290.083	342.75	396.25	445	450.25	307.417	383.583	384.083	395.333	378.333	357.167	311.083	339.5	398.917	318.667	398.583	278.417	339.833	335.833	359.917	440.083	373.75	341.833	366.583	376.167	339.333	317.417	426.917	288.333	338.583	426.25	449.5	370	470.083	323.417	332.167	327.667	306.917	426.667	309.5	355.583	353.167	268.333	399.417	366.917	320	344.167	414.583	336.667	367.667	379.667	378.5	377.667	338.667	371.25	445	287.167	470.083	397.417	371.333	368.25	384.833	360.333	351	351.25	395.833	359.5	362.75	298	356.25	424.583	395.417	417.75	324.75	344.25	267.667	389.417	333.25	337.167	354.833	343.417	404.5	371	296	406	326.25	436.583	360.5	391.667	330.25	346.417	394	377.333	469.667	397.917	309.25	413.833	344.583	349	370	437.167	327.5	380.25	384.75	395.5	387.833	429	316.167	407.333	292.25	334.583	331.917	412.5	346.25	303.25	409.167	331.333	358	398.417	337.583	350	348.583	318.417	360.583	453.667	355.083	403.5	389.5	354.083	318.583	332.583	419.083	380	370.583	362.5	296	236.833	434.417	309.833	359.333	323.583	398.833	322.75	390.083	278.417	409.917	337.25	341.75	400.833	357.333	415.5	276.5	320.583	368.167	447.833	350.167	430.333	293.083	328.583	371.417	377.167	355.667	418.667	317.333	429.5	395.583	334.083	329.75	274.5	305.667	420.75	402.083	295.5	394.667	334.083	392.917	351.833	311.75	374.5	342.5	310.333	351.833	312.833	358.083	438.75	320.333	329.167	342	376.25	337.5	401.583	360.667	391.333	323.25	378.417	466	
6.25e-005	200	328.333	551.583	319.75	357.333	389.667	115.25	225.75	363.333	311.5	380.75	409.583	426.333	344.583	334.417	339.083	426.25	388.75	336.25	352.583	271.167	346.333	345.917	312.333	308.167	424.833	319.917	294.583	373.083	352	330.333	324.917	403.5	362.5	375.583	411.333	362	453.75	409.833	345.333	330.083	498.583	399.917	393.917	322.583	389.167	457.5	462	343.5	365.167	417.583	427.583	365.833	397.583	422.833	399.333	331.667	415.583	458.583	328.833	428.167	428.5	333.667	339.417	397	395.417	353.25	378.917	337.75	378.083	257.25	416.083	427.333	337	280.5	349.833	393.917	372.833	313.25	349.667	334.167	385.833	375.917	351.25	352.167	437.833	388.75	395.917	336.5	341.667	348.5	364	318.833	382.5	354.5	381.833	281.75	442.167	265.333	231.083	376.25	307.333	347.75	394.833	373.417	433.417	288.5	302	376	392.167	420.833	420.583	368.833	325.917	339.25	402.25	342.333	414.583	449.25	327.5	371.083	386.167	443.75	368.25	312.5	379.167	324.333	296.667	363.75	325	330.667	288.667	342.25	423.75	405.083	328.583	431.083	360.5	119.833	353.833	386.25	373.583	408.5	385	318.917	347.833	467	396.833	400.25	330.25	402.333	394.75	340.083	285.833	388.25	396.167	282.667	408.083	325.5	314	388.333	394.75	281	365.333	444.25	346.25	343.417	344.917	345.833	384.333	316.917	329.333	283.417	370.25	418.167	381.667	323.333	290.167	365.5	383.25	306.333	322.917	320.5	392.417	290.417	342.25	430.333	375.333	396.75	394.667	404.167	428.667	303.917	336.583	365.667	382.417	412.5	321.167	438.917	317.583	426.25	
6.5e-005	200	339.25	366.667	313.667	333.583	325.333	379.75	335.333	346.25	329.167	415.917	381.333	390.25	330.417	442	355	353.417	388	308	334.083	410.333	256.333	371.833	360.583	311.667	424.417	293	427.5	432.417	332.167	300.083	370.333	336.75	332.583	452.25	366.833	352.917	344.417	425.417	324.333	317.667	318.667	392.75	370.333	410.25	250.25	349.667	389.083	372.25	292.333	269.583	455.5	295.917	317.083	465.5	370.917	347.667	335.667	330.25	348.417	345.5	258.5	346.25	394.667	365.5	459.083	355.583	359.583	410.667	383.833	432.5	388.083	329.417	367.75	251.417	289.333	406.917	428.917	321.75	306.667	342.25	288.417	401	383.083	497.75	302.583	333.25	333.583	339.25	437.75	411.083	287.833	344.5	434.75	423.333	361.75	333.167	423.083	433.833	332.667	338	434	323.167	332.667	450.75	430.417	464.667	321.667	319.583	273.917	368.333	338.75	405.667	352.917	423.667	416	353.917	277.75	316.167	400.833	332.083	383.75	353.083	382.75	323.25	307.917	350.75	403.333	450.917	385.833	299.083	449.25	384.667	398.5	422.75	395.167	423.167	375.083	409.167	331.833	459.5	413.167	394.667	326.5	420.583	314	355.083	345.75	339.417	304.5	348.75	392.25	421.167	365.167	365.5	415.25	396.25	283.917	345.833	479.083	256.167	366.417	298	372.917	318.5	325.167	377.583	301.333	360.417	425.75	313.5	351.583	389.917	416.5	345.667	449	409.417	303.333	356	396	323.75	388.333	387	386.75	373.833	384.083	367.75	383.667	352.75	407.083	364.833	335.333	458.75	335.167	358.583	303.417	305.833	346.083	406.167	338.667	371.5	
6.75e-005	200	331.917	377.083	290.25	423.417	331.667	408.167	355	388.667	387	349.667	304.25	443.083	377.25	352.167	347.083	390.5	409.917	404.5	305.5	340.5	352.583	338.5	314.25	426.167	355.583	335.583	352.417	358.833	336.083	329.667	402.75	336.167	407.083	431.167	332.167	312.75	319.083	313.833	375.5	367.5	358.417	388.917	422.667	419.667	476.167	301.667	363.583	305.167	282.333	382.333	344.583	351.75	387.25	297.25	361.333	292.333	385.75	363.167	378.333	431.583	431.583	378.417	330.333	347	340.083	294.667	337.167	428.417	313.167	420.167	368.083	372.75	280.25	310.333	389	428.083	312.917	356.083	425.167	317.917	385.333	348	355.75	439	424.083	379.25	451.333	353.833	311.417	309.5	380.083	374.417	259.833	361.25	325.333	403.583	300.917	366.5	447.833	446.083	370.5	290.083	416.167	389.083	361.167	440.667	395.75	341.583	296.333	391.083	383.417	342	402.417	399.417	380.5	401.667	286.417	368.833	454.583	349.833	387.167	359.833	132.667	436.917	382.333	339.833	413.75	117.417	316.167	424.75	273.5	298.5	463.583	372.583	285.667	345.833	361.25	355	351.083	231.5	344.667	351.667	497.917	393.583	359.583	391.417	418.583	336.583	357.917	360.25	328.167	362.25	306.667	363.833	343.75	298	402.167	301.583	423.083	357.667	360.333	453.833	345.75	404.583	275.583	369	364.25	374.333	454.5	417.75	349.417	394.583	357.333	355.25	377.5	339.583	318.583	385.167	308.25	317.75	353.75	341.833	365	379.167	479.833	396	371.083	316.083	346.083	268.333	395.167	400	405.25	373.833	344.5	303.083	345.417	368.917	368.917	358.25	
7e-005	200	399.583	372.75	349.833	341.917	327.583	300.917	379.583	345.333	360.583	529.083	329.917	402.833	422.583	386.917	334.083	434.083	385.667	334.5	413.417	377.917	363.667	443.417	355.75	435.167	341.333	332.417	346.417	315.833	349.667	380.75	281.083	262.75	420.25	339.583	329.417	410.917	350.417	322.75	421.833	423.833	299.333	302.917	299	363	392.5	362.083	359.583	414.083	345.833	375.167	446.167	447.75	320.833	344.583	309.583	439.083	368.25	437.25	362.25	337.083	383.583	428.833	401.917	337.833	431.167	283.833	360.333	366.083	300.583	326.167	341.583	333.5	384.667	346.667	386.25	374.25	440.5	320.25	433.083	402.75	291.417	262.917	336.667	396.833	414.083	366.667	366.667	341.667	288.667	308.75	322.5	336.167	404.417	341.167	359.833	331.167	369.417	285.083	447.083	108.917	377.583	383.667	324.917	360.833	307.75	370.167	441.417	411.25	419.083	391.417	360.167	387.5	423.833	263.333	446.75	358.917	382.417	312.5	396.5	321.917	388.667	338.917	320.75	462.583	358.75	356.917	312.75	349.25	370	394.25	270.917	309.917	318.25	301.667	439.667	383.25	321.5	389.083	323.5	356.917	460.75	382.167	351.333	317.75	321.333	347.333	405.583	385.833	382	370.583	309.167	416.083	360.75	364.333	312.833	302.5	370.583	425.333	313.417	372	391.833	493.667	286.583	400.667	283.083	341.583	356.333	456.417	373.583	324.75	465.75	307.75	386.5	361.417	443.75	341.417	373	348	433.083	389	419.25	350.333	452.75	364	327.167	409.083	356.083	382.583	266.917	343.167	341.333	274.25	332.75	394.333	380.083	302.583	506	460.917	379.75	395.25	
7.25e-005	200	376.417	354.25	372.417	407.25	319.75	327.5	318.417	299.25	242.167	368.583	394.833	406.917	310.5	450.333	356.5	390.75	397.583	351.167	401.167	328.167	252.417	355.167	382.083	422.5	363	337.75	371.583	372.75	345.667	465.333	359.333	390.083	389.167	374.167	319.75	352.833	298.083	402.833	345.417	243.833	353.833	391.5	357.583	287.25	376.75	389	339.083	294.583	253.083	335.917	383.583	413.917	304.167	318.25	348.667	327.833	363.333	389.333	290.333	451.917	421.917	386.583	404.917	341.75	280.25	335.5	461.167	374	376.833	372.5	336.5	361.75	288.333	367.333	420.667	374.917	300.333	404.667	310.5	374.417	334.417	349.083	362.333	255.667	432.917	356.833	316.583	318.583	390.833	328.5	323.417	303.083	343	379.083	287.75	377.5	366.667	410.917	431.833	389.5	372.583	400.917	391.75	359.5	325.667	466.833	349.5	316.833	254	409.167	437.5	341.75	412.417	410.333	370.917	352.833	393.667	360.417	300.5	355.083	303.667	310.833	348.667	337.25	387.917	315.833	373.083	374.667	382.583	435.583	371.833	379.833	407.5	315.167	313.667	373.083	415.833	296.25	384.917	352.167	321.25	431.5	304.75	317.917	329.583	303.333	485.25	359.417	162	343.333	378.833	352.833	353.167	426.083	374.167	322.25	309.667	360.083	341.833	332.083	409.25	429.083	441.417	404.667	435.083	335.667	430.917	430.667	285.25	302.917	362.417	429.667	287.5	301.333	352.25	359.417	358.667	438	383.083	308	333.75	353.5	370.5	317.5	347.667	371.333	369	382.833	334.167	397.25	365.917	375.5	364.333	350.833	300.083	393.5	362	396.167	320.667	348.25	
7.5e-005	200	419.667	247.5	403.5	354.167	439.25	427.5	313.583	392.5	374.167	455	396.25	337.833	332.083	394.333	373.5	331.75	386	407.917	466.25	337.417	358	417	287.583	335.75	303.75	472.5	333.417	366	362.167	283.333	361.167	354.667	308	402	379.083	327.083	440.417	272.25	283.417	351.083	409.583	287.083	318.167	455.75	399.583	288.167	327.333	408.417	416.5	436.917	396.25	321.583	309.25	351	242.917	322.667	361.5	374.833	369.167	327.25	366.583	352.917	415.583	407.083	337.083	379.25	369.5	438.167	299.417	316.833	389.667	321.083	304.75	346.5	407	340.75	360.417	309.167	416.25	336.25	359	265.167	406.417	313.75	416	317.333	337.333	373.833	324.667	284.667	440.167	360.333	354.5	372.75	471.5	449.5	390.583	428.917	409.75	429.833	352.5	374.417	383.833	351.917	454.333	358.75	415.083	344.833	355.833	386.333	272.5	304.833	318	317.25	418.5	299.667	303.833	363.083	548.333	385.667	317.5	312.5	338.083	370	321.583	390.667	326.083	305.833	390.25	364.5	324.667	496.667	415.25	380.333	373.75	316.167	327.917	397.833	333.667	318.917	387.583	408.417	369.583	327.417	386.667	329.583	399.167	448.5	305.25	375.917	401.333	354.75	362.25	356.833	367	352.667	395.583	395	351.417	347.5	299.75	369.667	424.917	364	384.083	299.5	389.667	372.75	412.333	353.167	335	399.25	377.833	349.167	305.25	341.917	397.083	376.5	323.667	454.083	354.667	432.5	376.833	377.917	411.833	345.75	361.083	295.917	314.5	386.417	383.583	382.5	361.833	367.917	282.25	327.583	329.333	406.25	425	293.583	
7.75e-005	200	442.833	314.25	322.5	406.583	337.083	288.75	462.25	418.833	285.083	306.5	303.083	328.25	458	343.5	338.167	322.25	386	416.583	343.333	356.917	396.833	302.417	366.333	358.917	424	338.083	385.333	325.417	380.5	545.75	373.75	399.417	330.167	330.167	307.583	309.667	331.583	375.75	371.667	387.75	333.75	365.667	420.917	394.333	345.083	466.75	316.25	494.417	334.583	407.583	351.333	305	396.5	393	339	345.25	250.833	321	297.75	288.917	477.333	316.167	383.417	320.75	377.667	418.333	383.083	317.833	318.75	315.333	386	372.667	397	432.75	344.667	392.417	364.167	326.333	321.75	428.667	405.25	383	393.917	270.75	273.417	368.083	333.167	357.417	439.917	363.5	344.417	306.75	409.25	345.833	347.583	430.167	282.25	355.833	324.333	248.417	454.25	315.833	325.583	433.583	340.917	409.667	297.5	330.667	370.25	342.583	255.417	342.083	299.833	394.167	379.167	399.083	360.667	371.583	370.917	429.417	410.417	386.75	343.417	259.5	373.25	340	399.5	349.333	429.667	342.75	488.5	399.083	294.917	410.25	345.917	442	303.417	353.667	361.667	374.25	368	362	293.083	456.417	394.333	322.917	268.083	329.583	362.917	335.333	324.75	404.417	313.083	314.917	445.333	410.333	358.25	267	384.25	418.083	417.833	344.833	300.417	355.667	311.083	298.917	343.5	267.333	320.667	337.917	427.083	389.667	353.583	383.083	340.25	341.75	365.417	431	389.583	339.917	374.583	376	322.5	431	277	314.417	402.083	308.25	310.5	436.417	361.417	390.583	373.417	402.917	355.5	422.833	264.25	383	260.083	274.833	
8e-005	200	375.5	369.917	325.5	386.5	390.75	396.083	329.167	337.167	327.583	342.5	453.167	399.917	321.75	321.833	325.25	397.583	338.917	373.667	329.583	324.583	305.167	362.417	284	345.5	375.667	376.167	271.75	378.75	329.083	346.167	335.417	386.833	433.75	439.75	361.667	361.833	369	419.083	319.167	382.25	370	386	327.167	382	368.667	336.583	320.167	345.833	373.833	361.667	370.083	372.5	360.667	424.25	379.583	449.417	386.5	295.583	425.333	401	352.667	392.75	368.917	325.5	367	397.833	379.583	343.75	340.5	431.667	384.917	315.75	281.167	337.5	366.833	388.167	391.333	394.417	380.083	431.5	417.75	381.583	373	301.667	341.167	380.75	358.583	276.583	340	347.083	392.083	397.5	455.5	242.833	402.25	486.25	308.333	366.167	337.5	421.667	396.25	266.083	388.25	407.333	385.833	332.667	351.167	392.833	476.333	359.583	331.917	431.833	322.833	385.917	345.083	356.167	396.917	345.75	313.833	479.417	308.083	399.167	270.333	295.5	348.833	323.75	381.25	296	344	308.583	398	407.917	370	393.917	349.167	255.75	423	414.417	352.333	418	354.167	409.583	346.333	373.333	330.167	396.417	332.667	310.083	462.5	342.417	306.167	426.833	304.833	428.25	296.25	346.583	438.917	382.167	382.083	339.25	302.833	324.333	333.75	367.167	380.5	386.833	320.917	429.333	345.5	394.25	298.083	348.417	324.833	350	367.917	346.583	333.5	401.5	360.417	318	296.75	523.75	388	334.167	356.417	290.417	342.5	391.333	316.083	361.917	378.083	349.75	451.5	322.667	277.5	337.333	268.583	434.667	329.917	399.167	
8.25e-005	200	478	336	290.417	424.917	474.667	438.083	335.667	408.333	338.083	426.583	378.75	412.25	301.583	358.25	318.667	464.5	338.083	426.5	342.833	366.167	380.167	380.167	348.167	408.417	404.25	385.417	305.667	467.75	383.5	327.75	268.667	369.833	108.667	320.167	384.667	337.667	300.667	416.083	373.917	340.583	345.25	372.583	385.833	379.583	282	378.75	394.167	338.833	313.25	413.75	337.917	381.917	309.75	387.5	402.25	272	340.75	360	411.25	309.167	402.25	355.833	385.583	285.5	298.083	240.167	326.167	313.5	386.333	444.25	363.75	353.083	281.917	368.083	381.917	320.25	288.75	429.917	384.083	291.833	310.583	298.333	329.333	364.667	514.833	324.333	332.917	263.917	350.5	309.083	383.917	392.25	416.333	397.75	338.917	314.583	408.25	344.833	498.25	369.833	341	353.167	351.5	403.083	516.333	369.75	332.667	335.583	385.417	386.667	425.333	334.167	397.083	330.75	292.333	375.417	316.083	298.417	360.833	375.833	327.25	381.5	390	389.083	282.25	377.167	328.25	263.75	321.917	345.417	325.667	385.75	421.333	358.167	341.583	348.75	120.917	388	369.833	494.833	320.833	358.417	420.917	382.25	378.667	325.417	456.083	327.417	334.25	382.5	395	362.917	294.417	375.417	323.167	325.417	428.417	392.167	414.333	433.667	378.75	369.417	352.083	338.583	422.25	275.167	307.083	327.167	290	280.417	307.75	396.167	300.75	403.917	385.833	272.417	409.25	434.667	330.333	429.417	408.583	429.167	401.5	440.333	379.5	404.583	434.833	289.083	376.833	428	291.083	365.75	341.25	353.333	321.167	380.333	443.833	404.75	382	450.25	
8.5e-005	200	354.25	461.833	332.417	288.25	445.417	331.5	460.25	297.083	344	376.333	297.417	310.667	310.083	301.417	276.5	467.5	318.417	298.333	351.833	366.833	326	292.25	342.417	367.417	371.917	385.083	396.5	392	296.083	324.917	366.167	306.667	426.917	358	362.583	352.833	362.667	335.25	407.583	472.75	358.583	349.25	408.167	388.833	337.583	369.167	311.583	326.417	375.167	411.167	296.333	231.917	454.667	396.167	413.333	366.583	346.083	375.917	365.667	330.583	348.75	553.5	281.667	380.417	328	378.25	381.583	302.583	354.5	449	472.417	304.75	438.5	373.5	300.417	358.083	299.75	293.083	362.417	424.083	340.5	366.25	334.25	320.417	441	468.333	296.833	331.417	393	411.083	377.917	329.667	394.917	321.417	330.083	334.75	409.083	396.5	369.833	385.583	373.667	420.75	374.75	289.5	424.083	405.833	410.167	292.083	410	367.833	268.917	364.75	274.333	440.417	305.583	369.833	302.583	446.417	325.417	307.583	367.5	425.5	353.75	365.083	346.5	375.583	370.083	318.417	475.083	348.75	372.667	398.167	355.417	340	382.25	350.917	538.417	310.083	425.917	294.667	458.417	348	350	317	312.667	351.583	327.833	440.667	320.833	315.5	397.167	374.25	367.583	365	361.583	367.75	392.583	304.667	444	484.333	326.167	410.583	332	327.583	408.667	401.833	354.167	368.917	368.083	397.667	347.917	327.75	374.25	392.167	359.333	293.667	313.5	358.75	389.75	410.333	349.083	380.75	373.917	335.167	308.75	343.667	455.583	316.5	322.333	377.333	359.083	344.5	363.167	371.917	327.5	349.667	373.25	345.5	366.083	374	
8.75e-005	200	288.5	316	398.667	375.417	344.167	337.083	354.167	229.583	375	309	306.833	304.333	376.833	369.25	489.417	384.333	306.083	351.75	330.5	378.083	419.667	332.833	313.583	403.167	298	394.5	387.667	376.917	395.5	354.25	406.417	389.5	412.667	392.333	389.75	403.417	441.75	321.083	365.583	404.25	382.25	418.417	357.75	338.917	378.5	425.583	328.833	388.25	340.5	344.083	262.917	381.667	346.417	440.75	335.083	354.667	273.167	363.417	358.5	415.75	413	416.417	321.167	366.417	314.333	300.917	341.75	316.833	314.25	381.167	410.083	255.5	319.667	315.417	444.833	324.5	400.167	341.5	374.75	362.333	270.083	396.083	469.833	327.167	371.333	400	378.583	398.583	415.5	467.25	425.5	324	414.75	365.917	349.5	364	402.667	311.583	382.167	401.25	300.417	364.833	403.25	360.917	342.417	362.417	324.167	400.083	367.5	353.5	481	400.25	381.167	347.25	365.5	399.083	387.083	343.333	416.5	376.333	302.917	288.667	391	364.667	294.583	344.917	513.083	385.333	304.583	400.833	433.25	292.25	312.667	338.917	329.25	353.083	255.833	436.5	305	381.25	337.333	422.333	376	317	305.583	362.417	414.417	267	315	380	314.75	314.333	338.583	432.667	384.917	382.417	327.75	268.917	387.417	297.167	292.833	425.5	386.917	351.167	389	425.167	392.333	329.667	405	326.25	366.25	364.417	384.833	336.75	384.917	315	318.75	372.25	400.167	368	363.167	322.417	422.25	360.417	412	365.25	353.583	389.083	371.5	436.417	310.75	352.833	370.333	321.5	385.5	408.75	367.75	379.5	287.917	315.583	
9e-005	200	369.167	308.167	172	448.083	427.917	363.583	354.917	453.083	342.5	348.5	456.5	391.667	378.417	327.333	354	353.917	422.167	364.917	338.917	424.75	330.25	389.167	332.583	389.333	393.25	355.917	379.583	377.583	486.5	381.5	306.917	453	274.75	380.083	376.417	378.083	424.167	299.417	337.583	401.417	342.917	307.833	402.167	450.083	368.667	391.417	335.333	306.5	389.333	304.667	344.417	422	428.417	351.333	358.917	454.583	328.25	347.583	442.583	354.25	394.5	386.25	328.917	345.833	384.083	373.083	314.667	363.083	369.667	362	441.167	373.25	378.333	341	347.833	344.75	371	335.75	350.167	352	403.917	379.583	355.25	322.5	455.333	389.917	305.083	305.083	369.417	346.583	334.417	476.917	347.75	321.25	467	339.167	366.25	341.833	387.5	278.667	399.333	405.5	447.667	374.917	355.333	363.083	393.417	339.417	422.333	361.5	327.75	282.167	504.333	259.833	400	334.667	345.083	361.25	296.417	321	339.25	373.417	509.667	356.333	343.917	302.25	326.25	390.5	311.25	315.75	405.667	286.917	396.667	357.25	377.083	330.583	384.917	338.167	376.25	366.75	432.25	397.583	332	332.5	410.5	355.25	324.417	345.833	347.417	342.75	336.083	331.417	349.333	290.75	371.75	349.583	382.167	366.5	336.083	394.167	325	333.5	365.833	341.5	345.417	389.583	394.833	434.167	350	358.167	345.167	354.5	372.75	444.5	301.333	419.417	391.333	437.333	295.083	267.583	347.25	297.75	494.417	297.25	352.25	421.583	432.333	335.667	304.5	335.667	438.083	489.083	314.583	365.5	322.917	441.667	329.333	299.083	290.167	453.917	
9.25e-005	200	321.25	298.583	323.667	461.25	356.833	377.333	348.833	414.167	438.833	385.417	408.083	394	151.917	316.75	412.5	369.333	355.333	417.417	320.583	359.417	484.917	381.5	341.917	381.25	346	338.583	354	297.5	373.917	487.167	460.5	343.75	320.75	472	407.083	302.667	311.917	404.417	427.833	425.417	390.583	392.417	461.917	303.25	445.75	426.083	339.167	392	356.75	407.583	336.833	297.5	370.75	385.25	446.333	487.333	446	256.583	340.75	409.917	342.25	333	326.167	422.833	336.833	449.583	420.667	319.583	411.333	346	377.333	369.25	373.667	336	377.167	339.417	351	330.333	341.583	365	374.083	300.25	386	365.417	364.583	350.75	433.417	403.75	408	507.833	452.083	424.833	399.583	276.25	290.667	313.333	381.833	496.333	314.083	376.25	260	401.25	253.75	315.583	348.917	295.083	455.083	337.583	432.75	324.25	297.25	267.417	334.417	303.5	511.333	428.5	410.417	321.333	391.167	352.25	409.25	362.25	383.917	346.25	314	304.667	368.167	300.667	327.583	377.667	335	287.917	354.917	399.583	345.917	371.5	350.333	355.5	347.5	307.25	306.417	398.583	274.167	275.167	335.5	423.417	364.917	423.917	345.667	401	295	356.25	425	407.167	347.667	451.75	356.75	356.333	332	317.167	401.333	382.25	345.667	322.667	352.5	403.333	367.667	280.25	331.333	300.417	374.333	334.833	366.5	218.583	404.75	379.667	333.417	406.25	283.167	337	363.917	393.667	270.5	352.167	391.167	298.833	300.75	300.25	305	419.917	353.75	385.667	401.417	286.917	289.333	362.917	364.833	489.25	306.417	410.083	
9.5e-005	200	311.75	407	441.167	345.75	341.333	338.667	422.75	315.083	339	386.833	380	371.75	328.25	360.75	347.75	351.833	379.167	369.25	345.167	363.083	434	372.083	385.75	340.917	392.333	277.083	358.417	363.917	330.667	360.583	419.167	291.833	370.583	366.25	306.417	329.333	406.083	398.75	367.5	379.667	319.5	391.167	469.833	398.167	336.917	402.167	416.25	403.417	368.667	364.75	297.75	398.25	384.083	324.5	457.083	319.417	316.333	377.167	340.5	461.833	446.667	331.583	394.917	292.083	453.167	301.667	381.75	315.5	319.583	358.75	373.75	363.583	318.5	450.75	371.25	380	404.75	374.167	345.333	441.5	330.917	375.5	292.417	469.083	322.667	292.167	329.583	315.917	422.25	375.167	411.917	371.5	433.75	356.417	265.583	454	409.25	410.667	399.333	326.583	396.833	423.917	372	389.167	477.083	321.5	301.5	287.667	373.417	347.083	275.5	378.167	376.333	429.75	323.917	381	341.917	374.583	420.583	402.917	395.917	359.083	421.417	345.25	358.417	287.917	447.75	470.167	353.417	328.583	385.5	359.25	282.917	319	283.25	426.833	335.667	408.917	334.417	391.5	360.417	361.5	302.917	367.333	302	374.583	395.083	423.167	324	331.583	314.083	342.417	341.667	315	421.333	432	321.75	277.583	418.667	359	389.75	324.5	419.833	263.833	381	404.333	336.833	328.583	370.167	369.167	349.083	292.667	340.75	309.25	330.75	401.167	280.083	313	460.167	409.667	324.417	364.833	434.083	354.583	298	383.25	393.25	393.083	351.083	252.25	247.917	293.75	331.75	349.583	416.583	383	396.417	316.917	322.417	325.667	
9.75e-005	200	383.167	357.25	410.417	417	312.167	425.917	379.917	374.333	315.083	449.333	264.583	397.75	427.917	361.417	346.75	405.5	327.667	302.75	308.833	478.167	328.083	394.083	302.083	391.917	393.833	340.083	396.667	419.667	462	397.833	429.083	365.083	397.083	423.917	294.583	385.417	434.833	396.167	325.667	421.167	340.25	337.833	293.167	359.583	398.667	477.167	313.583	447.25	493.333	336.25	411.25	403.583	327.333	290.083	417.5	328.25	376.333	407.75	389.75	427.917	481.083	385.083	477.417	465.75	337.833	298.5	408.5	307.75	426.583	369.25	327.667	341.75	303.667	353.75	346.333	333.167	380.667	369.833	360.833	405.583	362.25	350.75	346.5	383.333	393.083	370.083	479.333	336.417	337.667	404.75	394.917	304.25	437	384.417	332.333	280.333	343.417	313.75	447.25	373.833	432.75	337.167	409.333	335.25	424.5	306.25	319.25	292.167	336.833	373.083	444.167	375.583	443.167	315.333	403	339.833	315.25	409.75	327.167	519.333	416.5	232.917	343.833	283.333	410.5	386.667	362.583	376.833	336.583	295.417	312.667	298.417	282.667	348.583	405.917	283.333	393.75	432.5	409.167	326.833	283.667	349.417	287.417	426.333	291.833	333.417	290.167	261.75	340	371.333	355.333	277	362.167	346.25	368.75	339	347	270.75	388.667	422.75	382.167	311.5	269.75	315.083	266.333	285.083	365.667	366.75	330.25	443	341.833	353.75	284.417	272.667	353.083	369.833	377	294.917	405.417	332.333	351.083	456.417	347.75	405.583	294.667	431.333	415.917	409.833	274.75	369.583	393.417	441.583	393.25	454.25	433.583	375.167	370.417	319.083	314.667	362.75	
0.0001	200	347	454.167	286	329.667	508.667	400.667	358.25	352.917	348.833	321.417	383.25	435.25	293.083	314.75	379.833	352.417	397.25	354.917	320.917	423	448.583	339.833	376.583	350.083	384.167	334.417	338.833	410.583	375.583	308.167	361.833	272	503.583	402.917	391.083	338.083	327.833	403.25	332.25	350.417	284	413	319.667	298.25	355.083	363.917	385.5	334.5	253.333	392.5	409.5	345.167	374	369.167	360.917	370.333	390.667	366.25	305.167	365.917	443.5	371.5	272.75	368.5	357.333	426.833	393.75	371.083	358.333	333.833	420.5	527.083	361.25	361.5	414.583	377.75	432	414.583	330.417	316.083	346.75	331.5	327.5	335.333	280.167	399.417	371.5	298.917	299.75	421.75	359.333	427.667	378.583	458.917	384.667	380.25	371.583	380	279.75	357.917	409.583	349.583	372.5	447.667	328.917	295.333	384.667	419.833	358.833	322.833	424.5	438.417	355.25	418.5	139.583	429.75	437.917	377.333	291.5	397.417	319.167	339.083	414.667	414.333	441.083	275.75	280.5	323.917	397.333	319.333	379.417	394.083	390.75	163.667	341	277.75	426.25	309.083	447.833	298.333	315.583	257.083	368.5	402.333	344.667	496.667	296.167	301.75	401.5	380.333	389.417	379.917	427.417	336.75	355.917	378.333	373.917	435.667	419.833	356.25	327.333	376.083	274.167	368.417	409.75	380.333	321.75	337.833	311.917	355.583	368.25	319.667	326	423.25	343.167	329.917	373.333	369.167	393.417	353.75	356.167	372.583	435.333	338.333	376.583	363.917	462.167	310.667	328.75	336.833	327.417	281.333	439.5	354.333	322.5	426.75	293.75	388.583	348.5	303.917	
0.0001025	200	366.417	404.417	254.667	386.333	327.75	341.5	294.833	354.75	344.667	414.833	382.5	388.083	316.417	419.333	321.917	265.833	399.167	416	355.833	449.167	392.667	386.75	404.25	349.417	332.917	386.667	304.25	445.083	413.083	443	374	374.417	412	344.833	345.167	375.333	296.75	408.333	302.833	323	351.417	441.417	286.333	321.583	359.25	407.333	269.667	375.083	411.917	308.75	381	409.917	325.583	426.25	359.583	371.583	392.75	266.417	476.667	299.25	330.5	325.667	402.333	313.417	327.333	247.833	384.667	377.25	453.667	314.333	399.583	338.583	291.833	317.417	295	360.083	318.083	350	338.5	353.417	387.833	332.417	359.167	311	395.25	347.5	283.333	403.417	353	465.833	353.167	418.583	388.833	413.667	514.583	339.5	401.167	386.667	426.25	356.417	312.583	365.417	405.833	377.667	381.583	410.75	355.833	385	365.083	104.417	443.583	389.5	371.75	387.833	457.583	382.917	446.833	303.5	420.583	365.417	368.167	279.333	445.5	333.75	385.333	351.75	340.417	373.333	472.583	375.667	419.917	274.083	376	384.583	330.333	288	324.417	378.833	356.083	409.583	439	331	414.667	361.917	328	381.25	302	481.167	380.083	343	323	364.333	421.417	289.75	411	434.25	343.25	295.5	428.25	368.417	437.917	279.833	387.75	381.25	340.25	356.583	326.667	295.167	374.167	345.167	388.583	367	352.833	279.833	358.167	363.833	487.083	391	322.667	372.417	369.583	377.583	306.417	361.833	400.167	363.75	315.917	389.917	373.25	319.333	498.417	314	367	359.333	317.5	337	393.167	125.25	416.833	325.833	
0.000105	200	311	404.083	423.083	382.917	411.5	375.917	329.5	319.333	304.833	312.75	368.75	350.417	294.5	327.167	303.417	424.833	377.583	432.917	330.583	333.833	292.583	338.25	431.917	367.583	367.667	354.25	319.917	390.667	429.833	362.25	350.333	362.583	137.833	290	458.917	405	316.75	358.333	121.833	294.5	330.75	418.167	445.333	380	334	409.083	427.75	321	395.5	376.333	426.083	388.083	327.167	409.167	328.167	404.417	390.917	415.083	306.417	418.167	302.417	356.5	331.333	449.75	349.167	315.333	341.25	339.5	379.5	451	347.5	425.583	352.333	393.5	383.167	403.583	327.75	363	298.333	374.5	359.25	385.75	359.917	261.667	370.083	359.833	294.917	386.833	370.75	388.75	386.75	427.083	392.333	280.5	426.333	382.167	313.583	333.417	340.583	389	334.833	113	386.833	379.75	337.5	283.583	349.25	373.417	336.333	411.333	456.667	333.5	411.75	374.167	350.25	403.667	354.5	456.917	397.417	382.333	379.25	342.333	440.167	394.417	259.667	407.75	347.333	311.917	380.667	389.25	304.5	327.917	411.917	419.25	414.917	266.917	321.833	345.75	358.417	318.583	337.833	329.333	340.25	358.083	368.5	293.5	345.75	286.333	409.333	388.083	352.167	253.917	454.75	420.583	306.667	418.75	361.917	324	279.25	423.333	409.75	326.833	424.417	328.667	445.75	385.167	477.167	359.667	375.167	361.5	314	354.667	459	362.917	305.5	339.5	388.833	395.917	304.583	338.167	351.083	331.333	363.083	295.75	345.083	404.917	376.167	461.417	356.333	408.75	459.083	384.167	394.25	381.833	323.083	371.333	290.75	399.417	423.417	426.167	
0.0001075	200	289.583	374.5	382.25	310.583	420.917	320.417	473.667	436.5	352.75	353.917	415.083	300.583	408.917	377.5	328.333	378.5	389.917	339.083	347.167	380.667	403.75	420.25	312.583	242.333	347.75	346.917	449.417	347.333	336.083	317	335.917	419.667	376.583	409.333	370.667	323	302.917	329.25	337.667	413.833	339.917	371.833	351.5	375.917	423.583	374.917	359.917	364.583	316.583	384.25	362.333	295.333	363.917	420.667	415.583	386.833	329.333	343.5	328.917	388.083	284	381.5	447.417	350	370.917	368	483.333	444.917	305.583	382.25	477.167	278.417	422.833	343.167	368.833	274.583	354.917	399.417	356.583	328.917	364.417	350.167	113.333	397.833	332.833	351.417	322.75	455.5	278.667	362.5	391.25	318.417	347.667	342.833	500.5	280.667	174	393.083	319.917	278.25	334.333	386.917	384.833	346.75	401.583	329.417	271.333	362.75	463.5	340.917	349.333	407.583	339.667	296	413.75	385.167	304.417	322.25	398.583	407.333	355.667	353.333	369.167	307.75	363.167	339.083	417.833	337.417	368.5	263.75	364.75	392	324.333	336.25	316.5	420.417	350.583	442.583	372.5	446.5	334.167	356.167	392.667	288.333	376.25	352.75	484.5	336.667	388	381.5	298.5	367.833	409.167	486.333	300.917	246.25	472.5	355.75	319.333	338.5	293.75	309.083	397.75	318.25	372.25	297.667	364.833	361.667	302	421.667	377	350.917	389.917	347.917	330.833	346.167	321.75	373.5	307.917	261.083	386.917	381.333	337.25	325.25	360.167	436.417	293.417	551.583	371.417	342.583	356.667	376.25	370	387.75	309.5	305	331.083	296.25	421.75	256.5	
0.00011	200	461.083	355.833	368.5	360.167	379.083	356.167	336.25	318.167	356.667	395.917	446	428.083	366.833	405.583	355	350.417	396.083	368.5	382.25	366.583	298.833	354.417	400.167	316.917	380.083	284.583	381.917	385.25	344.5	483	393.167	318.833	319.417	397.583	355.083	469.667	279.75	441.25	245.167	376	512.167	374.667	388.083	377.667	414.75	332.083	336.917	353.583	328.417	324.417	393.25	346.5	309.167	372.917	372.417	346.417	358.833	419.25	391.417	343.083	347.417	341.25	362.583	426.667	372	382.417	317.167	371.583	343.5	382.083	387.75	304.333	143.25	346.333	500.417	379.417	390.5	406.75	409.25	377.583	341.75	300.75	400.167	293.917	463.667	299	326.667	361.167	263.083	370.333	373.667	341.333	290.417	308.417	403.417	460.333	328.167	397.417	443.333	366	414.083	357.417	422.5	392.917	294	366.5	427.833	416.667	306.417	325	368.75	398.167	418.833	384.5	362.667	410.917	317.75	408.167	340.167	389.917	426.667	305.5	389.75	294.667	510.75	414.583	312.333	366	340.5	411.833	352.917	316.25	410	390.833	361.667	416	324.25	358.083	396.667	322.917	138.917	359.917	332.167	349.75	308.833	286.083	351.167	327.333	324	452.25	402.667	360.25	306.583	274.417	402.75	364.333	394.333	342.917	405.833	281.083	122.25	416	120.75	354.917	340	298.167	408.083	408.25	359.333	336.583	284.583	318.833	281.583	355.5	351.333	353.333	395.75	416.583	396.333	284.417	375.167	445.583	319.833	483.583	383.25	370.5	355.333	358.833	399.417	386.167	391.75	310.583	340.667	324.833	317	328.75	354.083	415.75	280	311.833	
0.0001125	200	339	279.583	437.333	390	350	348.417	314.833	373	335.083	346.833	327.167	414.083	123.917	369.917	325.333	315.583	387.25	302.333	350.583	296.167	347.667	374.25	307.917	382.333	454.167	389.833	373.75	417.75	369.667	419.5	399.333	387.833	353.5	340	343.667	353.083	361.833	285.333	340.25	355.5	349.583	301.5	387.583	314.167	418.25	353.833	429.333	323.083	255.167	380.333	371.75	380.417	312	261.833	385	346.75	335.583	478.75	441.167	321.667	351.417	308.667	406.583	336.5	408.25	317.667	377.917	451	476.75	355.5	325.5	401.25	350.25	339.25	324.083	392.5	435.5	390	389.5	370.667	394.25	430.583	294.583	395	355.667	355.917	416.917	380.75	513.667	290.75	384.333	297.667	382.75	364.917	354.417	276.417	291	363.833	309.333	322.583	465.917	423.333	292.917	472.5	389.333	346.25	393.083	378.917	356.75	287.583	373.917	370.75	373.167	370.917	397.417	364.917	358.583	394.917	383.333	340.667	295.167	415.167	301.667	279.917	305.25	349.75	404.167	490.333	406.75	517.083	263.75	375.5	335.5	401.333	257.667	341.833	367.917	314.917	336.583	390.25	325.167	391.083	346	345.167	354.583	351.083	400	320	307.75	379.417	411.417	315.917	319.75	338.083	422.25	291.167	355.5	333.25	279.583	276.25	124.917	332.833	300.333	375.583	437.5	400.5	370.833	114.25	298.75	426.583	380.25	440.833	346.917	252.083	301.25	393.5	298.667	406.75	367.25	378.083	315.75	313.667	419.5	455.583	397.083	417.583	360.167	400.833	311.417	320.417	350.167	422.333	386.167	387.417	338.917	351.75	400.167	355.5	396	337.083	
0.000115	200	436.5	463.583	291.167	329.417	384.5	432.167	390.833	365.583	303.75	376.25	336.417	434.667	383.333	348.5	455.417	323.667	331.167	318.417	307.083	352.333	331.083	314.5	286.833	320	371.833	309.083	313.083	433.25	347.917	365.667	384.083	353.333	361	340.333	346.583	328.25	244.75	359.167	395.083	324.5	386.333	316.25	373.917	413.167	300	340.083	338.083	338.083	298.833	285.917	327.75	364.583	261.333	353.333	450.333	323.917	313	341.167	388.833	286.083	413.167	472.5	301	395.083	286.917	383.667	385.417	402.5	375.667	345.917	515.917	448.667	319.75	350.583	323.667	399.833	357	265.083	378.083	379.667	301.5	412.083	355.667	332.917	374.417	337	355.917	378.417	378.583	402	379.833	403.25	273.417	329	304.667	339.167	403.083	324.417	303.917	336.083	321	362.25	354.583	419.583	347.083	327.917	348.5	345.583	395.667	403.417	275.5	284.333	367	392.333	401.417	455.667	402.583	380.167	380.333	390.667	376.5	314.417	339.75	319.833	526.917	444.583	375.333	314	360.5	306.75	358.667	301.417	412.917	448.833	434.167	369.083	358.75	404.583	354.167	344	408.917	314.5	331.417	318.583	322.833	289.083	408.75	381.5	348.917	245.75	273.333	340.333	318.583	310.417	268.833	368.5	351.167	352.667	362	332.5	343	317.5	343.167	353.75	382.083	409.917	379.583	384.75	462.5	331.417	302.75	402.167	453.083	299	385.25	316.167	323.25	292.417	326	336.083	410	339	340.083	298.75	356	364.25	334.917	346.167	363.833	347.667	383.75	310.083	326	322.25	405.5	345.25	299.667	437.583	356.167	453.833	
0.0001175	200	344.083	413.083	408.333	461.5	319.083	337.25	393.417	330.5	292.667	256.833	389.75	328.5	353.833	351.25	287.25	356.083	403.25	386	421.333	387.833	309.667	392.833	337	284.833	341	337.25	266.833	408.917	482.917	320.75	293.667	307.5	434.25	306	409.333	308.833	332.583	412.75	410.5	349.583	328.5	285.833	368.75	436.917	361.167	306.667	358.833	410.833	329.667	492.833	341.5	331	347.083	330.333	363	401.417	418.667	383.417	483.167	372.5	505.25	308.083	335.917	367.25	359.667	344.333	429.083	345.667	494.167	315.75	361.583	323.917	398.417	282.417	364	413.583	334	350.833	350.25	373.333	400	306.25	438.25	307.75	256.333	423.833	507.583	323.167	414.833	365.167	347.667	367.417	258.417	263.083	330.833	376.083	371.583	356.333	355.5	512.083	444.75	335.333	399.917	251.583	428.583	431.25	361	263.917	389.417	399.333	365.417	346.333	369.417	483.417	377.75	325.583	295.167	389.167	358.417	457.917	282.25	327.75	340.25	386.083	280	372.5	369.667	308.667	359.5	315.5	333.667	394.667	480.167	384.333	349	347.833	375.917	486.417	304.917	352.5	395.667	346.25	415.25	324.583	341.833	310.917	400.833	397.167	412.667	328.083	459.167	242.333	356.667	288.417	390.5	492.5	427.333	371.083	306.833	386.25	319.75	328.25	241.583	427.25	354.25	486.333	380.583	375.667	333.833	375.75	347.167	401.75	333.333	236.083	305	420.25	371.583	418.417	365.75	464.5	121.083	318.833	378.917	408.583	284.25	387.167	364.583	388.5	324.167	387.5	301.5	324.833	336.25	280.333	343.583	386.583	435.25	463.083	359.667	450.417	
0.00012	200	361.5	335.25	429.417	332.417	327.167	317.167	316.5	400.833	386.833	407.917	347	353.333	381.833	372.083	405.333	315.083	379.167	344.583	392.417	340	404.917	315.75	454.667	383.833	391	311.5	417.5	354	327.667	428.833	428.5	543.083	312.833	356.583	307.583	352.25	287.5	359.583	420.583	419.25	387.25	350.667	336	435.583	345.833	343.083	359.167	317.667	440.417	123.417	352.75	321.167	352	445.75	420.333	383.167	319.583	153.333	420.917	373.833	287.5	411.667	268.333	307.25	385.917	327.167	410.833	316.917	339.167	473.083	349.833	330.75	342.583	331.083	435.917	395.417	440.583	137.833	370	388.417	409.083	364.333	415.333	411	373.333	314.417	344.583	390.833	343.5	409.667	360.75	324.333	324.75	362.333	314.667	381.083	343.167	395.75	281.333	366.667	353.75	373	369.667	281.25	418.667	335.5	256.833	292.5	328.5	233	277.25	459.917	312.583	412.417	352.333	267	354.5	370.167	301.333	345.75	358	408.167	373.25	416	444.583	403.083	373.167	267.75	334.333	313.583	327.083	360.917	445.583	447.167	344	394.583	367.167	329.75	408	370	371.417	410.75	351.583	389.75	246	247.667	388.5	356.333	265	433	389.333	291.5	350.667	355.667	301.417	334	389.75	486.583	462.083	347.167	439.75	364.75	336.25	337.917	288.167	330.75	362.5	409.25	358.167	404.083	385.083	279.917	393.667	284.333	369.25	363.25	410.167	360.25	410.417	365.5	285	359.417	130.75	324.583	310.167	314.75	397.083	305	150.083	332.583	413.75	291.583	285.75	380.5	348.167	321.583	507.667	115.583	337.75	331.917	
0.0001225	200	390.5	327.75	125.667	415.917	290.083	345.333	406	427.833	436.25	346.417	393.833	316.25	307	433.167	374.5	350.583	415.583	377.833	421.25	432.083	320.417	316.5	317.167	372.917	405.25	381.833	400	403.167	282.5	271.083	477.5	370.667	353.5	280.833	491.583	322.75	337.167	396.167	279	368.25	327.417	370.667	377.417	304.667	343.25	324.083	344.917	364.833	379.583	402.75	359.333	318.917	356.25	365	339.583	249.667	483.25	403.75	131.833	418.25	382.417	397.333	365.5	379.25	378.083	456.667	316.917	276.5	361.083	469.917	332.417	346.917	396.5	389.25	393.833	353.833	354.75	460.25	477	320.333	365.333	308.333	423.333	369	438.333	369.333	390.167	354.5	304.167	422.083	420.25	439.333	365.583	326.333	320.75	365.5	355.333	342.417	341.583	508.667	426.417	274.667	463.75	395.75	388.417	122.333	376.5	357.417	429.25	444.25	277.333	282.417	434.667	392.333	362.667	311.167	247.167	335	346.667	422.917	394.667	500.917	362.583	458.25	331	313	317.333	329.667	337	414.083	325.167	301.417	448.417	342.5	455.25	306.583	346.417	408.25	424.25	297.25	314.5	465.333	322.667	403.083	421	406	329.083	393.167	361.917	353.25	318.917	304.167	390	299	292.667	341.083	345.75	317	360.5	319.75	444.5	348.417	376.25	332.417	298.917	357.75	408.167	352.083	432.167	399	288.583	351.5	263.583	336.333	413.917	362.167	348.25	496.417	392.167	336.333	366.417	358.583	366.167	331.5	342.583	349.25	366.167	415.417	358.917	367.833	369.75	350.417	429.167	361.917	295.083	344.833	378.667	350.75	391.333	361.083	
0.000125	200	406.5	267.167	381	380.583	429.833	373.583	359.75	351.167	321.333	288.167	270.25	309.25	368.5	371.25	354.5	372.25	310.083	343.167	291.917	285	397.667	364.583	318.667	299.25	333.083	359.583	384.917	325.583	329.333	310.417	400.417	400.25	396.167	366.667	431.583	282.25	372.667	310.083	381.833	379.25	271.583	321.667	282.667	426.833	420.417	394.75	390.75	369.25	381.833	320.5	399.333	323.333	285.417	373.25	312.167	400.417	334	412.333	375	273.083	248.583	314.417	370.583	351.417	364.583	311.667	137.417	316.583	334.417	354.167	346.417	355.333	372.417	379.833	338.167	373.25	312.417	389.75	320.25	352.75	342.917	447	314.667	387.583	339.75	397.25	370.667	475.583	396.917	373.333	259.167	366.667	392.5	413.333	424.5	345.417	333.75	378.083	424.25	298.167	396.5	348.417	308.417	341.667	402.167	382.917	292	405.167	419.417	259.25	285.75	344.75	364.833	320	387	326.917	328.5	112.917	310.25	404.833	474.917	393.167	367.75	315.75	363.833	394	355.583	331.75	391.5	281.25	313.583	355.5	352.333	453.083	394.083	319.833	287.083	437.833	379.583	351.75	390.917	404.167	308.25	347.667	368.5	428.917	446.583	272.917	375.333	386.333	306.333	316.167	390.583	397	316.333	339.917	346.583	397.083	402.167	370.833	398.583	335.167	349.333	277	497.917	416.417	397.917	535.083	418.583	433.583	445.333	249.167	319.75	276.083	347.583	347.417	286.167	405.083	435.333	433.333	374.583	317.167	338.417	431.667	148	383.417	409.667	363.917	336.083	429.667	332.5	381.25	396.083	360.083	469.25	403.167	317.667	366.75	273.167	466.583	
0.0001275	200	345.333	355.25	335	346.833	329.833	371.417	313.167	409.25	327.417	381.667	368.333	317.333	301.75	423.333	322.333	344.917	396.75	383.833	326.583	379.25	337.5	326.917	336	275.25	329.167	434.333	305.333	402.833	283.5	424.667	374.667	470.833	333.917	377.083	359.167	350.083	382.667	367.167	440	438.75	388.583	378.833	242.25	410.5	347.583	299.333	383.583	310.917	305.083	362.5	390.167	329.5	408.75	371.167	343.5	309.417	352.333	522.25	407.5	334.667	358.083	397.417	474	402.417	496.667	358.333	303.167	356.5	321.667	398.5	438.417	368.25	306.417	331.25	341	320.917	412	355.917	324	320.5	296.917	367.083	408.5	325.667	387.917	399.833	408.083	296.417	381.083	353.333	316.25	490	369.75	402.75	395	309.75	404.667	308.417	358.333	395	323.417	333.833	412.167	306.75	345.417	444.75	400.25	383	321	366.5	347.167	317.917	355.75	330.333	432.917	392.167	324.667	347.5	383.917	309.917	378.083	258.167	348.417	305.5	416.25	430.917	384.417	271.167	405.417	299.75	356.167	387.833	418.333	334.333	440.333	321.583	264.333	378.417	386.417	296	299.5	329.583	337.75	346	390.333	349.083	412.75	400	359.5	361.167	383.417	390.167	352.75	421	384.667	330.417	120.75	315.833	372.667	286.917	263.25	349.083	327.25	340	271.5	422.917	376.333	326.167	377.917	281.75	313.083	400.333	349.5	311.25	359.583	404.5	357.333	348.25	374	369	358.667	378.167	376.75	366.75	272.917	316.25	372.583	363.083	445.583	428.5	335.583	306.667	410.583	386.417	342.333	339.333	368.25	389.667	372.25	313.333	
0.00013	200	370.25	385.583	316.667	373.667	298.75	313.5	378.667	377	356.25	334.417	281	373.583	321.167	348.583	258.667	320.083	274.667	337.25	320.083	340.75	341.833	264.083	312.5	397.5	314.75	332.417	368.083	360.833	292.083	484.5	324.417	317.333	358.917	374.667	388	354.917	296.083	341	291.833	324.417	383.083	331.417	332	464.583	439.667	292.667	337.417	355.083	394.417	340.083	385.333	347.833	407.917	390.75	400.083	343.667	344.5	379.417	277.417	327.333	322.167	348.417	389.333	359.667	353.583	311.917	318	359.333	419.75	284.917	391.333	272.417	526.417	261.75	306.833	332.833	269.417	306.25	271.917	344.333	295.333	367.417	282	391.25	379	367.417	444.667	416.083	390.583	273	357.917	354.5	359.333	316.667	388.167	348.583	403.167	363.75	315.333	372.083	429.417	419.5	380.167	312.333	334.75	270.833	408.917	428.833	317.083	372.417	393.167	315.25	293.167	340.083	352.833	157.083	468.667	307.333	278.5	355.417	412	295.333	362.833	429.25	335.25	332.333	350.583	348.167	382.583	426.167	356.417	314.083	382.917	476	261.5	313.833	488.167	379.083	317.083	403.833	358.417	370.667	388.667	408.75	350.833	308.417	370.583	339.25	407.917	249.083	374.5	501.25	342.75	344.417	342.25	390.333	445.083	445.583	331.5	335	398.5	302.083	451.75	374.333	273.917	448.833	360.083	421	384	291.833	262.5	399.083	432.25	352.333	359.417	374.25	361	324.25	325.75	363.833	357.667	333.667	308.417	279.083	358.667	355.833	364.917	373.083	298.5	428.75	289.083	329	353.167	422.833	388.25	463.333	418.25	426.917	353	360.333	
0.0001325	200	428	272.083	375.417	344.833	285.083	295.333	402	311.25	285.167	354.417	344.333	473.5	252.583	333.583	346.333	372.917	339.083	283.417	362	342.5	506.25	326.5	363.583	381.667	306.583	317.5	293	421.917	107.5	327.167	338.917	376.417	320.417	408.833	407.833	315.833	426.833	299.667	321.75	378.917	440.083	396.833	434.167	340.75	348.333	377.75	299	400.333	272.5	322.25	249.167	381.917	332.5	393.75	354.417	349.333	316.25	287.667	367.333	433.583	360	381.083	355.917	360.167	441.417	338.917	303.25	363.25	396.5	280.333	301.667	353	378.333	386	359.667	355.417	281.667	398.75	413.667	426.25	373.917	323.667	415.333	376.5	302.833	434.25	326.75	372.917	390.417	318.667	332.083	250.25	490	381.5	588.167	433.25	390.667	335.083	358.083	443.667	284.333	347	301	383.5	358.75	394.5	261.167	366.667	104.25	271.167	285.083	382	376.083	375.167	357.25	369.667	371.917	474.167	368.25	388.333	247.833	343.917	360.333	354.833	325.833	335	349.083	145.333	391.333	296.583	401.75	316.167	383	366.25	358.333	397.833	419.833	294.417	421.75	395.333	398.833	439.083	353	320.417	519.667	471.917	318.75	440.083	390.667	330.25	285.667	326	392.833	394.167	391.417	329.917	368.667	417.167	240.333	387.25	345.833	412.5	316.75	394.5	270.667	444	274.5	329.167	383.833	389	334.25	353.417	403.417	465.417	435.167	286	356.583	409.333	327.417	414.167	310.917	305.25	387.583	365.917	375.417	414.167	427.417	343.583	370.25	429.917	351.75	331.167	491.5	386.5	369.917	402.333	421.333	385.333	394.333	377.917	
0.000135	200	363.417	431.583	297.25	319.167	289.5	386.833	300.75	377.167	319.75	382.667	312.167	300.833	396.417	303.417	367.167	295.083	322.167	388.833	389.417	466.583	434.083	388.167	338.5	451.25	344.083	421.5	413.917	402.583	393.5	357.833	317.083	291.583	324.25	382.083	324.083	392.417	400.333	321.333	313.25	315.083	358.417	319.5	382.167	431.583	358.833	458.583	325.583	237.5	305.25	356.5	293	256.75	374.417	404.583	294.75	325	352.667	354.333	355.917	245.5	341.5	301.75	316.583	395.583	437.5	304.583	301.667	320.083	373	360.833	310	378.833	363.333	286.333	383.083	332.417	341.583	434.167	458.167	399.167	362.583	266.583	430	307.917	248.667	337.25	354	388.583	398.083	385.417	354.5	365.5	332.333	450.333	313.917	346.083	252.75	376.5	433.5	415.917	346	365.667	412	290.917	342.333	402.667	333.667	444.75	395.167	370.167	391.083	115.917	338.833	420	364	369.083	330.083	396.583	360.5	359.75	303.417	350.833	320.5	326.917	398.25	376.167	334.75	113.917	373.5	404.417	381.5	359.25	296.333	338.917	498.333	322.917	298.833	391.75	405.167	359.833	347.75	358.667	346.25	445.417	326.917	393.583	272.25	286.5	489.667	342.833	336.667	336.25	362.417	309.417	308.5	386.583	438.583	445.25	355.167	342.333	379.833	352.5	304.417	348.417	384.667	370.25	365.167	362	336.833	368.333	373.083	318.583	432	360.583	389.417	310.417	377.917	401.167	299.167	319.25	334	353.25	292.25	386.667	334.25	342.417	434.167	344.167	396.75	397.667	405	376.167	385.25	376.083	313.083	243.417	320	145.667	307.083	360	
0.0001375	200	372.75	262.417	358.583	306.417	404.833	485.167	344.333	313.167	331.583	374.667	347.75	304.833	339.5	412.833	386.25	420	355.333	338.167	302.25	319.75	370.417	284.917	325.417	300.083	331.5	321.667	327.917	384	276.417	397.333	528.167	335	450	323.5	396.417	331.167	410	394.833	319.917	353.5	376.5	380.083	298.333	353.75	319.833	278	390.417	357.25	343.333	384.417	120	406.667	312.667	305.833	398.833	441.25	369.417	476	357.833	327.083	446.917	433.833	392.917	381	424.833	326.583	308.417	365	351.667	396.333	362	384.083	410.75	371.833	402.833	303.25	339	306.667	322.333	123.083	326.167	331.417	317.5	390.833	411.167	411.917	301.333	385.833	359.25	350.917	341.667	362.25	464.75	379	365.083	311.667	409	453.25	284.5	330.583	380.75	408.583	490.667	106.667	347.25	341.417	361	350.5	389.083	433.75	488.5	312.583	333.667	366.083	358	455.917	432.333	298.25	400.583	431.75	391.167	349.25	284.5	319.167	358.917	298.75	367.667	330.333	408.333	397.75	391.833	424.75	340.25	376.5	338.417	289.583	319.333	410.5	373.5	381.5	268.417	320.833	361.917	329.083	335.417	376.417	360.75	432.667	346.667	450.833	361.25	295.333	344.25	386.833	400.667	337.417	342	362.75	287.583	334.417	371.583	473.417	379.333	119.583	371.083	331.167	289.917	356.167	380.083	429.417	419.167	371.5	281	450.083	347.083	364.417	420.667	328.583	329.917	318.417	372.333	320.75	464.917	305.833	326.833	294.833	346.167	402.333	431.833	158.583	396.167	135.167	389.833	362.833	334.25	394.833	323.417	455.25	354.333	339.333	
0.00014	200	413.417	363.333	288.583	430	375.583	255.417	419.917	305.167	389.5	419.25	325	332.083	326.167	413	270	296.083	379.5	346.25	467.083	375.583	339.083	413.75	434.667	306.833	424	486.333	383.667	300.417	364.25	411.667	316.333	443.583	118.5	315.917	326.5	303.583	310.333	344.5	343.333	383.5	331.917	333.25	426	493.917	309.25	374.667	360.917	315.167	352.333	326.167	320.833	357.167	332.917	342.833	377.5	350.083	392.167	451.333	386.5	329.5	369.25	390.75	404.417	431.75	303.833	353.583	366	346.333	403.917	349.167	410.25	333.083	352.583	397.583	303.333	340.083	400.083	317.083	300.583	447.25	294.5	387.833	341.167	395.667	337.833	419.417	422	343	348.75	366.583	332.083	437.667	397.083	304.5	381.917	368.167	258.583	300	319.833	367	381.5	313.5	400.667	379.583	373.083	393.5	327.083	438.333	360.5	357.583	335.25	312.667	394.25	293.75	122.25	351.583	310.583	361.583	372.417	383.167	397.083	391.583	335.333	291.75	354.75	368.167	346.583	376.083	368.583	371.75	327.917	337.333	370.917	395.333	407.667	382.75	390.167	388.667	333.333	274.083	319.75	360.417	431.083	339.5	298.5	317.167	369.417	386.75	349.333	371.333	377.75	358.5	348.167	428.583	347.583	306.917	310.833	347.417	297.083	410.583	373.083	407.25	435	369.917	365.833	371.417	397.333	369	318	376	374.583	255.333	233.667	353	300.917	377.75	363.583	305.25	432.333	398.583	411	415.583	356.417	327.917	419.833	367.25	312.5	309.583	338.583	320.583	453.25	354.167	320.333	435.167	151.333	439.333	312.25	444.25	465.083	372.5	
0.0001425	200	395.083	338.083	394.333	315.167	471.083	333.417	368.417	355.833	383	287	352.333	350.917	370.667	351	360.75	365.417	349.833	314.25	405.25	364.25	411.917	346.333	353.917	381.083	361.75	366.833	416.917	333.333	354.5	325.083	461.167	474.417	250.167	320.25	368.5	272.583	384.75	470	352.75	356.583	311.417	467.917	325.417	392.083	392.25	333.167	341.333	360.833	322.833	373.5	333.333	346.833	303.25	400.417	453	349.5	303.667	281.167	323.75	276	316.667	413	307.333	401.833	358.583	113.5	333.083	318.25	338.833	127.167	429.167	395.167	406.75	413.083	325.25	385	317.75	285.333	308.167	381.75	403.583	313.167	342.75	473.667	396.5	349.5	294.167	291.083	358.5	420.667	501.5	377	298.5	288.25	352.75	361.667	294.333	260.667	323.333	292.167	312.083	356.167	320.75	420.083	437.333	420.833	412.417	359.167	358.75	346.5	344.5	352.583	310.083	357.417	320.417	319	408.5	441.333	414.833	388.667	350.167	267	366.5	378.5	327.667	301.833	348.25	374.667	371.417	421.417	323.25	364.167	403	423.5	385.917	262.167	373.333	113.583	350.25	402.333	386	339.25	423.5	342.083	402.333	292.75	357.833	429	435.917	269.667	379.333	313.333	316.417	324.5	401.667	384.5	288.417	389.667	325	418.5	332.5	557.25	354.667	293.667	363.417	448.167	358.333	317.75	318.25	315.083	443.833	353.083	347.5	324.167	327.833	436.083	402.667	358.917	381.75	377.083	361.25	431.917	317.083	342.75	466.667	367.917	333.583	352.75	322	407.417	284.917	426.833	288.5	357.25	273.417	372.667	397.75	306.75	355.417	299.583	
0.000145	200	365.667	356.333	347.667	378.333	417.417	341.417	300.333	325.417	252.833	355.083	301.917	388.667	325.417	394.5	394.833	294.917	414.083	396.667	310.5	299.917	352.833	340.917	365.75	333.833	394.083	378.083	325.917	264.333	391.5	355.667	408.25	422.917	354.167	314.167	300.833	352.75	406.75	273.833	393.167	410.667	287	333.75	306.167	389.5	451.667	353.75	324	429.167	310.417	372.25	301.25	368.083	348.667	347.917	401.417	388.25	298.5	313.917	336.667	382.5	433.5	377.5	443.583	308	355.167	383.417	401.167	345.917	283	408.333	379.083	293.5	398.583	415.917	445.75	371.75	470.417	305.5	331.5	330.333	294.333	390.75	370	341.583	360.667	326.417	331.667	368.167	132	374.25	401.25	284.25	398.5	306.083	310.75	409.417	471.083	337.5	350.833	397.583	266.833	258.667	410.833	247.583	303.917	346.25	351.833	347.583	374.667	382.25	343.917	357.083	330.667	403.833	303.75	394.083	444.167	315.583	336.333	332.667	369.667	319.583	399.25	340.167	325.5	306.667	379.667	290.083	349.75	357.583	324.25	356.083	357.25	375.333	359.333	300.167	410.75	465.75	365.417	286.333	339.75	334.417	364.667	383.917	328.333	338.583	456.417	370.25	328.417	333.333	308.833	309.667	337.167	291.833	395.5	358.583	321.083	393.333	395.833	515.75	343.917	390.333	407.583	364.75	307.5	313.083	379.75	297.333	301.667	320.833	476.167	397.417	315.417	297.25	372.25	359.25	380.583	462.5	406.583	443.917	395.25	364.583	428	366.917	360.75	315	374	505.917	317.25	126.75	441.083	330.333	397	370.417	336.167	432.333	307.083	305.75	380.25	381.583	
0.0001475	200	378.417	455.167	446.917	412.167	409.75	372.667	414.583	358	327	371.333	348.083	361.083	403.167	297.833	324	359.417	365.583	374.583	435.667	335.083	257.417	445.25	374.5	367	342.417	413	353.417	347.583	335.167	383.083	322.25	373.583	299.333	335.25	338.5	360.333	318.75	408.917	345.083	393.167	145.417	530.667	397.333	365.25	426.833	499.5	331	413.5	311.583	285.417	373.083	372.833	337.083	308	382.333	387.167	324.667	327.083	317.333	358.333	351.417	410.833	407.917	379.5	380.167	344.75	467.917	336.083	282.667	374.167	300.417	325.667	302.083	333.667	433.75	377.167	356.917	327.333	435.083	357.833	340.75	338.583	317.667	279.917	330.5	446.5	339.167	352.75	318.667	331.333	393.5	287.75	345.667	399.333	407.083	290.583	502.417	410	363.417	422.917	434.083	438.083	447.833	376.75	318.333	346.833	338	354.5	286	282.167	369.667	373.833	346.75	325.583	415	345.917	279.5	351.833	341.167	365.417	494.167	387.667	402.667	429.833	370.083	403.083	418.5	339.083	330.75	399.417	369.583	126.917	315.75	306.833	372.25	342.75	437.583	379.667	315.583	378	324.583	377	347.917	431.583	401	358.583	297.583	381.917	367.417	354	386.333	267.083	352.5	409.417	371.25	326.083	332.167	280.083	476	381.333	465.333	301.917	348.583	385.333	236.833	300.25	358.5	392.75	308.083	366.917	295	118.667	258	312.333	282	330.167	395.5	358.917	390.167	397.083	265.333	358.25	363.5	357.75	425.083	295.667	348.5	341.167	456.833	353.5	405.417	373.417	363.083	313.167	303.583	351.917	368.917	303.25	294.417	393.833	
0.00015	200	324.417	269	429.25	335.083	358.333	348.333	422.583	373.917	274.083	287.417	340.75	277.75	437.917	314.75	324.833	349	461.333	278.333	338.917	305.833	362.25	290.417	447.417	349.667	355.417	408.5	342.833	302.833	413.083	298.833	374.5	448.167	354.917	319.5	282.583	298.333	393.583	396	402.25	314	371.5	345.667	458.5	386	282.417	344.75	324.417	327.333	412.167	344.833	364.833	372.75	116.667	454.917	330.083	419.75	380.25	301.167	352.667	277.667	330	360.75	353.417	262.333	423.25	414.917	327.25	404.5	369.417	307.167	330.25	352.583	322.25	359.417	424.167	332.667	350.083	425.5	409.25	243	363.917	321.917	317.917	395.833	460.167	377.833	376.25	358.583	304.667	411	420.583	312.5	399.333	416.833	392.833	315.083	371.667	363.083	379.917	404.25	339	395.083	379.583	385.25	340.917	420.25	291.5	369.417	340.75	358.833	414.167	401.917	346.5	348.25	324.083	397.5	367.25	289.25	316.167	386.083	362.5	342.667	380.333	365.5	326.5	401.167	296.083	482.333	279.417	384.917	413.5	349.333	339.5	363.667	404.333	334.833	334.083	364.833	317.167	315.75	294.833	398.167	363.333	365.917	503.75	387.917	368.333	305	372.833	296.583	344.083	373.917	424.667	353.083	371.25	354.333	325.75	309.417	424.417	394.917	325.917	378.25	322.417	286.333	446.25	311.833	425.667	398.333	293.417	256	320.5	323.833	352.75	406.333	316.833	357.75	363.25	361.5	348.333	332.667	350.75	357.417	408.333	122.25	355.833	384	389.333	379.417	280.417	301.25	508.833	369.25	384.667	356	362.75	294.583	379.833	302.333	285.75	369.5	
0.0001525	200	370.333	458	404.583	435.5	260.833	416.833	444.417	398.917	407.667	314.667	361.917	318.917	436.167	351.5	405.833	303	449.75	333.833	171.333	290.5	378.917	307.167	402.833	322.417	344.5	381	342.167	288.667	332.167	388.583	354.583	319.417	322.583	447.833	318	489.583	369.083	350.583	397.667	457	409.833	401.583	369	342.667	373.833	380.833	386.083	347.333	392.583	370.75	328.5	476.667	382.833	390.083	331	427.833	363.167	445.083	328.167	317.333	330.083	277.417	351.5	453.583	335.333	363.25	412.583	353.083	417.167	345.917	98.4167	408.167	395.667	383.833	296.583	339.083	286.5	279.167	385.167	426	259.917	337.167	324.25	385.083	452.583	412.25	428	369.333	354.583	356.667	400.75	370.333	323.583	368.333	345.5	334.417	304.583	368.667	341.5	329.25	366.667	144.667	344.75	407.75	404.083	382.917	394.667	479.917	333.833	438.917	336.5	294	328.583	434.75	458.917	399.417	328.167	403.333	393.667	376.75	390.083	341.75	554.5	360.667	380.25	353.5	371.417	379.083	349.75	346.583	329.083	301.333	447.917	372.25	478.917	432.417	365.917	260.417	356.417	374.667	410.25	346.917	336.083	465.5	412.333	383.75	378.333	331.667	380.917	412.917	423.5	438.083	358.083	344	301.667	448.833	304.167	311.583	373.25	341.333	341.917	346.25	336.25	350.167	258.917	460.833	339.25	360.167	366	382.333	364.083	385.917	402.583	406.5	414.583	410	386.25	291	408	358.833	319.75	414	358.083	345.083	351.333	473.5	358.417	404.917	320.25	369.333	293.5	390.167	519	402.417	416.917	381	352.583	400.75	330	370.167	
0.000155	200	282.833	300.75	397.833	439.083	329.583	272.75	342.333	280.5	370.667	321.917	388.667	425.25	349.417	414.167	341.917	308.167	366.833	452.167	385.25	371.583	296.333	283.5	294.25	350.667	409.75	301.5	360.583	331.667	354.333	390.167	272.083	378.5	113.25	399.083	371.667	322.333	397.583	292.583	414.5	366.5	314.417	457.25	333.583	420.75	330.167	394.083	314.833	478.833	331.5	407.5	351.75	428.667	365.417	128.5	452.5	297.75	362.417	386.417	400	307.833	405.167	346.083	382.833	416.167	350.167	310.75	410.417	360.833	296.667	414.917	381.083	367.25	365.833	342.167	345	323.667	296.833	380.583	347	385.667	325.667	297.917	292.75	448.833	332.75	438.417	387.917	419.167	379.833	356.917	258.417	373.417	435.75	321.583	387.833	379.667	308	322.417	405.333	342.667	360.667	375.333	365.5	358.25	453.083	363.25	433.333	343.417	416.667	331.917	448	338.083	334.583	299	329	469	479.417	328	298.5	398.167	357.083	342.917	280.917	154.167	385.583	372	405.917	318.083	384.417	350.583	340.333	414.25	341.333	404.75	328.917	319.833	352.833	482.917	342.833	306.667	364.667	324.333	403.25	275.583	313.083	428.25	333.25	425	362.083	386.917	341.5	351.417	425.833	321.083	304.417	389.833	365.833	309.75	409.083	387.417	369.167	346.5	385.083	342.583	332.333	150.667	435.25	369.5	383.917	280.167	391.667	128	383.833	388.083	349.083	349.75	353.75	351.5	420.667	385.833	334.333	324.083	375.583	328.25	348.917	297.917	375.25	335.833	374.333	314.667	338.917	398.333	518.5	315.417	360.25	324.083	316.417	310.667	267.333	275.417	
0.0001575	200	427.833	324.5	449.417	373	271	352.25	417.417	349.667	310.417	347.417	349.75	379.417	445.083	404.25	448.167	385.167	382.333	415	368.167	443.167	360.083	402.417	328.333	405.333	312.333	320.083	330.583	373.667	303.417	355.75	326	386.833	398.417	384.833	416.917	456.417	375.25	408.833	294.917	304.583	368.5	402.083	432.5	320.917	381.333	406.917	368.5	308.417	387.417	433.083	411.833	351.667	413.083	359.833	308.917	318.833	303.667	325.75	324.583	348.583	168.167	346.25	369.167	333.5	349.917	353.5	352.083	310.25	332.917	275.5	404.583	360.917	445.167	421.5	306.667	361.667	339.583	380.417	316.833	306.667	328	408.083	356.167	313.083	407.333	242.667	481.417	353.75	324.917	131.5	334.083	401.583	379.5	390	421	332.083	313.25	299	284.083	409.333	390.417	323.583	351.25	353.25	391	371.5	421.333	325.917	274.083	348.5	166	385.417	367.833	414.417	363.917	158.25	284.083	326.25	374.417	414.75	410.583	358.75	119.5	349.083	157.083	279.333	274.833	320.917	468.667	418.667	332.167	417.917	406.917	289.333	457	284.25	343.083	344.083	340.333	358.5	324.833	341.583	279.667	359.917	388.25	313.5	333.583	390	345.833	455	354.833	350	417	450	332.5	376.75	239.167	493.417	354.167	365.5	400.583	435.5	407.25	398.583	433	325.75	315.167	449.917	446.75	321.25	370.5	413.5	349.833	283.833	357.917	348	409	324.667	371.75	300.25	370.417	349.333	284.083	378.25	346.083	326.417	374.833	399.417	407.333	362.333	321.833	398.417	283.667	408.167	379.333	357.583	393.25	303.333	228.583	358.167	
0.00016	200	304.167	357.333	318.917	410.917	303.833	392.917	479.833	418.667	384.833	321	289.75	411.417	444.417	435	364.5	387.667	113.75	405.25	395.333	322.917	385.583	341.583	390.917	361.167	385.5	306.583	338.667	426.75	383.25	326.083	356.25	435.833	380.167	395.583	384.083	369.25	399	357.25	440.333	426	294.833	302.167	349.833	379.083	345.667	308	392.417	357.833	444.083	426.083	436.917	348.5	329.25	342.667	342.333	330.083	271.667	311.25	366.667	432.75	397.75	380	355.167	365.5	337.917	313.917	127.083	368.25	302.917	279.5	387	448.75	357.083	341.667	347.583	389.5	320.75	387.167	366.417	488.5	397.25	343.833	259	338.417	430.667	363.667	464.75	342	494.75	374.667	310.333	412.583	351.417	439.417	369.833	347.917	324.083	413.417	342.667	337.167	125.417	370.167	273.667	352.083	377.833	380.667	370.333	329.083	336.667	281.083	269.583	357.667	334.167	304.25	298.167	333.167	355.083	307.917	416.25	366.25	339.833	374.583	311.417	292.5	495.333	374.917	372.333	348.333	239.917	405.917	460.25	315.417	336.333	466.417	382.833	296.167	346.75	461.417	397.75	269.5	449.75	309.167	338.917	300.5	283.917	295.833	389.667	387.833	290.5	361.417	380.833	116.833	150.5	306.917	318.833	401.167	350.75	345.333	268.917	428.833	343.583	392.833	451.333	344.833	389.833	341.667	325.833	505.667	358.5	373.083	448.583	368.5	334.25	313.833	303.917	287.75	418.833	329.75	326.5	340.417	283.333	323.667	302.25	371	277.583	366.667	323	413.167	126.333	127.75	355.833	383.333	321.917	456.833	370.25	337.833	304.917	300.583	277.5	356.583	
0.0001625	200	352.75	310.917	444.75	320.25	492.583	378.25	378.083	392.333	322.167	402.417	304.917	366.333	341	346.75	368.833	381.75	439.833	354.167	279.417	318.083	412	321.083	375.5	340.917	426.833	346.833	370.917	364.667	325.583	422.333	440.75	372.917	364	306.25	414.667	408.917	306.167	327.417	369	344.417	272.917	369.5	144.75	317.75	368.417	413.083	369.667	373.917	320.583	412.5	386.167	318.833	332.417	323.25	347.333	349.917	388.75	319.5	362.917	156.25	444.083	338.083	295.333	306.25	366.667	300.083	325.75	384.5	291.083	337.5	332.083	384.333	393.75	458.333	409.583	407.333	416.917	341.167	379.167	336.25	385	318.75	356.667	409.417	370.083	412.667	352.667	329.75	420.5	389.25	379.167	315.333	381.5	389.333	332.083	426.333	283.333	282.083	332	320.25	379.917	276.917	335.333	325.25	388.417	279.083	310.083	372.417	409.083	344.25	343.083	345.583	326.667	249.333	347.5	424.75	412.417	460.25	411.417	381.5	407.917	366.667	411.417	406.667	380.25	377.917	378	363.75	325.167	332.833	327.667	328.167	344.167	357.417	386.583	297.083	354.25	271.417	324.583	439.5	394.583	347.417	417.75	392.417	310.167	437.583	342.75	370.667	455.75	389.667	395	347.667	407.917	509	343	402.25	328.417	346.333	321.333	353.167	409.917	389	324.667	340	399.333	448.583	336	324.75	347	406.5	295.417	329.75	358.083	307.417	331.917	417.75	454.917	410.667	349.417	417.167	354.25	369.083	363.667	303.083	346.583	434.75	347.917	426.75	380.833	372.833	462.25	311.417	326.333	317.083	203.417	305.333	408.083	161.083	370.417	397.833	
0.000165	200	366.25	260.917	318.75	406.5	409	386.583	362.917	346.583	328.917	330.917	305.083	435.5	332	344.25	350.75	299.917	388.5	374.25	121	363.583	374.083	397.25	418.75	366.083	440.167	372.25	354.583	302.833	291.917	365.25	386.417	342.833	365.417	343.5	456.417	445.667	444.5	322.583	298.917	383.667	288.417	393.583	412.333	401.333	298.583	298.417	356.667	387.917	395.167	435.25	305.083	346.667	387.583	435.333	352.083	359.75	433	326.417	388.333	333.667	347.583	445.667	278.083	362.083	406.417	334.667	441.333	108.167	363.583	333.583	372.75	300.833	437.75	453.583	352	312.333	340.583	290.667	365.167	373.167	399.833	452.583	394.333	405.583	325.167	472.417	345.667	417.167	400.333	354.583	389	314.667	400.25	357.833	347.5	347.833	392	359.25	399.583	321.75	251.25	366	450.417	265.833	345.417	251.583	303.083	334.417	321.917	339.417	356.083	403.167	370.667	367.667	264.25	406.25	311.167	400.917	362.25	404.5	391.833	376.25	377.333	327	417.083	391.25	291	363.417	415.417	311.25	369.667	374.917	300.75	289	345.75	354.75	328.667	303.833	363.917	307.667	371.583	356.833	401.917	412.583	358.083	422.5	302.417	300.5	317.5	396.083	271.417	379.333	338.083	368.25	321.5	298.833	316.167	310.333	333.5	326.25	426.583	317.083	457.75	311.417	334.667	332.167	341.75	392.917	389.5	359.25	402.333	372.75	443.583	365.417	434	393.333	340.833	409.333	363.667	374.083	398	361.25	305.833	410.5	425.917	411.333	340	338.667	355.917	321.667	368.5	368.083	338.583	416.417	351.833	355.167	405.333	284.417	353.25	451.5	
0.0001675	200	389.083	382.25	425.583	356.417	112.917	346.917	462.75	379.75	361.917	480.333	382.917	297.75	380.333	343.667	355.917	336.417	371.25	385.333	381.083	347.417	354.083	357.083	355.5	400.667	297.5	373.583	458.167	392.75	406.417	389.333	300.833	425.667	261.25	415.333	427	417.667	339.083	417.833	345.917	364.417	143.583	414.583	412.333	329.5	419	431.417	372.667	332.833	251.25	382.833	372.167	465.167	363.75	332.5	363.333	419.333	426.333	339.667	319.75	280.083	386	345.917	310.083	309.333	380.583	321.167	365.583	329.25	325.333	395.833	326.417	342.083	407.25	440.75	266.833	389.417	343	429.417	310.5	261.167	477.833	304	424.917	415.833	404.583	415.167	351.667	454.833	318.167	400.167	495.167	327.417	443.583	360.833	327.333	335	371.417	334.833	299.917	426.917	395.667	366	397.167	457.333	459.167	370.833	362.333	356.5	406.833	398	366.5	402.583	473.583	142.333	357.417	445.583	359.583	435.5	420.25	276.333	391.833	312.25	395.167	365.5	361.667	327.167	421.083	324.833	315.917	345.75	353.833	335.75	348.333	326.583	491.833	349.75	314.5	402.917	385.833	271.417	356.75	362	371.583	438.833	352.75	298.25	351.333	345.5	387.75	428.25	316.75	375.667	337	421.25	388.5	287	455.583	313.833	429.083	388.417	337.25	471.5	338.25	322.167	385.833	495.417	296.25	324.833	369	374.75	420.083	292.25	406.083	298.75	476	446.833	390.75	325.083	406	373.25	352.333	364.75	426.167	335.417	391.25	310.417	380.667	352.75	149	344.25	369.083	331.167	388	420	288.583	384.917	370.25	462.25	329.833	301.75	
0.00017	200	356.5	422.25	314.5	326.667	450	360.333	320.833	304.833	402.75	444.667	305.5	399.083	418.5	392.75	308.917	372.25	333.583	366.5	298.917	410.167	100.167	378.083	311.75	335.583	409.5	440.167	448.083	301.667	337.083	343.75	416.417	324.167	383.75	383.167	395	313.833	378.583	398.417	452.833	376.5	341.417	349.167	318.333	416.25	329.167	296.083	101	449.333	294.833	448.583	345.917	405.583	263.417	349.667	304.167	277.333	278.333	378.5	365.417	327.167	379.917	396.167	483.5	375.417	401	418.5	353.583	330	411.25	391.417	335.167	295.667	395.75	296.333	356.5	376.25	331.833	339.833	401.333	361.833	427	457.833	306.167	389.5	420.417	389.917	294	418.5	430	329.167	326.5	374.333	322	252.583	262.083	327.917	324.083	418.5	302.75	440.583	446.25	335.417	387.667	396.083	359.083	377.833	293.667	350.25	436.417	443.333	404.083	317.75	268.833	387.917	313.583	337.5	344.667	300.917	369.167	317.583	382.583	366.083	303.417	381.667	160.917	314.167	319.5	404	385.167	359.583	361.917	374.75	419.5	411.25	380.583	439.5	314.167	400.083	339.583	317	346.667	364.583	337	379.25	356.75	444.667	328.5	328	349.583	326.167	393.5	410.667	406.833	379.333	340.833	233.167	418.333	353.583	402.833	393.417	405.167	374	409.833	386.25	463.25	457.5	328.833	383.25	399.417	364.917	355.75	340.917	304.583	417.167	338.083	420.5	388.5	343.833	328.5	462.5	307.417	377.25	275.417	286.833	328.333	387.667	357.75	352.667	398.25	489.583	145.833	278.75	341.583	325.5	113.667	339.25	348.917	394	328.083	366.583	
0.0001725	200	366.167	305.75	365.667	414.667	353.917	329.833	347.083	323.167	371.417	378.5	364.833	372	339	370.833	304.167	402.5	329.833	302.917	346.5	359.5	440.667	405.083	252.167	350.667	300.917	376.833	408.083	398.833	374.667	376.75	142.167	330.333	307.5	389.833	333.417	386.167	393.167	471.917	340.083	350.167	344.75	283.667	336.5	343.333	270.583	401.5	256.833	354.25	424.167	301.417	383.833	330.583	351.417	451.417	513.083	381.417	376.833	408.75	390.583	336	384.417	385.667	516.917	367.583	438.833	376.917	299.417	362.417	335.167	286.833	376.083	346.25	395.917	358.417	402.667	354.75	342.917	133.167	375.167	368.25	372.167	390.917	313	125.833	366.25	307.583	377.917	430.167	349.667	427.167	409.75	474.667	339.417	289.25	355.917	109.417	325.167	472.583	309.417	336	358	330.167	413.833	259.25	345.5	387.833	328.5	310.583	292.083	373.75	387.167	350.75	444.833	359.75	333.417	412.833	343.667	321.917	348.167	424.25	351.083	385.25	381.25	369.917	397.833	324.417	290.417	364.25	396.917	351.917	428.417	394.667	407.833	347.5	354.583	356.583	402.417	360.667	331.25	392.333	421.5	423	333.917	427.333	440.833	378.5	444.5	242.917	322.417	504.083	315.5	386.167	352.083	278.083	352.833	307.917	314.083	305.25	416.167	367.333	332.667	407.667	287.667	354.25	378.833	393.167	330.833	276.333	406.417	414.083	361.167	422.333	334	358.5	374.75	372.083	289.583	331.333	355.583	403.917	314.667	301.25	258.417	435	427.667	345.917	328	371.75	379.917	305.667	385	343.75	332.083	283.667	355.25	349.167	345.333	320.167	395.583	377.333	
0.000175	200	287.417	463.5	401.333	397.667	401.417	419.25	379.5	450.833	317.167	276.25	403.333	283.333	375.333	381.417	351.583	358.333	346.75	254.417	391.917	151.25	361.917	402.583	423.667	344.583	318.833	345.667	336.25	368.167	404.583	384.5	392.75	440.75	364.25	311.917	388.417	424.333	386.333	350.667	357.167	383.333	409.25	370.75	400.167	307.333	330.333	410.5	288.25	393.583	364.833	424.917	419.25	449.833	310.417	381.25	438.833	410.25	324.417	321.917	300.75	357.083	386.25	322.917	346.25	438.25	334.833	260.083	435.667	434.25	363	456.417	375.25	367.667	341.583	325.833	320	394.25	389	330.917	367.5	320.833	341.167	263	383.083	340.333	411.917	304.083	347.917	135	269.5	309.75	352.583	306.083	363.167	379.667	427.25	363.25	457.167	349.083	352.167	357	410.417	404.5	314.75	341.083	361.417	427.083	129.5	382.333	423.75	385.417	324.5	502.083	294.083	415.75	477	453.083	356.917	380.5	439.5	447.583	341.083	324.667	455.667	351	288	327	502.667	381.083	409	302.917	337	354	279.083	376.417	337	393.667	325.167	351.417	393.25	273.667	286.667	107.5	419.75	264	316	298.333	332.167	429.75	354.75	372.917	320.417	353.25	338.75	371.333	372.5	297.75	386	427.333	344.083	504	418.083	331.5	359.583	448	120.917	427.75	263.583	382.417	141.167	426.667	315.333	438.917	359	276.833	436.167	380	393.083	433.5	321.417	338.75	292.833	398.583	392.833	400.333	337.083	315.583	391.333	341.667	379.917	307.583	288.417	336.583	414.25	337.833	336.667	272.417	382.917	343.917	311.583	300.5	
0.0001775	200	262.75	327.417	340.083	336.917	323.417	334.083	395.583	437.25	369.5	275.917	372.667	311.417	360.167	286.75	354.917	135.167	364.833	399.167	472.917	369.5	420.25	346.75	434.083	367.75	339	383.083	414.25	284.333	315.083	346.5	305.333	320.5	113.667	307.833	310.75	119.083	272.333	307.333	313.833	343.167	345.333	317.417	389.667	333.083	337.75	311.083	423.333	386.083	336.25	303.25	330.333	371.333	368.5	350.417	403.667	461	362.5	321.083	344.333	307.333	361.667	358.333	310.167	328.083	376.833	341.5	395.917	497	288.083	290.167	446.583	319.667	339	447.75	380.667	116.25	367.917	428.667	333.75	358.167	353.5	380.25	366	318.167	391.75	355.667	356.5	377.917	332.583	466.667	268.167	394.833	360.417	359.5	396.583	308.917	393.5	341.917	366.333	403.667	346.333	394.833	283.917	414	411	379.917	292.167	378.75	388.333	305.667	371.167	419.417	432.75	416.667	315.417	497	323.75	333.75	396.5	403.333	312.5	348.167	371.417	274	342.75	428.75	473.667	302.333	418.167	391.667	376.167	381.417	369.75	390.25	384.25	288.583	352.583	446.333	331.25	428.583	339.417	117.167	353.417	431.417	379.333	492.833	432	354.75	569.833	413.333	362.833	367.083	363.833	394.333	337.75	319.583	293.25	270.5	349.5	363.5	478.417	338.333	353.417	359.5	380.75	451.583	424.167	286.167	312.833	433.333	398.333	169.5	304	335.333	350.333	331.083	359.667	376.917	461.083	268.25	444.333	378.75	400.75	407.417	331.167	259.667	344.5	449.417	365.167	337.75	319.5	416.083	341.333	421.833	328.917	265.167	328	380.583	336.5	357.583	
0.00018	200	341.083	326.833	403	409.167	431.5	318.75	342.583	365.417	365.083	384.25	353.833	291.25	355.417	363.75	364.083	459.083	349.833	417.333	353.75	379.75	242.167	422.75	342.75	346.833	379.167	378.333	388.083	378.667	419	396.083	387.917	365.25	393.25	419.5	283.167	341.917	365.833	347.667	303.5	323.583	314.917	431.5	371.5	384.667	380.917	392.167	290.5	316.75	339.917	372.083	306.75	407.167	325.75	475.75	442	352.083	355.583	354.917	332.083	403.25	334.75	355.583	367.833	325.75	310.917	366.25	251.833	383.833	389.667	346.833	357.167	347.167	434	367.083	443.25	346.417	388.417	458.583	356.167	344.25	321.417	285.25	280.083	329.25	363.417	405.833	317.667	361.583	284.75	431.083	426.333	411	349.5	354.833	367.083	362.917	383.833	411.75	423.417	316.667	333	397.833	310.333	283.75	437.25	377.917	366.5	337.167	351.333	311	355.333	416.917	337.5	325.917	294.417	302	429.917	434.917	477.833	139.5	429	443.333	373.917	373.083	386.833	344.167	332.25	371.667	388.333	311.75	381.583	431.417	334.667	277.833	371.25	353	402.25	389.583	405.75	364.083	314	297.833	268.75	274.25	408.167	322.167	300.083	337.5	374.25	336.833	409.417	377.5	348.167	373	382.75	309.5	368.667	385.083	411.583	400.5	261.25	241.083	182.333	357.417	369.583	402.583	281.417	376.75	289.083	333	357.083	458.083	430.75	301.5	367.583	372.167	354.333	417.917	344.417	372.917	371.917	300.167	322.333	349.333	323.25	365.667	466.833	422.75	321.417	355.333	367.917	315.083	134.25	313.667	330.167	316.167	366.917	364.917	396.083	285.833	
0.0001825	200	376.083	352.167	457.167	317.167	333.667	488.583	125.333	378.583	391.917	351.667	396.75	299.75	361.833	379.833	321.167	425.833	345.75	370.417	438.083	363.75	419.333	262.833	411.583	419.417	326.583	384	333.417	415.25	435.583	330	361.583	454.583	381.917	370.667	487	419.167	301.75	374.417	430.667	400.333	361.417	352.667	130.25	333.833	332.25	420.417	421.5	375.917	525.667	363.417	410.5	346.667	111.25	322.5	295.833	310.583	431.083	440.917	269.75	292.417	350.583	344.25	362.5	289	534.333	333.417	341.417	347.333	413.167	360.333	375	379.667	408.917	323.583	276.25	415.167	318.083	341	253	472.75	330.5	353.917	356.917	337.75	289.083	390.75	393.917	328.583	405	300.167	385.583	310.333	245.167	301.667	301	284.917	136.25	401.25	391	307.833	401.667	440	394.917	387.083	355.333	417.167	408.417	350.417	346.5	417.667	406.917	442	349.583	392.833	268.833	394.083	371.417	458.917	303.417	438.417	407.667	263.083	350	399.333	310.333	372.417	338.75	418.083	345.083	446.75	382.417	312.5	352.5	364.417	367.417	434.917	388.75	266.167	301.583	385.25	323.5	370.167	361.5	391.25	402.417	349.5	409.333	277.333	366.75	412.5	349.667	424.25	285.333	457.083	330.917	371	439.25	446	331.333	306	346.5	124.5	329.25	330.333	367.5	311.833	294.75	391.75	333.5	329.583	376.333	303.417	371.083	301.583	390	445.167	327.25	364.25	419.333	334.25	384.25	138.167	384.167	446.583	401.167	408.583	403.417	325.167	375	348.917	277.833	353.333	331.167	397.5	342.583	351.833	358.833	398.083	276.333	549.5	
0.000185	200	314.167	356.833	386.5	429.333	352.333	338.667	396.917	410.833	407.417	290	419.667	361.917	329.083	357.083	300.083	402.5	298.583	424.417	378.333	361.667	336.5	425.917	447.333	337.333	330.5	270.333	285.583	356.917	413.25	322.333	367.417	333.5	288.417	343.833	436	379.417	413.833	412.25	316.667	289	359	373.167	343.583	355.75	132.417	446.5	383.833	427.917	440.5	237.5	419.083	342.25	367.167	327.417	329.167	414.917	224	334.333	444.75	353.667	406.583	431.417	367.25	337.917	425.5	409.583	307.417	420.583	400.833	344.917	314.5	133.333	356.333	408.833	399	289.333	394.917	481.333	325.25	389.5	330.667	386.833	348.5	442.417	435.083	362.417	359.833	360.167	328.083	359	430	396.417	364	409.167	363.417	421.417	356.25	358.667	409.417	335.583	364	342.917	292.25	423.5	342.75	337.25	355.583	144.833	319.583	344.333	316.75	491.667	268	378.667	348.583	365.083	265.667	423.75	409	396.417	320.917	362.917	382.083	261.25	336.5	353.5	293.083	386.583	300.083	338	343.667	357.75	331.167	355.583	405.417	303.667	397.25	396.917	463.917	359.5	278.917	323.333	343.75	398.917	390.833	446.75	430.25	373.417	359.833	420.667	346.25	332.667	389.583	492.25	401.167	315.833	375.667	319.917	397.417	371.667	382.417	275.083	374.417	397.75	308.917	442.25	407.583	349	389.333	302.083	334.833	443.583	328.083	345	368.833	367.917	335.167	364.083	421.833	450.083	330.917	403.083	449.833	352.417	300.5	347.083	332.167	496.583	360.167	344.667	344.167	354.167	352.417	429.25	332.333	451.833	376.583	338	418.583	252.5	
0.0001875	200	454.417	452.083	324.333	355.417	146.583	377.917	442.25	346.75	403.417	389.5	333.75	467.833	334.333	309.25	320.75	297.167	381.75	340.417	414.333	406.5	379.833	342.833	348.083	359.667	372.75	347.833	445.667	366.75	421.25	309.5	309.25	377.667	419.583	380.417	316	261.917	295.417	403.5	313.5	299	321.25	292.167	374.5	351.5	378.333	500.583	436.083	386.25	345.583	444.167	370.667	352.917	374.833	312.083	309.833	381.75	401.167	377.083	393.5	337.5	292.083	349.583	337.5	435.25	339	355.167	317.917	410.833	315	315.333	453.917	356.083	452.333	362.75	435.833	444.25	304.583	339.833	362.75	429.917	393.75	424.417	378.167	367.167	398.833	116.417	297.083	356.667	312.083	383.5	454	445	286.417	377.417	346.417	379.083	404.583	414.25	289.917	309.5	142.25	402.333	346.75	425.417	321.25	393.417	394.167	315.25	385.75	374.417	130.75	384.583	280.583	320.917	330.75	354.167	400.833	348.917	314.833	347.25	478	421.917	430.833	305	343.25	257.25	422.667	367.917	324.083	404.5	389.917	381.917	309.75	287.833	348.667	384.917	309.083	443	360.833	321.833	449	327.75	340.333	302.083	340.833	367.75	428	451.167	401.167	394.167	386.833	358.583	326.333	319.75	389.917	417.333	353	490.917	396.083	363.167	385.75	391.5	298.167	328.167	352.75	333.25	332.667	375.417	306.833	341.333	331.5	301.167	489	327.25	329	271.167	336.667	356.583	337.917	313.5	356.333	314.75	321.917	316.583	387.25	431.5	372.583	314.917	304.167	401.167	382.75	446.417	378.25	357.75	313.333	355.333	343.333	341.833	348	302.333	
0.00019	200	359.083	382.167	278.083	387.167	362.583	357.75	346.833	344.75	312.833	302.5	312	385	323.75	467.417	349.917	338.167	337.25	487.667	110.667	321.5	462.167	338.167	481.917	346.083	378.75	334.75	291.667	516.833	292.583	383.667	424	360.167	494.583	311.833	352.75	341.75	407.333	337.667	303.833	424.667	358	279	317.083	359.833	370.917	356.917	321.083	325.667	343.333	420.083	419.833	411.25	418.667	422.833	330.75	377.5	320.917	432	451.75	369.917	324.917	399.833	363.917	392	323.333	351.417	429.167	360.75	390	363.25	389.25	334	313.583	420.917	380.917	315.833	479.5	347.583	393.333	329.083	315.667	268.333	392.5	131.417	374.25	401	395	493.25	367.167	371	427.5	281.25	414.083	435.583	331.25	382.167	364.667	331.667	378.583	381.667	385.917	348.167	422.917	295.333	414.333	341	331.25	432.333	146.833	446.167	300.833	332.333	122.75	273.25	335.083	323.5	332.917	373.083	383.667	301.75	370.833	316.167	379.75	350.417	380.833	412.667	265	314.917	341.083	329.583	352.833	354.167	315.25	317.833	287.333	370.333	123.833	359.333	312.333	336.583	397.833	355.833	404.25	388.917	385.833	344.417	327.25	315.833	305.333	119.833	335.417	315.5	470	366.667	356.833	317.25	445.167	396.333	321.667	331	311.833	414.667	389.75	403.917	117.333	295.75	342.917	413.417	340.583	383.667	425.5	325.667	345.167	383.5	389.583	396.5	336.75	369.083	472.5	352.833	340.5	252.417	384.917	336.833	302.583	314.5	384.417	320.75	415.167	404.5	373.333	398.583	336.25	341.083	361.417	383.5	367.583	372.417	141.25	370.25	
0.0001925	200	376	291.5	356.583	386	395.25	321.5	322.583	357.5	381.083	472.417	337.917	266.25	326.083	410	387.167	443.5	387.5	358.917	346.917	392.917	330	390.25	292.167	296.25	466.333	465.5	406.5	327.25	320.25	436.667	499.417	334.917	279.75	327.917	148.417	362.583	321.75	385.917	349.833	382.083	415.417	334.667	338	457.5	296.25	332.417	401.75	134.833	381.667	353.917	321.25	312.083	354	421.083	465.917	305	355.083	375.833	330.583	441.417	376.5	411.417	473.417	326	486.75	347.417	399.333	380.417	269.917	358	320.75	346.667	287.25	468.333	419.333	366.583	419	333.667	445.5	281.083	376.583	343.333	410.5	487.333	132.167	326.667	396.25	349.417	357.083	345.5	274.667	397.583	408.167	330.833	408.417	305.917	298.25	353.333	334.667	415	369.25	450.25	351	410.333	349.5	324.5	412.083	348.5	393.25	335.917	361.333	369.75	451.167	370.167	393.25	472.333	479.667	377.583	306.167	425.833	468.833	413.083	404.417	345.5	390	268.333	358.833	297	333.583	375.333	419.833	315.167	364.917	360.583	341.083	419.417	368.333	321.25	389.917	434	380.167	286.5	334.667	368.667	316.333	332.417	325.083	394.167	361.5	448.417	367.75	383.5	359.583	360.833	384.667	311.167	457.167	384.417	390.25	402.25	368.583	296.75	317.25	421.083	347.167	377.75	369.583	401.417	327.917	482.583	289.083	418.333	404.417	405.417	384.667	261.917	383.917	360.667	347	339.417	436.25	342.25	381.833	376.917	364.167	286.5	328.25	417.75	343	260.417	492.167	368.917	353.583	438	381.75	348.25	329.333	270.917	363.75	388.167	
0.000195	200	328.75	393.583	432.167	275.417	366.167	365.5	304.667	354.333	352.833	313.667	420.917	317.083	422	431.833	310.583	421.25	345.083	350.083	336.833	356.417	418.083	397.75	368.917	382.167	142.667	342.583	372.083	441.75	328.5	417.417	348.917	470.5	371.25	366.75	491.917	341.333	385.833	335.167	329	338.917	318.167	356.833	305.917	408.333	302.083	436.667	469.917	356.333	398.917	382.417	403.667	301.583	403.917	348.333	466.917	391.167	374.5	460.167	395	340.25	350.5	396.833	461.667	260	430.333	361.667	359.333	304.25	272.167	372.75	306.25	382	298.417	272.917	366.833	432.5	290.583	366	130.833	427.333	357	454.917	398.167	271.5	462.5	394.25	323	389.333	252	299.75	340	347.833	122.75	319.75	296.417	360.167	324.083	362.917	286.083	318.75	352.167	458.167	390.333	295.917	349.667	342.583	318.333	351.333	509.5	363.25	293.75	424.417	282.167	371.583	254.333	279	377.833	328.333	443.75	322.833	406.333	326.917	352.167	340.083	331.167	347.583	381.75	296.5	357	425.667	303.583	433	306.417	368.75	370.917	400.167	360.333	347.083	323	266	313.167	325.583	400.333	286.583	361.167	352.333	385.917	358.667	276.5	473.333	415.75	341.583	331.833	446.667	317.083	331.25	288.75	412.333	383.75	325.667	356.5	432	358.333	322	468.417	395.417	337.5	422.833	320.167	317.083	361.917	399.667	533.833	405.667	422.5	414.833	384.5	361.917	364.583	447.25	357.417	297.833	436.667	389.75	344.833	309.583	430.167	389.75	314	126.75	420.333	322	338.167	348.75	408.5	371.333	337.75	368.417	404.25	284.75	
0.0001975	200	377.167	391.75	394.167	424.75	423.333	303.583	275.667	320.5	405.75	347.083	299.25	324.167	438.167	369.75	334.75	352.583	353.083	378.167	357.083	397.25	379.167	339.583	372.667	294.667	327.667	353.083	392.583	320	333.417	485.75	405.333	306.583	115.417	426.917	370.583	492.583	387.667	236.5	136.833	428.333	358.25	362.833	427.083	311	359.917	362.75	353.083	342.417	349.583	309.083	451.833	300.167	348	401.083	328.833	364.333	471	293	289.75	397.25	403.083	332.833	422.583	331.083	412.75	376.167	322.917	316.333	447.167	432.333	462	326.083	292.917	344.583	455.667	356.083	371.833	461.833	355.25	516.833	342.75	323.5	386.75	380.75	365.167	366.667	122	404.833	429.833	344.75	319.583	433.167	356.667	354.667	294.583	472.25	378.667	109.833	439.667	356.25	313.75	318.417	127	400.75	329.5	362.667	331	301.417	318.917	315.917	414.333	368.167	367.5	348.833	396.167	413.833	302.833	463.417	395	403.583	350.583	397.417	298.167	447.25	278.417	334.583	388.083	346	119.083	390.25	326.583	389.333	287.583	345.833	308.167	297	391.25	282.083	425	406.167	358.583	371.333	401.167	373.917	451.5	373.167	308.833	332.167	267.917	340.167	356	310.833	381	482.417	390.667	460.667	288.167	323.583	385.167	308.833	277.917	433.917	320.667	365.417	318.333	293.917	387	344.083	350.833	316	344.167	351.917	486.5	345.917	383.75	342.833	287.833	344.583	326.417	314.833	372.75	337.167	353.167	368.333	362.833	365.5	401.833	334.667	143.833	421.917	389.5	253.083	288.333	304.833	392.583	256.917	402.5	384.167	317.167	367.583	
0.0002	200	403.75	439.917	313.75	376.167	322.333	365.833	280.75	399.917	346.583	362.167	379.417	447.917	402.583	308.25	339.083	341.833	95.6667	422.75	341.583	285.5	264.083	366.833	395.417	320.417	341.583	402.833	451.583	302.917	413.5	512.917	358.25	423.5	453.583	354.167	286.167	358.417	345.167	120.833	132.583	319.417	288.833	300	358.5	375.5	425.417	329.5	385.417	389.167	354.667	338	365.167	294.167	403.667	330.5	300	457.917	426.083	380.75	437.417	426.167	303.583	346.75	384.333	489.917	285.333	305.917	310.333	423	331.083	403	335.75	370.083	402.583	360.25	373.333	361.583	452.25	324.417	377.583	286.25	487.25	364.083	310.167	385.5	407.667	359.25	331.5	289	402.75	478.583	417.417	370.333	374.333	307.083	421.667	320.083	328.75	478.75	337.583	122.333	205.333	451.75	130.667	325.667	371.833	417.583	349.417	450.417	325	133.833	287.917	293.833	315.583	453.333	463.75	322.917	360	375.917	414	372.25	311.417	401.583	285.917	112.5	321.75	337.917	398.583	395.75	378.5	393.917	387.667	339.917	316	299.667	387.667	250.583	379.417	406.75	391.917	436.75	382	352.083	342.333	324.5	406.75	357.583	312.583	381	280.167	431.417	358.083	370.417	373.75	350.833	301.333	390.833	347.917	352.417	467.75	361.333	367.833	319.917	340.5	436.083	329.833	376.25	313	407.917	361.833	426.083	297.5	389.917	342.583	320.333	418.25	314.167	339.667	352.25	381.583	338.917	320.833	289.167	308.75	352.333	356.25	341.667	291.75	287.583	370.167	369.583	372.833	262.583	373.333	343.75	350.25	296.083	376.333	417.417	324.083	362.917	
