# Supplementary material for: Transfer of optical orbital angular momentum to a bound electron
Source: Nat Commun. 2016 Oct 3;7:12998. doi: 10.1038/ncomms12998 (PMC5063962; doi:10.1038/ncomms12998)
Supplement: Supplementary Data — Raw experimental data for measurements presented in the main text, reporting fluorescence counts as a function of pulse time and ion position. [file ncomms12998-s2.zip › data/dataRabiFrequencies/150706/73/fluoEMCCD.dat]

# EMCCD average fluorescence data file (1 traces, 1 ions)
# trace names:
# format:
# | signalSlot | numCountCycles | trace 0     |
# |            |                | ion 0     |
# |            |                | val | err |
0	100	345.213	5.26855	
2.5e-006	100	342.342	4.74615	
5e-006	100	350.088	4.53305	
7.5e-006	100	345.586	4.66301	
1e-005	100	369.003	4.77716	
1.25e-005	100	363.72	4.58408	
1.5e-005	100	357.259	4.99076	
1.75e-005	100	369.015	5.51224	
2e-005	100	359.053	4.95885	
2.25e-005	100	365.32	4.93553	
2.5e-005	100	359.798	5.23204	
2.75e-005	100	362.427	5.04156	
3e-005	100	360.807	5.96573	
3.25e-005	100	367.602	5.64808	
3.5e-005	100	366.206	5.18594	
3.75e-005	100	358.76	4.9297	
4e-005	100	359.61	6.73214	
4.25e-005	100	364.268	5.31312	
4.5e-005	100	362.95	5.87294	
4.75e-005	100	366.058	5.87613	
5e-005	100	369.968	6.04777	
5.25e-005	100	357.595	6.27946	
5.5e-005	100	361.943	6.38159	
5.75e-005	100	372.125	6.09167	
6e-005	100	358.957	5.02686	
6.25e-005	100	366.765	6.47551	
6.5e-005	100	360.406	4.77418	
6.75e-005	100	352.62	7.44577	
7e-005	100	360.669	5.94796	
7.25e-005	100	357.103	6.57467	
7.5e-005	100	358.319	6.95084	
7.75e-005	100	358.969	6.15216	
8e-005	100	355.073	7.35165	
8.25e-005	100	370.921	4.83424	
8.5e-005	100	352.777	5.86567	
8.75e-005	100	363.834	6.03522	
9e-005	100	357.368	7.14132	
9.25e-005	100	356.646	7.34573	
9.5e-005	100	363.063	6.99074	
9.75e-005	100	351.217	7.55828	
0.0001	100	333.039	7.93992	
0.0001025	100	358.49	6.63479	
0.000105	100	363.768	8.00696	
0.0001075	100	357.712	7.09595	
0.00011	100	357.076	6.5663	
0.0001125	100	357.41	7.80373	
0.000115	100	355.933	7.33584	
0.0001175	100	349.908	8.39105	
0.00012	100	352.174	8.68765	
0.0001225	100	357.82	8.08784	
0.000125	100	350.078	7.48452	
0.0001275	100	339.905	7.51667	
0.00013	100	361.044	6.84231	
0.0001325	100	356.694	7.98461	
0.000135	100	340.093	9.09674	
0.0001375	100	342.5	8.65049	
0.00014	100	365.44	6.21587	
0.0001425	100	341.652	8.95529	
0.000145	100	340.622	9.13453	
0.0001475	100	337.199	8.33818	
0.00015	100	341.053	9.68082	
0.0001525	100	354.826	8.52841	
0.000155	100	361.763	7.14322	
0.0001575	100	336.917	9.30072	
0.00016	100	337.674	8.77993	
0.0001625	100	334.301	8.84705	
0.000165	100	326.897	10.0979	
0.0001675	100	331.845	9.55056	
0.00017	100	345.121	9.03433	
0.0001725	100	323.77	9.56073	
0.000175	100	307.618	11.1649	
0.0001775	100	326.05	10.6284	
0.00018	100	318.228	9.29923	
0.0001825	100	329.567	8.8874	
0.000185	100	324.933	9.48835	
0.0001875	100	325.014	10.3765	
0.00019	100	330.892	9.06333	
0.0001925	100	306.929	11.4062	
0.000195	100	330.452	9.82368	
0.0001975	100	318.185	10.6046	
0.0002	100	325.947	9.58494	
