# Supplementary material for: Transfer of optical orbital angular momentum to a bound electron
Source: Nat Commun. 2016 Oct 3;7:12998. doi: 10.1038/ncomms12998 (PMC5063962; doi:10.1038/ncomms12998)
Supplement: Supplementary Data — Raw experimental data for measurements presented in the main text, reporting fluorescence counts as a function of pulse time and ion position. [file ncomms12998-s2.zip › data/dataRabiFrequencies/150706/73/rawdataEMCCD.dat]

# EMCCD raw fluorescence data file (1 ions, 1 traces)
# trace names:
# format:
# | signalSlot | countcycle 1 .....
# |            | trace 0 |
# |            | ion 0   |
0	100	382.917	402.083	374.333	315.25	335.833	351.083	356.667	294	405.083	386.167	300.083	309.75	353.333	283.833	412.333	378.417	366.167	322.417	403.583	310	393.917	376.583	326.667	344.583	376.75	287.25	341.583	316.917	384.917	312.583	282.167	402.333	352.417	338.083	328.917	348.583	306.167	364.583	451.667	279.417	312	347.75	416.583	355.5	337.5	358.25	455.833	375.583	344.667	311.667	376.833	331.5	368.25	276	333.833	263	342.5	365.167	333.083	370.833	323	396.083	297.25	263	402.5	282.083	302.917	318.667	130	130.167	328	389.333	360.583	457.833	329.583	389.083	370.25	446.25	304.167	310.167	304.583	401.333	355.083	361.667	348.333	387.833	320.583	354.167	295.5	297.167	384.917	389.75	400.583	356.333	403	331.083	364.667	322.5	321.917	353.667	
2.5e-006	100	335.333	319.917	462.833	315	422.25	296.417	283.083	340.667	338.167	306.5	283.25	391.5	326.25	301.833	349.083	344.333	324.667	362.083	354.333	392.75	377.5	407.25	337.333	320.667	448.75	269.75	375	371.167	409.5	363.25	352.25	389.917	397.083	394.583	342.583	364.25	392.583	329.5	353	420.833	256	384.75	372.5	301.917	361	309.333	284.167	381.833	356.333	333.583	326.833	364.25	357.5	391.833	282.583	361.25	238.333	309.417	348.833	333	333.667	332.917	291.167	330.083	298.583	326.667	376	323.083	360.583	340.417	313.667	376.333	432.833	314.083	291.917	371.833	264.083	284.167	368.917	256.083	476.75	299.5	407.5	331.583	300.167	332.5	331.5	297	384.167	299	416.75	298.167	358.167	275.5	333.417	344.167	303.583	285.833	393.417	256.25	
5e-006	100	375.75	345.667	423.917	350.167	360.5	342.417	340.917	316	328.75	350.917	311.25	399.25	268.083	386.917	325.583	381.833	288.333	312.917	367.667	353.75	310.833	291.333	408.25	354.833	332.75	335.333	273.083	393.333	373.417	292.167	361.083	410.083	399.167	268.75	370.75	425	343.667	291.75	432.417	336.417	310.667	435.167	380.5	267.417	336.417	340.083	370.333	433.417	338.25	334.667	309.083	377.5	318.5	391.167	328.667	302.75	256	330.083	327.583	395.083	344.083	398.083	345.917	298.833	360	417.75	329.583	334.333	380.583	285.833	298.333	299.583	304.333	358.167	371.5	386.833	281.75	452.833	347.167	347.833	351.417	313.5	356.5	384	285.833	423.333	313	321.417	317.667	310.75	424	392.75	390.667	411.833	363.583	430.583	334	333.417	364.5	424.417	
7.5e-006	100	330.917	435.083	373	296.333	273.083	307.667	428.5	354.667	319.5	267.417	356.167	383.833	394.917	471.917	384.833	374.833	392.333	326.333	315.083	324.583	353.75	313.917	398.25	290.917	300.917	369.833	344.167	305.5	395.917	289.083	288.583	293.167	319.583	354	314.583	429.833	340.833	330	402.75	234.833	352	314.833	340.5	355	326.083	314.25	275.583	304.5	407.083	403.333	361.583	315.5	376.833	356.667	363.5	333.5	354.917	333.917	323.833	376.75	323.5	394.5	357.583	302.583	452.917	332.25	278.583	433.25	307.083	346.583	335.917	284.917	327.917	297.667	366.833	293.417	359.25	362.667	311.167	352.75	306.833	364.75	358.75	438.167	405.75	326.917	253.167	348	403.583	380.333	375.667	306.333	357.083	398.333	298.5	389.083	279.75	331.583	419.833	323.25	
1e-005	100	386.167	383.083	367.25	425.333	375.5	392.083	353.333	423	381.833	335.167	340.167	423.583	337.583	280.083	395	333.167	419	353.083	305	327.5	358.833	378.917	337.833	382	391.5	353.583	339.25	313.833	321.083	395.333	352.583	363.25	369.667	420	364.167	413.917	355.583	312.333	351.583	366.5	357.333	318.833	423.833	351	374.083	326.833	334.083	377.917	354.333	314.167	358.25	415.583	468.833	297.5	318.333	400.917	364	354.417	480.333	295.667	376.083	468.833	312.833	294.417	349.417	307.583	374.917	392.5	378.667	439.583	349.083	449	292	324	495.833	353.167	407.417	373.083	386.083	427.917	476.5	394.917	365.5	396.167	420.333	440.583	321.417	313	308.75	381.083	364	344.25	447.333	383.667	257.5	454	390.833	318.5	355.75	348.917	
1.25e-005	100	384	297.25	408.25	415.333	350.25	360.75	384	314.917	409.25	389.25	398.167	365.333	414.583	312.667	324.583	443.333	456.25	388.333	353.25	445.167	398.167	290.667	322.417	349.167	402.25	338.833	429.5	338.25	429	377.167	398.667	419.583	328.917	308.25	295.583	405.5	267	341.5	347.917	443.917	334	372.333	333.333	375.333	309	435.167	286.917	356.417	407.583	388.167	366.833	427.833	375.083	296.833	339.75	333	354.083	309.333	318.833	392.583	348.917	362	357.333	304.417	432.833	342.167	356.167	337.833	413.833	319.25	365.917	438.25	312.75	394.75	366.083	323.833	406.667	350.333	339	278.25	321.833	355.75	322.833	300.083	372.417	337.667	394.083	396.083	321.083	448.75	378.25	394	364.583	288.667	316.75	430.333	351.667	441.667	326.5	398.833	
1.5e-005	100	361.667	413.667	409.5	447.167	371.167	348.75	309.5	388.917	334.083	377.333	450.167	353.25	367.5	336.25	374.667	376.333	379.75	300.75	339.25	375.833	344.833	322.917	351.5	311	341.5	340.083	344.5	407.917	374.5	398.25	330.667	278.25	343.5	420.667	362.333	328.25	439.333	374.333	352.583	396.667	446.417	224.667	336.667	433.583	421.25	326.667	348.833	396.167	375.667	452.5	411.667	323.333	373.917	335	398.667	439.917	325.25	345.083	349.333	410.667	351.417	330.333	359.083	348.917	369.083	334	344.083	238	490.75	330.167	344.25	282.167	356.167	431.333	361.333	347.5	338.583	435.417	296.417	331.5	331.333	313.083	436	332.333	371.25	379.75	376.583	356.75	365.833	290.75	317.917	248.667	421.417	285.25	285.917	325.083	334.417	335.667	310.167	232.917	
1.75e-005	100	353.75	347.75	315.333	347.917	464.333	420.417	335.333	329.75	474.833	399.25	482.167	309.667	326.917	432.583	350.25	402.75	341	243.833	397.667	297.5	390.833	507.917	426.083	377.583	278.333	323.5	401.583	299.25	451.75	378.667	454.167	329.667	299.917	430.583	460.5	331	428.75	389.583	357.167	441.167	378.75	326.083	366.75	404.833	391.833	337.417	454	341.833	439.25	483.083	339.5	291.5	381.667	389.667	370.917	341.333	364	387.833	345.167	407.917	384.667	217.333	352.917	330.417	353.917	351.083	373.167	331.083	382.75	344.5	358.667	458.25	317.417	374.583	502.333	355.333	426.333	368	392.25	346.167	278.75	365.5	331.333	351.167	335.25	351.833	399.333	370	368.417	363.75	383.167	312.5	313.25	339.917	379.417	317.917	266.5	306.333	416.75	354.917	
2e-005	100	364.167	378.667	415.333	395.083	356.917	437.417	353.333	358.5	375	360.75	339.5	375.667	299.667	486.583	460.917	430.833	281.917	386.083	281.5	363.333	329.167	451	393.333	249.917	335.417	333.75	400.333	361.5	340.583	376.75	361.583	455.25	353.833	335.083	340.083	344.167	368.833	389.417	317.167	269.833	272.417	384.333	355.083	344.917	286.333	425.333	437.667	472.75	351.167	353.583	351.583	307.083	366	402.167	360.417	378.917	341	367	370.083	281.5	419.5	364.667	309.583	304.667	325.167	291.917	367.583	373.333	297.667	435.333	403.75	386.75	340.417	270.083	363.417	444.5	293.417	340.833	346.833	415.583	322.583	360.417	454.833	273.167	403.75	363.833	303.833	339.917	355	342.75	340	322.417	348.167	335	356.583	315	320	441.167	347.167	347.25	
2.25e-005	100	376.25	320.25	451.75	435.333	396.25	345.5	376.25	356.5	335.583	358.917	306	383.833	381.25	347.583	341	354.417	355.75	402.083	350.333	310.5	347.167	322.25	333.083	379.5	379.833	442.083	455	439.333	265.75	401.917	358.25	338.333	338.083	342.167	475.833	377.5	415.083	292.917	302.167	466.25	425.333	402.083	339.75	419.917	319.25	418	447.083	430.917	355.917	375.417	354.833	374.917	356.75	453	384.75	335.833	280.917	422.083	387.25	345.417	290.75	406.417	373	335.333	399.833	398.25	420.25	350.5	318.25	336.167	282	380.917	312.917	348.917	363.75	248.417	379.833	311.167	336.083	314.667	326.833	456.5	337.5	385.5	424.417	353.167	468.25	313.667	352.083	429.833	314.333	358.167	322.083	394.417	334.75	387.25	269.917	355.75	316.25	336.667	
2.5e-005	100	382.917	314.917	340.083	352.333	379.5	315.333	387.417	357.667	405.333	394.167	355.083	409.75	386.167	325.25	311.333	405.917	396.083	451.167	378.667	309.25	287.25	306.833	268.75	380.417	424.75	308.5	365.75	388.417	376.25	333.583	379.417	376.417	424	382.5	230.833	300.417	412.917	343.917	406.25	440.833	289.417	325.25	284	295.917	451.417	315.833	348.833	348.667	324.583	410.5	251.25	417.417	337	323.417	310.833	407	344.167	422.083	456.833	359.583	370.417	391.25	330	322.667	380.417	249	282.25	288.833	315.083	406	379.25	380.667	401.583	416.75	402.417	437.167	332.833	471.417	415.583	306.083	278.25	410.667	341.583	390.083	375.667	377.333	432.083	338.667	318.25	404.5	337.667	355.833	263.5	313.667	395.5	296.583	459.167	371.167	372.75	346.917	
2.75e-005	100	353.25	320.417	384.583	320.917	396.167	382.583	323.25	373.5	293.833	365.333	378.333	265.25	271.917	344.417	360.333	393.083	356.917	491.917	318.75	370.5	333.583	355	428	303.917	315.833	327.083	316.833	321.917	377	315.167	362.167	316.833	459.417	407.5	308.583	480.833	302.75	336.583	390.5	443.167	341.083	330.917	331.167	307.667	383.083	298.333	317.333	375.25	402.75	351.333	492.167	489.417	367.75	318.917	390.417	389.5	315.667	339.917	422.917	396.333	317.833	428.167	372	405.417	409.25	266.083	293.833	412.333	381.833	293.667	315.5	364.167	339.417	353.417	344.167	330.333	339.667	461.667	472.5	380.75	329.083	415.333	389.667	366.333	399.333	392.667	414.917	398.75	376.25	302.667	338.917	421.833	400.167	332.167	350.333	342.25	317.917	359.833	334.75	347.667	
3e-005	100	450.75	436.25	304.167	397.75	450.25	350.667	321	392.25	351.667	286.167	348	340.5	368.667	406.417	329.833	290.5	427.667	353.75	365.333	362.833	395.583	299.25	426.25	322.167	480.667	387.333	498.25	348.833	376.583	360.667	357	346.083	369.5	438.833	313.917	387.25	302.833	495.333	385.917	354.833	316	381.417	296.167	316.417	365.25	270.917	407.167	337.417	233.75	359.417	104.5	391.167	426.583	387.167	363.167	274	354.583	266	300.333	300.083	340.333	297.5	333.5	460	332.083	299.833	338.583	411.75	343.833	335.583	386.083	335.583	322.417	337.333	410.917	376.083	276.917	369.333	393.25	410.833	346.417	345.5	490.833	336.833	435.833	275.333	435.583	345.833	397.833	396.167	352.5	419.917	436.25	379.833	301.083	375	350.917	414.25	330.917	369.083	
3.25e-005	100	347.833	440.583	400.167	316.25	350	424.5	347.917	330.75	382.25	381.667	433.167	310.167	393.5	466.083	326.583	426.083	367.5	396.667	445.917	295.25	420.75	517.75	437.083	355.75	282.583	269.5	301.5	431.667	354.417	380.083	371.333	306	368.583	417.333	340.833	383.833	369.333	543.417	324.917	487.583	287.667	384.833	371.75	361.25	345.667	345.25	415.583	325.917	309.667	397.917	351.917	383.583	296.333	420.417	410.083	425.5	284.25	346.333	286.417	384.083	376	389	401.75	336.333	367.5	423.667	351.917	377.167	402.917	451.667	450.917	318.75	306.917	324.417	402.917	402.917	372.5	317.417	255.5	314.25	339.167	281.833	272.333	369.25	305.417	395.083	350.917	496	312.083	281.083	367.25	342.667	392.833	379.5	393.417	373.083	390.75	374.333	272.75	344.5	
3.5e-005	100	382.833	335.417	359.917	370.667	323.333	333.75	353.917	326.083	442.167	315.167	302.833	377.667	347.417	476.083	384.667	402	384.5	425.417	254.167	336.25	357.667	462.5	376.833	350.25	374.5	394.333	279.333	337.833	364.917	346.25	445.083	306.833	272	293	370.167	308.583	252.583	430.917	380.917	411.25	328.917	314	345	385.583	433.083	451.25	477.667	446.5	453.75	361.167	361.5	369	309.417	388.417	378.667	380.5	387.583	341.083	360.833	372.583	430.5	365.917	425.667	344.833	391.75	272.333	469.083	344.583	325	354.417	329.333	364.667	292.167	302	468	408.583	391.5	337.583	403.083	466.083	370.833	381.667	386.667	332.417	388.583	322.25	342.667	335.333	366.167	376	347.5	288.083	348.5	345.167	325.333	281.833	443.667	384.167	443	327.167	
3.75e-005	100	366.25	398.083	347.583	385.583	288.417	331	292.917	314.167	392.75	310.5	329.833	253.833	329.25	399.333	372.583	442.917	443.333	312.333	280.917	368.25	302.917	324.833	325.833	395.25	378.167	293.25	344.583	310.667	381.25	298.167	362.167	335.083	430.167	351	381.583	355.917	329.417	408.917	420.5	352.333	318.75	417.833	344.667	437.75	423.25	355.25	354.667	278.083	412	272.5	386.583	378.917	375.083	360.5	298.417	394.083	299.833	431.417	313.417	319.5	406.167	371.833	411.083	369.75	386.5	339.083	348	402.833	292.75	379.333	420.25	345.333	399.167	447.5	368.667	294.75	375.917	256.667	423.083	407	431.083	453.833	450.667	324.083	272.75	303.75	321.917	425.083	334.583	405.167	341.917	332.167	401.583	304.25	404.5	298.833	342.583	352.25	362.75	352.25	
4e-005	100	425.083	335.75	333.25	410.833	282.833	411.25	386.917	404.833	352.917	316.333	422	302.917	416.167	400.5	297.583	292.333	488.333	388.333	148.833	446.167	340.5	352.167	294.25	422.083	105.5	315.833	324	414.417	369.417	324.167	364.75	355.25	388.083	447.5	319.25	259.833	348.833	378	341.167	328.333	304.75	440.417	328.833	370.083	456	299.833	331.667	329.083	410	334.167	334.583	363.75	399.917	450.5	364.083	342.417	513.667	377.25	346.5	307.333	306.917	350.5	340.667	459.75	379.833	335.833	440.083	321.75	413.917	269.167	475.917	330.833	445.167	420.333	363.75	282.083	342.583	355.167	360.417	487.917	370.417	179.583	392.25	373.25	496.917	303.083	425.25	391.417	338.167	322.917	332.333	328.25	427.417	350.833	285.25	300.833	322.417	312.333	428.917	335.25	
4.25e-005	100	446.167	324.5	377.333	376.833	397.833	298.167	406.917	396.5	331.417	408.667	417.167	371.667	335.083	370.083	392.833	389.333	349.75	367.833	367.833	299.333	396.833	393.5	473.5	450.833	271.5	351.333	393.833	290.75	387.167	371.833	369.833	329.083	270.833	375.583	434.083	372.417	136.333	418	285.583	318.417	382.25	345.75	298.667	380.917	343.583	468.5	271.167	385.917	379.417	372.583	345.75	379.583	368.417	410.25	362.5	328.083	321.417	296.25	327	390.25	335.417	342.417	381.25	338.417	381.25	396.667	353.5	372.5	319.083	351.917	343.833	345.833	402.583	311.417	316.833	402.5	352.75	307.333	495	427.083	422.667	389.75	444	495.417	345.083	321.583	329.5	327.167	313	364.583	321.333	350.167	418.167	308.583	336.333	406.083	420.333	345.417	362.167	453.083	
4.5e-005	100	380.417	495.333	332.583	321.75	345.083	280.417	339.667	407.667	273.667	385.75	396.667	399.583	333.75	287.083	305.25	395.167	374.833	364.333	368	402.333	398.667	347.25	408.167	358.667	333.667	373.083	360.667	397.25	338	348.833	361.25	334.25	421.667	440.75	395.417	392.25	423.333	381.667	309	327.333	400.917	525.75	314.167	136.25	395.667	343.917	292.583	426.833	485.75	310.25	279.667	384.25	524.5	335.667	399.583	342.583	318.333	325.583	397.833	385.75	369.5	405.667	309	392	355.667	315.833	320.917	343.583	382.25	288.083	471.75	417.417	316.417	359	265.333	297.583	367	335.25	338.75	309.75	427.333	352.5	328.333	417	340.5	376.917	306.833	376.333	364.083	389	332	318.083	350.75	434.583	337.083	263.5	452.583	347.75	354.417	498.333	
4.75e-005	100	461.417	276.417	291.083	401.167	349.167	370.833	338.917	245.917	353	381.25	422.583	443.167	337.417	415.5	413.083	321.667	424.25	415.333	416.083	360.417	409.167	376.583	412.667	322.083	388.667	364.917	460.583	346.833	379	267	379.083	372.917	275.667	361.667	354.167	346.083	289.083	470.583	341.667	309.583	120.417	336.917	441.333	393.5	284.75	355.583	415.25	334	328.083	461.333	416.417	384.417	402.083	358.333	467.667	372	332.583	301.917	335.75	398.5	399.167	295.167	372.417	369.833	340.167	387.417	379.833	371.5	463.25	356.583	331.583	471.667	278.75	409.75	290.417	376.333	342.917	332.167	460.917	367.833	376.5	433.417	445.583	371.25	367.75	432.5	337.917	271.167	324	362.583	419.417	294.333	336.917	249.25	437.833	338.583	376.25	360.667	381.833	382.833	
5e-005	100	305.417	390	423.25	390.083	401.083	374.167	271.833	410.583	324.167	380.417	322.25	334.083	428.667	297.083	419.167	340.917	330	333.167	336.083	346.167	376.5	388.25	395.833	419.75	334	332.333	371.667	241.5	269.167	416.917	448.75	442.417	452.333	296	339	393	367.083	265.333	348.917	489.833	318.5	347	366.833	364.917	329.5	457.917	379.833	412	315.75	316.583	393.167	410.333	387.083	497.5	469.083	400.167	355	437.667	357.75	301.75	344	423.667	312.25	396.833	342.833	380.417	375.083	401	465.75	344.083	450.25	434.667	400.25	403.083	334.583	336.833	460.917	317.5	438.583	317.167	323.25	344.917	348.167	394.917	460.75	351.833	330.417	365.25	358.917	451.75	400.667	327.917	471.917	319.333	418.667	327.25	434.333	119.833	254.167	347.333	
5.25e-005	100	315.25	366.917	354.167	375.083	366	378.667	476.667	335.917	375.917	402	308	392	309.083	307	419	406.25	317	427.083	340.5	392.167	362.5	365.083	102.833	415.167	428.167	350.25	339.167	254.667	373.75	420.167	339.417	356.167	338.833	400.917	380.417	291.167	339.917	387.333	333.417	324.083	256.417	350	276.667	288.417	384.083	375.833	427.333	320.083	264.75	127.5	323.667	326.75	393.333	355.167	421.5	320.25	405.417	453.417	415.333	483.583	372.333	331.167	407.667	396.5	420.333	303	312.5	308.25	427.083	384.583	299.75	315.5	396.583	347.417	442.333	277.333	280.5	394.083	346.667	428.917	328.083	381.917	499.417	363.25	322.75	304.583	401.5	358.583	365.25	412.75	267.333	333.417	362.917	420.667	485.417	376.25	345.917	293	355.333	351.083	
5.5e-005	100	379.333	341.25	378.083	331.083	433.083	357.75	463.333	402.5	366.667	377.417	288.167	339.167	352.583	335.417	293	333.333	441.583	371.917	364.833	367.75	314.917	324.5	212.917	336.5	399.667	404.833	341.083	383.667	328.083	425.417	277.5	344.25	398.75	322.417	363.5	225.917	132.667	298.25	488.833	353.833	388.75	439.333	413.667	335.333	300.333	318.417	520.333	389.167	330.917	367.083	295.583	419	393.75	341.75	386.333	350.5	358.167	307.667	399.083	408.833	300.167	426.333	411	343.667	356.917	341.167	318.417	434.667	539	353.333	406.333	384.417	322.25	373.667	401	247.75	327.083	399.667	364.667	400.083	386	388.75	386.75	361	385.667	346.75	307	376.417	336.75	373.333	122.75	438.333	360.583	378.167	455.5	403.833	445.25	388.083	272.917	369.083	
5.75e-005	100	384	408.417	504.833	296.917	327.75	449.5	383.667	315.5	423.5	334.833	353.333	584.25	434.333	383	446.667	167.417	411.167	373.917	333.25	329.333	281.167	368.5	263.083	426	346.083	316.833	316.167	303.833	389.333	304.25	386	366.75	268	347.75	331.083	396.917	368.083	243.833	394.167	423	312.75	387.083	389.167	416	467.667	440.667	384.083	374.833	505.167	372.583	385.667	375.833	455.417	452.167	295.583	351.917	489	392	346.833	352.583	351.25	325.75	383.583	403.5	331.5	376.667	416.417	398.25	385.833	287.583	358.833	325.667	453.083	424.25	319.667	366.167	311.917	399.25	388.5	432.417	362.5	342.833	351.667	407.5	389.083	387.75	455.917	292.583	423	346.083	272.5	300.917	406.417	320.333	409.917	400.167	381.583	340.333	365.167	382.75	
6e-005	100	299	372.167	363.667	355.083	338.583	266	361.417	344.5	428.333	338.917	432.917	314.583	355	382.583	325.667	378.167	403.917	366.833	266.333	302	457.417	344.083	253.167	347.917	369.667	380	383.417	372.417	308	311.75	398.5	424.75	394.917	344	440.333	322	353.583	415.5	368.583	376.583	286.75	392.417	405.083	363.5	362.417	357.25	351.167	355.833	131.917	348.167	368.25	406	321.583	346	349.167	324.417	503.667	376.417	435.583	349.583	422.583	345.917	342.083	385.417	328.417	332.333	411.583	363.667	333.583	309.917	370.25	385.833	360.167	384.833	295.083	292.75	416.25	317.417	376.25	396.083	362.583	338.083	392.5	350.75	329.833	279.417	374.833	327.417	431.333	431.167	367.083	361.583	341	366.25	314.667	440.167	297.833	410	309.667	401.667	
6.25e-005	100	428.667	442.25	369.917	405.667	462.75	309.75	318	356.333	308.583	460.667	403.75	338.583	319.25	308.25	347.75	289.667	374.75	387.917	383.5	394.583	349.5	361.667	373.75	373.083	399.417	342.083	381.75	344.583	353.667	333	447.667	470.917	485.167	365.333	364.917	298.417	413.333	466	313.667	346.917	331.583	282.083	431.083	326.75	451.25	343.5	269.417	280.167	370.333	387.833	326.5	133.833	350.083	359	443.167	417.417	319	325.083	333.25	352	445.167	363.417	333.917	461.417	380.667	368.5	311	395.75	330.333	389.917	345.25	397.5	451.667	315.5	470.25	128.917	400.333	320.583	367.917	323.333	441.5	409.583	322.583	375.667	398.083	376.083	416	355.75	403.333	375.25	440.167	340	372.417	379.667	144.083	427.25	367	368.667	340.333	493	
6.5e-005	100	352.667	311.333	306.167	398.833	353.333	393.5	342.417	393.083	349.5	402.167	356.75	292.5	502	360.667	404.583	333.75	310.417	345.083	362.083	350.417	346.083	423.667	449.833	424.167	378	313.333	322.75	376.833	316.833	328.167	358.167	418.583	349.083	307.75	343.167	376.583	365.167	401.083	296.417	399.583	394.25	367.25	328.25	380.167	385.167	370.167	383.5	477.25	305	355.583	387.333	296.5	301.167	416	367	349.667	367.333	292.75	353.75	366.917	371.5	352.417	418.25	341.667	348.667	332.583	375.25	407.583	335.583	347.083	403.667	364.75	363.583	407.583	353.333	328.833	431.5	378.917	380.417	137.167	429.417	367.417	389.083	378.917	392.5	335.417	346.583	333	294.25	384.583	330	325.75	458.083	336.5	404.083	261.583	318.25	338.5	345.417	329.417	
6.75e-005	100	315.5	427.667	134.167	363.917	301.917	409.583	383.667	360.833	323.5	145.833	336.333	322.333	330.25	327.5	357.417	342.583	398.25	351.25	289.25	369	380.833	463.667	384.083	369.583	432.833	235.5	296.25	456.667	315.917	352.5	501.333	356.917	420.667	607.583	384	270.333	347	359.917	382.083	439.25	342.417	379.167	375.583	344.5	342.583	311	365.917	323.083	320.667	440.5	319.75	337.833	408.833	403.25	491.333	296.25	343.5	251.917	341.75	269.917	330.833	410.5	342.167	334.5	395.167	384.667	350.833	142.5	448	328.083	396	297.75	434.333	336.083	360.5	354.417	293.417	110.833	119.25	367	446.667	358.583	346.75	366.667	307.917	371.25	393.75	381	345.25	401	336.917	345.917	316.333	392.5	390.417	331.5	392.417	375.75	350.167	417	
7e-005	100	401.667	359.417	356.25	334.417	397	351.25	352.417	368.25	382.917	409.167	420.25	285.25	345	291.5	371.75	352.417	412.333	341.833	392.833	409.583	320.5	389.917	331.25	326.75	475.917	339.917	400.083	505.583	451.167	337.667	342	311.25	340.75	409.583	129	363.75	300.667	307.75	342.833	376.583	131	382.083	373.5	446.25	374.583	329.583	372.333	347.333	390.75	311.417	355.167	439.833	311.333	307.75	350.5	388.583	337.667	441.25	348.917	257.5	317.25	407.5	352.167	411.667	356.583	330.417	394.917	424.833	373.5	329.583	334.917	364.167	391.5	311.083	299.833	397.5	294.417	509.333	395.25	385.333	377.417	265.083	262.25	353.583	411.5	396.833	407.333	334.583	375.167	347.25	320.75	401.417	417.417	318.667	376.75	344.083	270.417	372.75	426.167	470	
7.25e-005	100	351.5	366.417	354.667	382.333	316.833	130.333	306.25	462.833	376.917	276.5	301.417	384.417	397.667	337	454	401.167	399.583	426.667	330.167	310.5	430.333	367	442.083	374.5	441.25	384.583	454	355.5	277.5	304.083	158	331.583	376.417	340.75	316.25	419.417	362.083	395.833	413.833	384.417	295.25	295.833	361.917	414.417	358.083	318.417	424.333	308.917	327.5	113.5	307.333	374.333	368.25	503	339.5	447.917	358.417	365.583	393.25	354.833	362.583	338.417	388.25	378.917	355.667	337.75	371.167	369.917	345.5	454.5	409.833	406.167	417.5	346.083	450	367.5	387.333	341	412.833	351.75	339.5	352.417	422.833	340.167	319.917	331.833	399.5	416.083	130.833	323.5	293.667	289.5	352	286.583	351.5	386.333	399.25	330.25	280.167	344.583	
7.5e-005	100	312.5	425.667	370.667	283.5	324.583	322.75	402.5	275	348.167	413.5	477.25	330.25	240.75	353.583	454.917	287.25	460.417	369	349.083	356.333	481.583	306.917	315.75	302.417	343.083	424.667	410.083	306.25	363.167	326.333	344	319.667	324.167	309.5	260.917	397.75	340.083	455.333	529.75	247.917	455.75	143.417	440.583	319	404.583	442.833	111.25	317	367.583	341.667	404.833	383.5	406.083	424.083	315.5	294	314.25	406.25	323.333	367.333	358.333	328.417	282.75	406.5	385	281.667	392.5	271.583	330.417	397.75	338.25	393.583	315.833	399.167	547.75	469.5	275.333	402.5	323.167	410.667	316.25	357.25	440.75	388.833	441.167	409.583	317.25	381.667	322.75	364.833	412.167	355.083	347	395.5	281.083	268.75	413.417	314.917	370.083	373.083	
7.75e-005	100	430	406.583	464.833	378.833	331.083	412.667	333	224.667	367.917	132.583	386.167	476.917	331.333	409.333	444.583	322.167	342.917	304.25	346.5	375.25	350.833	343.833	394.167	350.833	366.083	353.417	373	347.083	390.917	309.5	386.5	373.583	377.417	322.917	373.333	352.417	348.75	397.167	363.917	341.917	351.75	424.417	380.5	383.333	372.083	326.333	358.583	345.917	363.25	430.75	364.5	337	390.333	345.833	440.917	387.917	418.167	343.5	322.25	391.917	329.25	328.25	321.75	136.25	156.25	402.917	398.917	399	402.917	402.917	387.25	335.333	393.417	296.833	342.083	319.917	368.333	337.917	386.333	384.25	383.25	418	276.5	413.417	431.75	354.917	360.75	362.75	136.833	326.333	421.5	460.417	348.75	303.167	359.25	287.333	381.083	365.083	316.583	440.75	
8e-005	100	312.25	332.167	392.833	328.417	277.417	407.333	415.917	475.833	301.333	325.667	421.75	329.167	428.5	362.667	276.5	411.917	439.083	389.917	366	460.167	392.583	386.083	369.583	346.333	388.75	316.333	363.917	273.083	294.167	288.583	322.333	380.75	436.833	339.333	400.083	437	342.833	315.583	366	403.167	307.833	346.75	283.417	112	354.833	332.667	328.917	331.75	293	442.333	156.75	463.333	347.417	295.333	347.917	386.75	433.667	118.917	305	332	408.75	390.5	393.833	463.667	336.333	448.583	393.667	325.75	478.917	381.75	415.333	437.417	352.75	445.5	366.083	432.75	309.167	357.667	382.75	117.667	299.583	402.583	412.75	386.833	426.417	316	393.75	345.333	331.667	331.833	307.667	305.417	312.75	438.083	299.917	357.333	127.583	360.583	382.333	391.25	
8.25e-005	100	329.667	433.917	338.5	353.25	348.25	464.917	388.333	359.75	355.583	349.167	448.167	391.583	414.833	263.75	359	454.917	339.667	347.5	389.917	322.75	352.167	377.5	378.083	378.167	346.917	445.833	287.417	381.167	377.5	368.667	352	411.667	388.25	392.833	438.333	367.917	412.833	393.167	379.5	422.917	354.583	394.083	290.083	359.417	433.583	327.25	420.583	325.75	343.75	374.333	303.5	357.417	361.167	412.667	322.5	407.667	359.083	424.75	396.417	388.5	311.417	343.25	375.333	392.417	394.667	116.75	316.75	369.75	333	382.667	400.167	463.167	353	338.5	395.417	347.833	463.5	292.167	428.75	395.167	358.167	361.583	385.833	342.333	375.917	455.333	361.25	340.25	371.75	339.333	332.5	376.75	408.25	412.583	339.583	378.833	340.667	395.417	390.583	348.167	
8.5e-005	100	362.5	270.667	294.25	357.25	347.833	296.417	117.917	317.583	418.333	341.75	279.25	368.417	387.25	354.667	385.583	341.75	340.583	377.583	418.167	365.667	288.833	336.75	277.833	359.75	352.417	426.083	408.667	396.083	363.417	469.25	310.5	355.417	349.083	464.083	398.417	333.75	364.5	442.25	270.25	376	381.417	373.167	352.083	387.583	328.333	424	348.667	352.917	277.917	493.75	364.167	340	404.083	342.25	309.667	387.917	284.583	129.417	311.333	397.667	452.333	312.333	408.833	416.917	347.667	328.5	380.917	298.333	303.417	292.583	349.833	388.167	330.25	325.833	384.917	362.583	370.417	417.25	389.333	439.083	331.417	391	260.75	327	296.583	400.75	331	324.75	279.833	416.75	355.5	429.583	294.083	346.417	323.417	393.75	354.75	299.417	366.75	377	
8.75e-005	100	410.833	340.25	420.917	365.417	410.583	483.5	311.75	404.583	393	338.667	492.083	362.917	386.25	383.583	332.583	324.833	265.167	344.917	329.25	416	424.75	338.583	397.333	378.5	347.5	451.333	335.5	332.417	435.5	389.167	405.25	320.083	281.75	333.25	434.333	376.917	316.583	348.75	475.75	405	424.25	333.833	337.25	305.5	305.25	272.917	374.5	382.917	373.917	338.083	322.667	121.667	324.333	345	317.333	346.667	370.083	313.167	411.75	372.167	273.833	304.417	338.667	406.333	381	402.083	395.083	431.5	383.833	365.5	352	419.917	366.833	119.25	407.5	259.917	358.333	390.25	305.917	300.333	437.25	271.25	440.333	372.333	395.667	380.833	375.417	409.333	423.75	401.5	379.5	332.667	305.25	385.667	440.583	415.833	405.167	348.5	346	415.5	
9e-005	100	379.083	278.333	360.667	363	367.167	431.75	413.417	374.25	392.167	376.167	132.583	367.167	357.167	129.333	327.25	361.5	284.833	342.833	384.417	368.417	368.417	344.417	362.25	467.5	420.25	399.583	405.75	310.167	418.917	372.167	377.083	403.417	362.75	439.083	460.25	335.417	314.417	346	399.083	265.833	312.75	336.25	400.5	279.667	379.833	448.75	409.5	370.833	325.583	370.5	380.417	121.25	351.083	370.667	370.917	167	345.833	313.583	348	401.833	458.667	393.167	408.75	355.75	407.917	358.25	136.583	424.917	395.833	353	176.417	403.083	132.917	439.333	352.25	387.167	332.917	336.333	388.583	393.167	373.917	401.917	379.75	353.417	390.917	399.667	343.917	390.167	367.917	360.917	403.917	418.833	352.417	311.583	339.5	428.75	335.417	454.333	360.75	364.833	
9.25e-005	100	315	299.917	441.417	426.583	353.25	162.917	365.5	125.833	366.667	454.583	397.25	287.917	389.417	277.5	369.833	358	320.917	326.333	386.667	344.25	345.75	341.167	287.917	296.583	289.5	436.333	458.417	433.833	389.417	129.333	396.167	298.167	388.083	403.583	435.583	365.917	368.667	329.583	120.833	324.583	458.833	397.833	388.417	401.667	402.083	390.25	374.917	370.917	428.583	411.917	276.167	327.583	319.583	379.833	383.333	348.5	439.583	373.167	370.417	373	416.5	376.583	428.333	358.667	143.5	333.333	329.167	431.917	345.333	337.333	378.917	350.667	435.583	369.917	307.417	359	355.75	340.833	327.833	397.5	405	116.417	313	383.333	351.917	301.333	492.583	404.083	374.25	405	359.75	465.167	442.417	354.083	275.5	345.5	343.25	374.75	407.083	400.333	
9.5e-005	100	367.333	278.167	341.667	423.417	319.667	347.083	361.917	289.583	392.083	465.417	341.917	391.417	369.167	466.833	443.5	391.75	380.5	411.917	493.333	382.667	315.417	397.667	314.25	338.583	481.75	468.75	344.833	402.083	316.75	398.833	317.75	155.917	401.667	410.833	252.833	314.333	370.667	342.75	111.75	364.75	320.5	328.25	349.75	530.75	344.083	446	398.75	289.333	322.083	310.333	265.667	325.417	268.333	433.417	374.083	388	468.833	303.25	322.25	352.583	474.417	303.583	355	359	445.667	465.5	376.167	295.5	421.167	425	371.667	405.583	336.25	335.5	412	393.25	456.917	402.25	438.583	315.083	374.417	350.167	388.083	432.5	416.25	285.25	327.583	360.167	128.083	392.25	382	370.083	290.833	411.833	327.667	310.417	350.917	314.5	360.5	321.583	
9.75e-005	100	383.917	433.25	399.833	345.667	345.75	276.5	454.833	325.5	299.167	361.583	310.417	116.667	446	359.333	412.833	323.583	384.917	374.083	321.25	397.167	325.25	350.667	363.5	362.167	416.5	278.333	383.25	345.583	431.667	415.25	341.083	407.417	392.5	313.917	342.667	349.833	408.917	126.417	310.167	361.333	338.167	413.583	460.25	145	360.75	326.083	262.917	464.667	346.833	308.083	390.333	288.167	401.167	294.833	360.833	360	537.25	126.5	465.5	364.833	398.333	338.917	286.083	387.417	331.667	368.083	363.25	398.5	337.167	398.917	314.25	304.333	277.833	338.167	339.167	414.917	392.75	385.5	341.417	333.417	379.5	343.25	368.75	420.083	115	334.5	395.417	359.083	118.667	369.583	347.25	287	402.25	439.25	443.75	389.583	414.75	327.75	411.25	290.5	
0.0001	100	376.75	362.25	408.083	369.833	444	409.25	304.75	326.417	421.333	362.833	288.75	336.083	322.833	344.667	139.25	138.417	328.583	363.75	395.5	383.167	357.5	448	349.667	305.25	380.333	328.5	435.75	253	351.167	328.583	442.333	386.333	367.667	358.583	284.25	135.417	317.75	303.833	343.417	137.083	380.083	296.833	290.5	373.833	345.333	325.5	335.417	346.583	102.5	329.083	343.667	290.917	131.833	312.833	454.667	120.333	367.917	353.417	383.917	376.167	363.917	284.583	275.417	375.083	338.083	330.5	340.667	392.083	334.5	127.25	327.083	309.333	358.167	381.667	404.333	325.667	296.917	333.25	420	457.417	391	314.917	173	376.667	365.75	421.083	356.833	439.333	318.917	322.583	328.083	385.417	409.667	372.583	325.75	131.333	322.75	288.333	370.417	411.333	
0.0001025	100	281.917	304.667	356.667	419.917	367.083	324.833	419.167	388.917	408.333	299.583	379.333	462.75	348.667	305.417	428.417	320.833	294.083	364.75	419.417	350.25	312.917	369.333	368.833	343.25	354.5	361.833	427.833	354.75	409.25	416.167	378.25	301.25	419.833	362.083	299.333	409.083	310.833	386.417	343.583	341.5	276.5	270.5	241.167	359.167	383.667	314.417	148.583	340	375.583	388.833	301.5	332.167	459.75	361	353	311.667	147.417	419.083	138.667	375.75	344.25	372	477.667	421.25	344.833	371.667	347.167	317.5	346.5	355.25	354.167	425.917	279.5	396.083	376.417	353.5	438	400.25	417.833	339.5	414	488.583	374.583	355.25	420.75	308.667	362.667	461.25	300.833	123	414.583	407.75	353.583	409.583	402.75	336.917	382.667	382.667	438.417	417	
0.000105	100	369.75	379.333	340.5	476.25	367.583	423.667	333.167	431	401.5	419	395.417	415.083	311.417	140.75	426.833	412.583	439	296.833	379.917	492	293.667	379.5	330.667	341.917	432.417	355.417	316.333	451.25	368	445.417	369.167	321.333	369	413.833	314.583	400.167	353	304.083	333.083	291.333	329.75	376.417	342.5	469.667	478	159.417	295.25	487.167	441.5	355.5	340.083	344.583	374.75	406.667	407.583	374.083	128.417	396.667	415.333	352.75	313.333	350.583	442.083	390.083	405.083	394.917	264	301.667	413.167	370.417	419.667	319.667	411	350.583	379.167	334.583	412.25	348.75	169.417	385.75	429.167	414.333	490.333	378.083	374.583	396.25	420.25	309.75	460.917	129.917	446.5	343.5	116.25	115.833	320.333	396.333	373	329.75	399.5	444.25	
0.0001075	100	352.333	280.25	517	314.583	382.5	320.917	379.75	371.833	323.75	297.833	344.25	421	431.417	372.583	283.75	111.75	362.583	385.833	388.583	387.167	402.417	375.333	470.667	482.5	337.917	316.667	153.333	477.833	259.167	312.667	355	414.5	387.5	345.75	276.083	290.167	430.167	292.583	317.25	346.75	337	373.75	360.917	376.583	451.5	386.333	386.583	431.25	393.667	298.667	433.833	397.75	291.667	481.833	340.333	351.083	122.25	403.75	403.167	419.333	333.25	338.917	409.083	326.083	332.25	290.583	354.167	355.583	139.75	413.917	390.75	381.667	337.583	477.25	486.75	385.5	296.667	375.167	444.5	352.583	340.167	337.75	340.583	302.333	401.417	385.667	323.083	363	315.25	279.75	373.333	460.333	392.417	349.583	295.083	337.667	346.083	382.083	371.333	337.167	
0.00011	100	412.833	429.167	487	347.667	312.167	355.417	297.583	352	370.75	377.25	408.25	370.833	379.75	372.167	345.417	382.917	428.167	416.417	388.75	319.667	408.333	381.25	331.917	326.167	433.75	360.583	329.75	379.583	122.417	344.667	300.167	306.667	340.833	452.25	376	286.917	385.917	409.833	421.5	402.833	374.25	337.167	370.25	341.25	468.833	347.917	408	355.833	320	430	345.583	432.583	369	347.833	311.417	305.25	449.583	345.5	353.333	404.583	386.333	333.083	296.5	357.667	306.917	389.167	339.333	270.667	394.333	422.667	451	369	261.75	391.75	310.25	299.25	294.583	321.417	366.167	444.667	329.5	342.167	352.583	316	313.25	334.5	348.75	351.667	110.917	260.917	460.083	397.167	390.417	292.75	323.917	396.583	523.583	293.917	357.833	130.917	
0.0001125	100	281.833	356.333	346.417	334.75	285.917	373.75	411.583	358.833	408.333	420.75	326.917	113.417	402.083	420.667	363.5	467.417	352.833	336.5	366.083	340.25	147.667	349.75	364.417	379.083	447.167	336.667	257.75	334.417	341.917	361.667	476.583	338.833	438.083	400.75	352.083	473.083	366.917	340.417	383.25	352.5	402.667	292.333	522.25	317.167	391.167	370.333	375.583	437.917	385.75	367.25	404	389.333	408.167	323.667	135.75	289.083	329.25	351	456.333	376.417	270.667	357.833	385.583	353.417	392.167	382.25	443.167	120.75	332.5	342.25	409.417	346.417	352.583	157.167	465.417	403.417	441	348.5	334.5	303.833	438.583	329.75	439.583	319.083	489.75	255.083	357.5	364.167	263.75	340.917	425.083	482.917	99.9167	370.667	333.417	408.75	351	357.833	386.583	347.25	
0.000115	100	359.333	443.917	350	368.75	318.667	395.333	337.167	345	353	311.5	357	367.833	330.583	343.75	421.25	447.833	353.417	468.667	328.667	358.25	120.333	376.583	374.75	444.667	376.5	344	377.667	404.333	374.083	290.583	368	336	376.333	333	334	395.25	406.333	316.083	382.167	450.25	490	344.333	393.417	394.5	277.5	408.083	119.333	377.917	349.333	330.667	448.25	132.667	347.333	405.167	375.333	296.333	301.167	402.333	129.75	358.167	343.667	370	321.333	353	423.083	367.333	287.583	393.667	130.5	379.583	394.667	306.917	269.417	331.917	428.75	355.333	424.583	149.667	300.667	396	378.5	341.25	250.333	319.583	371.917	443.75	371.5	325.25	380.583	449.167	382.75	353.167	431.167	376.083	458.333	386.25	427.583	381.833	383.917	430.25	
0.0001175	100	396.667	454.417	374.583	421.583	345.583	307	410.167	296.75	119.417	372.417	363.583	349.5	403.667	357.167	386.833	403.333	380.667	424.5	342.667	287.167	125.167	141.917	349.167	399.5	358	314.5	316.833	268.417	418.333	312.167	358.167	427.417	448.417	343.333	432.833	435.25	378.833	335.917	336.25	355.25	359.833	265.333	369.25	332.583	319.333	469.917	322.75	348.667	139.417	318.5	399.667	141.667	348.5	133	337.5	319	397	316.917	421.667	393.417	302.917	382.167	406.667	432.417	435.25	314.917	439	338.083	335.417	360.833	288.667	353.167	421.417	290.083	433.25	126.417	117.333	393.167	460.75	130	375.5	407.917	409	346.083	399.75	430.417	370.417	329.667	379.583	328.083	411.25	424.25	385.167	456.167	355.583	411.5	434.583	367.583	433.75	265.333	
0.00012	100	349.833	419.167	355.917	457.667	123.833	409.833	397.75	425.667	276.5	350.25	376.917	423.417	379.167	384.583	374.25	439	119.667	394.75	404.25	409.583	129.083	118.5	401.667	407	338.833	362.25	325.917	322.917	408.167	371.167	386.083	372.833	363.833	333.75	363.417	410.333	122.583	316.083	333.583	472	340	272.75	336.833	462.5	358.5	115.167	339.5	423.417	341.083	431.583	458.667	389.75	424.667	319.25	446.583	337.833	380.583	354.75	449.083	358.5	108.5	412	390.583	390.083	372.417	357.833	406.083	340	324.917	381.25	319.5	327	404.917	337.083	465.917	320.417	329.75	401.917	299.167	372.25	336.833	119	370.833	350.667	255.167	345.083	121.083	484.917	350.917	299	294.167	443.667	426.833	437.833	396.5	404.25	364.583	302.75	356.667	422.083	
0.0001225	100	451	299.333	321.083	394.917	475.75	287.667	269.25	369.667	434.667	376.583	412.667	440.833	111.833	446.083	385	390.333	352.75	374.5	140.417	396.75	380.833	334.083	290.75	306.333	494	328	358.833	507.167	432.417	344.583	407.583	371	374.75	366.167	476.833	371.5	425.75	312.25	355.333	386.75	479.5	309	370.75	368	316.333	122.5	413.25	267.25	349	414.583	395.833	411.25	398.25	277.917	334.917	340.833	355.167	379.083	320	433.833	391.5	114.167	381.417	433.917	307.083	385.5	388.417	332.583	275.833	388.167	131.667	436.333	337	311.25	301.083	377.417	313.833	304.917	383	425.667	331.833	475.333	434.75	340.667	274	357	376.833	386.083	121.333	403.25	378	287.083	433.5	397.833	337.583	484.667	359.583	355.5	430.917	282.25	
0.000125	100	416.917	306.083	373.083	339.083	357.667	439.167	366	372.5	474.333	400	284.333	388.25	399.083	344.833	321.167	373.417	306.667	351.917	370.5	128.833	293.667	307.25	358.333	419.083	401.833	285	445.083	367.417	368.667	365.5	308.083	361.25	457.167	409.417	377.667	353.5	482.75	118.75	413.333	285.333	370.917	362.917	399.167	375.333	372.583	448.417	363.25	384.25	424	428.667	321.833	420.917	356.417	128.917	263.5	322.083	291.167	289.833	153.417	127.75	319.333	363.083	324.333	303.167	363.667	354.333	367.083	294	371.083	497.75	384.833	422.417	291.75	410.833	363.333	300.417	270.75	337.167	319.5	256.5	367.833	288.667	120.583	368.667	377.333	341.833	375.75	342.75	395.167	415.75	360.583	379.417	434.417	406.833	399.083	433.5	377.75	372.083	308.25	328	
0.0001275	100	396.917	436.083	275.083	331.25	271.833	344.833	112.5	292.25	126.5	367.917	351.833	288.5	339.833	384.667	364	367.833	364.167	347.5	357.583	281.083	476.667	336.583	369.083	424.167	390.833	381.25	334.167	409.167	459.75	375.25	313.167	322.667	342.083	372.333	384.083	381.75	357.833	345.917	113.833	334.333	312.167	390.333	346.083	118.667	361.417	392.583	545.583	321.333	307.083	390	318.833	355.083	349.167	286.167	409.333	349.083	363.667	359.083	362.25	293.833	112.25	357.917	367.083	397.333	369.667	354.083	379.417	400.667	315.75	446.25	311.833	386.25	340.5	342.833	305.167	381.75	424.333	328.333	115	306.167	369.417	351.917	414.667	360.333	273.5	361.25	397.5	351.75	302	348.25	146.333	345.917	296.917	316.833	372.417	271.417	334.667	339.25	391.417	343.333	
0.00013	100	327.667	317.5	480.083	395.583	391.5	328.75	311.75	343.333	298.167	345.833	373.75	465.917	415.25	290.917	346.167	107.917	411.75	369.417	394	359.667	177.167	449.333	403.167	405	332	341.417	311.667	274.167	365.583	119	316.5	452.5	347.667	348.417	298.417	301.333	425.083	305.833	378.25	353	328.75	367.583	432.083	336.833	381.25	411.583	423.083	415.167	383.167	436.917	380.583	302.25	367.083	427.667	542.917	300.583	376.917	332.167	384.417	326.75	377.833	393.25	271.75	138	334.583	325.583	359.75	423.667	329	397.25	491.25	417.167	398.917	344.5	407.083	292.333	291.833	306.333	320.5	357.917	423.333	390.417	405.833	344.583	384.417	314.5	418	376.417	385.917	364.5	359.083	450.333	414.75	420.667	375.5	392.667	331.5	368.75	406.333	360.25	
0.0001325	100	406.583	305.75	297.917	289.25	339.5	402.917	348.833	342.25	528.75	347.083	112.333	138.583	379.167	376.167	473.667	351.833	444.5	322.167	440.25	396.583	240.75	396.25	363.25	136.833	349.583	368.417	342.667	333.583	276.25	373.167	413.25	339.417	452.083	379.083	343.5	333.833	382.667	393.083	363	122.083	347.5	324.75	376.583	290.083	391.333	506.417	400.25	426.917	396.75	450.667	365	390.917	122.333	350.083	353.333	381.25	402.25	330.833	404.417	334.417	345.167	307.333	390.25	338.667	259.583	410.667	341.083	444.083	338.167	381.5	359.917	322.667	315	323.917	429.167	344.25	338.833	344.917	334	120.75	389.75	336.917	466.583	481.833	390.333	470	268.333	302.333	452.667	331.75	332.833	439.583	413.917	422.083	382.333	411.917	303.333	481.083	394.5	314.5	
0.000135	100	339.583	392.667	299.083	397.5	350.75	379.75	395.583	117.667	494.25	290.083	404.917	359.833	400.333	467.5	419.917	379.333	367	377.25	333.917	351.25	335.5	359.417	270.583	314.25	370.917	410.083	338.083	391	395.333	329.917	403.25	371.25	437.917	319.833	332.25	308.833	278.583	377.75	403.583	437.833	344	428.833	132.833	429.917	308.583	315.75	415	328.75	386.667	368.417	339.833	388.5	409.667	350.917	282.583	461.5	405.417	137	312.583	337.917	309.5	123.417	426.167	126.583	298.583	363.5	421	518.833	353	114.417	395.5	307.083	436.167	129.75	305.833	439.583	328.417	243.5	361.667	458.5	374	356.833	106	396.5	380.417	273.667	387.333	336.167	156.5	437.417	151.667	407.25	255.25	378.833	323.25	311.25	348.25	101.167	337.917	339.583	
0.0001375	100	388.75	177.333	360.667	351.583	499.75	387.917	130.75	352.25	336.083	395.5	458.583	334.917	347.25	390.583	369.417	377.25	343.167	351.417	364	337.917	408	323.917	308.167	119.167	161.083	355.583	349	451.583	309	370.083	352.5	304.833	157.667	331.5	394.167	368.25	349.667	454.167	287.083	311.667	371.167	435.417	377.833	284.583	309.5	269.25	385.333	385.917	117.25	462.25	362.583	386.083	363.583	353	135.083	387.5	332.5	413.667	409.417	162.5	358.333	400.667	342.417	409.75	350.5	442	406.917	341.167	434.75	376.417	364.417	114.667	339.833	142.417	123.5	396.917	297.917	393.583	432.917	393.25	369.833	370.75	141.75	367.833	384.5	398.25	418.583	375.25	413.167	487.917	316.667	302	372.167	399.25	358.083	358.333	325.333	351.583	296.333	353.5	
0.00014	100	318.75	354.833	370.333	434.833	382.917	369.5	381.5	336.667	317.667	399.5	388	358	448.417	312.083	315.25	420.667	400.583	356	121.833	504.75	288	375.667	368.667	405.583	356.083	350.333	291.333	367.5	309.083	331.833	438	321.917	394.083	345.417	469.667	277.417	436.083	361.833	387.5	340.667	359.417	369.75	354.417	372.167	319.917	392.75	367.75	364.25	344	345.917	340.75	352.667	482.917	347.5	455.5	364.167	408.25	332.417	320.417	475.667	367.667	428.333	365.75	378	133.917	349.667	343.833	368.5	399.167	327.333	433.5	395.917	405.333	393.5	360.583	432.75	396	395	428.5	435.417	409.417	403.667	316.917	307.667	429.667	378.417	382.25	343.583	114.667	397.583	353.833	326.667	332.333	338.167	349.25	462.917	354.5	343.833	306.5	374.167	
0.0001425	100	289	358.75	110.417	333.167	406.917	356.083	121.083	109.5	331.75	455.75	423.5	387	352.083	329.833	341.5	310.167	341	366.417	400.333	327.25	507.583	348.417	404.667	389.75	122.083	300.75	389.083	124.75	312.917	353.917	124.417	342.667	158	112.083	410.583	434.917	379.917	320.917	352.25	378.167	341.167	393.583	298.75	405.833	317.333	361.917	465.167	369.667	325	300.25	403.5	343	452.5	418.75	409.583	416.083	474.5	401.417	330.333	409.833	357.833	120.25	305.75	321.083	362.667	346.333	347.417	433.75	299.5	422.75	377.833	358.5	360.667	331.833	381.083	147.167	387.417	367	363.833	352.833	398.75	447.417	429.25	451.75	329.167	450.333	343.083	406.333	334.25	322.667	318.833	429	299.5	350.25	355.167	116.333	360.333	356.167	286.167	277.5	
0.000145	100	357.5	358	391.917	138.75	443.667	386.417	316.917	431.5	450.417	327.833	397	382.25	104.167	113.417	272.583	441.5	424.333	360.583	294.75	452.417	351.417	384.5	365.917	356.167	369.5	364.083	140.75	356.667	375.333	385.5	504.917	398.917	426	310.583	141.25	372.417	369	356.25	334.583	392.083	112.583	329.917	370.583	329.083	397.583	365.5	286.167	303.917	372.083	342.917	402.417	332.583	280.333	378.583	403.417	287.75	404.417	253.833	413.583	488.083	140.667	325	259.417	377.25	140.333	307.333	427.5	311.083	431.25	251.583	414.75	375.25	288.083	266.5	336.083	408.417	381.917	386.083	309.5	480.917	355.5	118.333	102.25	361.917	433.083	378.333	401.667	355.833	394.917	122.417	360.833	281.5	349.417	423.25	365.333	424.417	346.417	375.417	344.417	391	
0.0001475	100	324.417	271.167	125.667	351.167	450.333	419.583	364.833	400.083	339.75	388.667	304.167	368.75	374.583	401.917	376.75	338.083	420.083	276.417	140.417	348	442.5	358.083	286.25	126.5	326.083	408.833	130.833	339.167	333.083	410.917	397.833	373.333	316.583	316.333	383.75	446.5	380.5	410.5	344.5	403.667	104.083	300.25	356.25	414.583	378.583	361.917	393.417	367.583	383.917	323.5	370.583	394.083	320.083	293.75	281.5	419.75	373.583	370.75	276.667	329.083	350.333	299.083	157.083	319.25	374.583	375.083	438.083	121.5	343.5	348.333	306.25	359.417	364.5	372.25	312.25	329.417	337.417	390.583	363.917	390.667	335.583	385.25	382.167	431.333	370.667	140.417	391.583	365.917	374.667	356.5	327.917	109.75	328.75	392.917	117.75	146.5	399.5	407.167	369.167	398.417	
0.00015	100	116.917	271.75	341.417	375.25	451.667	270	315	407.583	428.75	126.75	404.083	368.667	416.417	344.25	419.25	403.167	398.417	456.5	372.917	113.583	406.833	313.833	379.667	106.833	306.5	399.667	299.417	310.917	366.167	504.167	364.917	330.5	374.5	346.5	404.167	445.25	519.5	430	326.25	392.917	426.75	427.667	387.083	407	430.167	473.167	301.75	357.917	380.083	397.167	372.667	338.25	460.167	135.083	351.417	136.833	373.583	451.167	354.167	273.417	324.083	330.75	228.667	314.417	425.917	362.5	114.333	306.417	368.833	359.333	332	238.917	272.417	304.167	415.333	387.833	147.833	413.5	119.917	118	414.333	364.583	319.75	316.25	274.167	139	307.667	381.75	387.083	435.333	319.417	134	425.417	316.5	374.333	331.25	424.167	340.75	437.167	410.917	
0.0001525	100	368.25	375.5	452.417	431.25	481.417	426.167	366.667	373.75	286.25	312.167	325.417	112.75	465.5	390.083	509.417	275.583	345.083	302.5	335.5	130.25	405.333	362	428.917	366.167	371.833	353.667	119.667	364.667	363.917	362.5	413.583	393.333	343.833	344.917	121.167	416.667	506.5	362.25	321.083	343.583	432.25	292.75	338	343.083	327.083	402.333	322.917	422.833	334.75	382.583	365.667	345.083	472.25	132	337.417	399.083	341.667	386.583	374.833	369.25	422	319.083	464.417	412.417	360.667	408.583	134.167	292.25	407	376.917	399.583	295.833	375.583	349.5	361.083	136.917	402	364.417	397.917	392.667	352.083	350.25	333.25	402	407.417	398.833	363.25	293.917	147.5	350.25	409.333	435.583	164.167	447.917	318.083	293	452.333	401.417	476.917	358.167	
0.000155	100	299.333	398.167	346.417	447.25	435.917	304.25	412	408.25	309	380.833	409.583	378.833	327.917	406.667	419.25	354.75	423.833	333.5	384.583	381.167	385	430.75	256.583	359.417	114	293.667	381.167	334.417	437.167	330.333	424.917	427.917	380.5	367.417	273.583	436.417	466.667	404.083	332.917	482.167	354.5	323.583	398.333	235.25	372.083	356.917	359.5	368.917	392.667	401.917	339	123.5	341.833	377.25	123.917	293.583	361.583	343.417	372.083	369.833	385.667	380.75	362.75	398.833	479.417	249	363.75	360.667	388.25	358.75	308.083	424.333	326.583	372.667	385.333	364.75	355.25	332.25	485	362.25	368.417	377.75	376.167	434.583	310.583	396.667	317.417	450.083	494	357.5	343.25	330.25	312.917	283.583	405.25	336.5	478.75	389.25	364.667	114.167	
0.0001575	100	398.75	327.75	139	349.167	415.25	125.167	363.25	313.5	426.667	377.333	268.5	125.917	326.917	121.083	381.75	280.333	426.167	327.75	383.333	372.917	420.917	134.583	377.667	338.5	127.083	163.417	417.083	411.417	460.917	382.167	357.25	116.833	420.583	114	268.417	355.917	389.5	351.25	329.25	389	341.667	346.333	283.333	297.417	363.833	393.667	291.417	384.167	409.333	424.333	353.167	428.083	336.417	442.5	367.667	342.417	327.083	388.167	347.5	329.417	326.083	350.167	410.583	308.833	386.417	346.667	427.833	341	400.167	468.25	424.917	282.5	246.5	401.333	390.833	479.583	156.5	435.417	117.25	406.583	390.417	372.833	459	130	358.5	338.333	359.75	434.917	472	332.5	314.083	132.167	365.417	393.167	296.833	345.833	324.25	332.5	313.417	344.167	
0.00016	100	402.667	439.917	406.333	395.917	391.5	297.167	395.583	304.833	401.417	340.583	433.583	132.583	301.417	402.333	392.833	360.417	319	372.917	436.667	411.833	370.333	320.583	410.667	283.083	264.5	333.833	430.833	396.833	386.667	129	116.333	117.75	322.667	121.25	315.917	273.75	383.583	487.5	405.333	309.167	315.417	389.417	358.667	423.667	305.167	370.25	351.5	384.667	387.417	408.833	371.167	408.25	310.75	358	318.583	387.5	338	279.583	365.25	316	132.417	323.583	320.917	292.083	472.167	318.667	433.833	348.75	406.75	392.833	449.833	319.5	364.417	320.25	321.083	345.833	116	360.333	321.333	366.75	411.333	426.25	433.917	356.667	281.167	311.417	383.75	146	148.583	327	331.75	361.25	116.5	335.667	318.417	413.167	393.167	123.5	322.667	430.75	
0.0001625	100	338.25	377.917	367.333	369.333	363.25	269.167	440.167	457.917	354	344.167	311.583	378.833	307.083	414.333	312.167	129.833	305.75	411.417	296.917	358.833	320.5	301.333	293.25	329.5	142.917	288.583	421.167	338.333	355.083	398.167	363.083	332.333	289.75	379.5	397.25	306.583	354.667	423.167	126.417	112.833	111	421.25	399.917	295.333	434.5	409.667	440.333	343.833	313.167	344.583	446.75	360.75	484.583	372.25	259.667	131.75	452.917	450.25	302.5	312.083	367.833	353.417	294.583	137.667	376.833	321.333	289.75	357.167	360.167	484.917	155.167	349.167	378.917	367.583	380.583	359.583	353.75	320.917	142.667	392.417	366.333	136.917	387.667	354.833	342.583	335.75	423.167	363.167	340.583	319.5	439.167	409.667	385.583	142	357.083	297.25	120.667	322.833	394.417	376.75	
0.000165	100	130.333	455.25	323	420.333	431.5	380.5	339.667	375.75	335.417	406.833	412.167	293	148.833	488.667	120.917	425.917	351.25	315.5	414.167	314.417	111.75	116.833	453.667	362.083	430.25	317.583	386.333	344.167	390.833	316.667	378.833	328.583	308.75	345.833	350.5	129	116.417	441.917	405.333	355.917	383.667	371.167	365	266.25	455.167	421.5	318.583	379.667	371.5	418.833	377.75	377.583	315.083	125.25	281.083	294.083	355.25	332.5	121.25	357.083	373.917	379.167	338.167	133.667	133.833	148.583	474.667	374.417	352.833	419.167	379.75	351.667	340.083	382.75	267.417	369.667	404.833	428.25	354.417	129.583	310	135.75	350.75	110.333	314.917	392.333	376.917	429.833	288.75	271.75	104.917	369.417	441.083	307.667	355.167	347.333	357.333	161.083	382.833	381.833	
0.0001675	100	141.167	382.75	335.167	133	329	323.083	371.833	150.75	417.25	145.833	407.167	131.083	321.167	416.417	379.083	382.167	320.333	475.417	319	119.667	367.833	137.667	130.083	316.917	312.5	154.417	362.833	342	139.75	422	401.417	424.917	335.75	351.333	431.167	342	354.083	368.667	313.333	311.833	321.5	328.25	304.167	333.417	320.5	383.917	353.5	417.667	393.167	106.667	344.417	305.25	329.75	307.167	388.417	440.5	340	281.75	312.75	406.75	383.25	416.917	364.75	495.25	330.667	296.083	417.333	421.667	374.333	349.583	440.917	412.833	369.167	369.75	405.75	396.667	345.167	393.083	368.167	324.417	397.333	375.167	357.667	365.833	340.25	377	456.583	391.667	104	417	272.083	103.667	386.25	343.167	360.25	371.5	440.167	107.917	124.833	375.083	
0.00017	100	485.583	369.333	437.417	375.667	367.917	462.25	309.25	320.417	108.583	350.5	383.833	389	401.333	358.583	345.833	436.667	302.917	333.917	311.25	319.917	302.5	345	433.5	123.667	435.417	336.25	347.833	441.083	123.333	373.417	393.667	400.917	406.75	373.5	298.333	489.5	448.167	450.75	396.917	314.833	439.083	465.167	150.083	329.5	358.083	467.667	398.917	317.167	336.75	347.333	371.417	375.75	352.917	100.083	312.083	435.583	389.917	391.75	460.583	268.667	169.083	319	357.333	286.167	338.167	305.167	371.167	363.75	398.583	293.583	434.75	272.583	311.5	108.583	414.25	347.75	114.833	410.917	328.667	394.917	370.5	461.5	367.583	333.417	323.5	357.5	305.667	475.75	365.25	142.25	401.75	316.417	294.417	437	269.917	273.25	377.5	129.5	340.583	354.083	
0.0001725	100	421.417	391	459.75	131.667	268.583	356.667	126.667	408.75	249.167	370.167	268.167	326.25	443.833	365.333	255.167	415.833	378.583	360.333	414.833	340.5	291.583	380.75	137.833	357.75	307.333	355.75	293.75	287.583	311.417	327.25	368.833	317.833	300.167	107.083	133.083	371.833	305.75	340.333	345.417	362.917	410.583	380.25	351.833	453.583	224	107.25	419.167	378.917	393.75	336.333	351.417	371.833	350	343.417	122.083	325.5	369.333	325.917	392	150.75	435.5	333.25	107.167	377.583	128.5	378.333	340.583	299.583	327.083	477.25	408	432.75	403.417	353.417	118.417	379.167	322.667	432.917	350.333	141.417	142.417	358	372.833	412.667	253.75	385.25	341.5	471.583	328	135.833	346.667	359.167	410.417	314.417	339.583	373.167	361.917	116.083	359.917	331.667	
0.000175	100	468.25	130.167	147.75	100.167	355.167	370	119.333	261.75	280.917	304.417	112.25	433.667	287.5	399.25	102.083	119.75	387.333	344.667	439.25	398.5	260.833	351.75	331.333	249.667	132.5	377.083	417.667	357.5	124.75	358.917	479.833	408.333	402.167	307.083	335	136.833	371.083	409.583	303.833	122.833	410	401.917	380.75	395.833	349.583	391.083	121.917	368.5	387.833	395.667	134.833	434.5	407	444.833	170.833	116.25	418.833	269.917	338.5	326.25	350	347.833	116.167	118.667	316.417	411.583	308.667	386.75	451.083	364.25	309.667	432.5	311.917	346.583	133.083	332.583	148	369.5	411	353.917	402.917	124.333	360.833	287.833	108.917	281.5	380.083	440.167	287.333	268.083	111.25	296.75	427.417	127.25	425.083	361.083	261	295.25	386.417	342.583	
0.0001775	100	123.583	310.25	300.167	381.167	355.333	404.5	302.667	425	403.667	526.333	456.333	376.167	359.583	292.583	431.833	393.833	354.167	355.5	390.667	340.75	121	276.417	395.5	511.333	302.75	377.417	383.167	388	404.25	348.583	391.333	406.667	280.75	354.25	424.25	122.25	361.5	481.333	380.25	390.833	460.25	422.583	382.583	341.583	414.333	383.917	309.667	335	381.417	281.167	147.167	356.417	114.583	371.25	308.25	239.25	429.25	295.75	289.833	125.167	250.583	427.833	136.917	115.833	107.333	399	113.083	365.333	421.5	351.333	349.75	420.583	130.25	369.333	349.917	124.25	335.083	147.5	373.75	137.167	370.833	120.667	124.083	340.333	313.417	430	411.917	128.833	393.5	372.833	378.417	411.5	297	322.333	334.083	403.75	132.083	372.25	331.833	413.667	
0.00018	100	417.417	434	348.083	333.417	320.5	358.167	129.75	411.583	478.167	144.333	324.75	399.75	341.25	121.25	445.417	401.917	373.167	291.083	376.75	391.417	118.833	116.167	384.25	279.25	361.833	118.333	378.5	318.583	105.333	329.5	309.583	355.417	341.083	124.083	385.583	391.417	253.25	295.25	383.5	336.167	358.583	335.583	135.75	425.333	133.583	153.333	348.083	235.417	422.167	305.167	367.333	441.833	383.417	324.833	295.583	266.583	100	377.667	404.333	303.917	319.833	336.5	301.833	427.917	341.833	354.5	138.333	402.917	424.417	326.167	413	387.25	335.917	343.167	385.833	266.917	264.917	345.167	326.25	310.917	347.333	289	298.167	343.167	292.5	125.417	392.25	302.917	334.667	370.333	353.083	310.833	140.917	387.167	311.5	382.5	424.25	278.417	396.917	341.25	
0.0001825	100	351.167	422.25	347.667	441.083	409.167	399.583	326.083	339.417	308.917	150.25	362.917	396.75	279.833	379	332.667	400.083	354.667	316.583	381.083	380.417	282.417	297.25	327.25	391.417	382.583	341.75	445.417	113.667	117.583	345.333	370.25	398.167	316.917	340.833	117.083	387.5	367.083	323.75	337.667	359.583	349.833	392.167	311.5	409.5	382	123.25	141.5	408.333	139.5	379.833	128.5	378.917	346.75	288.083	335.333	332.833	345.25	379.833	408.083	319.583	421.083	344.25	417.333	383.5	315	342.667	123.75	293	307.333	366.833	441.333	282.417	122.25	382.75	460.25	414.833	360.833	123.25	244.583	379.333	305.333	387.333	258.333	137.167	373.083	386.167	122.167	352.167	351.25	407.25	443.083	327.417	331.333	363.583	284.75	363.5	376.417	400.083	337.5	378.5	
0.000185	100	373.75	341.833	301.583	116.917	404.833	401.25	345.667	357.5	350.167	427.25	117.75	340.083	375.25	390.75	140.167	423.75	155.333	322.833	370.333	353.75	371.25	376.583	443.167	403.167	357.833	369.167	369.667	389.333	394.417	379.75	114.083	334.083	416.5	120.667	313.167	416.667	292.417	479.75	317.75	400.333	383	298	347.5	337.917	114.583	284.75	445.333	330.167	412.75	337.75	323.5	409.75	345.5	346.5	366.083	350	378.167	119.333	110.167	110.417	365.167	145.417	310.917	348.833	382.167	319.917	289.667	352.417	321.417	356.083	432.25	122.333	325.75	374.75	124.75	409.75	376.667	347.75	129.417	382.667	305.833	367.333	358.833	294.5	146.583	283	331	367.917	139.833	379.833	328.833	297	399.833	380	339.75	371	360.917	433.917	361.417	406.25	
0.0001875	100	280.25	259.75	372.083	393.5	373	388.083	474.333	358.833	416.167	130.917	127.833	446.667	344.917	353.833	291.167	392.833	438.583	120.083	120.583	359.417	419.333	382.583	111.333	336.833	354.833	132.333	356.333	148.333	394.667	334.667	136.583	125.333	395.75	392.167	120.667	116	367.667	136.083	351.25	330.417	409.5	126.25	377.917	308.25	313.167	287.333	370.667	388.167	350.083	467.75	368.583	276.917	369.333	361.583	515.167	370.417	135.833	356.417	404.417	345.917	303.25	405.5	410	443.583	384.167	261.833	136.25	406.833	382.667	365.083	427.583	345.083	370.083	317.25	416.75	401	326.333	399.917	394.167	316.667	415.25	148.167	248.583	384.5	125.417	322.75	384.833	284.833	436.167	350.917	362.167	285	364.833	296.583	449.75	405.917	439.167	123.75	350.583	318.583	
0.00019	100	308.917	381.667	414.833	284.25	386.5	399.25	256.583	323	175.667	130.833	396	310	372.417	399.5	388.167	398.167	302	370.833	362.167	324	323.917	351.417	368.333	354.333	337.5	280.917	123.667	333.5	502.167	329.417	108.25	300.75	344.667	136.333	402.917	120.5	350	377.917	332.167	335	370.833	123.917	381	335.333	453	345.5	420.25	436.25	311.917	391.75	332.583	393.417	372.333	360	279.417	364.25	323.667	325.417	274.25	458.917	118.583	151.75	409.083	367.917	151.25	313	320.667	388.833	408.833	348.667	371.5	370.417	395.75	351.917	444.25	102.75	359.833	285	341.5	439.833	463.25	322.083	342.583	427.917	350.75	448	279.833	300.417	339.333	430.333	340.583	452.167	144.167	276.083	348.667	339.5	123.083	370.417	358.083	338.25	
0.0001925	100	372.083	418.25	378.833	289.5	356.417	386.25	118.417	314.417	474.25	356.917	446.417	444.917	355.833	376.833	495.75	341.5	433.667	171.833	335.083	241.083	499.583	346	372.333	112.333	397.667	122.5	356.333	356.917	408.833	358.417	346.333	141.167	373.167	338.667	350.167	429.667	114.583	141.583	364.583	429.5	460.5	460.75	294.667	310.833	119.083	117	350.75	465.333	368.75	355.333	338.333	302.917	449.25	299.5	338.5	356.75	121.083	110.667	410.917	334.583	105.833	420.417	380.333	107.083	405	121.667	163.333	462.167	136.333	354.583	325.917	132	143.583	291.583	361.75	357.083	332.75	354.5	354.833	127	364	304.75	325.833	140.75	299.167	131.667	372.5	314.25	321.417	129.833	255.167	342.167	111.75	307.75	406.25	325.583	322.833	372.5	142.25	130.667	
0.000195	100	457.667	367.333	149.083	302.333	368.25	355.25	383.833	155.5	338.25	298	408.5	409.333	295.833	368.083	317.333	417.083	419.25	402.75	349.583	139.25	437.25	384.667	340	372.083	399.083	407.667	325.25	343.917	367.167	392.333	338.25	329.667	357	136.25	141.333	363.083	419.417	387.417	358.333	326.333	352.583	430.833	392.167	423.833	358.833	313.5	446.5	393.583	371.25	367.5	393.083	326.583	145.083	384.667	309.417	340.083	118.25	315.917	321.917	319.417	427.083	303.083	318.417	377.833	104.417	354.833	112.917	257	417	333.083	147.25	464.833	357.167	366.667	124.083	339.667	341.75	351.667	261.083	140.833	385.167	300.167	417.417	100.5	480.417	405.667	117.083	383.5	349.5	132.25	439	391.917	403.25	407.833	129.833	281.25	485	398.583	378.083	304.167	
0.0001975	100	117.833	357.75	366	405.833	354.417	322.417	165.5	350.833	304.25	122.583	282.333	295.667	367.5	411.083	356.75	407.333	116.333	401.25	360.667	404.333	368.583	312.083	267.167	375.333	330.25	390.667	564.667	125.25	339.25	123.25	405	375.25	334.333	362.833	355.5	374.417	385.417	127	291.25	137.583	397	101.583	117.667	389.583	144.417	356	356.583	415.583	414.25	421	328.417	417.333	310.583	362	359.917	263.833	294.583	406.917	332.917	339.75	330.75	385.417	350.5	315.583	333.25	342.25	293.333	114.25	342.833	108.25	314.583	135.833	443.583	402.5	108.417	437.75	411.167	382.333	441.833	344.417	292	121.25	407.833	367.083	325.083	371.667	96.4167	141	396.833	360.833	451	332.25	485.417	285.167	359.167	386	128.25	309.667	456	261.083	
0.0002	100	351.75	154.5	423.75	371.833	117.583	313.75	394.833	368.917	378	126.833	355.667	482.917	255.333	417.667	357.167	144.917	313.167	364.75	472.25	392	311.5	437.417	443.583	316.917	370.167	285.583	396.833	344.75	381.25	293.75	368.833	145.75	329.917	114.333	117.25	320.833	329	426.667	139.667	119.583	336.5	315.917	246.833	130.333	414.083	377.083	336.417	353.167	464.583	365.917	348.5	359.75	349.75	119.667	388.25	326	363	327.833	275.417	370.75	377	443.25	143.583	342.667	293	381.167	335.25	385.417	329.833	352.167	359.5	350.5	432.333	346.333	159.083	370.25	358.833	126.917	392.25	331.333	296.5	399.417	120.583	357.083	458.667	378.75	338.917	369.083	367.833	402.083	329.75	387.75	339.583	275.083	408.833	142.417	416.583	374.5	417.083	282.583	
