# Supplementary material for: Transfer of optical orbital angular momentum to a bound electron
Source: Nat Commun. 2016 Oct 3;7:12998. doi: 10.1038/ncomms12998 (PMC5063962; doi:10.1038/ncomms12998)
Supplement: Supplementary Data — Raw experimental data for measurements presented in the main text, reporting fluorescence counts as a function of pulse time and ion position. [file ncomms12998-s2.zip › data/dataRabiFrequencies/150706/94/fluoEMCCD.dat]

# EMCCD average fluorescence data file (1 traces, 1 ions)
# trace names:
# format:
# | signalSlot | numCountCycles | trace 0     |
# |            |                | ion 0     |
# |            |                | val | err |
0	100	375.981	5.46116	
2.5e-006	100	374.195	5.817	
5e-006	100	376.172	5.37815	
7.5e-006	100	373.158	5.24999	
1e-005	100	366.225	5.22937	
1.25e-005	100	386.427	5.10535	
1.5e-005	100	371.659	5.64155	
1.75e-005	100	376.742	5.08589	
2e-005	100	375.418	6.47213	
2.25e-005	100	371.995	4.87861	
2.5e-005	100	374.322	5.91276	
2.75e-005	100	361.315	7.45766	
3e-005	100	376.834	6.60522	
3.25e-005	100	366.377	6.8221	
3.5e-005	100	371.449	6.5635	
3.75e-005	100	360.446	7.11274	
4e-005	100	362.572	7.60323	
4.25e-005	100	362.567	6.99666	
4.5e-005	100	370.18	6.06092	
4.75e-005	100	368.135	5.72084	
5e-005	100	365.529	7.76173	
5.25e-005	100	357.304	7.80256	
5.5e-005	100	355.155	7.79869	
5.75e-005	100	352.681	8.85331	
6e-005	100	334.272	10.0056	
6.25e-005	100	354.604	8.62411	
6.5e-005	100	344.375	10.9165	
6.75e-005	100	347.978	8.57895	
7e-005	100	353.141	8.7248	
7.25e-005	100	320.119	10.6233	
7.5e-005	100	345.4	8.80471	
7.75e-005	100	343.838	10.0924	
8e-005	100	351.296	8.64904	
8.25e-005	100	327.663	10.1418	
8.5e-005	100	314.162	11.4941	
8.75e-005	100	335.247	9.56023	
9e-005	100	317.439	11.4202	
9.25e-005	100	337.942	10.4787	
9.5e-005	100	341.465	9.46645	
9.75e-005	100	312.473	11.208	
0.0001	100	301.619	11.7269	
0.0001025	100	308.083	11.1581	
0.000105	100	328.493	11.4552	
0.0001075	100	294.418	12.4343	
0.00011	100	288.946	12.2944	
0.0001125	100	301.909	11.6884	
0.000115	100	318.534	11.6223	
0.0001175	100	304.038	12.4408	
0.00012	100	287.178	12.4935	
0.0001225	100	311.173	11.3352	
0.000125	100	270.458	13.2343	
0.0001275	100	292.492	11.9794	
0.00013	100	284.953	12.8431	
0.0001325	100	271.206	12.6262	
0.000135	100	282.988	12.2313	
0.0001375	100	274.643	12.2884	
0.00014	100	257.757	12.6395	
0.0001425	100	288.949	12.829	
0.000145	100	278.556	13.2194	
0.0001475	100	284.247	12.1382	
0.00015	100	245.488	12.5858	
0.0001525	100	248.076	13.0273	
0.000155	100	253.13	12.9563	
0.0001575	100	252.709	13.056	
0.00016	100	257.205	12.6378	
0.0001625	100	270.604	12.8857	
0.000165	100	246.099	12.4522	
0.0001675	100	258.072	13.7391	
0.00017	100	255.646	12.0403	
0.0001725	100	251.913	12.5791	
0.000175	100	239.481	13.1264	
0.0001775	100	217.46	12.1165	
0.00018	100	244.426	13.5858	
0.0001825	100	222.084	12.5524	
0.000185	100	245.977	12.6043	
0.0001875	100	220.46	11.7076	
0.00019	100	250.298	12.5756	
0.0001925	100	225.495	12.0253	
0.000195	100	235.689	12.7553	
0.0001975	100	242.597	12.8885	
0.0002	100	229.791	12.4434	
