# Supplementary material for: Transfer of optical orbital angular momentum to a bound electron
Source: Nat Commun. 2016 Oct 3;7:12998. doi: 10.1038/ncomms12998 (PMC5063962; doi:10.1038/ncomms12998)
Supplement: Supplementary Data — Raw experimental data for measurements presented in the main text, reporting fluorescence counts as a function of pulse time and ion position. [file ncomms12998-s2.zip › data/dataRabiFrequencies/150706/94/rawdataEMCCD.dat]

# EMCCD raw fluorescence data file (1 ions, 1 traces)
# trace names:
# format:
# | signalSlot | countcycle 1 .....
# |            | trace 0 |
# |            | ion 0   |
0	100	436.667	367.167	391.667	390.167	377.75	373.667	383.667	360.167	349.333	373	393.333	404.167	334.917	385.667	321.667	379.333	359.25	351.167	380	354.583	355.5	461.25	294.5	321.25	382.167	398.667	252.75	392.667	507.5	369.833	395.667	332.167	344.833	394.917	340.75	389	424.917	478.333	426.167	350.333	384	408.75	391.167	483.417	400.5	388.167	333.917	561.083	371.667	341.333	423.25	447.917	362.75	431.25	333.833	442.167	326.667	373.167	435.083	368.083	348.25	428.417	393.583	478.25	295.083	285.167	337.583	302.667	415.5	377.75	375.417	375.833	431.833	398.5	305.167	440.667	368.25	376.167	282.917	297.417	366.917	306.667	309.833	408.75	302.083	314.167	300.083	266.083	389.333	434.417	352	466.5	315.25	368	283.25	351.167	387.5	439.75	446.917	386.333	
2.5e-006	100	348.417	237.083	397.25	458.833	356.5	388.417	357.083	329	403.667	246.25	475.667	376.667	336.5	438.75	353.25	403.5	343.75	267.75	274.5	517.583	365.333	394.583	344.75	355.25	346.667	349.5	325.417	366.25	309.833	470.917	317.667	390.417	330.417	437.083	315.333	431.083	379.083	357.083	440.25	314.833	367.917	279.75	307.167	334.5	363.917	443.917	269	421.833	351.5	409.333	351.083	348.667	365.917	428.083	352.083	291.083	447.5	391.25	480.5	375.75	415.417	460.833	424.75	367.25	317.917	384.75	298.583	410.5	454.5	432.833	511.583	365.5	355.833	369.75	389.417	299.083	482.917	337.667	309	421.333	386.417	420.167	428.167	372.75	288.833	343.333	351.917	463.25	361.917	314.333	338.833	387.583	410.833	395.833	364.083	454	366.583	300.417	422.917	405	
5e-006	100	383	427.833	342.083	375.083	404.25	396.167	327.167	359.667	342.917	324.5	354.5	269.417	445.333	385.083	341.75	375.083	352	361.75	403.917	343.833	479.917	420.583	415.75	346.667	308.333	365.417	407.5	254.75	380.25	484.667	371.167	411.667	345.667	443.75	378.583	389.917	426.167	326	414.583	327.167	399.417	328.667	403.833	302.333	425.25	457	429.083	354.333	391.333	325.25	349	384.333	352.75	459.417	406.417	233.333	324.5	358.75	428.167	322.75	339.083	410	438.583	403.167	338.75	472.833	332.833	319.333	366	295.667	290.75	373.5	442	418.917	377.667	430.333	436.417	279.167	349.417	406.833	448.333	359	417.417	322.333	283.583	373.667	402.167	296	291.25	457.333	380.917	443.833	319.417	336.167	394	429.75	384.5	376.75	455.5	474.25	
7.5e-006	100	408.5	276.167	398.833	394.833	421.417	521.417	352.5	376.25	385.75	416.5	358.167	376.333	384	440.083	341.917	354.583	293.583	346.75	411.167	314.417	346.333	501	462	405.917	349.833	334.583	376.667	372.917	376.417	347.75	362.583	440.667	290	377.417	369.333	364.167	283.667	357.583	448.5	405.5	423.25	408.083	320.083	391.167	372.083	413.333	348.5	373.75	354.25	372.75	356.333	338.667	330.833	414.667	447.75	291.25	416.667	306.25	315.417	298.833	345.25	369.583	401	320.667	368.25	528.833	447.5	333.083	360.917	407.083	395.583	530.25	357	354.917	331.667	388.417	350.667	338.75	422.667	323.583	345.583	397.75	310.333	324.583	313.5	351.667	310.417	331.167	332.167	320.667	437.75	427	324.75	434.833	414.667	386.833	389.25	284.833	415.833	346.667	
1e-005	100	325.083	359.25	344.25	375.083	366.667	319.417	375.917	338.333	390.25	389.833	319.667	354.25	366.167	283.333	327.75	368.333	330.25	379.417	271.5	328	298.5	321.5	299.417	361.417	541.167	330.583	335.917	360.75	316.75	418.75	256.25	361.167	353.583	354.833	399.917	326	338.583	470.833	415.417	428.083	390.5	498.75	321.25	429.833	418.417	404.833	329.917	364.75	346.75	353.667	382.25	443	349.833	376.25	384.333	373.417	399.167	318.167	408.083	251.333	332.417	379.417	376.917	424.25	273.083	427.083	328.833	366.333	357.417	294.75	297.083	365.417	457.667	395.083	422.583	426.083	457.583	339.083	504.917	301.333	373.333	385.417	317.667	280.417	371	391.583	330.083	400.833	415.083	403.917	407.833	296.25	397.583	383.75	384.417	344	351.417	354.417	391.75	367.75	
1.25e-005	100	343.25	515.833	440.833	426.25	325.75	428.167	433.75	382	440.333	412.167	339.25	400.25	313.167	351.667	414	370.333	376.833	397.333	439.917	316.333	518.583	443.333	370.333	299.25	444	273.75	392.5	392.833	342.583	415	480	315.5	413.167	423.083	403.833	429.417	372	470	362.583	417.75	508.5	415.833	354.333	396.417	358.333	406.583	482.5	361	415	415	320.25	378.833	390.833	439.583	324.833	347	399.5	429.583	344.667	386.833	377.333	377.667	333.417	364.25	319.667	465.917	322.75	361.333	297.583	383.417	474.167	355.75	338.667	397.833	416.5	314.417	397.25	350.667	357.75	407.583	385.833	396.333	422	439.083	379.5	391.917	330.5	367.417	381.583	323.5	340.25	311.167	334.25	354.25	308.917	457.75	368.5	358.583	432.75	422.333	
1.5e-005	100	343.167	323.167	395.083	425.667	417	384.833	386.333	373.667	420.583	443.333	352.167	323.333	374.75	461	352.5	282.417	416.25	397.333	319	344.25	389.25	455.167	386.167	362.833	378.167	328.25	363.083	392.167	440.417	326.167	313.917	424.083	418.25	335.167	407.417	498.75	369.083	298.333	433.583	328.417	332.667	348.583	409.917	330.833	364.833	357.083	325.583	346.833	337.833	374.75	485.25	296.583	322.917	376.667	373.417	375.583	286.083	586.917	354	322.583	343.583	279.667	325.833	326.667	425.75	436.083	403.333	486.917	346.083	376.083	370.417	399.083	335.833	288.833	372.917	364.583	441.5	375.75	404.417	353.583	349.25	391.167	320.333	328.5	452.583	357.417	425.917	156.25	320.917	337.75	448.167	347	339.583	385.5	454.417	346.833	367.667	376.333	362.333	347.667	
1.75e-005	100	370.083	363	437.083	329	385.833	305.25	427.25	395.25	328.833	414.083	463.083	367.583	428.833	334	356.5	406.75	421.5	327.5	420.417	370.167	284.417	290.333	315	364.5	417.833	397.75	376.667	368.083	544.75	352	300	438.25	456.167	362.917	403.083	440.917	342.333	362	432.5	369.333	383	373.333	430.333	357.583	328.583	349.583	332.583	362.667	287.583	467.667	332.833	322.333	374.25	362.917	340.167	296.167	433.167	410.083	294.75	306	397.917	413.583	454	324.333	466.833	375.833	372.833	368.083	352.5	370.75	413.083	360.333	398.083	430.083	457.75	418.583	308.583	408.417	434.5	285.667	379.75	358.75	414	421.667	347.083	405.583	303.167	448.667	390.083	337.083	341.833	321.25	334.583	389.75	306.917	347.417	414.167	429.5	330.5	424.25	
2e-005	100	292.917	361.333	314.333	457.583	369.417	314.417	319.167	305.75	496.833	370	354.25	433.667	435.667	337.417	348.833	487.75	391.333	361.75	397.75	510.667	343	344.333	412.25	407.833	276.833	354.333	350.333	441.25	340.5	428.5	417.667	318.167	397.083	307.583	440	359.333	387.583	415.833	417.5	456.5	386.083	408	306	285.833	379.417	420	345.083	350	345.833	339.5	424.667	321.75	317.5	484.583	329.583	346.583	508.5	465.833	354.833	355.75	380.833	362.167	349	409.083	428.25	295.833	436.167	325.667	334.25	460.083	479.5	333.75	316.917	326.333	295.333	320.667	336.333	432.917	317	363.25	397.667	457.083	288.333	529.667	348.167	475.25	104.417	402.5	377.333	389.75	378.417	433.833	334.167	429.333	295.083	310.75	447.083	342.25	373.333	371.417	
2.25e-005	100	339.917	446.75	324.25	362.333	401.167	323.333	382.667	432.917	454.25	335.25	360.083	349.583	342.333	462.5	351.25	290.083	318.417	397.417	406	428.75	460.667	265.667	367.5	400.167	403	347.583	380.917	419.5	312.667	350.417	429.25	405.917	351.75	411	329.583	348	353.417	376.083	286	364.25	454.25	347.167	428.667	446	306.75	405.833	296.667	339	361.333	336.167	369.667	294.917	349.167	392.667	430.083	488.583	427	350.333	428.417	398.833	384.667	373.167	388.333	330.667	327.333	339.667	326	348.917	467.5	330.083	328.667	294.667	353.167	382.833	341.333	468.833	399.917	402	424.167	448.833	411.917	393.167	437.083	388.917	419.167	321.333	337.583	347.833	329.833	361.583	360.667	340.083	315.833	386.083	345.333	322	410.833	374.083	324.833	286.5	
2.5e-005	100	291.833	375.5	384.25	404.083	398.75	369.417	316.5	403.417	414.833	353.417	396.583	332.583	278.333	372.583	402.583	347	388.167	394.583	294.417	458.333	430.25	342.5	383.333	373.667	446.333	307.25	265.833	407	408.5	349.25	475.333	435.333	343.583	330.167	362.667	413.167	343.917	339.083	355.333	492.167	331.167	406.083	379.167	396.417	315.833	344.583	414.333	350.75	446.083	359.083	332.583	329.417	403.25	405.083	362.5	318	337.583	387.167	377	430.417	391.75	380.833	335.083	130.167	323.75	245.917	321.75	458.333	382.5	306.667	399.25	302.583	359.917	384.667	379.25	355.667	456.833	392.167	326.167	423.083	306	440.5	320.75	411.583	502.667	335.75	476.25	385.25	387	296.25	386.5	333.833	390.25	534.25	434.75	396.417	354	493.75	435.167	346.667	
2.75e-005	100	330.417	317.917	364.167	355	421.833	390.667	434.083	392.833	423.833	353.417	371.333	423.667	150.167	417.333	385.083	382.167	374	304	353.083	292.583	110.833	317.167	462.167	333.083	462.917	409.167	354.917	473	483.917	390.917	428.083	372.667	487.5	357.667	341.333	477.083	150	334.333	395.667	375.5	450.167	384.75	369.583	389.333	411.333	328.833	339.083	337.583	317	316.583	343.25	454.75	328.583	352	393.833	371.167	405.917	359.833	372	395	338	282.833	373.25	386.5	420.333	305.5	391.25	252.25	426.167	355.417	278	374.667	126.25	461.417	325.75	358.5	149	443.5	400.5	349.25	379.833	311.5	398.667	342.583	393.583	317.75	379	346.333	346.417	463.167	376.833	339.5	350.917	379.75	363.083	445.167	354.083	125.25	389	354.667	
3e-005	100	276.167	302.583	354.833	429.75	374.583	408.583	271.833	303.5	392.833	278.583	361.667	391.417	326.417	368.917	392	465.333	383.583	412.25	363.5	290.75	366.583	464.667	351.417	334	316.083	418.583	385	406	475.75	371	327.583	379	398.833	455.333	440	500.167	367.5	311.667	433.25	415.333	383	296.583	448.167	400.333	380.333	418.833	322.5	353.167	373.667	418.583	348.583	450.083	434.917	372.833	389	473.917	514.667	290.667	376.667	359.75	356.333	355.5	501.75	313.667	410.583	343.833	352.083	284.25	157.833	425.417	434.917	451.083	350.583	440.25	372	387	371.75	291.083	417.083	330.25	350.5	445.25	125.833	479.417	359.75	365	376.417	411.25	298.167	401.833	505.583	349.167	331.333	355.083	404.75	475.25	366.417	296.833	329.833	435.417	
3.25e-005	100	367.083	325.75	363	368.667	285.75	374.25	350.583	413.583	405.833	334.583	387.25	351.75	387.75	419.417	401.083	461.583	371.833	397.333	474.75	313.917	348.75	428.25	296.25	298.167	449.25	474.75	371.333	435.583	306.417	375	309.667	489	402.167	490.083	357.417	276.833	489.333	365.167	366.917	367.75	370.25	354.833	400	308.75	332	455.167	352.167	353.75	113.917	323.75	405.667	368.833	405.583	375	349.5	401	457.667	384.083	366.5	418.917	466.5	357.083	458.417	342.5	308.583	425.167	347.333	384.75	358.333	325.167	398.75	427.75	322.167	144.583	393	333.833	404.917	384.167	118.083	397.667	305.25	402.333	409	356.333	319.75	305	480	356.167	441.583	306.167	333.75	255.167	319	373.917	403.333	296.667	323.417	300.167	416.917	283.833	
3.5e-005	100	293.25	378.833	333	434.917	361.25	350.25	334.083	376.5	373.833	319.917	416.5	379.833	382.083	452.5	306.167	328.667	412.25	493.667	368.083	343.833	386.083	116.917	333.417	346.083	492.167	367.25	427.417	361.333	436.25	331.833	338.75	443.083	414.667	440.75	454.5	349.917	374.917	358.5	392.083	376.917	350.75	494.583	377.583	445.167	417.667	399.417	389.583	403	297.583	486	251.667	444.75	316.917	415.917	508	328	413.917	395	345.25	330.417	431.833	328.75	420.333	411.333	409.417	110.167	263.833	432.167	345.917	361.833	266	414.25	367.333	343.167	349.417	324.25	312.583	277.167	336.167	340.083	422	365.25	408.917	293	316.25	358.583	334.583	354.167	354.333	348.25	424.5	399.083	382.5	371.833	327	414.833	374.083	522.25	359.25	374.833	
3.75e-005	100	310.167	310.333	378.25	348.083	326.083	341.75	432.25	365.583	117.333	342.583	449.083	374	569.667	152	320.083	332.167	358.583	442.5	392.417	380.417	417.333	368.167	351.25	337.833	379.167	360.333	305.833	348.833	427.833	294	317.083	288.5	386.833	381.75	374	453.417	397.417	409.083	327.333	422.083	382.667	423	362.917	343.167	323.583	281.583	356.167	476.333	343.417	356.167	119.167	377.083	444.083	332.75	391.75	379	355.167	315.917	371.167	440.167	366.75	344	348.583	357.167	304.333	335.833	370.583	394.583	381.5	267.167	462.25	326.833	358.167	124.5	338.167	322.333	364.583	359.667	233.333	405	331.333	451.167	398	301.5	396.5	416	355.083	454.25	468	299.75	361.583	400.083	354.083	321.583	339.75	407.167	326.167	383	504	443.583	
4e-005	100	342.667	421.417	395.333	342.583	411.25	300.417	390.083	395.25	387.5	122.083	417.833	330.5	350.917	294.417	371.5	410.417	387.333	107.667	383.417	369.75	441.583	374.417	441.75	430.583	296.667	426.417	482.75	369.25	317.333	357.083	267.667	329.083	434.083	454.333	394.5	340	361.333	379.167	405.083	383.333	352.75	291.583	388.583	341.083	333.417	529.5	445.583	333.167	408.417	407.333	342.667	97.3333	464.667	294.833	394.417	455.25	398.083	426	342	347.917	360.917	336.167	428.833	360.583	425.667	290.333	421.333	346.167	407.417	503.333	308.75	361.5	322.583	340.25	325.917	318.167	358.75	348.5	323.5	412.583	391.25	127.083	364	380.833	403.167	324.75	344.083	308.083	379	360.5	115.5	398.583	507.083	362	355.417	383.167	413.75	309.833	367.917	346.583	
4.25e-005	100	329	326	338.583	385.25	321.25	333	417.333	334.417	365.917	300.167	268.833	398	390.75	346.833	454.417	315.917	342.667	353.5	416.583	315.583	397.75	361.917	313.833	330.583	331.083	434	368.333	342.083	139.917	130.5	334.5	324.167	349.25	441.167	332	474.417	403.583	542.833	380.833	350	536.917	442.333	350.167	435.333	312.917	404.667	341.083	288.333	338.833	463.25	372.417	408.5	452.167	333.25	396	359.417	321.833	346.667	125.833	290.333	357.5	353.75	425.667	336.75	431.917	453.083	502.417	436.333	356.5	332.583	289.667	383.75	372.917	306.583	496.667	419.75	405.833	328.167	383.25	294.333	359.833	425.25	320	469.25	361.167	330.5	354.917	260.25	310.583	386.917	330.5	385.083	388.917	362	417.417	325	285.083	293	408.083	358.5	
4.5e-005	100	319.75	400.833	344.167	415.167	317.5	307	444.583	360.083	448.417	130.333	411.75	487.917	464.667	324.167	283.667	345.833	343.25	381.75	286.083	453.75	354	320.083	349.167	306.083	379.417	414.25	348.833	458.167	285.583	365.25	349.667	369.083	391.333	375	351.25	415.167	317.333	322.167	355.917	405.833	400.333	459.417	406.333	332.5	382.167	401.417	358.333	380.417	510.75	339.25	388.833	373.833	396.917	316.75	347.167	419.25	391.083	355.75	112.833	342	457.75	352.083	335.917	429.917	333.5	374.333	380.083	415.667	322.25	429	359.833	456.083	325.833	443.583	389.25	414.333	376.417	393.083	359.833	348.917	322	379.417	351.667	386.25	412.917	471.083	437.417	358.667	286.333	288.167	333.25	385.25	354.75	339.25	418.167	364.25	458.5	375	324.583	353.833	
4.75e-005	100	491.167	342.333	322.5	371.917	460.667	344.75	366.5	309.583	334.167	398.833	357.25	294	403.833	375.583	299.167	386	325.5	330.417	427.333	459.333	426.083	299.75	126.5	436.917	355.333	358.833	380.5	393.5	398.25	370	412.417	383.5	335.333	336.667	389.417	419.25	364.167	329.417	438.5	390.417	367.75	372.417	354.083	404.333	378.833	307.667	412.833	331.833	377.5	344.083	432.917	419.833	402	335.583	300.833	353.667	320.25	404.583	344.333	412.667	440.833	369	279	343.333	363.583	323.833	417.5	116.083	418	425.833	297.25	349.917	295.167	349.833	316	378.333	422.333	373.5	311.333	333.833	328.25	447.75	452.917	366.917	354.917	409.333	395.75	442.333	373.833	368.75	325.5	366.167	330.25	454.833	411.5	387.833	380.5	363.25	407.083	397.75	
5e-005	100	362.917	427.25	413.083	483.75	369.333	320.417	375	100.667	339.917	316.333	478.667	421.25	340.5	416	402	548.25	376	339.083	339.667	506.25	317.333	315.333	380.833	363.167	345.917	399.583	425.25	343.167	362.917	430.083	452.083	369	406	331.75	406.333	500.5	147.833	357.333	412.917	361.917	365.75	339.083	337.667	423.833	371.083	346.833	411.917	486.083	298.417	347	356	413.167	408.833	408.583	394.75	380.917	421.167	244.25	331.833	329.083	375.917	478.167	409.25	339	434.333	366.417	470.75	428.5	375.417	465.583	338.917	258.917	302.083	271.917	308.667	426.833	378.5	435.75	408.667	376.083	301.25	302.833	404.167	352.417	339.75	340.583	294.5	414.833	420.083	287.917	377.75	115.667	372	168	358.417	335.25	424.5	130.917	322.583	318	
5.25e-005	100	267.917	395.833	313.167	431.917	330.833	402.833	343.417	434.417	304.667	329.583	463.167	142.083	377.167	380.167	433.167	456	409	397.5	386.833	424.917	304.833	113.917	402.833	380.583	388.583	440.417	278.083	376	348.5	416.25	296.667	359.583	433.583	292.75	384.083	301.5	448	448.25	271.167	337.917	492.917	380.167	398.667	364.917	500.083	351.25	398.75	454.833	145.167	382.917	378.417	340.667	412	298	388.917	365.667	409.083	353.667	389.25	388	324.917	370	297.083	341.833	417.167	369.667	388.5	371	365.917	311.75	421.417	313.917	311.833	337	326.75	327.917	397.667	369.667	440.5	383.667	114.583	336.917	336.833	401.833	434.917	374	101.083	283.5	426.417	123.25	364.417	369.583	324.333	304.917	395.25	350.75	304.5	291.75	442.083	419.917	
5.5e-005	100	250	388.833	371.667	396.417	399.583	375.75	401.417	281.417	340.333	343.167	358.167	262.833	306	307.25	315.833	469.667	376.417	322.333	363.5	361.083	405.167	277	367.083	369.167	372.833	385.667	364.833	464.75	195.25	344.5	349.083	420.75	369.917	395.583	354.833	321.167	360.583	397.667	122.917	460.167	374.333	345.583	360.833	381.5	280.75	113.833	140	119.917	339.917	400.25	121.583	469.333	365.417	358.75	465.417	329.833	414.333	344.667	392.167	399.917	379.333	272	410.333	332.583	365.333	326.667	324.25	437.25	459.083	446.25	358.5	378.083	413.583	466.25	353.833	360.25	428.417	333.917	318.833	411.5	335.25	457.25	328.5	409.333	351.667	357.25	417.583	125.917	350.833	346.667	431.833	340.167	329.083	454.417	422.25	293.167	396.167	429.25	383.417	370.333	
5.75e-005	100	480.917	134.917	298.917	456.833	351.167	414	389	399.5	115.583	285.667	415.583	317.25	307.583	346.75	342.083	477.667	332.167	375.917	327.583	255.917	480.417	446	294.917	388.25	130.917	388.667	130.667	281.083	311.75	388.5	325.167	368.333	458.75	443.417	260.5	314.5	123.083	337.333	347.25	324.333	392.25	365.333	375.75	403.417	318.667	270.833	388	308.917	406.667	368.5	467.333	334.083	346.25	426.917	343.75	444.833	118.583	264.167	132.083	240.167	368	346.083	362.083	401.583	445.167	139	384.5	299.333	265.667	357.417	412.333	484.167	431.417	453.083	395.917	290.5	374.333	326.417	463.333	415	317	344.833	326.5	367.25	342.417	338.75	476	402.417	421.167	429.75	373.083	400.167	470.75	320.75	391.083	377.25	455.333	363.75	469.333	379.833	
6e-005	100	364.417	337.333	344.833	312.167	405.583	247.083	355.25	166.167	323	99.1667	374.917	329.917	353.667	124.5	336.75	148	446.583	119.5	341.667	393.167	365.667	435.083	358.75	425.25	472	341.917	405.917	356.25	113.333	314.167	331.25	359.833	378.167	338.167	379.667	271.333	399.667	278.833	389.167	411	127.25	469.083	356.75	396.75	414	339.583	513.167	373.917	104.25	385.583	424.083	115.833	113.083	347	316.917	431.917	425.25	369.333	370.083	413.75	340.583	285	338.417	381.833	378.333	325.333	265.167	340	135.083	378.083	313	308.167	371.083	135.917	429.583	348.083	374	421.5	161.167	308.333	333.083	452.5	347.25	498.917	352.667	353.917	398.75	125.5	445.667	330.917	105	356.583	382.333	357	399.75	376.917	375.25	487.167	403.083	349.583	
6.25e-005	100	403.083	426.75	299.917	290.917	106.333	524	276.917	385.917	295.083	379.333	389.083	307.333	436.083	377.917	279.333	401.583	379.333	325.5	124.75	316.75	362.667	364.167	350.25	292.75	392.417	410.083	359.083	324.75	342.75	412.25	121.167	294.083	329.833	508.5	436.917	409.25	349.583	335.25	349	421.917	394.833	375	395.583	385.167	354.75	382.833	446.667	313.833	351.417	424.25	116.917	290.083	358.167	399.5	438.75	337.25	325.667	118.583	374.583	383.5	390.333	379.5	451.417	368.667	480.833	327.667	428.167	419.417	395.083	376.167	408.5	340.5	135.833	351.583	500.167	410.083	343.333	372.417	360.75	329.833	422.083	434.917	302.167	311.25	135.833	104.667	327.833	331.667	355.667	473.083	334.833	407	317.5	350.583	361.833	406.25	442.5	423	332.5	455.083	
6.5e-005	100	458.5	428.667	300.583	378.333	299.083	299.583	429.75	122.167	475.583	428.75	393.667	393.083	416.583	363.583	426.75	461.167	367.917	330.333	415.25	409.167	470	289.25	411.583	370.833	120.083	291.5	346.417	319.25	367.917	439.583	358.833	348.5	104.25	131.5	494.833	377.5	284.833	324.917	456.417	359.25	415.583	280.167	431.583	449.5	392.75	345.083	300.917	500.583	323.167	394.333	422.75	252.333	135.667	332.25	295	539.25	349.5	132.917	332.5	120.667	351.417	345.25	445.833	354.667	507.917	263.417	436.5	415.917	493.917	278.917	354.417	351.417	133.083	99.4167	314.333	109.917	324.333	392.917	334.167	319.333	484.417	414.333	413.417	262.583	446.417	112.75	337.667	125.5	371.833	174.917	511.5	430.583	438.917	126.917	337.167	267.167	314.917	402.75	341.75	482.667	
6.75e-005	100	262.667	392.833	116.167	338.667	136.667	316.083	391	414.25	330.417	438.833	396.75	347.917	338.083	324.917	293.417	124.25	345.417	377.083	334	127.417	379.333	489.75	280.583	370.333	128.333	286.75	379.167	427.25	367.083	400.083	413.25	386.917	123.167	366.333	381.167	301.833	343.5	365.333	383.833	353.083	412.583	444.75	121.667	366.667	388.25	407.167	335.333	356.083	306.083	409.667	385.667	386.417	447.917	360.917	342.25	461.583	444	359.583	111.833	311.083	371.083	367.917	343.25	385.25	309.667	123	370.917	438.667	342	368.333	418.917	358.75	282.667	366.083	259.417	372.167	412.833	346.417	320.75	428.917	384.5	461.917	407.167	428	412.583	433.667	335.583	379.417	282.667	400.083	454.083	430.917	419.75	299.833	313.083	322.333	420.833	275.833	305.083	410	
7e-005	100	484.667	126.25	381.667	403.083	317.167	152.5	443.917	120.25	450.417	119.667	379.167	392.917	410	337.417	292.417	303.167	412.25	395.167	364.25	377.667	386.5	432.417	444.667	376.917	381.917	307.5	368.75	326	340.833	432.167	443.25	451.25	122.417	285.667	373.083	149.417	326.667	324.833	425.333	374	361	371.917	366	351.583	332.667	396.417	318.75	385.583	370	450.917	360.667	396.417	408.333	384.333	367.083	348.5	319	349.667	341.333	386.5	365.833	315.583	374.667	405.583	321.167	408.333	401	385.667	444.25	318.25	260.417	403	140	363.167	437.583	283.167	390.667	405.917	119.25	339.833	301.25	401	410.417	350.917	375.5	342.167	370.667	415	347.75	474.667	433.667	423.75	120.5	334.75	130.583	411.917	360.333	416	472.833	432.833	
7.25e-005	100	299.417	395.583	333.417	135.917	336.167	429	395.917	322.417	311.25	441.583	319.417	138.833	294	400.167	375.083	507.5	343.5	337.167	377.417	360	287.917	144.75	336.833	292.667	326.833	338.833	171.833	117.167	314.417	143.917	391.417	446.583	160.5	310.083	302.333	385.5	337.667	147.917	398.5	389.25	392.75	371.25	362.333	330.75	390.083	121.25	410.083	334.833	403	343.833	360.667	415.417	160.75	272.833	340.417	358.583	419.167	127.333	529.5	410.25	343.417	361.417	379.417	130.417	289.583	355.667	427.333	380.25	343.167	121.667	382.75	144.083	390.75	322.083	397.75	282.583	447.417	133.833	294	349.25	382.167	373.583	349.25	386.667	305.5	469.417	114	436.75	414.5	110.333	330.75	176.583	114.417	464.25	133.417	347.667	502.917	140	352.667	376.5	
7.5e-005	100	403.583	376.417	336.083	467.333	343.333	388	389.917	440.917	318.167	428.75	311.583	352.25	321.25	317.167	302.583	129.75	395.417	357.333	407.833	454.75	326.167	305.083	379.833	480.5	373.833	185.667	301.833	129.417	365.75	131	418.667	333.667	348.5	372.25	426	359.083	335.583	331.5	300	278.667	147.5	415.667	354.583	348.833	322.5	458.25	341.917	415.75	289.833	310.667	427.083	407.667	323.75	398.75	407.75	408	345.667	367.833	440.333	322.5	292.917	364.083	387.417	333.5	353.833	450.25	379.667	322.417	398.333	376.083	418.25	114.5	132.25	130.167	326.833	414.417	394.417	130.917	139.167	389.75	399.083	424.417	361	379.417	309.917	450.833	394.417	405.583	102.333	348.667	316.667	365.083	488.5	402.25	417.75	360.5	274.583	338.167	367.167	404.25	
7.75e-005	100	409.583	346	240.75	149.333	384.25	138.5	488.417	444.583	398.583	438.583	315.333	402.5	448.917	428.083	395.5	480.583	104.75	313.417	300.833	462.667	323.083	349.75	339.75	270.333	155.75	401.917	329.917	377.417	365.583	337.25	367.5	137.25	130.5	386.083	433.75	366.583	378.083	428.417	322.667	473.333	324.083	291.583	483.167	124.583	155.667	347.167	346.333	298.167	389.75	445.25	363.667	400	344.583	409	352	370.917	359.167	327.25	469.5	397.333	364.75	423.583	507	336.5	463.75	387.333	471.667	384.917	336.25	331.917	320	398.25	422.75	363.75	322.083	410.833	269.667	106.667	328.417	119.833	327.833	433.75	161.583	386.917	428.167	311.917	419.083	352.5	379.167	363.167	313.167	169.417	367.333	251.917	139.75	118.583	377.75	367.917	550.333	328.333	
8e-005	100	463.5	414.583	332.083	404.083	318.083	411.5	421.833	330.667	437.417	350.583	317.75	442.333	336.083	430.583	427.083	335.667	140.833	397.417	410.333	344.083	399.25	409.917	383.333	309.083	349.833	139	345.5	367.667	367.167	354.75	506.333	359.667	401.667	380.25	123.667	366	375.417	432.75	408.417	140.25	396.833	421.25	125.75	361.833	295.583	384.417	412.75	332.667	408.083	447.5	364.833	360.583	401.25	331	369.167	124.25	120.833	355.667	317.083	390.25	407.167	361.083	131.333	467.25	322.417	133.917	326.667	401.083	297.667	395.5	380.417	307.833	337.25	417.583	322.667	433.083	363.917	337.417	314.333	427.917	282.167	330.917	373.083	345.667	342.583	331.167	426.083	394.917	404.333	323.25	372.333	124.583	358.583	482	409.583	444.333	351.917	307.5	298	432.083	
8.25e-005	100	163.167	304.167	155	330.333	317.25	303.583	328.833	318.667	415.417	116.167	321.167	442.917	368.5	332.583	429.167	127.333	149.667	154.167	381.083	354	108.667	403.083	398.167	365.75	346	419.25	318.333	374.833	176.917	402.833	107.083	367.5	342.167	312.5	380.667	423.833	340.25	404.583	371	330.583	374	344.583	382.333	384.583	367.25	379.667	505.583	382.75	438.25	433.083	400.75	417.333	393.5	384.667	370.25	336.667	403.083	122.333	317.667	475.917	342.5	284	478.417	346.583	370.583	357.25	370.167	352	349.667	395.75	409.667	412.833	123.583	417.167	406.333	342.75	452.833	301.75	268.417	128.583	112.5	120.083	119.167	299.25	346.75	294.583	350.917	347.917	412.5	281.917	379.583	309	391.75	365	148.917	392.083	125	448.5	148.5	340.083	
8.5e-005	100	346.5	357.667	117.25	134.417	148.5	383.167	438.417	306.25	113	352.083	505.333	105.417	153.5	427.5	416.25	283.667	278.917	398.75	279.583	308.083	339	343.083	399.75	114.167	130.583	359.75	337.25	446.75	391.75	336.75	450.667	363.417	397.167	116.833	335	282.167	359.75	377.083	418	339.25	121.833	370.083	115.833	133.167	372.667	392.917	356.667	499.5	426.417	434.25	398.083	123.667	117.5	154.75	323.417	352.75	109.5	363.083	144.083	386.25	383.833	338.583	317.5	363	148.667	412.083	398.25	130.917	434.833	420.333	368.833	293.167	355.417	383.417	116.417	344.667	168.417	323.917	130.583	448.25	338.5	129.667	369.333	415.417	364.833	354.917	412	371.833	419.917	387.667	422.833	384.833	365.583	424.5	133.917	393.833	392.5	121.083	352.333	390.75	
8.75e-005	100	374.917	303.167	441.25	339.583	333.25	130.667	384.333	147.417	106.083	284.583	300.417	322	276.333	416.917	400.5	340.25	137.583	336.667	453.083	500.25	396.833	361.583	363.917	383.083	320.083	419.083	361.5	433.667	376.083	334.333	470.083	358.833	382.75	334.833	327.667	399.333	391.667	321.417	352.167	285.75	333.5	428.833	100.417	335.583	349	130.167	351.75	314.75	444.167	386.333	342	363.417	409.75	181.667	393.333	337.5	354.417	400.833	395.083	427.917	109.583	256.833	339.75	432.167	403.25	370.167	489.583	312.583	143.5	346.667	370.917	307.5	460.917	298.583	122.167	385.833	364.667	396.333	438.333	338.583	272.417	328.75	364.083	135.583	338.917	317.417	347.417	171.5	343.667	451.5	438.75	147.75	417.083	330.417	390.667	405	111.417	450.75	263.75	325.583	
9e-005	100	121.917	348.25	314.333	110.833	487.917	411.167	460.167	133.583	454.917	333.5	389.583	384.75	346.167	324.083	354.833	323.25	157.333	310.75	382.25	403	116.333	123.167	463.583	288.083	309.583	426.5	319.583	152.5	373.5	520.583	324.167	294.917	480.333	181.5	401.667	343.417	124.667	144.417	296.667	323.25	507.75	312.833	111.583	477.083	282.667	378.333	535.083	120.667	419.083	339.083	375.667	328.833	391.333	325.417	386.333	132.75	115	408	402.917	346	361.5	304.917	393.75	128.083	456.167	116.75	393.917	437.667	345.833	375.917	275.667	138.25	380.083	121.833	140.167	336.667	353.083	455.083	140.333	382.167	126.5	366.583	161.833	120.833	325.917	305.5	343.417	422.75	343.75	368.417	409.917	313	345.667	335.333	314.167	378.667	353.833	344.75	377.667	390.167	
9.25e-005	100	368.167	328.167	134.583	154.75	393.417	372.5	314.25	109.083	136.917	112.417	141.25	111.917	339.917	382.083	422.667	386	383.083	132.333	327.583	444.833	373.417	273.167	106.25	287.917	311.167	167.417	388.167	523.333	141.333	364.833	349	368.417	350.583	377.667	391.25	395.333	392.833	376.333	461.833	420.583	351.583	352.917	391.583	364.75	368.083	373.333	356.75	114.583	372.5	124.583	124.083	361.667	472.333	366.667	333.833	407.667	360.167	345.667	372.333	340.75	114.417	349.667	414.917	381.667	434.667	357.25	363.583	352.667	366.333	130.75	442.917	321.833	303.667	375.333	362.667	427	378.417	337.5	425.833	442	494.167	416.25	437.25	431.25	360.833	308.917	438.833	139.417	431	424.333	489.75	465.167	336.583	354.083	332.833	399.167	320.75	431.25	326.333	400.333	
9.5e-005	100	320.917	359.25	432.167	347.417	381.75	397.667	345.75	351.083	324.833	315.917	119	364.083	106.167	363	142.083	136.333	428.083	434.25	367.583	321.417	395.167	331.917	365.167	117.083	359	325	315.667	308.833	417.5	350.167	405	342	311.667	372.083	458.583	369.5	376.583	443.083	462.833	412.5	420	317.833	369.75	331.833	462.583	299.417	155.25	319.083	313.75	433.583	460.417	400.917	414.167	127.667	492.917	317.583	182.333	418.083	131.667	378.833	282.5	330	462.083	397.083	311.417	421.833	386.75	146.083	392.833	465.417	327.417	414.167	430.333	384.5	397.917	292.667	160	314.167	114.667	329.833	351.5	411.917	428.167	319.5	365.333	417.417	398.583	374.917	141.083	319.667	388.833	373.75	381.75	373.917	364.833	326.75	328.417	370.25	456.5	146	
9.75e-005	100	112.083	154.667	118.75	393.75	401.167	561.333	380.583	396.333	476.667	374.167	312	332	343.083	350.5	390.417	371.917	437.583	422.083	440.167	346.833	162.833	332	429.167	344.25	391.833	416.917	108.583	120.333	151.833	131.75	268.167	350.5	107.917	422.5	386.917	116.333	311	116.75	396.917	373.167	363.75	113.5	402.167	342.583	341.25	362.5	338.667	109.167	139.833	410.667	302.667	368.333	350	112.917	396.083	414.833	344.667	346.833	389.333	318.667	338	129.667	401.667	311.667	117.417	363.75	322.083	383.167	398.917	392.417	313.917	284.25	375	426.75	342.333	126.5	323.583	290.75	315.667	380.167	433.167	363.25	150	303.417	341.417	165.333	147.667	313.417	140.667	379.333	302.333	389.667	468.583	393.917	338.25	441.75	117.583	145.5	398.25	351.917	
0.0001	100	124.417	344.417	427.25	407.917	158.083	365	306.583	278.167	398	394.417	378.917	384.333	302.333	322.25	105.667	428.833	297.833	438.917	479.167	430.75	137.167	331.167	373.917	358.917	294.417	139.583	109.667	318.25	364.583	363.167	435.417	402.083	129.25	391.167	485.917	397.917	141	156.5	343.333	141.833	428.333	291.417	356.917	315.833	454	179.5	141.667	246.417	133.333	385.583	334.75	345.417	146.083	114.917	263.583	441.333	295.917	472.75	116.667	148.5	158.333	397	122.083	302.083	426.167	313.75	126.833	122.083	380.583	363.5	182.5	424	376.333	137.083	366	126.167	305.75	383.75	411.417	128.333	357.583	114.417	327.333	389.583	116.333	144.417	353.917	435.25	331	261.583	114.75	431.417	364.417	376.833	365	360	344.75	315	436.667	466.5	
0.0001025	100	357.167	141.833	347.583	353.583	394.083	314.333	363.5	135.75	109.333	397.5	325.083	130.583	363	374.583	111.583	266.083	337.667	336.583	430.333	450.583	354.75	343.167	389.583	124.667	300.417	407.5	351.25	378.75	335.25	301	371.083	356.833	464.25	363.167	404.167	315	274.667	324	297.5	328.083	114.417	415.333	132.75	130	430.25	109.583	264.417	363.667	168	151.083	335.917	137.917	411.25	338.167	493.083	332.417	374.417	366.417	416.5	441.5	117.667	307.417	357.833	125.833	414.083	393.417	124.833	339.917	255.167	126.167	135.167	415.333	324.167	322	315	352.083	355.583	288.667	120.25	409.667	115.167	131.083	275.75	434.417	399.167	289.917	342.833	377.583	396.083	429.75	414.75	407.25	374.667	111.167	162.5	110.917	487.25	358.083	399.75	437.083	
0.000105	100	534.083	393.833	135.083	377.333	128.833	336.583	506.333	393.333	338.25	306.75	309.833	435.667	423.5	376	352.75	153.75	317.083	294.417	146.75	438.167	370.417	369.833	331.25	143.333	369.417	391	527.5	377.917	389.083	160.833	379.333	381.667	103.083	347.083	389	401.5	111.333	372	339.583	371	415.5	329.583	114.583	289.833	330.667	419.583	414.333	181.083	322	485.333	389.583	336.083	372.917	273.667	268.5	303.167	428	282.917	117.667	308.5	134.583	131.75	374.167	345.833	420.417	377.583	201.583	117.75	463.167	389.583	136	407.167	437.167	390.5	420.25	403.667	277.333	417.667	101.25	380.917	470.167	313.667	381.917	112.083	130.917	128.917	501.25	390.917	335	484.083	313.167	365.25	401.083	502	439.167	431.75	344.583	133.5	329	304.5	
0.0001075	100	381.917	125.583	367.5	132.417	368.75	357.833	309.083	109.417	427.75	360	428.417	133.5	316.083	432.917	115.833	345.417	147.583	114.083	316.75	121	409.833	328.583	122.917	301.25	366	329.25	459.5	147.667	379.25	325.833	365.667	335.667	114.083	127.083	462.25	329.75	131.083	374.417	142.5	437.583	355.75	115.333	393.5	519.5	340.833	115.667	126.333	422.583	104.917	340.667	466.667	122.25	126.833	327.833	410.25	328.667	346.167	293.833	394.75	149.917	401.667	364.75	325.417	344.583	132.083	125.583	374.25	412.333	369	317.917	151.667	450.667	277.417	404.333	96.25	349.5	420.167	364.417	105.083	168.167	450.167	128.667	282.917	122.5	338.417	338.667	368.25	329.167	439.333	383.917	111.75	345.917	399.333	381	449.833	295.833	124.667	121.083	357.083	513.75	
0.00011	100	371.417	309.917	435.25	113.083	107.417	367.583	422.417	343	277.417	413.417	144.25	406.833	413.5	383.5	171.833	353.167	311.75	442.333	369.417	391.167	352	407.667	329.167	361.417	125.5	443.25	136.667	479.083	324.75	427.75	129.75	153.583	349.917	125.75	118.25	124	316.917	420.917	321.167	353.417	377.25	109.583	152.667	113.083	131.333	286	333.833	304.417	129.583	126.833	322.333	119	128.5	377.917	326	318.917	352.583	125.25	381.833	369.917	382.333	128.333	330.833	266.5	361	350.667	352.5	127.333	123.167	493.25	332.583	110.75	356.083	379.167	360.75	341	432.583	142.167	134.583	168.917	390.417	386.833	119	122.667	385	415	349.333	139.25	416.333	126.833	149.167	457.167	422.583	375	151.167	379.417	143.917	498.917	139.167	416.5	
0.0001125	100	327.583	458.167	409.25	141.417	343	364.5	331.417	379.083	336.667	371.75	352.833	339.833	403.667	448.25	433.75	421.917	391.333	131.583	426.167	141.75	373	354.5	381.833	140.333	341.75	323.917	389.583	364.083	327.333	444	369.833	324.667	135.583	413.917	355.917	429.833	347	142.583	296.917	325.667	133.417	143	412.333	418.083	375.417	298.833	426	111.417	153.417	376.417	455.5	375.667	137.667	362.25	364.167	314.083	344.167	133.167	118.25	387.833	138.417	325.167	116.333	470.833	132.75	300.75	131.583	151	401.583	314.833	139	376.333	127.917	290	423	121.583	264	357.583	109.917	481.667	371	105.25	137.667	349.25	391.75	356	353.833	121.167	123.833	302.583	138.583	366.917	159.417	344.25	426.5	477.5	366.917	289.75	351.417	105.833	
0.000115	100	442.75	127.167	316.75	342.417	368.083	106.333	274.917	131.417	440.917	126	355.917	144.833	281.75	347.417	362.167	351.167	402.167	134.5	449.333	371.667	461.583	124.917	457.167	439.417	368.583	441.667	140.667	395.167	337.5	141.167	370	440.333	383.25	423.917	394.167	427.167	384.167	373	301.917	119.333	321.833	499.083	339.75	149.083	295.333	114.417	365	120.583	115.833	378.667	359.417	363.833	452.333	391.417	353.417	404.417	372	531.5	122.333	146.5	105.25	152.417	386.75	426.833	388.5	490.25	315.333	376.25	380	294	416.583	129	401.5	335.417	401.667	392.75	365.583	362.75	367.333	330.917	137.417	354.583	347.917	402	354.083	348.583	107.75	119.083	390.167	265.167	318.167	296.917	128.75	423.333	393.25	158.583	378.5	396.917	384.5	329.167	
0.0001175	100	136.333	373.75	357.833	352	399	128.75	328.667	398.75	121.417	354.5	128.083	120.083	392.083	290.083	372.25	421.583	122.583	445	123.667	304.75	122.667	130.333	491.583	149.833	424.75	371.5	136.833	102.583	434.833	509	365.167	477.917	304.583	106.25	438.833	386.667	344.25	421	313.083	122.75	104.667	394.917	521.25	282.333	321.25	343.333	426.167	421.167	345.917	317.333	149.417	285.75	379.833	410.333	355.083	448.75	133.667	315.5	356.667	421.917	122.167	107.333	350.833	137.583	331.75	372.333	364.833	403.833	343.083	408.333	373.333	117.167	148.25	337.167	329.583	311.417	399.667	151.333	324.417	413.417	166.583	123.083	138.333	117.667	399.75	361.25	354	329.333	400.917	129.25	359.833	353.083	324.833	467.333	114.25	481.917	373.417	457.25	403.167	139.917	
0.00012	100	372.5	409.667	359.25	312.917	127.833	113	387.75	134.417	456.167	378.667	362.667	396.667	360.583	370.083	314.417	424.5	374.167	139.417	117.75	104.667	394.917	431.833	414.417	107.417	369.417	429.583	363.417	369.667	102.417	359.083	138.083	307.75	398.333	356.167	458.917	137.083	381.917	484.167	107.083	306.5	126	130.167	394.167	296.75	298.417	394.5	138.25	398.583	325.083	128.25	121	407.75	387.5	414.917	122.75	261.333	497.75	353.333	126.167	152.333	374.583	131.333	283.25	305.667	119.167	483.667	380.667	158.25	128.833	370.167	335.167	138.917	383.5	129.75	365.833	403.083	412.583	358.917	284.917	140.667	100.917	121	119.417	429.333	307	327.5	370.083	388.083	420.417	122.25	166.833	134.25	131.25	359.417	378.5	351.833	339.333	318.5	109.667	123.083	
0.0001225	100	349.75	385.417	369.167	428.5	357.917	368.417	333	357.833	386.417	389.167	391.833	389.083	363.25	344.083	132	441.417	367.417	362.25	355.583	456.333	110.833	374.917	336.583	357.333	402.583	385.75	279.25	137.667	355.083	342	353.833	107.333	394	395.167	366.583	113.917	370	139.5	351.417	126	357.417	425.25	451.333	444.667	292.333	447.167	406.417	132	381.583	300.75	132.75	473.833	116.75	141.5	389.25	128.917	124.5	384.417	392.833	404.167	120.917	324.167	351.583	378.917	377.5	132.25	307.083	353.75	346.417	353.583	403	393.167	364.583	130.083	311.417	478.667	121.25	139.583	363	328.167	427	116.083	333.917	327	135.667	157.333	126.833	131.417	160.5	354	424	395.333	394.167	143.833	135.917	424.417	337.417	369.083	335.167	352.667	
0.000125	100	133.667	378.25	110.25	332.667	113.333	349.917	108.25	387.083	399	494.833	391	370.417	332.917	118.917	240.583	319.5	371.417	389.833	298.417	411.667	276.25	410.333	381.5	123.333	117.917	116.25	386.75	410.5	107.917	125.5	116.667	127.25	414.75	370.167	344.583	450.167	134.167	395.167	114.667	404.25	282	121.917	334.833	330.417	130	396	358.167	143.833	136.167	283.417	338.25	298.5	316.917	158.167	433.833	134.167	351.333	123.167	375	169.25	307.583	148.833	374.25	468.583	115.917	411.25	492.75	352.417	470.583	112.75	341.25	375.417	386.5	117.167	109.333	134.75	404.583	126.417	336.333	109.25	486.25	109.417	405.583	131.417	478.25	467.667	141.583	360.75	102.167	150.333	177.417	104.5	144.25	387.917	120.667	160.25	140.417	435.667	124.25	125.833	
0.0001275	100	309.083	450.417	127.667	297.25	297.25	105	115.5	387.75	391.167	137	111.5	412.667	440	391.333	148	441.5	126.083	132.667	437	397.833	363	365.75	315.917	402.917	463.75	407.75	317	462.833	480.5	364.5	410.25	411.917	133.5	116.667	367.25	122.25	308.917	327.583	134.5	349.083	472.167	332.25	314.333	123.833	348.833	457.25	377.5	363.667	131.583	180.167	123.5	161.167	144.917	392.667	300	322.917	354.167	320.25	135.583	337.917	375.583	425.917	402.417	405.5	130.167	334.333	350.75	347.583	123.75	343.583	343.5	374.083	157.333	143.667	137.583	132.083	301.75	373.25	377.167	364.167	132.75	324.083	392.083	129.583	166.667	121.417	307.667	380.667	379.417	105.917	298.917	429.833	344.833	267.583	351	405	131.167	152.083	122.083	385.083	
0.00013	100	317.917	428	127.583	122	289.833	315.167	476.417	120.917	389.75	277.75	350.333	103.833	379.417	122.5	433.75	442.25	140.417	408.917	501.25	134.083	359	377.667	324.083	427.5	263.25	127	405.667	158	333.75	128.5	380.667	121.333	148.25	112	376.917	448.917	119.667	122.917	114.917	382.667	309.417	444.083	116.583	385	393.083	113.25	364.333	358.917	314.5	328.083	299.333	408.25	129.583	111.5	455.5	411.083	158.083	446.833	409.75	134.667	286	158.083	362.583	457.583	402.917	126.583	480.083	145.5	353.5	431.833	361.25	314.833	126.75	404.25	135.75	317.083	117	147	313.333	378.833	344.167	340.417	377.417	383.75	390.75	323.417	130.667	380.917	156.417	436.083	354.333	402.833	121.333	127.333	117.667	328.583	113.667	101.833	408.167	128.25	
0.0001325	100	417.25	113.917	121.75	283.167	119.917	396.75	339	339	110.583	131	408.75	396.667	118.667	443.333	373.583	143.5	300.333	149.417	394.917	124.583	373.167	325.75	142.75	161.667	347	336.667	385.667	387.5	417.25	407.167	130.667	360.75	128.833	380.167	163.083	113.667	354.333	349.583	403.167	373.833	106.917	350.5	400.833	107.917	390.5	127.5	137	151.833	129.833	401.083	129.5	450.417	106.417	300	334.75	368.333	307.583	346.083	369.167	147.5	151.25	425.583	125.25	409.833	397	287.917	414	136.417	357.833	129.667	404.417	402	347.25	100.25	123.5	306.417	131.917	487.25	392.5	374.417	123.333	380	106.5	362.25	130.583	361.333	116.417	133.417	147.25	113.917	132.333	434.667	303	376.083	134.917	139.417	342.167	413.167	119.667	413.083	
0.000135	100	343.5	369	146.75	105.583	425.5	417	178.833	445.25	141.25	397.083	330.75	349.667	352.25	130.583	522.75	315.667	339.75	418.25	411.917	109.417	115.25	352.667	366.25	299.167	354.583	106.917	408.667	443.667	118.917	132.167	119.833	381.25	287.833	127.5	422.5	152.083	115.333	416.917	238.25	385.5	299.167	102.583	146.75	419.667	166.667	135.25	121.167	358.083	108.333	419.75	257.333	420.833	273.167	142.25	407.833	334.417	131.667	112.917	388.75	331.417	168.083	392.917	320.583	439.25	316.167	283.583	126.583	347.417	416.5	449.917	138.25	148.667	136.333	135.583	342	346.667	369.333	146.917	362.333	112.75	377.167	286.833	365.75	299.583	349.667	382.167	400.917	410.5	291.333	126.75	134	353.833	373.167	135.833	147	313.667	324.417	147	439.417	465.917	
0.0001375	100	389.833	119.75	345.167	368.5	374.25	298.25	120.833	114.75	114.667	139.5	139.5	372.5	108.833	319.083	369.5	121.5	349.583	441.583	397.583	127.667	331.667	375.417	335.333	311.083	148.417	346.75	110.917	312.25	135.083	427.583	138.333	317.333	331.167	424.5	105.833	123.083	380.917	146.167	397.167	400.5	409.167	294.583	406.833	145.167	139.167	250.5	143.417	142	367.5	389.583	366.417	133.667	123.583	111.333	154.583	347.917	379.5	119.167	377.083	136.667	130.167	138.583	300.333	397.667	351.333	302.25	130.5	278.667	312.25	392.333	144.583	399.917	298.833	114.75	288.083	109.917	311.167	460.333	147.917	298.083	398.667	420	290.25	269.083	130	139.5	442.167	335.167	382.083	317.583	268.833	132.167	119.833	505.083	365	482.083	463.167	405.417	485.917	134.5	
0.00014	100	297.417	420.75	386	128.75	333.75	133.333	357.333	124.083	382.083	132.417	142.167	386.083	453.083	114.417	264.417	383.75	353.25	116.083	333.833	118.083	387.917	346.667	399.917	135.333	375.083	116.667	383.583	113.583	392.667	154.5	107.25	346.417	139.083	103.583	358.5	479.333	343.75	101.417	131.333	165	135.583	353.917	111.667	163.083	159.5	128	122	312.917	142.5	105.917	106	454.083	108.917	394.083	283.417	395.25	271.75	365.833	347.917	431	158.833	378.5	339.167	343.5	134.583	345.5	414.417	336.083	310.417	140.917	397	117.667	121.583	413.667	365.083	127.667	130.25	120.917	327.75	124.583	288.833	136.417	430.333	111.083	312.75	114	395.833	383.333	426.333	129.417	489.583	381.167	110.667	347.333	158.917	319.25	142.833	113.917	381.083	118.5	
0.0001425	100	147	142.833	356.917	126.5	363	120.667	436.333	287.083	335.667	110.083	125.583	309.083	406.667	123.083	117.75	131.917	123.083	137.75	279.083	124	443.167	418.917	423.833	428.917	365.333	383.5	462.417	346.667	142.333	147.333	397.583	124	402.667	353.333	394.667	126.25	304.917	127	421.583	410.583	437.417	280.5	138.667	438.667	449.333	339.5	156	347.5	449.667	446.333	424.167	264.083	389.833	117.5	131.917	485.583	115.667	398.25	311.5	332.5	335.333	139.417	357.917	488.667	353.083	159.917	430.75	484.083	336.333	305.25	385.417	123	449.25	400.75	433.75	118	150.583	396.5	428.167	143.583	119.167	342.917	363.167	146.833	262.417	128.917	399.25	376.333	279.583	405.583	325.333	389.083	110.083	139	120.917	333.167	292	135.167	119.333	303.25	
0.000145	100	135.833	112.667	294.5	383.583	505.833	125.5	131.583	158.25	416.417	357.083	363.167	417.167	128.667	300.083	115.333	123.083	387.833	391.167	519.083	377.667	324.75	124.083	377.333	412.083	143.167	426.25	149.417	146.833	119	123.667	469.167	489.083	344.583	158.167	381.75	129.5	325.5	403.833	155.667	471.75	457.167	128.333	120.583	116.333	118.083	118.917	343.583	139.75	463.417	408.167	365.667	477.417	314.333	361.417	352.25	336.917	341.083	105.917	414.667	345.75	371.583	110.5	386.083	305.417	341.167	385	116.25	413.417	391.75	271.25	381.167	131.417	138	337.833	400.25	311	304.083	321	320.167	375.5	116.167	109.833	384.417	145.167	101.5	365.417	435.917	138	317.167	115.25	283	464.75	115.5	114.667	436.333	133.5	114.333	115.167	149.667	337.167	
0.0001475	100	353.417	420.083	366.417	365.167	336.917	453.75	399.333	337	147.167	345.167	360.417	340.833	369.583	437.667	295.917	374.333	376.667	351.833	285.333	135.833	309.083	120.25	416.5	360	133.583	118.417	330.917	430.333	148.417	362.417	148.667	127.667	391.667	457.75	138	343.833	116.75	365	450.417	128.917	315.583	323.667	378.75	382.75	470	125.5	394.5	393.083	120.417	116.75	115.75	102.083	154.333	423.833	141.083	138.917	143.917	154	123.5	367	180	152.5	355.333	455.667	113.667	350.833	135.667	254.25	135.917	315.917	397.333	374.083	131	132.25	405.083	459	363.25	386.75	131.167	124.917	342	448.167	138.417	138.417	380.083	110.417	314.333	352	468.5	336.917	335.583	128.25	331.5	365.583	345.917	266.833	107.833	338.5	339.583	344.417	
0.00015	100	326.083	371.333	350.083	395	459.833	385.75	403	131.667	428.917	111.917	142.75	472.583	143.667	455.667	379.083	140	127.833	158.833	149.167	381.167	156.583	369.083	337	175.5	383.667	334.417	341.167	319.75	374.667	326.583	326.333	160.5	331.417	339.5	133.417	154.333	111.833	295.917	131	153.333	121.083	383.583	131.083	153.833	130.667	115.583	126.583	117.75	401.167	371.333	110.833	387.5	284.333	115.583	370.417	106.25	143.167	129.25	127.833	402	131.5	290.75	428.417	117.167	406.25	140.167	136.25	375.083	372.083	121.167	382.5	487.917	129.333	430.833	361.25	443.583	151	157.417	348.417	143.167	281.5	417.833	375.75	122.75	122.167	133	402.667	125.583	161.083	123.5	146.25	133.083	149.75	116.833	127.417	128.417	117	131.083	150.917	127.75	
0.0001525	100	122	139.917	141.417	137.25	390.333	347.25	137.167	111.667	121.583	142.833	149.5	349.25	294.75	423.667	310.917	137.75	387.333	417.417	122.583	137.917	156.917	143.167	399.833	116.5	504.583	123.833	318.417	121.083	153.75	98.8333	441.167	378.333	153.417	121.667	405.833	402.333	115.833	358	124.167	432.417	429.083	337.583	121.417	156	164.083	330.5	133.25	110.833	127.917	455.75	419.167	393.917	299.333	369.5	116.083	141.583	140.667	126.333	124.25	409	158.25	313.583	559.167	328.917	342.75	118.75	262.75	155.5	352.167	314.583	438.083	119.75	370	355.417	113.917	356.333	273.5	396	111	343.25	389.75	112.25	331.667	122.833	122.75	121.167	109.667	366.833	115.417	407.333	120.5	361.417	124.167	125.833	345.083	114.667	152.417	397.417	445.667	138.25	
0.000155	100	115.833	136.417	139.833	419.083	446.75	375.583	335.75	413.5	107.167	420.083	269.667	107.083	146.417	421.25	346.167	119.833	149.083	135.667	122.5	118.75	154.75	129	435	146.75	406	316.583	358.417	104.167	113.167	327.25	472.083	127.167	349.667	133.5	395.917	120.333	130.583	399.083	107.417	340.833	472.417	338.75	286.25	321.5	122.667	158.333	132.833	120.417	321.25	110.25	153.167	369.667	109.583	352.417	330.5	113.25	122.667	132.167	343.5	120.917	123.333	424.667	324.25	364.5	343.833	119.417	122.667	450.583	306.167	120.25	458.083	133.75	333.833	127.667	118.167	360.417	455.25	301.667	109.583	126.333	343.5	339.917	356.25	377.417	370.583	458.833	450.167	111.917	115.833	366	371.833	118.583	314.833	286.833	138.083	127.417	329	121.833	426	117.167	
0.0001575	100	142.25	321.5	115.667	102.917	397.417	353.5	136.167	116.417	124.333	397.75	118.25	379	103.5	367.75	126	123.417	380.25	146.083	373.5	136.167	339.75	363.583	386.583	144	140.167	124	439.083	130.333	381.417	154.833	132.5	122.167	393	483.417	389.667	99.6667	321.333	382.583	357.167	368.083	374.833	136.667	135.417	399.917	461.167	100.417	317.417	108.667	118.667	335.25	278.333	461.167	475.917	108.583	475.917	176.333	268.5	130.333	112.417	119.917	373.333	316.333	337.75	122.75	136.583	384	127.917	101.417	111.667	315.167	306.917	134.917	118.25	136	399.333	461.667	501.417	131.833	135.5	204.083	405.167	327.75	311.5	321.5	372.583	118.917	143.25	123	109.917	104.5	334.25	367.667	115.417	348.25	360	124.5	363.5	340.25	400.833	110.333	
0.00016	100	377.5	131.083	271.917	289.083	507.583	101.167	399.667	365.5	128.667	123.25	388.833	259.25	301.167	114.583	156.417	395.75	108.25	438.167	362.917	123.917	420.083	148.583	130.083	426.917	122.083	355.333	408	129.917	557.75	287.917	133.083	128.833	303.917	144.583	403	320.333	128.75	172	113	111	393.5	127.667	121.667	424.167	300.167	436.583	363.833	449.583	125.5	122.667	121.5	276.333	117.083	355.833	135.167	294.583	344.417	320	136.25	383.917	182.417	134.833	342.167	107	342	379.917	148.75	128.75	344.167	386	399.917	129.667	321.833	135.417	321.667	153	335.917	330.583	402.083	289.667	406.333	352.167	134.667	121.833	407.667	126.417	132.5	335.167	107.417	317.25	146.167	147.583	116	137.333	400.917	373.917	459.333	124	108.25	309.583	
0.0001625	100	156.583	322.583	134	126.25	126.5	138.75	298.667	396.25	361.333	129.917	428.083	164.083	329.833	134.5	479.167	125.5	350	151.083	157.583	127.833	452.917	127.417	119.417	407	452.75	286.833	381.917	434.167	136.25	113.583	324.917	146.083	367.5	357.417	128.833	134.583	144.75	123.667	357.75	380.167	101.917	372.333	382.333	158.5	148.833	423.167	139.167	370.25	403.333	348.833	346	377.333	354.083	342	359.917	136.833	120.5	338.667	387.083	141.5	272.917	433.25	144.333	459.417	359.75	345.083	121	432.25	123.667	142.167	157.167	117.167	380	156.167	334.25	123.417	102.167	128.25	116.167	461.667	305.5	292.5	358.25	458.75	108.833	390.667	434.5	333.167	128	112.083	422.5	485	363.833	285	411.25	389.833	138.417	422.333	139.583	401.167	
0.000165	100	139.833	362.25	338.583	120.083	144.583	126.75	124.333	386.333	131.083	352.25	127.167	113.667	119.833	403.333	129.333	347.5	111.917	120.5	320.5	393.333	161.833	300.583	345.5	335.75	105.75	119.583	411.083	365.667	108.417	339.667	135	380.583	123.25	351.417	368.167	361.083	400.167	125	117.083	108.917	384.667	118.917	131.583	122.667	125.333	127.917	409.333	374.667	381.5	403.333	136.333	345.667	183.5	405.083	103.833	146.833	359.583	328.417	333.25	364.083	142.083	119.083	419.833	269.75	114.833	389.75	473.833	130.083	150	125	378.75	125.417	113.417	338.333	104.333	433.083	332.667	119.75	296.5	331.25	422.917	373.417	116.583	305.417	409.333	281.167	338.75	491.583	334.75	123	106.333	126.5	136.833	130	149.25	117.083	282	142.5	143.5	407.083	
0.0001675	100	113.75	351.167	372.75	382.083	394.083	110	109.75	116.667	103.167	430.083	443.75	125	138.417	299.917	286	360.833	423.833	420.917	113.167	142.583	340.417	109.833	328.833	380.917	123.583	109.333	368.667	353.75	156.917	138.333	402.917	411.833	396.333	427.083	110.417	334.25	316.833	144.5	128.333	114.083	103.667	354.5	131.25	111.417	372	112.75	344.833	99.6667	131.25	106.583	143.75	418	372.333	155.167	510	147.25	119.5	298.667	339.333	111.417	400.417	406.417	413.583	415.667	305.667	133.083	115.417	399.75	369.583	380.667	129.333	401.333	469.75	119.75	435.083	130.917	120.583	122.667	331.25	486.667	479	126.667	384.583	120.25	116.667	424.333	157.917	356	119.583	340.917	398.25	129.5	124.333	398.833	129.75	117.417	127.583	497.833	131.417	120.333	
0.00017	100	110.5	407.083	352.75	373.5	140.25	106.083	255.75	346.667	148.917	342.75	143.167	135.417	315.083	402.25	329	137.917	343.583	131.667	363.167	349.417	116.25	153.917	447.417	346	166.25	350.75	132.333	396.417	418.333	153.833	401.083	134.917	316.333	343.25	382.417	322.167	346.417	410.333	117.167	147.167	311.167	363.25	147.667	117.917	129.333	160.25	383.5	378.917	124.583	109.833	141.833	331.333	139.417	374.917	352.167	369.083	125.917	292.833	156.833	118.333	106.917	394.833	341.083	117.25	107.417	354.833	440.25	276.083	115.667	334	378.917	137.917	151.333	122.417	164.667	380.583	313.667	118.917	148.167	120.833	379.917	359.583	300.833	478.583	130.75	322.583	385.083	149.917	142.75	377.5	135.333	445.583	158.917	125.667	395.75	398.167	140.417	131.167	411	102.583	
0.0001725	100	121	120.333	330.583	321.5	378	357.667	323.667	129.083	352.5	404.667	307.333	352.083	156.417	140.25	149.75	342.833	129	371.25	267.333	385.917	105.833	354	152.583	413.083	140.833	356.333	130.083	138.333	354.167	413.667	342.083	263.583	142.583	116.167	136.167	144.167	318.5	408.25	405.333	121	135.917	145.583	318	124.5	168.083	174.083	137.917	421.75	285.417	117.5	140	116.5	120.917	335.833	472.667	141	109.75	138.5	324.667	304.167	352.167	124.083	120.417	161	383.333	102	142.583	405.583	335.75	122.667	149.333	112.083	429.417	375.667	123.417	316	362.75	112.167	417.75	369.917	140.917	130.25	151.667	143.083	355.917	119.5	494.917	394.833	353.833	163.917	115.25	520.333	438.667	390.333	458.75	419.167	154.583	107.833	118.583	370.167	
0.000175	100	115	149.25	400.667	429.333	454.667	404.583	99.25	113.833	415.667	147.083	119.417	126.083	122.75	338.25	119.667	383.083	364.083	368.333	394.667	459.667	328.917	381.333	118.833	117.25	402.417	122.5	120.917	153	124.333	145.417	388.583	327.833	381.917	345	121.167	106.5	127.75	333.833	127.833	383.5	440.833	122.833	283.333	129.75	162.25	98.0833	139.333	378.75	114.583	392.583	398.917	130.583	402.083	399.25	121.583	153.5	328.667	409.083	101.75	130.417	118.417	133.5	135.667	276.25	127.583	128.167	125.667	434.333	383.25	108.083	138.5	433.083	340.583	136	116.833	114.917	131.5	346.583	162.083	112.083	383.083	373.167	125	151.167	356.833	296.583	117.917	412.75	119	126.583	397.917	473.75	137.417	139.5	124.75	135.167	133.833	397.333	410.667	110.25	
0.0001775	100	409.25	126.583	126.083	109.75	390	134	140.083	113.417	129.833	122.167	130.833	357.083	198.25	166.25	401.333	124.083	379.75	131.25	335.833	286	150.083	347.417	139.333	115.833	148.5	355.083	148.583	108.5	414.167	397.417	147	111.333	133.083	421.833	476.667	139.667	115.417	148.083	113.583	369.833	115.333	142.417	113.667	402	108.083	122.833	127.917	118.333	386.25	132.5	139.333	451.167	159.5	148.75	126.5	333.333	150.417	109.5	122.333	120.417	411.75	367.25	140.5	139.417	149.167	301.333	117.25	366.583	305.333	352.083	140.583	406.833	397.333	166.5	134.333	132.083	126.583	116.417	398.333	391.75	348.75	122.25	115.25	118.917	127.417	382.333	100.583	135.75	118.083	112.833	422.25	348.583	138.75	160.417	375.5	150.667	354.75	133.167	366.917	107.583	
0.00018	100	440.833	124.833	266.917	134.833	119.5	359.167	136.833	140.583	460.083	117.583	131.583	374.167	368.333	108.25	122.75	110.5	112.5	119.583	390.5	359.333	310.5	138.417	119.25	125.083	116.5	126.5	121	126.083	131.417	498.167	327.083	156.583	145.833	129.417	354.333	378.083	417.167	120.333	103.083	112.417	374.75	522.417	383.5	141.5	117.667	337.167	125.083	467.75	115.583	368.5	115.667	322.333	353.5	412.75	364.833	152.5	287.833	364.917	372.083	426.833	316.667	415.25	304.917	389.417	137.417	157.417	129.25	403.5	134.833	412.25	365.083	121.25	316.917	386	116.917	141.583	126.333	111.333	402.25	110.417	107.333	270.583	111.167	473	333.333	377.5	128.667	119.833	139.667	132	119.25	462.5	346.5	97.75	138.583	487.417	130.917	131	139.917	513.583	
0.0001825	100	130.833	365.25	126.583	160.833	118.833	125.917	114.25	147.25	114.667	477.083	384.917	346.583	109.667	389.75	161.167	125	107	367.417	355.583	349.25	125.167	131.5	136.5	109	136.333	127.417	461.917	161.5	147.083	370.667	127.5	111	289.917	399.417	310.083	110.083	136.167	129.833	101.833	119	439	124.167	133.917	114.5	139.667	117.75	448.25	134.417	115.25	126.75	393.583	141.083	148.083	283.833	165.583	400.5	126.333	150.333	432.667	391.833	371.417	122.25	302.583	130.5	147.917	110.75	120.5	504.833	345.417	346.333	130.417	129.833	147.833	299.333	156.25	143.833	434.083	146.25	351.417	418.583	126	126.917	113.5	131.083	355	348.583	128.417	119.667	330.583	121.5	125.417	110.083	419.75	364.5	429.333	134.25	125.833	345.5	399.833	145.083	
0.000185	100	436.083	129.5	342.5	457.5	123.25	106.833	130.25	132.333	325.833	338.667	352.333	118.583	114.417	135.417	149.667	118.5	113.417	135.083	124.5	288	323.25	464.583	388.667	403.5	341.75	387.417	307.167	115.25	303.833	119.167	126.833	135	126.417	320.25	322	110.417	135.333	138.167	135.333	425.583	134	129.083	419.333	394.333	127.5	411.833	309.583	362.417	416.667	140.083	336.833	352.75	391.917	403.417	140.167	122.667	129.75	439.917	116.333	364.667	364.667	161.333	351.083	113.167	117.333	150.417	399	286.417	138.417	328.75	118.833	308.167	388	130	115.75	135.583	138.083	109.667	284.75	380.5	403.25	274.75	125.75	400	375.833	117.833	115.083	444.75	141.167	136.917	437.917	131.25	364.75	119.917	142.167	364.5	125.083	126.5	377.417	407.083	
0.0001875	100	364.5	433.167	132	99.3333	413.083	332.167	108.25	126.333	332.917	345.25	148.917	123.333	132.333	353.083	381.75	350.25	144.417	289.667	132.5	128.5	123.75	127.333	119.833	114.75	343.5	136.083	124.75	316.5	133.75	341.25	312	236.583	133.417	150.25	427	330.083	123	336.417	143.667	107.417	105.083	372.75	127.75	399.167	119.5	127.25	323.833	354.5	146.25	418.083	117.333	350.583	318.75	323.167	305.583	153.417	154.25	121.75	112.25	116	133.917	110.833	124.333	104.333	119.583	137.5	126.667	124.833	147.333	163.75	154.083	265.833	428	355.917	383.5	368.083	149.833	365.75	460.667	383.917	120.833	109.917	363.583	134.5	112.5	361.583	132.25	125.75	358.583	102.083	343.583	110.5	107.583	120.25	107.25	152.583	106.25	368.5	121.917	357	
0.00019	100	419.333	134.667	341.833	125.583	143.917	432.333	354.75	131.333	351.333	126.75	174.75	132.667	400.083	373.167	389.333	147	313.833	98	345.083	111.667	135.083	332	373.25	101.5	132.75	317.917	363.583	370.333	438.583	128.833	382.583	116.5	478.083	331.75	344.917	122.25	431.583	454.917	379.25	112.917	140.333	124.833	317.583	118.667	121.333	376.5	286.75	383.333	111.5	132.667	138.417	376.667	132.5	120.333	126.833	385.25	156.417	131.833	142.25	288.417	113.667	134	112.417	366.417	149.083	337.667	436	150.583	343.5	151.167	135.25	129.417	260.25	144.333	371.5	142	373.417	128.083	124.167	384.5	109.917	344.75	127.333	301.25	123.75	113.583	368.667	387.833	117.333	352.333	368.333	116.25	341.5	167.5	148.667	371.333	384.333	501.417	343.333	444.583	
0.0001925	100	148.833	126.333	123.833	350.417	127.083	164.667	131.333	346.75	327.333	155.167	431.25	371.333	366.25	112.917	309.75	291.833	138.75	103.25	134	117.833	452.667	126	146.333	399.75	126.667	390.583	147.5	295.75	151.5	125.5	139.25	122.5	376.083	137.667	150.833	380.167	124.75	139	394.5	156.417	127.75	149.833	125.5	427.5	487.25	108.75	150.083	124.583	116.333	154.75	119.5	123.083	143.167	387.083	354.917	321.25	396.583	334.667	401	131.083	447.333	355.583	354.5	302.583	138.083	311.75	110.667	104.75	364.25	115	441.25	108.5	148.75	121.917	133.917	127.167	154.333	128.167	145.5	163.667	451.833	270.5	313.917	129.75	132.25	343.5	148.75	128.75	125.333	167.083	109.75	143.417	357.583	156.917	450.833	369.083	356.583	135.5	291.917	141.583	
0.000195	100	365.167	143.917	123.833	139	118.5	241.75	145.833	129.167	136.25	101.417	347.5	315.25	403.333	397.5	117.167	111.583	174.25	122	486.833	347.833	150.5	434.25	388.25	152.167	125.75	392.667	474.25	126.333	177.5	144.75	130.917	126.583	132.083	125.5	378	132.083	122.333	147	363.75	158	114.583	120.5	99.25	135.833	317.333	120.667	264.917	475.417	310	136.75	106.583	407	407.333	157.667	371.25	117.917	400.417	128.333	480	147.917	127.833	113.75	119.25	406	357.25	386.667	432.833	158.583	432.583	338	123.083	412.917	300.333	145.417	123.083	301.5	127.75	457.583	128.083	116.667	123.5	139.417	109.083	413	155.083	350.583	147.333	123.167	399.917	113	128.75	335.417	356.5	319.833	317.25	120.583	138.5	299.167	282.583	416.667	
0.0001975	100	105.667	132.75	106.583	134.917	388.75	125.833	113.5	148.833	124.333	427.75	473.583	368	141.5	161.5	168.167	344.833	330.25	346.583	294.75	337.667	151.917	113.833	150.917	370.333	438.083	115.167	108.333	345.75	361.583	410.5	131.75	127.75	421.083	141.333	426.333	408.75	342.167	357.5	400.417	138.417	432.75	171.167	114.167	126.25	123.833	118.833	126.333	141.833	133.917	113.25	477.083	336.083	338.333	134.417	131.25	404.833	434.583	382.5	124.333	110	431.083	126.25	334.833	176.833	139.25	364.083	121.25	110.667	305.25	326.25	373.5	121.417	115.333	357.75	458.833	108.25	119.667	99.9167	136.833	393.167	112.833	258.25	349.417	120.583	295.333	153.25	109.333	113.5	109.5	357.75	401	362.083	142	376.083	142.583	114.75	388.25	141.083	355.583	422.667	
0.0002	100	437	119.833	146.167	150.333	157.667	113.25	121.167	371.333	285.083	120.167	379.667	133.833	379.833	335.083	126.333	117.833	353.583	105	134.417	129	146.25	464	411.5	104.583	141.833	137.75	132.417	325	293.833	112	123.5	390.417	115.917	136.167	122.083	124.583	124.5	137.167	139.917	103.417	345.25	124.583	138	325.667	125.833	411.167	360.25	147.25	111	133	110.167	471.333	298.5	113.083	145.083	115.417	374.667	123.667	116.917	140.917	485.75	368.833	108.5	125.833	134.5	112.75	328.75	411.667	331.833	115.5	173.75	148.167	360.583	161.833	115.667	127.667	340.667	328.917	375.583	297.333	321.917	375.667	435.917	170	468.417	119.333	101.333	409.833	417.667	395.417	318.417	372.667	339.917	157.583	153.417	297.083	366.833	344.167	114.417	109.833	
