# Supplementary material for: Transfer of optical orbital angular momentum to a bound electron
Source: Nat Commun. 2016 Oct 3;7:12998. doi: 10.1038/ncomms12998 (PMC5063962; doi:10.1038/ncomms12998)
Supplement: Supplementary Data — Raw experimental data for measurements presented in the main text, reporting fluorescence counts as a function of pulse time and ion position. [file ncomms12998-s2.zip › data/dataRabiFrequencies/150706/97/fluoEMCCD.dat]

# EMCCD average fluorescence data file (1 traces, 1 ions)
# trace names:
# format:
# | signalSlot | numCountCycles | trace 0     |
# |            |                | ion 0     |
# |            |                | val | err |
0	100	362.509	4.46502	
2.5e-006	100	368.753	5.09943	
5e-006	100	371.652	5.46225	
7.5e-006	100	366.519	4.94428	
1e-005	100	364.402	4.20432	
1.25e-005	100	367.648	4.67477	
1.5e-005	100	364.188	5.3423	
1.75e-005	100	374.472	4.97835	
2e-005	100	359.313	4.6257	
2.25e-005	100	369.787	5.30284	
2.5e-005	100	364.443	4.33193	
2.75e-005	100	368.104	4.95318	
3e-005	100	368.954	5.03212	
3.25e-005	100	366.381	5.11674	
3.5e-005	100	367.378	5.25614	
3.75e-005	100	365.803	4.70026	
4e-005	100	356.864	5.33303	
4.25e-005	100	360.344	5.90231	
4.5e-005	100	369.371	5.43106	
4.75e-005	100	361.272	4.48676	
5e-005	100	361.283	5.41489	
5.25e-005	100	367.254	5.44779	
5.5e-005	100	373.678	5.18879	
5.75e-005	100	359.799	4.95907	
6e-005	100	376.059	4.47168	
6.25e-005	100	365.943	5.35231	
6.5e-005	100	359.398	5.42529	
6.75e-005	100	373.594	5.46816	
7e-005	100	367.188	5.50868	
7.25e-005	100	368.983	6.13715	
7.5e-005	100	369.646	4.92762	
7.75e-005	100	370.423	5.17976	
8e-005	100	375.058	5.10881	
8.25e-005	100	374.548	5.50755	
8.5e-005	100	369.857	5.42714	
8.75e-005	100	372.433	5.25339	
9e-005	100	372.368	6.31892	
9.25e-005	100	358.628	5.44154	
9.5e-005	100	376.038	5.45269	
9.75e-005	100	367.629	4.86325	
0.0001	100	371.868	5.9303	
0.0001025	100	366.609	5.79198	
0.000105	100	358.195	6.4509	
0.0001075	100	369.389	5.52533	
0.00011	100	373.108	5.74757	
0.0001125	100	380.082	5.3215	
0.000115	100	369.971	4.98656	
0.0001175	100	374.31	5.07908	
0.00012	100	374.5	5.56964	
0.0001225	100	366.058	5.81896	
0.000125	100	370.803	7.04741	
0.0001275	100	369.613	6.0823	
0.00013	100	376.904	5.79708	
0.0001325	100	373.575	6.10633	
0.000135	100	357.768	6.2879	
0.0001375	100	363.434	7.19445	
0.00014	100	381.193	4.68895	
0.0001425	100	380.122	4.6187	
0.000145	100	371.042	5.26699	
0.0001475	100	369.137	6.65698	
0.00015	100	378.041	5.52543	
0.0001525	100	370.188	5.66589	
0.000155	100	377.979	5.55013	
0.0001575	100	388.375	5.87062	
0.00016	100	370.817	5.73654	
0.0001625	100	364.727	6.12228	
0.000165	100	390.238	5.69062	
0.0001675	100	362.701	6.86829	
0.00017	100	371.522	5.59438	
0.0001725	100	374.068	6.15618	
0.000175	100	377.426	6.39315	
0.0001775	100	371.318	6.99979	
0.00018	100	384.225	4.891	
0.0001825	100	376.338	5.91109	
0.000185	100	381.291	5.50589	
0.0001875	100	365.278	5.68421	
0.00019	100	380.385	5.52673	
0.0001925	100	367.876	4.94726	
0.000195	100	364.957	6.49502	
0.0001975	100	365.203	6.02923	
0.0002	100	369.842	5.88848	
