# Supplementary material for: Transfer of optical orbital angular momentum to a bound electron
Source: Nat Commun. 2016 Oct 3;7:12998. doi: 10.1038/ncomms12998 (PMC5063962; doi:10.1038/ncomms12998)
Supplement: Supplementary Data — Raw experimental data for measurements presented in the main text, reporting fluorescence counts as a function of pulse time and ion position. [file ncomms12998-s2.zip › data/dataRabiFrequencies/150706/97/rawdataEMCCD.dat]

# EMCCD raw fluorescence data file (1 ions, 1 traces)
# trace names:
# format:
# | signalSlot | countcycle 1 .....
# |            | trace 0 |
# |            | ion 0   |
0	100	327.167	322.667	396.417	393.833	421.75	515	389.25	341.333	429.667	346.417	306.917	332.5	399.583	389.333	354.25	351.417	312.5	337.5	373.417	302	405.5	358.25	390.333	402.833	388.417	462.667	378.167	393.833	362.833	319.417	367.667	357.25	325.25	286.917	372.417	343.917	390.333	370.417	412	391.5	355.333	319.583	451.5	367.5	302.083	396.25	338.5	358.417	409.5	363.083	405.75	344.583	342.75	350.75	378.667	386.083	346.833	294.083	369.417	284	352.75	334.167	395.167	337.667	367.25	450.75	423.583	343.667	326.833	352	286.667	371.25	326.833	360.333	361.5	389.833	273.583	428.583	343.833	396.917	430.167	371.75	331.083	285.333	285.083	417.583	321.083	329.25	340.083	411	320.167	379.333	365	417.167	276	287.75	394.75	389.167	355.417	333.083	
2.5e-006	100	402.417	457.083	334.75	432.5	373.083	433.75	386.167	344.917	404.583	455.333	368.583	321	404.917	350.583	325.5	400.167	382.833	338.75	372.75	307.417	338.583	374.5	359.667	356.917	353.833	320.75	464.667	303.417	393	337.083	333.917	325.75	393.75	438.917	339.417	394	274.667	408.5	320.583	395.917	429.75	410.75	406.667	294.083	455.333	332.417	319.917	274.167	380.5	445.25	280.417	340.917	328.583	342	436.583	429.583	410.917	389	394	308.667	350.25	320.5	409.417	285.667	334.083	383.667	414.667	427.417	369.833	380.917	405.083	457	327	313.333	369.333	470.333	334	399.167	293.75	428.417	310.75	371.167	309.167	310.083	407.583	357.833	268	371.75	300.25	406.333	390	419.583	416.75	280.75	394	347	324.667	326	382.833	472.583	
5e-006	100	402.25	433.5	514.583	372.583	362.333	303.75	323.083	423.5	338.417	329.417	375.417	464.667	385.917	372.25	315.25	403.667	403.917	332.25	430.417	373.75	475.083	307.667	301.583	371.5	401.25	350.833	326.25	405.417	462.417	375.917	395.167	335.25	288.333	267.083	344.25	397.25	399.75	413.5	412.333	423.75	259.917	364.917	467.167	274.5	360.5	310	286	409.75	444.917	319	406.167	478.5	350.25	338.917	361.583	404.833	369.667	344.667	475.75	376.167	377.583	356.083	303.667	422.917	362.833	443.417	354.333	376.583	467	304.583	307.167	285.083	348.917	400.75	427.25	393.417	406.083	296.833	336.25	299.5	333.917	350.917	377.083	444.167	425.333	284.5	328.667	364.583	344.25	420.583	425.25	433.583	367.833	322.583	324.5	426.583	375.917	303.417	344	378.583	
7.5e-006	100	336.333	306.667	348.833	325.75	358.75	368.5	346.25	363.75	371.333	358.083	381.5	310.333	453	449.75	362.917	395.167	282.25	352.167	411.167	406.583	321.167	352.667	398.083	367.167	374.583	343.667	343.25	277.833	362.667	349.167	405.5	360.333	310.417	354.917	373.417	414.917	375.25	412.583	388.917	279.75	485.5	370.417	351.25	423.833	383.75	289	409.333	390.417	459.833	432.25	311.25	352.333	431.5	361	323.25	338	364.333	458.833	362.167	320.5	399.417	411.667	338	335.75	382.167	443.333	389.5	323.167	353.167	391.917	381	329.917	286.333	270.75	319.75	304	293.833	385.25	350.667	245.667	395.667	366.5	361	360.75	398.167	379.25	371.75	407.667	367.583	436.417	326.083	308.917	379.333	346.083	320.75	432.417	435.167	537.333	390.333	321.417	
1e-005	100	403.417	306.167	341.583	329.167	341.833	333.917	408.917	436.917	361.417	264.833	360.583	397.5	365.75	320.417	381.667	371.833	305.833	379.833	391.667	416.25	373.333	313.75	298.75	307.167	281.917	432.75	362.333	333.583	324	308.417	469.583	408.333	386.917	411.5	374.667	401.083	361.083	358.833	416.417	447.583	395.583	315.083	377.167	371.917	331.667	309.5	353	401.917	292.583	396	291.083	371.167	375.417	398.083	394.167	373.083	416.833	345.333	360.917	328.5	340.583	326.5	375	326.25	305.583	377.917	376.5	330.833	360.75	360.333	456.667	304.167	371.75	392.667	345.417	379.667	468.917	393.25	299.833	361.25	330	405.917	389.833	339.75	333.25	385.25	404.75	332.083	383.25	347.167	428.167	381.917	371.417	333.417	369.083	351.25	371.083	411.583	400.25	326.5	
1.25e-005	100	351.583	373.583	384.167	331.25	316.083	358.083	329.583	369.417	445.667	384.5	397.75	396.917	315.667	357.25	408.333	353.667	372.5	354.5	326.833	393.417	426.333	413.667	304.5	345.167	421.333	383	374.167	363	258.583	300.333	367.667	393.833	379.667	478.917	451.667	425.417	305.75	446.583	383.917	371.167	339.333	307.167	369.75	356	363.25	429.667	413.25	460.5	338.833	340.583	377.917	361.583	389	334.417	361.583	272.833	425.667	345.917	358	358.083	356.333	346.083	317.5	379.25	394.667	388.917	361.25	394.25	288.417	431.417	402.25	430.167	312.667	283.083	318.75	300	458.25	286	317.167	375.417	363.333	334.75	374.333	312.083	376.75	379.25	302.083	320.917	396.75	393.333	446.333	311.917	378.833	374.083	437.5	349.333	372.667	475.333	326	378.667	
1.5e-005	100	305.917	434.417	389.583	397.333	390	515.333	302.25	377.667	354.583	335.417	346	317.083	288.25	340.833	335.667	334.833	357.083	314.833	416	422.667	394.5	436.333	365.167	368.417	411.333	265.167	359.583	446.75	275.5	340.417	332.667	375.583	456.25	321.75	479.333	384.75	296.167	365.833	445.5	388.5	329.917	344.5	313.667	295.75	428.083	359.917	282.583	365.167	341.833	392.167	358.917	349.167	350.667	425.833	412.333	301.833	367.083	403.917	405.5	418.833	328.917	366.5	280.583	260.25	380	377.417	386	309.833	362.25	328.917	323.333	419.917	478	433.667	339.417	310.333	356.917	327.167	358	494.667	336.083	386.167	284.333	432	329.167	279.583	344.833	457.5	421.083	337.75	380.833	377.417	377	330.583	395.75	270.75	332	401.25	345.583	344.083	
1.75e-005	100	342.833	391.167	420.833	279.667	357.25	360.333	473.833	338.833	357.333	341.167	384.5	367	435.333	376.25	359.667	313.333	366.917	371.75	379.417	427.917	413.25	334.083	444.833	418.917	376	267.917	396.083	345.5	370.083	417.25	390.667	404.917	332.667	416.667	358.833	384.083	349.5	329.917	297.333	361.833	305.833	353.25	488.75	303	386.917	414.583	377.667	387.083	428.833	399.833	410.75	376.083	402.75	392.583	442.917	384.833	293.5	437.083	327.083	393.417	327.333	341.583	336.667	405.75	318.417	413.333	432.167	341.167	447.583	526.25	362.25	339.25	306.667	358.417	338.917	375.667	300.083	503.417	338.583	415.917	333.083	351	441	386.333	336.583	381.667	356.083	374.083	382.333	355.417	308.417	377.333	276.583	332.5	359.167	416.917	336.5	506.167	379.833	364.333	
2e-005	100	468.667	399.833	322.75	310.833	362.917	325.833	287.75	378.833	332.417	394.5	203.333	343.583	379.667	344.667	384.167	407.5	367	353.833	407.917	371.917	345.75	378	385.917	452.833	314.083	301.083	357.333	366.583	382.25	366.833	341.167	347	455.333	378.583	372.667	315.25	336.167	374.917	369.167	364.167	405.5	271.25	318.5	315.75	376.667	312	346.5	354.5	326.75	421.917	361.917	345.25	402.417	447.333	304.25	384.333	295.25	425.5	451.75	352.083	352.667	430.917	403.167	442	327.083	433.25	317.083	388.5	323.5	319.417	347.25	334.917	356.5	339.25	295.083	343.583	404.583	383.917	432.75	334.417	323.833	307.083	409.667	321.667	350.167	355.583	289.417	340.333	299.917	345.25	319.75	327.5	384.25	463.417	347.083	346.5	377.583	331.917	383.167	325	
2.25e-005	100	448.5	345.167	413.833	400	391.167	354.917	308.083	299.167	343	317.75	429.5	433.667	391	347.917	412.417	333.833	465.167	372.25	405.167	364.917	330.583	377.917	323.25	304.833	300.833	438.417	389	338.167	382.75	386	403.083	260.667	439.5	410.833	375	330.75	330	438.25	276.5	432.5	334.417	460.583	442.75	319.333	348.083	414.5	369.167	371.333	311.667	375.25	412.083	356.333	337.583	337	388.167	345.75	439.667	344.75	285.167	540.5	299.333	430.833	446.333	306.25	467.167	431.167	432.083	410.417	442	402.167	338.083	444.583	305.167	328.583	340.333	411.75	351.75	396.583	335.25	309.583	333.833	349.5	357.667	327.333	388.5	415.417	406.417	345.25	337.833	421.833	258.75	368.75	344.333	327.167	367.083	358.917	333.75	293.75	330.5	302.333	
2.5e-005	100	441.583	335.583	391.917	360.75	362.583	394.667	440.917	301.583	347.833	371.25	348.667	398	444.333	324	300.833	382.417	349.25	320.417	299.917	363.75	299.25	373.25	374.417	354.75	384	410	333.667	334.833	330.75	325.75	376.583	351.833	349.25	366.833	358.083	337.583	316.5	325.5	444.917	392.583	370.917	320.167	304	430.083	356.083	368.417	406.417	395.667	370.583	314.083	336.083	362.083	353.75	385.75	326.333	392.417	420.25	369.25	318.167	340.333	428.417	387.833	387.5	452.833	377.25	427.083	259.667	353.917	330.167	448.917	361.083	299.083	345.583	379.917	396.333	373.917	473.667	360.25	314.5	459.833	360.417	345.083	371.333	377.833	351.167	391.583	339.833	336.75	344.75	413.583	415.333	326.667	400	278.5	320.25	443.917	296.333	340.583	340.917	370.333	
2.75e-005	100	448.75	374	367.083	372.667	397.5	387.667	320.917	471.333	295.667	368.25	373.167	291.75	269.75	391.5	346.5	345	379.917	374.833	375.5	384.333	338.417	366.417	412.833	387.833	302	342.833	348.167	389.75	378.917	367	405.333	344.333	323.917	367.333	324.833	469.417	408.583	353.75	327.583	390.417	380.167	285.75	420.167	423.917	247.25	414.25	418.833	340.917	430.833	413.583	399.167	318.5	291.75	327.917	351.917	461.5	356.75	392.833	356.167	373.5	376.583	408.667	377.583	380.833	380.25	302.833	232.917	331.667	321.833	343.167	355.333	308.583	332	419.417	328.083	467.5	409.25	316.25	355.083	406.667	355.333	395.333	364.333	310.583	345.333	457.167	411.25	380.167	352.167	348.25	369.417	356.667	423	513.417	379.167	363.667	456.5	304.25	379.917	298.583	
3e-005	100	347.75	281	480.5	435.5	353.833	349.25	371.083	363.417	429	284.583	432.583	398.75	414.833	322.167	381.917	355.833	384.667	296.417	459.5	354	382.333	426.75	384.167	313.917	349.583	320.25	408.167	398.75	380.25	427	395.333	424.917	365.917	372.417	353.75	399.833	365.833	437.917	473	323.25	358	438.167	409.25	351.333	313	402.667	435.917	309.417	382.417	311	418.417	438.167	367.917	381.667	381.583	406	384.5	400.333	324.667	279.75	459.5	400	327.333	401.917	360.5	363.667	332.25	382.667	396.833	375.25	244	386.417	424.167	321.5	319.667	340.583	287.083	417.583	340.5	384.25	343.667	251.667	323.75	365.083	401.583	324.833	321.833	369.75	295.917	414.167	260.917	349	301.167	271.667	375.167	393.75	402.583	423.833	352.417	392.917	
3.25e-005	100	295	320.333	404.667	434.5	275.417	489	404.417	381.583	365.75	458.417	390.417	415.5	333.583	328.667	397.917	405.833	380.25	307.25	319.417	336.167	318	449.5	385.083	361.583	299.75	307.25	342.333	423.25	402.667	465.75	390.25	304.667	359.833	368.917	362.333	289.917	213.833	298.333	347.5	363.667	463.333	397.083	324.417	301.083	400	362	320.833	344.917	336.417	339.417	315.167	270.5	411.25	380.917	401.75	381.333	358.333	381.25	352.417	446.75	361.167	386.583	408.5	358.25	379.167	360.917	392.167	346.417	380	298.417	377.25	327.667	313.917	358.333	374.75	340.333	389	390.583	448.333	396.667	287.333	498.917	354.583	327.25	394.75	454.917	374.167	312.083	373.333	385.083	256.333	357.917	401.667	373.75	448.167	379.833	363.667	358.5	350.333	409.417	
3.5e-005	100	397.75	341.333	303.417	372.167	372.583	400.75	346.333	324	303.5	375.417	395.167	302.917	358.667	427.583	507.25	266	330.167	373.833	360.417	311.583	301.667	370.25	395.75	482.167	325	392.833	357.667	376.583	406.5	397.167	455	371	325.25	358.667	292.167	379.417	269.583	325.167	349.75	365.583	349.667	266.75	428.583	411.167	299.5	362.25	317.167	307.167	331.667	368.833	320.083	314.333	336.917	392.5	353.667	420.25	477.75	465.75	290.167	247	376.083	334.583	403.5	367.583	459.167	384.417	346.5	347.833	332.167	411.917	495.833	360.917	322.917	391.083	354.667	355.5	376.75	323.417	464.75	456.083	383.25	391.25	381.083	396.917	354.583	364.583	440.417	464.917	378.917	404.833	322.083	335.417	297.167	426.667	357.667	407.167	348.417	344.917	361.083	381.667	
3.75e-005	100	361	271.5	362.25	400.333	369.917	403.667	349.167	298.5	354.167	376.417	408.917	344.417	344.583	360.75	334.25	482.083	394.5	422.417	330.667	394.5	319.417	397.333	382.75	309.667	334.083	350.417	405.333	293.833	359.333	353.75	324	410.333	403.917	449.833	368	309.75	338.083	354	291.917	358.5	350.167	391.833	315.167	373.5	345	441.083	277.667	345.083	381.25	363.417	420.917	396.917	327.5	352.75	325.167	337.333	371.583	383.583	394.75	262	365.583	325.167	302.25	333.167	374.917	382.417	451.417	357.333	421.5	466.583	369	429.917	409.167	414.417	493.833	402	340.75	384.917	336.833	305.917	382.333	328	381.75	411	375.333	341.833	255.5	419.833	363.417	434.417	292.083	449.25	361.25	320.583	387.75	310.417	375.833	328.833	393.5	365.417	
4e-005	100	393.75	332.75	299.75	375.083	365.5	367.833	373.167	361.083	358.083	421.167	351.667	375.25	281	382.667	504.417	313.75	403.583	332.5	387.417	454.25	330.333	456.25	389.75	329	294.583	336.5	420.167	326.5	301.25	361.167	311.417	324.917	368.5	341.417	291.083	352.583	319.417	324.5	427.417	370.083	331.583	371.5	312.833	351.583	291	384.833	478.333	344	354.333	359.833	362.333	285.667	335.25	374.417	346.083	367.333	300.833	375.833	337.167	369.5	319.333	324.75	339.333	372	415.25	317.667	500.583	377.5	367.583	401.583	430.75	291.917	412.917	362.25	389.75	301.917	362.583	329.667	285.833	395.25	342.917	354.417	289.833	337	330.75	371.75	392.667	398.583	452.417	110.75	372.667	357	355.75	404.25	281.25	336.5	299.333	398.25	432.75	323.417	
4.25e-005	100	396.833	397.167	344	327.25	429.667	316.667	388.5	381.25	366	293	307.75	369.917	358.583	247.333	446.667	416.25	313.083	331.25	407.5	324.333	362.583	340.167	465.917	433.167	247	323.25	449	462.417	399	453.667	319.417	283.167	459.833	303.167	410.917	368.917	335.5	355.083	446.583	439.917	333.417	384.5	321.667	343.917	407.25	404.833	363.917	452.333	395.75	280.333	305.583	268.333	321.083	355.833	384.333	409.167	374.167	310.833	393.417	351.583	379.167	383.75	433.667	349.583	359.75	334.5	372.167	394.917	359.583	104	369.833	317.583	295.417	306.167	298.083	308.167	400.333	382.167	301.667	420.167	389.917	330.25	305.667	442.667	346.667	281.083	325.917	451.167	308.917	391.917	330.917	416.25	385.75	330.083	422.083	278.417	364.083	427.25	294.167	356.667	
4.5e-005	100	357.167	292.25	226.5	310	315.583	378.917	408.667	294.917	427.417	459.083	492.583	324.083	455.333	481.75	428.917	461	329.75	372	355.667	472.583	360.75	327	340.667	393	330.667	357.167	339.333	261.917	381.833	344.083	405	381.583	415.833	385.667	415.5	414.083	356.667	295.333	288.333	398.833	419.333	449.75	267.417	360.583	362.333	462.75	377.333	372.583	309.167	327.25	319.917	412.333	392.167	359.833	414	394.833	386.583	366.417	334.167	386.167	384.917	372.75	429.917	406.167	318.833	313.667	413.25	390.333	423	389.833	337.917	381.667	407.083	355.083	426.167	339	336.25	274.25	424.667	333.25	388.167	342.583	330.75	313.75	312.75	435.583	268.333	410.75	413.25	377.583	357	376.25	395.083	444.75	349.583	281.25	401	376.833	345.167	246.333	
4.75e-005	100	281.917	372.833	325.667	316.333	323.083	361.167	435.75	298.667	274.833	382	369.917	365.333	405.167	378.5	421.25	360.333	399.75	298.083	368.833	383.417	444.167	361.167	389.167	382.25	339.167	277.417	413.167	325.417	351.083	267.667	350.25	446	345.083	320.25	337.083	339	364.417	338.75	279.417	398.5	305.333	424.25	327.75	264.083	382	331.667	391.167	352.167	405.75	371.917	311.75	315	331.083	403.833	294.75	286.917	329.667	397.167	428.917	414.583	416.833	316.833	334.083	368.667	404.083	354.333	395.833	393.583	428.583	378.25	407.25	362.667	389	360.083	340.75	352	409.333	420.25	406	323.083	393.583	306.167	352.833	332.25	477.167	276.833	354.333	328.667	343.083	381.583	333.583	354.583	387.25	427.75	384.5	365.5	386.833	375.583	364.75	376.833	
5e-005	100	364.333	335.25	373	336.25	341.75	417.417	371.917	399.5	391.833	356.333	311.667	285.5	341	355.167	324.417	431.5	345.5	322.917	372.167	339.833	415.583	284.667	303.25	354	269.083	333.25	414.417	437	366.75	323.417	391.417	359.833	359	306.5	381.167	344.167	285.583	168	318.75	442.5	328.667	497.917	357.167	414.583	340.417	325.25	391.083	286.667	392.583	327.667	363.917	263.25	340.083	467.917	418.5	320.667	324.333	410	404.833	383.75	313.25	329.583	308.833	312.417	262.167	379.25	381.25	312.5	340.417	307	258.417	422.75	474	383.833	410.167	334.167	400.917	385.5	354.917	390.667	345.75	449	312.833	370.667	362.75	353.833	457.333	426.083	347.917	387.083	373.167	398.083	453.083	362.083	461.5	325.917	323.333	422.083	399.167	399.75	
5.25e-005	100	285.833	437.417	437.25	414.333	357.667	287.917	346.583	362.5	287.5	419.333	345.833	319.417	437.833	325.5	367.75	379.417	334.25	418.167	297.5	363.917	327.917	425.917	355.583	325.917	353.5	341.333	341.583	312.583	354.333	448.333	434.417	413.75	306.917	411.083	416.333	435.5	442.833	309.25	371.25	362	345.083	285.083	297.833	365.5	415.333	307.667	424.417	438.333	308.667	477.083	467.833	368.167	326.75	434.167	447.833	388.917	248.833	353.417	279.333	297.5	405.083	420.333	387.167	334.5	378.167	467.25	448.75	322.917	347.083	430.917	489.167	318.917	356.667	341.917	390.583	339.167	289.583	371.417	327.917	370.25	444.583	327.083	379.583	275.917	448.5	349.833	306.167	405.167	355.833	347.25	322.25	436.917	344.417	379.25	415.667	297.583	336.25	323.083	347	351.333	
5.5e-005	100	358.5	391.667	408.583	402.583	357.583	299.5	442.167	443.5	352.25	441.167	398.833	341	357.25	349.917	446	365.5	352.167	373.667	289.25	375.25	471.417	283.833	411	449	315.583	433.833	486.75	390.833	278.75	273.583	341.583	309.083	345.167	501.417	394.833	360.583	347.667	397.583	369.583	312.5	368.417	372.5	342.917	406.167	318.75	389.917	360.333	325.083	291.417	333.167	430.167	430.833	373.833	350.25	357.833	417	390.583	373.333	379.583	436.75	383.083	380.333	391.25	356.333	405.667	343.583	440.25	304.417	328.667	396.583	348.75	427.167	425.417	300.583	421.583	320.583	402.583	382.25	476.833	292.333	418.917	431.75	402.917	428.167	343.167	313.5	334.833	439.667	319.667	309.333	353.25	398.667	339.167	461.333	292	361.25	273.917	419.417	394.583	334.333	
5.75e-005	100	321.25	318.833	266.417	273.75	363.667	338.833	360.083	437.833	442.667	385.25	411.25	319.833	309.417	382.583	396.917	289.167	320.083	365.333	467.75	354.417	304.083	445.75	384.083	396.333	299.5	339.5	365.333	403.5	390.667	347.833	417.833	341.167	386.667	440.667	400.583	403.167	278.583	345	373.5	369.167	329.25	425.25	310.583	365.75	427.083	402.917	280.417	429.75	409.667	344	325.917	360.833	389.25	295	352.417	320.083	367	425.833	362.417	325.75	387.083	373.917	387.5	328.5	308.917	288.25	386.333	366.417	301.417	311.083	411.333	373.917	466.583	383.167	291.75	441.167	364.917	321	363.5	298.167	339	336.417	357.083	271.75	341.667	391.167	360.75	302.833	380.083	257.667	312.5	386.167	337.667	327.167	390.417	418.167	376.25	423.833	267.25	439.75	
6e-005	100	365.25	360.25	333	394.917	297.417	383.833	377.417	419.25	330.083	405	451.083	317.917	350.917	316.917	347.083	325.833	395	374.583	381.083	303	375.917	423.917	423.667	413.167	449.833	358	493	342.833	383.25	398.5	416.917	349.833	415.917	324	360.583	396.417	371.5	366.417	353.167	251.833	422.083	409.667	489.333	393.083	466	301.333	407.083	394.75	415.333	391.083	340.5	262.167	399.667	381.417	393.75	364.417	432	389.917	342.417	405.75	361.25	376.75	377.833	426.583	328.833	359	448	304	348	386.667	351.583	396.75	322.5	338.667	412.333	410.583	394.917	421.917	369	411	389.833	307.583	387.083	392.583	327.833	370.667	377.583	309.25	323.083	285.083	387	421.667	420.5	392.833	369.417	394.917	373.417	342	389.083	398.083	
6.25e-005	100	281.833	283.833	366.333	305.583	331	308.333	383.167	351.5	434.75	314.167	409.5	331.667	351.667	377.917	296.583	438.25	339.167	402.333	362.75	403.833	326.667	390.5	474.25	332.583	371.333	378.417	387.333	510.833	329.5	382	362.083	403.417	350.833	350.583	410.667	328.167	377.917	307.417	430.25	293	333.667	415.25	373.167	334.667	277.75	375.75	422.583	478	478	357.917	426.667	355.25	344.333	386.917	361.167	433.083	417.083	393.75	338.667	357.833	373.833	442.167	391.583	286.167	395.083	418.5	339.833	385.833	290.833	299.083	438.583	399.167	330.25	338.167	454.583	379	324.917	284.5	327.917	287.333	487.167	340.833	335.083	436.167	330.75	330.5	348.167	342	253.167	434.75	366.25	325.083	297.917	402.5	276.583	345.167	406.25	313.5	423.167	378.583	
6.5e-005	100	380.583	381.083	420.75	311.417	475.167	383.333	317.5	369.833	334.167	331.25	348.333	275.167	414.25	421.75	375.667	284.083	366	350.25	364.333	409.167	315.75	372.583	356.667	426.417	320.083	399.25	405.083	377.917	370.25	288.167	333	366.25	371.167	332	369.667	380.583	327.083	301.5	361.25	392.583	335.333	334	324.5	301.667	390.667	325.917	494.833	367.583	456.667	368.583	108.25	393.417	362.333	342.833	380.583	336.75	310	388.417	351.833	407.75	353.167	361.417	303.917	424.583	285.833	284.333	416.417	321.75	329.333	409.5	419.917	290.917	322.25	379	302.833	371.417	380.667	343.917	519.833	310.5	370.667	386.75	401.917	371	335.583	307.5	290.667	267.167	383.917	359.083	435.5	359	324.417	396.167	349	442.75	301.417	380.583	355.417	426.583	
6.75e-005	100	351.583	437.417	345	366.583	369.917	368.083	417.583	316.083	333.917	270.417	284.5	440.333	436.25	422.417	341.417	323.5	408.583	376.333	318.833	347	320.25	381.167	414.25	530.5	423.667	321.917	336.333	388.75	309.333	507.917	395.5	349.083	473.083	399.917	325.417	535.583	336.167	328.75	428.5	417.25	411.583	457.917	341.333	309.417	428.833	403.333	375.583	351.917	311.167	313.333	350.917	345.667	349.583	314.583	351	343.917	344.417	343.417	354.583	301.75	432.833	385.75	401.5	388.083	375.083	388.583	245.833	284.833	431.25	404.167	351.833	463.917	459.333	285.5	335.917	362.333	323.583	399.75	398.417	413	347	413.417	366.75	351.75	441.417	418.75	377.167	319.583	332.333	363.75	418.333	398	451.5	398.333	356.583	326.583	345.5	376.583	295.667	425.583	
7e-005	100	383.25	429.75	339.667	426	368.917	324.417	372.5	346.167	124	435	348.833	402	443.667	261.5	352.333	396.083	383.917	354.25	491.25	345.417	348.917	408.833	374.083	318.5	421.417	326.5	376.083	412.583	310.167	339.583	442.667	341.75	335.917	318.833	402.25	367.583	316.5	305.25	312.833	278.833	321.167	369.083	327.583	302.667	354	405.667	377.583	343.417	398.917	502	396.167	509.167	261	380.083	385.333	306.417	360.25	331	367.667	366.833	347.083	356.833	370.583	332.25	324.333	362.167	362.75	353.583	383.167	392.75	411.333	431.5	469.167	390.833	358.25	332.5	404	382.917	371.917	326	310.5	370.583	306.25	496.833	344.083	378.167	465.333	420.5	370.333	335.083	315.25	366.083	405.083	443	308.75	361.833	386.417	363.583	403.167	350	
7.25e-005	100	362.167	399.333	361.75	402	387.833	358.833	403.25	569.917	348	348	449.667	315.25	378.75	376.667	320.167	314.083	383.667	419.667	423.667	418.5	360.25	339.667	386.833	365.833	287.833	370.667	291.917	116.5	396.833	313.5	385.167	348.5	342.083	429	410	429.5	294.083	330.583	446.083	372	324.667	323.083	485.5	428.667	369.5	316.5	432.417	420.333	489.333	128.167	378.083	394.333	354.583	380	349.5	290.417	412.667	384.333	360.333	382.583	362	438.417	365.5	440.583	347.75	368.833	284.25	310.333	381.75	424.917	356.917	314.083	364.417	394.333	329.5	319.167	299.833	385.917	322.75	325	280.5	394.167	457.583	340.583	426.167	359.333	383.25	374.5	426.167	409.417	314.167	359.333	399.333	367.75	419.417	365.25	436.167	302.917	350.667	432.417	
7.5e-005	100	425.25	404	367.083	434.25	359.5	299.75	375.75	482.25	283.75	388.083	366.75	374.5	362	398.75	370.083	253	318	414.583	363	360.917	525	369.917	296.5	411.5	345.75	451.167	320.5	335.25	407.833	370.333	370.25	310.167	417	375.5	349.583	325.667	399.417	415.917	383.167	341.333	320.083	387.167	415.667	422.5	361.083	423.25	423.833	349.5	310.417	358.583	231.833	389.917	382.417	366.25	354.167	366.583	298.333	423.5	280.5	427.5	372.5	414	376.333	358.167	336.833	340.917	390.167	333.25	336.583	334.667	358.917	360.25	376.75	376.917	420.25	424.75	376.333	329	450.583	343.5	334.25	327.5	353.833	467.25	395.417	382.417	278.167	363.083	398.167	329.667	318.667	369.75	430	439.583	436	349.417	348.833	312.167	411.25	292.417	
7.75e-005	100	353.083	408.5	412.167	314.917	328.25	410	371	360.25	464.917	311.583	353.583	358.417	385.333	361.417	360.083	477.583	288.75	346.917	372.917	448.417	360.75	387.667	318.083	419.167	331.25	332.583	342.5	322.417	382.333	370.5	394.833	402.417	357.833	340.667	396.333	366.333	396.917	397.583	321.25	416.083	381	335.917	456.333	261.25	331.75	459.583	312.917	367.917	361.667	427.917	379.583	399.333	323.167	262.167	379	486.583	364.417	378.5	383.5	306.833	376	370.667	404.75	477.167	469.667	516.75	353.667	344.5	382.167	408.25	268	321	359.583	394	370.75	373.083	387	363.917	368.167	386.333	309.75	419	370.417	405.083	291.583	458	347.583	339.417	392.583	345.333	236.75	385.75	398.25	325.167	295.917	348.167	465.25	336.333	376.083	295.5	
8e-005	100	431	396.667	340.167	340.083	446.75	429	390.833	399.583	318.583	399.333	414.667	279.833	366.75	274.083	340.417	428.083	347.583	335.917	381.583	370.833	347.667	439	379.417	346.583	363	357	145.5	381.583	398.167	415.417	368.583	332.583	362.583	362.583	336.5	377.417	374.333	347.333	438.75	400.583	319.833	334.083	368.333	435.917	343.667	451.833	388.917	398.25	366.167	427.5	356.5	378.667	321	326.333	329.667	360.083	343.083	270.167	369.25	341.583	420.417	423.833	403.167	406	415.667	418.833	379.167	348.167	370.583	427	370.167	326.5	362.667	388.75	421.417	374.583	467.333	465.25	399.5	413.75	328.75	409	437.25	300.083	320.5	362.75	372.583	394.417	435.5	407.333	324	473.083	391.167	376.917	381.167	325.5	272.917	491.25	328.75	432.917	
8.25e-005	100	357.333	317.167	434.417	457.167	352.25	341.583	338.167	323.333	327.083	238.083	357.917	397	466.667	433.333	312.75	360.417	300.917	291.5	318.5	426.667	391.25	425	311.75	351.083	473.417	375.5	317	430.917	317.583	409.25	373.083	437.333	363.083	397.583	369.083	315.333	398.333	337.75	324.667	400.083	365.667	439.333	350.25	406.25	417.917	387.917	268.833	408.25	321.917	342.583	263.417	330	263.667	415.75	309.833	400.25	384.667	365.667	421.75	438.417	495	297.917	423.583	474.333	387.833	290.333	416.5	380.917	425.667	428	490.417	377.917	370.917	324	426.583	408.583	306	331.25	371.417	376	441.333	393.333	447	379	406	373.417	333.167	343	389.667	479.417	393.583	332.917	408.417	381.833	365.083	320	336.417	362.25	317.333	474.833	
8.5e-005	100	480.917	417.583	341.083	366.333	407.583	373.25	295.417	379.583	449.667	356.667	405.167	381	372.583	365.75	288.083	344.333	398.583	396.417	359.167	415.917	333.083	312.75	413	414.083	358.5	510	483.167	388.167	384.833	385.75	334.083	346.333	344.583	319.583	326.833	323.167	329.667	355	383.917	270	339	225.167	392.333	355.25	375.667	340.667	323.917	449.583	458.833	440.583	337.417	353.917	377.167	412.583	403.583	371.75	324.167	337.667	369.417	446.75	526.667	373.167	428.5	411.25	318.833	388.417	345.25	353.833	340.417	331.083	326.083	426.083	351.917	313	306.333	351.333	334.583	329.917	401.833	421.25	438.833	286.5	371.583	363.917	288.75	482.083	328.25	327.917	380.167	381.333	352.583	340.417	320.5	372.25	272.333	379.75	371.5	282.417	426.667	491.167	
8.75e-005	100	342.833	509	367.083	388.583	359.083	308.917	400.25	332.667	491	416.917	404.083	323.25	333.75	499.083	348.833	338.417	380.5	351.75	405.167	407.917	332	338.333	307.25	364.833	372.917	419	324.167	311.75	400.583	383.5	351	435.917	350.583	367.833	335.333	464.333	420.667	524.833	333.167	399.083	438.833	372.417	303.083	320.583	364.25	469.25	314.667	367.5	432.667	338.25	314.25	311.417	339.25	354.75	353.5	324.417	361.75	320.083	403.417	323.083	419.083	355.5	270.083	391.583	322.667	383.75	289.167	345.667	395.25	317.167	434.833	375.083	320.083	387	398.417	414	270.167	368.333	304.917	402.75	475.917	408.5	385.917	314.167	401.333	321.833	331.417	340.75	410	342.333	317.667	454.667	389.667	423.5	406.25	363.167	358.583	419.167	454.917	384.5	
9e-005	100	365.917	431.333	262.583	315.833	402.833	304.667	445.083	384.083	485.917	355.667	363.25	365	363.083	131	292.667	485.167	442.917	395.833	363.417	324.167	368.583	426.25	443.417	375.083	364.167	319.417	289.583	461	440.333	281.5	293.75	434.667	282.667	340.833	384.583	381.167	467.417	420	363.917	392.333	349.917	305	378.75	440.25	406.083	410.75	326.917	340.917	380.75	481.167	342.167	326	345.917	350.5	464.583	361.667	423.083	414.917	411.75	402.167	345.583	330.667	327.583	359.667	411.333	423.083	347.083	389.5	278.083	441.417	339.083	480.167	303.75	338.167	285.5	307.417	458.667	511.917	343.583	256.5	312.917	353	406.5	318.417	303.667	384.833	351.5	393.083	393.333	401.083	323.417	496.333	416.25	379.917	445.167	310.667	362.667	459.167	308.75	363.083	
9.25e-005	100	387.167	358.5	321.083	333.417	393.417	307.25	415.667	394.25	327.75	354.5	391.083	333.5	383.583	331.667	323	297.833	288	320.5	349.667	300.833	342.417	324.5	417.167	334.5	361	263.5	449.167	326.167	503.25	310.667	384.75	321.75	354.917	321.583	333.75	349.167	448.25	325.5	373.167	377	392	373.083	401.583	375.333	291.417	318.417	393.083	295.917	350.833	389.667	391.333	445.083	549	446.917	369.667	437.25	312.083	443.083	344.75	385.917	335.75	427.583	352.583	363.167	359.333	364.167	304.583	342.917	390	300.083	413.5	378.333	332.25	390.833	389	300.667	392.917	363.917	348.5	354.667	425	352.417	339	330.417	398.417	357.083	134.75	339.167	296.833	446.25	387.75	368.083	265.333	330.25	306.417	423.833	320.75	283.25	353.25	358.583	
9.5e-005	100	271.75	405	347.5	348.75	357.417	422.667	470.833	474.583	353.5	402.25	302.5	421	477.083	302.833	363.333	327.667	383.917	385.083	349.75	374.667	366.083	498.917	377.5	340.583	431.75	367.917	381.917	366.417	363.667	403.5	356.083	310.75	276.5	374.083	425.833	369.583	454.417	378.667	270.417	366	293.583	431.667	369.25	351.583	323.083	348	329.083	362.75	329.917	304.25	394.667	386.417	265.583	392.417	430.083	352.667	455.833	424.917	415.917	318.083	357.417	346.417	354.75	329.583	338.083	299.917	465.5	306.917	483.167	391.833	423.083	389.583	388.167	404.833	338.417	301.5	393.75	412.75	395.667	468.833	434.583	342.583	415	293.417	377.833	422.833	416.333	379.167	301.417	392	457.333	280.25	357.083	362.083	331.167	477.5	460.833	366.667	376.417	466.75	
9.75e-005	100	409	353.667	409.25	286.917	426.25	318.667	333.5	321.5	355.417	331.5	355.583	398.417	390.25	424.833	376.5	337	276.75	380.5	370.833	338.083	363.417	319.583	343.667	428.5	335.833	360.583	337.667	345.75	335.917	346	471	330	346.417	479.25	408.333	389.167	333.917	286.917	400.583	357.167	337.167	304.417	326.167	379.167	308.5	528.167	349.583	393.667	367.583	344.083	390.25	255.583	349.75	396.5	395.75	344.083	379.667	449.917	374.917	440.25	361.417	369.5	424.75	317.417	360.5	411.75	416.167	360.75	364.667	356.5	354.333	409.167	398.25	341.75	267.667	376	291.667	401.5	322.917	413.333	390.25	388.833	316.5	274	326.5	377.75	400.25	362.917	350.667	468.417	394.75	413.917	394.667	289.833	325.75	363.417	432.083	455	417.333	370.833	
0.0001	100	466.333	324.083	313.833	329.583	355.083	332.75	324.917	437	318.583	349.333	380.5	398	437.833	513.333	407.083	351.083	370.667	342.417	349.25	485.833	387.583	395.5	409.083	392.75	444.75	311.25	358.917	357.083	344.667	390.25	350.417	420.25	464.5	378.333	401.833	392.917	328.75	421.417	439	495.167	370.917	403.917	282.667	410.833	426.083	460.667	353.583	416.917	349.333	421.083	375.083	374.583	469.833	399.833	423.083	290.917	395.667	304.917	342.083	472.333	390.833	382.25	344	354.667	355.833	308.917	363.75	265.75	340.5	355	403.417	343.583	332.083	351.083	326.75	338.833	307.833	362.75	418.083	295.333	399.917	405.417	392.917	399	364.083	341.5	126	257.083	304.167	333.5	499.417	357.167	413.583	444.667	280.833	407.833	325.167	360.667	275	341.417	
0.0001025	100	449.583	389.583	378.583	328.583	458.75	348.917	350	417.25	398.167	394.75	363.417	315.333	338.417	409.333	398.083	351.833	387.833	338.583	371.083	350.167	361.417	339.083	454.667	285.5	255.833	401.833	426.167	381.75	364.833	357.333	347.833	396.167	301.417	310.75	439.25	377.167	325.083	408.25	364.167	392.75	299.667	376.25	417.167	450.417	327.333	375.167	517	335.167	430.333	458.833	99.6667	281.583	372	413.75	451.917	403.417	375	380.167	349.75	366.75	321.25	347.333	364.583	346.833	433.5	437.75	357.917	389.5	323.667	359	498.333	351.583	346.333	332.25	322.667	391	390.917	451.083	283.917	344.417	334.75	314.417	434	371.167	432	324.833	393.5	291.167	317.583	321.25	292	433.333	420.583	335	370.5	363.5	333.75	289.167	301.75	282	
0.000105	100	444.75	111.167	382.083	357.25	373.5	330.417	314.333	344.417	262.083	349.917	353.5	406	312.75	408	412.5	397.25	335.917	442.25	340.333	550.75	453.667	387.25	323.583	321.417	277.833	384.833	331.75	325	308.75	360.083	357.833	434.583	408.25	338.5	311.75	324.667	346.333	320.333	312.333	338.417	412.75	311.917	346.333	368.667	379.75	442.167	338	256.25	441.917	394.667	393.667	319.667	314.833	375.833	404.25	295.083	333.833	436.5	387.917	485.25	401.167	430.5	373.583	274.833	378.917	293.417	413.667	378.417	331.583	391.417	401.167	260.667	336.833	316	304.25	277.167	427.5	328.333	315.417	413.833	323.333	495.417	336.917	340.75	325.25	394.917	385.917	489.417	308.667	294.833	348.417	384.667	396.583	135.417	307.833	324.5	428.167	392.5	369.167	352.583	
0.0001075	100	382	289.25	321.167	401.167	341.583	335.083	491.667	385.25	366.167	393.083	281.75	385.667	403.75	419.667	405.917	359.25	336.583	302.917	356.333	339.333	452.417	426.083	323.5	347.333	366.583	370.167	409.167	419	413	326.5	332.917	263	376.333	350.583	343.083	352.5	379.75	294.583	369.25	394.667	305.917	333.167	400	323.583	394.583	391.583	345.917	390.25	244.083	463.083	357.417	460.917	453.25	348.667	390.417	432.5	434.417	392.833	397.75	397.167	342.25	350.583	338.833	353.75	332.333	347.833	359.417	425.167	306.417	405.667	482.5	439.667	304.833	356	350.833	381.083	484.833	366.333	388.667	306.917	286.75	404.75	339.5	364.917	421.833	383.833	352.333	454.75	320.667	380.583	301.75	387.25	345.5	459.417	134.667	394	374.583	343.583	345.667	453.167	
0.00011	100	350.583	459.083	426	383.917	294.5	351.833	417.25	294.167	438.417	381.5	369.833	402.667	462.417	354.667	269	378.917	355.083	409.417	475.583	320.25	344.75	409.25	353.583	432.75	366.5	454.167	357.167	337.833	382.5	316.75	493.167	431.417	411.917	332.833	439.083	294.667	285.333	386.333	443.333	324	303.167	371.833	360.667	340.25	408.083	337.917	300.25	351.5	379.25	301.083	397.5	370	384	453	282.167	361.583	358.5	309.083	296	386.333	460.667	336.167	266.083	309	440.917	386.917	395.917	408.583	349.5	355.5	376.167	278.333	384.667	353.5	318.917	356.75	523.5	489.25	410.583	530.667	354.667	403	355.083	367.083	449.583	365.167	443.5	316.917	433.917	329.167	416.083	372.25	293.583	387.25	334.5	342.75	260.917	348	381.417	379.75	
0.0001125	100	337	279.667	373.25	349.083	387.833	406.417	408.417	359.25	338.083	417.417	409.25	283.917	488.917	374.667	342.5	361.083	306.333	345.5	313.667	476.417	416.417	458.75	391.333	310.667	391.833	333.833	399	324.917	427.167	326.5	378.833	305.5	507.083	329.833	379.667	380.833	411.5	324.917	419.833	340.833	416.25	359.417	430.5	383.583	402	504.667	350.167	380.5	393.417	427.25	310.667	384.167	386.167	408.833	386.167	400.75	412.75	367.083	393.25	377.333	375.167	428	435.25	318.667	337.833	347.25	476.083	377.583	339.833	448.667	376.667	317.417	406	396.583	451.167	413.75	480.417	311.667	483.917	339.25	330.667	454.667	410.083	331.417	317.833	422.917	379.417	307.75	355.25	451.417	415.75	327.917	325.083	342.417	394.333	333.333	490.167	262.083	358.417	343.25	
0.000115	100	364.167	383	363	272.583	416.583	316.5	363.75	324.917	402.167	379.667	389.75	390.167	392.25	351.5	353.5	338.583	408.75	341.083	292.417	399.833	313.5	298.5	334.75	401.5	326.5	394.083	358.583	387.917	337.083	336.667	429.25	381	319.833	358.75	273.083	375.417	443.167	416.417	407.5	414.333	407.417	387.917	397.5	322.417	385.583	382.333	286.083	385.917	379.417	412.5	383.417	397.167	333.333	329.583	349	414	413.833	371.417	282.25	302.75	243.667	302.25	398.25	385.25	419.75	360.083	391.75	462.417	423.75	373.5	350.083	371.25	300	311.333	520.75	273.333	384.083	328.5	483.333	402.917	339.5	373.083	343	434.5	365.833	391.583	372.25	298.5	397.667	471.917	393.583	395.75	379.667	481.917	390.333	302.25	361.333	414.833	326.583	400.917	
0.0001175	100	358.417	346.417	387.25	439.75	323.667	388.417	365.667	374.75	394.417	348.833	397.083	318.917	389.75	398	370.833	345.167	319.583	321.583	385.583	439.167	408.25	429.417	335.583	436.583	357.083	438.5	348.083	382.167	320.417	351.917	489.25	388.333	470.583	379.5	345.833	467.25	410	366.333	378.083	480.25	414.5	425.083	424.167	458	322.25	373.25	378	398.833	298.5	350.833	359.75	408.5	415.75	396.75	337.667	440.583	301.75	495.833	385.417	324.5	349.417	381.917	255.917	310.5	429.417	385.083	309.5	458.083	449.917	379	340.167	436.333	308.25	305.417	261	352.5	306.75	288.083	429.833	420.333	358.917	330.833	390.417	362.25	459.667	399	356.25	332.25	316.5	340.417	376.5	319.583	377.083	337.583	308.417	362.417	338.917	342.417	399.25	358.333	
0.00012	100	454.167	385.5	470.667	361.667	362.583	406.75	339.083	283.167	373.167	346.833	338.583	380.333	333.833	424.667	393.083	394.417	297.833	438.167	348.083	355.25	343.583	454.667	371.833	315.417	338.833	358.167	435.917	339.833	362.167	399.5	376.917	346.167	338.417	366.583	385.5	432.25	316.083	338.417	443.5	266.083	436.75	360.667	365.417	353.667	331.917	347.583	340.5	357.833	391.25	418	403.667	284.25	365.25	341.667	458.25	359.667	461.833	454	317	455.5	284.5	373.417	506.25	421.25	416.25	383.25	250.583	381.083	424.833	299.333	479.75	299	349.583	346.167	375.5	369.917	431.333	377	402.667	434.917	413.667	299.833	416.833	406.167	434.667	308.25	289.667	250.25	412.75	337.083	351.5	451.833	542.583	382.75	413.25	333	334.75	319.167	354.917	368.167	
0.0001225	100	384	340.5	377.75	420.75	341.333	361.417	400.083	366.25	384.917	414.167	327.25	321	382.583	280.25	286.5	422.5	338.667	380.667	353.167	281.417	334	447.583	340.833	372.667	433.75	348	306.75	437.583	290.917	313.167	366.5	378.917	383.5	450.5	412.333	456.333	353.917	325	339.417	336.75	289.333	359.25	357.333	349.167	448.167	325.917	362.333	430.583	407.333	439.5	299.917	418.583	429.333	520.417	280.833	355	328.667	121.833	345.167	377.083	358.583	312	387.833	302.667	338.25	410.5	410	376.417	417	549	418.167	364.333	345.417	387.667	383.417	445.583	374.333	357.833	278.083	426.667	387.833	328.333	362.25	398.667	413.833	353.25	289.333	386.583	312.333	290.833	459.083	363.083	333.333	384.833	339.583	317	441.167	333.083	329.417	298.833	
0.000125	100	313.25	405.5	351.333	375	284.5	397.833	382.917	302.25	289.75	366.917	319.25	397.167	344.75	382.75	581.333	284.417	365.25	368.833	398.25	312	431.917	303.833	308.417	510.167	420.667	369.417	264.583	385.417	388.667	361.083	345.583	396.25	309	392.833	475.833	351.417	349.917	265	280.25	473.583	340.333	363.167	398.417	336	411.167	368.75	339.167	332.417	491.75	283.917	340.25	355.083	396.583	345.5	350.167	434.75	377.583	399.583	438.5	377.667	399.583	435.25	399.333	381.167	361.333	506.917	261	364.333	332.583	513.833	470	445	404.75	324.167	361.167	368.167	363.917	397	326.667	497.833	462.833	319	356.25	311.917	137.583	280	358.333	116.25	372.333	385	340.333	426.917	345	487.583	393.5	353.583	451.75	331.917	414.5	433.833	
0.0001275	100	405.167	394	325.417	386.083	314.5	355.083	353.75	425.167	410.917	390.167	430.917	330.75	437.167	382.167	275	358.083	402.083	352.5	310.917	369.5	410.083	364	357.167	127.333	468.667	299.667	378.5	381.5	316	356.583	392.5	326.917	354.917	300.917	352.583	350.833	281.417	354.583	387.75	438.75	344.75	346.333	395.333	307.667	443.583	305.833	303.583	466.667	335.417	337.917	345	389.75	318	425.667	381.833	454.25	338.833	366.5	420.25	453.667	377.667	325.5	373.833	326.583	290.25	323.25	380.667	317.417	323.75	481.167	279.583	390.667	400	412.083	339.417	444.667	451.083	424.417	344.5	405.5	401.833	377	529.083	452	372.25	121.333	342.583	419.583	412.25	403.75	363.583	366.583	458.917	366.75	372.083	354.583	373.667	441.5	378.917	350.25	
0.00013	100	378.5	367.917	351.417	312.083	501.583	412.083	338.583	465.417	447.833	437	347.167	440.083	373	386.083	436.833	338.667	423.25	516.75	376.25	438.5	533.583	351.75	309.75	332.75	271.417	342.083	322.333	530.667	276.25	348.083	356	388.833	497	497.583	363	476.917	337.333	376.5	378.083	372.583	355.167	384	436.833	347	432.25	384.833	365	334	393.417	255.25	452.417	319.167	392.833	412.75	376.25	303	440.583	356.833	379.417	299.917	355.167	296.25	341.083	377.583	315.917	351.417	407.833	312.917	382.75	356.583	354.75	389.583	388.083	374.25	403.833	457.667	344.25	404.25	381.083	334.833	359.167	394.833	373.583	379.167	337.167	399.833	393	324.917	359.167	395.333	443.833	419.083	292.5	402.75	286.25	297	313.917	342.917	406.917	266.583	
0.0001325	100	408.417	395.75	470.083	327.333	432.083	363.5	401.5	366.667	423.583	399.667	326.083	378.667	322.333	374.583	453.417	315.167	454	406.917	415.083	462	384.917	406.5	392.75	358.167	386.167	339	385.083	377.417	389.417	350.5	393.333	267.75	375.583	381.75	330.417	374.667	424.333	359.167	347.167	324.083	405.25	384.75	298	375.167	323.833	394.667	374.5	344.417	404.417	242.167	500.583	403.5	287	330.167	387.667	332.417	434.333	364.667	452.583	367.917	334.167	468.5	372.667	404	375.417	354	414.417	417.417	464.833	402.5	295.917	320.083	110.667	403.417	458.917	442.167	328.083	332.25	384.833	346.583	358.25	362.917	445.333	365.333	453.667	307.583	326	117.417	398.083	366.083	408.417	385.417	376.417	314.333	333.417	328.333	370.5	382.25	482.917	391	
0.000135	100	365.25	277.75	411.083	323	335.167	365.333	347.167	408.917	305.75	301.583	366.917	339.333	410.583	422	430.833	374.833	439.833	368.917	330.167	342.5	327.5	300.417	338.667	417.083	315.833	407.5	295.083	333.083	298.417	318.75	421.667	378	313.25	340.083	405.583	199.833	298.75	455.167	341.083	292.75	384.417	313	299.917	352	333.417	413.333	379.083	503.583	374.167	426.833	404	290.667	354.417	297.75	462.75	328.583	427.167	318.167	316.917	330.667	401.333	328.25	315.417	319.083	377.5	386.583	401.5	406.667	303	408.5	366.5	445.667	414.167	320.5	448	271.75	344.417	388.167	350.5	300.5	329.75	431.75	377.917	117.417	417.25	355.5	410	455.083	348.083	326.833	392.083	355.25	403.25	443.25	359.833	313.25	343.667	425.833	386.083	110.417	
0.0001375	100	367.583	419.5	327.667	381.833	387.75	523.333	338.667	396.167	376.333	286.25	367.5	414.5	350	367.833	464.333	363.583	446.417	308	307.167	111.5	248.5	334.083	345	323.333	344.917	399.333	423.917	388.333	387	294.5	373.917	360.333	388	104.083	336.083	318.083	402	293.75	458.25	389	116.167	361.833	346.833	262	373.417	376.25	408.5	488.75	428.5	341.083	493.583	359	369.5	382.083	403	513.333	268.917	414.917	431.25	390.083	320.5	303.25	434	312.083	359.833	416.917	342.917	337.083	354.917	384.083	335.417	409.75	362	369.25	547.583	353.75	250.25	446.583	359.417	282.917	339.5	437.167	322.333	412.833	459.917	402.083	366.083	387.917	378.75	398.5	349.75	330.167	403.167	367.917	358.417	349.5	314.75	311.167	316.167	307.5	
0.00014	100	413	421.5	381.333	389	394.167	451	336.5	516.083	452.917	444.333	348.5	410.583	385.75	331.75	403	290.167	257.833	416.5	386.5	363.583	363.167	355.083	329.917	409.333	370.083	407.083	371.583	402.917	422.833	394.5	379.25	325.667	396.083	354.75	389	366.167	377	289.667	387.417	392.333	439.5	404.833	386.167	305.25	374	318.083	366.75	356.667	385.333	345.167	330.25	391.833	389.833	396.5	359	444.417	451.583	327.583	327.417	445.5	384.667	351.75	399.833	365.5	389.5	424.75	326.583	396.917	368.75	443.833	436.917	399.167	409.833	366.583	338.917	368.583	363.833	326.583	347.833	367	373.167	366.417	394.75	283.667	387.417	233.167	382.417	461.833	408.917	415.167	428.5	301.833	370.083	374.417	444.583	403.917	395.75	506.667	403.833	381.917	
0.0001425	100	364	404.417	395.333	320.667	309.333	338.833	483.5	416	370.833	326.417	376.167	370.833	343.917	319.083	393.417	446.833	407.417	414.583	354.583	307.75	404.333	376.833	325.583	479.75	465.417	333.667	404.833	371.5	344.333	401.75	361	392.583	355.167	388.083	434.833	397.417	286.583	329.583	377.5	403	340.833	405.417	402.917	394.833	410.5	404	347.75	276.417	386.5	402.5	391.917	331.333	373	384.25	359.917	331.25	347.917	362.917	472.417	329.667	422.833	340.667	341.75	327.417	444.583	310.167	375	331.75	386.167	495.333	397.5	394.083	353.833	389.083	354.833	377.5	481.833	427.417	368.167	358.5	465.333	453.833	363.833	371.333	388.667	324.75	445.833	359.833	345.417	362	426.333	378.25	374.5	394.5	356.917	300.583	424.75	470.917	414.75	357.5	
0.000145	100	348.5	387.083	408.833	412.167	338	336.167	497.333	381.667	377.667	329.75	360.167	332.417	320.417	302.75	337.583	331.167	313.25	317.417	404.667	392.667	336.75	346.75	470.5	327	374.917	428.5	365	354.917	382.333	493.667	357	375.417	314.833	268.417	314.5	388.333	453.333	399.75	370	312.25	311.917	300.167	420.667	294.75	359.75	444.583	385.5	371.583	305.083	372.75	478.833	421.917	389.833	375.083	455.917	391.917	455.417	354.833	426.333	323.583	477.083	383.167	463.667	323.083	289.333	429.917	424.667	382.667	334.667	414.167	426	345	482.083	328.333	323.083	318.167	353.167	368.75	388.833	404.917	317.417	320.083	330.75	286.75	273.5	362.583	376.333	330.25	369	436.333	423	328.917	319.25	359.833	339.083	434.417	360.583	418.833	395.833	356.417	
0.0001475	100	361.5	438.833	299.083	253.167	378	265.25	317.167	367	417.25	286.25	330	365.25	461.583	367.833	470.333	321	391	460.5	299.417	346.083	344.167	416.333	222.167	385.833	310	352.25	321	357.083	306	360.5	372.417	402	458.417	385.833	354.833	347.417	299.083	373.083	359.083	353.333	429.417	345.5	490.333	441.417	389.083	296.583	534.25	470.583	369.667	418.417	402.167	419.5	486	310.5	299.25	348.833	355.5	294.333	361.5	473.583	337.167	459.083	327.333	250.167	515.417	349.25	470.25	492.667	417.5	417.25	384.583	422	145.167	360.5	263.833	439.25	329.917	328.75	408.833	369.5	355.417	412.667	313.25	307.083	327	352.667	357.75	284.833	348.25	371.417	371.583	404.75	483.333	338.917	338.667	343.833	384.333	340.25	339.417	436.083	
0.00015	100	352	350.833	398.75	433.75	430.5	358.833	361.083	375	276.75	280.25	450.417	384.583	403.833	385.333	364.583	383.667	423.083	394.75	299.583	481.083	439.333	339	405	459.25	364.25	306.75	382.833	449.333	431.333	467.417	346.75	342	448.417	361.083	374.5	453.667	343.667	390.917	398.833	435.167	394.833	403.333	355.25	320.667	341.25	399.167	415.167	377	364.5	378.25	349.667	295.25	338	421.167	398.5	343.417	440.917	342.917	321.333	298.25	324.167	402	339.583	411.333	363.75	407.167	507.167	499	251.917	350.5	440.667	453.167	328.833	377.167	321.417	329.417	429.417	456.083	403.833	309.583	427.75	451.583	454.167	318.917	424.5	310	267.333	370.583	372.5	404.667	372.167	317.833	440.583	281.917	290.667	311.417	433.5	316.333	362.833	341.667	
0.0001525	100	373.75	403.5	334.833	421.25	362.417	366.917	330.583	296.083	377.917	377.417	368.833	447.833	325.833	291.417	361.833	418.667	431.5	384.25	353	374	359.917	481.083	440.833	371.083	359.167	317.083	432.417	358.667	318.667	362.75	408.5	404.667	374.25	369.667	102.917	263.417	399.833	395.333	428.833	483.167	371.583	339.833	342.167	353.5	320.833	416	379.083	254.25	341.167	406.667	333.083	455.75	317.667	372.5	404.5	359.25	412.083	414.25	339.25	384.667	465.5	437	368	413.083	294.333	357.167	374.083	347.667	353.167	395.417	340.25	391.5	447	349	417.583	406.583	349.417	352.417	525	333.917	303.75	287.083	409.667	389.5	421.75	285.583	323.333	385.917	401.417	370.917	320.25	296.583	339.333	383	419.25	337.083	300	321.75	394.917	457.5	
0.000155	100	387.5	387.75	380.833	393.583	390.583	412.25	383.167	440.083	399	298.5	304.833	414.083	471.417	364.833	347.667	386.333	477.25	396.75	342.917	407.083	435	351.333	395.25	279.833	356.917	353.25	431.917	313.833	461.167	425.333	337	388.833	397.5	313.917	389.833	347.083	349.75	501.417	365	445.083	343.833	464.167	450.5	392.25	362.75	327.5	340.25	315.25	437.25	398.75	424.5	412.5	352.583	274.5	368.333	395.667	359.833	415	394.25	359.5	378.833	396	441.667	232.25	385.167	466.333	393.5	436.417	307.167	370.167	398.833	430.083	374.167	335.917	392.833	323.417	418.25	365.5	339.25	440	333.583	386.5	337.417	391.833	480.5	324.25	316.25	427.083	345.5	411.5	363.917	429.167	320.417	322	121.5	399	384.25	370.75	336.833	355.083	
0.0001575	100	468.25	358	334.667	347.917	376.333	391.833	440.667	450.833	476.833	373.083	434.417	421.417	322.333	382.667	384.417	339.833	379.667	288.583	419.25	330.667	446.083	454.833	229.417	332.667	415.417	344.25	404.083	369.833	298.5	364.75	427.417	348.417	343.833	364.583	442.5	383.75	416.25	347.583	456.667	337.833	384.25	315.833	356.667	476.833	445.167	405.25	340.25	462.25	417.417	281.25	492.833	419.25	443.25	438.833	397.75	369.667	428.583	407.667	330	369.417	362.083	347.917	301.5	325.5	383.083	385.833	342.583	357.583	269.833	412.083	453.25	293.75	361.583	429.583	391.583	313.583	376.667	340.417	527.75	431.833	353.667	461.417	344.333	341.417	491.5	393.75	410.667	386.25	454.667	398.167	394.667	333.083	374.75	450.167	553.75	398.667	539.583	393.5	340.25	382.5	
0.00016	100	299.5	361.917	413.75	427.083	368.75	384.5	373.667	468.917	413.667	445.5	414.917	368.333	313.667	288.25	386.083	344.083	330.417	338.083	395.167	380.833	324.583	332.5	542.167	288.833	404.417	395.5	381.417	425.833	379.417	403	309.583	413.417	459.167	410.583	367.667	407.083	397.917	339.583	385.75	377.833	338.667	399.5	404.167	490.5	227.833	383.917	415.5	441.167	379.25	312.917	295.583	391.167	418.583	398.083	390.5	333.25	319.083	279.583	456.667	318.917	369.333	349.417	406.083	287	369	309.25	325.583	376.833	350	416.167	384.833	281.25	319	407.583	374.167	432.667	412.917	357.167	368	444.833	321.25	367.5	354.75	381.333	476.5	388.333	298.583	129.75	355.5	325.75	437.833	392	332.75	374	315.583	370.75	387.417	336.333	311.917	424.667	
0.0001625	100	373.167	344.917	129	422.917	387.5	477.083	422.333	454.583	385	374.917	349.417	360.333	419.167	192.417	455.333	402.583	335.333	374.833	383.917	340.083	353.583	345.667	322.333	407.333	437.083	434.333	306.5	484.417	342.083	427.75	369.667	261.75	318.75	359.5	434.5	386.667	349.25	306.917	372.167	421.417	337.917	326.167	364.833	343.833	374.917	356.833	357	316.75	382.667	377.917	329.833	463.25	370.167	363.917	379.667	424	430.083	296.75	298.583	503.25	362.833	358.083	380	320.417	388.083	461.5	342.083	325.417	378.417	361.667	429.833	376.333	447.667	314.75	392.083	380.083	389.333	336.333	144.417	266.667	328.667	368.333	329.083	396	352.417	422.25	296.75	345.583	370.25	426.917	408.917	426.167	375.417	334.667	293.083	363.667	292.667	318.25	334.667	308.167	
0.000165	100	443	397.5	409.583	379.75	359.583	440.667	384.75	336.167	455.917	556.75	362.417	355.417	372.417	360.25	453.083	412.25	391.167	391.167	434.417	355.333	398.083	480.75	305	411	481.5	347.417	388.667	391.75	420.833	332.333	407.833	403.833	385.083	368.417	329.083	361.167	404.667	354.25	336	304.167	370.583	396.833	350.417	307.167	473.583	380.167	398.917	474.5	451.417	395.417	458.167	375.25	480.083	333.667	350.25	352.75	344.5	312.583	392.333	393.333	437.917	391.833	429.5	457.417	340.917	413.5	306.083	429.167	372.167	330.25	371.333	374.417	405.833	408.25	344.75	434.917	401.167	128	419.417	454.417	436.167	400.75	403.5	332.75	399.417	487.833	335.917	493.5	310.917	362.167	316.25	415.25	393.25	447.083	501.5	400.333	331.833	376.833	357.667	414.333	
0.0001675	100	324.917	417.75	406.583	376.417	268.917	298.25	356.833	369.417	376.083	309.833	389.75	293	360.833	357.083	398.667	429.583	370.167	369.333	339.5	416.833	358.583	435.667	349.417	385.917	323.333	410.25	414.167	430.417	333.75	310.417	326.75	589.417	336.333	447.25	437.75	422.75	424.75	329.417	309.75	317.167	407.333	335.833	116.917	348.75	413.917	397.833	280.833	351.583	150.75	399.917	401.667	347.75	116.167	387.75	327.25	267.083	408.5	458.667	330.5	499.917	353.25	321.583	312.833	303.083	426.833	318.917	363.25	339.667	427.5	509.917	358.917	340	364.25	403.833	307.25	438.75	381.75	371	339.5	370.75	348.333	490.583	319.583	409.583	310.333	353.583	382.333	324.083	285.5	394.75	328.833	357.833	304.167	319.833	318.75	344.167	401.583	419.833	402.417	429.25	
0.00017	100	472.833	418.5	429.917	476.167	397.5	375.833	349.083	317.917	407.667	360.417	401.25	384.5	474.083	315.083	362.5	356.25	313.833	271.583	368.667	407.25	314	293.333	382.5	303	388.25	346	330.25	350.833	344.583	363.583	483	336.083	334	312.583	400.583	373.833	336.417	394.5	359.5	281.167	409.333	348.667	405.917	413.583	350.667	402	354.75	494	357.667	352.083	342.417	327.25	132.5	245.667	375.167	310.417	327	369.5	380.083	396.833	286.333	414.083	407	332.75	368.333	438.833	425.167	368.417	317.25	350.667	425.917	404.75	395	280.667	431.5	410.917	337.917	447.333	442.333	402.917	396.333	325.75	413.083	372.167	408.333	371.083	337	473.083	384.5	410.083	338.417	349.417	428.083	466.75	364.5	301.5	369.167	342.667	423.583	404.333	
0.0001725	100	372.25	308.667	373.833	347.25	389.917	355.583	311.25	428.083	427.667	460.417	364.25	295.667	434.25	440.333	313	398.083	415.75	376.833	385.833	486.75	426.917	377	421.75	326.167	506.417	365.333	312.917	400.75	354.5	409.917	329.083	352.5	332.25	439.417	466.5	301.25	357.75	325.667	307.167	353.75	300.833	290.25	322.5	412.667	388.167	441.917	387	285.417	349	376	378.333	382.333	314.833	407.583	370.083	355.667	119.083	368.333	388.167	407.583	303.583	381.833	369.083	327.583	416.5	312.167	431.667	337.667	425.667	475	352.167	163.25	409.75	485.917	388.667	367.333	352.833	430.25	422.417	287.667	431.75	379.083	377.417	354.75	382.167	523.667	391	381.917	417.25	435.167	313.333	432.417	388.083	427.75	272.333	342.917	394.833	376.333	365	380.167	
0.000175	100	517.083	269.417	400.583	326.667	344.583	311.583	448.333	344.833	456.75	371.667	368.5	347.833	382.417	338.75	370.417	424.583	316.583	284.583	279.667	440.5	506.667	322.417	416.75	392	511.25	342.667	368.5	357.083	397	461.333	298	426.167	375.167	315.083	302.167	420.25	312.667	280.917	407.333	502.583	434.667	325.417	322	368.833	333.25	404.167	373.25	396.25	303.333	424	366.25	423.25	297.75	421.083	332.25	436	303.833	355.25	408.083	416.917	349.5	429.417	356.5	384.75	340.5	361.083	435.25	384.333	302.083	372.333	390.583	394.083	111.25	312.667	378.667	509.083	411.917	359.917	341.25	313.667	406.667	385.417	393.333	505.25	445.417	336.583	338.75	333.25	368.667	385.667	406.583	329.75	425.667	412.917	369.167	444.75	429.917	350.5	403.167	525.167	
0.0001775	100	434.083	374.917	426.833	286.667	491.25	313.5	389.167	450.75	369.417	361.833	484.083	377.083	332.417	407.417	323.75	133.75	341.75	473.583	432.833	410.583	453.167	298	317.417	367.833	386.083	359.583	134.083	339.75	512.25	332.583	438.833	411.417	275.417	278.917	459.667	437.5	401.167	395	352.917	127.083	368.583	369.167	452.333	339.167	409.167	271.5	376.583	439.417	343.917	458.417	399.833	389.75	356.833	298.5	272.583	360.417	415.75	404.75	342.75	369.583	420	322.25	451.75	415.417	381.583	366.25	335.167	345.583	391.083	384.083	426.5	365.833	368.25	306.5	445.167	335.25	365.583	334.667	414.583	447.833	309.083	445.75	330.417	297.667	364.25	385.083	290.167	444	374.75	353.917	398.833	290.917	416.083	356.25	366.25	468.667	274.917	388.583	487.583	332	
0.00018	100	372.667	388.833	433.083	422.083	347.417	359.083	371.5	449.167	379.917	408.833	395.417	413.25	431.25	474	364.333	387.833	371.917	439	282.583	378.333	424.917	484.833	406.833	467.917	339.75	309.5	333.667	347.167	349.667	435.167	281.25	402.75	412.333	438.333	399.667	471.083	350.833	408.333	334.417	414.917	482.25	424.167	358.25	323	394.583	448.917	346.417	353.083	359	390.25	304.833	412.417	384.917	399.75	343.583	371.417	404.917	407.667	381.083	445.833	358.917	366.917	360.667	405.583	332.083	388	455.667	460	253.25	380.083	319.667	338.417	330.167	411.333	392.333	426.5	355.333	299.417	367.417	409	383.25	405.667	388.833	369.417	378.833	343	467.833	347.417	359	414	332.25	310.917	463.25	407.583	386.25	406.75	464.083	347.5	283.75	332	
0.0001825	100	358.25	372.583	387.25	348.333	333.417	383.083	315.833	349.667	112.667	328.833	361.25	469.833	403.333	367	393.167	369	341.083	437.083	423.833	379.333	364.833	414.083	432	355.25	358.5	345.917	441.417	375.333	471.667	340	431.667	379.833	459.417	310.833	352.25	464.75	313.417	410.667	313.833	338.5	290.833	375.25	416	418.5	400.75	382.917	413.583	469.75	272.917	428.75	389.333	141	485	331.75	385.75	312.5	324.75	333.167	411.75	449.5	360.083	388.417	514.5	376.75	474.167	367	386.917	377.917	375.5	328.583	459.667	363.833	377.083	318.667	443.417	408	300.75	442.75	320.25	383.917	374.5	339.917	319	392.5	349.083	417.75	339.667	370.25	382.917	385.917	400.583	385.25	390.583	429.25	376.75	344	365.25	391.75	363.667	404.333	
0.000185	100	321.833	417.167	410.167	411	403	357.167	392.167	342.583	377.5	380.167	434.333	402.583	413.833	408.083	513.25	489.167	364.583	394.667	380.75	395.583	195.833	354.5	343.583	440.833	347.583	411	390.167	341.083	373	377.25	234.833	411.917	461.917	382.5	354.75	374.25	419.167	402.333	435.583	429	333.333	327.75	399.417	382.833	401.75	282.167	389.583	439.667	416.167	332.667	406.083	340.167	245.25	422.75	306.083	395.333	452.25	401.583	441.417	432.833	350.5	448.167	454.833	526.917	365.083	339.583	397.917	395.083	388.583	327.583	364.917	432.75	447.5	370.083	340.417	360.333	506.833	456.833	355.417	378.75	392.667	375.667	356.333	309.917	396.083	351	298.417	393	379	361.333	358.167	311.083	354.25	293.583	295.083	375.667	301.833	378.167	418.583	381.417	
0.0001875	100	303.917	142.5	492.583	437.75	335.75	396.5	374.917	427.167	360.667	368.25	379.75	430.25	401	307.667	267.167	345.583	332.5	355.833	479.667	409.833	348	345.333	348.167	333.167	400.5	476.833	434.417	363.667	490.833	371.583	370.833	284.167	408.75	362	391	401.75	430.667	439.5	306	305.583	384.167	337.5	421.083	396.25	421.25	326.833	304.167	377	400.167	449.583	345.833	388	316.75	391.583	418.083	377.667	399.583	365.917	424	271.167	294.917	302.167	302.083	384.917	402.333	384.5	418.167	372.833	344	319.75	364.833	250.167	356.167	393.583	254	328.25	358.417	387.417	331.833	309.667	359.75	339.333	293.583	382.417	327	398.5	307.167	430.083	348.583	400.167	431.25	274.333	364.333	430	315.167	417.75	353.167	298.667	346.333	371.667	
0.00019	100	349.417	433.5	397.833	366.167	398.667	322.417	443.833	366.5	354.583	385.833	428.833	341.667	395.583	285.333	410.417	467.833	326.5	321.5	395.667	463.417	343.417	395.5	345.667	407	369.917	290.917	375.417	374.5	379.25	387.833	346.833	328.083	320.25	398.833	368.667	440.417	440.667	476.583	421.5	265.083	402.417	357.75	321	335.167	445.25	424.167	538.917	427.75	424	338.667	411.75	415.167	386.833	356.833	360.833	434.667	348.25	384	301.167	459.417	421.25	451.5	409.667	309.25	313.333	372.083	403.833	318.083	355.75	327.333	323.667	334.333	365.5	340.5	437.417	414.833	474.333	456.083	370.917	269.333	296.417	406.75	365.25	358.5	371.917	307.833	276.667	352.667	426.417	410.083	488.083	403.417	436.25	480.25	309.333	480.833	377.833	375.5	312.833	326.833	
0.0001925	100	321.75	452.083	473.833	420.833	401.583	406.583	372.5	414.25	381.75	293.667	378.333	437.667	359	366.75	273.083	336.167	354.5	405.75	310.75	341.75	483.5	399.417	352.333	269.5	394.5	399.25	322.583	331.833	334.833	400.917	276.167	386.5	305.5	340.083	399.167	400.583	338.333	359.667	462	451.417	344.917	362.75	380.5	367.167	335.917	352.167	283	334.583	330.583	374.667	271.667	324	388.5	377.167	406.75	351.75	325.333	364.667	260.5	270.083	340	366.25	432.833	371.333	406.833	363.417	336.917	436.583	337.75	398.75	292.417	330.917	353.833	513.75	365.083	363.333	347.25	343	381.417	406.167	404.833	325.25	356.75	336.917	404.333	399.833	443.667	400.667	374.333	374.583	469.083	365.25	410.167	348.667	341.417	355.667	417.917	368.417	334	350.667	
0.000195	100	400.833	350	439.667	389.5	349.167	414.917	360.5	275.917	354.75	330.417	271.75	420.917	386.5	425.5	373.5	353.167	318.583	504.5	386.417	368.5	341.833	359.25	390.5	313.25	346.833	344	458.167	449.167	378.833	379.667	385.833	317.917	496.417	438.583	295.083	268.333	338.167	401.417	327.583	401.583	361.833	397.667	345.833	358.417	376.083	281.333	374.333	331.083	392.5	304.5	446	486.75	402.917	135.75	341.917	309.25	315.833	463.417	376.5	377.083	322.917	400.25	345.5	389.25	164	396.833	336.083	392.833	392.917	121	448.917	310.75	304.833	296.667	347	336.667	489.583	454.583	378.333	323	443.417	390.083	362.5	405.833	404.333	405.167	399.75	321.167	318.583	435.667	337.583	319.417	313.583	316.583	382	384.417	324.25	388.25	377.167	427.583	
0.0001975	100	351.583	386.167	374.833	374.5	327	322.5	347.75	332.25	468.75	394.917	336.333	381.083	374.333	366.583	297.167	328.833	342.917	396.5	400	324	390.5	427.583	541.833	316.167	361.167	259.25	118.167	379	268.583	329.5	398.167	393.5	410.5	129.333	402.167	465.25	412.667	334.417	318.75	315.083	381.833	426.083	367.833	379.917	353.25	414.75	420.417	331.5	365.167	326.083	447.417	325.167	397.917	392.333	406.833	339.75	382.25	359.917	310.417	317.083	368.583	380.25	388.583	366.083	362.583	402.75	313	320.583	340.25	310.417	421.5	364.167	367.25	468.833	390.167	417.25	332.5	391.5	298	384.917	381	492.25	395.083	266.083	413.25	342.667	412.083	399.5	306.917	373.583	386.333	386.25	382	267.583	356	328.417	443.75	322.167	369.833	460.917	
0.0002	100	410.75	367.083	439.417	466.083	448.833	462.167	420.667	423.333	359.833	291.667	323.667	337.25	276.5	438.583	355.083	325.583	378.917	363.333	305.083	384.417	415.917	395.667	264.667	387.25	322.167	410.667	274.917	417.75	389.583	308.833	354.917	317.667	377.583	457	396.167	394	346	376.667	369.167	354.333	430.667	375.25	474.667	343.917	375.917	426.667	276.583	316.5	366.333	392.417	417.5	423.167	419.583	363	412.167	350.583	317.583	113.583	438.25	304.083	359.667	276.5	429.417	316.333	352.583	356.583	424.25	311.583	328.5	366.667	346.833	376.5	309.167	501	322.667	347.667	348.5	408	316.917	327.583	362.167	337.167	387.167	477.083	299.583	422.25	462	352.833	407.667	374.833	428.833	477.667	342.583	289.583	357.25	346.75	389.667	416.333	359.75	318.583	
