# Supplementary material for: Transfer of optical orbital angular momentum to a bound electron
Source: Nat Commun. 2016 Oct 3;7:12998. doi: 10.1038/ncomms12998 (PMC5063962; doi:10.1038/ncomms12998)
Supplement: Supplementary Data — Raw experimental data for measurements presented in the main text, reporting fluorescence counts as a function of pulse time and ion position. [file ncomms12998-s2.zip › data/dataRabiFrequencies/150706/98/fluoEMCCD.dat]

# EMCCD average fluorescence data file (1 traces, 1 ions)
# trace names:
# format:
# | signalSlot | numCountCycles | trace 0     |
# |            |                | ion 0     |
# |            |                | val | err |
0	100	377.078	5.14004	
2.5e-006	100	362.57	5.60613	
5e-006	100	355.62	5.31761	
7.5e-006	100	363.107	6.43136	
1e-005	100	365.617	7.33311	
1.25e-005	100	353.201	6.86456	
1.5e-005	100	363.832	6.68975	
1.75e-005	100	326.657	9.27738	
2e-005	100	343.427	10.021	
2.25e-005	100	349.709	8.65462	
2.5e-005	100	325.745	11.4991	
2.75e-005	100	311.455	10.9946	
3e-005	100	289.532	12.5554	
3.25e-005	100	268.187	12.3337	
3.5e-005	100	295.293	11.7866	
3.75e-005	100	261.211	13.0408	
4e-005	100	258.556	12.9259	
4.25e-005	100	245.566	12.4877	
4.5e-005	100	235.207	12.9976	
4.75e-005	100	217.597	11.9209	
5e-005	100	189.412	10.5876	
5.25e-005	100	207.922	11.8911	
5.5e-005	100	192.239	10.9748	
5.75e-005	100	184.883	10.3425	
6e-005	100	177.343	10.1508	
6.25e-005	100	178.291	10.0215	
6.5e-005	100	163.458	8.92215	
6.75e-005	100	159.035	7.97965	
7e-005	100	135.718	4.51674	
7.25e-005	100	135.996	4.49653	
7.5e-005	100	143.693	6.54874	
7.75e-005	100	133.351	3.95741	
8e-005	100	145.567	6.31108	
8.25e-005	100	135.898	4.43411	
8.5e-005	100	138.354	4.98893	
8.75e-005	100	130.746	3.71546	
9e-005	100	153.359	7.0548	
9.25e-005	100	148.037	6.66779	
9.5e-005	100	150.784	7.00663	
9.75e-005	100	149.547	6.55555	
0.0001	100	174.801	9.75863	
0.0001025	100	170.798	9.37494	
0.000105	100	180.622	10.3543	
0.0001075	100	180.883	10.1978	
0.00011	100	181.839	9.74924	
0.0001125	100	203.906	11.2242	
0.000115	100	221.524	11.834	
0.0001175	100	238.284	11.8401	
0.00012	100	260.449	12.6296	
0.0001225	100	224.929	12.5012	
0.000125	100	269.933	13.0262	
0.0001275	100	260.885	12.923	
0.00013	100	294.684	11.8565	
0.0001325	100	285.678	12.5534	
0.000135	100	311.141	11.5756	
0.0001375	100	293.899	11.7662	
0.00014	100	320.681	9.9591	
0.0001425	100	336.959	9.45822	
0.000145	100	336.4	9.94838	
0.0001475	100	352.001	8.06535	
0.00015	100	351.396	8.50833	
0.0001525	100	357.541	6.9378	
0.000155	100	349.905	6.28271	
0.0001575	100	379.971	5.95738	
0.00016	100	371.652	5.23197	
0.0001625	100	363.929	4.9665	
0.000165	100	367.551	5.44081	
0.0001675	100	377.124	5.57603	
0.00017	100	358.118	5.32212	
0.0001725	100	377.745	5.51995	
0.000175	100	357.622	7.15969	
0.0001775	100	368.75	6.15757	
0.00018	100	358.295	9.0452	
0.0001825	100	350.703	8.35692	
0.000185	100	329.492	9.84566	
0.0001875	100	341.385	9.91669	
0.00019	100	320.454	11.6064	
0.0001925	100	302.383	11.2803	
0.000195	100	292.884	11.9587	
0.0001975	100	281.369	11.8417	
0.0002	100	290.876	12.3629	
