# Supplementary material for: Transfer of optical orbital angular momentum to a bound electron
Source: Nat Commun. 2016 Oct 3;7:12998. doi: 10.1038/ncomms12998 (PMC5063962; doi:10.1038/ncomms12998)
Supplement: Supplementary Data — Raw experimental data for measurements presented in the main text, reporting fluorescence counts as a function of pulse time and ion position. [file ncomms12998-s2.zip › data/dataRabiFrequencies/150706/98/rawdataEMCCD.dat]

# EMCCD raw fluorescence data file (1 ions, 1 traces)
# trace names:
# format:
# | signalSlot | countcycle 1 .....
# |            | trace 0 |
# |            | ion 0   |
0	100	360.667	322.167	383	318.667	427.75	477.083	298.667	417.5	357.583	391.667	320.833	378.583	314.167	458.333	435.833	327.667	318.5	345.75	358.167	390.667	321.25	357.833	392.167	436.75	348.5	397.917	481.917	386.5	354.083	350.583	404.25	421.5	318.833	307.833	364.583	377.25	316.75	406.333	279.333	374.833	292.167	350.25	432.083	467.75	429.75	355.583	376.667	388.333	393.917	436.833	328.917	364.5	483.917	329.25	398.333	339.5	449.5	362.667	318.417	409.583	493.917	343.5	367	368.25	350.583	332.833	328.667	350.917	445.333	452.333	364.917	437.417	399.5	321.417	410.333	288	412.583	314.083	277.583	389.667	360.417	361	404.667	481.667	407.25	461	353.417	349.25	359.917	311.583	395.083	388.083	328.333	393.667	369.333	358.333	473.417	445.25	336.667	410.417	
2.5e-006	100	478.917	307.75	408.417	508.833	327.417	342.167	459.583	361.667	366.25	354.167	321.583	288.917	326.25	424.75	342.167	351.833	302.667	338.5	283.083	327.75	294.917	331.917	292.75	297.5	469.75	481	329.167	382.25	360.167	365.667	438.333	335.917	502.583	355.75	314.167	368.667	387.667	392.5	274.083	262.333	265.583	360.167	355.25	329.333	285.583	486.25	336.833	354.833	360.917	329.5	407.25	345.583	360.667	324.5	430.583	363.75	406.083	359.5	340.417	348.417	321.833	446.083	430.167	400.333	368.5	342.667	434.833	326.833	319	399.333	442.917	368.583	364.333	333.167	315.583	363.833	330.417	250.75	387.5	377.833	449.333	355.667	315.917	393.167	328.167	318.25	325.167	377.583	308.5	313.583	426.833	410.167	461.583	417.083	273.917	364.75	425.833	367.167	350.167	338.917	
5e-006	100	275.5	349.917	296.167	382.417	387.5	349.583	374.417	363	395.417	357.25	334.833	409.417	333.417	384.167	312.583	339.833	337.417	359.417	516.5	361.917	382.833	382.583	384.667	445.583	315.083	274.167	319	390.25	371.25	342.417	344.583	236.667	408	417	314.333	316.75	317.917	310.083	434.917	331.25	316.083	359.5	313.583	420.583	321.917	349.917	320.417	136.167	326.583	293.667	324.667	337.917	376.083	392.583	354.167	374.667	327.833	394.833	305.75	332.083	404.167	425.917	375.583	367.333	402.667	347.417	389.667	390.167	308.5	301.667	408.333	386.167	337.167	352.583	379.333	456.833	372.333	290.25	323.333	276.167	420.833	447.667	354.417	250.083	318.25	370.5	400.5	354.167	456	360.75	342.583	304.917	433.75	297.833	329.583	419.167	351	314.25	422.167	379	
7.5e-006	100	332.167	128.833	424.167	369.25	361	421	341.25	329.25	371.417	353.583	325.083	324.167	302.083	446.333	437.75	425.667	383.667	420	393.917	450.167	250.5	136.417	377.25	377.583	420.333	357.333	346.833	367.5	365.667	336.083	286.167	341.167	298.5	346.417	401	361.083	354	335.25	327.75	368.75	353.583	391.083	435	357.917	363.917	408.083	417.583	256.917	360.25	398.75	339.583	304	367.75	291	355.917	323.667	418.5	267.167	358.333	387.5	346.917	370.25	352.417	387.25	336.917	484.083	310.083	433.75	345.333	348.583	365.417	111	491.167	329.417	369.917	408	437.75	305	405.333	429.917	390.583	470.833	367.167	412.417	408.667	296.5	380.5	418.5	365.417	409.417	306.667	359.75	399.583	337	355.333	502.167	422.333	338.25	373.583	374.667	
1e-005	100	372.75	353.083	448	359.75	376.083	389.333	338.333	365.083	341	309.25	384.583	213.75	395.25	385.333	322.333	132.25	477.917	334.833	339.667	348.833	351.667	438	386.333	399.083	307.167	382.417	317.167	333.75	374.083	109.583	509.5	330.417	422	391.667	341.667	340.083	415.083	407.083	409.417	385.833	302.833	366.25	317.333	431.583	381.083	462.583	362.5	489.167	483.833	420.25	566.417	343.583	334.417	293.667	115.75	370.75	372.083	301.25	322.333	448.333	312.417	332.417	339	357.75	454.333	395.25	318.667	403.833	325.167	388.333	469.583	382.583	429.417	350.5	387.5	371.083	344.25	498.333	346.917	416.25	393.167	388.333	399.833	335.5	387.083	366.833	296.75	377.75	466.25	341.75	366.25	358.75	314.583	142	342.167	442.583	341.667	355.083	330.667	365.667	
1.25e-005	100	372.333	311	342.417	266.083	389.583	337.667	409.25	455.417	302.583	434.75	296.25	352.75	383.667	335.417	405.917	421.583	355.083	396.083	374.833	406.667	360.583	336.167	276.833	376.167	433.75	138.583	411.167	299.667	339.417	291.333	279.75	134.75	316	333.917	378.167	343.917	370.333	390.833	424.5	347	374.75	378.417	390.167	387.917	289.417	473.667	420.667	274.25	399.75	330.25	432.333	329.333	286.333	314.5	379.167	378.917	409.583	397.667	317.417	306.5	395	306.5	310.667	346	294.167	339.667	428.083	367.333	371.167	441.417	460.833	331.167	384	316.833	501.833	376	357.75	373.333	371.417	371.25	270.167	380.667	360.667	386.667	362.75	318.333	286.917	362.333	357.333	320.833	289.583	393.5	303.667	401.333	474.167	113	439	400	118.75	332.833	
1.5e-005	100	438	352.917	297.583	415.917	295.25	401.667	377	340	357.25	335.5	111.5	362.25	411.083	337.25	303	365	457.75	366.167	452.333	388.833	363.333	347.417	345.75	396.583	491.917	345.25	340.667	330.833	393.083	323.833	376.417	370.833	361	356.333	330	295.083	296.333	378.417	416.667	430.417	342.417	122.583	429.917	373.917	346.833	349.167	366.75	289.667	269.417	426.583	484.083	301.583	347.25	424.083	402.167	421.583	277.917	426.333	347.75	446.083	405	342.25	305.333	405	396.083	391.083	322.667	410.167	321.75	366.833	376.5	417.083	294.25	401.667	342.083	451.417	409.083	440.667	106.917	419.917	293.917	287.917	308.083	378.5	458.25	459.5	340.75	339.25	444.333	385.333	308.333	406.583	351.25	396.583	445.25	333.583	335.667	356.417	419.583	355.833	
1.75e-005	100	388.25	381.333	315.583	308.167	292	408.75	436	397.333	387.083	106.75	327.25	382.5	347.667	373.333	437.25	374	154.917	440.333	390.083	385.333	346.5	268.25	384	393.583	384.5	306.833	330.5	339.083	361.167	351.833	364	125.25	339	463.083	328.75	392	357.417	121.583	121.167	123.917	366.25	318.25	384.75	340.917	372.75	385.583	411.333	314.833	308.25	406.333	112.917	409.833	289.083	405.75	307.583	342.5	325	362.25	286.75	392.75	366.833	127.583	133.25	337.333	313.583	370.5	249.75	334.167	395.083	340.25	385.75	117.417	401.167	354.583	439	322.417	128.083	257.25	283.75	388	119.917	432.75	352.417	397.917	416.333	306.5	298.083	382.833	377	134.75	337.75	252.167	381	394.417	108.25	441.75	366	342.417	352.583	345.083	
2e-005	100	384.25	391.333	123	370.75	498	395.583	425.25	391.833	304.333	252	393.917	398.75	378.583	123.417	144.917	139.583	367.917	339.833	417.917	408.583	432.667	377.083	340	131.583	342.167	334.833	386.417	448.917	392.75	330.833	401.333	110.417	141.25	370.333	395.5	491.5	339.417	331.917	413.333	366.25	121.75	413.167	316.75	406.5	316.25	372.333	316.25	127.333	386.583	352.083	323.75	416.25	335.417	410.333	394.167	371.917	416.5	526.25	415.75	378.833	447.333	379	366.75	397.417	139	291.917	296.417	327.667	364.5	130	431	145.583	372.917	389.5	360.333	126.333	372.333	442.667	434.667	412.75	354.75	447.333	374.583	444.833	342.25	155.667	402.917	346.667	427.167	110.833	360.75	406.833	400	329.417	322.5	287.167	426.5	302.417	418.083	407.5	
2.25e-005	100	401.667	415	398.75	386.167	397.667	352.083	434.667	407.167	411	331.667	383.917	149.167	428.917	316.417	342.333	432.75	376.083	412.583	446.167	361	349.333	406.917	446.583	329.167	311.5	341.25	164.333	379.333	437.25	452.333	359.667	96.75	360.75	112.583	108.583	362.667	334.917	405	386.333	274.083	353.167	137.333	302.083	409.667	391.5	468.083	303	338.667	377.5	372.917	339.083	328.833	317.917	319.583	367.333	392.583	313.833	478.167	384.417	307	315	346.583	323.667	413.917	399.5	350.667	438.333	360.083	461.5	280.167	365.083	378.167	345	365.833	379.75	458.333	376.083	132.833	494.167	399.167	427.167	112.333	313.25	333.083	391.667	364.25	394.083	353.417	306.333	165.25	437.583	342.167	416.5	381.333	294.583	330.583	125.75	336.667	370.75	383.167	
2.5e-005	100	350.75	128.25	396.5	387.25	326.333	143.5	320.167	394.333	506.833	316	420.333	420.083	346.167	315	101.167	356.167	294.167	120	146.5	519	391.75	349.583	335.75	388.833	114.083	287.167	430.583	445.167	523.75	453.25	114.583	106.417	120.5	361.917	356.833	435.417	324.75	106.417	351.5	369.25	420.333	331.917	415.417	114.5	433.833	514.5	405.583	439.167	115.667	314	297.583	375.167	354.917	336.417	300	347.167	342.5	147.75	329.167	312.083	147.417	341.417	167.5	359.417	405.75	254.083	415.417	434.917	332.167	407.917	383.5	383.417	398.333	361.833	165.583	164.667	115.167	355.083	380.417	438.583	468	454.917	105.5	335.25	452	362.167	384.75	309.583	332.5	380.583	136.833	445.333	414.083	99.75	409.833	291.333	383.333	300.667	412.083	359.75	
2.75e-005	100	387	299.417	385.917	399.417	344.583	399.083	454	265	325.417	337.333	398.583	138.25	331.167	297	114.917	111.667	410.333	347	138.333	487.833	373.75	413.333	302.5	119.833	339.75	338.583	441.417	340.667	453.917	361.583	161.333	275.083	381.667	349	272.917	340.667	255.75	285.417	373.667	124	391.917	132.75	445.333	351.083	296.167	298.667	325.25	401.833	289.333	414.417	482.167	288.583	153.917	266.75	120.083	374.083	134.25	334	390.75	431.917	143.417	121.25	363	106.667	142.833	398.083	347.833	343.5	384.417	150.75	124.25	357.25	349.833	276.75	377.917	374.667	431.083	477.5	358	277.583	113.75	314.25	313.5	350.167	389.25	456	393.583	366.917	398.5	445.917	273.25	335	428.833	103.333	442.25	318.25	139.5	408.583	115.917	131.833	
3e-005	100	433.333	130	131	496.667	113.25	130.75	355.75	336.917	120.917	371.583	138.917	136.417	331.083	118.75	308.917	341.583	129.25	103.75	129.5	355.083	415.833	395.833	424.583	117.417	438.75	413.5	315.5	146.833	456.25	407.75	450.75	122	403.083	156.833	359.5	135.083	410.083	363.417	374.833	391.083	424	245.167	310.25	369.083	360	117.75	382.583	389.417	124.583	374.333	386.667	398.417	371.667	265.75	143.833	340.667	140.083	323.75	126.667	124.583	113.917	301.25	118.667	428	395.583	267.75	380.833	317.75	134.583	529	307.75	374.833	372.917	443.25	140.167	289.75	339.833	379.833	393.75	113.833	409.333	475.333	338.917	406.417	120.75	125.917	144	298.833	366.667	344.167	351.5	349	117.5	312.083	309.75	419.25	117.833	101.583	137.75	431.833	
3.25e-005	100	401	178.583	102.333	124	366	365.75	131.25	315.417	294.167	113.25	365	136.5	404.833	304.583	395.5	124.667	113.083	115.833	348.167	309.583	417.75	128.333	316.167	490.5	111.333	363.167	341.833	156.417	433.25	137.75	373.75	169.75	442.75	121.583	339.167	402.167	308.917	455	116.5	132.333	133.667	132.417	449.833	360.417	99.75	123.417	125.833	349.583	124.917	388.75	396.917	127.25	118.583	367.167	424.917	120.917	340.667	129.167	145.333	334.5	149.167	415.833	332.333	325.333	115	422.917	406.25	194.917	406.5	156.583	352.167	327.917	120	313.667	329.75	395.333	351.5	140.25	124.5	340.333	379.917	111.333	123.417	156	380.167	324.75	423.417	359.167	426.75	355.917	137.833	341.833	374.333	327.583	131.417	109.583	128.5	331.5	366.583	246.583	
3.5e-005	100	335.75	350.667	136	360.417	370.917	435.75	466.25	134.917	308.333	409.25	358.75	345.417	304.75	337.75	466.083	112.75	376.917	382.25	127.917	380.25	117.75	409.75	381.75	119.75	141.167	135	324.5	338.917	124.583	325.333	325.25	423.917	340.917	376.167	336.667	148	148	442.75	130	167	386.667	308.75	468.667	461.667	116.75	274	114.333	178.75	414.25	158.667	297.25	349.833	403.333	128.25	118.25	318.083	330.75	349.25	336.917	152.167	433.083	117.583	461.167	398	394.417	131.5	315.583	355.667	338.083	129	342.833	341.083	364.833	342	424.583	358.5	126	335.583	365.083	150.917	359.833	164.667	358.167	151.5	107.833	450.417	345.083	327.833	335	411.5	135.25	333.083	435.833	146.5	367.083	350.417	383.583	108.25	471	136.167	
3.75e-005	100	324.917	129.833	109.083	396.75	130.25	122.667	305.833	118	482	123.083	333.333	114.583	340.083	125	470.583	274.25	310.25	353.417	130.667	125.833	362.417	349.833	147.583	341.917	172.167	125.5	140.25	120.917	377.333	122.917	188.083	129.25	116.25	114.083	153.083	356.167	351.833	102.667	365	132.5	379.167	331.583	400.333	332.25	360.833	313.083	334.083	350.833	332.25	134.083	114.75	128.5	481.083	449	309.25	106.833	287.25	115.833	116.583	133.333	332.167	120.333	436.25	482.833	398.667	111.583	460.833	312.917	430.583	342.583	110.833	311.333	407.833	400.583	128.75	117.25	116.333	109.917	457.167	114.583	346.667	153.333	130.75	342.583	137.083	163.083	441.917	136.417	372.833	424.75	359.917	132.75	382.75	102.417	367	447.25	420.333	427.667	153	374.167	
4e-005	100	119.667	366.25	317.417	360.833	394.917	119.75	270.5	136.667	430.667	148.917	390.917	117.583	369.25	123.583	413.417	360.667	156	111.75	409.5	108.333	164.083	356.167	116.583	339.5	156.917	293.667	110.75	114.333	445.5	123.583	136	324.917	371.833	480.833	129.833	397.583	338.75	331	428.333	130.25	117.917	145.417	120.167	252.417	352.083	123.333	342.833	288.833	472.667	323.917	336.167	393.583	137.333	317.083	114.333	458.583	424.25	356.25	137.333	383.167	128.583	122.333	367.083	352.083	138.667	109.417	115.5	390.083	284.333	407.917	392.917	147.417	153.083	140	277	121.75	117.5	152.25	150.917	458.25	123.75	365.083	407.917	102.833	439.417	290.75	316.167	142.083	141.75	133.333	125.083	406.583	112.583	136	123	403.583	125.833	413.917	482.75	421.417	
4.25e-005	100	140.083	124.833	476.667	107.333	119.583	421.583	113.75	413.833	386.417	431.417	130.667	137.833	143.583	109	135.167	136.083	332.25	116.667	487.583	132.5	154.5	162.917	137.75	130.667	432.083	109.167	403.25	315.667	126.583	367.167	311.083	400.417	308.5	401.917	316.417	385.5	169.917	144.75	398.417	164.917	322	125.667	296	118.833	359.667	122.167	388.583	106.5	339.083	122.167	356.333	119.417	121.083	124.333	254.667	323.833	132.083	312.833	134.833	296.917	389.25	344.917	369.583	123.417	135.5	403.25	374.917	157.25	105.583	185.917	144.833	372.833	123.833	144.333	115.75	133.917	121.25	341.333	345	134.417	357.083	140.417	514.167	151.5	128.667	398	135.25	310.667	294.833	120.917	388.333	114.75	422.667	133.667	419.833	150.75	418.417	326.083	316.917	331.167	
4.5e-005	100	137.667	143.833	139.417	417.167	365.25	341.417	133.667	147.083	120.667	117	135.333	411.5	332.833	127.75	116.75	404.583	126.083	133.167	116.167	442.25	123.667	342.5	126.083	335	125.167	109	110.333	332.917	110.75	107	412.667	339.417	151.333	425.917	457.5	333.583	435.333	403.917	169.583	404.917	439.5	116.833	125.167	433.583	410.917	132.917	389.083	118.333	408.917	333.917	462.083	117.25	136.167	164.25	312.833	129.083	131.917	136.917	128	124.167	120.5	376.167	466.583	107.75	151.917	122.083	163.167	439.5	404.5	362.25	418.5	127.417	127.5	119.833	165.75	317.5	315.667	115.5	113.583	131.333	487.833	107.25	361.083	126.083	305.25	145.083	123.917	319	374.25	131	148.083	135.5	141.5	295.583	100.75	127.917	375.083	163.167	244.25	123.083	
4.75e-005	100	125.917	306.083	127.333	138.583	370	126.417	115.167	116.417	349.75	125.417	145.333	139.667	136.417	364.5	121.083	151.833	310.417	147.667	137.167	109.417	137.667	107	382.25	359.5	387.917	110.917	142.167	134.5	360.25	264.75	439.583	106.5	348.25	136.25	106.417	133.167	112.75	382	379.583	160	133.25	126.75	148.167	391.083	158.75	416.167	139.667	156.25	193.083	127.583	154.167	431.333	396	372.917	140.417	312.75	424.5	119.75	441.083	308.5	115.083	121.5	104.75	134.75	111.583	126.5	160.667	453.083	123.833	123.417	332.5	142.417	133.583	135.417	401.833	112.667	429.167	118.417	361.667	124.167	146.833	113.667	387.75	437.333	312.917	108.917	116.583	118.917	118.5	113.75	258.917	119.917	291	338.583	367.667	337.5	139.417	345.667	115.417	155.25	
5e-005	100	355.25	280.833	115.75	180.75	133.417	305.833	371.333	116.5	137.75	128.75	145.583	333.417	113.667	141	124.167	108.5	113.083	132.583	131.917	118.833	388.083	125.5	120.833	356.083	111.5	130.417	156.5	139.167	402.417	362.583	125.417	282.333	165.25	127.833	132.333	106.667	127.5	109	288.083	103.833	108.333	357.25	134.667	340.417	145.75	423.75	138.333	379	111.667	124.833	116.083	119.333	144.833	140.833	118.5	111.583	129.333	130.667	404.083	133	301.417	343.5	125.25	146.25	112.5	389	110.5	127.5	104.5	117	124.667	336.5	108.917	388.833	316.167	122.583	115.583	118.833	123.667	350.167	125.583	410	399.583	161.333	138.25	107.583	138	413.167	129.333	141.25	135.583	120.5	116.667	111.917	139.083	378.833	154.333	129.167	111.75	133.5	
5.25e-005	100	126	489.917	142.167	364.917	119.583	416.083	132.417	102.667	110	380.167	418.333	103.417	326.417	336.5	386.333	118.917	369.25	155.417	105.167	112.5	366.583	138.583	129.417	122.667	97.4167	342.75	308.25	429.917	144.667	152.5	359.583	402	341.25	116.5	143.083	133.083	114.5	134.917	126.583	137.083	339.667	125.333	144.167	131.917	109	131.417	124.5	361.333	121	129.917	107.25	152.417	329	128.583	117.417	120.667	144.167	380.833	471.333	119.583	116.917	137.333	126.667	129.583	133.417	125.667	341.25	133	295	146.333	348.5	380.667	117.583	120.083	175.5	346.167	131.833	124.833	422.833	135.083	163.5	105	365.167	120.083	107.583	113.917	122	110.833	109.75	123.583	438.917	151.333	125.417	136.333	139.5	147.5	445.917	302.083	295.5	333.083	
5.5e-005	100	113.5	167.25	396.167	123.917	169.833	132.167	111.833	190.833	134.917	119.833	128.417	131.083	154	119.25	127.667	158.083	112.917	432.75	151.25	178.25	413.5	419.417	140.75	151.5	109.333	168.333	150.167	364.75	351.083	124.75	121.833	114.75	143.583	112.917	374.167	130.417	336.75	437.333	132	117.833	133.333	265.833	119.417	133.75	172.583	116.417	179.833	124.583	472.167	464.75	112.25	288.167	131.083	367.167	124.5	355.167	334.917	107.5	114.583	148.583	104.5	391.25	118.917	149	110.917	115.833	109.333	316.583	120.417	129	122.75	123.417	119.75	155.833	151	303.917	139.833	136.083	385.833	425.5	161.917	133.333	154.667	115.833	119.917	124.583	136.833	124.417	321.583	458.667	112.917	137.5	150.167	118.583	126.75	132.5	153.167	142.417	136.917	395.917	
5.75e-005	100	131.333	373.833	116.75	308.083	268.083	159	318.667	119.25	126.667	108.833	117.5	409.583	304.667	140.833	328.667	108.833	119.917	121.75	314.333	108.583	115.083	127.083	304.833	134.25	130	134.083	111.833	129.917	132.5	131.583	110.917	134.167	349.083	265.833	117.667	149.917	118.417	109.833	111.417	131.167	328.417	138.833	113.167	367.667	118.25	139.083	177.75	132.5	117.5	124.667	402.833	130	352.583	109.167	128.083	325.167	116.667	131.25	329.917	113.583	131.25	161.667	104.667	443.917	103.5	119.333	152.167	409.167	103	384.167	116.667	156.333	166.75	132.083	314.5	372.5	123.25	140.75	114.25	105	113.167	375.583	142.75	424.083	114.833	129.167	111.333	418.917	143.167	127.167	116.333	151.083	142.167	126.5	107.667	119.333	362	118.167	125.083	113.083	
6e-005	100	126	310.417	125	330.333	370.917	123.667	126.167	135.583	115.333	117.167	112.583	138.833	136.083	117.167	114.333	128.25	541.167	107.917	113.833	113.583	125.333	122.417	149.25	328.583	155.917	114.667	146.583	117.417	134.083	136.25	139	126.833	310.167	434.833	120.083	144	166	112	117.083	374.583	118.167	127.5	119.917	332.833	111.75	105	117.083	115.167	490.25	128.5	111.833	125.417	127.667	144.75	121	127.667	347.75	140.25	106.833	148.833	141	374.083	113.667	165.833	132.5	119.5	131.917	298.833	110.917	265	121.083	140.083	126.583	156.5	112.5	128.833	273.333	165.667	138.75	113	124.333	131.5	184.583	403.583	123.5	130.667	121.417	343.417	143.5	148.583	404.5	103.917	137.083	346.917	326.917	106.75	126	399.417	104.917	145.583	
6.25e-005	100	122.75	166.75	143.917	121.917	118.833	114	130.833	383.917	132.917	113	185.833	126.917	136.5	123.25	123.25	132.667	131.167	147.083	395.417	135.333	120.75	129.583	381.667	348.25	145.167	104.167	152.083	109.5	124.417	133.667	371.167	154.917	114.583	109.667	336.083	125.917	131.25	136.667	115.333	433.25	147.083	133.583	353.5	171.25	110.917	105.667	152.083	409.5	150.333	113.167	117.917	330.5	311.75	139	148.25	118.917	141.583	109.167	128.25	181.25	143.917	135.167	154.25	322.333	121.417	463.25	118	108.333	136.167	110.25	141.917	109.25	130.417	104.083	430.167	120.667	117	130.167	122.417	406.25	114.25	136.917	133.833	104.5	129.917	429.167	130.417	118.333	116.417	296.5	331.333	131.667	116.333	117.167	378.833	149.333	146.417	303	150.083	131.25	
6.5e-005	100	128.917	144.333	116.667	414.25	316.667	125.25	113.917	162.417	133.667	162.667	414.75	122.75	125.917	128.5	133.833	297.417	148.75	114.083	136.5	127.583	133	112.333	138.417	108.25	173	116.333	133.333	139.333	112.417	109.417	122.667	122.583	140.167	106.083	128.917	161.167	143.333	97.4167	359.417	157.75	110.833	128.917	107.417	127.25	149	144.667	143.667	146	107.333	289.75	404.833	121.833	134.083	101.417	123.417	123.5	131.5	430.667	149.167	128.667	109.167	144.25	122.083	218.583	117.833	138.667	112.083	135	384.417	115.667	130.417	112	139.583	184.167	158.167	132.667	150	113.5	132.5	114.417	120	469.083	155.417	435.583	115.167	125.167	111.417	162.833	136.75	111.5	119.5	139.917	136.167	125.167	133.583	115.167	108.667	376.167	111.917	383.417	
6.75e-005	100	132.167	128.917	140.75	131.167	127	133.917	338.583	154.667	126.083	111.25	127.25	104.25	135.417	375.75	116.167	123.917	120.25	143.833	134.5	115.5	109.917	105.333	383.167	123.833	114.167	135.833	134.333	130.667	123.5	105.75	403	127.417	129	142.167	115	130.583	117.333	135.667	444	313.083	122.333	128	119.583	133.167	137.75	137.583	127.917	151.833	376.167	158.833	127.417	147.75	161.75	143.917	136.333	121	322.75	137	153.083	111.833	158.417	155.583	133.333	144.833	140.75	138.25	108.083	146.083	126.083	136.167	171.917	118.667	131.833	124.5	130.667	136.167	114.5	414.083	118	121.75	136.167	225.333	123	405.667	119	126.917	127.583	139.333	158.75	164.667	117.083	129.333	128.083	142.75	110.417	151.833	122.667	125.417	370.917	107.833	
7e-005	100	111.833	128.667	133.25	111.583	160.167	131.667	109.583	155.833	108.5	153.667	111.417	132.25	141.75	118.25	108.667	155.667	115.917	131.333	117.167	103.417	101.333	122	142.25	129.333	115.25	129.667	432.917	104.333	139.917	108.833	153.167	140.75	123.083	109.667	114.833	123.5	120.417	111.833	141.25	140.083	137.75	153.583	104.25	154	145.417	327.417	124	106	134.417	113.083	154.833	114.417	135.083	118.917	109.333	133.833	132.583	126.917	121.333	134.5	117.25	126.167	115.5	127.917	137.417	170.75	146.583	111.917	114.75	105.25	145.583	129.417	126.583	131.167	115.833	137.583	118.167	139.167	127.5	115.417	121.083	102.667	135.25	151.333	145.25	146.083	136.083	140	138.083	122.833	131.917	146.417	353.5	121.75	126.833	134.583	136	165.083	102.333	128.083	
7.25e-005	100	124.417	116.917	130.083	128.417	174.917	150.083	156.75	142.75	122.75	165.5	115.167	125.083	145.083	116	115.167	110.333	121.75	139.25	108.75	126	100.333	133.083	116.583	166.25	128.583	347.667	119.25	118.25	137.667	132.083	259.083	238.333	120.75	142.667	150.167	123.417	115	133.917	129.333	125.5	117.833	132.083	124.5	122.167	118.833	174.333	137.25	117.667	134.833	159.417	123.167	117.917	158.167	449.083	122.25	131.167	115.167	117.083	146.583	125.667	117.25	114.167	120.333	155.75	108.417	123.583	129.667	121.583	109.833	145.417	116.167	115.833	113.333	159.667	104.833	131.583	160.167	121.417	136.583	129.167	158.667	101.417	131.667	113.417	111.75	127.417	121.167	129.25	123.167	128.25	144.5	110.5	125.167	113.5	140.833	110.583	125.083	107.917	116.167	106.167	
7.5e-005	100	114.917	126.833	151.083	131.667	117.25	126.5	126.167	361.25	117.25	112.333	128.833	122.833	121.917	345.333	120.417	117.667	135.833	122.583	111.667	99.25	130.583	109.167	155.167	126.083	105.833	134.417	125.583	151.833	128.75	123.417	399.75	115.333	138.5	115.333	142.583	114.25	116.75	115.75	142.917	133.167	146.333	135.583	113.75	123.75	145.833	119.583	516.667	319.25	115.5	128.083	133.583	135.417	106.333	102.917	319.5	124.5	111.75	138.917	135.833	139.25	146.583	132.167	122.5	118.417	126.083	306.167	98	143	115.5	131.333	140.333	146	109.75	119.417	129.333	101.25	165.5	123.667	140.25	126.167	125.417	135.5	120	108.333	154.583	128.75	118.333	137.083	128.167	108.583	137.75	123.333	118	107.25	127.417	141	141.333	151.333	143.25	123.417	
7.75e-005	100	108.667	111.083	125.667	122.917	115.917	122.417	132.417	141.417	146.583	176.917	159.917	111.583	125.333	421.083	109.75	136.917	122.083	101.333	121.417	140.667	143.25	123.25	158.333	120.167	124.917	111.833	151.25	133.417	128	179.333	132.25	146	166.25	119.333	128	123.25	123.25	121	167.667	168	119.667	130.833	117.25	138.333	116.75	111.75	113.583	131.917	118.417	125	142.333	116.5	128.667	153.5	136.25	151.333	113.833	133.917	126	129.583	113.417	124.833	151.917	111.167	152.833	110.25	123.833	138.583	337.833	101.5	144.417	118.333	112.417	134.5	124.75	127.917	117.583	140.417	123.167	144.5	114.917	107.75	122.25	111.333	117.333	115.917	133.75	107.083	122.833	119.25	112.833	143.833	123.583	103.833	115.583	122.833	124.417	113.417	108.25	161.667	
8e-005	100	134.917	138.417	151.75	396.25	127.417	127.167	132.833	120.083	130.667	172.583	129.833	117.083	135.667	492.25	120.25	131	135.917	139.583	145.083	156.583	305.167	118.5	170.417	132.917	121.167	151	131.333	118.25	120.583	133.917	130.667	114	114.667	117.083	109.417	120.833	135.667	152.25	179.083	372.083	128	127.333	145.75	160.333	109.917	115.5	138.083	112.417	133.667	117.083	112.917	160.917	125.833	133.5	138.917	390.083	107.75	127.417	124.333	114.583	162.25	126.333	123.417	119.333	127.75	151.25	108	126.917	123.667	112.333	114.75	123.417	146.75	145.75	140.083	112.917	133.583	161.667	219.583	111.583	108.583	120.667	122	111.083	180	123.667	285.667	105.833	153.667	111.5	140.167	104.167	137.917	107.667	115.75	112.25	123.25	123.667	145.417	123.833	
8.25e-005	100	113.5	132.667	119.167	134.5	105.083	132.333	112.667	144.833	126.333	108.667	107.583	131.667	150.25	144.75	131.75	117.5	118.833	144	105.583	166.083	122.167	338.25	142.417	109.333	148.083	128.667	153.917	128.75	121	126.583	127.333	144.917	123.5	120.417	110.583	108.333	127	106.083	109	126.667	128.667	149.5	132.417	126.417	487	129.083	131.167	108.417	158.083	119.833	180.5	102.917	135.583	136.25	123.083	137.5	102.917	117.333	165.25	131.917	148.5	141.333	111.833	150.833	122.833	120.083	117.917	163.75	126.25	109.333	147.667	136.083	106.417	131.167	113.833	116.917	154.667	136.917	142.917	125.417	134.417	102.333	131.583	166.917	154.833	127.917	111.417	127.25	138.75	154.75	154.083	141.167	128.667	139	123.417	131.5	120.167	140.417	117.25	144.75	
8.5e-005	100	143.333	127.833	115.417	118.333	123.25	128.833	141	106.5	142.75	114.667	112.167	119.083	126.667	154.417	126.667	134.75	136.417	137.667	122.583	121.833	123.083	121.083	389.083	113.417	126.583	155.417	133.333	129.25	106.75	125.75	113.75	171.917	144.917	117.833	136	133	134.25	113.333	133.833	160	145.167	127	134.833	116.583	157.417	149.667	140.667	139.083	115	122	145.333	109.417	114.333	133.75	112.333	124.5	127.5	115.5	131.167	127	102.75	121.083	140.667	124.167	139.333	125.667	150.417	123	142.417	159.083	114	128.833	121.667	110.833	114.417	119.917	110.5	118.333	128.417	141.167	132.75	138.167	121.167	109.417	123.75	117.5	118.417	146.167	138.667	131	129.25	117.833	136.5	384	109.75	127.75	145.417	140.583	306.833	398.833	
8.75e-005	100	125.833	144.5	118.75	123.917	104.25	140.333	105.75	111.917	124.583	141	118.5	112.917	119.167	126.333	133.583	125.75	118.917	139.5	107.167	133.417	119.5	128.25	108.25	112.75	130.75	124	135.417	384.417	144.167	128.167	128.5	105	365.167	143.75	133.167	130.917	129	129.5	137.667	114.917	107	123	134.417	152.333	112.167	130	128.833	128.333	111.75	129.167	119.417	131.5	123.583	130.75	113.833	134.917	131.25	134.333	138.333	135.583	121.417	162.25	110.167	134.333	123.083	132.75	114.083	121.667	132.75	106.583	110.083	127.917	126	131.417	132.083	112.833	120.167	125	111.333	140.583	151.917	113.917	140.917	136.25	118.917	109.667	136.583	140.667	113.5	135.5	108	120.5	117.833	120.583	103.917	125.083	110.75	117.167	157.667	138.917	
9e-005	100	106.083	142.25	119.083	116.083	122	381.083	108.75	138.167	133.833	115.083	114.75	136.833	132.167	130.75	144	129.167	356	139	322.75	133.25	124.167	141.083	128.417	118.667	332.333	130.5	131.667	444.917	160.083	131	123.833	122.333	140.083	111.167	123.5	127.417	149.833	128.667	114.083	136.167	125.833	123.25	125.417	156.25	122.167	116.333	118.333	116.333	117.25	116.5	151.083	121.833	119.5	124.917	132.917	156.083	115.75	152	285.583	355	123.75	96.4167	110.583	118.417	112.333	112.083	117.917	343.417	129.167	177.5	132.583	189	121.167	396.75	144.417	145.167	139.667	127.583	155.333	144.833	143.833	146	150.75	337.333	147.833	138.583	136.083	127.583	117	152	146.667	132	135.667	137.583	115.5	135.333	129.833	141.917	115.833	117.167	
9.25e-005	100	135.083	120.833	169.583	139.667	134.333	119.75	126.25	128.917	126.417	116.25	112	131.583	115.5	119.75	121.917	108.083	125.667	112.667	107.5	130.833	158.5	145.917	140	125.75	151	191	119.917	115.25	368.167	124.833	120.667	134.75	105.5	113.667	128.5	116.667	159.333	151.25	165.167	143.583	116.167	114.667	187.667	125.833	117.333	114.833	133.75	137.083	133.667	412.083	124.167	123.583	400.667	158.667	108.833	133	112.75	317.5	107.25	141.667	155.917	146.333	130.833	113.5	139.583	115.333	136	121.667	126.083	118.917	139.917	129.75	140.833	104.667	126.75	132.833	442.417	130.833	127.167	321.75	138.167	138.25	129.083	128.25	107.083	122.5	199.583	146.667	139.25	111	120.167	133.5	112.333	170.083	378.167	126	116.5	145.667	125.5	111.667	
9.5e-005	100	124.75	151.583	171.583	263.167	128.417	140.583	120.667	113.583	126.75	134.167	122.583	129.083	127.583	119.333	150.25	113.917	114.833	116.75	161.667	131.917	133.833	380	459	126.917	119.75	116.5	144.833	143.333	128.917	402.917	114.333	124.417	123.5	150.75	109.667	114.833	120.917	126.083	118.833	127.833	112.75	122.667	98.0833	128.833	125.167	324.833	117.5	120.083	127	294.167	149.5	133.833	196.917	112.417	112.083	121.833	162.583	150.333	141.333	152.083	117.583	162.417	126.417	106.5	134.167	132	130.417	131.333	120.5	440.583	136.75	120.167	107.75	401.333	121.5	125	142.75	139.5	110.167	124.667	122.417	155.083	154.417	105.583	158	124.833	125.167	124.25	136.333	144.667	183.167	133.583	189.25	144.417	119.583	118.083	163.25	132.25	114.583	143.667	
9.75e-005	100	107.833	135.167	115.75	133.167	130.75	172.083	160.667	124.417	128.417	129.75	125.667	105.917	110.25	111.083	120.25	137.917	138.75	132.5	346.167	151.917	151.583	324.5	142.75	170.75	133.917	126.25	334.833	156	105.833	127.583	119.583	114.083	140.333	130	122.917	127	126.917	130.75	308.167	144.917	116.083	129.667	137.833	368.417	119.75	130.333	160.333	109	124.917	126.75	140.833	112.917	159.5	115.167	110.25	131.167	113.583	122.333	123.583	130	116.667	329.667	125.583	108.5	147.5	365.25	97.25	120.75	128.667	128	387.167	121.667	156.167	148.917	133.583	143.833	140.583	379.833	121	118.917	114.667	117.333	114.417	126.833	122.583	104.583	143.333	104	144.667	123	160.25	126.167	136.5	181.083	114.917	136.083	116.5	152.167	136.75	119.917	
0.0001	100	109.583	106.083	126.917	134.833	123.5	119.917	436.667	130	117	120.083	142.5	152.417	116.5	121.417	131.583	118.75	151.833	139.917	138	103.333	147.25	143.5	175.25	336.667	138.25	126.5	140	122.833	133.917	140.25	106.417	107.917	129.333	125.083	98.6667	134.5	131.75	393.583	311	357.25	446.333	142	115.583	114.833	126	118.75	108.417	398.667	124.25	108.167	130.333	145.667	455.667	303.167	347.417	148.917	133.25	120	123	139.917	129.667	153.583	117.083	127.333	118.333	132.667	122.25	333.417	387.25	111.25	128.417	120.667	113.833	135.667	126.583	359	116	120.083	131.833	124	127.917	144.333	296.917	346	135.5	401.917	117	138	119.917	128.833	168.167	133.75	358.167	105.75	326.5	285	126.333	126	123.083	371	
0.0001025	100	125.417	135	118.333	121.167	263.167	130.083	110.5	351.75	128.333	119.333	113.5	127.667	371.083	125.25	322.75	112.583	431.25	149.083	113.417	158.333	119.167	110.833	159.167	136.667	132.833	111.417	146.583	127.833	116.333	133.083	103.5	132.083	136	127.5	115.333	112.667	135.75	126.333	117.5	152.583	341	119.583	129	121	163.5	151.75	135.667	112.583	116.083	122	150	138.167	140.75	144	155.667	120.5	124.417	142.167	117.833	398.333	353	129.167	114	366.167	123.333	142.417	116.667	112.583	118.5	112.167	137.75	147.5	119.083	157.833	132.917	294.167	456.5	123.583	129.417	129	130.917	407.083	139.917	120.667	120.083	410.417	167.5	131.083	101	169.583	112.75	372.583	161.417	379.333	152.833	346.75	139.333	123.25	131.417	421	
0.000105	100	118	142	128.333	298.667	111.833	117.667	118.333	135.25	138.5	135.5	138.75	434.333	117.083	126.583	145	139.917	131.083	141.75	121.75	114.083	127.75	105.75	125.167	125.333	133.667	301.333	118.667	118.75	129.583	127	383.5	126.083	139.833	121.917	114	358.333	144.25	366.833	256.5	151.167	140.25	145.75	135.417	367.917	145.917	119.417	136.167	135.583	114	128.5	119.833	121.167	119.583	114.917	377.5	114.25	162.25	189.75	345	138.917	361.75	130.083	118.167	163.833	101.667	124	135.25	121.75	262.167	139.917	157.25	325.167	141.833	125.667	114.833	429.167	103.167	327.083	148.75	413.833	101.75	365.833	123.583	139.917	110.917	141.333	581.25	110	348.667	108.167	367.25	116.5	114.833	110.25	119.833	303.25	110.25	162.667	416.917	161.75	
0.0001075	100	113.25	132.5	352.833	411.5	121.083	139.833	124.25	117.833	343.75	154.417	157.167	107.167	115.583	131.083	128.25	129.667	350.5	164.583	120.667	106.5	110.667	323.25	117.5	138.5	163.583	120.083	129.583	125.083	118.5	152.5	116.167	143.917	122.917	316.25	118.75	534.583	122.083	134.75	131.417	111.5	126.75	138.083	125.583	315.667	297.917	127.417	116.833	405	127.917	134.583	172.333	112.417	342.583	126.167	136.083	154	133	112.25	111.917	114.5	343.5	120.417	128	182.917	108.833	130.417	386.083	351.75	118.583	122.167	321	141.167	140.5	145.083	332.917	127.917	123	117.417	101.917	131	123.667	149.833	131.917	109.833	130.417	112.833	286.333	121.167	115.167	391.75	365.333	159.083	128.75	160.583	154.25	402.583	118.75	401.917	430.583	114	
0.00011	100	123.25	422.667	124.667	109.75	128.083	142.333	122	392.667	142.083	102.75	114.583	147.083	108.5	302.333	121	131.083	346.417	131.917	151.583	121.5	354.667	117.083	130.917	141.25	137.5	342.25	104.25	127	110.167	128.083	115.583	109.083	128.917	143.333	139.25	333.833	394.25	283.25	107.75	126.083	128.167	131.917	117.333	121.833	113.25	379	151.583	371.333	112.833	148	128.25	332.75	139.75	372.583	123	125.5	246.083	122.667	166.083	337.083	324.25	353.583	121.417	134.833	300.25	105	124.167	127.083	161.417	277.583	120.917	148.25	135.667	117.667	124.417	119.833	116	126.25	125.25	128.583	147.083	125.083	132.5	400.583	110.833	123.833	130.5	283.25	118.667	124.833	373.417	132.583	119.5	384.75	132.417	321.333	378.667	159.917	131.25	130.75	
0.0001125	100	128.417	158.5	140.25	133	111.5	391.917	121.25	136.75	348.333	376.167	138.583	391	112.333	136.917	279.75	112.417	114.25	185.667	124.167	110.167	166.417	350.917	147.5	115.417	352.917	385.417	154.583	124.667	341.333	326.667	159.167	116	340.083	126.333	168.75	316.917	417	145.083	233.333	107.75	406.75	118.333	107.833	153.75	119.333	353	358.75	126.083	151.5	119.083	114	117.25	148.75	430.333	324.75	399.917	152.083	315.833	387.083	434.167	112.75	107.417	101.917	374.083	115.417	125.583	121.583	119.167	118.417	305.833	128.583	389.333	441.833	106.417	126.917	114.167	152	155.25	278.333	115.25	376	120.833	369.083	128.417	143.167	135.333	127.417	145.917	119.583	133.25	347	139.167	156.75	108.583	125.417	135.083	396.167	141.917	115.75	129.333	
0.000115	100	309.667	346.583	118.167	171.917	387.167	314.417	122.667	147.083	128.833	483.333	125	124.583	144.417	116.667	172.083	136.417	318.667	123.583	129.583	123.5	185.917	128.667	118.333	110.917	127.917	294.5	141.75	369.167	375.333	337.75	119.75	135	391.5	117.917	396.667	120.833	119.917	148.083	150.25	109.167	104	129.417	136.75	115.25	137.75	113.25	352.583	352.167	113	126	379.917	106.583	413.833	324.583	149.333	124	429.917	103.75	401.5	353	361.583	125.833	367.917	145.917	99.25	368.833	110.75	133.917	116.25	341.75	120.333	110.083	343.417	153.5	278.583	341.25	388.333	337	393.667	149.417	303.5	180.917	120.167	145.083	128.5	326.083	364.25	134.333	119.75	376.083	141.083	366.5	130.833	127.583	462.75	356	187.917	108.083	424.5	350.667	
0.0001175	100	358.167	124.417	344	121.667	130.083	123	141.167	193.083	417.083	399.083	396.083	132.75	317.333	121.5	157.667	346.083	138.75	160.417	107.833	110.917	131	118.5	369.583	473.333	176.167	243.167	107.25	312.167	132.917	131.25	115.167	441.583	318.75	122.833	309.583	131.667	124.583	307.333	133.75	382.333	160.5	105.083	153.167	346	455.583	144.25	442.75	126.083	326.833	126.25	321.417	318.667	121.583	319.167	125.25	125.583	139	354.667	330.583	112.167	146.167	141.5	325.167	123.75	434.5	350.75	338	122.75	157.667	140	294.75	98.5	119.333	371	116.917	353.75	365.5	337.333	164.083	428.75	107.917	345.417	157.833	361.417	306.667	377.5	132.583	144.333	156.083	451	413.667	361.167	164.917	145.333	311.5	328.25	144.417	351.917	389.25	168.5	
0.00012	100	376	364.917	122.333	140.167	446.333	330.75	132.583	452.75	103.333	122.833	294.917	280.25	139.333	349.417	290.75	132.417	122.583	408.5	108.333	368.083	172.167	137.417	109.167	432.833	145.667	394.75	162.917	306.167	390.917	440.083	428.667	122.583	289.25	138	306.75	119.167	372.667	123.5	375.333	366.667	408.167	364.167	137.333	414.583	414.583	373.167	381.25	141.417	401.833	114.667	147.417	160.583	411.833	151.25	105.333	338.083	347	498.167	125.917	397.5	366.833	128.333	157.417	131.417	360.667	129.333	169.083	311.083	355.917	308.25	281.167	111.417	356	335.333	109.417	186.167	393	140.75	241.167	101.5	112	162.083	392	105.667	322.5	400.75	345.833	111.417	131.917	153.833	421.167	118.5	105.917	386.417	363.583	379.167	429.667	109.25	434.917	128.583	
0.0001225	100	115.833	148.083	120.5	130.167	110.25	101.167	111	137.833	146.667	437.5	287.667	133	115.833	310	446.083	334.083	313.583	378.75	370.917	102.333	116.5	136.917	141.75	362.25	505.333	133.583	285.833	307	109.667	157.583	408.583	345.917	102.25	417.583	309.75	136.417	108.167	126	138.75	123.25	419.917	130.583	136.75	109.917	116.417	163.167	124	422.167	372.833	136.667	129.167	399	308.167	155.25	111.833	367.25	339.25	108	123.5	144.417	361.083	431.583	306.833	349.083	117.667	113.5	112.333	108.917	127.5	363.083	130.833	146.333	404.667	126	123.583	108.417	366.167	111.583	315.833	381.917	126.5	109.333	436.333	105.333	134.083	385.417	331	343.25	136.417	119.333	394.833	337.75	412.917	348.417	125.833	138.5	131.25	398	115.083	113.833	
0.000125	100	138.917	128.5	171.917	137.833	121.417	158.5	327.083	383.75	379.833	110.25	126.083	140	120.667	370.333	380.583	347.667	390.083	137.417	150.75	129.833	448.25	384	364.083	384.083	124.333	116.417	124	114.167	329.25	115	129.167	118.333	119.833	133.333	397.333	397.417	380.417	387.75	293.583	120.75	284.25	114.917	390.167	378.417	126.75	387.583	407.083	415.417	384.833	383.25	320.083	466	105.167	384.667	376.5	115.917	402.667	470.25	429	439.167	420.5	339.833	277.417	269.25	124.417	102.333	343.333	130.083	485	386.583	372.167	368.75	412.5	387.167	134	134.583	409.667	116.417	346	104.833	131.583	369.167	371.333	135.5	151.083	370.417	286.75	136.5	118.333	463.917	142.083	257.917	377.167	430.083	400.417	134.083	366.833	97.3333	125.083	347.917	
0.0001275	100	410.75	430.583	359.333	319.167	360.667	409.25	310.167	129.25	398.083	271.75	120.417	338.5	119.75	116.167	494.583	324	343.083	424.5	128.667	155.417	424.583	407.25	312.167	404	103.167	112.583	453.167	119.833	122.25	309.25	128.333	411.167	408.917	126.417	144.083	118.333	157.583	112.5	114.5	449.75	128.5	142.333	388	146	106.167	435.667	171.333	341.417	304.333	367.667	330.833	335.083	154.5	128	392.417	342.75	420.333	129.167	108.583	311.833	140	379.417	122.583	125.583	147	259.5	113.083	105.083	141.75	153.083	420.417	109.5	107.833	372.75	407.583	126.833	125.75	392.5	364.833	456.417	423.75	133	333.167	427.5	432.25	326.333	114.917	408.75	344.75	146.083	452.917	197.417	149.417	125.667	316.5	138.5	334.833	147.667	320.75	154	
0.00013	100	325.167	132.667	125.083	309.417	335.917	319.5	519.417	153.25	119.333	154.417	356.5	161.75	295.417	108	398.833	249.5	139.5	353.917	482.583	116.25	348	119.5	341.083	314.5	368.833	126.083	347.5	327.333	392.5	337.917	368.167	386.083	321	165.667	507.167	386.5	329.75	380	313.833	356.833	459.667	118.167	158.167	294.417	375.75	411.583	128.083	131.417	105.417	334.583	361.583	159.583	402.417	105.5	337.5	374.917	268	403.5	295.417	327.083	335.833	116.333	306.417	106.083	386.417	414.917	108.167	117.25	370.417	432.417	143.5	342.583	115.417	410.917	297.583	356.667	322.667	331.75	106.25	278	410.333	104.667	372.833	355.833	115.5	389.5	339.25	127.583	340.583	414.333	456.167	534.083	342.667	315.583	376.333	283.167	280.417	391.833	436.667	434.083	
0.0001325	100	108.333	399.75	347.75	444.333	483.25	136.083	334.667	115.417	151.583	279.333	362.333	352.75	349.583	406	355.167	346	302.583	112.583	133.917	149.167	420.5	417.75	422.333	350.75	135.333	118.917	357.917	126.333	396.417	359.75	407.583	316.833	319	391.917	391.167	344.333	425.833	398.417	122.25	385.333	116.5	144.25	491.25	392.75	385.917	357.333	109.917	132.333	364.083	127.667	313.583	114.583	112.5	442.25	315.5	201.5	115	119.167	140.917	151.667	141.833	123.833	159.25	338.417	370.167	122.083	311.833	131.667	371.667	301.25	376	106.167	145.667	435.083	134.167	351.583	502.5	340.5	362.917	314.583	394.583	357.5	409.167	429.583	142.417	370.833	403.917	166.75	390.917	119.75	117.333	145.5	444.167	409.667	410.583	378.583	341.75	390.833	102.833	272	
0.000135	100	114.333	399.083	355.417	368.75	331.667	114.5	109.833	310.833	115.833	315.083	382.333	320.833	443.583	354.5	338.167	124.167	313.583	130.167	121	401.167	112.75	355.583	412.75	309.167	330.333	291.917	314.333	376.333	354.583	294.25	411.917	294.417	362.417	396.75	412.083	291.25	388.167	357.75	319.75	535.333	121.75	393.417	364.5	501.25	366.333	391.583	472.25	119	325.667	393.417	146.5	278.083	402.417	134.083	128.333	147.5	457.25	403.75	346.417	319.083	345	421.333	374.917	337	331.333	119.833	123.5	264	344.583	445.25	110.167	299.25	441.583	345	277	335.417	356.25	363.667	362.25	317.333	378.083	411.167	522.167	135.167	400.833	446.417	356.25	346.167	385.417	136.25	407.5	388.583	117.25	127.583	119.083	477.083	150.417	143.417	412.667	338.667	
0.0001375	100	117.167	344.5	382.083	522.5	141.25	328	333.167	293	142.417	292.083	428.417	417.417	381.583	106.5	364.333	159.75	343.5	442.417	336.583	343.417	349	434.5	294.083	298	414.917	411.167	416.917	107.417	327.083	401.167	117.667	304.417	132.167	126.75	353.917	376.917	121.25	157.5	372.417	386.5	391.5	341.667	416.583	271.917	144.833	343.833	130.167	392.417	138	161.5	388.583	339.25	314.417	439.583	338	123.083	371.833	374.167	377.833	314.25	330.083	108.5	122.667	151.75	127.667	360.75	444.333	431.75	119.833	301.667	122.083	313.917	119.833	311.75	352.667	338.917	276.75	323.167	427.083	426.167	426.083	148.333	138.083	447.917	138.25	122	340	310.833	158.5	357.583	507.333	344.5	346.25	359.583	144.25	399.167	364	122.583	119.417	346.667	
0.00014	100	390.25	393.083	277.833	350.833	352.083	383.167	143.333	117.667	135	336.75	162	350.167	365.167	244.5	326.333	408.75	309.75	334	363.833	331.583	342.833	547.667	367.083	374.083	142.583	337.333	329.167	355.333	449.667	359.167	164.75	351.917	170.25	366.833	389.333	348.833	364.25	376.417	365.083	356.25	420.75	366.417	415.083	292.417	361.583	322.25	307.5	126.917	294.583	358	133.667	386.167	321.167	443.25	440.583	357.167	364.833	319.833	444.667	359	397.083	120.75	500.333	332	321.75	322.167	404.167	112.75	267.917	350.75	386.667	349.917	306.083	130.917	312.417	288.75	131	127.833	117.583	263.5	365.917	435.333	373.167	131.667	355.75	387.833	347.583	376.75	379.667	381.667	321.75	382.417	334.5	258.333	394.167	130.917	414.667	515.5	148.25	317.167	
0.0001425	100	310.333	307.5	371.75	386.667	454.75	369	107.333	446.583	407	402.333	321.417	127.917	105.083	399.333	459.667	370.083	291.833	364.583	309.917	432.417	356.083	410.75	328.583	333.75	303.25	386.833	348.5	387.583	440	409.583	377.333	365.833	358.833	389.667	326.167	123.667	392.833	125.5	121.083	124.333	377.5	366	362.25	367.5	425	325.333	339.083	328.5	117.083	354.5	366.5	356.75	131.5	388.417	318.583	388.083	452.417	370.917	381.917	282.667	134.25	333.167	357.917	440.583	279.833	364.333	405.583	293.417	356.25	128.917	271.25	431	378.083	432.5	392.417	485.917	391.25	436.833	118.667	383.917	310.083	319.083	412.667	325.5	440.583	403.333	345.333	329.5	387.5	310.833	342.333	378.333	388.167	296.083	375.833	335.917	389.083	425.25	116	292.25	
0.000145	100	311.333	410.5	454.25	318	480.083	381.667	109.25	315.667	322	396.75	117.917	324.917	424.833	312	306.167	396.083	127	368.167	365.333	350.75	341.917	468.917	123.5	334.167	364.167	366.583	339.917	343.417	413.167	354.917	315.083	149.167	327.417	364.75	342.917	306.5	318.417	394.75	324.083	487.667	358	123.583	367.833	334.25	414.25	382.917	388	391.333	352.583	487.583	299.167	302.583	339.833	406.75	389.75	116.667	135.083	387.667	469.833	380.417	368.667	296.833	431.167	436.083	128.5	346.083	129.5	381.333	396.167	330.417	260.5	447.333	390.417	309.25	400.417	395.417	375.083	124.333	329.5	346.417	375.667	386.333	119.167	411.583	112.75	345.583	328.667	350.833	103.75	377.167	509.25	386	348.583	400.333	533.917	382.917	373	295.917	314.333	358.667	
0.0001475	100	309.667	311.583	346.75	388.25	357.75	332.583	349.167	137.083	379.583	396	407.333	421.333	439.25	340.75	417.25	425.833	303.583	431.75	370.833	397.667	388.083	338.167	335.167	343.333	369.25	302.333	374.417	316.833	281.75	448.667	129.333	395.333	381	432.667	410.667	382.667	372.667	383.667	510.333	299.5	109.25	420.25	111.417	417.167	350.5	386.083	332.25	366	306.917	431.833	375.5	135.333	397.083	445.5	338.917	445.917	370.917	370	312.833	341.417	391.167	323.417	415.917	404.333	133.333	315.333	300.417	306.167	474.417	312.333	363.083	322.417	422	392.333	317	291.917	349.25	376.583	313.667	351.25	458.917	396.417	315.583	339.667	367.25	358.083	340.75	397.583	132.5	432.917	401.083	375.917	380.417	338.083	391.833	330.083	358.583	127.5	408.5	447.167	
0.00015	100	258.417	374.75	345.083	381.583	325.75	372.833	325.333	363.333	374.333	143.5	375	316.75	338.75	349	308.5	395	387.167	356.75	415.417	501.75	405.25	441.75	440.5	435.167	420.417	326.583	415.083	125.583	390.417	390.25	490.417	448.833	431.667	380.25	286.083	389.167	338	170.25	297.75	394.833	310.5	397.167	353.417	499.917	359.833	346.083	121.583	420.5	327.667	369.417	388.417	295.417	363	367.417	440.333	450.75	274.583	372.167	324.583	114.75	284.333	373.333	325.25	409.667	407.667	358.583	421	127.417	424.417	377	125.5	399.333	333.583	365.333	348.833	130.333	335.5	324.833	306.917	258.5	422.5	370.25	366.25	370	309.25	321.083	349.917	389.417	396.417	446.75	313.917	368.167	330.667	474.75	463.75	163.583	366.083	332.583	467.167	355	
0.0001525	100	367.167	337.417	329.583	354.333	125.917	340.417	135.667	329.167	363.083	464.5	428.583	342	124.75	371.917	406.917	324.167	361.25	368.333	364	329.417	342.333	433.25	357	357	350.25	395	391.917	321.167	365.083	370.333	447.25	324.167	424.583	357	379.167	365.917	368.25	288.417	310.167	333.833	311.917	333.167	440.25	406.833	375.917	349.667	433.25	341.833	369	486.75	318.75	481.667	398.583	438	405.833	418.833	336.917	318.417	289.417	356.333	302.167	389.917	403.167	304.667	379.5	321.833	297.75	130.25	454.167	348.917	370.5	361.5	356.833	327	425.333	374	341.667	393.833	414.833	126.833	384.167	356.25	260.833	383.5	363.583	441	405.167	451.75	462.75	345.667	370.167	337.083	324.5	384.667	348.25	366.75	437.167	327.25	383.417	333.5	
0.000155	100	344.667	328.25	403.333	396.917	448.583	322.917	285.083	395.167	371.833	406.25	366.667	329.167	359.5	360.75	450.083	393.083	388.667	368.917	300	258.25	401.25	379.333	403.25	412.083	261.5	325.583	457.333	307.833	323.667	315.167	297.833	338.167	294.833	287.083	326.417	376.25	337.75	311.917	413.167	379.833	406.667	316.833	364.5	402.917	384.083	386.75	110.25	402	310	359.917	466.75	367.25	372.583	296.417	439.75	341.167	339.917	388.333	415.583	269.583	353	410.417	313	311	355.667	401.25	356	110	341.5	238.917	334.5	368.75	399.917	265.25	295.833	373.833	305.5	374.917	355.917	383.083	382.917	380.5	376.167	412.083	388.917	419.667	417.333	394.25	144.667	386.667	246.25	342.167	328.833	354.917	371	363.833	342.25	325	279.583	315.667	
0.0001575	100	289.25	358.667	394.083	410.5	413.75	303.917	454.75	344.417	391.417	344.333	404.833	400.583	369.917	341.5	387.5	325.75	375.75	381.667	342.667	459.75	387.5	273.75	436.167	506	367.583	393.917	390.667	447.917	400.667	380.5	523.833	507.75	374.5	399.417	243.583	352.75	416.167	322.333	524.583	372.25	353.667	367.75	355.083	433.917	457.167	369.75	420.833	334.167	358.917	434.667	326.833	397.583	357.833	330	456.917	358.167	345.417	355.917	393.833	452.25	358.917	387.667	424.75	380.917	387.083	349.333	442.083	409.667	327.917	352.417	459.333	335.5	414.833	375.667	398.083	367.333	432.333	594	520.333	385.25	373.5	360.833	391.333	349.5	272.75	327	381.083	312.5	360.75	333	344.083	300.917	345.083	280	323.667	392.583	351.333	362.5	275.083	278.667	
0.00016	100	377.417	248.167	392.917	357.083	296.417	340.5	358.25	489.417	294.917	412.083	366.5	406.167	387.5	326.75	358.917	265.833	410.417	346	283.75	307.5	377.667	365.5	443.667	424	325.583	341.833	364.667	376.083	375.583	374.5	334.417	333.083	277.75	399.083	319.75	333.583	334.167	416.917	282.417	381.083	336.5	394.917	318.583	407.667	342.5	360.417	409.583	303.25	418.167	402.833	393.583	340.333	319.083	483.333	397.25	411.417	402.75	379.333	435.25	387.833	434.917	403.25	366.917	427.417	320.25	391.167	311.583	322	519.917	449.833	412.583	324.083	307.083	359.667	389.75	358.167	433	290.833	332.667	408	326.417	292.833	351.25	412	421.5	420	361.583	499	433.583	346.167	374	328.167	368	342.583	409.75	422.667	439.833	429.667	391.25	379.417	
0.0001625	100	300.583	328.333	451.5	436	407.417	424	376.333	389.5	370.417	421.25	401.917	324.083	376.5	360.75	383.5	330.5	458.333	432.083	316.25	355.75	361.083	372.833	390.333	360.583	382.083	319.833	312.083	344.25	390.667	310.25	356	309.083	317.167	334.167	341.833	372.333	398	323.75	315.583	227.167	377.583	331.583	451.917	436.5	316.833	382.333	334.75	376.25	340	326.75	437.667	339.917	479	308.083	311.167	370.167	473.167	329.417	428.667	326.333	381.917	375.083	254.167	362.833	423.667	378.833	266.583	316.75	382.333	328	393.25	428.167	406.667	309.75	377.083	399.917	410.25	369.333	303.25	428.083	409.417	265	370	373.75	357.667	403.167	448.667	385.5	386.667	271.167	298.25	369.917	309	349.917	339.833	379.75	332.583	333.417	384.417	366.75	
0.000165	100	480.167	347.667	358.667	344.083	328.5	439.25	334.75	323.333	397.583	326.583	381.417	427.417	317.333	338.333	321.333	392.417	291.667	325.917	390	300.417	478.417	351.25	318.75	365.583	408.417	549.583	414.5	385.5	340.583	396.833	323.667	393.083	338.917	355.833	287.333	464.75	307.417	295.5	416	434.083	369.5	288.833	245.583	386.167	355.083	377.333	320.333	353.583	292.917	399.333	350.583	380.917	418.167	402.583	375	455.833	314.25	441.917	393.25	326.417	322.167	362.917	338.917	373.083	338	410.583	266.583	401.667	336.167	324.833	334.083	445.167	464.25	287.917	420.417	320.75	413.25	423.5	457	328.333	318	337.917	289.25	377.667	318.75	358.333	434.25	316.333	416.25	351.333	370.167	327.667	368.25	340.833	432.083	411.25	417	355.333	451.083	353.333	
0.0001675	100	350.833	332	321.583	407.75	412.25	430.417	329.75	488.25	410.417	300.5	426.417	324.833	344.75	337.667	351.583	365.083	453.5	320.917	381.583	385	372.833	409.083	376.583	381.5	412.75	336.917	417.25	398.75	434.083	314.333	317.5	408.833	303	408.583	300	286.833	142.667	405	346.583	425	322.333	421.333	357.917	378.167	392.083	457.167	350.083	458.583	339	352.333	338.25	412.25	416.167	381.833	398.25	332.417	344.333	399.833	440.167	301.333	362.75	375.417	573.167	402	363.833	386.667	343.167	448.667	349.5	485.417	385.25	338.583	432.583	455.417	412.333	427.25	429	334.667	382.167	341.083	320.667	410.917	434.333	317.583	325	398.833	356.417	453.75	428.417	333.833	341.75	419.167	423.833	370	344.083	332.333	302.417	334.25	358.25	410.667	
0.00017	100	338.167	346.75	373.75	479.5	361.667	302.333	426.167	349.583	367.5	336.833	296.25	284.917	437.167	356.167	292.833	381.5	327.75	313.75	352.25	335.667	393.833	291.25	412.333	412.333	272.333	438.917	346.833	362.75	288.167	319.833	386.5	388.167	411	430	397.167	507	346.167	343.917	336.417	344.333	421.333	417.333	381.167	346	347.917	346.167	369.667	369.5	333.417	300.917	325.333	393.5	447.583	333.667	377.75	407.917	412.583	376.583	331.833	347.5	327.75	290.083	364	329.333	363.75	431.833	395.5	415.25	358	358.5	440	299.583	305.667	380.833	388.583	430.833	325.083	423	340.667	322.583	308	415.083	381.75	269.5	383.167	367.083	371.667	306.583	344.083	145.75	378.25	334.167	241	337.5	376.25	360.083	365.167	265.917	399.583	293	
0.0001725	100	361.25	355.667	410.167	335.75	393.5	363.333	327.417	371.25	341.417	283.667	387.167	447.167	341.75	340.333	329.5	347.417	343.917	470.083	384.833	417	489.75	378.667	322.083	351.083	360.833	405.083	348.833	380.75	366.667	453.75	378.25	436.917	362.333	516	400.25	447.25	359.25	142.917	398.417	424.083	402.833	395.917	396.833	345.333	382.583	341.167	405.917	333.083	326.083	380.667	427.667	376.917	342.667	321.667	349.5	356.167	401.25	360.583	338.167	487.833	389.75	397.917	413.833	366.75	358.417	480.25	425.833	448.667	332.083	413.917	425.667	305.417	313.167	378.167	347	366.167	338.583	342.25	305.667	425.25	307.667	369.417	441.667	336.25	299.333	285.167	406.417	526.917	426.917	376.917	289.5	399.917	413.25	449.167	431.333	422.583	371.167	387.167	388.583	321.833	
0.000175	100	410.667	308.417	400.333	384.833	253.333	354.417	453.833	391.917	322.917	356.833	378.833	340.25	399.167	431	370.167	351.083	340.333	333.833	409.417	327.417	424.25	298.833	465.75	390	293.583	368.25	328.917	336.5	367	110.583	404.333	269.917	340.583	402.25	361.083	485.25	367.25	355.083	413.417	333	329.167	332.75	362.917	398.333	401.167	365	256.5	359.917	340.667	354.833	426.833	357.25	158.083	389	427.917	373.917	297.5	351.5	369	457.083	307.917	453.417	437.583	397.25	297.083	119.25	392.5	309.167	418.333	318.583	347.583	393.333	323.75	454.667	313.167	504.333	349.917	294.083	443.333	330.25	351.333	296.667	443.75	393.5	405.417	181.25	331.75	364.917	343.25	360.5	339.833	400.25	320.333	432.5	379	430	119.75	322.083	344.333	452.083	
0.0001775	100	371.083	386.5	406.083	396.5	418.75	455.167	373.25	381.083	394.5	296.25	349.667	326.917	407.583	465.167	342.167	393.917	336.417	382.667	334.333	354.083	342.333	370.25	365.917	342.5	374.25	430.583	374.333	340.417	377.5	374.833	337.417	475.5	316.167	418.833	400.75	428.167	333.75	288.333	343.833	385.083	459.833	368.667	377.917	314.583	358.583	376.833	344.833	293.417	433.667	478.583	419.167	353.917	300.417	343.417	396.5	327.333	373.667	365.333	449.583	388.417	299.5	347.667	479.75	334.417	394.917	404.167	448.667	500.917	277.25	324	333.167	352.917	305.083	150.417	271.333	506.417	336.333	458.917	313.25	325.833	377	372.417	411.417	288.583	370.25	321.083	292.083	367.917	384.75	382.25	426.417	425.75	105.833	427.75	405.917	336	348	386.167	357.917	405.083	
0.00018	100	487	482.083	329	398.417	345.25	438	413.833	137.25	389.25	301.667	420.583	399.333	452	292.583	345.25	367	113.083	490.833	309	459.833	316.917	360.083	451.5	279.833	310.75	444.333	341.417	430.833	365.667	355.5	332.667	413.333	349.667	384.167	447.917	344.583	125.25	392.333	148.917	131.083	378.75	337	284.667	385.167	422.417	465.333	446.333	323.583	313.583	125.75	396.917	406	129.667	309.667	420.833	415.25	332.917	311.583	340.167	409.167	342.583	296.75	302	129.333	334.75	349.083	325.583	505.417	337.5	491.167	374.917	350.917	408.583	327.083	470.417	300.833	374.333	398.5	384.5	356.833	398.833	342.083	353.583	360.917	380.667	427.417	357.333	412.75	395.25	131.667	440.667	499.667	381.667	351.75	393.25	515.083	384.583	288.167	420	380.333	
0.0001825	100	399.083	433.5	367.833	369.333	320.833	307.167	359.5	290.083	370.583	350.167	114.5	325	301.25	315.667	326.5	319.417	330.75	380.667	371.75	428.25	111.833	380.833	388.833	439.5	423.833	455.333	338.167	412.25	396.5	477.417	427.167	368.083	369.917	380	255.167	383.083	377.083	313.667	303.333	311.417	374.167	387.25	301.167	361.583	473.833	388.5	361	432.667	347	356.583	463.917	442.25	307.667	359	403.25	411	308.167	328.667	329.333	345.833	356.667	367.667	412	385.25	117.083	352.583	107.917	278.25	278.417	392.833	487.167	250.417	154.5	422	464.25	313.25	136.5	362.917	410.083	351.417	470.75	279.417	374.167	127.333	327.25	403.5	371.083	376.25	330.5	352.083	385.333	452	358.167	343.667	420	378.917	363.083	373.167	141.833	462.5	
0.000185	100	451.417	309.833	366.333	365.833	403.5	386.083	344.333	423.5	405.417	332	320.083	400.167	325.333	373.417	365.75	303.917	329.75	113.667	337.833	312.167	122.917	309.917	332	381.583	392.417	411.917	367.833	114.417	418.583	308.917	432.167	297.333	352	342.333	355.667	279	351.333	348.833	314.5	416.667	411.75	366.583	384.167	328.083	330.333	316.417	317	426.833	115.833	292.5	367	434.583	144.417	288.833	281.833	137.333	383	383.583	362	317	358.667	508.417	436.333	384.917	367.667	386.083	381.5	388	407.167	380.417	368.333	516.167	352	427.333	431	173.25	350.083	433.583	112.417	114.917	126.25	401.583	135.083	440.667	317.5	385.167	299.583	366.333	144.25	306.083	333.583	154.5	314.917	133.833	118.833	152.083	325.333	466.083	427.833	311.75	
0.0001875	100	341.333	333.25	163.583	408.583	124.25	359.167	133.333	309.917	436.333	302.833	429	116.167	114.833	339.75	422.417	418.417	344.167	365.083	409.25	324.333	434.333	484.917	359.167	359.083	330.167	385.417	375.667	135.667	314.333	419.667	463.167	293.833	330.25	330.583	344.25	122.333	396.667	350.75	426.333	350.083	426.083	469	362	290.333	412	356	414	357	379.167	405.083	232.083	134.083	341.833	337.167	384.5	297.75	482.667	322.833	454	105.667	295.75	127.917	332.833	417.583	333.583	122	355.417	439.333	301.667	336.5	376.5	418.333	126.333	371.333	358.25	335.833	455.083	312.583	363.083	346.75	311	431.167	354.583	354	429.417	411.333	393.75	455.333	119.917	314.667	399.75	383.667	466.083	413.917	418.583	386	382.25	414.583	454.75	151.167	
0.00019	100	394.667	327.75	343.917	454.333	111.167	349.417	314.667	487.5	114.833	421.333	406	365.417	434.583	127.833	149.917	369.583	289.167	372.333	430.417	443.667	366.083	134.917	394.667	117.667	426.167	363.333	300.25	315.083	310.667	323.333	463.583	342.5	364.25	382.833	276.833	363.167	392.333	357.167	409.667	392	366.917	125.167	131.417	362.5	356.417	339.083	486.667	134.75	278.833	416.167	307.25	253.5	375.417	315.667	395.917	338.583	97.9167	329.667	135.75	99.8333	120.75	259.75	412.583	310.25	384.167	329.5	383.917	515.833	126.417	386.167	470.833	397.083	349.167	138.833	405.25	123.667	502.167	319.75	353.417	394.417	433.167	451.083	130.833	330.75	426.667	444.333	137.667	357.75	344.667	395.833	122.833	461.083	365.833	115.417	343.833	137.417	100.833	385	325.667	398.417	
0.0001925	100	299.167	402.5	263.417	400.417	354.417	368.75	467.333	120.167	342.083	342.75	331.417	109.75	122.167	119.417	342.917	123.833	106.917	397.25	372.833	355.083	428.917	366.417	409.083	416	347	259.917	115.833	365.417	437.583	392.5	390.083	133.583	299.917	356.25	387.667	395	374.083	157.5	112.75	120.417	121.833	383.25	383.083	125.583	411.667	116.167	325.667	465.583	381.833	423.25	381.417	407.5	361.25	369.667	299.167	403.917	297.667	364	295.75	407.333	287.667	385.75	343.25	327.167	368.25	116.667	157.083	339.75	128.5	259	273.417	126	394.167	138.667	134.917	342.917	182.5	311.5	328.167	332.167	380.667	308.25	401.667	110.167	121.833	250.75	400.917	120.667	335.917	458.167	371.25	488.417	299.583	432.333	369.25	169.667	351.917	328.917	391.917	134.5	
0.000195	100	100.667	333.833	330.333	126.75	382.833	296.833	302.667	305.75	436.667	407	131.167	313.833	126.833	143.083	387	244.917	406.417	332.25	301.333	342.833	139.583	129.833	280.333	392.333	445.333	158.333	110.167	354.583	354	395	127.917	108.167	152.25	354	119	391.75	380.333	334.417	359.5	419.5	368.583	400.5	341.25	391.583	334.5	319	115	420.583	415.5	511.5	124.167	118	124.583	345.75	313.333	346.583	508.583	128.417	110.75	104	365.417	417	273.167	128.5	113.583	382	358.417	476.75	166.167	145.583	374.417	424.25	325.25	520.417	355.083	124.917	319.917	131.167	331.167	345.083	337.417	252	434.25	334.25	343.5	263.75	305.5	497.25	352.75	158.917	121.167	308.75	321	370.583	137.833	395.917	364.75	109.5	386.583	313	
0.0001975	100	409	127.667	288.833	316.917	318.333	134.5	492.417	448.75	134.917	382.417	479.167	146.417	369.25	323.583	392.917	112.417	330.833	379.833	126.667	336.833	138.083	127.083	316.5	281.417	425.083	367.833	110.5	141.75	317.25	463.75	460.167	392.333	122.5	125.667	126.25	349.583	359.167	141.083	351.25	411.917	335.75	384.5	128.333	286.833	289	108	109.167	373.5	121.167	359.5	423.583	366.333	294.25	325.333	116	316	136.667	327.667	348.417	291	332.917	128.417	375	135.583	187.917	280	337.917	132	299.75	111.667	339.583	342.75	387.75	419.833	120.5	151.917	358.25	407.75	161.25	105	139.833	349.25	361.667	145	387.167	358.5	150.417	319.75	292.417	440.333	424.083	414.833	153.417	329	127.75	409.25	117.75	340.667	333.75	404.5	
0.0002	100	127.5	346.333	112.25	311.333	333.5	117.333	353.25	137.25	102.75	316.417	131.25	413.75	140	131.583	454.833	347.5	374.25	105.75	354.167	115.75	455.417	122.25	303.833	328.083	462.5	367.167	304.25	379.333	131.917	335.333	402.667	354.667	136.417	143.583	129	407.417	361	412.417	357.5	421.833	146.25	103.917	374.833	477.25	370.583	247	313.417	347.667	341.417	379	405.583	124.417	404.75	138.333	457	137.75	127.583	382.917	111.25	305.25	114.417	114.167	386	396.25	362.5	415.833	108.917	344.75	138.5	375.083	294.5	272.083	379.75	417.417	473.5	391.25	323.5	140	379	405.25	135.083	395.083	339.333	436.583	135.917	120.25	384.833	362.167	153.75	337.583	381.667	123.5	129.083	523.167	381.75	290.167	309.167	425.333	335.833	315.167	
