# Supplementary material for: Transfer of optical orbital angular momentum to a bound electron
Source: Nat Commun. 2016 Oct 3;7:12998. doi: 10.1038/ncomms12998 (PMC5063962; doi:10.1038/ncomms12998)
Supplement: Supplementary Data — Raw experimental data for measurements presented in the main text, reporting fluorescence counts as a function of pulse time and ion position. [file ncomms12998-s2.zip › data/dataRabiFrequencies/150707/19/fluoEMCCD.dat]

# EMCCD average fluorescence data file (1 traces, 1 ions)
# trace names:
# format:
# | signalSlot | numCountCycles | trace 0     |
# |            |                | ion 0     |
# |            |                | val | err |
0	100	359.658	5.49917	
2.5e-006	100	348.991	5.07834	
5e-006	100	356.247	4.88497	
7.5e-006	100	357.919	5.41097	
1e-005	100	357.447	5.29925	
1.25e-005	100	357.886	4.88152	
1.5e-005	100	354.764	5.8116	
1.75e-005	100	349.553	5.23206	
2e-005	100	355.858	5.97154	
2.25e-005	100	346.852	5.41062	
2.5e-005	100	343.095	5.59735	
2.75e-005	100	347.127	4.93188	
3e-005	100	350.312	5.72464	
3.25e-005	100	323.416	8.91431	
3.5e-005	100	349.375	5.27129	
3.75e-005	100	338.124	6.24659	
4e-005	100	354.965	5.24799	
4.25e-005	100	359.292	6.10626	
4.5e-005	100	357.801	5.46328	
4.75e-005	100	356.126	6.59243	
5e-005	100	356.182	6.70707	
5.25e-005	100	339.229	6.53598	
5.5e-005	100	349.966	5.20824	
5.75e-005	100	341.678	6.42112	
6e-005	100	320.23	8.73587	
6.25e-005	100	344.194	6.68649	
6.5e-005	100	322.662	8.2468	
6.75e-005	100	339.475	8.31518	
7e-005	100	320.195	9.24414	
7.25e-005	100	328.682	9.17501	
7.5e-005	100	352.976	6.76394	
7.75e-005	100	340.854	6.7646	
8e-005	100	311.113	9.5859	
8.25e-005	100	332.986	8.61123	
8.5e-005	100	299.172	10.9287	
8.75e-005	100	323.332	8.28419	
9e-005	100	349.388	7.04762	
9.25e-005	100	351.991	6.7598	
9.5e-005	100	243.448	11.5222	
9.75e-005	100	318.728	9.11974	
0.0001	100	265.383	10.9585	
0.0001025	100	323.807	8.47529	
0.000105	100	315.556	9.90944	
0.0001075	100	334.712	8.00953	
0.00011	100	317.971	9.54519	
0.0001125	100	308.106	8.80768	
0.000115	100	314.551	10.535	
0.0001175	100	309.182	9.18772	
0.00012	100	293.433	10.4104	
0.0001225	100	301.043	10.2287	
0.000125	100	323.806	8.8603	
0.0001275	100	308.087	10.1734	
0.00013	100	324.949	8.68213	
0.0001325	100	319.057	10.3474	
0.000135	100	298.017	11.1454	
0.0001375	100	305.803	10.6642	
0.00014	100	241.905	11.6519	
0.0001425	100	271.871	11.5157	
0.000145	100	228.53	10.8719	
0.0001475	100	256.978	11.8718	
0.00015	100	240.304	11.3044	
0.0001525	100	277.461	11.699	
0.000155	100	260.285	11.9981	
0.0001575	100	269.401	11.2096	
0.00016	100	235.373	11.3796	
0.0001625	100	252.073	12.315	
0.000165	100	221.723	11.0534	
0.0001675	100	207.217	10.7529	
0.00017	100	273.154	11.9037	
0.0001725	100	276.413	11.7397	
0.000175	100	263.89	11.6987	
0.0001775	100	235.121	11.4094	
0.00018	100	255.045	11.7474	
0.0001825	100	242.165	12.2415	
0.000185	100	230.935	11.8645	
0.0001875	100	228.056	11.4873	
0.00019	100	234.418	11.9319	
0.0001925	100	236.643	11.4813	
0.000195	100	235.817	12.0567	
0.0001975	100	211.029	11.2597	
0.0002	100	212.303	10.8553	
