# Supplementary material for: Transfer of optical orbital angular momentum to a bound electron
Source: Nat Commun. 2016 Oct 3;7:12998. doi: 10.1038/ncomms12998 (PMC5063962; doi:10.1038/ncomms12998)
Supplement: Supplementary Data — Raw experimental data for measurements presented in the main text, reporting fluorescence counts as a function of pulse time and ion position. [file ncomms12998-s2.zip › data/dataRabiFrequencies/150707/19/gui.log]

Projectname: C:\data\current\0\gui.mcp
Dllname: C:/ScriptDll/ScriptDll.vcxproj
Date: Tue Jul 07 14:40:37 2015

***************************************
Tabname: Detection Settings
***************************************
camHelper.CCameraHelper::EMCCDGain:int=255
camHelper.CCameraHelper::preAmp:int=0
camHelper.CCameraHelper::useOptimalShiftSpeeds:bool=1
camHelper.CCameraHelper::customVSSpeed:int=0
camHelper.CCameraHelper::customHSSpeed:int=0
camHelper.CCameraHelper::desiredCoolerTemp:int=-70
camHelper.CCameraHelper::emulateIons:int=1
camHelper.CCameraHelper::baselineClamp:bool=1
camHelper.CCameraHelper::emulationMode:bool=0
camHelper.CCameraHelper::ionDetectionIntegrateImages:int=1
camHelper.CCameraHelper::ionDetectionIterations:int=10
camHelper.CCameraHelper::doIonDetection:bool=1
camHelper.CCameraHelper::ionDetectionFilterSN:double=5
Gfluomeasurement.fluomeasurement_s::DoPostSelection:bool=1
Gscan.scan_s::msRecrystallizeDuration:int=1000
Gscan.scan_s::maxInvalidMeasurements:int=9
GSpinReadoutCorrection.SpinReadOutCorrection::useCorrection:bool=0
GSpinReadoutCorrection.SpinReadOutCorrection::rdup:double=0.99237
GSpinReadoutCorrection.SpinReadOutCorrection::rduperr:double=0.00251
GSpinReadoutCorrection.SpinReadOutCorrection::rddw:double=0
GSpinReadoutCorrection.SpinReadOutCorrection::rddwerr:double=0
Gfluomeasurement.fluomeasurement_s::sigmaEMCCD:double=219.4
Gfluomeasurement.fluomeasurement_s::sigmaEMCCDIon2:double=157.7
Gfluomeasurement.fluomeasurement_s::cameraFluoBaseline:double=0
Gfluomeasurement.fluomeasurement_s::useWeightMap:bool=0
Gfluomeasurement.fluomeasurement_s::weightMapDetectTime:double=0.1
Gfluomeasurement.fluomeasurement_s::use2DHistogram:bool=0
Gfluomeasurement.fluomeasurement_s::histo2dBinSize:int=6
Gfluomeasurement.fluomeasurement_s::histo2dSaveFFTs:bool=0
Gfluomeasurement.fluomeasurement_s::histo2duseFilter:bool=1
Gfluomeasurement.fluomeasurement_s::DoPMTreadout:bool=0
Gfluomeasurement.fluomeasurement_s::sigma:double=50
Gfluomeasurement.fluomeasurement_s::sigma2:double=50
Gsvmhisto.svmhisto_s::dd_a:double=15.0492
Gsvmhisto.svmhisto_s::dd_b:double=13.6824
Gsvmhisto.svmhisto_s::dd_comx:double=113
Gsvmhisto.svmhisto_s::dd_comy:double=112.473
Gsvmhisto.svmhisto_s::dd_theta:double=0.93978
Gsvmhisto.svmhisto_s::db_a:double=47.3939
Gsvmhisto.svmhisto_s::db_b:double=16.1301
Gsvmhisto.svmhisto_s::db_theta:double=1.58833
Gsvmhisto.svmhisto_s::db_comx:double=120.083
Gsvmhisto.svmhisto_s::db_comy:double=333.53
Gsvmhisto.svmhisto_s::bd_a:double=41.6994
Gsvmhisto.svmhisto_s::bd_theta:double=3.14107
Gsvmhisto.svmhisto_s::bd_b:double=17.3736
Gsvmhisto.svmhisto_s::bd_comx:double=306.056
Gsvmhisto.svmhisto_s::bd_comy:double=131.784
Gsvmhisto.svmhisto_s::bb_theta:double=2.11851
Gsvmhisto.svmhisto_s::bb_a:double=44.5546
Gsvmhisto.svmhisto_s::bb_b:double=41.8253
Gsvmhisto.svmhisto_s::bb_comx:double=307.428
Gsvmhisto.svmhisto_s::bb_comy:double=349.903
Gfluomeasurement.fluomeasurement_s::useSVMHistogram:bool=0
Gsvmhisto.svmhisto_s::sigmaIon1:double=10
Gsvmhisto.svmhisto_s::sigmaIon2:double=10
Gsvmhisto.svmhisto_s::longDetectTime:double=0.015
DoLongDetectionHistogram()
Gfluomeasurement.fluomeasurement_s::satCount:bool=1
camHelper.CCameraHelper::PrintCameraSettings()
***************************************
Tabname: Sequence Images
***************************************
camSequenceImg.Data2DPlotArray::autoScale()
showImageNum:int=1
UpdateSequenceImage()
***************************************
Tabname: EMCCD Readout
***************************************
camHelper.CCameraHelper::numDetectedIonsGet():int
camImg.Data2DPlotArray::autoScale()
camHelper.CCameraHelper::videoSubImg:bool=0
camHelper.CCameraHelper::sequenceSubImg:bool=1
camHelper.CCameraHelper::autoShutterControl:bool=1
camHelper.CCameraHelper::StartVideoModeThread()
camHelper.CCameraHelper::StopVideoModeThread()
camHelper.CCameraHelper::enableCooler:bool=1
camHelper.CCameraHelper::GetCoolerTemp():int
camHelper.CCameraHelper::CloseShutter()
camHelper.CCameraHelper::OpenShutter()
camImg.Data2DPlotArray::addROI()
camImg.Data2DPlotArray::removeROI()
camHelper.CCameraHelper::hBinSize:int=2
camHelper.CCameraHelper::vBinSize:int=2
camHelper.CCameraHelper::videoExposureTime:double=0.1
camHelper.CCameraHelper::sequenceExposureTime:double=0.006
Gfluomeasurement.fluomeasurement_s::numIons:int=1
camImg.Data2DPlotArray::SaveAsBMP(string&=C:\data\camPics\zweiionenheute.bmp)
***************************************
Tabname: Transport
***************************************
Gtransport.transport_s::dt:double=6e-07
Gtransport.transport_s::dwellT:double=0.0005
Gtransport.transport_s::ringOffTime:double=5e-05
Gtransport.transport_s::numTransports:int=1
Gsplit.splitting_s::centerSegment:int=20
Gtransport.transport_s::transportToSeg:double=19
Gtransport.transport_s::samplesPerSeg:int=30
DoTransportedPseudoEnergyMeasurementDwellTime(double,double,double)	DoTransportedPseudoEnergyMeasurementDwellTime(dwellStart=3e-06,dwellEnd=6e-06,dwellStep=2e-08)
Gtransport.transport_s::doPE_STRmode:bool=0
DoRamanProbe(peak_s&,peak_s&,peak_s&,double,double)	DoRamanProbe(bsb=GR2bsbCOM,car=GR2car,rsb=GR2rsbCOM,carStep=1e-06,bsbRsbStep=2e-06)
DoPseudoEnergyKickVoltageScan(double,double,double)	DoPseudoEnergyKickVoltageScan(voltageStart=0,voltageEnd=5,voltageStep=0.5)
DoPseudoEnergyKickDurationScan(double,double,double)	DoPseudoEnergyKickDurationScan(durStart=0,durEnd=1e-05,durStep=0)
Gsplit.splitting_s::kickDuration:double=0
Gsplit.splitting_s::kickVoltage:double=0
Gsplit.splitting_s::numKicksGet():int
Gtransport.transport_s::doKick:bool=0
DoPseudoEnergyScanLastKickVoltage(double,double,double)	DoPseudoEnergyScanLastKickVoltage(voltStart=0.1,voltEnd=6.1,voltStep=0.5)
Gtransport.transport_s::kickVoltageFirstSide:double=0
Gtransport.transport_s::kickVoltageLastSide:double=2
Gtransport.transport_s::kickDelayFirstSide:double=0
Gtransport.transport_s::kickDelayLastSide:double=1e-05
DoPseudoEnergyScanLastKickDelay(double,double,double)	DoPseudoEnergyScanLastKickDelay(delayStart=0,delayEnd=1e-06,delayStep=1e-08)
***************************************
Tabname: Quadrupole
***************************************
Gshelving.shelving_s::UseCar1:bool=1
Gshelving.shelving_s::UseCar2:bool=1
Gshelving.shelving_s::usePiPulses:bool=0
Gshelving.shelving_s::useRAPPulses:bool=1
Gshelving.shelving_s::shelveFromPlus:bool=1
Gshelving.shelving_s::RAPSampleNum:int=40
Gshelving.shelving_s::RAPSigmas:double=3
Gtiming.timing_s::quenchTime:double=5e-06
Gtiming.timing_s::pumpTime:double=5e-06
Gspec729.spec729_s::StepFreq:double=0.001
Gspec729.spec729_s::winWidthFreq:double=30
Gspec729.spec729_s::pulseTime:double=0.001
Gspec729.spec729_s::powerFactor:double=0.25
Gspec729.spec729_s::tiltValue:double=-0.08
Gspec729.spec729_s::modifyTilt:bool=1
Gscan.scan_s::startWidth:double=0
Gscan.scan_s::stopWidth:double=0.0002
Gscan.scan_s::stepWidthQuadrupole:double=2.5e-06
Gcarrier.peak_s::piPower:double=0.12
Gcarrier.peak_s::piTime:double=6e-05
Gcarrier.peak_s::centerFreq:double=74.13
Gcarrier.peak_s::RAPAmpl:double=0.3
Gcarrier.peak_s::RAPDuration:double=0.0001
Gcarrier.peak_s::RAPFreqRange:double=0.08
Do729Spec(peak_s&=Gcarrier)
Do729PulseWidthScan(peak_s&=Gcarrier)
Gcarrier2.peak_s::piPower:double=0.1
Gcarrier2.peak_s::RAPAmpl:double=0.8
Gcarrier2.peak_s::centerFreq:double=66.4224
Gcarrier2.peak_s::piTime:double=2e-05
Gcarrier2.peak_s::RAPDuration:double=0.0001
Gcarrier2.peak_s::RAPFreqRange:double=0.08
Do729Spec(peak_s&=Gcarrier2)
Do729PulseWidthScan(peak_s&=Gcarrier2)
GcarrierM.peak_s::piPower:double=0.06
GcarrierM.peak_s::piTime:double=1.2e-05
GcarrierM.peak_s::RAPAmpl:double=0.9
GcarrierM.peak_s::centerFreq:double=68.9736
GcarrierM.peak_s::RAPDuration:double=8e-05
GcarrierM.peak_s::RAPFreqRange:double=0.04
Do729Spec(peak_s&=GcarrierM)
Do729PulseWidthScan(peak_s&=GcarrierM)
Gpump.pump_s::pumpToPlus:bool=1
Gpump.pump_s::pump729:bool=1
Gpump.pump_s::pump729plusCycles:int=20
Gpump.pump_s::pump729minusCycles:int=7
Gpump.pump_s::pumpSigma:bool=0
DoSigmaPumpTest(double,double,double)	DoSigmaPumpTest(pumpTimeStart=0,pumpTimeStop=5e-06,pumpTimeStep=1e-07)
Gpump.pump_s::pump729Tilted:bool=1
Gpump.pump_s::pump729Tilt:double=-0.08
GrsbAx.peak_s::centerFreq:double=71.52
GrsbAx.peak_s::piPower:double=0.12
Do729Spec(peak_s&=GrsbAx)
Do729PulseWidthScan(peak_s&=GrsbAx)
Grsb2ndAx.peak_s::centerFreq:double=74.2307
Grsb2ndAx.peak_s::piPower:double=1
Do729Spec(peak_s&=Grsb2ndAx)
Do729PulseWidthScan(peak_s&=Grsb2ndAx)
GbsbAx.peak_s::centerFreq:double=79.2339
GbsbAx.peak_s::piPower:double=0.4
Do729Spec(peak_s&=GbsbAx)
Do729PulseWidthScan(peak_s&=GbsbAx)
Gspec729.spec729_s::resTrackingRange:double=0.025
Gspec729.spec729_s::resTrackingStep:double=0.00025
Gspec729.spec729_s::resTrackingWaitTime:double=3e-05
Do729ResonanceTracking(peak_s&=Gcarrier3)
Gcarrier3.peak_s::centerFreq:double=66.4224
Gcarrier3.peak_s::piPower:double=0.06
Gcarrier3.peak_s::piTime:double=1e-05
Gcarrier3.peak_s::RAPAmpl:double=0
Gcarrier3.peak_s::RAPDuration:double=0
Gcarrier3.peak_s::RAPFreqRange:double=0
Do729Spec(peak_s&=Gcarrier3)
Do729PulseWidthScan(peak_s&=Gcarrier3)
Do729Spec(peak_s&=GrsbRad1)
GrsbRad1.peak_s::centerFreq:double=72.3542
GrsbRad1.peak_s::piTime:double=0.00025
GrsbRad1.peak_s::piPower:double=0.1
Do729PulseWidthScan(peak_s&=GrsbRad1)
Do729SpinEcho(peak_s&,double,bool,double)	Do729SpinEcho(peak_s&=Gcarrier,phaseStep=0.02,usePiPulse=0,waitTime=3e-05)
Do729RAPpowerScan(peak_s&,double,double,double,bool)	Do729RAPpowerScan(peak_s&=Gcarrier2,power_start=0,power_stop=0.9,power_step=0.02,showPumpMinusTrace=1)
Do729ShelvingTest(bool,double,double)	Do729ShelvingTest(quenchAfter=0,waitBefore=0,waitAfter=0)
Do729PiPulseTiltScan(peak_s&,double,double,double)	Do729PiPulseTiltScan(p_peak=Gcarrier3,scanStart=0,scanWidth=0.6,scanStep=0.01)
Do729PWSWithBurstTilt(peak_s&,double)	Do729PWSWithBurstTilt(p_peak=Gcarrier3,tiltVoltage=-0.08)
Do729SpinEcho(peak_s&,double,bool,double)	Do729SpinEcho(p_peak=Gcarrier3,phaseStep=0.05,usePiPulse=0,waitTime=0.0002)
Do729StarkShift(peak_s&,bool,double,double,double,double)	Do729StarkShift(p_peak=Gcarrier3,usePiPulse=1,waitTime=0.005,timeStep=1.5e-05,detuning=-25,shiftPower=1)
Do729StarkShiftTilted(peak_s&,bool,double,double,double,double,double)	Do729StarkShiftTilted(p_peak=Gcarrier3,usePiPulse=0,waitTime=0.0002,timeStep=5e-06,detuning=-30,shiftPower=0.4,tiltVoltage=-0.08)
Do729StarkShiftPiTiltScan(peak_s&,bool,double,double,double,double,double,double)	Do729StarkShiftPiTiltScan(p_peak=Gcarrier3,usePiPulse=0,detuning=-25,shiftPower=0.4,pulseTime=1.5e-05,scanStart=0,scanWidth=0.6,scanStep=0.01)
***************************************
Tabname: Plot
***************************************
Gplot.plot_s::plotIon1:bool=1
Gplot.plot_s::plotIon2:bool=1
Gplot.plot_s::plotIon3:bool=1
Gplot.plot_s::plotIon4:bool=1
Gplot.plot_s::plotIon5:bool=1
Gplot.plot_s::plotIon6:bool=1
Gplot.plot_s::plotIon7:bool=1
Gplot.plot_s::plotIon8:bool=1
Gplot.plot_s::plotIon9:bool=1
Gplot.plot_s::plotDataByIon:bool=0
Gplot.plot_s::plotAllBright:bool=0
Gplot.plot_s::plotAllDark:bool=1
Gplot.plot_s::plotOdd:bool=0
Gplot.plot_s::plotTrace1:bool=1
Gplot.plot_s::plotTrace2:bool=1
Gplot.plot_s::plotTrace3:bool=1
Gplot.plot_s::plotTrace4:bool=1
Gplot.plot_s::plotTrace5:bool=1
Gplot.plot_s::plotTrace7:bool=1
Gplot.plot_s::plotTrace8:bool=1
Gplot.plot_s::plotTrace6:bool=1
Gplot.plot_s::plotLines:bool=1
Gplot.plot_s::plotPoints:bool=1
Gplot.plot_s::plotData:bool=0
Gplot.plot_s::plotHisto:bool=0
Gplot.plot_s::plotFluo:bool=0
Gplot.plot_s::plotCorrectedData:bool=0
Gplot.plot_s::showErrors:bool=1
PlotAutoMeasurementResults(string&,int)	PlotAutoMeasurementResults(filename=AutoCompensation.dat,hours=1)
PlotSequenceNumber(int,double,double)	PlotSequenceNumber(seqNum=0,timeStart=0,timeEnd=0.01)
Gplot.plot_s::plotSegment1:bool=1
Gplot.plot_s::plotSegment2:bool=1
Gplot.plot_s::plotSegment3:bool=1
Gplot.plot_s::plotSegment4:bool=1
Gplot.plot_s::plotSegment5:bool=1
Gplot.plot_s::plotSegment6:bool=1
Gplot.plot_s::plotSegment7:bool=1
Gplot.plot_s::plotSegment8:bool=1
Gplot.plot_s::plotSegment9:bool=1
Gplot.plot_s::plotSegment24:bool=1
Gplot.plot_s::plotSegment25:bool=1
Gplot.plot_s::plotSegment26:bool=1
Gplot.plot_s::plotSegment27:bool=1
Gplot.plot_s::plotSegment28:bool=1
Gplot.plot_s::plotSegment19:bool=1
Gplot.plot_s::plotSegment20:bool=1
Gplot.plot_s::plotSegment21:bool=1
Gplot.plot_s::plotSegment22:bool=1
Gplot.plot_s::plotSegment23:bool=1
Gplot.plot_s::plotSegment29:bool=1
***************************************
Tabname: Execution control
***************************************
Gscan.scan_s::DoPseudoScan:bool=0
Gscan.scan_s::countCyclesSpec:int=50
Gscan.scan_s::numChunks:int=1
Gscan.scan_s::countCyclesPerChunk:int=100
Gsbcool.sbcool_s::RamanCool:bool=0
GspecRaman.specRaman_s::addTransport:bool=0
Gfluomeasurement.fluomeasurement_s::DoPostSelection:bool=1
GspecRaman.specRaman_s::addSplitting:bool=0
Gscan.scan_s::PseudoScanValue:double=2.5e-05
Gscan.scan_s::countCyclesIonPos:int=1
Gscan.scan_s::extTriggerCC:bool=0
GSpinReadoutCorrection.SpinReadOutCorrection::useCorrection:bool=0
GMainSeqs.scheduler_s::seq1Pause:bool=0
GMainSeqs.scheduler_s::RemoveSeq1()
GMainSeqs.scheduler_s::seq1StatusGet():string&=executing
GMainSeqs.scheduler_s::SaveResultSeq1()
GMainSeqs.scheduler_s::seq2Pause:bool=0
GMainSeqs.scheduler_s::SaveResultSeq2()
GMainSeqs.scheduler_s::seq3Pause:bool=0
GMainSeqs.scheduler_s::RemoveSeq2()
GMainSeqs.scheduler_s::RemoveSeq3()
GMainSeqs.scheduler_s::seq3StatusGet():string&= 
GMainSeqs.scheduler_s::seq2StatusGet():string&= 
GMainSeqs.scheduler_s::SaveResultSeq3()
GMainSeqs.scheduler_s::ExitRunningSequence()
GMainSeqs.scheduler_s::seq1NameGet():string&=729PulseWidthScan on Gcarrier2
GMainSeqs.scheduler_s::PauseAll()
GMainSeqs.scheduler_s::seq2NameGet():string&= 
GMainSeqs.scheduler_s::seq3NameGet():string&= 
GMainSeqs.scheduler_s::ExitAll()
GAutoScheduler.CAutoMeasurementScheduler::nextGet():string&=
GAutoScheduler.CAutoMeasurementScheduler::nextTimeGet():string&=
GAutoScheduler.CAutoMeasurementScheduler::enableScheduler:bool=0
GAutoScheduler.CAutoMeasurementScheduler::DoNext()
GAutoScheduler.CAutoMeasurementScheduler::DelayMeasurements()
Gtiming.timing_s::quenchTime:double=5e-06
Gtiming.timing_s::pumpTime:double=5e-06
Gtiming.timing_s::dopplerCoolTime:double=0.0015
Gtiming.timing_s::vfgFPGATriggerTime:double=1e-06
Gtiming.timing_s::minTTLwaitTime:double=5e-07
Gtiming.timing_s::switchTimeEOM:double=1e-05
Gscan.scan_s::saveFPGATimingTables:bool=0
Gtiming.timing_s::vfgDelayTime:double=1.5e-07
Gscan.scan_s::msWaitAfterVFGtransfer:int=100
SetVFG1frequency(double=80.667)
SetVFG1power(double=0.1)
Gscan.scan_s::saveVfgSequence:bool=0
ignoreVFG:bool=0
GAutoHistogram.CAutoMeasurement::DoNow()
GAutoTrap.CAutoMeasurement::DoNow()
GAuto397Scan.CAutoMeasurement::DoNow()
GAutoCompensation.CAutoMeasurement::DoNow()
***************************************
Tabname: Splitting
***************************************
Gsplit.splitting_s::centerSegment:int=20
Gsplit.splitting_s::tiltOffset:double=0.048
Gsplit.splitting_s::reactionCoordinate:double=0
Gsplit.splitting_s::sampleNum:int=250
Gsplit.splitting_s::z_max:double=2
Gsplit.splitting_s::z_min:double=0
Gsplit.splitting_s::time_min:double=0
Gsplit.splitting_s::time_max:double=1
Gsplit.splitting_s::reverseSplittingDirection:bool=1
Gsplit.splitting_s::waitAfterSplitting:double=1e-05
Gsplit.splitting_s::addressSingleIon:bool=1
Gsplit.splitting_s::addressSecondIon:bool=1
Gsplit.splitting_s::addKick:bool=0
Gsplit.splitting_s::invTrapFreq:double=1
Gsplit.splitting_s::kickDelay:double=1e-06
Gsplit.splitting_s::kickDuration:double=1e-06
Gsplit.splitting_s::kickVoltage:double=0
Gsplit.splitting_s::numKicks:int=1
Do729KickScan(scanVariable_s&,double,double,double,double)	Do729KickScan(variable=GkickVoltage,start=-6,stop=6,step=0.3,pulseTime=7.5e-06)
DoPseudoEnergyKickDurationScan(double,double,double)	DoPseudoEnergyKickDurationScan(durStart=0,durEnd=0,durStep=0)
DoPseudoEnergyKickVoltageScan(double,double,double)	DoPseudoEnergyKickVoltageScan(voltageStart=-7,voltageEnd=7,voltageStep=0.2)
GAutoScheduler.CAutoMeasurementScheduler::autoTiltZmaxStart:double=0.96
GAutoScheduler.CAutoMeasurementScheduler::autoTiltZmaxStepStart:double=0.005
GAutoTilt.CAutoMeasurement::DoNow()
GAutoScheduler.CAutoMeasurementScheduler::autoTiltAccuracy:double=1.5
GAutoScheduler.CAutoMeasurementScheduler::autoTiltGain:double=-0.0002
GSplittingCalibrationAlphaC.CSplittingCalibrationAlpha::Plot()
GSplittingCalibrationAlphaC.CSplittingCalibrationAlpha::RunNewMeasurement()
GSplittingCalibrationAlphaC.CSplittingCalibrationAlpha::PlotTrapFreqs()
GSplittingCalibrationAlphaS.CSplittingCalibrationAlpha::Plot()
GSplittingCalibrationAlphaS.CSplittingCalibrationAlpha::PlotTrapFreqs()
GSplittingCalibrationAlphaS.CSplittingCalibrationAlpha::RunNewMeasurement()
GSplittingCalibrationAlphaO.CSplittingCalibrationAlpha::Plot()
GSplittingCalibrationAlphaO.CSplittingCalibrationAlpha::PlotTrapFreqs()
GSplittingCalibrationAlphaO.CSplittingCalibrationAlpha::RunNewMeasurement()
GCalibrationPeak.peak_s::piPower:double=0.55
DoFullAlphaCalib()
GSplittingCalibrationAlphaC.CSplittingCalibrationAlpha::CalcTrapFreqMHz(double):double=-6.2
GSplittingCalibrationAlphaC.CSplittingCalibrationAlpha::RunRamanMeasurement()
GSplittingCalibrationAlphaO.CSplittingCalibrationAlpha::RunRamanMeasurement()
GSplittingCalibrationAlphaS.CSplittingCalibrationAlpha::RunRamanMeasurement()
GSplittingCalibration.CSplittingCalibration::PrintIonDistance(int=0)
GSplittingCalibration.CSplittingCalibration::resultIonDistance:double=15.3352
GSplittingCalibration.CSplittingCalibration::betaC:double=8e+13
GSplittingCalibration.CSplittingCalibration::betaS:double=-3e+13
GSplittingCalibration.CSplittingCalibration::betaO:double=1.5e+12
GSplittingCalibration.CSplittingCalibration::betaOffset:double=0
DoMeasureSplitIonPositions(double=1)
GSplittingCalibration.CSplittingCalibration::UCenterStart:double=-6
GSplittingCalibration.CSplittingCalibration::UCenterCP:double=0.05067
GSplittingCalibration.CSplittingCalibration::UCenterEnd:double=2.7
GSplittingCalibration.CSplittingCalibration::USplitStart:double=0
GSplittingCalibration.CSplittingCalibration::USplitCP:double=-9
GSplittingCalibration.CSplittingCalibration::USplitEnd:double=-7.2
GSplittingCalibration.CSplittingCalibration::UOuter:double=9
GSplittingCalibration.CSplittingCalibration::CalculateUcCrit()
GSplittingCalibration.CSplittingCalibration::CalculateUoCrit()
GSplittingCalibration.CSplittingCalibration::CalculateUsCrit()
GSplittingCalibration.CSplittingCalibration::UCenterCPOffset:double=0
GSplittingCalibration.CSplittingCalibration::calcIonDistanceSamples:int=500
GSplittingCalibration.CSplittingCalibration::UOuterRampDuration1:double=0.15
GSplittingCalibration.CSplittingCalibration::UOuterRampDuration2:double=1.6
GSplittingCalibration.CSplittingCalibration::trajectoryCutoffLeft:double=0.5
GSplittingCalibration.CSplittingCalibration::trajectoryCutoffRight:double=0.7
GSplittingCalibration.CSplittingCalibration::trajectoryCutoff2Left:double=0.1
GSplittingCalibration.CSplittingCalibration::trajectoryCutoff2Right:double=0.2
DoMeasureDurchgriffSingleSeg(int,double,double)	DoMeasureDurchgriffSingleSeg(segment=9,scanWidth=9,scanStep=0.08)
DoMeasureDurchgriffCompensation(double,double)	DoMeasureDurchgriffCompensation(scanWidth=0.6,scanStep=0.01)
DoSplitTiltIonPosScan(double,double)	DoSplitTiltIonPosScan(scanWidth=1.5,scanStep=0.05)
DoOuterTiltIonPosScan(double,double)	DoOuterTiltIonPosScan(scanWidth=4,scanStep=0.1)
GSplittingTiltCalibration.CSplittingTiltCalibration::Plot()
GSplittingTiltCalibration.CSplittingTiltCalibration::RunNewMeasurement()
GSplittingTiltCalibration.CSplittingTiltCalibration::tiltOffsetLastPoint:double=0
Gsplit.splitting_s::splitPhaseCorrection:double=0
DoSplitPhaseCalibration(bool,bool,double,bool)	DoSplitPhaseCalibration(addFirstPiOverTwo=0,addSecondPiOverTwo=1,phaseStep=0.05,doGate=1)
Glightforce.lightforce_s::waitBeforeAnalysis:double=0
GPixelSizeCalibration.CPixelSizeCalibration::RunNewMeasurement()
GPixelSizeCalibration.CPixelSizeCalibration::Plot()
MeasureReloadHistogram()
Do729SplittingScan(scanVariable_s&,double,double,double)	Do729SplittingScan(variable=GUcCPOffset,scanwidth=4,step_size=0.01,pulseTime=9e-06)
SplitAndTransportFirstIonToCamera()
TransportSecondIonToCamera()
MergeAfterFirstIonDetection()
MergeAfterSecondIonDetection()
DoMeasureDistanceVsReactionCoordinate(double,double,int)	DoMeasureDistanceVsReactionCoordinate(startVal=0.8,stopVal=1.05,numSteps=50)
DoSplittingSuccessTest(double,double,double,int)	DoSplittingSuccessTest(scanwidth=0.1,step_size=0.001,detectTime=0.02,countCycles=5)
Gsplit.splitting_s::splittingSuccessThreshold1:double=130
Gsplit.splitting_s::splittingSuccessThreshold2:double=160
DoRamanCarSplittingScan(scanVariable_s&,double,double,double)	DoRamanCarSplittingScan(variable=GUcCPOffset,scanwidth=4,step_size=0.005,pulseTime=3.8e-06)
MeasureParametricResonances(double,double,int,int)	MeasureParametricResonances(z_min=0.5,z_max=1.1,steps=600,cc=20)
Gsplit.splitting_s::deltaSegment:int=0
GSplittingCalibration.CSplittingCalibration::SaveIonTrajectory(string&=C:\Users\qiv\Desktop\trajectoryCutoff.txt)
Gsplit.splitting_s::maxDistanceWait:double=0
***************************************
Tabname: Streu
***************************************
GAutoStarkShiftRegulation.CAutoMeasurement::DoNow()
PlotAutoMeasurementResults(string&,int)	PlotAutoMeasurementResults(filename=AutoStarkShiftRegulation.dat,hours=2)
***************************************
Tabname: Sideband Cooling
***************************************
GspecRaman.specRaman_s::ramanProbeDelay:double=0.01
DoMonsterRamanProbe(peak_s&,peak_s&,peak_s&,peak_s&,peak_s&,double,double,double)	DoMonsterRamanProbe(car=GR2car,bsbCOM=GR2bsbCOM,rsbCOM=GR2rsbCOM,bsbSTR=GR2bsbSTR,rsbSTR=GR2rsbSTR,carStep=2e-06,bsbRsbCOMStep=3e-06,bsbRsbSTRStep=4e-06)
DoRamanProbe(peak_s&,peak_s&,peak_s&,double,double)	DoRamanProbe(bsb=GR2bsbCOM,car=GR2car,rsb=GR2rsbCOM,carStep=1e-06,bsbRsbStep=2e-06)
GspecRaman.specRaman_s::adjustConfinement:bool=0
GspecRaman.specRaman_s::adjustToVoltage:double=-0.5
GspecRaman.specRaman_s::adjustWaitTime:double=0
GspecRaman.specRaman_s::adjustNumSamples:int=400
GspecRaman.specRaman_s::doDelayVoltageUpdates:bool=0
GspecRaman.specRaman_s::voltageUpdateDelta:double=0.0003052
GspecRaman.specRaman_s::voltageUpdateSegment:int=7
GspecRaman.specRaman_s::numVoltageUpdates:int=2120
MeasurePseudoHeatingRate(double,double,double)	MeasurePseudoHeatingRate(wait_start=5e-05,wait_end=0.0005,wait_step=1e-06)
GspecRaman.specRaman_s::doRampCompensation:bool=0
GspecRaman.specRaman_s::rampAmplitudeDC:double=1.4
GspecRaman.specRaman_s::rampAmplitudeRF:double=-10
GspecRaman.specRaman_s::rampSamples:int=30
GspecRaman.specRaman_s::rampSteadyStateDC:double=1.4
GspecRaman.specRaman_s::rampSteadyStateRF:double=-2
GRamanCool1.sbcoolRaman_s::IsActive:bool=1
GRamanCool1.sbcoolRaman_s::power:double=1
GRamanCool1.sbcoolRaman_s::cycles:int=15
GRamanCool1.sbcoolRaman_s::use729OpticalPump:bool=0
GRamanCool1.sbcoolRaman_s::transition:string&=GR2rsbSTR
GRamanCool1.sbcoolRaman_s::pulseTimeMultiplier:double=1.7
GRamanCool2.sbcoolRaman_s::IsActive:bool=1
GRamanCool2.sbcoolRaman_s::transition:string&=GR2rsb2ndCOM
GRamanCool2.sbcoolRaman_s::cycles:int=15
GRamanCool2.sbcoolRaman_s::use729OpticalPump:bool=0
GRamanCool2.sbcoolRaman_s::power:double=1
GRamanCool2.sbcoolRaman_s::pulseTimeMultiplier:double=2
GRamanCool3.sbcoolRaman_s::IsActive:bool=1
GRamanCool3.sbcoolRaman_s::transition:string&=GR2rsbSTR
GRamanCool3.sbcoolRaman_s::power:double=1
GRamanCool3.sbcoolRaman_s::cycles:int=5
GRamanCool3.sbcoolRaman_s::use729OpticalPump:bool=0
GRamanCool3.sbcoolRaman_s::pulseTimeMultiplier:double=2.4
GRamanCool4.sbcoolRaman_s::cycles:int=20
GRamanCool4.sbcoolRaman_s::power:double=1
GRamanCool4.sbcoolRaman_s::IsActive:bool=1
GRamanCool4.sbcoolRaman_s::transition:string&=GR2rsbCOM
GRamanCool4.sbcoolRaman_s::use729OpticalPump:bool=0
GRamanCool4.sbcoolRaman_s::pulseTimeMultiplier:double=1.7
GRamanCool5.sbcoolRaman_s::IsActive:bool=1
GRamanCool5.sbcoolRaman_s::transition:string&=GR2rsbSTR
GRamanCool5.sbcoolRaman_s::cycles:int=5
GRamanCool5.sbcoolRaman_s::power:double=1
GRamanCool5.sbcoolRaman_s::use729OpticalPump:bool=0
GRamanCool5.sbcoolRaman_s::pulseTimeMultiplier:double=2.4
Gsbcool.sbcool_s::RamanCool:bool=0
Gsbcool.sbcool_s::RamanCoolRepumpTime:double=1.5e-06
Gsbcool.sbcool_s::WaitTime:double=0
Gscan.scan_s::satDoppler:bool=0
Gsbcool.sbcool_s::pump729cycles:int=3
Gsbcool.sbcool_s::cool729pumpFrequency:int=10
Gsbcool.sbcool_s::referenceTime:double=1.2e-05
Gsbcool.sbcool_s::useDoubleVoltageKick:bool=0
Gsbcool.sbcool_s::kickSegment:int=4
Gsbcool.sbcool_s::kickDistance:double=0.1
Gsbcool.sbcool_s::kickTime:double=4e-07
GRamanCool6.sbcoolRaman_s::IsActive:bool=1
GRamanCool6.sbcoolRaman_s::transition:string&=GR2rsbCOM
GRamanCool6.sbcoolRaman_s::cycles:int=5
GRamanCool6.sbcoolRaman_s::power:double=1
GRamanCool6.sbcoolRaman_s::use729OpticalPump:bool=0
GRamanCool6.sbcoolRaman_s::pulseTimeMultiplier:double=2.4
Gscan.scan_s::stopWidth:double=0.0002
HeatingRate(peak_s&,peak_s&,peak_s&,double,double,double,double,double)	HeatingRate(bsb=GR2bsbCOM,car=GR2car,rsb=GR2rsbCOM,carStep=1e-06,bsbRsbStep=2e-06,firstWaitTime=0,lastWaitTime=0.01,waitTimeStep=0.005)
Gscan.scan_s::abortHeatingRateMeasurement:bool=0
GspecRaman.specRaman_s::addForcePulse:bool=0
GspecRaman.specRaman_s::doRampCompensation:bool=0
GspecRaman.specRaman_s::addSplitting:bool=0
GspecRaman.specRaman_s::addTransport:bool=0
***************************************
Tabname: Motor Control
***************************************
motor1.ThorlabsMotor::StartCtrl()
motor1.ThorlabsMotor::StopCtrl()
motor1.ThorlabsMotor::MoveRelative(double=5)
motor1.ThorlabsMotor::MoveHome()
motor1.ThorlabsMotor::MoveAbsolute(double=152)
Gpump.pump_s::pumpToMinusMotorAngle:double=152
Gpump.pump_s::pumpToPlusMotorAngle:double=238
Gpump.pump_s::adjustMotor:bool=0
motor2.ThorlabsMotor::StartCtrl()
motor2.ThorlabsMotor::StopCtrl()
motor2.ThorlabsMotor::MoveAbsolute(double=115.9)
motor2.ThorlabsMotor::MoveRelative(double=0)
motor2.ThorlabsMotor::MoveHome()
GPico1X.Picomotor::GoBackward()
GPico1X.Picomotor::GoForward()
GPico1X.Picomotor::acceleration:int=10000
GPico1X.Picomotor::velocity:int=200
GPico1X.Picomotor::distance:int=50000
GPico1X.Picomotor::Stop()
GPico1Y.Picomotor::acceleration:int=10000
GPico1Y.Picomotor::velocity:int=200
GPico1Y.Picomotor::distance:int=100000
GPico1Y.Picomotor::GoForward()
GPico1Y.Picomotor::GoBackward()
GPico1Y.Picomotor::Stop()
GPicoController.PicomotorEthernetController8752Tcp::consoleOutput:string&=
> STO A2
> Success!
***************************************
Tabname: Light Force
***************************************
Glightforce.lightforce_s::WobbleDelta:double=-0.02
Glightforce.lightforce_s::WobblePower:double=-0.5
Glightforce.lightforce_s::WobbleTime:double=4.1e-05
Glightforce.lightforce_s::WobblePhaseStep:double=0.05
Glightforce.lightforce_s::useDoubleWobblePulse:bool=1
Glightforce.lightforce_s::WobblePhase:double=0
Glightforce.lightforce_s::useMode:string&=GR2rsbSTR
Glightforce.lightforce_s::usePhaseFlipPulse:bool=0
Glightforce.lightforce_s::WobbleWindowTime:double=0.0003
Glightforce.lightforce_s::WobbleVFG2Freq:double=95
Glightforce.lightforce_s::prepareOddBellState:bool=0
Glightforce.lightforce_s::oddBellStatePhase:double=-0.785
Glightforce.lightforce_s::useSpinEchoPiPhase:bool=1
Glightforce.lightforce_s::doSpinEcho:bool=1
DoPseudoEnergyWobbleTimeScan(double,double,double)	DoPseudoEnergyWobbleTimeScan(timeStart=0,timeEnd=0.0001,timeStep=2e-06)
DoWobblePowerScan(double,double,double)	DoWobblePowerScan(startPower=-3,stopPower=5.2,stepPower=0.1)
DoPseudoEnergyWobblePowerScan(double,double,double)	DoPseudoEnergyWobblePowerScan(powerStart=0,powerEnd=0.94,powerStep=0.05)
GReadoutCorrectionCalibration.CAutoMeasurement::DoNow()
GReadoutCorrectionCalibrationRDDW.CAutoMeasurement::DoNow()
DoWobbleTimeScan(double,double)	DoWobbleTimeScan(StartTime=0,StepTime=1.5e-06)
DoParityOscillations()
Glightforce.lightforce_s::waitBeforeAnalysis:double=0
DoSplitPhaseCalibration(bool,bool,double,bool)	DoSplitPhaseCalibration(addFirstPiOverTwo=0,addSecondPiOverTwo=1,phaseStep=0.05,doGate=1)
DoPseudoEnergyOpticalElectricalKick(double,double,double)	DoPseudoEnergyOpticalElectricalKick(durStart=0,durEnd=7,durStep=0.3)
Gsplit.splitting_s::kickVoltage:double=0
DoIonDistanceCalibration(double,double,double)	DoIonDistanceCalibration(voltageStart=-6.8,voltageStop=-5,voltageStep=0.02)
Gtransport.transport_s::doPE_STRmode:bool=0
Glightforce.lightforce_s::spinEchoPiOverTwoPhase:double=0
DoGatePopulationScan()
DoParityWobblePowerScan(double,double)	DoParityWobblePowerScan(range=1,step=0.1)
DoParityWobbleTimeScan(double,double)	DoParityWobbleTimeScan(range=2e-05,step=1e-06)
DoWobbleSpinFlipTest(bool,double,double,double)	DoWobbleSpinFlipTest(addPiOverTwo=1,startTime=0,stopTime=0.00015,stepTime=2e-06)
DoStateTomography(bool,bool,bool)	DoStateTomography(addFirstPiOverTwo=0,doGate=1,inversePump=0)
***************************************
Tabname: Auto Measurements
***************************************
GAutoScheduler.CAutoMeasurementScheduler::autoCompScanStep:double=0.005
GAutoCompensation.CAutoMeasurement::DoNow()
GAutoScheduler.CAutoMeasurementScheduler::autoCompScanWidth:double=0.1
GAutoScheduler.CAutoMeasurementScheduler::compensation397Freq:double=-3.04
GAutoCompensation2.CAutoMeasurement::DoNow()
GAutoScheduler.CAutoMeasurementScheduler::auto397scanStep:double=0.1
GAuto397Scan.CAutoMeasurement::DoNow()
GAutoScheduler.CAutoMeasurementScheduler::auto397setPercentage:double=75
Gfluomeasurement.fluomeasurement_s::sigmaEMCCD:double=219.43
GAutoHistogram.CAutoMeasurement::DoNow()
Gfluomeasurement.fluomeasurement_s::sigmaEMCCDIon2:double=157.7
GAuto729SpecBsb.CAutoMeasurement::DoNow()
GAuto729ResTrackingCar.CAutoMeasurement::DoNow()
GAutoRamanSpecR4bsbRad1.CAutoMeasurement::DoNow()
GAutoRamanResTrackingR4bsbRad1.CAutoMeasurement::DoNow()
GAutoRamanResTrackingR2car.CAutoMeasurement::DoNow()
GAutoRamanResTrackingCC.CAutoMeasurement::DoNow()
GAutoRamanResTrackingR2rsbCOM.CAutoMeasurement::DoNow()
GAutoRamanResTrackingR2rsb2ndCOM.CAutoMeasurement::DoNow()
GAutoRamanResTrackingR2rsbSTR.CAutoMeasurement::DoNow()
GAutoRamanResTrackingR2rsb2ndSTR.CAutoMeasurement::DoNow()
GAutoRamanResTrackingR2bsbSTR.CAutoMeasurement::DoNow()
GAutoRamanResTrackingR2bsbCOM.CAutoMeasurement::DoNow()
sht_photo.CDigitalOutLine::set:bool=0
Laser397TTL.CDigitalOutLine::set:bool=1
Laser397FullTTL.CDigitalOutLine::set:bool=1
Laser854TTL.CDigitalOutLine::set:bool=1
aom_sigma.CDigitalOutLine::set:bool=0
Laser866TTL.CDigitalOutLine::set:bool=1
aom_doppler.CDigitalOutLine::set:bool=1
sht_photo.CDigitalOutLine::set:bool=0
Laser397TTL.CDigitalOutLine::set:bool=1
Laser397FullTTL.CDigitalOutLine::set:bool=1
Laser854TTL.CDigitalOutLine::set:bool=1
aom_sigma.CDigitalOutLine::set:bool=0
Laser866TTL.CDigitalOutLine::set:bool=1
aom_doppler.CDigitalOutLine::set:bool=1
GAutoScheduler.CAutoMeasurementScheduler::autoTrapWaitImages:int=5
GAutoScheduler.CAutoMeasurementScheduler::autoTrapSegment:int=20
GAutoScheduler.CAutoMeasurementScheduler::autoTrapReleaseIons:bool=1
GAutoScheduler.CAutoMeasurementScheduler::autoTrapUseThreeSegs:bool=0
Gcarrier.peak_s::centerFreq:double=74.13
Gcarrier2.peak_s::centerFreq:double=66.4224
GcarrierM.peak_s::centerFreq:double=68.9736
GAutoScheduler.CAutoMeasurementScheduler::auto729SpecMinWidth:double=0.02
GAutoScheduler.CAutoMeasurementScheduler::auto729SpecMaxWidth:double=0.4
GAutoScheduler.CAutoMeasurementScheduler::autoRamanSpecMaxWidth:double=0.2
GAutoScheduler.CAutoMeasurementScheduler::autoRamanSpecMinWidth:double=0.03
GRCC.peak_s::centerFreq:double=105.534
GR2car.peak_s::centerFreq:double=105.528
GR2rsbCOM.peak_s::centerFreq:double=107.041
GR2rsb2ndCOM.peak_s::centerFreq:double=108.553
GR2bsbCOM.peak_s::centerFreq:double=104.016
GR2rsbSTR.peak_s::centerFreq:double=108.148
GAutoScheduler.CAutoMeasurementScheduler::autoRamanPiCalibStep:double=4e-07
GAuto729SpecCarrier.CAutoMeasurement::DoNow()
GAuto729SpecCarrier2.CAutoMeasurement::DoNow()
GAuto729SpecCarrierM.CAutoMeasurement::DoNow()
GAutoRamanSpecCC.CAutoMeasurement::DoNow()
GAutoRamanSpecR2car.CAutoMeasurement::DoNow()
GAutoRamanSpecR2rsbCOM.CAutoMeasurement::DoNow()
GAutoRamanSpecR2rsb2ndCOM.CAutoMeasurement::DoNow()
GAutoRamanSpecR2bsbCOM.CAutoMeasurement::DoNow()
GAutoRamanSpecR2rsbSTR.CAutoMeasurement::DoNow()
GAutoRamanSpecR2rsb2ndSTR.CAutoMeasurement::DoNow()
GAutoRamanSpecR2bsbSTR.CAutoMeasurement::DoNow()
GAutoRamanPiOverTwoCalibCC.CAutoMeasurement::DoNow()
GAutoRamanPiOverTwoCalibR2car.CAutoMeasurement::DoNow()
GAutoRamanPiOverTwoCalibR2rsbCOM.CAutoMeasurement::DoNow()
GAutoRamanPiOverTwoCalibR2rsb2ndCOM.CAutoMeasurement::DoNow()
GAutoRamanPiOverTwoCalibR2rsbSTR.CAutoMeasurement::DoNow()
GAutoRamanPiOverTwoCalibR2rsb2ndSTR.CAutoMeasurement::DoNow()
GAutoScheduler.CAutoMeasurementScheduler::autoRamanPiCalibUseMedianFilter:bool=0
GAutoRamanPiOverTwoCalibR2bsbCOM.CAutoMeasurement::DoNow()
GAutoRamanPiOverTwoCalibR2bsbSTR.CAutoMeasurement::DoNow()
GAutoRamanPiCalibCC.CAutoMeasurement::DoNow()
GAutoRamanPiCalibR2car.CAutoMeasurement::DoNow()
GAutoRamanPiCalibR2rsbCOM.CAutoMeasurement::DoNow()
GAutoRamanPiCalibR2rsb2ndCOM.CAutoMeasurement::DoNow()
GAutoRamanPiCalibR2bsbCOM.CAutoMeasurement::DoNow()
GAutoRamanPiCalibR2rsbSTR.CAutoMeasurement::DoNow()
GAutoRamanPiCalibR2rsb2ndSTR.CAutoMeasurement::DoNow()
GAutoRamanPiCalibR2bsbSTR.CAutoMeasurement::DoNow()
GReadoutCorrectionCalibration.CAutoMeasurement::DoNow()
GReadoutCorrectionCalibrationRDDW.CAutoMeasurement::DoNow()
Gfluomeasurement.fluomeasurement_s::fluoDetectTime:double=0.03
Gscan.scan_s::countCyclesFluo:int=10
GAutoScheduler.CAutoMeasurementScheduler::autoNoiseAverage:double=119.8
GAutoScheduler.CAutoMeasurementScheduler::autoNoiseSigma:double=11.2765
Do397Scan(double,double,double,double)	Do397Scan(voltageStart=-4,voltageStop=4,voltageStep=0.1,coolT=0.05)
***************************************
Tabname: Auto Scheduler Settings
***************************************
GAutoScheduler.CAutoMeasurementScheduler::lastScanSucceededGet():bool=0
GAutoScheduler.CAutoMeasurementScheduler::lastScanGet():string&=
GAutoScheduler.CAutoMeasurementScheduler::lastScanMessageGet():string&=
GAutoScheduler.CAutoMeasurementScheduler::lastScanNewValue:double=0.0043823
GAutoScheduler.CAutoMeasurementScheduler::lastScanOldValue:double=0.0096944
GAutoScheduler.CAutoMeasurementScheduler::enableScheduler:bool=0
GAutoCompensation.CAutoMeasurement::enable:bool=0
GAuto397Scan.CAutoMeasurement::enable:bool=0
GAuto866Scan.CAutoMeasurement::enable:bool=0
GAutoHistogram.CAutoMeasurement::enable:bool=0
GAuto729SpecCarrier.CAutoMeasurement::enable:bool=0
GAuto729SpecCarrier2.CAutoMeasurement::enable:bool=0
GAuto729SpecCarrierM.CAutoMeasurement::enable:bool=0
GAutoCompensation.CAutoMeasurement::measureFreqMinutes:int=30
GAuto397Scan.CAutoMeasurement::measureFreqMinutes:int=60
GAuto866Scan.CAutoMeasurement::measureFreqMinutes:int=100
GAutoHistogram.CAutoMeasurement::measureFreqMinutes:int=30
GAuto729SpecCarrier.CAutoMeasurement::measureFreqMinutes:int=120
GAuto729SpecCarrier2.CAutoMeasurement::measureFreqMinutes:int=120
GAuto729SpecCarrierM.CAutoMeasurement::measureFreqMinutes:int=60
GAutoFullRamanScanCC.CAutoMeasurement::enable:bool=0
GAutoFullRamanScanR2car.CAutoMeasurement::enable:bool=0
GAutoFullRamanScanR2rsbCOM.CAutoMeasurement::enable:bool=0
GAutoFullRamanScanR2rsb2ndCOM.CAutoMeasurement::enable:bool=0
GAutoFullRamanScanR2bsbCOM.CAutoMeasurement::enable:bool=0
GAutoFullRamanScanCC.CAutoMeasurement::measureFreqMinutes:int=45
GAutoFullRamanScanR2car.CAutoMeasurement::measureFreqMinutes:int=30
GAutoFullRamanScanR2rsbCOM.CAutoMeasurement::measureFreqMinutes:int=30
GAutoFullRamanScanR2rsb2ndCOM.CAutoMeasurement::measureFreqMinutes:int=30
GAutoFullRamanScanR2bsbCOM.CAutoMeasurement::measureFreqMinutes:int=30
GAutoFullRamanScanCC.CAutoMeasurement::DoNow()
GAutoFullRamanScanR2car.CAutoMeasurement::DoNow()
GAutoFullRamanScanR2rsbCOM.CAutoMeasurement::DoNow()
GAutoFullRamanScanR2rsb2ndCOM.CAutoMeasurement::DoNow()
GAutoFullRamanScanR2bsbCOM.CAutoMeasurement::DoNow()
GAutoScheduler.CAutoMeasurementScheduler::pauseRunningMeaurements:bool=1
GAutoTilt.CAutoMeasurement::enable:bool=0
GAutoTilt.CAutoMeasurement::measureFreqMinutes:int=1
GAutoDetermineIonPos.CAutoMeasurement::enable:bool=0
GAutoDetermineIonPos.CAutoMeasurement::measureFreqMinutes:int=2
GAutoStarkShiftRegulation.CAutoMeasurement::enable:bool=0
GAutoStarkShiftRegulation.CAutoMeasurement::measureFreqMinutes:int=2
GAutoRamanResTrackingR4bsbRad1.CAutoMeasurement::enable:bool=0
GAutoRamanResTrackingR4bsbRad1.CAutoMeasurement::measureFreqMinutes:int=1
GAutoRamanResTrackingR4car.CAutoMeasurement::enable:bool=0
GAutoRamanResTrackingR4car.CAutoMeasurement::measureFreqMinutes:int=1
GAutoRamanSpecR4bsbRad1.CAutoMeasurement::enable:bool=1
GAutoRamanSpecR4bsbRad1.CAutoMeasurement::measureFreqMinutes:int=1
GAutoRamanSpecR4car.CAutoMeasurement::enable:bool=1
GAutoRamanSpecR4car.CAutoMeasurement::measureFreqMinutes:int=1
***************************************
Tabname: Wackel Dackel
***************************************
GWackelDackel.wackeldackel_s::compStep:double=0
GWackelDackel.wackeldackel_s::amplitude:double=7
GWackelDackel.wackeldackel_s::SetComp(double=0)
Do866IonSearch(double,double,double,double)	Do866IonSearch(compStart=0.1,compEnd=0.4,compStep=0.02,voltage397=-3.771)
DoWackelDackel(FPGAV2::AnalogOutFPGA&=C1D1S0)
C3D2S0.FPGAV2::AnalogOutFPGA::setGet():double
***************************************
Tabname: Raman
***************************************
GRCC.peak_s::centerFreq:double=105.534
GRCC.peak_s::piPower:double=1
GRCC.peak_s::piTime:double=9.4e-06
GRCC.peak_s::piHalfTime:double=4.85e-06
DoRamanSpec(peak_s&=GRCC)
DoRamanPulseWidthScan(peak_s&=GRCC)
DoRamanResonanceTracking(peak_s&=GRCC)
GRCC.peak_s::twoOverThreepiTime:double=1.01e-05
GRCC.peak_s::specPower:double=0.03
GR2car.peak_s::centerFreq:double=105.528
DoRamanSpec(peak_s&=GR2car)
DoRamanPulseWidthScan(peak_s&=GR2car)
GR2car.peak_s::piTime:double=5.1e-06
GR2car.peak_s::piPower:double=1
GR2car.peak_s::piHalfTime:double=1.4e-06
DoRamanResonanceTracking(peak_s&=GR2car)
GR2car.peak_s::specPower:double=0.02
GR2rsbCOM.peak_s::centerFreq:double=107.041
DoRamanSpec(peak_s&=GR2rsbCOM)
DoRamanPulseWidthScan(peak_s&=GR2rsbCOM)
GR2rsbCOM.peak_s::piPower:double=1
GR2rsbCOM.peak_s::piHalfTime:double=0
DoRamanResonanceTracking(peak_s&=GR2rsbCOM)
GR2rsbCOM.peak_s::piTime:double=1e-05
GR2rsbCOM.peak_s::specPower:double=0.02
GR2bsbCOM.peak_s::centerFreq:double=104.016
DoRamanSpec(peak_s&=GR2bsbCOM)
DoRamanPulseWidthScan(peak_s&=GR2bsbCOM)
GR2bsbCOM.peak_s::piPower:double=1
GR2bsbCOM.peak_s::piHalfTime:double=3e-06
GR2bsbCOM.peak_s::piTime:double=2.4e-05
DoRamanResonanceTracking(peak_s&=GR2bsbCOM)
GR2bsbCOM.peak_s::specPower:double=0.02
GR2rsb2ndCOM.peak_s::centerFreq:double=108.553
DoRamanSpec(peak_s&=GR2rsb2ndCOM)
DoRamanPulseWidthScan(peak_s&=GR2rsb2ndCOM)
GR2rsb2ndCOM.peak_s::piPower:double=1
GR2rsb2ndCOM.peak_s::piHalfTime:double=0
DoRamanResonanceTracking(peak_s&=GR2rsb2ndCOM)
GR2rsb2ndCOM.peak_s::piTime:double=7e-05
GR2rsb2ndCOM.peak_s::specPower:double=0.07
GR2rsbSTR.peak_s::centerFreq:double=108.148
DoRamanSpec(peak_s&=GR2rsbSTR)
DoRamanPulseWidthScan(peak_s&=GR2rsbSTR)
GR2rsbSTR.peak_s::piPower:double=1
GR2rsbSTR.peak_s::piHalfTime:double=1e-05
DoRamanResonanceTracking(peak_s&=GR2rsbSTR)
GR2rsbSTR.peak_s::specPower:double=0.05
GR2bsb2ndCOM.peak_s::centerFreq:double=102.504
GR2bsb2ndCOM.peak_s::piPower:double=1
GR2bsb2ndCOM.peak_s::piHalfTime:double=0
DoRamanSpec(peak_s&=GR2bsb2ndCOM)
DoRamanPulseWidthScan(peak_s&=GR2bsb2ndCOM)
DoRamanResonanceTracking(peak_s&=GR2bsb2ndCOM)
GR2bsb2ndCOM.peak_s::piTime:double=0
GR2bsb2ndCOM.peak_s::specPower:double=0.05
GR2bsbSTR.peak_s::centerFreq:double=102.909
GR2bsbSTR.peak_s::piPower:double=1
GR2bsbSTR.peak_s::piHalfTime:double=2e-05
DoRamanSpec(peak_s&=GR2bsbSTR)
DoRamanPulseWidthScan(peak_s&=GR2bsbSTR)
DoRamanResonanceTracking(peak_s&=GR2bsbSTR)
GR2bsbSTR.peak_s::specPower:double=0.05
GR2bsbSTR.peak_s::piTime:double=4e-05
GspecRaman.specRaman_s::addWarmUp:bool=0
GspecRaman.specRaman_s::warmUpPower:double=1
GspecRaman.specRaman_s::usePiPulse:bool=1
GspecRaman.specRaman_s::R1CCRamseyDelay:double=2e-05
GspecRaman.specRaman_s::PhaseStep:double=0.1
DoRamanSpinEcho(peak_s&=GRCC)
GspecRaman.specRaman_s::addTransport:bool=0
GR2rsb2ndSTR.peak_s::piPower:double=1
GR2rsb2ndSTR.peak_s::piHalfTime:double=1e-05
DoRamanSpec(peak_s&=GR2rsb2ndSTR)
DoRamanPulseWidthScan(peak_s&=GR2rsb2ndSTR)
DoRamanResonanceTracking(peak_s&=GR2rsb2ndSTR)
GR2rsb2ndSTR.peak_s::centerFreq:double=66.97
GR2rsb2ndSTR.peak_s::specPower:double=0.5
DoRamanKick(double,double,double,double)	DoRamanKick(kickDistance=0.2,pulseTime=5e-07,bsbRsbStep=3e-06,carStep=2e-06)
GspecRaman.specRaman_s::StepFreq:double=0.001
GspecRaman.specRaman_s::pulseTime:double=0.0002
GspecRaman.specRaman_s::winWidthFreq:double=30
Gscan.scan_s::startWidth:double=0
Gscan.scan_s::stopWidth:double=0.0002
GspecRaman.specRaman_s::resTrackingRange:double=0.025
GspecRaman.specRaman_s::resTrackingWaitTime:double=5e-05
GspecRaman.specRaman_s::resTrackingStep:double=0.0003
GspecRaman.specRaman_s::resTrackingUsePi:bool=0
Gscan.scan_s::stepWidthRaman:double=1e-06
RamanIntSetPoint.CAnalogOutNi::set(double=1.4)
Do1BeamScatteringTest()
GScattering.scattering_s::useR1:bool=0
GScattering.scattering_s::useR2:bool=1
GScattering.scattering_s::stopWidth:double=0.0004
GScattering.scattering_s::stepWidth:double=1e-05
GScattering.scattering_s::startWidth:double=0
DoStarkShiftCheck()
GScattering.scattering_s::power:double=1
GScattering.scattering_s::useCC:bool=0
GScattering.scattering_s::useR4:bool=0
GScattering.scattering_s::useCCRS2:bool=0
GScattering.scattering_s::useDopplerCool:bool=0
GR4car.peak_s::centerFreq:double=96.6675
GR4car.peak_s::piPower:double=1
GR4car.peak_s::piTime:double=8e-06
GR4car.peak_s::piHalfTime:double=5e-06
DoRamanSpec(peak_s&=GR4car)
DoRamanPulseWidthScan(peak_s&=GR4car)
DoRamanResonanceTracking(peak_s&=GR4car)
GR4car.peak_s::specPower:double=0.3
GR4bsbRad1.peak_s::centerFreq:double=100.869
GR4bsbRad1.peak_s::piTime:double=1.3e-05
GR4bsbRad1.peak_s::piPower:double=1
GR4bsbRad1.peak_s::piHalfTime:double=7e-06
GR4bsbRad1.peak_s::specPower:double=0.7
DoRamanSpec(peak_s&=GR4bsbRad1)
DoRamanPulseWidthScan(peak_s&=GR4bsbRad1)
DoRamanResonanceTracking(peak_s&=GR4bsbRad1)
GR4rsbRad1.peak_s::centerFreq:double=92.4655
GR4rsbRad1.peak_s::piPower:double=1
GR4rsbRad1.peak_s::piTime:double=5e-05
GR4rsbRad1.peak_s::piHalfTime:double=3e-05
GR4rsbRad1.peak_s::specPower:double=0.25
DoRamanSpec(peak_s&=GR4rsbRad1)
DoRamanPulseWidthScan(peak_s&=GR4rsbRad1)
DoRamanResonanceTracking(peak_s&=GR4rsbRad1)
GR4bsbRad2.peak_s::centerFreq:double=101.737
GR4bsbRad2.peak_s::piPower:double=1
GR4bsbRad2.peak_s::piTime:double=8e-05
GR4bsbRad2.peak_s::piHalfTime:double=4e-05
GR4bsbRad2.peak_s::specPower:double=0.6
DoRamanSpec(peak_s&=GR4bsbRad2)
DoRamanPulseWidthScan(peak_s&=GR4bsbRad2)
DoRamanResonanceTracking(peak_s&=GR4bsbRad2)
GR4rsbRad2.peak_s::centerFreq:double=91.5969
GR4rsbRad2.peak_s::piPower:double=1
GR4rsbRad2.peak_s::piTime:double=0.0001
GR4rsbRad2.peak_s::piHalfTime:double=5e-05
GR4rsbRad2.peak_s::specPower:double=1
DoRamanSpec(peak_s&=GR4rsbRad2)
DoRamanPulseWidthScan(peak_s&=GR4rsbRad2)
DoRamanResonanceTracking(peak_s&=GR4rsbRad2)
DoRamanPiOver2CalibrationScan(peak_s&,int,double,double,double)	DoRamanPiOver2CalibrationScan(p_peak=Gcarrier3,numPulses=4,startWidth=0,stopWidth=0.0001,stepWidth=2e-06)
DoRamanDetuningScan(peak_s&,double)	DoRamanDetuningScan(peak=GR2rsbSTR,pulseTime=8e-06)
DoScatterTestByIonPosition(double=0)
GspecRaman.specRaman_s::NumTwoPiRotations:int=5
GspecRaman.specRaman_s::CalculateAxSidebandFreqs()
GspecRaman.specRaman_s::axTrapFreqGet():double
***************************************
Tabname: BigImage
***************************************
camImg.Data2DPlotArray::autoScale()
***************************************
Tabname: Static FPGA Control
***************************************
ShtPhotoIon.FPGAV2::DigitalOutFPGA::set:bool=0
Vfg1Trigger.FPGAV2::DigitalOutFPGA::set:bool=0
Vfg2Trigger.FPGAV2::DigitalOutFPGA::set:bool=0
Laser866TTL.FPGAV2::DigitalOutFPGA::set:bool=1
Laser854TTL.FPGAV2::DigitalOutFPGA::set:bool=1
DopplerTTL.FPGAV2::DigitalOutFPGA::set:bool=1
DopplerFullTTL.FPGAV2::DigitalOutFPGA::set:bool=1
IxonTTL.FPGAV2::DigitalOutFPGA::set:bool=0
SigmaTTL.FPGAV2::DigitalOutFPGA::set:bool=0
RamanTTL.FPGAV2::DigitalOutFPGA::set:bool=0
ActivateVFG1.FPGAV2::DigitalOutFPGA::set:bool=0
Vfg1SwitchTo729.FPGAV2::DigitalOutFPGA::set:bool=0
ActivateRS1.FPGAV2::DigitalOutFPGA::set:bool=0
ActivateRS2.FPGAV2::DigitalOutFPGA::set:bool=0
RS2SwitchToCC.FPGAV2::DigitalOutFPGA::set:bool=0
C0D0S0.FPGAV2::AnalogOutFPGA::set:double=0
C0D1S0.FPGAV2::AnalogOutFPGA::set:double=0
C0D2S0.FPGAV2::AnalogOutFPGA::set:double=0
C0D0S1.FPGAV2::AnalogOutFPGA::set:double=0
C0D1S1.FPGAV2::AnalogOutFPGA::set:double=0
C0D2S1.FPGAV2::AnalogOutFPGA::set:double=0
C0D0S2.FPGAV2::AnalogOutFPGA::set:double=0
C0D1S2.FPGAV2::AnalogOutFPGA::set:double=0
C0D2S2.FPGAV2::AnalogOutFPGA::set:double=0
C0D0S3.FPGAV2::AnalogOutFPGA::set:double=0
C0D1S3.FPGAV2::AnalogOutFPGA::set:double=0
C0D2S3.FPGAV2::AnalogOutFPGA::set:double=0.00438
C3D0S0.FPGAV2::AnalogOutFPGA::set:double=0
C3D2S3.FPGAV2::AnalogOutFPGA::set:double=0.00438
C3D0S1.FPGAV2::AnalogOutFPGA::set:double=0
C3D0S2.FPGAV2::AnalogOutFPGA::set:double=0
C3D0S3.FPGAV2::AnalogOutFPGA::set:double=0
C3D1S0.FPGAV2::AnalogOutFPGA::set:double=0
C3D1S1.FPGAV2::AnalogOutFPGA::set:double=0
C3D1S2.FPGAV2::AnalogOutFPGA::set:double=0
C3D1S3.FPGAV2::AnalogOutFPGA::set:double=0
C3D2S0.FPGAV2::AnalogOutFPGA::set:double=0
C3D2S1.FPGAV2::AnalogOutFPGA::set:double=0
C3D2S2.FPGAV2::AnalogOutFPGA::set:double=0
C1D0S0.FPGAV2::AnalogOutFPGA::set:double=0
C1D1S0.FPGAV2::AnalogOutFPGA::set:double=0
C1D2S0.FPGAV2::AnalogOutFPGA::set:double=0
C1D0S1.FPGAV2::AnalogOutFPGA::set:double=0
C1D1S1.FPGAV2::AnalogOutFPGA::set:double=0
C1D2S1.FPGAV2::AnalogOutFPGA::set:double=0
C1D0S2.FPGAV2::AnalogOutFPGA::set:double=0
C1D1S2.FPGAV2::AnalogOutFPGA::set:double=0
C1D2S2.FPGAV2::AnalogOutFPGA::set:double=0
C1D0S3.FPGAV2::AnalogOutFPGA::set:double=0
C1D1S3.FPGAV2::AnalogOutFPGA::set:double=0
C1D2S3.FPGAV2::AnalogOutFPGA::set:double=0.00438
C2D0S0.FPGAV2::AnalogOutFPGA::set:double=0
C2D1S0.FPGAV2::AnalogOutFPGA::set:double=-0.048
C2D2S0.FPGAV2::AnalogOutFPGA::set:double=0
C2D0S1.FPGAV2::AnalogOutFPGA::set:double=-6
C2D1S1.FPGAV2::AnalogOutFPGA::set:double=0
C2D2S1.FPGAV2::AnalogOutFPGA::set:double=0.048
C2D0S2.FPGAV2::AnalogOutFPGA::set:double=0
C2D1S2.FPGAV2::AnalogOutFPGA::set:double=0
C2D2S2.FPGAV2::AnalogOutFPGA::set:double=0
C2D0S3.FPGAV2::AnalogOutFPGA::set:double=0
C2D1S3.FPGAV2::AnalogOutFPGA::set:double=0
C2D2S3.FPGAV2::AnalogOutFPGA::set:double=0.00438
ThrowOutIons()
GCompensation.compensation_s::compVal:double=0.00438
BlinkLaser(FPGAV2::DigitalOutFPGA&=Laser866TTL)
***************************************
Tabname: TuneLaser
***************************************
TuneDoppler.TuneLaser::rFFrequency:double=2
TuneDoppler.TuneLaser::desiredAmplitude:double=4
TuneDopplerCool.TuneLaser::desiredAmplitude:double=0.6
TuneSigma.TuneLaser::desiredAmplitude:double=2
Gtunelaser.tunelaser_s::calibrationSteps:int=40
TuneRepump.TuneLaser::rFFrequency:double=3
TuneRepump.TuneLaser::desiredAmplitude:double=5
Gtunelaser.tunelaser_s::photoDiodeReadingGet():double
TuneSigma.TuneLaser::Calibrate()
TuneRepump.TuneLaser::Calibrate()
TuneDoppler.TuneLaser::CalibratedGet():bool=0
TuneDopplerCool.TuneLaser::CalibratedGet():bool=0
TuneRepump.TuneLaser::CalibratedGet():bool=0
TuneSigma.TuneLaser::CalibratedGet():bool=0
TuneDoppler.TuneLaser::Calibrate()
TuneDopplerCool.TuneLaser::Calibrate()
