# Supplementary material for: Transfer of optical orbital angular momentum to a bound electron
Source: Nat Commun. 2016 Oct 3;7:12998. doi: 10.1038/ncomms12998 (PMC5063962; doi:10.1038/ncomms12998)
Supplement: Supplementary Data — Raw experimental data for measurements presented in the main text, reporting fluorescence counts as a function of pulse time and ion position. [file ncomms12998-s2.zip › data/dataRabiFrequencies/150707/19/rawdataEMCCD.dat]

# EMCCD raw fluorescence data file (1 ions, 1 traces)
# trace names:
# format:
# | signalSlot | countcycle 1 .....
# |            | trace 0 |
# |            | ion 0   |
0	100	302.917	368.667	363.583	373.333	427.167	379.25	385.333	361.333	327.833	402.583	387.75	303.167	309.917	341.083	359	313.583	307	327.333	378.083	392.5	492.333	315	306.667	338	290.583	393.083	158.333	420.167	351.25	384.5	369.25	388.167	315.167	426.833	325.75	369.167	442.833	384.75	429.5	405.667	290.917	352.833	361.167	368.25	267.833	429.083	286.25	303.917	450.167	355.833	344.833	312.833	310.917	426.583	292.25	417.833	407.417	290.417	344.667	374.833	352.667	359.917	338.917	561.25	280.167	398.333	383.833	358	377.917	316.167	308.167	390.333	423.583	317.833	340	294.917	386.583	374.333	317.667	360.583	397.333	381.833	371.917	303.5	317.917	367.333	336.833	471.417	392.917	378.333	341.75	279.083	391.667	358.333	478.5	320.333	310.25	366.5	360.667	390.917	
2.5e-006	100	411.667	331.5	360.5	336.5	334.167	271.083	442.333	412.583	365.833	431.25	368.083	416.417	354	297.167	318.25	341.417	359.75	466.333	345.25	379.25	366.583	325.167	279.167	401.583	418.5	298.333	347.083	328.5	331.583	347.583	318.833	357	380	383.333	364.75	276	316.75	345.167	325.583	311	342.417	253.25	358.333	274.917	390.75	364.5	396.25	297.417	290.083	372.917	337.167	343.083	320.667	311.583	417.75	327.333	349.75	371.333	279.5	426.75	395.583	389	378.167	288.583	351.333	270.583	327.75	324	372.25	323.583	242.167	384.083	351.417	380.75	429.25	418.583	326.167	352.75	351.917	487.667	299.917	312.833	470.417	324.167	280.833	345.75	327.667	275.75	269.167	375.5	338.917	250.667	296.917	333.583	345.667	351.833	343.5	394.667	472.833	351.333	
5e-006	100	421.667	378.75	367.667	338.75	393.167	353	319	380.5	290.417	390.833	343.333	326.417	385.75	421.75	314.667	353.917	322.75	245.5	315.083	441.5	381.833	383.417	410.083	360.5	387.5	282.25	391.5	315.083	375.167	285.333	253.583	416.417	362.583	260.917	421.5	338	373.333	333.083	295.417	341.667	315.667	408.667	366.75	399.833	374.917	412.5	373.833	330.583	330.25	300.083	420.5	272.667	441.167	346.25	367.417	382.667	360.167	388.167	307.583	333	307.5	355.917	414.083	360.167	342.167	379.5	240.417	383.667	248.833	330.25	328.833	484.25	329.333	288	338.75	369.75	473	316.083	389.667	369.083	375.833	325.25	410.833	420.583	302.417	339.75	418.833	353.75	414.25	378.833	370	334.25	371.917	364.417	388.833	326.167	277.5	364.5	343.167	388.083	
7.5e-006	100	343.5	297.833	346	315.333	318.5	284.583	508.083	429.583	282.917	490	394.083	262.083	351.167	312.833	350.667	382.333	416.5	328.25	397.917	421.583	335.917	386.167	387.333	249.333	364.667	339.333	359	306.667	389.417	364.833	293.667	376.417	233	429.667	430.333	402.5	409.917	428.417	377.167	374.667	256.25	312.75	323.917	361.333	395	372.75	373.75	366.917	371.083	339.25	413	321.167	376.5	437.333	299.5	326.917	384.5	461.083	403.833	433	317.75	320.417	393.417	398.083	275	330	389.667	437	355.417	378.917	384.917	304.25	376.167	291.583	284.667	368.167	385.833	419.667	368.833	299.5	356.5	309.5	391.417	317.833	383.083	325.25	281.75	272.417	381.667	327	326.833	283.417	329.167	332.333	424.333	333.083	424.917	358.75	300.917	450.5	
1e-005	100	375.917	323.083	447.083	299	360.167	423	351.25	440.917	295.417	351.083	315.833	445	304.5	383.333	415.083	284.083	397.167	236.25	309.583	364.167	324.75	370.25	376.167	390.833	282	347.5	304.417	337.417	392.5	274.75	464.583	337.333	406.333	414.667	253.333	306.583	461.25	349.083	320.417	335.333	366.833	472	419	267.083	325.5	442.417	367.5	379.417	374.417	356.667	414.583	373.667	285.083	366.75	376.417	406.75	285.667	318	310.167	422.333	320.5	304.167	363.25	313.667	378.833	276.667	314.5	455.833	458	388.5	412.667	322.583	344	373.5	338.75	424.083	322.917	350.167	283.667	379.333	375.5	370.75	445.25	366.417	333.25	279.083	347.333	431.75	318.833	312.25	341.75	408.667	345.25	368	296.083	380.75	325.917	335.833	340.25	394.5	
1.25e-005	100	350.917	367	398.75	268.25	339.25	378.917	361.583	317.917	363.583	421.583	460.25	307.917	299.833	326.333	279.25	337	341.833	434.083	362.833	272.083	384.833	405.25	335.75	378.917	448.25	398.167	476.167	376.833	365.083	380.167	408.417	318.833	348	298.917	365	410.917	280.667	293.667	457.917	375.25	389.167	354.25	366.667	477.75	303.5	408.583	419	331.917	407.75	300.583	342.417	375.583	384	377.25	375.083	378	360.75	319.583	343.417	332.167	312.75	361.417	394.583	322.75	299.5	381.667	380.75	403.333	395.167	358.75	326.5	334.75	253.25	464	266.167	334.667	308.75	408.833	391.25	240.75	385.25	406.75	350	289.083	353.083	382.417	343.583	345.833	418.25	342.083	376.167	318.833	348.083	340.917	367.583	363.25	315.75	332.917	320.917	304.667	
1.5e-005	100	276	432.333	268	473.917	401.917	337.5	347.833	315.917	451.917	330.583	338.25	472.25	263.667	329.5	355.167	408.333	286.5	398.5	418.417	358.833	412.667	353.917	337	324.917	337.5	299.333	312.5	288.667	343.833	413.25	367.583	384.417	295.5	345.583	290.167	378.417	244.25	446.583	412.667	313.583	366.917	124.167	360.667	439.75	333.417	378.5	362.75	329.75	285.917	339.917	334.167	417.167	400.5	328.083	409.167	359.417	418.583	355.25	368.417	415.417	324.5	402.75	317.75	298.333	384.667	373.167	358.667	348.75	135.417	322.167	363.417	413.167	302.833	329.583	370.167	376.333	400.75	331.25	362.5	314	396.083	288.667	300.75	403.25	366.25	401.333	320.333	374	333.667	359.333	382.917	454.5	379.917	291.5	335.833	420.333	400.417	382.167	348.917	410.5	
1.75e-005	100	330.25	293.333	325.833	341.917	317.167	387.917	325.333	364.5	373.333	402	332.083	405.75	372.917	350.083	348.083	363.167	417.667	345.417	117.5	364.333	337.667	425.75	342	490.667	387.667	279.417	307.583	388	317.75	425.667	357.333	326.25	303.583	336.667	326.75	403.083	364.25	284.333	311.75	367.667	438.583	368.917	308.333	371.917	362	314	384.417	374.833	330.75	303.667	312.167	345.917	229.333	404.333	360.083	303.833	325.917	430.5	394.083	342.583	401.5	281.333	303.917	383.583	302	436.083	393.833	292.5	358.25	384.667	335.5	355.083	253.917	385.833	377.167	363.333	417.917	404.833	335.083	336.417	366	313.333	371.167	394.5	420.75	364.333	372.667	407.833	402.417	315.833	395.5	391.083	356.167	268.083	272.167	295.917	297.417	299.583	275.583	303.667	
2e-005	100	390.917	399.083	288.417	455.75	304.083	376.167	418.083	345.083	381.417	326.167	382.667	435.25	293.583	385.917	360.083	383.333	368.083	377.917	417.833	432.167	324.667	257	328.75	330.083	352.083	446.25	351.5	356.667	446.917	354.417	345	307.667	385.833	341.583	416.167	395.5	380.833	348.917	383.5	403.667	410.583	249.917	397.083	336.25	430.833	134.333	406.5	398	328	159.167	317.917	408	426.667	316.917	304.667	406.333	354.833	320.833	332.833	321.833	349.833	306	397.25	419.25	342.25	313.667	395.917	333.167	342.25	302.083	343.75	426.917	338.583	400.75	382	412.75	139.417	339.083	343.5	478.583	403.583	355	307.417	308.333	353.417	314.583	269.25	356.5	364	358.333	419.583	330.417	305.5	414.417	380	394.25	290.25	298.25	399.5	315.75	
2.25e-005	100	319.417	365.833	387.333	341	355.25	421.917	343.917	352.583	376.917	323.333	349.75	313.5	404.25	363.167	146.5	290.75	374	342.333	349.917	347.75	295.583	333.583	293.667	330.25	377	375.167	276	383.417	273.5	375.417	230.833	389.917	344.917	402.083	371.25	411.5	376.25	314.25	398.167	448.75	436.917	291.667	390.583	380.833	279.167	251.5	350	327.583	454.75	376.417	328.833	340.083	387.833	366.583	316.583	316.25	297.75	252.25	328.5	333.167	329.333	309.833	324.667	344.25	328.667	375.333	313.083	367.917	303.333	314.833	345.333	302.25	376.667	406.167	414.583	325	341.5	379.75	374.083	437.25	279.833	346.417	264.583	390.583	347.417	415.917	375.417	347.167	393.833	394.25	337.167	446.333	399.667	352.75	149.167	354.417	363	276.583	424.5	334.167	
2.5e-005	100	345.333	348.167	358.667	246.167	323.5	357.5	337.833	489.25	303.667	380.833	341.417	349.333	313.917	402.5	295.583	333.583	365.917	276.833	337.583	375.583	430.417	281.417	330.5	371.083	313.167	279.917	372.167	469.417	426.167	137.25	413.583	332.5	386.5	433.167	375.917	307.5	328	312.583	401	285.333	356.083	306.333	385.167	301.083	352.25	311.333	421.333	386.75	326.833	254.083	389.333	387.833	277.417	367.083	243.667	381.25	267	358.5	322.833	420.75	268	292.25	339.083	427.667	276.25	381.417	315.583	356.25	295.583	330.25	388.583	357.583	294.417	308.917	330	370.083	236.667	325.083	339.417	276.167	386.5	299.583	398.583	408.833	344	342	301	291.917	349.333	287.583	404.5	444.25	398.917	358.583	284.583	424.75	341.667	307.333	405.583	333.083	
2.75e-005	100	340.167	428.083	391.083	382.25	288.333	446.833	367	362.833	244.25	368.667	327.917	393.083	337.667	386.417	373	300.667	283	306.25	397.75	342	323.417	298.917	404	374	333.667	395.25	289.5	418.667	356.833	283.5	273.75	357.417	337.917	331.333	387.25	320.833	331.417	347.25	336.667	437.167	332.5	419.667	355.583	367.333	343.083	392.75	372.083	358.083	344.917	391.917	296.25	409.083	402.333	333.5	285.25	324	399.583	316.667	123.917	344.667	295	328.083	353.583	371.75	355.083	377	336.417	317.917	358	383.083	434.083	402.5	388.833	414.333	342.417	333.583	400.75	248.25	389.833	397.417	333	332.917	350.667	309.25	347.25	281.667	341	361.333	336.75	294.5	335.583	360.667	278.75	309.333	314.833	417.167	293	292.417	387.333	288.25	
3e-005	100	440	345.917	346.083	331.917	362	386.417	342.5	376.75	468.167	382.167	379.917	429.5	356.583	373.5	354.583	411.167	336.25	334.75	394.167	385.333	352.75	397.583	313.917	313.583	155.583	337.167	233.5	318.667	347.833	404.417	336.75	341	302.25	354.583	410.5	352.167	429.083	318.083	355.167	345.667	311.417	288.833	360.333	291.333	116.917	353.25	356.583	288.5	457.5	415.583	357.667	362.75	258.167	325.583	409.833	372.917	290.833	477.083	341.833	373.083	369.833	297.167	332.25	374.417	359.083	272	418.75	277.583	278.917	393.167	306.833	369.333	316.5	347.083	293.833	306.25	385.667	393.917	365.833	429.167	412.917	406.167	333.5	297.667	307.25	393.167	447.5	309.5	361.083	301.5	394.5	348.75	376.5	271.833	440	360.25	345.75	346.167	297	324.667	
3.25e-005	100	374.5	151.083	364.167	359.5	411.833	412.833	378.75	352.583	384.5	377.25	120.917	431	296.667	327.917	382.167	247.583	363.917	412.75	465	352.833	407.833	376.583	390.417	437	124.167	358.917	135.917	352.417	359.5	312.917	356.583	122.333	124.917	405.417	326.5	335.25	340.917	385.083	365.583	345.5	407.75	253.167	297.083	376.25	147.083	106.833	328.083	284.333	296.25	353.25	327.833	283.417	286.417	289.5	130.167	389.083	288.833	427.667	147.667	243.833	374.833	347.667	427.25	351.583	365.167	365.833	330.333	356.5	349.917	392.75	142.667	234.083	394.167	334.917	336.417	354.917	405.833	277.5	131.083	317.417	259.833	379.25	312.417	317.25	261.917	377.25	337.667	334	247.583	351.417	313.25	352.167	363.333	405.667	341.75	123.083	505.75	363.333	448.917	358.917	
3.5e-005	100	426.25	336.333	302.75	393.583	356.917	394.75	390.333	358.5	335.167	384.5	363.083	388.333	439.833	335.5	314.833	336.25	357.25	395.583	291.667	360.667	369.25	381.583	340.167	302.167	389	318.667	424.75	312.25	346.917	352.167	340.333	366.583	364	253.167	337.667	304.667	394.083	379.083	343.5	423.25	344	403.167	374	338.167	361.5	292.667	406.333	355.75	137	329.583	341.333	364.667	389.667	376.5	357.583	302.417	300	375.833	426.917	410	243	301.583	336.833	334.75	334.25	400.833	349.417	336.5	280.417	415.833	328.083	314.833	477.917	347	388.667	403.083	414.167	269.417	300.917	336	394.417	396	335.833	357.917	353.917	376.833	261.5	397.333	335.417	347.667	293.417	124.5	384.25	338.333	319.417	331.5	332.167	363.667	366.583	320.917	
3.75e-005	100	339.667	378	367.083	393.917	328.833	319.917	348.833	346.667	297.083	368.833	368	400.417	279.167	321.833	322.75	324.75	331.667	385.833	374.417	300.167	114.333	399.333	351.333	344.417	155.583	364.25	318.833	308.667	312.583	333.333	310.167	383.167	336.167	369.917	284.833	373.167	359.417	361	401.667	406.75	314.333	367.083	357.833	167.583	346.25	138.75	320.917	314.833	386.833	366	417.583	331.167	278.083	346.167	356.333	322.333	409.5	397.417	132.417	404.833	364.75	384.167	338.75	416.333	378.25	357.583	151.083	380.917	343.083	320.75	356.083	292.417	331.667	300.167	416.917	428.833	396.417	280.167	379.417	274.333	353	326.417	449	298.417	339.75	353.833	331.75	401.167	355	328.167	356.417	313.333	269.5	366.583	410.5	320.417	300.667	391	369.667	322.75	
4e-005	100	315.417	379.833	432.333	332.5	348.75	438.083	353.667	292.417	311.167	371	279.333	354.667	350.833	331.75	481.083	304.083	385.25	357.333	309.75	355.417	443.833	325.167	306.417	364.667	334.75	367.083	351.583	354.25	458.917	390.25	307.917	311.833	339.833	406.583	346.667	373.25	292.333	356.833	370.583	412	314.5	332.667	379.583	337.5	511.25	388	398.25	295.167	340.167	356.833	338.667	143.917	361	342.333	312.917	249.833	334.083	338.5	433.083	371.083	257.833	376.083	341.5	334.583	333.833	311.667	412.917	318.75	387.917	339.167	365.167	314.583	332.333	415.583	367	278.333	366.583	298.833	350	326.333	360.333	344.167	350.583	296	469.417	387.667	369.833	336.75	462.167	380	359.667	360.333	304.667	432.583	340.167	427.75	324.5	380.5	391.583	410.083	
4.25e-005	100	376.5	336.083	476.667	338.583	352.667	373	350.75	368.333	303.25	351.583	434.667	351.667	333.167	354	371.083	318	340.25	391.75	372.167	242.333	301.833	304.083	381.083	297.833	304.583	481.25	358.083	402.583	513.25	335.417	392.333	390.333	338.083	313.417	333.833	436.75	442.167	472.667	410.25	295.583	265.667	324.167	395.167	349.917	368.417	356.083	318.25	365.25	255	402.417	413.5	352.417	332.917	283.75	337.75	322.667	407.25	299	316.333	379.75	295.667	394.833	438.333	336.083	547	407.333	444.833	460.167	341	394.75	358.583	395.083	328.167	363.167	317.583	302	382	262.833	302.333	393.25	263.25	343.417	427.25	371	378.083	449.167	345.417	313.5	103.583	370.5	362.083	366.417	343.917	336.167	319.083	366.75	436.667	351.167	358.333	370.917	
4.5e-005	100	293.583	329.5	424.333	352.083	399.833	335.167	387	334.417	118.25	344.417	378.167	329.917	389.667	322.75	378.5	352.667	338.417	295.167	317.333	360.583	351.333	387.75	416.167	279.583	306.25	307.917	325.083	378.75	362.833	367.917	368.167	373.833	394.833	457.25	369.583	298.333	342.917	409.833	325.583	348.667	317.5	441.167	378.667	414	390.083	322.167	416.583	370.417	371.167	384.583	331.583	327.5	343.333	381.167	436.833	470.167	380.333	290.917	378.75	346.417	347.417	389.25	324.583	343.917	327.667	445.667	434.667	354.917	421.917	356.333	372.583	362.583	296.083	341.167	306.083	342.667	443.75	388.667	367.417	394.333	134.833	354.333	330.25	371.167	349	464.5	388.917	429.083	304	318.917	257.333	394.5	356.5	335	377	334.417	405	357.75	412.833	295.417	
4.75e-005	100	405.583	314.5	373	387	311.917	306.667	439.583	432	477.75	367.583	387.667	345	126	253.5	416.917	365.583	351.583	341.5	423.75	315.167	113.333	311.833	374.917	366.417	339.167	371.833	345.417	367.5	325.667	308.083	399.75	382.75	383.75	328.167	415.5	469.083	403.083	304.583	452.917	286.917	376.167	477.333	326.917	347.917	342.583	364.917	124.333	344.417	372.333	298.167	482.417	358.333	349.083	431.75	299.917	286.667	388.917	352.25	463	410.167	338.583	286.083	365	355.917	387.333	389	333.25	359.583	371.667	327.75	338.25	177.5	304.833	340.667	347.917	294.25	423.667	344.5	378.417	393.75	386.75	359.5	417.833	410.333	380.5	478.583	319.667	390.417	343.083	383.917	330.833	360.917	425.667	315.5	333.917	336.917	389.917	341.167	297	361.75	
5e-005	100	293.75	298.333	301.917	403.083	359.167	290.75	383.333	327.833	338.25	383.083	283.5	379.667	373.333	322.417	471.75	345.833	292.667	295.417	384.167	331.333	322.5	370.833	325.583	407	403.917	364.083	389.917	334.833	285.5	394	322.333	338.5	444.75	99	357.083	390.167	312.5	335.833	475.25	317.833	395	373.833	358.083	417.167	352.25	342.417	372.667	309.667	517.667	297.417	394.667	345.25	342.833	307.333	493.833	284.75	448.5	345.083	338.667	390.583	345.25	349.333	330.75	459.917	286.917	410.417	307.5	110.083	374.167	519.833	325.167	445.75	264.833	306.25	309.75	402.667	344.583	321.833	450.583	362.083	390.75	315.667	361.583	480.25	266.083	411.833	354.5	358.083	367.583	436.25	343.083	420.25	280.833	345.5	343.667	446.917	353.083	421.583	268.167	346.25	
5.25e-005	100	337.917	383.417	379.083	380.167	344.333	126.167	315.667	419.583	288.083	308.25	298.167	373	327.083	261.667	355.667	280.25	381.5	388.917	359.083	270.333	356	340.75	436.833	331.917	334.583	337.25	293.25	315	386	372	272.333	418.917	303.917	315.667	307.5	348.167	324.833	299.583	401.333	379.917	395	326.333	364.167	336.75	347.75	390.583	384.333	381.583	430.667	353.167	381.417	363.5	434.417	407.167	355.583	382.417	307.083	353.333	388.333	338.25	256.25	345.667	307.333	379.917	123.167	183.167	457.333	340	297.417	330.667	284.667	430.833	349.917	140.75	395.833	342.583	389.083	295.917	360.417	295.583	443.5	285.833	334.333	349.917	367.667	364.833	281.25	125.5	326.333	350.25	259.917	301.583	310.75	341.667	341.333	391.667	316.167	464.667	450.667	332.667	
5.5e-005	100	369.25	294.75	396.167	349.75	358	297	341.417	378.667	408.167	267.667	332.833	357.5	377.917	322.583	354.75	309.583	397.25	448.417	356.667	435.083	407.25	342.167	385.417	350.917	364.917	362.5	306	414.25	370.667	279.167	376.167	288.583	357.583	339.75	341.667	318.25	350.167	409.583	290.083	420.833	389.167	258.417	301.833	323.25	314.667	326.083	407.167	425.167	302.083	428.833	333.417	417.75	227.583	324.25	335.5	363.25	386.167	403.833	371.583	320.917	325.083	323.75	366.667	323.5	333.75	327.5	416.583	396.833	378.333	333.333	324	383.667	351	344.25	286.083	340.75	450.833	368.083	279.75	375.583	443.083	349.333	404.083	356.917	356.583	335.333	406.167	278.833	277.417	420.917	359	305.167	374.417	418.5	128.083	277.667	265.583	326.833	330.167	362.917	
5.75e-005	100	285.167	364.667	484.083	318.833	369.5	298.083	377.083	350.25	391.167	369.083	347.083	344.75	380.333	315.667	139.417	308.083	329.417	396.667	153.583	374.083	277.75	309	420.25	391.917	366.083	378.833	124.083	400.833	296.083	308.25	398.25	344.833	276.833	354.333	399.917	396.167	354.5	342.667	305.083	433.25	360.167	344.167	337.333	489.417	413.833	300.833	293.25	385.333	398.5	349.25	291.083	360.75	304.833	370.917	264.333	317.5	272.667	354.333	240.083	447	375.75	346.75	428.667	312.583	376.917	329	354.417	338.583	286.25	392.917	369.333	325	339.833	288.833	395.667	452.917	311.583	309.75	297.25	308.167	350.417	149.25	354.583	365.667	377.583	165.833	323.167	371.25	371.833	401.917	362.25	380.667	346.917	338.167	371.083	320.917	306.333	375.25	339.25	383.75	
6e-005	100	320.167	427.333	110.583	331.917	335.667	408.25	464.833	338.667	467	369.917	426.167	334.667	379.083	289.25	368.583	349.667	366.167	336.667	337.25	187.833	383.667	389.25	119.75	315.583	357.417	354.25	280.667	316	327.5	449.167	370	339.583	299.167	331.5	291.583	274.583	321.333	342.583	260.167	437.417	403.333	346.583	342.667	414.417	320.417	388.333	310.833	279.667	119.917	257.75	441.5	373.583	340.25	371.25	323.583	130.167	319	374.667	313.167	439.083	283.417	262	301.333	371.75	309.583	274.917	329.333	376.25	315.5	123.833	133.667	349.25	122.333	350	301.75	290.667	305.333	132.5	356.333	332.75	389.75	364.417	289.083	350.417	131.583	365.583	125.333	319.583	395.167	356.833	336.583	389.333	425.667	131.25	274.917	419.917	116.333	316	388.167	393.583	
6.25e-005	100	310.75	377.833	364.833	414.25	321.917	378.5	306.25	408.833	313.083	477.667	296.167	379.75	328.833	378.333	433.833	371.333	420.25	404.333	346.25	348.75	339.917	402.167	323.833	316.083	341.417	376	379.667	169.417	387.417	121.333	307.417	326	277.917	354.167	390.917	320.333	397.333	313.167	344.917	335.667	332.833	302.5	306.583	397.5	299.333	339.917	314.5	416.917	465.75	382.583	335	393	301.75	362.083	268.75	370.417	326.083	387.25	381.667	276.833	368.667	135	337.417	369.333	281.667	271.167	349.75	324.083	301.583	338.333	404.25	379.167	326.583	389	408.167	347.25	403	368.083	364.083	354.667	356.5	151.167	333.5	454.083	348.25	376.083	388	162.417	329.333	387.833	342.5	359.417	331.583	404.167	305.25	139.917	496.25	307.583	390.833	365.417	
6.5e-005	100	342.167	358.917	326.5	134.167	330	338.75	373.917	459.833	310.167	362.583	324.833	311.75	315.083	327.417	274.167	298.333	380.583	400.25	141.75	366.833	117	314.5	361	159.75	280.833	369.083	383.333	301.25	325	151.167	308.75	302.75	363	122.583	285.667	351.083	419.75	282	283.333	277.667	371.417	485.917	426.167	356.5	348.417	119	361.583	359.667	292.917	373.417	293.25	422.917	399	305.5	323	367.833	140.5	271	284.333	267.833	424.417	305.333	337.833	308.583	397.5	385.333	389.917	306.167	118.5	409.083	234.417	280.917	365.25	371	351.333	367.25	160.333	425.167	317	385.833	323	431.5	439.333	316.083	273.667	378.583	348.667	310	329.25	262.417	330.083	388.583	121.917	351.417	462.917	441	296.417	360	305.25	347.25	
6.75e-005	100	405.25	472.667	339.25	265	248.417	371.5	273.75	374.75	450.417	371.917	411.083	360.583	418.333	432.833	366.583	135.583	355.667	364.75	324.25	306.25	344.083	471.583	307.583	349.667	404.583	384.583	355.5	349.75	409.417	349.583	366.333	437.75	362.833	296.5	424.5	394.417	271.583	407	377.667	335.417	262.667	353.167	349.583	302.25	443.5	359.25	333.167	279.667	349.417	386.583	330.833	397.667	361.333	373.75	124.167	376.083	374.333	260.167	349.667	416.083	424.833	287.75	378.667	312.75	353.25	384	346.167	372.583	347.583	375.75	114.5	140.167	345.333	145.333	410.833	375.417	482	360.917	395.25	396.583	105.417	336.833	389.5	324.667	407.5	142.333	279.75	374.333	145.5	136.417	173.917	384.417	408.833	340.417	390.5	328.75	396.75	295.667	318.917	284.917	
7e-005	100	352.667	318.417	437.417	336.417	304.75	354.167	496.417	362.083	345.083	409.917	423.333	296	297.417	443.583	390.917	386.917	333.75	320.667	355.333	374.083	114.833	400.833	369.25	322.5	339.417	413.333	218.333	123.833	285.167	370.917	366.667	273.75	350.5	346.833	329.417	331.083	279.667	120.583	369.333	285.917	419.833	388.917	425.417	338.167	378.333	303.917	330.167	377.583	336.917	343.917	327.25	349.417	423.167	348.417	455.333	130.583	331.167	323.667	423.583	415.75	326.167	436.583	334	113.167	374.583	393.417	131.833	432.417	315	387.167	305.167	308	319.083	123.25	336.25	363.667	365.25	311.667	421.417	126.833	152.25	122.5	123.25	313.75	120.083	342.167	264.917	365.75	351.417	344.833	130	132	241.667	409.833	324.417	202.917	330.083	325.417	319.5	354.833	
7.25e-005	100	276.167	361.583	290	541	125.917	399.5	316	402.333	325.667	394.417	381.083	426.667	402.083	387.5	407.583	120.5	358.583	330.667	276.25	402.75	360.5	360.333	405.167	317.667	322.167	321.167	292.5	112.75	314.75	443.25	355	474.917	311.667	297.75	335.417	396.833	325	391.667	322.5	385	276.583	338.583	395.917	376.333	296.75	351.75	379.167	326.833	427.417	155.917	271.167	325.583	397.5	312.833	310.25	386.417	323.583	330.583	342.167	384.417	454.333	316.667	431.583	349.667	273.917	352.083	257.833	259.083	334.333	115.833	113	369.583	139.75	422.583	359.5	379.25	398.083	416.917	136	339.333	383.25	101.417	366.167	341.583	378.75	391.333	115.833	315.583	331.5	416.25	159.417	336.417	427.667	352.083	128.75	374.083	337.833	133.333	384.917	390.75	
7.5e-005	100	371.083	310.083	383.667	346	486.417	453	399.167	404.417	153.917	286.167	312.25	361.917	396.25	365.667	362.917	388.25	384.833	352	413.25	303.333	317.417	359.667	311.75	346.667	364.083	345.083	291.083	388.667	353.75	311.333	419.417	364.333	134.083	393.917	419.75	325.083	439.667	369.583	400	400	346.917	371.25	405.333	365.083	147.583	447.083	476.583	383.083	432.25	341.833	367.25	410.833	433.083	404.667	354.75	331.917	347.25	349.917	455.25	392.75	263.667	131.333	399.417	365.917	388.5	317.083	310.583	470.25	328.25	377.667	329.5	408.833	328.667	462.667	260.167	418.417	358.5	367	411.5	268.25	255.75	278.5	299.833	352.833	318.667	293.75	346.667	287.5	307.917	464.417	322.75	332.167	319.417	400.5	341.417	319.167	346.083	286.5	327.167	275.833	
7.75e-005	100	339.25	366.25	138.5	333.25	333.333	332.25	410.833	317.75	418.167	285.583	438.333	300.333	367.333	367.167	322.417	263.333	386.083	375.417	323.167	321	340.667	326	432.417	369.417	367.5	398.667	294.5	330.833	377	315.917	366.167	390.583	133.167	355.5	332.833	447.417	278.417	288.167	265.333	324.917	449.417	281.167	331.833	303.25	351.167	286.25	379	363.083	374.917	426.833	244.5	423	324.5	305.75	291.5	353.75	337.083	348.083	350.833	357.417	351.083	133.917	392.25	305.083	329.333	348.5	117.5	355.25	387.5	361.083	403.833	355.333	309.25	290.5	340.667	475.5	394.5	388.667	337.333	372.25	384.417	347.417	328.25	319.333	405.333	394.667	109	312.5	402	441.917	355	349.583	350.667	366.333	339.917	263	300.083	419.75	440.333	348.083	
8e-005	100	350.5	396.583	398.75	381.083	405.667	329.25	349.75	336.417	140.75	335.667	331.833	151.5	379.75	134.083	400	299.833	122.5	427.25	121.333	338.083	146.083	359.333	304.083	409.25	421.917	332.083	322.667	386.5	261	325.75	296.583	306.833	373.833	345	334.833	294	331.583	133	423.417	139.167	132.833	324.667	405.75	369.5	168.167	357.417	377.583	118.5	383.917	143.75	334	154.167	382.75	130.833	107.167	437.333	290.25	394.25	322.667	328.583	476	271.167	395.917	354.5	323.5	388.333	380	297.167	349.917	389.333	352.5	305.917	344.833	326.083	280.333	319.833	278.333	132.083	415.167	388.167	138.083	131.917	346.333	395.417	424.333	286.75	332.667	156.083	308.167	349.333	336.5	359.417	315.167	351.167	439.333	395.667	375	303.083	164.583	391.667	
8.25e-005	100	272.167	483.583	416.833	272.333	396.833	335.667	352.75	331.333	319.25	392.083	363.583	338.583	312.583	393.167	321.667	301.167	391.25	377.917	362.25	366.083	424.667	331.5	387.167	421.417	390.167	399.75	301.417	375	234.333	344.75	310.5	345	320.917	305.167	344.25	363.417	363.583	464.833	300.083	344.75	320.333	128.833	343.75	392	135.667	402.667	385.5	362.417	326.167	158.5	124.667	314.583	380.833	370.333	137.5	450	318.75	286.917	429.917	278.333	335.083	284.167	411.333	363.75	423.667	378.75	434.083	393.833	386.083	353.833	275.667	455.583	235.417	364.833	334.583	412.583	269.25	311.25	152.5	407.167	294.75	317.167	409.083	379	351.5	110.5	354.75	433.833	133.417	376.75	319.917	405.917	432.25	323.417	315.667	123.167	129.167	400.667	357.667	125.167	
8.5e-005	100	315.833	394.833	422.5	313.25	153.333	274.583	380	367.667	351.583	154.667	281.333	141.333	368.75	116.5	308.167	376.75	377.5	309.917	116.667	124.333	272.417	449.75	272.583	373.5	355.583	312.75	381.417	344.833	378.667	152	118.583	135.083	318.833	444.083	113.083	121.5	382.083	372.333	138.167	121.667	189.25	312.417	344.5	274.5	305.333	319.5	250.667	442.75	379.667	137	379.333	364.75	371	334.833	407.083	142.583	382.667	354.583	374.917	139.25	124.5	333.083	392	363.5	322.417	365.167	385.083	119.5	519.083	130.667	276.25	113.667	363.167	126.333	392.333	323.667	296.333	119.5	117.25	120.917	379.417	350.917	350.833	359.25	415.75	464.5	344.25	309.917	135.25	395.583	353.583	404.917	355	304	397.833	466.917	335.75	416.833	351.167	306.083	
8.75e-005	100	405.833	388.667	391.333	369.417	336.167	298.667	403.167	313.583	127.833	327.417	313.667	303.583	102.917	283.75	343.833	436.583	362.75	338.333	335.083	400.25	319.75	112.5	125.083	325.417	379.25	150.667	105.333	372.75	380.417	453.167	372.833	317.917	302.75	357.333	370.917	334.167	408.25	319.417	331.417	350.583	317	364	148.083	322.5	140.333	334.75	354.917	299.333	322.75	357	391.917	393.833	376	365.5	428.583	381.083	393.833	134.083	325.833	273.833	290.333	312.417	304.417	290.833	413.25	390.167	261.667	316.833	299.833	273.75	381.083	387.333	142.75	257.083	317.833	119.667	279.75	402.917	396.833	280.333	324.833	385.25	295.667	461.5	336.333	338.583	308.083	398.667	413.667	325.583	276.333	241.917	459.833	376.5	382.333	283.083	318.25	382.167	345.083	362.583	
9e-005	100	315.5	410.917	372.25	136.667	359.667	399.083	426	346.25	339	353.833	380.583	275.917	327.417	321.333	321.667	146.417	343.667	434.417	360.917	305	377.583	382.083	408.917	353.333	374.75	307.917	375.083	324.833	267	110.583	306.333	255.083	362.667	316.833	473.5	291.417	350	322.833	445.583	353.583	384.417	277.167	382	341.667	447.25	381.167	275.333	428.833	377.917	329.083	351.667	109.75	332.083	340.333	308	305.5	312.333	483.833	353.5	353	369.417	365.167	414.417	142.083	376.25	422.917	308.917	389.917	356.5	341.583	408.667	386.5	446.25	408.083	350.583	426.75	363.833	367.167	285.75	357.25	420.333	402.333	367.917	272	298.5	445.75	312.167	347.917	313.083	351.833	341.333	389.25	357.75	339.833	346.25	299.167	433	424.833	454	422.333	
9.25e-005	100	345	430.083	378.167	314.333	357.5	363.583	431.417	330.333	354.75	460.25	369.75	309.75	447.25	439.75	336.083	307	361.167	411.833	404.667	387.25	395.917	264.917	460.25	290.083	369	337.833	394.25	380.083	380.5	393.083	376.417	368.917	371.417	333.75	407.667	348.917	336.5	342.667	342.5	401.75	435.417	362.917	336.583	258.5	303.25	353.583	339.917	343.75	373.583	407.25	347.417	326.083	354.167	357.417	367	460.083	380	400.833	404.583	115.583	303	351.25	425.417	269	391.417	268.5	356.5	256.5	304.583	346.75	292.25	335.25	283.417	343.083	418.25	294.167	354.167	141.167	372.917	298.083	310.5	430.5	401.667	141.167	417.333	125.083	306.083	345.833	391.583	276.25	284.25	309.083	351.5	440.667	424.75	314.75	355.25	427	409.75	466.167	
9.5e-005	100	270.333	308	128.083	346.917	120.667	370.083	149.833	376.417	121.5	115.833	144.25	130.917	117.667	120.25	113.167	394.083	389.667	303.5	401.75	145.333	329.083	161.75	303.917	328.083	367.333	350.083	257.917	121.583	412.417	153.25	131.167	311.333	384.667	347.833	145.583	314.583	110	123.5	133.25	372.583	135.5	120.417	127.583	141.417	131.917	120.583	312.167	123.667	134.25	440.25	338.917	130.417	116.583	129.833	394.833	231.25	363.25	136.583	148.25	385.833	114.417	127	121.25	298.333	211.75	308.583	285.167	350.333	108.333	126.083	354.75	127.917	430.417	133.083	164.083	108.917	410	320.167	407.5	153.5	127.5	165.167	324.5	291.667	407.333	131.25	299.667	414.25	130.083	398.167	120.417	149.583	277.583	420.333	398.333	296.417	383.333	341.667	349.833	364.5	
9.75e-005	100	344.417	273.75	337.417	322.583	303.333	355.667	409.417	364.333	375.667	288.917	285	120.917	374.417	326.083	320.333	128.583	392.417	318.25	329.167	380.667	421.583	154.583	351.833	318.75	300.667	369	380.583	360.583	377.833	339	337.25	320.167	445.917	351.417	250.417	361.917	330.75	329.75	130.167	375.583	310.333	361.333	427.667	355.25	372.333	391.667	370.167	301.417	352.5	354.5	338.917	237.667	347.417	307.833	110.333	325.417	158.083	373.25	281.75	358.083	126.583	116.833	333.167	440.333	129.5	151.667	130.083	276.5	356.667	348.083	279.417	388.833	473.167	141.417	160.417	355.083	160.167	476.25	278.5	375.25	300.833	346.083	319	387.833	369.583	416.5	465.833	366.25	369.417	337.917	159.833	120.417	422.5	380.583	326.583	438.5	335.583	418.5	352.417	345.75	
0.0001	100	381.5	295.833	114.583	334.833	136.833	335.5	134.75	399	135.25	128.833	123.667	305.917	330.667	344.417	149.083	392	407.417	104.667	393.25	122.667	365.167	345.083	307.917	349.667	369.5	141.417	164.583	140.833	113.833	150	115.5	118.75	145.417	130.833	126.167	158.917	139.583	112.833	432.583	147.917	325.5	117.667	117.667	312	282.833	151.583	146.75	122.917	135.333	377.25	320.833	301.5	113.417	318.667	277.583	398.667	290.417	395.25	511.083	326.333	110	386.5	384.5	315.417	325.083	330.333	273.917	133.833	419.5	139.917	128.083	380.583	342.083	306.583	257.583	322.5	274.167	373	344.917	339.417	309.667	375.167	303.917	334.083	313.583	315.083	339	364.083	365.333	411.167	332.583	137.917	325.333	319.583	412	139.25	314.417	293.583	117.917	336.333	
0.0001025	100	353.667	345.833	328	310.833	294.917	374.583	279.917	409.167	275.583	354	358.583	309.083	351.417	333.833	449.083	354.167	315	332.083	374.75	240.833	447.417	337.333	343.167	361.833	334.667	337.917	140.75	351.167	262	321.333	338.417	288.083	361	349.417	431.667	322.667	501.75	445.667	410.083	401.167	443.167	313.75	311.5	372.667	365.5	305.667	349.333	333.833	294.917	257.167	469.25	348.333	258.5	341.417	327.5	415.167	311.667	456.917	373.833	320.833	269.5	133.917	326.333	312.25	395.833	355.75	332.333	315.5	359.75	299.833	453	377.5	396.583	324	351.75	279.583	379.583	164.417	373.583	307.583	120.167	350.917	128.167	111.833	387.25	370.75	110.417	117.667	160.583	343.833	308.167	117.417	116	383.917	333.167	260.833	276.833	330.417	394.25	345.75	
0.000105	100	401	310.083	352.667	447	398.083	140	283.333	454.917	402.667	117.917	502.75	397.333	102.917	154.25	384.083	402.833	136.25	379.25	132.083	297.667	125.667	404.75	124.333	336.167	350.333	324.917	146.75	330.333	311.75	367.583	381.25	347.167	118.25	317.583	346.167	359.417	127.083	400.25	272.417	335.083	420.5	383.167	111.333	359.917	271.75	238.75	345.833	356.583	347.333	283.917	302.583	398.083	341.417	407.417	132.167	305.75	171.667	123.333	111.667	152	135	388.333	365.583	313.833	340.75	327.167	382.833	351.25	420.417	403.5	308.583	289.25	332.167	363.583	389.083	332.417	337.917	324.917	346.583	352.083	418.083	348	323.75	422.75	346.75	350.25	434.25	165.5	335.083	357.75	480.75	316.583	345.5	344.417	388.583	423.917	371.667	345.917	340.833	300.5	
0.0001075	100	438.75	150.5	413.5	354.5	279.667	385.417	365.583	316.417	357.75	283.583	321	355.75	473.583	443.5	342.833	334.583	362.167	425.25	333.333	296.5	343.75	369.667	415.583	306.167	283.917	350.583	351.833	310.5	111.583	267.083	369.417	285.333	395.333	333.167	418.333	326.833	402.75	355	363.333	322.667	354	117	396.5	323.417	360.917	301.917	371.917	354.833	481.333	128.167	286.583	302.167	425.25	428.75	119	145.25	349	396.583	139.083	385.083	320.667	402	370.833	340.333	324	365.083	276.917	270.333	371.667	366.75	379.167	340.167	274.917	257.833	338.333	351.167	352.25	398.917	382.917	373.917	321.583	385.583	329.5	361.75	383.75	340.75	128.083	127.833	336.25	305.167	308.583	412.75	368.5	278.167	393.167	415.583	374.667	351.083	315.083	491.5	
0.00011	100	375.75	306.667	313.583	381.167	141.75	278.583	342.417	126.667	146.25	341.583	330.5	385.667	377.25	316	355.583	432.583	136.667	407	405.917	308.167	392	394.917	493	509.5	283.833	354.333	404.417	312.083	333.583	418.25	326.083	302.5	376.25	305.583	395.917	407.917	394	265.167	336.75	327.75	309.583	356.167	352.5	397.667	338	335.417	234.083	393.75	369	357.75	142.5	304.5	305.167	145.667	141.75	319.833	342	392.667	121.917	445.667	157.333	309.5	436.25	134.5	366.417	353.333	104.5	124.75	284.333	300.417	400.667	123.333	453.083	158.25	305.25	305.25	337.083	396	334.667	330.5	477.833	373.75	306.25	359.25	138.25	125.5	316	262.333	359.583	339.333	369.333	315.417	311.5	288.5	234.5	402.583	282.583	380.917	292.75	496.333	
0.0001125	100	442.5	306.583	288.333	285	315.25	360.667	321.417	142.083	121.583	312.167	367.083	378.5	357.5	384.917	374.333	334.833	363.25	351.75	396.833	395.083	394.75	298.25	362.667	361.25	299	344.083	130.833	279.75	444.667	286	374.667	277.917	288.75	287.5	395	113.083	348.583	322.25	254	391.5	325	360.333	364.083	394.667	320.917	345	326.333	364.083	348.167	360.083	340.167	117.167	303.583	387.5	385	308.417	408.25	400.417	346.417	112.333	307.917	339.333	145.25	351.667	142.583	130.417	135.667	141.583	379.167	145.083	352.5	371.75	279.583	122	104.833	315.917	337	121.667	288.75	321.083	136.667	368.667	351.583	267.25	322.25	350.917	354.083	318.833	314.5	292.833	381.5	341.083	316.333	244.167	257.5	325.333	414.25	391.25	348	407.75	
0.000115	100	404	324.833	132.75	428.167	323.75	309.833	325.083	127.833	299.833	256.333	387.417	453.083	412.083	434.667	387.417	281.25	405.083	401.917	136.75	152.667	413.417	404.417	268.25	323.75	162.5	310.333	353.5	115.75	342.333	123.333	346.667	111	127.25	359.917	127.333	309.5	140.333	393.833	123.917	127.333	350.917	336	405.75	417.333	142.167	391.917	332.417	371.333	423.583	332.583	143.25	131.083	500.75	380	352.333	333.5	518.583	373.667	333.75	260.833	331.083	435	311.833	343.833	311.167	336.167	400	375.75	355.667	307.083	367.583	118.083	166.833	380.833	325.833	333.667	138.75	398	346.417	430.25	337	413.917	446.917	338.75	369.917	356.583	437.667	409.25	265.833	439.833	345.25	314	151.75	269.917	284.5	299.167	157.25	290.75	329.917	481.917	
0.0001175	100	132.167	434.25	121.667	393.917	384.333	137.5	397	127.667	362.5	323.667	302.583	390.917	357.583	152.833	326.417	362.583	426.5	274	145.75	253.417	141	357.167	380.25	122.167	388	303.583	324.5	356.583	379.833	130.083	360.667	340.583	328.583	284.5	347.167	138.75	409.583	118.667	388.167	395.833	170	137.5	256.667	122.333	361.917	305.333	321.833	304.5	327.833	362.667	303.5	307.75	437.917	347.833	407.833	381.583	356.833	364.25	415.75	308.5	341	288.333	374.333	334.583	365	298.083	346.167	272.833	269.083	360.417	370.5	293.25	297	339.333	351.167	245	347.333	408.25	342.667	354.667	407.417	404.25	327.583	365.333	412.417	306.333	328.417	414	439.333	305.833	112.417	328.667	168.917	320.75	383.75	299.333	322.333	126.25	133.917	306.75	
0.00012	100	334.333	141.917	305.417	191.583	289.25	393.417	140.5	284.917	321.5	281.833	267	359.083	357.417	127.917	150.167	341.333	291.167	302.75	126.5	273.917	349.333	109	408	149.833	114.25	412.333	167.167	265.667	117.75	318.333	387.25	116.833	362.833	133.333	311	116.5	296.833	152.25	395.917	124.583	339.833	278.083	403.083	291	295.5	340.417	443.333	360.583	338.833	347.417	343.75	141.333	295.5	135.75	303	331.75	398.167	314.917	330	122.417	403.333	369.083	136.25	152.917	139.667	140.417	138.5	337.083	349.667	404.417	350.667	184.5	406	384.083	434.083	256.667	329.5	327	329.583	135.25	373.167	443.583	363.833	321.917	308.833	362.167	427.917	433.417	376.833	415.833	338.417	459.75	395.833	386.083	158.833	318.417	294.5	464	344.333	401.333	
0.0001225	100	333.25	340.667	353.5	335.667	130.917	124.167	360.833	327.167	266.5	243.25	156.417	365.583	366	379.5	376.417	348.25	382.583	379.417	314.25	379	361.667	345.417	335.667	376.083	309	329.667	122.833	299.25	131.5	307.75	420.583	383	366.833	319.167	365	376.917	113.417	308.333	426.083	337.583	399.25	350.833	141.25	328.5	374.083	432.167	397.083	353.917	351.75	308.5	342.667	354.667	370	291.917	157.917	326.75	372.833	148.917	299.833	432.333	375.75	135.833	435.417	352.5	130.833	342.417	380.25	276.917	313.833	421.083	127.75	305.333	116.917	487.333	144.417	468	333	395.583	357.25	170.25	128.667	354.75	129.667	309.5	111.25	339.167	125.75	317.083	433.333	287.5	144	362.25	135.75	329.75	395.75	154.417	273.917	127	124.833	315.083	
0.000125	100	296.833	368.167	363.083	358	152.417	284.083	397.5	312.333	347	118.833	466.583	411.833	307.25	378.083	389.083	339.5	377.25	334.667	402.5	397.25	112	281.5	314.583	298.75	400.667	323	382.75	353.5	311.417	400.333	321.75	118.917	395.25	366.75	440.083	423.833	309.167	317.083	392.5	404.417	347.167	350.833	438.083	117.417	342.75	367.333	416.417	318.917	156.333	322.333	291.833	480.167	340.917	334.417	127.833	330.917	301.833	325.667	354.583	119.083	387.833	129.667	389	295.917	308.417	161.25	373.167	319.833	273.917	303.667	378.667	319.583	323.667	354.5	333.25	396.667	356.5	322.667	404.167	360.167	388.417	328.083	325.917	303.167	444.583	312	397	148.833	122	395.25	332.167	402.25	118.25	140.5	369.583	351.833	373.333	377	331	271.583	
0.0001275	100	294.167	332.25	133.667	307.75	258.5	412.417	122.75	342.583	409.583	116.167	296.083	328.25	402.25	380.167	356.167	139	343.25	339.333	163.667	325.667	380.25	426.583	316.917	453.917	275.083	378.833	332.083	381	329.333	322.083	140.083	460.333	292.833	125.917	384.75	364.583	408.167	331.25	252.25	125.167	140	320	332.5	127.583	113.167	419.333	120.667	158.5	300.833	382.333	337.417	388.583	384.5	318.5	389.833	363.667	323.833	359.417	349.417	137.25	116.5	322.5	336.75	247	352	335.5	345.333	296.333	335.083	307.25	318.833	329.333	297.917	349.75	249.833	334.5	380.75	260.75	444.667	329.333	369.5	478.667	146.75	125	340.083	136.333	438.583	474.5	287.167	330.25	418.417	126.333	306.583	409.333	121.5	336.167	397.167	284.333	504.417	435.333	
0.00013	100	309.083	119.667	374.75	143.167	422.667	364.667	350.917	309.083	398.833	369.333	447.833	339.5	280.167	442.5	370	336.167	378.25	320.833	360.75	263	268.417	475.583	380.917	330.75	322	348.333	125.167	296.083	348.75	339.333	360.25	357.833	340.833	350.667	370.833	346.917	332.083	257.083	404.75	334.5	134.5	266.25	331.75	373.167	381.333	297	424.667	330	303.583	317.167	392.25	377.417	395.083	279.583	376.583	439	139.75	334.667	332.75	122.417	346.75	381.583	274.333	411.083	312.583	349.25	395.333	391.25	471.167	346.667	397.25	450.667	401.667	133.667	376.083	310	367.167	118.917	299.667	378.083	363.583	115.333	402.333	363.583	331.25	336.583	315.083	352.167	329.583	294.75	283.417	111.5	119.833	416.333	363.917	247.917	131.167	315.333	312.083	334.833	
0.0001325	100	145.417	349.583	323.417	388.167	386.417	423.25	323.833	342	319.5	393.667	129	380.417	467.583	292.917	409	298.333	366.25	309.25	311.833	394.25	403.333	105.583	354.333	308.5	393	387.5	390.833	403.667	453.583	117.583	378.833	374.5	433	322.5	375.667	132.583	431.833	373.333	371.75	292.333	341.167	421.833	347.083	301.167	363.583	319.917	317.75	331.417	428.167	513.833	301.417	268.083	507.833	337.833	407.167	114.167	128.583	136.333	179.833	137.25	140.417	133.333	145.583	133.083	122.417	119.333	127	241.917	330.083	364.5	380.75	321.833	361.417	366.75	294.75	371.833	293.917	277.833	364.75	142.667	348.083	492.333	365.25	421.333	418.083	410.167	379.333	341.25	290.667	348.667	402.667	333.333	351.083	331.167	477.75	369.833	297.167	151.917	262.667	316	
0.000135	100	291.25	140.667	126.417	116.917	370.5	132.667	318.75	127.667	433.583	120.583	107	134.25	304.25	266.75	124.5	337.667	166.333	109.25	373.417	363.5	110.25	115	147	123.25	124.25	440.333	122.5	375.917	365.667	145.167	133.5	342	285.917	402.5	307.917	138.5	380.333	301.5	120.667	178.833	364.417	354	383.833	320.25	346.75	386.667	376.75	449.417	444.917	318	305.667	127.083	428.25	443.25	357.417	346.417	386.917	357.167	273.5	351.417	118.167	304.667	420.25	427.917	332.333	370.667	378.25	279.667	418	378.333	477.583	391.5	115.5	375.917	322.667	375.833	134.667	328.333	350.333	117.167	334.667	398.583	305.083	461.333	345.25	342.75	348.583	460.5	344.917	359.5	337.583	374.833	352.083	319.75	310.667	307.083	371.333	366.583	347.083	346.75	
0.0001375	100	396.5	412.25	388	353.75	332.5	365.917	390.583	314.583	419.667	162.167	365	355.833	333.667	310.083	397.75	131.417	115	472	137.333	123.083	135.75	146	423	439	430.917	123.333	401.917	281.25	151.333	130.5	348.833	406.667	441.583	288.333	135.833	415.083	142	363.917	345.25	118.417	129.417	134.75	155	338.667	124.333	366.083	120.75	358.25	292.917	371.583	347.333	360.167	110.833	348.083	278.167	131.333	339.917	419.75	325.833	339.667	289.75	432.417	384	414.167	356.75	314.833	476.667	362.25	335.25	325.417	336.333	325.75	359.083	363.667	362.083	117.833	346	348.917	363.917	260.333	405.917	407.083	366.833	365.167	285.25	122.667	298.833	328.5	384.25	381.667	347.333	335.583	287.083	396.417	398.583	110.417	137.333	339.833	313.583	353.667	
0.00014	100	414.583	357.833	125.417	394.333	128.333	322.667	383.583	289.417	117.167	377.25	132.75	111	451.75	118.75	114.333	413.667	146.083	327.75	147.083	214	170.417	262.417	127.833	125.167	338.917	124.083	407.667	328	162.833	110.667	127.083	123.25	365.583	145	156.417	121	156.083	359.583	343.167	150.583	104.917	291.667	487.25	339.667	133.417	117.167	121.25	333.333	126.25	117.167	326.833	349.833	327.667	112	127.5	149.167	362.167	116.917	116.083	132.167	396.833	109.5	351.833	363.833	114.083	123.333	311.75	284.083	128.5	403.833	331.417	104	329.833	327	137.833	129.667	136.25	456.25	133.917	119.667	368.333	271.667	144.917	279.667	379.417	321.5	331.75	298.25	325	276.5	347.667	105	132.917	409.833	308.333	344.667	397.583	118.833	366.5	282.833	
0.0001425	100	319.833	154.333	285.833	136.167	291.5	370.25	137.667	326	133.333	129	162.417	131	317.25	399.667	318.667	438.333	363.417	355	351.333	335.333	269.917	352.25	345.583	385.083	406.583	417.917	346.583	335	301.25	407.917	341.25	347.25	461.333	438.75	457.75	375.25	361.5	301.833	401.583	123.75	428.167	139.5	359.167	295.333	161.667	285.917	120.167	287.083	156.25	140.25	147.167	117.417	393.167	132.583	118.75	386	338.25	115.583	332.917	143.5	418.583	121.5	135.667	128.917	341.75	420	349.75	325.083	163	328.667	336.833	140.083	386.75	143.083	138.167	128	283.583	140.917	163.75	427.25	402.167	323.25	401.25	132.667	396.25	365.25	143.667	394.917	348.333	345.833	142.833	309.167	119.75	122.167	127	130.417	328.333	122.167	124.167	152.667	
0.000145	100	118.333	270.333	356.333	152.167	118.083	159.583	358.583	152.833	295.667	152.083	182.917	407.083	138.917	149.25	372.667	283.25	135.333	154.75	265.333	257.167	332.333	335.583	111.5	143.333	155.917	304.833	353.417	122.917	111.583	170.75	149.5	152.25	323.333	342.917	146.75	127.417	170.417	131.917	442.167	341.917	390.5	413.167	192.833	321.833	146.083	401.75	159.75	339.333	392.917	374.917	139.667	117.917	368.417	353	140.25	316.333	135.417	287.5	105.917	139.917	383.833	115.167	118.5	340.75	391	345	141.333	114.083	373.417	140.5	138.75	261.5	130.417	131.5	328.75	388.417	121.333	330.333	138.417	127.917	146	348.833	118.333	132.5	126.75	389.667	122.667	362.75	345.833	106.167	115.417	151.917	136.667	114.167	127.75	138.167	115.333	329.417	343.583	331.333	
0.0001475	100	163.5	321.417	132.5	320.417	216.917	134.167	382.583	258.917	332	131.583	348.917	159.083	472.917	365	285.25	257.667	112.25	411.667	142.917	329.333	487.917	118.583	318.917	343.083	315	155.583	319	380.833	405.25	102.833	411.083	130.167	333.333	329.583	302.667	308.75	125.25	109.833	488.917	179	312.833	129.667	449.25	125.667	143.167	150.667	114.083	147.917	340.917	353.083	331.5	132.917	356	120	313.833	116.25	353.083	121.583	132.417	308.167	266.417	403.083	111.417	365.333	315.583	317.75	299	361	332.583	272	136.917	343	415.25	527.333	137.5	127.25	126.5	113.833	315.083	158	120.167	131.5	111.333	133.25	309.167	425.667	129.583	391.083	135.25	439.25	309.25	144.417	152.833	414.583	137.167	274.833	331.75	395.75	120.5	148.083	
0.00015	100	149.25	130.667	124.5	105.667	377.583	145.167	335.667	315.083	401.167	150.083	357.333	416.083	153.083	139.833	159.5	126.917	113.583	351.917	359.917	323.917	120.583	287.5	103.25	149.75	157.667	311.417	138.667	176.5	124.417	151	372.417	108.083	132.833	369.083	132.833	396.417	436.167	494.75	135.167	172.667	125.667	160.833	356.167	117.833	108	352.333	173.083	471.833	122.583	204.833	126.25	154.667	135	128.833	116.75	166	114.5	322.833	337.167	333.417	364.583	336.417	122.083	316.333	366.083	165	395.583	373.417	142.667	266.5	342.167	116.667	380.5	336.5	128.167	296	112.833	129.25	163.25	298.917	341.25	341.167	156.583	108.417	138.083	152.583	338.333	386.5	125.917	288.333	132.583	326.167	299.75	301.667	306.167	364.833	337.417	400.333	355.917	338.833	
0.0001525	100	125.167	404.5	459	143.167	363.917	340.333	131	140.333	263.083	144	327.583	111.333	288	173.167	129.083	127.667	347.333	152.583	117.167	127.667	166.583	399.417	351.083	140.25	337.75	387.833	350.083	157.917	315.583	329.5	474.667	347.5	154.25	346.5	114.917	408.667	102.417	412.583	392.083	390.25	383.167	299.167	402.417	275.417	317.833	363.75	415.917	362.083	150.583	320.75	112.25	453.667	439.167	301.5	339.25	453.083	310.833	116.25	165.667	364.833	128.75	111.917	115.167	294.333	124.083	344.667	130.167	135.583	126.25	185.417	366.333	329	134.167	134.833	156.583	389.083	421	138.5	366	322.833	391.75	386.583	323.167	334.833	359.25	133.417	122.833	140.583	347.25	320.833	393.833	246.417	305.583	380.083	313.083	362	321.833	353.417	425.417	485.75	
0.000155	100	332.75	382.917	281.917	147.083	131.167	345.667	148.5	462	413.833	397.5	315.667	351.833	144.75	414.5	140.167	130	112.583	134.833	279.083	367.083	119.25	392.333	274.583	307	466.417	128.25	264.083	169.333	393.083	139.917	111.75	164.333	152.083	137.25	425.5	142.833	121.917	114.417	347.333	143.833	120.167	148.167	151.083	152.833	133.75	379.167	361.083	134.167	130.75	142.583	149.833	419.5	129.667	298.667	142	127	314.75	175.833	142.083	334.833	361.583	339.917	142.167	366	376.5	378.917	134.583	389.833	124.667	303.083	297.5	121.333	405.167	292.167	129.833	374.167	446.167	335	130.833	157.667	341.917	132.667	369.917	322.333	155.25	154.667	322.333	411.417	296.5	142.75	320.25	416.5	336.917	128.083	453.833	468.417	427.5	355.583	431.75	395.583	
0.0001575	100	346	322.833	389.25	353.667	140.417	362.167	131.417	336.083	337	132.25	318.333	350.75	130.333	442.167	289	368.417	380.583	327.25	337.417	135.083	118.417	315.417	316.75	335.333	396.917	351.667	115.5	463.583	272.917	298.083	341.667	133.583	157.417	155.667	134.5	122.417	365.917	139.917	429.917	130	139.75	151.417	396.083	405.25	126.75	280.917	256.5	305.667	157.083	125.167	464.5	117	371.417	373.083	379.333	157.583	300.5	406.75	319.917	281.167	381	134.083	430.5	365.25	350.75	144.417	410.917	326.083	384.333	340.083	390.417	359.25	125.417	135.083	354.167	356.75	363.333	301.833	132.5	300	128.833	460.5	311.833	355.167	132.667	124.417	150.833	304.917	147.167	121.167	310.583	136.25	130.333	121	128.75	330.5	307.5	175.917	303.25	130.5	
0.00016	100	298.083	114.833	166.833	138.417	350.5	146.667	145.25	356	154.583	283.5	152.333	121.333	315.75	364	115.167	310.417	133.667	146.333	120.833	266.417	358.917	363.167	319.333	139.833	114.417	375	304.583	295.417	113.75	425.417	406.75	131.417	353	115.5	110.417	375.75	186.5	379.167	120.417	142.333	461.917	357.833	297.75	131.083	116.667	367.5	356.917	130.083	140.667	373.083	395.5	317.583	440.75	410.25	341.583	321.833	141.25	150.917	126.25	124.5	339.333	156.333	151.75	313.5	300.083	135.083	106.417	140.583	129.083	340.583	133.75	150	307.75	137.167	417.917	321.583	146.333	476.917	118.75	143.583	151.083	126.833	320.417	122.417	373.917	343.583	140.583	131.167	371.5	118.417	133.333	356.75	154.417	124.833	127	365.333	182.5	326.667	119.833	144.333	
0.0001625	100	114.333	136.417	317	126.25	113.5	415.75	338.083	295.167	118.333	363.833	129.25	149.75	284.083	121	134.833	325.75	140.25	333.083	123.917	436.917	422.25	126.917	166.417	115.25	397.917	329.917	246.917	349.833	145.417	436.917	122.667	115.583	153	336.167	114.417	149.25	392.417	114.333	332.583	120.917	410.333	119	105.083	143.75	130.083	150.083	338.667	111.5	348.917	272.417	363	367.75	120.583	127	358.417	117.917	318.25	117	345	341.333	129.667	418.25	127.333	337.417	403.333	143.75	119.083	125.333	368.25	128.833	159.583	361	153.417	115.917	423.25	136.583	140.333	368.25	390.917	321.583	348.583	447.417	418.5	469.833	374.5	405.583	373	374.25	362.167	145.167	364.333	439.083	117.417	313.917	382.833	142.917	348.25	119.833	127.75	347.25	
0.000165	100	114.333	129.75	383.75	363.667	137.75	132.333	113.083	107.833	295.667	347.417	134.25	387.167	351.167	129.75	373.667	106.917	143.333	377.917	132.083	377.25	394.5	272.25	344	295.333	128.667	332.25	123	125.75	396.083	300.25	280.167	143.667	372.333	127.5	131.583	158.417	162	287.917	332.917	154.667	380	154	134.25	120	111.333	367.167	328.083	335.5	257.583	120.833	163.25	113.833	128.417	108.583	391.417	300.667	154.583	142.917	106.667	352.917	396.167	112.75	271.417	176.75	418.667	312.833	139.667	340	121.083	138.5	135.167	125	274.833	315.417	407.25	435.25	379.333	113.583	156.333	149.583	368.75	369.25	132.917	153.917	123	160	143.667	110	114.667	138.167	132.75	141	117.25	301.5	127.917	108.667	128.583	127.083	344.583	134.75	
0.0001675	100	125.25	121.333	118.417	121	128.75	168.75	334	116.417	126.417	332.833	142.5	157.25	311.75	146.75	121.75	339.583	130.25	127.417	111.333	141.667	124.167	133.75	141	184.083	390.5	322.667	138.75	148	130.667	116.75	335.083	142.833	293.333	117.75	144.667	118.5	454.75	396.667	333	308.833	145.167	317.167	138.917	154.25	444.667	143.5	153.583	347.75	109.583	338.417	352.583	104.083	143	356.083	375.5	135.083	355.667	389.917	213.583	271.583	394.083	423.417	150.667	348.5	332.833	177.417	199.417	332	320.167	118.167	116.083	126.333	124.583	123.167	162.333	135.5	123.333	124.917	127.333	119	354.583	398.75	139.25	136.167	111.083	328.833	109.833	116.917	128.75	130.75	375.333	111.917	169.333	106.25	135.083	128.25	129.083	141.25	371.833	130	
0.00017	100	127.083	361.917	320.667	349.833	360.75	332	356.25	314.5	138.833	374.667	311.583	289.583	423.833	370.417	387.917	370.417	414.833	377.667	295.083	448	372.583	421.75	355.667	345.583	137.167	374.667	410.5	394.083	310.5	291.167	151.75	131	322.167	328.25	115	252	106.833	133.25	350.167	113.833	118	128.667	117.25	311.583	154.667	148.167	310.917	283.417	315.833	477.25	410.083	446.25	130.75	384.167	337.917	365.583	374.75	360.083	302.667	121.667	116.25	220.167	111.083	141.25	129.917	146	446.667	299.917	312.5	433	388.083	402.167	352.917	381.5	447.583	393.333	141	406.333	140.75	109.083	131.583	141	115.833	127.667	128.333	111.167	286.917	327.833	116.75	157.083	282.667	166.75	145.917	151.583	470.583	175.083	429.417	315.583	128	142.75	
0.0001725	100	126	114.5	154.833	345.75	325.833	339.083	116	136.833	378	128.5	123.333	116.667	122.333	106.917	154.583	130.167	133.833	136.25	129.417	302.083	129.917	112	145	388	377.333	115.417	119.167	120.833	408.5	118.083	138	123.5	150.667	120.667	150.75	318.833	388	302.5	343.417	128.333	308.083	141.167	354.583	321.5	342.083	365.75	339.583	143.25	444.25	133.917	323.167	141.917	430.083	295.25	364.333	367.333	458	362.583	363.667	289.25	388.583	290.333	269	345.5	299.417	370.833	344.833	448.25	331.333	385.417	374.417	461.083	401.583	340.167	351.667	332.5	147.917	401.583	406.5	340.5	404.5	284.667	373.417	324.917	135.583	277.667	147.75	402.667	409.167	430.167	510.917	279.583	372.167	120.167	336.75	287.333	324.833	279.5	391.917	406.667	
0.000175	100	305.5	429.833	385.083	106.083	119.583	322.667	345.667	314	360.333	373.75	340.75	407.75	330.917	370.583	361.333	393.75	334.25	316.417	359.75	372.667	389	375.25	110.583	359.167	324.083	367.25	144.25	113.833	355.75	269.167	124.333	100.667	337.333	345.833	127.667	139.917	333.25	135.583	369.583	130	380.667	110.583	118.75	300	137.083	140.75	364	150	115	153.917	303.583	119.583	291.583	388	128.5	159	366.75	392.083	386.583	130.667	130.917	357.167	371.917	135.583	327.333	118	157.167	345.583	369.167	412.917	416	350.75	344.167	157.5	391.75	118.833	437.25	348.583	292.5	408.083	304.917	133.583	156.083	105.833	163.5	132.833	424.833	113.5	420.167	348.667	150.5	113.917	381.5	163.583	117.417	149.75	371.167	169.25	124.083	112.5	
0.0001775	100	174.417	381.083	117.833	134.25	156	344.917	376.417	395	371	131.417	102.833	348.667	349.333	129.333	326.5	117.5	345.667	242.25	152	369.083	139.833	314	264	134.083	127.417	396.75	336.833	185.5	126.25	424.583	334.083	379.75	124.917	397.667	355.417	138.75	154.083	141.083	322.417	362	106.333	132.333	147.417	164.25	135.417	316.083	450	114	117.333	277.917	367	387.25	370.083	136.667	435.333	357.667	375.833	125.833	147.25	127.833	124.25	292	287.917	123.333	397.917	125.917	330.25	363.833	151.833	419.333	360.667	132.25	309.667	147	133	125	349.583	135	132.833	289.833	378.25	411.75	144.333	345.417	119.667	134.667	122.167	133.833	114.333	125.75	181.417	122.167	127.167	128.167	333.417	162.833	286.333	131	135.5	125.75	
0.00018	100	391.917	144.083	374.083	153.083	123.667	371	159.417	337.5	128.167	141.333	149.833	453.083	126	145.25	113.583	393.25	343.667	423.167	119.167	148.167	143.583	363.667	116.167	149.75	409	287.833	327.333	412.25	251.583	343.75	416.083	347.25	315.333	316.25	135.167	388.75	139.5	156.833	494.917	296.667	151	156.833	240.5	278.667	124.25	116.25	382	114.25	345.25	453.5	113.25	102.167	319.667	303.75	162.667	318.083	311.667	398.25	130.167	132.583	365.167	154.667	127	399.25	369.667	416.333	299.333	310.417	123.75	363.083	358.333	383.333	268.833	130.833	417.167	284.917	388.25	121.75	317.833	301.667	142.833	118.167	297.833	141.667	129.583	358.833	384.833	366.75	128.083	111.667	129.75	384.417	355	295.917	142.75	138	387.333	143.417	124.083	116.167	
0.0001825	100	309.167	128.75	125.667	126.667	353.25	154.25	312.917	138.833	441.333	288.75	323.167	129.167	133.5	316.833	335.917	117.417	120.5	139.333	137.25	418.583	120.25	431.417	345.25	163.083	519.5	333.583	140.167	128	118.5	373	468.667	342	288.333	126.5	390.5	362.667	290.833	123.917	409.333	318	120.75	330.333	142.25	171.583	146.083	129.167	126.5	381.917	353.583	386.5	345.5	136.5	393.083	111.333	109.25	130.5	107	400.167	390.167	441.333	331.583	324.75	322.5	121.25	357.917	137.583	113.833	150.083	126.333	404.917	115.833	411.667	130.25	130.5	162	372.417	130.833	145.917	126.5	153.833	151.083	124.833	124.333	106.667	365.75	162.917	159.417	349.75	329.917	313.167	131.667	122.917	151.25	119.167	384.083	449.167	137.75	282.083	415.5	366.333	
0.000185	100	107.167	112.167	123.333	133.083	341.333	141.333	113.583	167.25	133	129.417	334.583	132.417	113.667	110.417	343.167	117.333	130.25	119.333	146.75	131.333	315.917	134.5	367.75	141.917	135.583	364.917	126.333	145.917	342.5	131.75	132.583	121.083	156.917	127.417	279	459.917	123.333	319.333	360.167	142.5	128.083	376.583	297.917	383.333	442.917	370.5	372.583	315.5	318.083	285.417	459.917	150.75	371.833	415.417	122.417	391.167	428.5	116.333	296.917	358.667	135.25	138	133.583	131.833	365.833	131.083	151.75	112	367.667	120.75	141	454.75	119.583	123.417	300.75	476	286.75	122.917	367.167	334.5	344.667	161.333	345.833	155.167	115.583	121.833	133.667	335.75	298.667	341.083	119.167	124.25	322.5	374.583	144.833	143.25	131.833	131.583	435.75	284.5	
0.0001875	100	150.083	323.833	144.833	148.75	121.583	378.167	112.667	123.25	138.25	373.667	129.333	121.25	293.833	140.333	125.333	159.167	124.583	132.333	135.583	320.333	141.083	115	104.917	342.833	376.667	396.667	133.417	124.5	107.25	109.583	133.25	163.25	362.333	356.25	123.333	118.25	401.833	151.667	358.167	123.417	136.333	376.333	350.083	128.583	288.583	319.083	345	152.917	373	381.417	377.583	443.333	136.583	109.083	293	359.25	325.583	325	113.167	312.167	127.417	123.25	300.333	352.667	118.417	135.583	376.083	372.417	370	436.583	125.333	124.917	328.167	379.25	362.417	372.833	138.333	142.917	168.667	175.833	174	140.667	419.417	149.083	132.833	382.417	120.667	119.083	367.583	126.333	223.583	381.583	109.5	130.917	154.75	130.917	424.333	141.5	226.167	131.917	
0.00019	100	136.333	377.083	423.583	152.083	305.833	373.417	368.583	136.917	337	374.917	311.417	123.5	415.667	392.75	429.75	120.75	106.25	131.333	299.75	367.333	312.833	350.667	346.25	310.417	209.667	148.333	157.25	308.5	368.5	329.083	430.25	112.417	144.333	143.75	335.667	137.333	136.417	405.167	130.667	121.167	126.833	423.917	118.917	132.333	124.25	374.667	337.167	130.833	358.75	460.75	318.833	150.75	127.833	344.333	134	128.083	141.25	318.333	140.583	133.75	165.417	133.083	376.167	419.25	114.75	140.583	119.5	111.667	139.083	126.75	135.333	443.917	151.5	128.583	338.583	410.417	108.333	118.5	121	187.833	148.583	130.333	302.083	349	361.5	113.833	422.083	366.417	136.75	343.5	120.667	155.417	126	404.75	151.333	146.833	116	134.917	145.833	126.667	
0.0001925	100	107.583	297.583	107.667	122.583	115.75	136	369.083	338.667	353.333	150	140.75	145.25	142.333	355.333	179.833	125	339.333	317.333	136.917	111.5	147.917	343.667	146.25	337.5	437.167	116.417	161.5	359.5	445.667	360	397.333	381.667	305	329.5	347.167	331.75	169.5	373.917	304.917	427.833	382.583	296.333	373	362	136.583	355.083	128.833	119.333	123.583	135.167	116.833	337.083	377.333	137.917	141.583	146.583	395.5	385	133.917	118.75	107.75	140.25	163.667	140.333	372.667	429.083	394.667	163.167	134.583	402.167	289.75	302.583	283.583	162.75	380.167	122.167	144.333	310.167	432.083	146.5	284.917	172	149.833	315.75	116.5	127.083	342.917	113	121.25	125.583	304.667	393.333	123.167	157.5	133	141.25	126.25	122.833	132.25	119.75	
0.000195	100	132	322.917	302.083	451.5	131.917	376.833	157.917	385.417	409.5	428.333	139.417	380.167	395.167	437.083	342	121.167	392.083	373.083	355.333	434.75	324.333	310	125.75	380.667	347.25	122.667	113.167	137.25	132.167	120.833	147.833	122.667	114.75	174.25	126.5	139	165.083	109.583	120.917	158.583	419.25	289.667	127.917	129.25	361.25	151.5	362.917	385.417	279	122.917	124.917	124.333	133.917	159.583	358.833	403.667	304.667	150.833	126.667	119.25	132.917	344.167	130.083	310.75	124.417	166.25	335.5	137.583	119.75	122	329.333	405.417	455.25	388	373.333	114.167	449	316.583	330.083	363	140.417	121.75	385.583	317.917	124.333	123.75	134.417	120.917	120.833	175.917	130.917	356.75	110.333	156.167	142.667	338.917	135.083	140.25	146.417	113.083	
0.0001975	100	385.417	146.667	142.167	142.25	361.25	309.583	303.083	338.333	109.083	146.417	131.917	119.417	109.917	133.75	304	121.333	136.083	310.667	356.917	126.5	113.667	143	118.833	359.917	458.917	149.833	144.167	359.083	133.833	153.25	147.167	318.75	156.583	146.667	150.5	313.083	126.417	149	417.333	184.75	383.083	122.667	283.5	135.583	130.167	109.167	126.917	339.917	365.25	155.5	118.833	311.75	464.167	125.333	111.333	376.167	123	151.333	118.917	139.167	128.25	121.25	354.833	282.583	126.167	124.75	464.917	136.5	430.667	120.417	185.167	128	138.25	153.5	133.917	122.667	122.167	116.083	330.75	319.333	130.417	377.083	438.167	400.333	419.417	130.25	119.75	155.333	125.667	143.917	105.333	136.417	341.75	135.083	120.333	147.083	160.833	348.333	327.917	128.083	
0.0002	100	378.583	316.75	349.917	316.667	319.833	152.75	148.167	372.167	412.333	371.5	121	375.583	165.583	162.333	415.167	124.583	168.167	190.667	116.167	397.833	173.083	366.167	335.25	161.167	121.75	152.75	124.083	146.75	114.5	111.917	137.667	156.583	122.833	139.333	139.333	328.5	131.417	318.75	375.167	132.167	366	145.167	129.167	243.417	112.083	145	157.333	140.25	144.75	126	409.333	122.5	326.167	292.417	295.417	135.083	353.417	376.667	116.333	146.5	122.583	135.75	138.083	337.5	142.417	124.583	130.333	141.25	135.833	414.333	124.583	439.083	125.417	349.25	428.5	136.167	158.167	345.667	131.583	341.083	120.833	121.5	129.583	144.583	344.167	332.083	407.5	143.25	159.167	118.417	116.917	192.167	130.583	120.833	140.333	142.083	117.833	127.167	146.25	125	
