# Supplementary material for: Transfer of optical orbital angular momentum to a bound electron
Source: Nat Commun. 2016 Oct 3;7:12998. doi: 10.1038/ncomms12998 (PMC5063962; doi:10.1038/ncomms12998)
Supplement: Supplementary Data — Raw experimental data for measurements presented in the main text, reporting fluorescence counts as a function of pulse time and ion position. [file ncomms12998-s2.zip › data/dataRabiFrequencies/150707/21/fluoEMCCD.dat]

# EMCCD average fluorescence data file (1 traces, 1 ions)
# trace names:
# format:
# | signalSlot | numCountCycles | trace 0     |
# |            |                | ion 0     |
# |            |                | val | err |
0	100	340.132	5.07935	
2.5e-006	100	353.875	5.59339	
5e-006	100	341.477	4.94805	
7.5e-006	100	341.548	4.44132	
1e-005	100	340.823	4.68834	
1.25e-005	100	345.516	5.08712	
1.5e-005	100	353.707	5.31137	
1.75e-005	100	350.344	5.18674	
2e-005	100	348.788	4.96142	
2.25e-005	100	338.905	5.2713	
2.5e-005	100	350.341	4.8942	
2.75e-005	100	354.528	4.3583	
3e-005	100	338.805	6.92283	
3.25e-005	100	352.862	5.08519	
3.5e-005	100	341.983	4.45068	
3.75e-005	100	342.407	5.09585	
4e-005	100	349.411	4.7342	
4.25e-005	100	335.893	6.62979	
4.5e-005	100	353.028	5.63328	
4.75e-005	100	341.145	6.03376	
5e-005	100	339.577	5.516	
5.25e-005	100	336.719	4.847	
5.5e-005	100	353.053	5.45296	
5.75e-005	100	349.369	6.34098	
6e-005	100	328.027	6.28879	
6.25e-005	100	346.836	5.08985	
6.5e-005	100	354.282	5.85327	
6.75e-005	100	346.584	6.20781	
7e-005	100	336.722	7.51564	
7.25e-005	100	341.428	7.67353	
7.5e-005	100	347.258	7.00539	
7.75e-005	100	341.087	7.40103	
8e-005	100	339.015	6.39736	
8.25e-005	100	351.744	6.32127	
8.5e-005	100	340.335	6.45407	
8.75e-005	100	349.478	6.96426	
9e-005	100	342.848	6.17524	
9.25e-005	100	336.44	6.42453	
9.5e-005	100	336.891	6.46677	
9.75e-005	100	349.866	6.05328	
0.0001	100	342.002	7.52948	
0.0001025	100	331.663	7.13394	
0.000105	100	330.753	9.38511	
0.0001075	100	337.685	6.11872	
0.00011	100	335.425	7.217	
0.0001125	100	335.272	7.72456	
0.000115	100	312.411	8.53192	
0.0001175	100	350.483	6.65339	
0.00012	100	329.904	8.5346	
0.0001225	100	330.877	8.12847	
0.000125	100	335.103	8.14018	
0.0001275	100	317.371	9.70773	
0.00013	100	317.907	9.67878	
0.0001325	100	346.666	7.37994	
0.000135	100	333.242	7.77748	
0.0001375	100	324.348	8.89226	
0.00014	100	324.559	8.63545	
0.0001425	100	332.633	7.52672	
0.000145	100	319.053	9.64886	
0.0001475	100	321.202	8.50938	
0.00015	100	321.818	8.95658	
0.0001525	100	327.107	8.45679	
0.000155	100	335.328	8.34436	
0.0001575	100	323.995	9.64818	
0.00016	100	316.358	10.0955	
0.0001625	100	310.26	10.389	
0.000165	100	318.198	9.63137	
0.0001675	100	332.338	8.26318	
0.00017	100	336.031	8.17224	
0.0001725	100	332.794	9.00699	
0.000175	100	323.157	9.76096	
0.0001775	100	341.146	8.92165	
0.00018	100	319.003	9.19807	
0.0001825	100	324.723	9.72778	
0.000185	100	312.111	9.43994	
0.0001875	100	305.336	10.0932	
0.00019	100	327.784	9.18409	
0.0001925	100	306.047	10.2131	
0.000195	100	313.91	10.6717	
0.0001975	100	306.436	10.5172	
0.0002	100	309.126	10.942	
