# Supplementary material for: Transfer of optical orbital angular momentum to a bound electron
Source: Nat Commun. 2016 Oct 3;7:12998. doi: 10.1038/ncomms12998 (PMC5063962; doi:10.1038/ncomms12998)
Supplement: Supplementary Data — Raw experimental data for measurements presented in the main text, reporting fluorescence counts as a function of pulse time and ion position. [file ncomms12998-s2.zip › data/dataRabiFrequencies/150707/21/rawdataEMCCD.dat]

# EMCCD raw fluorescence data file (1 ions, 1 traces)
# trace names:
# format:
# | signalSlot | countcycle 1 .....
# |            | trace 0 |
# |            | ion 0   |
0	100	359.5	350	397.5	334.417	363.583	350.833	382.5	283	336.167	285.833	387.917	320.917	417.333	387.583	387.5	251.667	297.333	280.25	419.917	301.667	333.167	319.25	446.333	347.167	375.667	373.917	389.667	330.667	332.583	272.083	324.25	385	373.75	381.833	315.417	378.333	385.833	389.417	415.5	342.833	268.667	375	309.083	285.333	278.917	384.917	468	369.417	264.167	292.583	361.667	281.083	401.917	272.417	312.75	383.417	304.417	280.333	239	386.667	445.583	324.833	346.917	325.333	265.083	326.083	330.5	360.833	341.417	389.5	282.25	370.833	306.333	293.5	412.833	429	316.5	273.083	309.833	296	398.333	376.167	313.5	320.833	320.25	365.333	271.5	295.583	303.583	310.833	349.167	313.75	322.75	302.083	311.917	324.833	464.25	342.583	240.333	391.5	
2.5e-006	100	365.75	361.167	361.667	326.833	385.75	354.333	311.75	357.917	308.5	325.75	341.75	420.25	320.333	349.667	342.333	328.583	309.083	395.833	278.5	349.167	325.75	323.417	271.25	305.417	392.833	326.917	325.25	407.083	406.333	312	460.333	449.667	297.5	318.833	443.75	316.75	343.167	269.167	325.417	318.75	401.5	361.75	340.417	527.167	343.667	340.5	364.667	480.083	359.5	314.583	420.833	329.333	407.833	299	313.083	417.083	309.417	416.667	274.583	321.75	330.083	432.167	348	347.833	369.833	357.167	366.833	325.583	296.083	353.417	350.75	335.083	362.25	305.583	285.917	354.5	316.5	276.5	360	472.917	377.583	320.333	343.917	246.25	324.75	294.583	355.25	292.583	275.583	401.917	369.917	278.167	384.667	312	378.667	459.25	437.833	484.917	503.75	420.667	
5e-006	100	359.5	353.333	288.833	317.25	357.25	323	457.417	363.167	376.583	375.5	336.417	406.167	351	276.5	329.667	355.083	335.25	419.25	336.75	291.75	417.667	459.833	414.167	421.167	399.667	328.167	294.167	258.083	322.417	307.333	327.25	347.833	338.333	277.5	412.333	351.583	360.75	292.167	325.417	393.333	131.25	343.667	345	334.667	352.25	386	305.5	380.333	392.333	306.167	343.25	364.25	323	365.583	233.083	347.583	312.667	360.167	336.667	383.333	348	312.667	358.833	403.25	278.167	299.417	386	324.167	345	345.333	352.583	332.333	315.75	353.083	370.25	386.25	374.917	233.417	328.583	303.917	318.583	250.333	299.5	342.25	372.75	383.167	341.5	362.75	436.75	345.333	317.833	322.333	427.333	310.417	321.833	346.5	264.417	314.667	282.333	329.667	
7.5e-006	100	398.917	352.167	253.167	332.333	328.667	281.667	357.333	301.667	341	352.333	327.333	307.583	362.5	284.75	388.75	386.917	369.583	307.417	333.5	238.917	364.583	313.417	350.583	349.917	349.25	376	395.75	369.417	306.25	384.25	332.333	405.25	323.833	322.833	309.417	273.667	294	293.583	358.75	346.333	417.583	297.083	289.583	352.083	340.833	341.333	276.333	362.333	328.583	304.333	328.75	288.417	317.417	351.667	323.167	417.083	387.583	290.833	336.917	305.167	270.917	292.333	368.667	369.917	330.917	367.583	272.917	362.833	342.75	332.917	393.25	358.167	260.917	348.917	296.167	404.25	415.333	271.333	409.75	308.167	277.917	339.417	348.333	320.25	410.333	433.25	277.333	355.417	386.083	340.833	383.333	389.667	374.917	442.167	324.917	357	445.75	379.667	353.5	353.667	
1e-005	100	330.667	323.083	342.083	333.5	341.917	332.833	275.083	379.667	308.75	354.667	336.917	369.833	363.25	305	379.5	322.417	259.75	449.083	341.417	324.75	319	371.75	364	268.417	390.5	352.583	311.667	248.667	298.5	300.75	348.417	300.333	357.25	309	398.5	410.667	296.75	365.583	309.75	342.833	331.917	387.667	290.167	309.75	384.583	300.917	399.917	411.5	290.667	349.5	407.083	370.083	287.833	379	319.833	466.833	318.25	302.083	366.333	355.333	339.5	398.5	267.25	418.083	310.333	259.417	255.667	432.833	314.5	311.25	362.417	277.333	328.5	350	304.833	323.333	274.333	281.417	333.583	444.25	431.333	339.833	340.667	361.083	295.083	392.333	339.083	285.167	362.417	332.75	312.833	376.167	367.583	312.833	351.083	395.917	364.333	299.583	326.167	440.417	
1.25e-005	100	412	127.5	314.083	382.75	344	313.917	391.25	283.583	370	278.417	314.917	319.583	396	305.833	379.417	347.167	315	313	281.333	302.583	430.167	359.083	360.667	291.667	318.833	297.917	349.833	447.75	329.75	255.417	346.917	324.667	366.75	369.083	336.667	379.833	361.917	304.167	428.25	317.833	367.083	391.917	261.917	407.167	426.5	415.5	317.167	267.5	390.833	290.667	347.417	358.75	337.083	323.833	384.25	324	409.5	346.833	454.917	344.417	376.5	326.417	341.917	293.5	365	380.833	350.583	278.333	293.917	349.917	292.167	389.583	356.833	307.583	314.75	311.75	420.667	403	357.75	466.167	349	345.083	392.083	376.667	294.167	427	312.417	374.917	342.083	353.583	347.917	308.333	272.75	333.333	307.583	320.333	423.417	360.5	338.417	358.083	
1.5e-005	100	437.5	382	261.083	396.917	461.75	383.5	287.417	389.667	402.917	405.083	331.333	332.667	345.083	373.333	319	273.417	308.25	338.083	381.417	356.75	329.5	348.083	383.083	395.667	373.417	382	361.333	433.417	332.083	370.167	320.417	436.417	327.333	311.083	362.917	326.417	367.083	339.083	363.417	293.75	327.667	314.667	359.667	323.667	343.75	424.917	270.417	285.833	405.083	313.917	448.583	364.25	431.333	307.083	309.583	407.333	249.167	399	300	340	330.167	429.417	316.25	346.667	372.5	517.5	336.833	293.083	261.167	328.75	384.083	402.833	357.083	363.333	364.083	354.25	224.083	373.5	420	313	364	302.083	355.917	406.583	355.083	283.417	427.167	330.083	306.167	405.083	466.083	343.167	431.25	348.833	340.583	405.417	283.417	284.333	330.667	263.083	
1.75e-005	100	360.083	404.5	314.5	405.667	303.667	312.25	348.167	409.25	364.917	376.667	384.5	345.667	315.5	418.167	358.667	343.083	265.167	287.75	121.667	323.667	390.75	285.25	337.417	314.917	407.75	371.25	364.417	388.5	312.333	374.417	352.583	338.5	374.583	344	393.917	330.583	357.833	408.5	390.25	335.333	345.5	383.25	327.917	318.167	483	296.417	314.833	389.25	356.917	269.667	377.083	347.167	428.25	327.25	336.417	243.583	428.583	339.75	284.5	396.917	391.417	298.25	391.833	350.667	366.417	373.833	299.25	283.5	316.25	430	318.833	325	300.833	304.5	361.583	311.667	423.917	374.333	348.5	386.25	333.833	371.5	371.75	235.75	349	400.917	290.667	374.917	274.083	412.583	267	389.917	413.583	362.583	382.667	375.667	359.167	393.167	444.417	343.417	
2e-005	100	394.583	421.25	413.667	318.667	332.167	340.167	342.417	302.75	311.667	309.583	353.667	373.833	441.75	193.833	316.083	305.167	355.917	340.583	357.917	414	454	342.167	394.833	378.417	280.5	345.167	275.583	299.417	317.333	357.917	328.333	389.333	409.583	346.5	344.917	385.75	343.583	378.25	329.333	396.5	409.667	358.25	285.583	404.667	341.583	390.25	282.833	294.083	305.583	415.583	310.25	319	451.167	335.333	356.833	294.917	437.75	464.583	341.083	366.167	415.25	284.083	368.417	268.417	359.333	310.667	461.333	337.583	342.917	269.917	355.333	379.917	359	344.25	274.167	345.333	348.667	421.583	315.417	299.75	345.083	315.25	275.75	241.167	357.917	352.667	315.75	401.083	347.5	393	349.333	326.083	371.167	306.5	385.417	319.333	319	361.25	381.833	350.167	
2.25e-005	100	297.333	386.917	256.667	421.75	331.167	388.833	310	348.75	446.333	338.417	375.75	433.25	309.917	382.5	318.333	381.5	325.917	336.417	452	294.333	351.417	258.583	309.25	389.417	321.167	330.25	268.833	350.417	323.417	381.833	431.417	398.667	340.333	365.167	372.75	283.5	318.417	345.75	224.5	297.583	350.5	287.583	420.833	448	315.75	304.25	384.75	417.583	260.333	336.25	341.333	329.417	267.917	365.917	329.417	322.75	359.333	284.917	301	361.167	293.583	410.083	293.917	328.583	339.833	385.167	297.5	303.083	338.75	299.833	374.083	394	288.417	330.667	288.417	376.917	314.417	351.833	109.917	295.583	331.917	345.167	335.833	332.167	324.75	373.25	388.833	256	378.75	414.75	338.5	333.25	300.833	387.833	321.5	375.917	264.333	360.917	345.5	378.167	
2.5e-005	100	411	301.833	456.583	325.583	415.417	301.417	429.333	391.667	294.75	312.583	300	315.667	356.583	336.667	360.667	307.25	332.167	299	389.667	374.25	250.583	325.833	323.5	333.417	347.083	317.5	319.333	316.417	285.667	369.833	286.75	334.667	409.167	338	370.333	346.333	419.25	269.5	294.167	466.917	343.75	370.25	403	415.083	391.583	410.75	296.25	428.667	318.75	380.083	332.75	375.917	329.25	349.917	334.667	262.833	434.083	385.167	386.167	393.167	341.25	433.417	362	362.167	361.833	384.75	395.833	370.333	375.333	377.583	316.417	374.333	275.75	329.25	305.417	311.083	323	292.667	309.5	401.167	349.75	281.667	365.333	248.667	285.083	411.333	338.833	307.583	389	322.333	316.167	346.75	298	390.833	414.417	283.75	421.167	381.5	447.583	352.833	
2.75e-005	100	342.833	302.75	366.75	280.333	419.583	293.25	346.333	320	412	367.75	299.917	329.5	356.083	364.667	344.917	346.833	313.167	416	283.5	381.667	303.583	394.75	340.25	320.75	341	322.083	387.833	378.75	355.833	347.583	303.5	375.667	329.917	359.833	347.417	395.333	317	329.333	328.667	324.833	442.833	421.5	422.667	329	361.583	454.333	339.583	343.417	345.833	455.667	354.5	331.333	365.25	433.75	376	314.833	266.083	315.5	367.667	366.667	420.25	299.917	324.583	273.417	397.917	342.417	302.833	366.417	387.417	364.083	394.833	357	402.167	375.5	386.25	333.333	393.333	400.917	343.667	355.25	291.25	321.583	386.167	406.083	328.833	353.5	392.917	320.833	462.75	379.25	432.167	291.667	330.917	371.167	280.917	308.167	368.75	332.917	373.667	298.083	
3e-005	100	310.917	346.25	427.75	127.333	317.417	462	149.917	438.667	315.417	397.5	384.083	394.667	399.833	436.75	375.833	279.417	358.25	282.5	273.25	368.833	316.583	376.583	297	415.167	395.583	390.333	361.667	383.583	252.833	364.167	324.75	277.917	319.833	366.667	309.25	271.167	382.333	378.75	436.667	301.833	387.667	364.583	472.75	304.167	323	122.083	409.333	329.333	360.333	280.083	366.833	377.417	384	327.417	370.25	257.583	368.167	340.583	334.667	428.833	295.583	359.417	131.083	333	364.667	342.083	308.167	318.75	329.917	298.917	361.833	321.5	422.333	276.167	384	315	327.833	345	355.083	295.083	344.583	282.333	264.417	310.25	299.667	345.833	389.667	317.083	396.083	383.75	393.583	116.917	283.75	327	404.917	345.333	349.583	278.417	402	481.583	
3.25e-005	100	399.167	346.917	343.167	409.167	298.333	365.583	316.917	273.25	272.917	414.833	370.667	365	410.917	333	321.5	348.667	313.917	404.917	390.75	395.083	339.917	359.75	333.083	454.167	454.167	365.583	322.167	305.667	335.75	342.25	312.833	359.667	404	359	362	329.833	375.75	373	451.667	319	357.583	304.333	328.167	307.167	319.833	343.25	388.583	350.333	387.917	305.917	242.25	446.5	358.333	317.833	374.583	355.583	405.167	251.917	369.75	376.333	342.583	319.667	326.583	367.167	377.583	443.333	385.333	362.667	315	363	416.083	339.25	357.917	377.667	235.333	366.5	401	327.333	272.417	291.417	404.833	378.25	325.917	282.083	332.25	320.75	399.833	439.167	344.917	336	163.833	435.333	309.25	429.417	395.917	408.833	278.917	360	333.5	374.167	
3.5e-005	100	369.833	394.417	341	340.583	357.333	362.583	316.75	318	330.333	302	345.333	392.167	385.667	342.167	295.5	255.167	316.417	305.833	301.25	387	247.083	349.417	340.417	397.333	334.833	306.333	345.917	342.417	142.5	315.25	353.5	310.667	299.25	342.667	331.333	363.167	360.75	357	275	364.167	355.833	316.583	315.667	349.667	428.667	348.833	395.667	335.083	335.917	350.5	412.417	312.25	355.167	277.5	314.75	308	308	457.333	360.917	371.167	343.083	298.167	325.083	348.667	252.417	370.083	375.167	347.583	302.667	405.75	401.417	311.917	364.75	325.75	316.917	394.417	354.167	343.167	367.25	391.167	327.75	338.833	321.667	341.5	329.75	327.417	345	444.583	260.75	369.917	301.167	346.833	381.25	392.75	379.25	402	373.75	382.167	280.25	363.833	
3.75e-005	100	359.75	378.333	403.25	302.917	313.917	334.417	370	312.75	348.417	345.25	445.167	318.417	261.417	320.75	312.833	382.583	304.417	319.5	382.083	357.333	387.167	366.167	382.833	403.917	407.167	305.417	321.583	306.5	354.333	407.75	350.5	334.083	285.667	317	288	285.25	317.25	322	369.25	299.083	305.333	342.833	380.083	340.5	353.833	372.167	266.167	304	377.417	385.333	336.833	281.417	324.333	312.583	452.083	364.75	284.167	351.667	275.083	319.667	295.333	309.25	402.5	284.083	419.083	273.833	363	379.083	372.5	498.25	321.917	318.333	412.333	380.5	403.083	302.083	289.667	304.5	519.75	269	322.583	273.75	289.75	393.083	361.583	281.083	365.5	313	294.833	286.25	309.25	420.083	430.583	349.75	421.333	337.333	308.583	308	288.75	352.833	
4e-005	100	355.833	412.5	307.333	385.167	307.5	305.5	307.583	344.333	384.25	331.417	352.333	284.25	356.75	377.167	415.25	409.917	261.583	393.083	340.083	353.583	448.167	367.833	310.167	394.75	335.75	290.833	328.833	308.833	309.333	272.583	363.917	349.25	381.167	360.5	339.083	428.583	411.583	373.583	310.917	312.833	349.583	353.75	340.833	342.833	390.417	325.5	347.667	382.25	371.917	304.5	412.5	366.833	333.833	326.333	310.75	370.667	316.667	359.417	295.083	332.75	303.917	316.75	419.583	398.5	297.5	124.333	368.25	342.333	363.25	342	332.25	324.417	317.417	366.25	366.583	303.083	402.583	477.5	374.333	374.583	385.583	282.5	393.333	331.25	399.583	286.333	414.833	414.25	329.5	320.833	402.833	323.75	396.583	340.583	389.583	349.167	293.667	323.167	373.917	356.417	
4.25e-005	100	292.167	359.5	419.417	371.25	391.167	304.167	415.083	468.917	277	400.667	291.083	129.333	360.167	327.583	286.583	382.583	305.333	205.083	360.667	371.083	363.333	374.583	311.583	295	298.167	368.167	305.083	331.833	354.083	306.917	294.167	355.083	366.25	318.75	300.583	228.583	153.583	353.75	426.083	293.083	305.917	330	280.667	367.667	396.917	119.917	284.083	454.167	308.917	350.583	307.5	341.167	365.333	280	375.25	264.5	338.25	129.75	349.917	285.5	277.583	393.833	318.583	315.917	313.417	372.583	361	351.167	244.083	384.75	339.167	325.5	386.833	308.417	437.583	336.167	408.083	363.25	413	382	300.333	433.667	321.583	332.75	416.75	340.417	388.667	355.75	290.5	487	359.5	338.333	290.167	425.417	401.417	380	298.667	321.833	416.417	303.75	
4.5e-005	100	247.083	366.583	342.5	326.917	324	383.667	299.5	261.833	120.417	343.917	365.167	339.833	410.5	357.667	439.5	321.083	412.083	303.5	321.917	304.75	316.5	407.333	314.417	429.5	318.083	373	313.667	380.25	377	403	357.25	344.083	332.333	384.5	305.75	309.667	480.5	352.583	379.833	371.583	359.333	321.667	398.167	340.917	364.583	310.333	271	281.5	376.167	436	398.5	244.167	330.917	327.417	409.833	285.667	326.583	336.833	348.917	406.667	395.917	439.25	373.083	332.25	429.333	386.083	278.417	301.917	443.667	485.417	389.667	406.833	302.583	321.083	258.167	425	297.583	386.083	395.417	349.167	368.75	357.5	336.667	274.417	327.917	315	489.333	378.083	364.833	354.667	356.917	397.583	348.25	323.083	297.5	341.75	347.167	413	395.833	399.167	
4.75e-005	100	471.083	262.167	275.917	315.083	298.167	323.167	378.5	355.417	366.167	276.583	327.25	256.833	350.417	307.917	308.75	301.167	352.833	382.75	375.75	337.333	336	494.083	239.667	350.167	293.75	362.167	262.083	334.25	366.417	250.75	308.167	283.5	343.167	355.333	353.833	348.417	304.833	403.667	400.167	363.5	304	374.667	285.417	373.5	302.583	364.583	272.583	314.083	370	286.417	341.417	342.083	321.917	393.583	325.167	291.75	353.417	421.083	476	358.5	322.417	312.667	333.917	293.333	240.167	509.667	390.333	361.167	399.083	236.833	376	369.417	391.5	252.667	371.917	287.917	550.833	387.833	298.167	316.667	381.667	326.417	284.833	337.833	306	282.583	348.083	335.583	353.417	324.917	309	505.833	342.75	352.833	319.5	331.167	489.75	377.25	290.417	262.25	
5e-005	100	381.25	421.917	366.583	322.167	310.25	283.417	355.333	383.417	321.917	395.083	384.25	365.25	381.833	276.167	309	331.833	412	332.083	367.75	338.333	358.25	288.917	375.667	285.25	373.667	346.833	314.833	298.583	267.5	335.417	408.167	313.917	308.833	413.417	309.583	358.75	235.417	452.5	380.25	344.083	355.417	305.333	363.167	421.75	433.667	349.333	289.167	272.583	304.583	347.333	331.583	342	324.167	329.167	377.833	269.333	362.083	407.833	348.75	432.5	332.833	396.083	336.833	344.667	268.75	349	418.667	323.167	299.833	323.667	282.167	366.417	283.5	341.083	363.75	416	310.917	359	359.167	264	366.833	351.583	315.5	378.583	409.75	291.75	403.5	361.5	280.167	420.417	276	367.667	328.417	120.333	326.417	280.833	361.083	309.917	362.5	128.167	
5.25e-005	100	382.5	339.667	329.083	317.833	359.917	341.5	315.167	324.667	350.25	325.083	336.417	283.5	338.333	437.417	335.833	324	426.75	283.25	394.583	289	349.75	412.333	327.25	369.5	384.667	377.583	416.083	321.917	316.917	361.333	343	375.667	269.083	344.417	372.75	356.833	325.5	422.417	342	313.583	327.417	311.167	258.25	285.667	403.167	352.667	296.25	330.25	341.25	310.333	317.583	366.667	342.583	448.917	326.333	319.333	237	407	279	353.333	286.667	354.917	257.75	245.667	369.667	374.5	120.833	392.417	314.75	406.5	415.5	362.583	279.667	362.167	412.333	297.583	349.083	310.75	288.667	318.833	366.917	380.167	325.75	366.083	318.5	311.5	309.833	317.917	322.917	320.417	354.083	275.583	367.333	336.333	288.417	333.833	319.75	274.417	345.5	364.333	
5.5e-005	100	152.333	390	320.833	352.667	421.083	311.25	304.417	326.5	322.5	444.583	334.417	309.917	364.083	439.333	356.583	449.25	391.417	331	139.5	272.917	350.25	297.917	380	393.417	348.833	320.417	317.917	287.5	363	399.25	411.75	317.667	463.667	410.833	366.417	311.5	320	269.417	375.667	398.583	398.5	310.75	328.583	444.667	388.667	346.5	324.917	363.5	427.667	343	379.917	437.75	425.5	301	337.417	361.417	355.833	355.25	409.25	290.917	437.667	368.667	261.917	368.25	382.167	331.583	317.583	367.333	385.583	343.75	388.167	357.333	374.167	390.083	265.25	299.667	282.25	355.5	377.5	311.5	357	339.417	347.333	352.833	372.167	385.75	358.583	393.5	315.583	412.167	300.833	339.083	377.167	413.75	290.583	303.75	366.917	333.333	392.667	417.417	
5.75e-005	100	284.333	431.083	282.25	477.25	354.75	385.583	418	342.917	309.917	343.083	116.917	338.333	336.75	388.667	398.583	290.083	343.25	420.25	420.583	538.5	303.333	361.917	448.5	348.583	310.917	333.667	344.25	384.167	372.083	333.667	395.583	369.167	361.167	380.917	370.917	358.333	396.167	375	341.417	317.917	379	337.25	365.417	296.25	276.167	347.833	274.75	301.25	338.167	428.75	373.667	305.833	345.583	454.917	435.833	369.083	296.75	369.25	345.583	324.5	319.833	403.333	385.917	363.167	328.75	287	378.917	376.917	347.25	368.5	354.417	362.25	246.417	314.25	363.5	388	271.5	120.75	293.667	324.75	331.167	324.333	135.25	305.917	385.583	410.667	460.917	419.167	301.333	370	317.167	327.667	374.083	423.75	413	297.75	304.417	353.917	332.917	354.25	
6e-005	100	338.5	125.333	339.833	345.917	413.583	297.75	316.917	336.583	340.417	317.667	318.5	320.083	365.167	315.833	359.25	269.75	397.5	306.75	293.25	299.583	300.333	292.333	455.917	295.75	320.583	257.583	301.583	345.667	310.833	121.417	334	394.5	379.583	340.75	278.583	327.833	385.167	316.5	311.083	413.833	297.583	341.75	310.333	292.167	315.25	283.583	368.917	303.333	296.833	255.583	345.5	364.083	269.417	431	445.167	120.667	310	359.917	341.167	363.167	394.25	363.5	299.75	305.833	410.75	387	282.667	330.917	388.167	324.25	471	233.75	412.667	107.667	286	359.167	411.083	313.333	330.083	303.75	340.333	313	322.25	285.917	315.167	326.917	375.167	401.5	352.167	359	327.5	275.75	388.083	360.417	386.75	380	311.833	316.167	370.417	261.333	
6.25e-005	100	410.167	299	321	403.667	369.667	373	288.833	309.083	305.167	367.5	396.083	358	316.667	366.25	355.417	379.417	406	357	391.333	386.75	312.917	325.667	324.083	314.917	371.417	367.25	286.917	416	339.75	291.25	252.167	400.667	370.75	352.667	297.833	334.083	348.417	382.333	425.417	348.75	375.583	277.5	414.333	263.833	384	338.833	275.083	333	416.75	403.083	302.75	402.917	328.75	351.25	348.917	372.417	326.5	366	318.667	294.25	393.583	395.667	447.833	369.083	343.833	365.333	280.25	336.417	340.333	452.417	333.25	283.583	339	298.583	319.333	362.667	290.583	275.167	369	303.083	374.417	410.833	421.917	421	384	287.833	282.833	128.667	324.167	331.75	446.75	369.333	301.583	284.417	367.667	356.5	280.25	359.083	357	376.917	
6.5e-005	100	337	332.25	364.167	354.417	356.917	255.833	373	371.75	347.417	365.25	432.75	350.167	320.167	312.833	353.417	470.083	370.25	368.333	348.333	345.417	379	414.083	339.167	320.333	410.5	290.25	404.5	353.25	310.75	331.75	384.833	425.917	374.083	377.5	344.083	351.417	374.667	312.5	335.917	320.167	423.5	318.167	331.167	342.917	460.75	330	345.083	420.25	411.75	274.667	498	288.667	371.833	325.667	330.417	119.333	298.5	383.833	356.833	127.75	349.5	383.833	322.25	373.083	338.75	386.5	324.167	239.917	330.833	288	357.083	374.917	329.5	467.167	285	408.75	439.333	341.917	329.833	428.5	384.333	326	273.333	412.25	408.75	332.333	422.25	303.083	349.5	385.417	378.917	380.083	282.5	282.083	406.5	387	372.417	370.583	447.667	380.917	
6.75e-005	100	146.833	277.333	347.167	277.333	404.5	319.833	350	365.333	295.167	302.5	369.25	349.667	326.667	432.417	315.583	134.917	366.75	502.583	332.167	304.417	339.75	379.333	291.5	283.917	324	311.583	312.75	256.583	374.583	372.667	298.083	435.167	312.75	310.333	123.833	342.417	338.417	503.417	296.75	331.083	278.167	413	361.833	383	417.583	373.667	310.167	350.5	345.417	337.167	382.25	308.667	374.25	398.333	298.333	361.333	262.167	403.417	412.833	313.583	343	447.667	345.5	273.917	375.667	381.083	403.917	347.083	332.333	321.917	373.333	365.25	370.25	264.333	299	356.417	314.75	414.167	359.667	392.5	388.417	371.417	402.25	297.833	351.083	301.083	495.083	348.083	345.667	404.417	351.917	327.083	362.333	414.333	341.667	385.917	398.333	360.583	381.917	402.25	
7e-005	100	320.167	389.917	331.25	452.5	388.667	381	161.583	113.333	364.167	269.75	271.5	346.417	338.5	368.167	347	390.333	330	402.417	297.083	444.583	412.167	275.167	348.25	360	357.583	441.417	281.833	301.917	285.833	314.417	397	360.833	115.833	314.75	377.917	263.917	341.5	306.5	449.083	360.5	116.333	390.667	370.083	320.5	375.167	273.333	336.417	299.917	322.75	117.417	443.5	399.417	359.083	418	402.417	336.25	294.667	438.25	276	434.333	357.75	307	404.25	338.75	401.667	297.5	288.917	431.25	286.083	271.083	358.333	395	407.083	335.5	342.25	289.833	301.833	433.417	334.083	115.667	335.333	405.167	322.5	299.667	363.75	260.25	394.083	307.5	278.167	404.333	281.333	351.25	398	302.583	325.75	254.833	361.083	418.167	352.417	459.5	
7.25e-005	100	495.583	327.25	352.833	358.667	429	388.917	117.917	316.833	342.417	352.833	286.917	329.083	288.833	388.833	356.167	357.167	300.667	379.833	303.833	327.917	378.833	415.25	457.5	335.167	323.417	425.333	375.25	315.833	335.5	190.833	419.833	399.667	328.75	403.25	348.667	314.417	291.417	291.667	379	432	445.917	375.25	424.833	336.083	409.5	337.25	379.417	141.5	303.5	473.75	281.917	368.417	122.5	360.417	335.083	414.083	391.333	329.167	379.917	344.167	333.5	368.167	122.917	330.667	420	314.083	452.333	376.917	506	380.333	372.167	316.667	350.917	372.167	359.417	342.667	373.333	302.5	324.917	333.583	339.583	344.167	307.25	366.167	302.25	124.25	150.25	312.833	367.833	303.75	133.167	369.667	338.833	360.167	390.667	244.75	361.167	402.333	365.917	287.417	
7.5e-005	100	319.167	521.667	347.25	369.75	346.583	265.583	394.25	333.333	436.417	305.917	275.25	389.917	367.583	373.583	241.083	288.167	419.5	345.083	346.667	407.417	311.167	242.75	310.833	403.417	381.667	356.583	289.833	386.917	374.167	418.667	342.5	149.333	511.5	370.083	131.75	293.25	393.25	391.25	405.5	276.5	345.917	445.5	372.583	437.75	311.583	347.333	298	272.083	391.083	386	388	256.083	151	338	385.333	369.833	345.5	152.583	272.167	333.333	409.75	308.083	383.167	310.333	413.917	406.083	298.75	360.25	426.333	300.833	412.333	320.917	361.917	307.917	381.5	322.75	453.083	470.583	286.333	341.5	404.583	412.167	263	345.667	285.167	339.167	364.333	345.417	375	415.417	385.333	307.25	348.167	291.333	483.25	373.667	288.583	358.833	307.917	320.5	
7.75e-005	100	441.167	294.583	145.667	405.583	281.75	399.083	411.583	370.833	349.583	390.167	361.667	319.083	342.667	357.083	292.5	392	311.417	407.583	521	309.583	421.25	402.25	356.25	467.167	365.083	306.583	296.917	333.167	307.417	351.667	294.5	274	294.167	374	379.417	361.667	389.25	441.667	363.333	325.417	267.167	144.25	428.333	318.167	144.417	457.833	338.5	301.25	268	307	467.5	251.25	291	426.583	390.417	430.75	348	427.667	397.75	379.75	346.583	319.167	337.583	324.167	328.667	408.583	303.25	324	508.5	324.917	374.667	271.583	429.25	282.417	254.917	403.167	359.833	152.417	334.333	384.167	380.5	336.25	182.833	233.333	328.833	348.917	335.583	345.833	121.75	348.583	299.167	384.167	382.75	286.583	296.75	332.583	320.833	393.25	335.25	347.417	
8e-005	100	319.5	327.75	380	468.75	268.25	405.417	292.667	312.25	356.417	302.75	335.917	319.75	320.25	306.833	392.75	357.667	350.917	354.917	355.083	291.583	315.417	304.833	368.917	433.25	379.083	460.75	357.167	331.583	299.333	343.167	169.583	311.417	406	391.75	356.083	273.833	374.667	382.167	354.917	134.917	268.75	299.75	433.583	361.917	275.75	332.5	449.667	352.333	320.917	311.5	448.583	337.833	351.75	302.833	291	335.083	366.333	319.667	380.333	288.5	296.917	396.583	252.167	318.583	322.75	350.667	438	460.083	389.25	359.833	299.083	403.167	349.333	395.667	362.083	311.333	321.5	346.167	320.5	377.167	424.583	127.25	373.917	314.417	299.917	351.333	368.417	303.75	312.667	289.25	324.75	325.583	295.917	307.5	422.083	366.167	319.333	317.583	472.917	116.5	
8.25e-005	100	308.833	311.417	452.167	372.5	329.667	452.833	290.75	354.917	355.833	421.75	375.25	335.75	163.417	122.083	397.667	331.167	423.75	321.417	437.333	339.083	385.917	438.333	448.917	321.75	335.083	374.5	273	404.833	341.167	340.167	268.25	250.5	366.167	343.667	322.333	353.083	357.25	304.333	297.417	392.583	286.5	324.583	329.833	399.667	420.667	462.583	343	305.083	384.417	412.917	348.917	315.333	352.333	302.083	287.583	399.5	341.667	383.25	349.083	373.667	330.833	285.25	305.5	531.667	412.917	391.083	394	358.667	400.917	392.083	317.5	372.917	367.167	394.167	292.25	370.583	357.333	432.083	315.75	441	268.583	406.917	301.417	315.417	435.917	298	155.5	305.417	377.417	351.333	341.417	283.5	396.417	328.417	393.583	353.75	325.75	440.333	381.75	310.417	
8.5e-005	100	406.833	309.417	448.417	353.333	158.333	275.75	397.583	369	447.917	351.25	365.083	392.667	195.417	354.417	382.5	277.25	310.917	423.75	333.583	314.667	358	283.25	261.083	313.75	358.167	402.583	271.917	349.667	354.5	286.583	314.75	460.25	359.083	364.75	345.417	358.583	307.917	378.333	316.167	247.333	308.167	348.667	366.833	438.25	343.5	308.75	357.417	269.583	294	344.083	383.583	373.333	335.167	339.583	385.25	373.75	315.25	356.25	437.75	325.833	384.75	334.75	309.25	386.167	370.167	273.75	328.083	408.833	345.167	402.083	398.5	251.75	283.917	288.75	141.083	427.5	379	122.333	367.333	446.417	372	325.917	127.75	417.5	375.75	361.75	390.25	338	331.833	334	318.5	334.5	354.083	342.667	384.417	414.333	292.667	364.25	280.5	358.083	
8.75e-005	100	367.25	394.917	364.417	368.333	369.167	320.25	319.333	356.583	294	351.917	285.5	322	352.833	145	397.25	284	335.167	361.917	287.75	297.5	346.75	457.083	448.583	304.5	395.5	435.167	299.833	418.25	409.167	156.667	364.25	423.5	354.917	280.667	256.083	321	320.583	381.25	447.667	303.917	311	282.833	401.917	302	412.917	365.667	324.167	449.333	425.333	334.833	350.75	292.833	341.5	498.833	393.417	364.75	349.833	464.667	313.583	132.167	315.083	387.917	284.25	390.417	346.417	361.583	324.917	412.75	289.583	438	334.75	371.667	368.083	422.417	361.75	419.75	530.583	310	265.25	423.417	367.75	378.667	370.75	346.25	412.167	400.333	293.167	378.25	417.917	338.167	270.833	305.5	286	357.75	276	385.833	111.5	359.917	365.833	353.917	
9e-005	100	347	398.667	301.25	348.417	434	350.333	307	343.25	372.667	383.667	422.667	311.583	370.583	355.583	340.333	336.667	254.5	428.417	343.667	124.583	319.25	384.667	317.75	313.417	376.25	334.667	345.333	381.25	403.75	399.75	390.333	308.5	495.833	326.333	409.583	377.083	334.417	329.833	275.417	328.75	306.667	307.833	339	417.5	343.583	328.917	351.333	318.167	306	369.667	381	321.5	361.083	328.667	358.833	271.667	344.333	376.917	385.917	327.75	433.417	303.583	317.833	133.833	402.333	380.25	358.833	352.333	379.917	365.417	300.167	319.667	422.25	309.917	335.917	278.583	373.25	376.25	405.833	152.833	311.167	117.083	411.333	318.167	258.917	274.667	348.75	367.5	451.75	383.75	364	336.333	334.667	326.333	317.833	299.833	346	445.917	376.833	318.167	
9.25e-005	100	362.417	268.667	309.917	344.417	364.5	343.25	383.833	389	437.583	401.083	357.417	321.167	356.167	410.667	296.917	319.75	309.333	391.917	416.167	117.5	385.75	364.583	368.167	334.25	362.833	342.167	411.75	161.75	322.833	360.083	283.917	364.417	377.583	377.833	129.167	339.25	318.333	300.75	345.167	349.917	340.167	339.167	478.083	302.917	331.583	331	289.333	422.25	381.25	373.5	347.667	288.25	338.833	387.5	358.083	309.5	347.5	353.583	400.833	376.583	320.417	323.333	279.5	357.417	292.75	148.833	277.667	320.75	323.083	374.667	316.5	337.5	332.083	320.25	343.333	364.083	333.333	309	350.667	414.667	327.167	374.083	347.167	164.917	324.083	481.333	279.417	286.167	393.083	298.833	358.833	351.417	437.083	279	142.5	363.667	392.25	297.583	346.083	359.75	
9.5e-005	100	443	368.583	326	328.667	296.833	289.833	393.333	485.917	321.75	329.833	332.583	127.167	323	116.75	365	320.833	373.417	345.583	323.417	409.833	230.583	308.083	301.5	306	300.083	370.25	286.917	292.667	395.917	394.25	323.417	264.833	370.417	342	327.833	410.333	352.167	351.417	329.5	320.333	386	346.917	300.667	420.083	350.583	295.5	283.083	323.917	360.667	337.333	361.5	292.083	375.333	277	367.167	330.833	339.917	167.333	361.75	348.583	310.5	139.75	345.083	327.417	390	396.167	326.333	359.333	391.5	372.333	353.333	374.833	362.917	300.583	338.833	483.25	140.417	303.5	352.583	403.583	409.667	353.5	453.167	268.667	348.583	367.667	358.75	427.583	372.5	432	351.167	331.583	333.917	260.25	372.667	330.583	384	302.667	326.5	305.333	
9.75e-005	100	370.833	324.333	405.083	417.833	383.333	245.333	383.083	365.167	369.75	319.917	380.333	352.333	397.417	399.417	286.583	328.833	280.333	331.917	317.333	361.75	362.75	332.083	296.083	423.083	322	367.75	402.333	402.583	372.917	343.333	343.5	352.833	346.25	370.25	390	357.417	280.5	318.833	267.583	401.417	342.417	392.5	426.25	382.583	128.333	384.583	346.25	392.583	405	373.417	325.667	348.917	312.583	455.583	369.75	355.5	239.833	387.75	371	351.5	360.167	311	411.167	440.75	359.75	428.833	326.417	337.083	126.75	355.917	325.833	381.167	353.083	272.167	344.5	380.833	361.083	291.583	366.5	412.083	334.25	298.583	392.5	324.083	291.417	325.25	385	297.25	492.333	408.667	382.167	351.333	370.25	135.75	273	371.5	338.833	255.667	434.917	410.75	
0.0001	100	280.667	381.25	409.417	369.333	399.75	339	389.417	381.083	375.25	430.083	393.083	330.583	375.917	374.5	357.917	356.917	283	303.833	134	383.583	320	321.417	316.583	109.417	320	352.833	363.917	340.167	370.25	418.083	410.583	345.583	405.25	127.5	343.333	343.583	363.25	162.333	363.083	409.583	349.917	365	310.417	323.417	357.75	368.917	394.417	128.833	390.5	274.083	312.917	403.917	353.083	402.75	252.333	350.167	322.75	384.5	366.917	424.167	330.833	504.5	266.333	395.167	342.667	334.25	360.5	372.417	343.667	233.25	124.417	437.25	312.25	352.583	364.083	323.417	460.917	295.75	391.75	413.5	456.917	370.75	253.583	335.25	316.5	365.667	348.833	294.75	397.833	419.167	329.917	357.75	115.333	334.75	350.5	360.917	387.167	464.75	311	277.25	
0.0001025	100	309.417	132.167	284.667	383.083	331.5	372.917	362	365.5	338.083	353.5	316.167	378.083	379.167	322.667	381	373.417	349.083	324	317.583	142.583	399.167	352	252.833	364.75	343.583	324.833	299.083	333.917	308.667	361.167	343.917	449.5	479.833	364	282.333	129.417	365.167	306.333	366.333	386.5	305.833	385.833	154.25	147	428.083	395.167	327.417	403.583	324.5	345.583	290.083	370.083	330.667	394.917	127.667	308.833	364.417	104.25	340	394.333	161.917	449.917	335.5	257.083	355.917	334.167	430.083	338.333	428	361.167	361.833	350.25	339.917	311.333	317.25	335.833	401.333	352.833	369.75	253.333	264.833	301.417	333.5	419.917	412.083	307.917	323.75	312	321.417	350.583	342.417	287.583	392.333	334.333	315.083	356.583	358.583	363.167	308.333	342.333	
0.000105	100	336.583	301.75	350.75	284.083	349.417	365	377.917	366	290.167	417.917	295.917	356.833	252.083	436.25	119.417	337.083	361.667	314.833	417.417	260.417	432	128.5	320.667	119.167	293.583	357.667	110.417	357.667	354.583	142.25	268.167	298	411.25	356.5	298.167	434.5	327	344.917	344.083	349.583	410.083	300.833	471.917	386.167	248.5	434.583	410.083	300.25	371.5	356.083	337.583	421.583	328.083	105.167	361.917	292.833	319.333	479.167	381.833	347.25	393.083	381.5	395.5	292.5	262.167	118.667	441.917	403.083	326.083	394.417	344.167	322.667	237.75	336.083	149.083	151.167	465.5	378.167	137.75	435.667	431.583	276.5	416.917	342.667	440.667	165.583	379	325	423.083	392.5	334.917	366.417	127.5	385.417	438.833	424.333	370.417	439.167	393.083	129.917	
0.0001075	100	405.583	353.333	329.75	314.25	327.667	336.25	427.833	277.083	349.833	361.167	416.25	358.417	337.833	368.667	305.5	391.833	390.333	348.667	398.917	356.167	406.083	377.333	318.667	289.75	302.25	265.167	312.583	391.583	423.417	389.583	391.333	368.083	391.667	340.417	388.833	282.167	325.917	142.917	414.833	323.333	124.167	372.167	318.75	360.083	416.833	331.167	332.167	370.583	310.75	367	325.5	407.667	299.25	127.333	398.333	384.917	326.583	301.833	318	425.333	332.833	389.667	303.667	338.5	255.417	267	300.833	353.25	342.25	374.167	372.667	448.167	347.333	315.333	381.75	389.167	290.583	341.417	372.667	304.917	277.833	251.917	313.833	377.833	262.583	297.167	297.917	319.75	160.667	313.917	421.667	310.417	338.25	374.5	348.833	302.667	410.75	405.167	283.25	258.333	
0.00011	100	420.25	394.917	384.167	449.583	356.25	374	359	326.917	147.25	342.583	354.333	344.333	455.917	317.333	360.583	370.083	272.167	377.5	270	284	334.833	308	369.75	289.667	160.333	393.25	138.333	312.583	269.667	400.167	358.417	410.583	409.667	346.25	419.583	300.25	368.917	294.833	421.167	403.75	290.583	346.917	319	435.833	317.667	403.667	297.417	338.917	373.083	330.75	355	293.417	351.583	405.917	327.083	336.917	309.083	411.583	363.667	445.5	429.5	278.083	283.75	436.667	336	286.417	309.417	295	298.5	327.583	316.667	366.917	319.75	378.5	314	253	372.333	320.75	346.167	409.583	318.083	135.917	158.833	386	321.917	315.75	341.167	295.5	283.25	304.667	427.167	447.333	339.833	379.583	432.333	303.167	138.083	341.417	107.75	361.417	
0.0001125	100	141.917	375.75	300.833	337.333	421.167	352.167	342.417	275.667	275.417	343.25	346.833	418.167	407.833	338.75	420.333	354.167	271.667	293.667	347.083	321.083	332.417	292.5	122.167	440.5	361.667	316.417	314	358.5	143.417	272.417	390.417	359.833	330.333	377.25	297	311.75	375.917	337.917	462.917	354.75	322.25	339.167	375.25	281.417	365.583	378.167	130.917	326.417	342	357	397.083	302.917	403.417	344.5	395	120.167	308.417	240.333	341.667	443.417	325.417	369	295.25	351.917	287.667	132.5	381.417	409.75	408.167	386.5	400.25	467.917	428.667	347.417	370.583	122.75	383.417	301.833	112.083	342.25	310.583	391.25	379	297.5	363.5	357.167	466.333	308	332.333	341.583	389.5	345.833	298.083	463.583	347.167	391.083	310	355.583	411.917	289.75	
0.000115	100	385	331.833	300.667	307.25	353.083	340.5	275.833	436.917	125.083	349.333	363	121.5	346.833	383.917	366.25	410.917	353.75	401.417	140.667	332.583	306.417	395.417	412	261.917	366.167	287.25	341.917	378.5	333.667	143.833	116.583	319.917	323.417	334.167	289.75	308.667	114.75	321.5	308.5	435.167	333.917	477.583	310.667	377.167	368.25	347.167	126.833	272.083	336.583	328.333	311.833	383.417	272.667	137.167	311.083	419.833	114.75	298.417	279.083	308.667	341.75	339.417	401	361.083	264.583	321	257.917	380.583	372.083	154.333	134.417	139.417	235.25	390.167	286.583	304.25	312.333	351.167	328.333	287.167	365.333	368.25	363	300	443.083	369.833	294.833	329.5	316.333	305.083	370.333	146.583	347.5	421.583	336.333	377.25	425.333	299.833	139.25	317.667	
0.0001175	100	257.333	424.667	392.417	119.417	330.167	281.667	318.583	308.167	386.417	372.417	311.167	384.083	455.667	369.917	352.75	357.917	465.167	337.833	350.833	356.417	369.167	402.25	381.083	400.167	334.417	152.667	349.667	307.333	311.917	330	308.667	279.417	437.583	375.833	409.333	430.917	315.167	395.75	347.083	357.25	349.083	354.5	381.25	461.417	403.25	401.667	293.5	327	326.833	417	409.25	361.667	405.083	465.417	275.917	366.083	430.083	371.417	393.417	448.5	300.25	397.167	375.75	329.25	131.5	368.667	336.417	314.833	281.417	366.25	408.25	318.833	409.75	364.917	272.583	375.5	309.417	300.25	332.25	293.5	439.25	312.917	384	421.917	331.083	276.583	127.333	373.25	328.417	349.25	333.667	267.833	389.583	420.167	415.167	425.417	334.583	333	295.417	331.75	
0.00012	100	348.583	405.5	298.667	142.417	310.75	401.917	402.583	330.5	258.25	319.917	137	523.333	355.333	319.417	365.5	137.75	327.25	136.083	422.917	329.833	334.25	372.583	316.5	448.917	353.083	443.583	351.75	362.25	294.5	108.583	338.667	368.083	272.25	342.5	405.833	340.583	344.083	118.583	457.833	459.667	428.75	300.917	345.833	345.25	259.25	390.833	338.25	363.75	331.75	295.75	304.917	313.5	275	290.917	333.75	143.083	419.667	309.917	303.167	378.667	348.833	343.333	423.583	296.667	336.167	323.417	339.167	327.5	256.083	340.167	360.75	306.917	365.833	266.917	292.917	329.917	405.167	372.5	432.417	105.417	395.5	319.667	344.083	122.333	323.333	146.417	423.417	337.583	342.25	310.333	309.083	380.417	383.917	370.667	579.417	351.167	380.417	375.25	311.333	329.667	
0.0001225	100	298.25	353	313.75	267.333	459.417	378.583	400.333	411.833	438.917	371.333	386.917	343.917	386.833	405.667	103.75	335.083	313.083	433.75	367	302.917	342	295.917	273.5	454.917	329.667	385.417	328.75	315.25	344.667	289	403.667	367.917	393	299.583	381.333	319.083	367	378.333	314.667	399.583	269.5	364.083	436	371.833	337	283.417	371.083	125.583	422	295.917	379.083	416.167	363.583	355.583	357.75	372.75	336.417	428.333	273.75	249.083	344.167	303.417	285.417	342.667	353.667	135.5	141.083	117.25	389.417	349.75	377.917	389.333	300.333	396.167	329.5	145.167	135.5	288.583	361.583	351	306.75	316.833	342.333	308.583	393.083	275.417	347.333	338.583	372.25	418.5	350.667	389	271.25	398.25	318.333	121	140.333	153.75	461.417	362.833	
0.000125	100	382.167	333.75	369.25	485.917	403.25	397.917	257.667	404.25	387.167	287	339.25	297	333.25	362.833	138.583	413.583	285.667	352.417	461.5	347.833	130.833	281.833	420.667	290.75	419.667	340	365.333	410.417	298.5	464.333	347.167	131.333	323.417	402.833	287.667	418.167	149.25	321.083	350.417	389.333	366.417	484	374.333	288.083	424.917	361.083	313.75	283.917	354.833	368.583	335	382.833	493.75	298.5	442.833	139	357.75	132.083	146.417	270	316.417	294.917	435.917	368.167	336.25	270.5	407.083	334.417	302.75	361.667	382.5	367.25	365.583	277.917	386.833	263.667	403.333	319.25	151.5	318.667	320	395	284	387.583	399	335.333	309.167	335.917	335.333	314.75	363.417	385.167	299.917	296	334.167	125	398.917	279	315.75	430.917	
0.0001275	100	363.333	390.25	315	278.917	242.833	391.25	368.167	455	351.667	260.75	444.083	400.667	454.667	341.5	382.5	119.167	118.5	313.833	354	351.667	134.25	367	312.667	383.917	455.583	312.5	419.25	130.333	113.167	410.333	136.333	318.75	347.417	109.167	126.333	372.667	385.083	113.167	310.5	342.083	339.833	419.25	346.25	335.333	326.5	309.333	105.583	377.167	374.417	292.333	355.417	414.917	368.417	385.667	455.417	368.083	324.333	398.167	147.75	336.667	385	430.583	283.167	370.833	380.75	402.583	144.5	320.667	350.5	373.667	149	338.833	313	398.167	232.5	357	415	351.417	341.417	424.417	112.917	147.083	256.583	392	128.417	140.917	282.917	354	320.333	349.333	301.833	399	309.667	335.583	351.333	374.75	313	306	376.833	342.5	
0.00013	100	427.167	344.75	402.333	265.083	396.25	319.083	370.917	364.583	378.917	307.667	337.917	302.917	130.75	353.583	325.917	317.5	482.833	372.333	282.167	111.083	242.083	443.25	332.333	157.75	313.5	381.417	129.333	398.583	153	322.25	329	288.917	109.667	134.75	134.083	435	309.917	281.917	395.25	146.25	121.25	323.667	396.75	371.5	402.667	137.083	440.25	353.25	350.833	395.417	400.083	256.417	440.583	376.583	399.083	366	147.083	365.333	103.083	315.333	425.833	137.083	358	349.833	420.583	371.5	400.083	314.75	271.917	381.25	470.75	357.833	335.167	421.417	374.083	145.167	377.833	114.75	377.583	328.167	309.25	360.083	326.917	358.667	370.75	362.25	347.917	109.667	367.75	381	311.333	393.5	310.583	397.333	275.167	304.5	265.167	356.167	305.75	349.083	
0.0001325	100	451.167	338.583	288.75	358.5	362.083	289.417	384.5	282.833	348.167	379.167	420.5	510.25	354.583	441.833	374.083	380.667	355.333	333.333	118.667	362.25	142	316.833	478.667	360.583	431.583	352.917	120.083	318	377.583	362.75	339.917	318.917	334	278.5	398.667	348.083	330.917	292.083	328.583	282.583	425.083	303.583	302.667	374.167	438.25	286.333	406.333	382.333	358.25	523.167	358.5	298.583	134	327.5	263	490.667	362.75	392.167	388.25	321.833	337.167	431.333	142.167	345.917	407.583	401.25	374.083	421.917	431	324.5	324.167	347.833	321.583	420.417	339.583	356.333	386.167	287.75	240.417	287.333	358.083	333.833	341.75	356.917	311.833	444.75	267.917	345.5	374.833	339.083	331.667	329.417	291.583	242.5	403.25	400	422.083	372.25	319.167	366.333	
0.000135	100	381.917	357.167	322.75	338.5	360.667	380.25	339.083	444.583	348	255.833	157	393.833	346.25	332.667	335.25	299.083	334.417	309.417	336	395.917	375.083	298.75	267.25	386.75	391.25	397.083	114.25	408.583	359.583	443.917	357.833	372.583	148.167	315.667	275.667	366.417	308.25	440.417	272.917	435.333	119.583	413.667	406.917	420.5	460.5	384.667	373.333	141.25	322.5	269.583	145.5	285.083	133.5	138.583	345.833	308.75	311	310.5	130.167	327.833	375.583	302.667	334.75	345.083	363.583	281.333	349.75	334.667	310.083	485.583	330.583	330.75	384.583	398.5	377.667	337.583	388.583	307.083	373.833	284.5	334.833	348.5	363.75	330.083	361.5	419.5	462	379.75	363.5	324.583	297.917	379.75	372.25	338.667	274.417	311.833	305.083	433	312.917	360	
0.0001375	100	192.917	170.417	331.417	382.083	325.417	232.833	404.417	351.917	275.917	355.333	336.167	281.917	392.167	328.583	160.833	349	429.167	161.667	435.667	328.333	338.167	337	390.167	141.167	123.75	432.917	278.917	432.917	115.833	127.667	415.5	313.833	344.25	334.833	300.917	393	323.75	417.833	327.25	397.75	340.167	306.5	323.333	322.917	144.083	358	329.917	364.833	501.417	318.667	125.5	369.25	422.333	307.25	393.5	406.583	138.667	425.417	347.25	347.583	356.167	374.667	315	268.167	342	338.583	311.75	138.417	160	292.333	283.583	293.333	413.5	337.667	471.25	319.333	367.833	396.667	283.5	477.333	301.167	315.917	374.167	252.083	380.833	349	339.167	413.75	355	400.75	351.917	139.667	356.5	385.417	358.25	451.833	358.75	369.167	358.167	175.5	
0.00014	100	365.333	108.75	270.25	409.333	147.5	383.583	448.083	329.417	336.667	318.583	358.417	319.667	289.417	395.917	311.833	307.5	458.417	383.083	121.417	326.167	348.25	304.917	273.083	321.583	107.5	400.333	327.583	412.667	364.667	388.083	291.333	425.75	457	390.083	387.917	457.083	364.083	296.75	328.167	316.583	281.083	350.167	408.083	305.333	391.417	331.583	302.667	378.417	172.417	304.167	126.917	335.083	377.583	299.167	393.5	384.833	322.167	312.833	370.167	404	357.583	358.833	347.667	337.667	147.417	342.417	350.083	382	108.917	131.833	280.917	330.083	380.833	324	344.333	339.833	350.583	396.083	247.5	298.917	371.417	400.833	424.083	374.5	447.083	356.75	300.083	321.833	349.167	336.083	135.083	337	136	150.833	349.167	405.083	298.833	424	334.333	141.917	
0.0001425	100	280.25	312	402.75	372.667	420	425.5	433.667	401.25	291.583	377.667	372.583	311.333	372.417	346.417	375.583	383.833	322.667	339.917	412.5	111.5	312.75	390.167	381.75	358.083	342.333	374.5	371.583	346	378.667	319.833	361	125.25	319.167	354.25	302.167	361.5	328.5	351.5	330.25	438.083	379.583	342.333	344.917	411.75	142.75	248.833	300.917	344.083	271.833	336.167	240.917	301.25	346.75	365.75	160.75	380	336.5	339.667	425.5	329.5	412.417	319.5	447.083	311.667	390.75	344.167	134	374.333	271.083	313.583	374.417	343.917	277.75	281.333	382.167	319.667	339.167	232.583	381.167	346.833	393.833	271.667	362.75	382.167	300.167	122.083	348.333	320.667	477.5	293.083	124.75	386.667	416.25	337.667	363.667	349.167	317	328	388.583	118.583	
0.000145	100	312.917	136.417	109.917	290.833	330.667	417.417	333.417	417.083	332.333	320.25	132	355.833	129.833	351.25	348.833	338.917	183.75	113.917	161.583	109.25	316.25	389.833	114.5	376.083	286.167	145.667	339.75	437.25	309.083	432.083	346.5	340.417	388.417	346.333	371.083	423.25	389.917	335.833	330.667	293.417	360.167	302.583	416.417	396.25	287	407.833	361.75	219.25	136	352.333	326	420.25	392.167	258.417	483.333	402	327.667	370.333	389.167	328.917	306.583	132.5	429.583	359.917	326.25	289.167	463.333	404.417	352.833	357.083	452.75	125.167	433.75	327.167	287.583	294.583	347.417	319.75	394.417	316.5	404.25	297.083	382.333	397.5	354.75	121.083	429.917	378.917	359.417	383.083	314.917	127.25	270.917	362.667	336.75	159.417	130.25	330.083	426	341.167	
0.0001475	100	297.333	307.667	300.417	478.25	358.417	280.75	330.25	349.583	372.5	371.25	265.167	290.417	298.417	380.5	123.5	379.917	349.917	360.583	158.833	309.833	358.417	412.917	394.75	375.25	480.5	393.083	310.75	288.083	373.833	291.75	372.75	330.25	270.667	422.333	385.917	349.167	349.75	392.75	336.25	390.833	152.25	403.083	270.667	288.917	347.5	299.083	392.833	324.5	284.833	461.083	321	357.25	422.667	355.75	407.25	151.083	331.5	256.833	294.917	340.75	253.083	345.083	313.333	131.167	336.833	356.917	360.167	334.833	379.75	249.25	322.5	390.75	301.833	271.5	329.917	363.417	363.833	331.417	114.833	340.583	150.75	111.333	540	369.75	295	134.583	354.75	376.833	309.583	257	338.667	175.75	359.167	381.25	402.5	369.25	323.417	128.833	343.75	99.8333	
0.00015	100	377.583	324.25	130.667	344.75	387.083	346.25	385.583	352	384.083	109.5	471.333	333.333	128.333	302.917	335.833	359.5	391.917	384.583	324.5	379.667	383.667	263.583	425.417	426.583	320.417	251.917	342.083	316.917	418.583	368.083	385.167	359.25	355.083	320.333	332.667	350.833	117	399.417	373	116.917	361.083	350.833	365.417	322.167	287.583	428.583	286.417	122.75	163.5	302.167	336.5	410	352.167	326.5	339.833	292.833	333.583	293.833	321	379.667	309	341.25	319.25	308.333	129.333	390.5	374.917	301.833	343	442.917	117	282.833	376.25	152.667	125.5	112.917	365.667	404.167	340.75	376.833	290.833	427.583	450.583	402.583	411	291.083	388	360.417	364.167	352.667	340.833	428.333	345.917	337.25	341	119	377.333	171.583	310.5	199.25	
0.0001525	100	359.583	393.167	365.833	367.667	411.667	316.083	373.583	362.25	136.5	346.417	324.167	428.5	422.083	345.167	347.833	344	386.75	389.167	435.583	326.167	330.833	126.083	334.25	405.75	340.917	309.667	286.5	108.583	328.833	377.167	327.5	376.667	402.833	384.5	122.083	359.667	354.667	112.833	383.917	317.5	314.75	422.25	350	341.167	356.583	400.333	420.417	364.25	380.667	169.75	254.833	375.083	347.667	379.833	257.583	236.75	402.417	275	454.5	374.833	339.917	425	320.75	316	124.333	117.5	367.333	120.667	320.25	282.833	387.833	334.667	334.583	282.417	356.75	252.75	231.917	277.833	323.083	265.583	322.583	384.083	370.917	403.083	325.5	306.083	370	427.917	350.5	285.25	446.417	285.333	126.167	136.083	406.25	348.333	383.5	324.75	392.667	381.667	
0.000155	100	355.167	301.667	314.083	270.167	364.5	397.167	398.667	423.167	406	279	380.25	345.25	304.083	170.917	422.167	106.333	260.833	379.917	339.667	287.833	221.833	371.667	132.833	349.333	318.667	408	178.917	387.833	401.75	109.833	338.917	399.417	404.167	353.833	350	403.417	326.583	321.833	339.917	322.667	348.583	358.583	336.167	363.917	299.417	413.5	307.083	324.833	392.083	262.083	365.167	342.917	365.417	307.083	470.333	303.5	404.083	300.583	305	388.583	353.333	122.917	342	134.25	382.583	123.5	385.917	274.833	355.5	158.333	363.5	356.667	111.417	300.833	367.167	385.5	531.583	398.75	412.917	363.167	368.667	477.25	304.083	382.917	303.333	326	348	421.25	335.083	279.333	363.167	380.667	312.667	408.917	445.917	398.667	373.75	411.5	409.167	350.667	
0.0001575	100	317.083	111.917	320.917	354.5	321.667	400.583	423.75	300.667	385.583	298.583	399.417	338.917	377.833	329.667	483.25	503.083	311.167	327.333	368.833	360.75	337.75	294.75	275.5	370.083	255	332.667	339.25	370.5	470.833	368.5	280.417	335.5	294.5	371.167	356	378.917	114.667	296	144.75	297.083	350.417	351.833	298.167	131.833	115.333	408.333	358.583	376.667	400.667	338.75	342.833	377.167	350.833	350.333	312.917	427.5	116.333	463.25	451.25	315.167	312.333	358.75	130.583	363	125.833	365.333	135.583	357.917	125.75	343.917	105.583	127.75	428.083	383.917	418.25	361.333	309.667	336.333	255.5	323.917	125.75	354.25	382.583	331.417	406.917	377.583	335.5	135.333	317.667	385.75	402.083	302.25	380.75	329.667	345.583	121.167	433	460.417	414.333	430.667	
0.00016	100	309.917	436.167	376.583	360.5	347.333	124.5	315.583	279.667	412.667	361.333	166	394.167	324.75	433.667	320.667	123	115.833	328	284.083	115.833	316.583	404.083	436.25	332.75	380.583	363	423.667	343.167	414.083	347.167	302.167	359.917	341.083	328.5	141.833	438.917	386	129.417	407.917	377.417	378.417	156.417	303.167	438.5	321.667	342.667	313.417	380.5	330.667	144.25	403.833	295.25	303.167	119	347.5	376.833	296.75	360.5	416.333	315.417	148.75	131.583	428.417	426.167	316	157.917	263.667	348.667	397.75	349.083	367.75	386.833	111.333	360.667	334.667	148.25	427.25	356.917	332.083	347.833	335.5	391.333	365.083	378.25	324.25	302.5	113.083	364.75	117.833	430.167	269.917	426.917	319.167	415.417	109.5	131.917	311.667	322	272.083	543.917	
0.0001625	100	113.667	143.417	446.75	355.667	465.083	479.25	370.75	143.417	309.333	360.667	344.417	433.417	297.333	308.5	381.75	344.917	416.5	375.333	310.083	359.333	122	395.417	337.833	153.25	118	133.083	354.417	299.833	238.5	396.167	311.75	381.75	342.167	314.583	397.167	310	335.833	158.583	355.25	317.5	396.167	244.5	294.833	127.083	352.333	383.917	306.25	362.417	411.25	349.833	413.583	346.417	113.833	432.25	141	300	133.833	455	134.25	401.75	264.167	314.333	409.333	402.583	315.583	313.417	485.75	397	109.333	336.583	331.833	343.5	136.917	421.583	112.917	141.333	328.667	117.167	135.667	409.417	395.5	281.5	383.917	432.333	391.667	321.667	328.917	395.75	299.667	333.583	318.667	304.417	150.75	379.417	337.25	125.5	396.25	280.75	337	371.25	
0.000165	100	283.833	159.5	352.917	341.583	368.583	116.583	350.167	364.833	282.083	364.167	131.417	141.5	349.417	382.917	345	325.583	402.75	162.167	329.667	138.833	374.25	352.417	379.833	331.5	331.333	432.833	122.5	362.333	444.333	225	397.417	451.25	330.25	393.417	395.083	453.083	138.25	296.417	186.917	400.167	314.5	288.833	405.167	347.167	369.417	382.083	122.417	311.25	300.333	441.25	352.417	385.75	367.167	378.5	340.333	338	377.417	116.917	362.583	465.167	360.417	354.25	408.167	405.5	383.833	374.917	360.083	389.083	114.083	259.417	341.417	372.75	120.583	355.917	309	154	337.667	388.167	337.083	382.25	130.083	330.167	373.25	163.5	255.75	120.167	436.583	349.667	493.917	351	311.417	343.5	350.5	266.833	370.167	133.75	316.083	344.083	349.417	262.583	
0.0001675	100	399.667	343.25	353.917	442.917	376.5	375.917	341.583	377.667	288.5	120.75	326.167	318	385.75	137.25	123.083	297.667	354.5	335.917	169	337.583	486.167	358.833	370.167	262	414.083	356.167	316.667	370.75	387.75	360.083	128.5	386.083	347.083	414.75	425.333	408.25	342.333	276.083	356.583	390.583	274.167	268.25	377.167	273.75	131.583	391.083	364.25	407	377.667	164.25	386	334.75	113.5	365.75	322.917	380.417	449.333	374	366.25	341.667	302	356.833	375.5	343.667	347	389.75	381	341.667	118.75	380.917	362.583	153	326.25	396	334.75	352	356.75	272.667	398.5	324.417	277.833	329.083	412.25	140	297.417	337.583	428.167	325.25	326.5	310	405.167	376.75	313.167	408.5	415.917	243.917	389.083	270.167	455.083	330.417	
0.00017	100	370.333	293.667	298.167	417.417	328.5	427	253.167	123.167	376.167	441.917	126.75	337.667	339.5	288.583	292.583	406.667	303.917	293.417	310.083	320.417	321.583	382.667	289.333	336.333	412.75	282.5	335.917	295	398.667	398.667	382.583	378.333	264.833	377.583	143.917	409.583	134.417	270.25	402.417	365.667	335.75	358.333	404.833	367.667	333.333	346.833	491.5	338.833	323.167	326.75	363.833	367.417	330.167	344.417	281.667	283.917	381.083	305.833	306.75	375.25	342.75	125.083	413.833	131.25	416.25	327.25	369.417	292.083	511.083	417.167	287.833	425	358.833	382.583	310.833	380.917	395.25	374.833	405.333	438.417	356.75	459.917	363.667	292.833	348.083	430.583	383.083	118.583	155.417	319.5	396.5	319.083	341.417	246.833	357.583	366.583	381.167	411.25	139.167	409.667	
0.0001725	100	404.583	429.667	340.583	299.5	328.25	337.25	341.75	145.667	122.417	370.333	375.25	432.667	348.833	434.5	362.917	231.333	140.333	334.75	313.917	298.333	289.667	362.833	321.25	390.667	415.583	419.917	338.75	375	343.333	476	378.417	374.583	300.75	138.667	158.833	316.583	344.417	381.583	363.917	354.833	352.25	329	442	337.083	323.167	353.75	384.333	108.917	375.083	367.75	376.167	249.75	137.917	384.583	284.167	275.917	306.5	463.5	434	130.5	323.583	350.333	336.75	304.167	382.583	151.917	390.167	370.417	403.167	399.5	413.833	121.333	338.083	354.333	458.5	320.917	473.167	337.917	384.583	325.167	302	368.417	355.333	128.833	336.833	369.333	415.417	394.25	433	373.417	250.333	296.667	438.833	167.667	386.083	377.167	308.917	470.25	378.667	132.833	
0.000175	100	341	140.917	314	384.667	337.583	300.5	413.75	369.333	377.75	326.333	540	381.417	375	464	274.5	367.5	337.417	404.25	329.083	118.75	369.917	353	134.167	338.333	386.167	387.333	345.25	118.667	130.083	284.75	333.5	126.083	348.583	367.25	391.583	329.083	374.417	345.917	490.917	335.75	394.833	350	392.083	315.417	124	135	279	345.083	289	133.833	245.5	115.75	466.833	321.083	309.333	438.5	349.167	167.917	323.75	402.167	344.917	392.417	385.417	323.167	398.583	303.417	289	332.25	334.583	248.167	334.833	419.917	144.75	393.75	112.917	377.75	331.5	285.583	304.333	383.167	320.25	318	378.333	403.167	159.167	389	406.333	375.917	384.75	308.5	393.833	342.833	351.25	109.25	114.167	321.583	426.917	380.833	484.417	420	
0.0001775	100	384.75	116.083	412.833	338.417	359.917	360.833	329.75	133.833	375.083	435.083	380.333	447.75	115.417	323	146.083	416.583	398.917	295.583	350.083	348.417	341.583	269.333	397.333	365.5	334.917	396.25	364.25	394.75	339.083	288.333	297.333	366	370.167	401.5	359	341.667	357.833	496.5	399.75	291.917	362.417	334.167	278.917	351.917	434.583	307.833	311.667	323	281.917	347.75	421.917	418.583	354.333	357.833	502.083	457.917	307.75	348.083	367.5	350.083	325.417	308.417	406.167	302.5	391.167	135.75	352.667	409.417	168.583	122.667	122.083	345.75	350.083	161	474.667	355.583	280.167	407.583	123.5	406.333	352.5	401.75	121.333	193.583	405.167	358.75	357.333	404.5	348.5	341.333	350.083	394.917	342.083	404.417	422.75	392.833	492.333	339.333	434.5	445.083	
0.00018	100	374.25	380.25	396.333	304.917	407.5	340.25	321.417	365.083	469.083	364	343	309.833	340.25	381.167	140.25	303.917	338.5	419.833	302.083	125.417	357.75	347.5	138.417	335	365.75	341.667	264.333	115.417	310.083	341.583	262.917	131.167	340.917	338.417	366.583	457.25	296.75	273.75	366.583	323	375.083	121.583	300.5	360.083	314.833	144.833	493.167	323.667	288.833	403.25	358.417	323.167	323	282.167	428.083	386.667	142	141.083	485.917	375.5	287.917	131.75	341.5	423.417	123.083	335.333	478	414.75	318.25	315.417	337	333.583	476.667	306.333	415.833	311.917	269.917	374	308.083	250.333	293.083	378.25	344.5	140.333	339.167	118.917	321.833	149.167	317.75	240.167	360	255.583	286.25	415.75	339	291.167	367.833	332.75	410.583	471.083	
0.0001825	100	140.917	370.25	313.667	325.167	432.583	121.5	370.25	421.25	118.333	289.417	490.167	369.75	318.417	356.083	312.833	363.417	344.917	285.167	352.167	127.833	343.25	467.333	303.417	326.75	170.917	376.333	141.25	317.833	351.333	355.5	117.167	350.333	370.833	111.333	390.25	404.083	350.917	375.667	370.5	119.5	359.583	320.167	527	418.167	370.417	131.667	310.083	341.083	301.333	334.583	364.667	480.917	302.917	333.833	136.75	387.167	120.917	428.833	353.417	411	493.5	368.417	321.167	315.167	405.917	314.083	290.25	286.75	397.583	394.667	315.833	201.75	308.333	335.083	349.917	308.25	293.167	129.167	428.25	339	312.167	361.917	351.5	131.5	388.917	112.583	382.917	329.75	494.5	355.583	386.417	370.5	341.583	357.083	426.25	326.667	411.333	328.417	265.417	368	
0.000185	100	282.167	143	333.083	395.333	358.333	378.5	403.083	344.083	304.917	338.417	349.75	290.75	147.667	375.667	342.667	361.167	367.833	274.75	334.167	326.5	399.083	407.333	318.667	370.917	359	316.333	435.583	425.083	124.417	396.75	371.083	134.917	379.25	264.583	128.333	110.833	353.75	379.5	322.25	382.917	270.167	349.25	237.75	279.25	355.75	418.5	376.833	363.333	139.167	344.25	389.5	293.583	289.417	346.083	378.5	338.917	337.5	369.917	127.75	411.833	326.333	426	107.167	338.25	290.333	397.833	435.5	143.417	338.083	393.167	325.417	334.333	366.75	151.167	297.917	383.833	279.667	176.917	402.5	152.167	413.333	380.75	386.833	422.667	364.417	329.917	311.417	344.167	326.5	158.583	317.667	296.583	125.75	388	405.833	156.583	137.167	112.417	384.833	131.25	
0.0001875	100	308.167	349.083	372.417	108.25	290.583	283.167	343.167	407.417	336.25	350.167	351	397.75	425.417	365.167	320.583	420.167	117.167	286.083	323.417	240.833	131.083	373.333	112.667	149.417	370.583	364.333	111.5	115.583	413.25	136.5	427.083	323.833	314.333	314.25	127.25	348.333	278.25	384.333	375	339.75	336.833	384.167	315.083	366.083	386.833	293.833	317.25	347.833	147.583	139.083	345	361.5	304.25	398.667	489.75	274.917	389.5	406.667	356.083	337	115.583	118.583	131.5	382.833	319.333	302.167	132.5	241.75	311.5	116.25	292.917	374.25	379.5	333.667	396	279.917	313.833	336.917	366.917	369.667	417.667	403.667	403	354.917	358.75	151.167	373.583	360.083	429.75	157	138.083	394.167	324.333	133.417	315.75	131.167	281.417	389.083	472.083	324.083	
0.00019	100	413.417	453.917	313.833	108.833	291.25	335.75	118.083	342.5	332.167	390.583	150.417	321.667	393.583	120.25	353.75	335.583	363.5	286.917	361.333	375.583	371.333	378.667	425.167	445.5	327.75	359.083	350.083	348.167	353.583	303.5	347	292	319.333	109.583	325.667	438	324.25	420	130.75	365.333	313.167	417.833	436.25	122.333	402.333	313.083	315.167	359.167	434.667	127.417	440.25	136.75	429.833	301.083	124.75	357.5	386.083	388.083	399.833	350.667	384.667	305.25	413.75	359.333	329.25	136.083	307.417	395.833	338.75	414.417	305.833	289.833	448.333	412.667	359.333	357.667	309.75	353.583	356	145	401.583	275.583	340.583	343.417	127.583	377.917	342.25	432.5	271	369	111.917	344.917	369.583	410.333	300.917	348.417	364.417	333.75	357.583	378.5	
0.0001925	100	372.417	357.083	253.167	360.75	330	150.833	127.833	451.25	362.25	344.167	306.25	324.917	361	373.167	172.25	145.417	123.333	506.667	382.917	365.833	321.167	384.5	121.25	349.583	384.25	140.583	353.667	354.333	120.5	128.75	376.667	410.333	377.167	360	142.083	128.083	432.75	329.667	164.083	399.75	314.417	309.833	329.833	135.333	374.667	393.583	309.75	118.333	162.75	396.333	330	414.5	144.333	353.667	351.083	222.75	337.083	300.917	341.667	531.417	305.167	313.75	327.5	369.667	426.917	331.333	314	136.5	285.583	394.25	277.5	312	286.167	130.167	352.25	135.25	355.167	142.417	122.833	414.083	275.25	117.583	273.25	292.167	246.417	309.167	279.167	345.25	372.167	388	388	428.25	412.333	356.083	398.5	374	394.417	321.083	391.75	386.417	
0.000195	100	120.917	334.833	339.75	135.667	392	350.417	401.5	361.667	306.083	356	377	387.917	361.917	441.917	304.083	476.75	355.167	407.167	290.917	428.083	382.5	429.167	287.917	346.833	341.75	137.083	345.167	121.833	425.917	358.417	379.333	413.25	415.5	322.583	288.583	310	342.333	332.5	281.667	312.667	115	111.917	490.417	369.167	384.417	333.083	304.917	420	287.833	376.5	125.917	335.5	407.667	365.667	423.333	165.417	349.5	301.917	414.917	289.667	132.833	418.833	311	108.167	118.417	407.5	409.417	260.75	130.333	380.583	131.583	400.917	383.167	398.167	345.833	164.667	363.25	315.25	398.25	381.833	126.667	311.667	429.25	118.25	436.333	116.417	349.917	138.583	305.083	368.333	154.167	434.75	153	134.417	358.083	340.25	137.583	420.25	390.583	329.167	
0.0001975	100	349.083	265.75	179.75	370	347.5	134.833	361.333	135.083	456.083	245.667	304	338.5	419.833	121.25	411.833	286.167	352.083	119.167	350.167	328.667	124.417	126.583	309.333	334.083	122.667	312.583	298.25	340.667	374.333	304	322.583	396.667	455.667	355.667	318.5	129.583	331.5	335	390.5	434	163.75	328.833	407.333	399.667	509.083	120.417	470.583	336.917	360.167	462.667	389.833	310.5	358.417	378.417	139.667	132.75	368.917	152.833	305.333	307.333	336.167	115.667	145.333	407.833	320.5	156.833	382.5	335	402.917	326.333	382.5	430.833	144.833	399	370.083	307.167	148.167	334.833	132.667	297.833	341.167	408.667	368.833	379.917	357.917	324	376.333	324.667	472	365.917	396.5	326.917	167.75	407.25	310.25	324.167	316.5	137.5	128.75	134.833	
0.0002	100	385.5	271.667	371.833	420.917	322.5	128	314.833	124.25	386.75	108.75	355.167	116.333	351.5	344.25	274.917	286.667	355.583	302.333	161.167	374.583	423.167	119.667	454.083	402.833	269.25	328.333	152.667	398.333	419.5	143.417	381.833	400.417	392.333	381.667	131.667	263.167	122.667	397.833	159.333	333	112.167	347.917	412	449.5	327.25	402.75	337.083	147.5	340.25	286.25	430.833	341.333	142.333	429.583	355.167	146.083	462.25	307.833	373.25	444.833	152.333	293.5	430.917	413.75	370.083	392.417	135.833	426	361.5	141.583	308.5	422.75	317.083	125.083	339.333	306.25	419.75	370.417	462	387.667	354.75	395.917	290.083	370.833	123.167	117.417	363.083	372.25	324.75	356.833	281.167	387	316.833	305.167	135.75	422.417	364.5	391.333	119.167	114.583	
