# Supplementary material for: Transfer of optical orbital angular momentum to a bound electron
Source: Nat Commun. 2016 Oct 3;7:12998. doi: 10.1038/ncomms12998 (PMC5063962; doi:10.1038/ncomms12998)
Supplement: Supplementary Data — Raw experimental data for measurements presented in the main text, reporting fluorescence counts as a function of pulse time and ion position. [file ncomms12998-s2.zip › data/dataRabiFrequencies/150707/24/fluoEMCCD.dat]

# EMCCD average fluorescence data file (1 traces, 1 ions)
# trace names:
# format:
# | signalSlot | numCountCycles | trace 0     |
# |            |                | ion 0     |
# |            |                | val | err |
0	100	346.432	5.30099	
2.5e-006	100	349.647	6.21141	
5e-006	100	340.227	6.98837	
7.5e-006	100	327.915	7.43159	
1e-005	100	314.302	9.30894	
1.25e-005	100	296.194	10.4367	
1.5e-005	100	283.535	10.9435	
1.75e-005	100	265.745	11.4844	
2e-005	100	250.123	12.0816	
2.25e-005	100	234.042	12.1471	
2.5e-005	100	215.669	12.0966	
2.75e-005	100	171.402	9.34252	
3e-005	100	187.868	10.0959	
3.25e-005	100	171.596	9.25681	
3.5e-005	100	163.393	7.79442	
3.75e-005	100	146.407	5.38196	
4e-005	100	156.042	7.27536	
4.25e-005	100	180.96	9.28135	
4.5e-005	100	213.239	11.359	
4.75e-005	100	204.325	11.2281	
5e-005	100	201.141	10.6913	
5.25e-005	100	254.27	11.3933	
5.5e-005	100	257.201	11.4841	
5.75e-005	100	279.905	10.8539	
6e-005	100	296.934	10.3419	
6.25e-005	100	319.861	8.5454	
6.5e-005	100	325.339	8.57954	
6.75e-005	100	351.716	5.87651	
7e-005	100	359.973	6.08702	
7.25e-005	100	357.898	5.0161	
7.5e-005	100	349.412	6.18997	
7.75e-005	100	236.487	11.2475	
8e-005	100	338.158	8.22961	
8.25e-005	100	306.846	9.98975	
8.5e-005	100	288.838	11.2296	
8.75e-005	100	293.002	11.1358	
9e-005	100	265.767	11.3615	
9.25e-005	100	240.924	11.5427	
9.5e-005	100	218.328	10.567	
9.75e-005	100	199.144	10.5369	
0.0001	100	183.42	9.833	
0.0001025	100	170.841	8.44329	
0.000105	100	180.563	10.1591	
0.0001075	100	154.097	7.16748	
0.00011	100	156.342	7.07733	
0.0001125	100	182.272	9.91865	
0.000115	100	171.39	8.40905	
0.0001175	100	177.605	9.40586	
0.00012	100	230.5	12.012	
0.0001225	100	224.425	11.3128	
0.000125	100	241.613	11.5733	
0.0001275	100	261.047	11.8617	
0.00013	100	295.014	11.1258	
0.0001325	100	302.971	10.1587	
0.000135	100	315.567	9.19226	
0.0001375	100	335.244	8.36949	
0.00014	100	348.386	5.21827	
0.0001425	100	347.937	6.1009	
0.000145	100	340.016	6.03502	
0.0001475	100	347.096	5.76081	
0.00015	100	341.366	6.06644	
0.0001525	100	327.96	6.99321	
0.000155	100	318.542	9.06286	
0.0001575	100	319.386	10.0225	
0.00016	100	289.704	10.4396	
0.0001625	100	255.443	11.4264	
0.000165	100	233.867	11.2357	
0.0001675	100	238.575	12.7088	
0.00017	100	199.309	10.3615	
0.0001725	100	190.732	10.3337	
0.000175	100	185.545	9.71012	
0.0001775	100	163.085	7.68487	
0.00018	100	178.186	9.07481	
0.0001825	100	159.874	8.05849	
0.000185	100	160.648	8.36052	
0.0001875	100	170.628	8.16239	
0.00019	100	189.198	9.64903	
0.0001925	100	207.812	10.8102	
0.000195	100	215.587	11.1162	
0.0001975	100	255.376	11.0291	
0.0002	100	286.548	11.321	
