# Supplementary material for: Transfer of optical orbital angular momentum to a bound electron
Source: Nat Commun. 2016 Oct 3;7:12998. doi: 10.1038/ncomms12998 (PMC5063962; doi:10.1038/ncomms12998)
Supplement: Supplementary Data — Raw experimental data for measurements presented in the main text, reporting fluorescence counts as a function of pulse time and ion position. [file ncomms12998-s2.zip › data/dataRabiFrequencies/150707/24/rawdataEMCCD.dat]

# EMCCD raw fluorescence data file (1 ions, 1 traces)
# trace names:
# format:
# | signalSlot | countcycle 1 .....
# |            | trace 0 |
# |            | ion 0   |
0	100	390.583	428.25	372.667	326.75	466.833	218.583	373.333	389	365.333	361.083	375.083	316	329.083	335.833	406.917	401.417	358.75	324.833	408.167	313.833	294.833	377.917	326.583	250.25	300.417	312.583	364.667	421.25	362.917	375	326	341.333	298.583	371.25	375.667	318.833	384.75	369.417	261.083	335.417	329.083	341.417	280.75	355.417	356.333	309	437.417	511.25	430.25	286.833	361	380.75	442.667	402.083	367.833	288.417	314.5	308.083	260.917	368.417	293.75	375.167	408.333	326.417	391.333	419.583	364.917	382.167	281	420.75	368.5	301.167	348.667	348.083	395.667	289.083	314.667	372.583	311.833	383.75	308.25	351.667	342.75	217.333	263.667	281.5	272.5	313.25	382.917	261.25	369.583	279.333	327.333	340.083	378	410.5	360.75	301.917	349.75	269.917	
2.5e-006	100	277.5	369.417	349.333	386.333	341.167	402.833	330.167	361	367.167	252.167	297	256.167	360.083	339.417	137.583	331.333	281.25	459.25	379.583	345.833	297.917	376.917	443.083	335.083	373.25	547.583	294.5	408.583	503.917	283.667	386.5	355.417	315.333	277.083	159.417	435.5	302.167	384.75	288.667	368.083	439	396.75	281.75	267.417	312.5	389.5	425.167	456.5	309	311.333	358.583	396	356.167	301.5	324.25	264.667	317.917	397.083	390	438.75	328.583	322.083	363.833	317.417	427.917	357.083	329.333	385.25	320.25	325.5	329.583	326.583	395	277.083	372.583	376	333.167	299.25	312.833	320.083	298.75	373.25	366.25	407.417	378	393.917	306.417	311.167	388.667	300.083	295.583	424.75	318.667	313.417	421.75	423.5	406.417	358.333	354.583	408.5	
5e-006	100	338.583	379.75	329.667	278.5	403.583	408.583	353.083	367.917	256.75	282.833	277.333	359.5	352.5	348.5	312.917	374.167	324.333	327.333	397.75	444.917	335.833	121.25	136	341.083	352.5	323.667	130.667	310.5	320	279.417	355.333	385.667	338.5	344.583	131.167	438.75	419.25	328.583	295.75	381.583	384.25	368.083	310.583	431.333	367.333	152	358.333	141	346.917	304.833	394.833	340.25	328.917	300.5	312.25	360.417	426.333	377.167	449.667	372.5	304.833	442.583	399.75	403.083	346.917	320.333	313.333	288.75	349.167	366.167	337.333	328.917	439.25	342.167	333.917	330.417	385.167	397.333	336.75	365.167	277.667	320.75	461.333	410.25	257.583	466.583	296	329.083	304.583	404.167	370.667	272.083	361.417	443.417	353.333	313.25	320.417	387.75	357.833	367.083	
7.5e-006	100	379.167	388.833	450.583	432.75	319.917	383.667	321.167	351.833	433.417	327.417	393	395.5	344.5	285.75	279	328.167	126.667	324.667	141.417	318.917	333.583	330.25	399.167	443.25	329.833	413.333	346.417	286.917	371.667	272.75	287.5	365.5	287.5	119.5	287.583	316.25	281.167	338.833	290.583	317.583	284.75	372.583	356.75	130.167	379.167	335.5	417.917	311.917	366.333	329.417	240.167	369	302.75	326.25	398.833	384.5	392	375.167	271.333	338.167	310.083	373.25	365	365.333	448.167	341.5	118.25	345.917	330.75	337.917	348.167	361.417	350.917	240.25	451.333	370.833	381.5	252.75	259.167	333.667	279.083	356.833	400.583	298.417	371.583	116.083	336.167	321.75	369.75	302.5	314.083	423.25	119.917	254.083	308.167	452.083	276	303.5	342.167	331.167	
1e-005	100	126.333	330.917	418.917	375	358.833	134.5	343.583	132.75	310	358.333	392	276.25	387	352.25	330.333	133.667	334.5	369.167	137.667	348.417	343.917	324.167	309.667	291.583	367.417	369.75	116.167	456.917	364.083	332.083	313.167	464.167	380.75	301.75	383.25	301.917	384.417	321.833	356.833	389.833	376.75	396.417	392	297.417	381.25	339.75	345.083	310.5	398.833	306.667	124.917	414.083	339	300.583	122.5	385.833	369	355.833	472.25	374.25	312.167	421.667	117	248.583	273.167	392.917	382.667	123.583	130.583	332.333	301.917	341.5	314.5	341.333	112.5	444.917	276.75	319	415.083	237.833	339.417	331.583	352.583	397.5	356.167	137.583	396.667	289.417	406	384.333	335	297.083	126.25	355.5	126.333	262.083	276	136.5	301.667	355.583	
1.25e-005	100	361.167	388	128.667	363.25	131.417	115.5	334.5	332.333	339.5	407.583	397.25	326.833	314.833	404.667	274.583	280.5	362.75	320.083	261.25	133.917	117.5	338.667	349.833	304.417	143.917	136.167	258.833	116.917	434.583	419.083	338.167	373.25	285.917	310.167	371.5	295.917	243.917	366	391	137.25	334.833	114.083	361.833	358	367.917	349.833	112.167	355.167	326.917	332.75	368.75	418.75	442.083	480.5	402.333	328.167	113.417	310.667	415.417	373.25	311.083	163.25	113.75	308.917	372	348.25	306.917	117.917	282.583	115.333	280.417	366.25	346.583	411.833	427.667	392.25	143.5	148.833	305	368.833	402.5	291.417	389.667	368.083	353.333	445.417	113.917	361.833	137.25	144	323.833	171.167	261.083	326.5	356.583	394.75	118.333	167.167	323.583	159.417	
1.5e-005	100	133.583	434.167	358.167	381.833	437.25	121.5	148.5	262.667	132.25	346.75	399	329.083	146.833	373.75	345.583	329.25	146.083	468.5	125.333	344.25	400.417	125.333	339	309.833	361.917	145.917	151.417	372.833	335	151.083	360	303.25	342	315.25	343.417	288.917	328.083	369.25	163.917	117.5	142.333	292.583	321.25	277.667	345.417	133	322	415.667	289.75	337.75	317.333	339.667	340.417	258.583	364.5	402.75	343.083	129.5	375.75	348.417	429.917	128.75	466.417	300.417	119.25	131.5	456.417	322.583	417.667	115.833	388.333	307.167	336	367.583	359.333	446.5	116.833	123.583	140.75	349.25	325.083	126.833	112.667	347.167	284.75	131.583	390.083	136.917	407.5	126.583	326.667	315.25	341.167	166.083	372.667	125.25	325.417	113	332.167	236.5	
1.75e-005	100	327.083	336.917	128.417	116.917	323.667	353.583	122.667	333.083	115.583	124.167	130.167	130.333	335.917	369	414.75	258.083	109.5	450.583	410	126.5	343.167	353.25	328.167	118.917	319.917	334.583	377.167	420.083	297.083	389.167	121.167	298.833	130.167	112.583	133.917	168.333	379	384.083	366.167	215.25	121	370	116.583	130.667	323.917	419.833	120.083	317.833	332.25	306.083	368.083	326.333	323.583	328.083	132.25	366.417	318.667	315.667	329.417	355.333	119.083	367.583	144.75	374.333	406	113.833	128.75	377.25	322.333	331.833	325.5	400.917	133.75	145.25	123.583	125.5	358.333	135.25	139.083	429.833	139.833	115.583	121.667	149.083	424.5	434.25	362.167	364.167	289.083	138.333	140	145.917	332.667	430	143.75	336	326.667	335.75	146.833	365.5	
2e-005	100	327.833	115.833	151.25	119.583	380.833	354.75	289.917	114.917	340.917	329.5	137	359.75	263.25	371.833	132	116.583	331.417	130	161.417	134.333	398.417	150.333	132.083	162.333	129.833	142.667	385.667	380.667	368	374.333	120.583	128	118.75	121.333	312.167	150.25	378.083	364.583	159	119.417	119.75	386	139.667	354.917	311.5	327.833	109.583	123.167	133.417	413.333	122.917	383	370.333	123.25	378.25	404.75	430.083	127.833	436.583	118.917	111.75	365.333	112.833	136.167	141.833	121.417	406.5	306.167	130.25	141.667	139.083	360.833	459.667	419	332.083	112.333	153.5	370.5	407.083	351.083	144.167	136.417	105.833	110.833	351.583	417.167	168.25	299.083	136.333	333.75	339.75	394.583	301.917	409.583	309.917	383.75	391.917	135.25	145.417	343.25	
2.25e-005	100	380.083	114.25	115.25	114.333	325.667	122.167	132.083	127.167	136.083	303.417	116.167	120.333	110.583	143.667	125.25	493.583	149.417	342.083	112.25	137.167	306.333	120	331.75	119.833	110.417	403.5	368.833	338.917	106	306.083	320.5	123.667	133.583	356.083	129.333	116.75	117.25	360.917	114.583	340.75	134.833	166.5	119.917	110.833	111.5	358.5	409.583	129.25	327.25	359.167	327.5	464	360.667	116.583	121.167	133.917	320.75	391.583	416.25	268.25	321.917	339.417	116.75	110.75	153.333	117.75	288.5	112.25	155.167	142.75	120.75	417.417	355.25	126.167	373.667	316.5	116.083	365.583	142.667	393.167	351.417	345	125	118.667	120.25	416.5	431.583	360.333	313.583	318.583	309.833	105.417	394.917	130.167	121.917	331.917	372.833	410.75	126.75	118.833	
2.5e-005	100	444.167	332.083	130.167	336.917	132.333	289.333	132.333	117.083	140.417	418.833	154.75	323.667	114.833	331	117.75	145.5	134.083	117.667	388.75	131.75	102.5	355.75	135.417	143.75	124.417	153.167	108.083	123.083	287.75	110.333	416.667	397.917	413.333	111	130.417	145.5	400	391.667	429.5	102.083	326.583	126.5	174.333	132.333	128.917	144.583	130.167	134.583	125.833	158.083	152.333	119.25	134.667	355.667	368.833	463.167	118.583	161.833	120.167	115.583	151.833	303.833	390.083	402.417	152.333	426.583	478.417	453.75	314.167	131.5	112.167	349.667	127.667	338.917	122.167	132.75	310.583	333.167	127.5	138.833	357.417	117.25	103.5	119.167	146.583	123.25	122.75	138.167	137.833	109.333	327.5	345.083	461.583	139	130.667	124.25	156.583	130.5	137.833	132.583	
2.75e-005	100	128.583	149.333	121.167	326.917	158.833	116.083	357.75	138.417	138.583	366	132.917	110.583	113	134.417	259.25	111.667	132.917	133.083	140.25	402.583	106.75	143.667	130.5	111.75	123.833	379.833	115.25	114.583	148.833	381.75	115.667	127.417	318.5	345.583	129.25	125.75	453.917	133.25	128.083	122.833	130.417	107.417	131	168.5	132.167	139.667	115.417	132.5	122.333	122.417	121.25	138.667	123.5	106.833	110.25	170.417	438.917	145	141.167	131.75	112.25	132.25	132.917	156.667	353.833	148.333	152	115.167	135.417	107	455.583	134	126.667	130.417	124.667	137.083	128.667	278.083	352.917	143.667	137.25	119.917	126.25	126.833	119.75	122.5	141.417	121.667	343.583	155.75	376.833	120.333	128.917	120.917	142.917	115.25	107.583	132.833	133.167	330	
3e-005	100	122.083	115.75	121.5	120.083	324.667	113.583	128.333	104.917	158	131.833	138	131.75	336.417	113.25	456.417	129.583	123.333	140.417	133.667	125.333	135.583	417.667	144.417	402.667	138.583	147.417	170.5	133.917	122.833	149.417	118.833	123.917	127	268.75	159.417	354.667	112.667	141.417	144.833	131.083	172.167	401.917	159.333	114.5	124.333	119.583	155.167	307.5	356.25	465.75	128.75	134.5	118.583	112.167	111.833	137.417	129.667	294.75	298.75	104.667	130.083	116.75	137.167	270.667	295.75	142.917	160.667	123.917	348.75	143.917	314.083	118.333	379.917	135.833	173.25	140.917	149.75	134.667	288.417	133.417	129.167	113.75	139.167	106.75	111.833	418.583	306.167	357.083	159.917	130.833	386.917	128.917	153.583	121	382.667	399.917	150.667	121	146.167	121.417	
3.25e-005	100	106.833	124.167	364.25	134.917	150.583	116.833	118.333	130.917	130.667	116.75	159.083	108.583	366.75	123.5	154	121.667	110.917	117.917	128.667	420.75	327.667	286.167	125.167	115.25	533.833	267.083	142.583	123.833	142.667	328.083	111.667	128.5	148.083	124.833	116.917	105.833	113.917	133.083	122.083	127.75	157.167	127	115.833	134.583	146.583	131.25	438.667	381.75	132.417	122.75	357.25	143	127.917	193.917	138.75	107.167	339.083	144.25	118.75	123.167	128.833	150.5	228.25	140.833	118.583	126.083	115	390.167	128.583	143.333	127.417	159.167	136.667	127.25	128.583	139	118.833	345.75	138.917	130.5	128.75	135.75	112.417	119.333	108.25	129.5	137.083	408.25	164	325.417	125.167	126.667	183.25	122.333	163.167	117.417	158.5	288.417	123.667	147.667	
3.5e-005	100	146.75	105.167	129.083	157.333	126.833	162.083	393.75	123.667	126.833	119.833	142.5	380.5	131.583	123.833	145.167	142.167	117.917	127.333	138.167	123.833	145.417	168.833	108.583	138.5	123.083	136.333	323.833	118.583	159.417	129.667	134.583	406.667	361.917	339.333	145.333	124	134.25	119.75	132.333	117.083	146	147.583	125.667	136.667	149.833	144.917	137	152.333	339.667	125.083	133.417	389.667	316.833	139.417	147	131.5	121.75	121.167	126	291.5	141	360.667	342.333	133.5	140.833	124.75	161.833	121.083	130.25	143.167	158.083	128.167	120.833	133.25	127.667	127.417	138	363	141.083	118.667	124.083	119.25	303.083	133.5	114	134.917	120.417	134.833	138.417	139.083	133.75	116.583	114.75	124.25	134.25	127.833	125.667	135.167	130.417	124.667	
3.75e-005	100	128.167	124.667	168.333	128.75	148.75	155.25	140.333	138.667	131.583	123.25	116.167	135.333	133.083	237.417	126.417	122.917	135.667	133.583	185.417	119.917	128.417	118.75	116.417	109.75	131.833	275.083	145.583	138.75	122	147.5	128.5	124.417	156.083	121.667	122.75	124.25	117.25	117.333	113.333	140.167	110.417	122.667	124.583	123.583	117.083	127.167	117.833	121.833	169	159.167	330.917	143.083	129.167	138.833	149.75	164.417	142.5	158.25	299.5	124.917	127.083	110.333	120.333	403.333	137.5	140.5	123.25	147.667	134.667	115	427.333	123.083	162.333	168.167	124.417	292	130.5	114.583	116.667	130.833	143.25	129	146.5	133.417	162.417	121.5	139.5	142.917	115.583	128.917	122.75	134.5	122.667	134.333	128.25	130.167	129.167	135.25	158.583	124.25	
4e-005	100	117.333	154.25	133.083	132	132	136.667	148.417	129.667	116.417	144.833	163.5	115	135.333	152.083	133.667	124.75	106.167	123.833	157.167	401.167	118.833	155.917	181.417	340.5	139	156.083	117.667	150.25	158.583	161.083	148.167	149.083	128.5	133.5	132.083	330.583	107.917	118.667	127.583	132.417	386.583	134	117.833	106.5	113.917	136	126.583	131.833	128.583	124.917	143	121.667	119.75	146.25	161.583	113.25	136.833	122.667	191.583	339.5	134.083	108.083	135.25	144.083	127.5	110.75	105.417	291.083	151.833	126.167	109.5	136.917	117.417	130	143.75	286	154.75	120.583	353.5	121.833	139.083	155.833	123.417	139.25	128.583	138.667	130.083	112.75	111.667	485.083	138.5	146.583	104.333	129.833	147.5	144.5	116.25	395.917	144	115.833	
4.25e-005	100	128.5	308.333	124.75	106.083	126.083	127.75	165.833	133.917	131.833	130.083	125.333	116.167	106.75	137.75	129.083	137	155.25	128.333	139.667	309	149.083	140.75	307.917	158.583	299.583	119.917	156.333	118.917	128.583	128	121	123.083	124.5	127.25	115.917	126.917	392.75	148.917	139.333	157.25	129.667	113.75	344	107.083	124.75	137.083	135.917	412.083	387	337.5	120	125.083	126	149.667	336.833	273.833	122.417	326.5	131.75	128.167	148.5	389.667	131	128.917	317.583	114	115.75	261.25	417.167	165.417	137.417	139.917	117	148.333	116.417	127.5	146.333	111.167	306.333	393.667	149.417	116.333	130.167	123.333	124.333	131.333	145.5	132.333	127.5	369.167	120.75	366.167	144.583	344.667	154.75	357.833	356.917	170.5	111.583	164.333	
4.5e-005	100	105	135.583	184.083	133.417	138.167	133.583	137.167	127.167	125	131.583	342.667	396.917	152	132.5	415.25	142.583	135.417	146.167	270.5	113.75	119.25	142.833	115	134.167	347.333	446.417	121.083	124.667	346.667	149.833	160.25	356.417	150.75	392.5	394.333	141.25	127.167	149.667	123.25	418.417	124.917	126.833	125.417	113.75	135	365.333	124.75	386.25	339.583	334.667	144.25	231.667	124.917	130.583	139.667	166.417	122	403.583	133	395.583	124.083	117.417	362.75	165.167	148.167	370.833	291.583	158.25	428.583	479	408.083	124.917	139.917	143.917	368.25	141.917	129.5	332.667	138.333	139.75	304.5	125.667	340.833	134.083	324.667	142.167	133.167	380	125.25	131	297.333	339.333	163.667	125.75	145.917	429.167	129.333	162.5	106.167	342.417	
4.75e-005	100	112.75	137.917	170	348.25	390.833	161.333	399.917	305.167	127.167	125.833	317.333	346.833	120.583	322	122.833	135.917	310.75	130.75	112.417	139.083	155.333	134.833	427.167	112	154.5	115.333	417.833	118.583	157.333	120.917	120.75	119.75	275.083	379.417	138.167	105.917	463.333	117.833	103.25	429.833	157.167	146	370.083	104.667	144.083	337.333	133.75	144.75	151.083	127.917	108.583	148.583	375	147.25	104.667	148.75	186	120.333	153.083	114.917	363.583	136.5	129.5	336.917	439.583	262.583	135.833	129.667	136.75	150.083	389.25	398.167	138.333	174.083	350.25	146.917	357.75	119.667	134.917	135	382.833	112.583	124.917	406.917	155.167	123.667	111.5	128	116.917	132.417	336.583	130.333	110.917	118.833	119.75	130.333	365.25	403.833	130.333	297.25	
5e-005	100	395.583	150.583	368.667	138.75	121.5	410.5	357.583	109.417	141.833	319.5	368.75	385.167	144	154.75	137.667	164.917	111.75	133	269.083	259.5	130	142.667	133.833	137.5	127	386.917	136.417	151.583	172.25	128.25	146.917	374.25	117.333	124.583	124.75	108.583	370.083	124.417	331.25	120.167	387.833	146.167	129.5	429.667	367.583	131.583	124	322.417	128.333	127.417	140.25	108.75	427.25	116.917	126.25	392.667	342	120.75	393.583	141.667	137.167	151.083	148.083	115.917	155.75	130.417	125.167	136.167	143.667	121.083	121.5	314.667	151.833	157	322.833	118.25	143.25	142	110.667	130.083	166.833	120.083	307.417	120.167	328.083	107.083	144.667	124.333	298.667	415	117.917	371.167	292.417	116.083	134	113.917	114.25	129.417	343.167	337	
5.25e-005	100	324.75	383.75	124.417	314.25	337	370	124.583	359.083	157.5	336.083	395	303.333	139.75	408	301.75	413.667	157.417	367.417	128	122.417	372.583	114.083	361.917	408.333	395.167	338.5	318.333	302.833	134.667	151	124	145.667	166.917	107.083	306.5	403.667	138.833	137.25	366.5	267.083	143.75	128.333	172.333	363.417	129.083	127.333	123.583	371.167	347.417	356.167	120.083	396.833	149.25	332.5	121	292.333	375.5	137.083	141.25	133.083	476.667	151.083	344.583	124.5	115.75	495.667	260.917	127.833	420.417	359.167	424.167	269.667	325.917	341.667	124.75	143.25	368.667	362.167	307.917	175.917	251.5	317.667	346	280.917	130.667	292.083	169.167	362.417	132.417	314.167	334.75	100.833	102	105.583	368.667	121.083	279.833	147.167	132.167	326.667	
5.5e-005	100	141.417	337.75	304.167	129.25	337.917	144	130.083	123.167	124.75	385.833	311.917	127.083	365.833	127.25	133.917	277	344.75	356.667	366.417	343.833	307	127.25	159	413.583	149.25	112.583	142.167	455.667	127.75	396.667	435.75	127.75	313.25	116.25	108.5	145.667	287.083	138.333	137.75	124.333	419.667	355.75	121.167	111	364.917	387.417	382.75	371	466.75	127.167	311.25	398.833	289.417	146.333	137.5	340.667	398.917	180.333	152.083	333.833	398.167	365.167	387.25	117.583	143	311.917	345.667	130.333	423.667	318.083	118.167	133.583	148.75	132.917	368.75	328.667	287.667	337.833	277	288.083	340.167	129.667	381.417	359.917	285	144.75	153.583	372.75	119.833	334.833	322.333	114.417	411.583	347.083	311.583	343.833	115.583	109.083	283.083	342	
5.75e-005	100	334.833	381.667	131.5	139.417	362.5	104	288.5	126.833	135	132.083	343.667	338.5	267.917	124.083	421.583	400.333	361.75	350.917	322.583	303.25	343.917	136	191	348.333	208	291.333	404.833	298.667	319.75	369.167	413.417	407.75	280.333	138.667	127	365.167	261	325.833	351.667	132.333	132.167	285.583	135.5	302.75	344.5	429.167	341.417	130.667	369	357.583	443.75	307.083	380.75	342.333	124.417	252.25	338.583	396.75	412	399	141.917	374.083	376.167	332.583	424.417	289.583	343.833	332.167	372.083	354.25	365.917	132.25	116.5	309.167	144.333	408.333	307	351.75	126.667	358.417	293.25	126.583	142.417	135.083	125.583	117.833	148.833	311.75	128.667	397.417	114.167	317.583	370.417	435.083	364.75	173.833	392.25	145.583	357	120.667	
6e-005	100	294.667	127.75	283.75	144.333	119.333	330.667	144.25	327.5	351.333	162.833	138	328.5	411.333	363.667	130.917	382.333	309.917	116.25	370.417	332	320.333	407.5	139.083	334.417	381.667	425.75	371.583	298.167	380	117.5	363.333	387.25	138.333	372.417	119.167	135.5	114.25	391.833	289.5	420.833	407.5	283.25	157.667	111.167	286.083	138.75	421.75	412.083	365.75	350.5	420.917	336.5	354.667	314	135	303.417	295.5	308.917	114.667	370.083	114.25	454.083	354.667	288.167	358.167	402	110.583	374.333	411.417	336	134.417	339.083	380.333	359	320.417	377.5	337.167	291.167	281.833	294.083	299.667	281.417	414.667	430.167	136.667	420.667	392.833	274.75	326.75	324.667	447.5	347.667	311.083	305.75	363	259.083	338.667	130.167	357.667	245.583	
6.25e-005	100	310.5	351	378.333	444.5	279.667	264.667	356.75	280.5	321.833	300.833	416.333	119.167	119.833	409.333	338.5	425.25	472.167	334.917	112.083	344.5	132.667	353.25	332.417	292.167	343.667	429.833	424.25	404.333	133.333	326.667	388.083	296.167	375.167	337.917	124.25	290.583	351.833	374	453.083	296.917	398.083	304.417	364.917	304.833	320.583	282.5	373.75	389.667	358.417	318.167	362.667	454.917	318.583	124.25	362	354.833	340.833	147.417	282.75	311.5	287.417	337.25	372.167	297.25	292.083	336.083	284.917	317.167	314.167	355.25	140.833	412.667	331.167	421.417	168.833	121.583	324.583	310.5	346.75	154.667	347.083	382.75	287.167	347.167	384.833	340.417	338.583	342.667	359.333	385.333	334.417	430.75	350.75	401.25	320.917	382.083	277	342.167	260	128.333	
6.5e-005	100	296.583	376.25	139.75	322.833	317.583	348.5	339.333	109.833	288.167	460.083	358.083	308	324.583	336.583	411.75	113.667	306.75	374.667	357	358	358.5	122.25	126.833	339.75	334.75	384.083	131.667	306.417	370.833	350.167	399.583	297.083	353.417	350.5	384.25	285.333	303.333	360.833	271.75	347.917	268.917	291	415.083	301.917	378.5	426.333	341.5	317.167	460.167	372.75	428.917	378.583	113.333	305.583	121.833	344.333	418.5	344.75	364.667	360.917	276.583	259.333	358.583	243.5	330.833	321.667	362.583	296.667	276.333	352.167	367.25	267.25	421.667	370.5	400.083	373.917	138.917	338.5	125.917	353.25	381.667	454.667	358.25	325.583	330.083	318.583	324.333	361.083	313.083	124.25	340.583	371.083	363.833	299.25	543.833	344.75	372.083	365.333	475.583	348.5	
6.75e-005	100	252.583	447.167	353.667	391.25	314.333	296.833	362.833	336.75	446.167	283.417	386.083	336.667	450.333	315.917	408.333	306.75	286.917	355.5	388.417	392.333	336.167	419.75	336.417	360.333	424.083	427.75	364.167	276.583	267	320.917	360.417	328.583	226.917	326.583	279.083	412.167	411.917	290.75	331.417	377.667	366.417	402.917	387.5	356.5	259.167	393.75	354.667	335.75	363.333	328.5	264.417	402.167	281.583	362.667	332.667	428.833	399.25	297.333	420	334.25	372.583	420.25	152.167	370.083	369.5	415.333	353	312.667	416.083	412.833	368.667	357.167	440.75	136.833	275.917	431.417	412.917	372.25	370.25	303.917	323.833	320.417	384.083	367.083	320.083	318.583	346.333	373.167	300.833	293.667	369.667	324	399.417	464.25	357.667	365.667	310.75	417.667	329.5	357.75	
7e-005	100	328.333	371.417	459.75	417	278.25	272.667	296.083	342.25	339.833	379.833	356.25	367	359.75	291.583	426.333	264.583	413.083	480.333	364.833	321.917	314.583	323.25	366.917	421.083	329.25	283.333	324	408.25	332.083	317.667	325.083	346.667	313.083	420.833	431.083	428.5	375.75	262.25	311.333	129.25	495.25	398.083	421.75	445	333.667	405.167	334.083	397.417	315.833	441.25	374	348.75	345.083	314.25	322.667	332.333	440.25	386.167	344.083	317.667	351	410.75	400.25	413.167	408.75	330.917	332.75	304.083	324.083	394.75	278.25	334.917	431.167	412.667	345.083	351.167	404.167	287.25	323.917	292.25	306.25	357.333	393.5	306	363.833	378.833	274.25	485.25	380.333	492.583	386.583	278.833	453.75	439	343.333	398.083	297.833	467.333	328.25	326.667	
7.25e-005	100	313.333	375.583	488.25	323.833	348.583	328.5	249.167	331.917	461.167	371.833	294.5	350.917	331.75	345.583	385.333	446.583	324.583	416.833	384.5	379.75	351.667	415.75	354.083	388.5	270.25	282	292.583	297.25	288.25	359.167	405.167	302.083	399	334.583	366.083	306.083	313.583	387.25	343.083	402.333	407.417	346	249.667	309.833	353.833	386.417	347.5	414.833	380.333	335.667	339.167	270.583	340.25	421.167	422.25	322.083	354.833	360.333	329.5	385.667	357.5	362.417	385.5	400.75	482.5	397.833	323.667	315.167	385.75	273.667	445	412.833	402.417	372.833	400.583	322.583	340.5	371.25	328.417	325.417	314.333	405.5	376.583	380.5	309.583	295.583	347.833	338.417	332.333	385.25	328.083	396.917	463.5	312.75	334.75	390.75	480.083	300	365.25	336.667	
7.5e-005	100	357.083	303.917	380.667	418.583	342.75	467.5	300.5	266.167	114.917	453.417	341.083	384.417	373.75	347.917	303.75	292.167	365.833	443.5	337.333	322.167	362.667	118.917	383.333	457.417	286.5	281.333	279.083	355	401.083	296.417	174.667	303.083	306.417	354.333	332.083	307.917	358.583	316.5	343.417	325.667	342.667	343.167	277.833	315	296.583	351.167	404.083	276.917	355.25	332.333	319.333	336.833	389.5	421.833	406.167	397.083	424	360.5	335.417	341.833	328.667	330.667	378.5	403.833	404.333	368.167	499.417	339	320.833	347.917	376	411	380	336.083	362.667	394.083	388.917	353.75	455.417	352.667	304.75	302.833	420	368.333	309.083	316.083	334.083	477.833	305	429.833	308.417	324.333	342.25	334.5	375.417	303.417	421.917	381.083	353.25	407.583	
7.75e-005	100	419.917	300.333	344.5	447	284.833	358.417	351.5	291.167	363.417	333.667	303.833	313.917	372.25	361.5	346	392.667	407.833	344.083	280.667	300	307.333	342.5	335.25	371.583	339.833	330.417	344.333	333.25	358.583	349.667	314.417	374.25	319	143.417	107.333	132.083	106.75	129.417	156.25	120.75	131.167	187.083	141.833	117.583	128.167	141.75	125.583	107.667	124.083	126.917	123.75	162.25	166.5	144.25	138.417	108.417	113.75	125.917	113.5	141.167	132.417	152.583	143	126.917	117.75	141.833	139.583	124.917	137.833	120.417	147.083	139	147.167	138.25	163.75	136.083	145.25	129	160.167	119.75	139.833	105.333	135.083	168.667	170.25	225.417	333.083	401.583	355.333	363.417	332.75	344.583	389.667	392.25	380.833	432.333	153.667	361.25	472.75	324.167	
8e-005	100	371.833	443.333	415.333	360.75	116.5	329.333	120	469.667	333.25	354.583	324.25	427	306.167	324.417	350.417	284.75	306.333	366.667	273.583	268.417	352.167	327.417	388.667	303.833	404.333	387.583	132.833	369.167	318.167	408.083	402.917	346.667	442.833	397.417	406.5	119.083	364.583	312.333	342.333	392.917	305.833	403.333	266.167	318.333	400.917	386.25	528.667	407.417	314.75	326.833	370.167	120.083	350.833	307.583	339.667	131.5	265	308.667	335	346.333	374.083	362.917	140.167	340.75	334.083	329.083	113	334.917	324.25	412.667	367.417	453.25	273.417	455.667	362.583	363.833	359.833	447.667	300.917	314.583	352	416.5	321.25	173.167	346.417	324.25	429.917	358.5	338.75	347.75	363.75	402.25	355.417	296.083	364.083	432.5	339.25	372.667	444.25	272.167	
8.25e-005	100	445.417	388.083	395.917	130.333	264.75	378.25	118.917	383.417	129.083	333.917	238.333	324.083	363.083	365.833	345.333	123.917	398.667	451	359.25	356	256.583	355.333	362.167	138.75	141.75	286.833	370.167	406.333	288.833	285.75	324	411.667	119.417	155.75	141.833	362.833	134.333	129.5	439.5	328.5	295.25	279	296.583	400.917	399.083	311.667	329.083	312.75	355.083	392.167	350.25	297.083	361.667	363.833	418.083	400.667	266.167	340.583	426.417	117.917	379.417	354.333	134	358.917	397.667	351	437.333	385.417	337.083	389.583	294.917	374.5	168	357.25	310.75	300.583	143.167	355.417	269.667	114.583	125.75	406.333	295.333	352.833	128.833	158.333	327.583	129.833	387.083	320.583	327.333	360.083	379.583	313.583	317.667	431.75	419.833	325.083	118.333	397.583	
8.5e-005	100	387.833	461.333	276.917	370.833	336.167	351.25	136.583	370.5	402.167	139.167	309.667	109.917	364.917	462.25	135.667	413.667	376	130.083	131.917	297.917	123	132.833	341.5	315.083	122.167	144.083	102.167	348.583	433.583	404.333	423.333	381.083	292.5	359.667	261.833	349.917	151.333	388.583	330.417	285.667	316	115.667	145.167	367.833	383	161.167	385.333	298.583	346.333	311	331	386.417	128.5	305.833	356.083	398.583	281.333	133.917	117.417	355.583	152.417	113.667	490.083	362.25	422.417	348.75	339.75	280.083	369.75	331.917	156.167	317.083	338.917	107.667	364.667	123.75	120.25	293	278	374.75	384.75	386.333	108.083	296.583	368.333	396.083	280.5	143.667	158.833	366.917	442.167	334.333	422.167	317.75	164.5	236.167	131.083	468.5	134.5	376	
8.75e-005	100	117.417	392	104.083	377.417	386.833	334.25	369.167	128.833	354.75	344.167	119.25	326.333	146.167	121.833	439.75	355.833	159.417	333.583	319.333	384.583	409.75	329.417	311.5	307	299.667	318.333	100.167	339.25	381.083	118.917	110.167	286.167	322.167	134.667	321.25	334	357	425.5	333.667	141.25	137.917	146.417	384.75	175.833	412.5	129.667	432.417	313.667	340.417	394.833	280.417	309.583	316.167	289.417	141.5	111.917	124.417	389.583	405.833	134.167	126.25	335.75	304.75	406.167	400.5	459.833	356.083	346.833	139.167	108.083	341.167	335.5	407.833	397	371.5	383.25	473.333	124.75	355.417	425.917	419.25	416.083	419.167	264.667	320.083	401.5	143.333	293.583	157.25	354.417	141.833	140.667	313.25	408.5	408.083	330.333	337.417	134.167	270.833	359.333	
9e-005	100	383.5	156.583	140.083	442.833	129.5	350.75	315.833	111.5	369.583	286.5	194	299.583	321.833	373.417	288	395.333	323.25	301.917	137.917	118.5	109.083	333	336.583	129.75	132.833	177.083	354.417	134.75	328.333	284	336.583	379.583	326.333	131.833	327.75	160.417	148.083	392.5	324.25	128.75	111	328.917	137.583	353.833	349.583	140.583	355.5	372.917	372.25	395.333	334.583	316.667	465	401.5	145.333	366.25	114.667	381.833	385.583	334.25	358.75	111.333	118.583	111.833	136	346.333	337.583	175.833	134.917	270.667	131.5	459	155.333	306.417	125.083	118.333	393.917	350.583	133.667	396.75	279.417	274.667	423.333	135.583	361.5	370.417	435	270.833	430.5	116.083	299.417	119.25	125	114.583	367.167	122.5	394.333	336.75	132.167	216.25	
9.25e-005	100	120.083	371.417	126.667	127.5	335.583	364	135	361.5	123.667	124.25	144.083	134.917	349.417	386.083	151	147.917	412	112.75	330.25	281.917	392.75	349.833	153.25	367.833	340.25	126.167	317.333	164.417	318.167	118.083	388.75	364.833	115.667	363.333	125	131.333	131.917	339.917	131.167	323.333	161.5	363.167	325.583	343.833	118.5	322.417	138.167	360.25	330.5	139	143	130.333	140.083	133.417	364.917	414.5	141.75	117.25	329.417	141.75	338.667	385.833	492.833	152.583	419.083	137.083	353.417	352.917	150.083	295.5	115.75	115.167	350	145.25	158	134.25	118	112.333	354.5	137.083	415.833	337.917	404.667	134.5	121.083	125.833	416.917	321.25	381.417	128.333	128.5	125.417	308.917	213.667	309.917	133.333	136.667	272.25	375.083	119.917	
9.5e-005	100	329.833	289.083	281.75	262.167	317.25	379.75	139.167	309.333	384	344.667	152.25	365.583	317.667	327.833	343.75	278.083	138.667	334.167	149.75	130.667	129.917	153.25	144.833	359.667	138.5	136.667	351.25	368.833	333.917	336.75	115.167	118.75	115	344.417	126	129.167	132.083	127.583	131.5	378.583	119.833	134.167	298.25	143.25	131.667	136.333	120.167	157.25	145.25	150.167	131.083	305.417	327.917	345.5	124.667	125	126.083	121.75	173.5	380.417	140.917	151.167	147.333	147.25	133.167	108.917	99.8333	375.5	127.667	146.5	134.333	122.583	122.25	323.167	119.833	109.833	318.833	385.667	336.25	133.667	145.917	303.667	309.5	387.417	112.167	403.417	144.25	122.083	122.833	149.083	116.083	333.333	370.833	138.667	366	106.583	146.167	366.333	402	156.917	
9.75e-005	100	393.083	133.75	124	363.25	114.25	133	162.083	155.417	380	126	116.583	137.333	113.833	114.083	148.333	333	119.583	153.583	137.333	291.667	433.25	132.667	163.833	115.167	188.417	152.333	116.583	413.333	135.583	122.667	415.417	420.333	115.417	327.917	147.583	118.167	121.583	141.667	364.333	130.083	153.5	108.667	129.417	391.167	324.5	127.833	147.167	118.583	134.25	150.333	144.833	336.75	116.583	308.917	343.417	110.417	173.75	161.917	123.167	114.417	402.75	155.083	137.917	140.5	286.333	337.333	136.25	127.083	183.75	210.167	145.833	353.667	302.75	419.917	146.583	141.917	120.667	130.083	342.333	127.917	137.417	121.083	118.75	130.333	144.5	126.667	113.75	137.833	344	336.667	337	108.25	283.083	124.75	108.167	123.5	355.083	412.25	111.333	145.083	
0.0001	100	116.667	126.333	318.917	370.333	305.667	124	129.167	119.75	124.583	115.417	148.75	121.583	142.833	388.583	138.75	150.333	140.5	122.667	156.917	254.25	146.167	131.75	122	126.5	135.917	310.833	312.25	115.083	140.667	120.583	133.917	117.917	394.583	134.917	157.667	133.083	127.75	145.25	179.917	137.583	157.583	112.5	129.667	158.917	281.583	155	133.25	103.833	118.583	136.75	166.417	134.167	105.75	158.833	416.833	112.833	124.167	126.917	152.917	144.5	146.333	125.75	137.417	179	140.917	129.5	138.75	118.833	341.583	359.333	370.083	412.333	148.667	141.917	149.833	127.417	126.833	106	471.083	138.833	120.5	132.75	165	134.167	380.25	137.917	182.917	402.333	138.583	356.25	113.75	146.5	148.667	409.75	123.833	424.417	114.833	120.25	120.167	387.417	
0.0001025	100	120.5	117.833	331.667	149.083	141.667	141	117.083	164.833	147.167	104	152.667	140	384.25	113.167	156.167	128.583	379.417	115.333	133.667	114	126.417	137.083	126.75	135.917	115.583	125.833	145.5	136.083	110.25	149.583	178.417	178.333	134.25	325.75	138.917	125.833	141.583	152.917	147.917	357.083	130.417	145.667	129.917	134.583	114.667	431.667	155.25	109.667	142.167	141.917	114.25	115.833	116.5	158.833	127.667	136.417	361.167	107.75	326.333	144.083	108.417	401.417	171.917	127.833	110.333	360.417	129.083	120.833	164.25	114.167	132.5	166.5	106.25	126	316.417	115.667	117.083	147.167	118.167	125.5	158.917	135.333	149.833	158.667	270.917	391.5	302.333	161.917	108.667	124.833	127.833	137.25	377.333	136.917	146.417	309.833	117.25	306.333	150.75	144.5	
0.000105	100	132.25	337.583	367.5	130.333	134.167	138.25	129.417	132.417	119.583	120.167	123	310.417	371.583	128.833	112.75	298.083	115.417	132.583	105.667	123	127.167	137.25	321.833	143.833	153.25	113.583	124.75	401	135.667	157.833	144.583	372.417	154.333	119.167	108.75	116.333	497.083	408.5	138.25	413.583	115.917	111.75	139.25	461.333	296.333	105.5	144.167	416.25	194.333	166.917	104.083	110.667	150.667	141	125.75	133.75	357.5	381.75	153.417	109.167	125.417	116.083	112.917	120.083	126.083	149.917	291.167	130.583	127.5	154.167	133.25	367	118.583	139.833	156.833	116.75	111.75	136.5	111.167	143.25	168.25	363.25	121.583	154.083	141.417	113.083	117.167	100.5	131.75	141	362.917	107.417	115.75	169.167	131.917	134	346.583	123.917	109.5	142.583	
0.0001075	100	158.667	126.833	145.25	160.833	130	157.75	150.5	162.917	126.417	513.25	136.417	126.833	138.167	329.417	160	274.75	118.25	360.333	155.167	140.167	124.167	160.333	123.083	124.25	138.583	123.5	168.417	104.5	116.083	146.833	132.667	112.417	124.083	111.083	135.583	170.75	153.667	152.75	134.583	123.167	115.75	131.083	127.417	136.75	121.75	137.417	128.417	125.583	119	139	123.917	124.417	131.5	172.583	120.75	131.167	151.75	355	118.833	119.417	136.417	143.917	151.75	160.75	132.667	179.333	149.833	122.667	119.417	117.5	131.083	129.417	132.833	112.25	107	136.667	144.083	119.583	129.167	131.417	140	109.833	119.833	116.25	393.917	447.917	152.583	137.833	119.25	367.583	121.833	120.833	117.917	164.25	153.583	122.25	122.75	126.167	114.333	169.083	
0.00011	100	133.417	151.25	134.417	147.083	132.417	130.417	124.5	336.5	138.167	115.917	129.833	422.583	138.333	127.917	126.083	151.833	109.167	113.583	338.5	183.917	397.833	104.25	116.583	357.833	109.667	171.5	308.333	123.833	142.333	142.917	386.917	142.667	127.083	143.167	159.917	303.417	113.25	122.333	109.583	135.833	140.833	189.917	127.417	144.667	121.833	139.833	147.75	125.917	116	133.75	110.083	116.333	115.417	130	116.583	134	135	143.167	149.5	129.417	111.083	151.333	128.833	165.667	124.25	321.25	108.917	139.833	128.75	135.333	122.833	141.667	139	136.917	115.5	132.833	116.917	120.333	339.583	127.167	129.833	123.083	132.417	126.917	140.583	110.167	129.167	148.333	325.583	127.917	140.25	137.5	120.167	119	140.583	157.583	138.167	141.917	115.417	149.083	
0.0001125	100	134.333	121.333	147.5	129.333	126.083	113.25	139.583	334	131.333	132.167	160.667	147.667	140.333	125.833	284.083	512.75	130.25	122.833	116.833	426.667	126.5	368.833	129.167	129.25	120	118.417	110.667	351.833	325.167	114.333	373.167	123.5	362.833	136.167	117.333	142.833	253.167	132.75	403.167	116.167	117.583	123.167	126.333	121.333	159.5	122.833	128.833	146.667	133.417	141.833	103.667	106.333	303.583	109.417	349.667	413.75	117.75	164.167	111.917	336.333	295.833	452.75	143.75	140.083	336.333	126.833	132.083	139.833	135.167	115.667	285.167	151.667	117.5	290.667	115.667	138.75	154.5	343.917	135.75	159.75	128.917	118.917	151.833	163.667	145	129.583	122.667	129.75	108.583	118.917	118	110.583	143.417	146.25	333.5	154	135.167	143.75	147.25	395.583	
0.000115	100	116.167	176	132.167	109.25	140	141.167	136.5	127.083	166.333	124.083	109.583	371.667	152.25	144.417	120.083	133.833	163.417	336.167	152.667	432.167	131.333	164.583	139.5	129.667	122.25	123.833	120.25	138.917	125	129.333	146.5	132.75	200.75	129.167	369.583	129.167	365.333	114.917	154.5	313.583	141.5	348.583	407.167	121	122.333	311.667	150	134.083	139.167	356.75	315.25	122.333	144.167	124.5	123.083	143.583	131.917	136.917	261.5	143.833	123.417	364	114.083	130.917	119.75	345.5	105.667	115.333	151.25	118.667	182.917	206.833	118.75	140.167	111.667	120.083	146.25	123.333	144.417	124.083	125.833	322.833	158.833	141.417	132.5	114.583	114.083	156.667	109	130.167	126.333	165.167	133.083	129.25	135.667	369.417	123.417	126.167	340.167	132.083	
0.0001175	100	131.75	116	234.583	139.75	143.833	112.75	130.667	117.5	415.917	422.167	129.917	132.167	324	128.667	150.083	428.75	359.5	113.5	123.917	164.333	119.833	347.333	118.833	122.833	316.75	134.167	131.75	147	119	158.083	149.583	107.75	161.333	109.417	163.75	150.917	118.167	155	137	135.167	140.667	126.167	130.417	119.333	165.5	337.083	135.5	315.583	132.25	120.167	143	119.417	135.75	120.833	375.5	120.333	143.083	123.25	127.25	178.917	139.167	114.833	409.75	122.75	135.083	116.75	124.333	120.25	118.333	123.75	315.667	135.833	334.417	133.333	127.75	114.25	326.917	134.5	105.5	130.75	278.083	118.75	105.167	133.833	408	137.833	379.417	148.083	131.583	372.333	145.5	139.833	146.333	361.083	110	125.417	331.083	127.833	121.833	121.167	
0.00012	100	413.333	128	514.583	117.167	400.25	378.583	154	108.417	112.833	163.5	138.667	398.5	132.167	125.5	285.917	415.25	369.917	124.917	309.667	279.833	135.833	133.167	130.333	135	128.583	400.5	335	108.75	132.083	120.75	159.5	233.833	329.833	459.667	153.667	116.917	134.75	115.167	168.667	114.583	136.667	314.917	416.333	118.25	122.75	481.417	336.583	126.917	363.417	411.167	428.667	311.917	419.583	121.833	122.333	246.667	278.917	142.167	312.667	142.25	130.083	344	387.917	158.75	505	279	300.667	292.5	107.917	415.417	382.667	154.75	109.333	130.5	138.833	319.833	340.5	152.083	326.667	150.417	136.417	126	116.917	168.667	176.25	120.917	342.667	121.417	121.167	154.5	322.25	118.167	160.833	197.75	123.333	308.833	125.667	274.417	143.167	390.833	
0.0001225	100	437.667	398.167	114.583	125	141.083	133.917	117.417	124.833	442.083	134.25	332.667	327.917	359.833	351.833	124.25	128.5	145.417	286.75	333.5	307.917	140.083	396.417	148.917	135.75	137.75	135.667	337.333	114.25	125.75	325.083	342	106.583	126.417	156	291.167	136.917	353	136.917	146.083	132.833	121.75	129	303.25	133.25	147.333	150	103.333	118.833	151.5	121.917	164.167	131.583	179.917	291.333	350.667	137.5	374.667	123.75	133.75	139.75	147.667	356.917	401.833	300.917	345.833	141.083	334.833	513.5	154	135	401.25	125.333	278.667	284.083	334.167	291.5	108.333	117.833	405.083	122.083	163.917	142.5	143.167	410.583	352.25	358.167	252.917	165.75	312.417	446	182.25	119.167	347.917	135.417	143.75	385.167	127.333	145	387.25	121.917	
0.000125	100	115.5	131.5	310.25	122	136.833	297.167	123.167	255.333	139.417	112.417	429.583	260.75	314.583	369.583	124.667	147.083	171.167	326.417	126.417	237.5	348.833	333.5	327.583	418.5	139.75	119.917	145.917	354.333	293.917	116.333	262.833	137.417	111.917	305.75	149.25	128.333	139.417	342	307.417	425.917	395.583	422.75	126.75	142.833	297.917	139	122.833	341.75	136.083	411.167	395.917	301.083	132.083	117	435	450.167	131.333	442.833	335.417	123.667	135.333	139.667	136.75	331.583	149.083	137.083	150.083	133.75	145.25	334.75	162.5	332.417	138.667	112.083	382.5	124.667	427.083	360.417	116.25	250.667	313.083	298.583	374.333	274.75	375.083	394.5	315.667	124	330.667	120.5	131.333	110.5	325.083	388.25	482.25	364.083	137.333	126.25	268.833	144.25	
0.0001275	100	137.167	280.5	145.583	123.083	329.167	281.583	330.083	156.583	304.167	281.083	368.833	154.5	438.25	433.75	128	133	117.917	348.5	417.5	124.833	474	319.417	135.583	332.667	307.333	116.5	300.167	400.917	139.75	120	266.5	124.083	366.417	135.333	128.5	321.333	388.5	109.5	366.75	152.5	329.417	147.5	335	396.333	133.417	390.5	148.667	357.167	409.667	417.667	315.25	333.333	350.833	414.75	330.75	149.5	125.167	115.25	338.417	116.333	379.167	137.083	444.833	312.833	140.833	447.417	447.5	373.417	286.25	292.333	116.667	336.25	400	137.25	334.417	402.25	278.583	160.25	120.667	401.333	312.917	134.5	407.583	120.667	144.083	409.833	134.167	287.25	121.917	129.583	133.083	309.583	121.5	405.5	382.75	127.667	141.583	343.167	144.333	149	
0.00013	100	424.25	318.5	353.667	413.167	383	352.833	332.75	331.25	394.5	386.417	132.333	319.5	117.667	354.167	294.417	277.333	335.417	483.25	147	422.167	362.667	121	376.5	115.5	321.917	352	319.917	377.25	431.5	345.75	173.5	362	358.667	318.417	377.333	112.5	407.333	338.167	393.667	316.083	294.583	143.75	116.417	131.167	133.917	322.333	355.75	327.917	374.25	122.167	423.667	137.75	548.5	316.083	322.167	128.083	383.083	438.25	112.583	305.667	149.5	119.917	166.5	122.167	412.917	297.75	431	350.583	145.833	400.667	356.833	277.667	131.083	115.25	368.667	121.667	405.75	141.25	301.333	312.583	298.167	372.833	275.5	342.333	135.083	336.167	308.917	370.083	143.75	398.917	356.583	282.667	314.667	399.5	409.5	136.917	351.333	118.583	308.5	419.167	
0.0001325	100	371.667	443.75	477.583	282.5	151.167	133.5	122.25	331.5	386.25	358.667	372.75	359.083	445.333	397.333	356.917	270.75	324	276.75	276.917	140.917	318	401.25	276.333	276.333	377.5	342.75	377	140.167	380.75	305.25	125.833	128	383.5	152.667	157.917	133	393	332	128.583	285.833	341.667	127	117.833	375.5	127.5	144.917	389.75	337	365.167	358.667	382.25	401.75	316.833	133.917	405.167	386.083	411.083	148.25	440.25	346.917	330.083	340.167	429.167	355.75	359.083	291.75	327	150	126.75	352	136.583	318.75	142.583	350.417	394.167	361.917	299.667	128	344.833	332.083	369.167	379.75	394.5	380.917	392.25	334.583	288.583	355.667	154.583	372	415.667	386.333	285.75	425.083	164.5	315.333	307.083	293.667	306.417	351.75	
0.000135	100	136	144.917	330.667	440.167	456.75	325.417	319	263.583	142.75	326.667	371.583	246.75	247.75	429.25	290.833	280.333	334.833	318.583	478.167	129.5	398	377.417	329.167	210	340.667	354.583	339.333	373.5	332.833	343.667	342.667	340	139.917	434.667	412.75	162.917	357	152	369.333	312.917	425.583	263.5	436.25	135.833	364.167	356.25	382.25	120	333.917	292.667	128.25	313.75	340.917	365.917	119.75	281.833	336.417	382.333	347	402.667	280.083	125.667	318.917	330.917	354.25	328.917	346.667	336	409	300.333	352.417	374.5	356.75	389.083	340.833	369.25	163.917	334.917	413.417	337.75	369.667	289.667	334.917	129.667	416.667	348.25	317.75	427.667	282.25	413	392.083	373.333	120.25	363.5	382.583	264.083	370.25	400.667	117	313.75	
0.0001375	100	438.833	364.25	375.75	343.917	317.417	403.917	348	295.5	298.833	378.333	378.417	340.417	367.083	329.333	379.833	316.667	285.167	122.75	392.417	329.083	345.417	304.417	248.833	306.333	414.25	387.417	448.5	110.417	346.917	116.833	414.75	333.917	481.75	345.167	287.417	132.25	326.917	361.5	119.083	315.333	140.083	428.583	325.833	380.333	324.167	341.167	440.583	148.083	350.833	391	345.833	401.667	312.083	366.083	426	121.417	372.833	405.917	111	319.667	367.583	290.25	372	399.25	405	307.333	323.667	376	406.917	421.417	420.25	374.75	325.583	379.5	262.667	393.083	402.167	379.583	413.333	294.167	349.083	321.417	352.25	369.833	359.833	322.083	276.833	389.583	361.75	384.333	421	332.833	289.5	137.333	338.083	368.167	270.583	464.167	395.333	299.417	
0.00014	100	352.917	348.583	326.667	425.833	284.917	334.083	326.917	332.583	369.333	279.333	419.083	375.167	302	339.333	317	327.667	253.167	437.083	348.083	365.167	376.75	326	329.417	275.167	437	377.25	339.5	346.583	138.583	373.25	300.5	327.333	273.917	415.167	305.25	330.417	354	398.083	306.083	346.083	399.417	306.583	374.5	396.083	413.417	351.75	358.667	344.167	365.75	391.583	307.833	309	352.5	405.75	311.917	374.667	375.333	292.333	267.583	372.25	350.417	366.083	339.167	402.083	414.25	327.417	351.833	292.583	329.917	317	338.583	329.75	319.833	412.5	398.417	282.833	418.833	382.583	470	311.5	326.083	225.917	330.917	303.083	453.833	417.917	442.75	270.833	355	394.5	390.583	311	363.75	343	352.667	326.833	451.583	335.417	353.833	321.167	
0.0001425	100	275.25	286.417	391.833	339.583	332.75	347.667	443.5	431.917	334.917	354.667	395.917	340.333	363.083	404.583	318	364.667	167.333	364.083	333.833	390.917	351	320.833	419.5	335.917	371.417	285.417	466.5	310.083	483.25	518.75	386.5	289	382.583	410.417	304.5	339.167	334.667	320.833	395.833	339.583	273.5	328.25	302.917	242.833	312.583	267.75	406	319.167	325.583	278.25	246.167	405.417	353.667	413.583	402.5	413.333	407.75	366.583	364	382	281.833	352.833	368.583	296.5	326.083	358.5	450.667	416.5	335	260.75	332.167	436.167	337.333	295.417	352.833	378.833	394.167	124.083	421.583	359.167	267.333	282	450.417	415.833	298	354.667	309.917	299.75	350.25	345.333	349.417	379	275.167	337.417	308.417	339.333	326.083	383.417	357.167	326.917	
0.000145	100	132.75	351.417	382.333	372.667	341.583	405.667	317.083	337.25	293.167	338.5	363.833	358.083	324.583	320.75	352.417	392.833	267.333	331.333	464.083	262	313.25	281.5	387.833	358.5	334.167	251	265.167	317.417	343.5	411.25	154.333	398.5	259.583	349.25	374.25	337.75	349	341.25	317.833	353.5	370.833	433.5	446.583	440.583	335.833	291.667	425.083	344.5	323.75	302.667	336.167	226	354.083	275.583	339.417	341.667	353.833	359.167	353.5	354.583	363.75	381.667	328.5	296.583	404.083	304.917	256.583	346.75	299.667	411.667	313.667	347.833	315.25	325.667	329.417	269.333	399.833	306.583	398.833	341.833	404.167	448.583	385.333	305.167	365.25	274.083	291	303.083	352.25	418.75	359.833	439	344.25	130.917	358.583	363.667	313.417	456.167	380.083	348.083	
0.0001475	100	263.417	293.5	401.167	329.333	381	414.917	372.917	330.167	332.833	314.333	261.5	425.583	343.333	425.833	444.25	445.917	323.167	323.583	171.667	300	287.667	326.333	302.083	282.083	366.417	458	390.917	254.75	380.333	394.917	342.083	360	380.5	347	342.417	256.5	320.917	303.667	365.417	318.917	404.833	349.5	383.25	455.5	307.75	369.083	367.5	124.583	288	346.167	284.333	346.417	408.583	352.75	403.833	300.667	313.667	303.75	366.333	345.833	321.25	354.75	318.667	440.25	362	330.25	263.167	369.25	417.5	320.333	414.75	309.917	357.75	359.75	302.083	352.167	342.083	325	338.75	379.917	443	386.083	357.667	323.417	418.167	405.333	346.833	418.167	274.833	424.667	376.417	284.5	344.083	457.167	383.5	333.25	325.583	301.5	275.25	348.917	
0.00015	100	298.333	378.5	341.25	292.417	330.083	340.417	310.083	352.417	438.917	406.5	362.75	352.333	348.417	345.583	331.583	341.833	128.167	293.333	387.75	315.333	405.75	345.417	345.75	305.583	328.083	407.833	480.333	341.167	381.333	311.417	426.667	322.667	290.417	276.417	330.333	336.25	330.583	281.75	403.583	345.75	129.083	263.167	379.5	454.583	394.333	286.167	432.333	410.333	344.917	362.583	322.75	301.917	395.583	272.667	285	281.25	353.833	330.25	337.167	286.75	302.333	367.5	336.917	361.5	370.083	370	352.333	348.333	348.333	285.833	289.5	150	394.5	419.167	438	469.917	355.583	291.917	305.5	381.917	272.25	376.417	376.167	261.083	330.417	329.833	323.25	342.417	279.083	397	275.667	351.25	428.083	323.25	433.917	318.167	345	389.583	343.333	384	
0.0001525	100	303.333	377.333	319.833	331.75	397.083	341.25	261.333	392.167	441	343.583	313.5	310.417	378.25	306.167	341.417	354.75	284.083	279.833	390.5	292.333	467.167	380.167	262	359.833	349.5	318.667	288	276.75	336.083	240	480.417	312.167	325.583	271	315	106.417	368.167	280.083	273.75	328.75	194.5	375.417	371.833	326.583	334.083	298.083	393.75	315.583	415.417	334.25	450.667	366.5	334.5	328.583	359.583	290.833	431.667	320.833	111.75	333.667	431.083	262.417	358.583	305.333	414	348.583	115.5	350.25	317.333	310.167	407	335	384	312	342.417	373.167	324.333	310.5	335.333	321	398.75	396.167	364.167	345.25	284.667	322.5	373.333	349.667	384.833	156.5	318.833	132.167	298.917	374.917	342.25	360.167	349.583	306.25	150.917	340.667	
0.000155	100	311	389.417	319.583	396.917	432.167	299.333	378.917	445.083	378.167	317	128.333	301.917	433.5	290.083	339.25	318.333	262.583	135.5	125.333	119.167	126.333	367.917	403.417	161.833	359.417	394	336.5	283.167	396.917	358.5	467.667	314.333	279.417	334.167	137.75	340.083	312.833	399.917	362.333	343.75	299.083	288.333	461.417	336	374.25	292.083	330.167	367.167	453.333	437.25	340.833	329.833	393.583	344	341.833	289.167	283.083	365.833	334.333	390.667	383.25	273.583	140.583	400.083	437.917	372.833	443.167	355.917	347.5	343.25	419.583	345.333	145.833	430.583	121.667	344.083	153.833	293	334.333	297.167	326.5	347.833	316.5	286.083	119.417	108.5	306.833	351.167	399.083	357.417	131.417	361.083	268.833	283.833	337.25	346.083	378.417	339	156.25	295.083	
0.0001575	100	120.5	461.083	387	407.917	113.75	314.583	434.25	104.333	323.417	346.583	398.167	328	324.333	409.833	358.417	311.167	310.333	384.25	368.583	317.75	126.667	312.167	342	377.583	341.833	289.583	305.833	144.667	136.25	404.833	344.25	320.083	316.167	313.417	398.5	140.583	256.917	331.25	379.75	344.75	320.333	361.583	123.75	381.75	417.083	327.083	406.083	378.833	378.417	373.5	362.417	355.083	324.75	133.167	326	146.5	127.75	143.75	398.417	281.917	275.75	396.667	442.917	306.083	147.333	371.333	528.5	412.667	371.417	358.333	384.833	323.417	387.083	416.333	424.75	125.25	206.25	310.75	393.167	387.25	342.083	339.75	400.167	337.917	342.167	415.25	479.25	394.167	146.583	361.75	302.917	163.75	123.167	326.5	356.833	322	451.333	418.833	323.167	101.417	
0.00016	100	136.75	323.917	122	363.667	134.917	356.75	303.833	327.583	108.917	377.833	412.083	363.167	363.417	338.25	398.833	126.583	295.5	140.833	242.583	315	201.25	385	317.833	291.583	396.417	322.75	380.333	376.833	152.917	133	330.25	317.417	458.75	342.167	277.083	331.5	150.667	132.667	116.25	148.25	356.667	265.333	376	130.667	417	394.417	205.75	129.167	315.083	353.833	297.167	124.583	129.25	372.583	376.833	343.75	278.75	454.083	349.083	114.167	386.417	142.5	294	376.5	320	347.667	309.833	294.833	379.833	136.5	126.25	311.583	375.083	301.917	426.333	352.75	316.25	344.333	384.167	136.5	326	330.333	338.417	456.583	245.333	391.917	462.25	303.583	364.417	147.5	376.833	371.25	263	134.333	381.667	113.667	134.25	142.833	381.417	342.083	
0.0001625	100	454.333	346.5	325	376.667	386.917	331.167	391.583	159	315.167	134.333	126	280.333	167.25	335.583	414.417	143	334.75	151.083	471.083	276	288.667	335.667	123.75	240.333	317.167	336.083	148.417	376.25	129.417	322.833	116.333	137.25	322.167	133.167	331.167	453.417	121.333	282.667	148.417	337.5	132	124.083	125.75	115	336.833	239.25	136.75	318.75	133.167	132.333	448.25	155.917	142.167	125	137.167	119.083	277.917	399.083	341.917	126.167	156.417	135.417	111.333	139.833	338.667	124.917	342.583	145.5	109.083	110.667	355.5	435.333	440.5	295.083	309.167	119.333	162.667	361.167	347.25	121.417	465.667	386.667	346.417	293.083	395.583	130	427.833	365.167	321	224.917	312.25	124.333	254	370.75	138.583	149.167	189.75	294.833	364.75	338.917	
0.000165	100	107.167	281.417	118.75	159	311	105.667	120.75	130.417	159.083	115.833	131.333	137.417	363.75	376.75	255.667	347.417	298.333	421.667	403.167	147.667	148.5	105.917	111.25	252.083	167	133.75	129.167	349.5	143.333	384.583	125.667	368.583	126.75	357.5	447.417	128.25	116.417	134.417	116	124.75	396.083	121.667	281.333	153.5	118.833	121.333	409.25	325.417	118	158.083	139	109.917	127	124.75	159.25	372.667	319.583	402.333	299	334.333	122.833	249.75	125.417	140.083	286.417	353.833	337.167	158.583	248.833	369.083	119.917	408.667	155.417	299.917	297.917	122.417	288.417	140.917	326.083	439.5	120.167	144.5	369	324.167	415.75	374.25	117.75	380.5	347.333	293.917	350.5	284.583	346.75	117.083	326.417	125.417	132.5	334.583	322.083	113.833	
0.0001675	100	134.833	113.083	133.833	293.417	164.5	393.833	306.25	141.083	337.5	119.917	343.667	126	150.25	147	446.417	135.917	414.417	134.833	138.25	139.75	137	124.75	378.333	119.917	353.333	360.667	285.5	107.917	105.167	277.583	473.25	339.583	419.75	140.167	152.583	141.167	132.25	405.583	271.25	334.833	348	138.25	115.75	126.167	329.5	117.417	113.417	154.667	147.917	365.333	114.417	126.417	135.333	316.917	462.917	124.917	134.833	118.75	407.417	314	128.25	330.417	355.583	120.833	135.333	474.167	316	288.667	339.833	113	116.833	118.083	349.583	441	457.833	390.917	334.667	286.75	302.75	391.833	308.333	123.917	118.417	144.583	119.75	572.75	131.25	401.833	149.917	128.25	128.25	112.833	128.5	290.333	122.083	434.917	135.667	466.417	115.25	344.25	
0.00017	100	128.833	136.75	408.833	137.667	365.333	328.583	345.833	126.833	128.417	433.5	141.5	336	356.083	154.167	283.917	317.667	138.833	120.583	135.75	143.667	137.667	131.5	133.583	121.917	348.917	136.833	112.75	363.75	125.667	142.417	108	107.417	154.333	128.833	128.25	130.25	379.083	117.833	144.75	353.25	135.417	400.75	140.917	380.667	111.25	110.167	125.583	124.083	118.417	101.417	329.167	235.833	298.5	145.167	133.583	146.833	126.25	132.333	122.5	346.667	156.5	139	284.917	376.583	306.75	123.75	129.917	120.583	117.417	106.25	170.75	132.833	144.75	144	131.833	105.167	125.083	343.5	337.583	308.333	378.333	366	349.667	129.333	318.5	127.333	136.083	117.667	143.167	309.417	369.75	141.583	381.667	125	115.583	135.917	138.583	150.167	119.5	130.917	
0.0001725	100	383.5	289.083	359.75	379.083	119.167	131.667	145.917	130.167	128.583	106.083	120.25	117.833	122	126.667	127.583	357.917	139.333	120.167	396.667	145.25	295.333	119	116.917	134.75	410.25	143.833	363.167	372.833	105	384.917	142.833	381.5	119.75	167.917	162.083	121.833	277.083	164.25	116.25	126.5	144.75	126.417	118.75	102.833	315	152.083	124.583	121.917	108.417	112	151.5	119.5	132.917	426.5	421.25	108.583	406.583	134	138	330.167	133.333	121.083	162.75	134.25	126.833	138.667	140.583	110.667	124.583	132.333	309.25	145.083	298.667	145.833	396.833	276.083	111.917	291.25	163.583	125.167	448.167	370.583	108.333	269.5	120.167	136.833	119.583	120.583	148.333	240.167	126.833	135.583	130.667	143.25	145.167	112.5	125.333	269.583	134	110.833	
0.000175	100	107.417	354.833	389.167	124.25	143.833	400	361.667	139.333	153.917	129.75	126.667	160.917	143.25	124.583	372.167	110.833	135.583	138.667	108.167	158.25	107.917	143.917	128.25	117.417	109.333	347.083	139.75	118.833	133.833	135.083	106.333	134.583	108.417	122.333	374.417	138.5	144.25	120.75	286.917	119.5	139.917	113.833	149.75	174.25	130.25	116.333	186.917	364.25	329.917	145.417	132.667	135.417	305.417	117.667	347.75	378.75	128.75	121.083	131.083	239.417	122.667	119	135.917	150.25	372.167	129.5	133.667	142.917	141.167	132.167	117.25	155	337.333	147.5	129	128	133.083	132.917	132	151.75	107.333	381.667	370.25	345.583	327.083	415.833	365.25	355	136.083	128.25	118.917	162.25	123.833	131.417	151.167	343	135	155.5	130.833	117.5	
0.0001775	100	380.333	116.75	136.5	302.417	111.417	223.5	148.5	141.417	146.333	143.5	382.417	151.167	137.083	129.333	110.917	124.5	326.917	119.583	104.5	107.917	110.833	114.75	120.25	118.5	126.667	138.25	311	128.083	142	148.25	110	139.75	140.75	153.583	424.083	129.333	130.667	154.333	153.583	142.833	104.833	130.167	130.333	117	150	125.417	132.083	143.083	154.417	344.917	413.833	137.75	118.75	96.5	139.833	144.5	145.083	120.917	139.917	116.083	105.417	170.667	116	152.917	251.083	127.25	123.833	113.583	167.917	163.583	131.083	167.083	343.583	110	135.25	134.667	294.083	347	126.417	132.833	115	122.333	135.167	340.917	329.25	145.833	109.75	152.75	135.5	149.167	117.583	165.083	121.667	136.667	182.75	123.167	143.417	138	121.417	120.917	
0.00018	100	134.083	410.917	138.333	139.25	423.75	128.167	279.25	126.083	149	136.333	121.333	145.333	151.917	130.75	138.417	131.167	122.917	117.417	309.833	132.833	167.667	432.667	116.833	129.833	118.667	118.5	111.667	100.917	129.667	114.667	323.333	126.667	118.417	115.917	163.667	130.917	136.083	310.667	129.583	303.667	312.75	127.333	159.917	128.75	287.833	338	162.833	110.667	129.917	376.083	136.667	134.083	131.75	152.833	132.333	353.25	406.667	186.917	110.417	269.417	122.333	115.25	160	114.167	113.5	141.75	145.083	343.417	144	113.083	123.583	124.75	120.25	132.083	143.583	136.167	334	133.5	124.833	333.917	139.167	344.833	110.833	148.5	123.167	147.167	132.75	121.833	132.667	130	142.667	146.833	201.583	135.083	117.167	140	393.667	365.5	198.167	112.25	
0.0001825	100	108.833	114.917	287	175.333	123.083	134.667	455.333	232	148.583	131.25	147.5	124.083	166	115.75	124.75	121.417	114	126.667	145.25	171.167	109.5	112.5	142.5	133.833	121.75	372.917	136.083	105	148	135.167	140.583	131.417	122.167	138.583	125.333	157.417	116.667	111	114.833	148.667	142	148.5	117.667	126.75	105.167	112.5	124.333	132.917	140.583	127.25	139.083	142.333	133.417	134.083	116.083	120.583	139	342.583	114.917	133	129.25	137.167	374.167	104.083	145.667	140.917	125.833	122	168.75	123.5	266.833	127.167	113.75	119.917	135.75	121.083	194.5	120.167	152.083	429	124.833	151.333	387.25	142.167	137.25	425.833	328.917	135.667	142.333	154	138.5	122.75	124.833	125.417	117.583	127.417	127.667	155.667	448.833	133.333	
0.000185	100	131.667	118	122.333	113.583	112.917	153.5	149.917	130.75	104.083	125.667	136.083	131.417	121.917	119.5	328.917	144.083	127.25	131.667	126.833	132.25	112.25	118	130.5	127.333	133.417	129.083	120.5	110.75	304.917	135.333	153.75	489.917	166.917	129.167	118.667	122.917	117.167	149.667	315.917	108.75	115.333	116.583	417.083	377.417	133.583	128.833	159.417	320.833	351.25	115.25	161.667	151.167	322.583	122	108.833	110.833	136.833	124.583	368.083	132.833	125.833	106.833	135	143.167	120.667	145.5	141.5	115.417	128	138.667	129.167	146.583	150.25	156.25	117.833	123.583	413.25	134.667	115.583	135.917	105.833	113.75	124.667	140.667	142.25	124.333	127.25	435	125.667	172.333	145.167	122.667	191.25	313	114.167	109.5	129	133.25	124.25	114.833	
0.0001875	100	162	126.583	150.5	373	187.75	282.917	120.833	148.833	415.833	153.833	127.833	313.083	123.75	167.417	111.833	136.75	142.583	113.583	123.667	123.333	140.25	124.333	332.583	120.75	134.333	144.333	139.5	141.25	144.417	156.083	123.083	156	129.167	352.083	126.417	128.25	141.667	115.75	113.583	322.167	313.5	143.25	115.167	112.917	132.25	139.083	141.167	125.333	150.75	129.333	318.417	411.5	134.083	130.167	133.25	308.5	134.917	115.167	107.5	139.25	168.917	137.333	121.417	121.167	141.5	140.583	125.667	103.5	121.5	165.333	126.917	132.333	279.167	116.417	335.833	112.917	122.75	154.833	174.917	118	118.333	165.667	131.667	123.083	192.75	439.75	168	122.5	138	135.167	311.417	148.5	132.417	153.917	130	116	384.917	160.167	135.083	307.083	
0.00019	100	132.167	161.75	151.667	120	137.75	117.667	147.667	146.333	140.167	152.333	150.667	124	303	159.25	138.75	121.083	112.583	126.333	121	152.417	125.083	133	113.833	135.083	115.167	132.75	309.583	332.083	135	322.083	113.917	126.167	401.583	126	133.75	301.667	117.333	126.917	118.833	148.75	116.75	119.583	389.417	279.5	145.333	129.667	165.75	158.5	126.417	335.75	134.917	387.5	136	121.833	127.167	281.75	133.417	120.667	310.333	121.833	282.25	263.75	323.583	148.417	421.667	456.667	392.417	134.167	120.75	292.917	101.75	298.417	143.583	354.833	140.667	124.5	140	131.25	347.083	120.667	113.583	327.667	308.5	330.167	120.833	144.583	130.417	146.333	126.083	129.5	118.167	320.5	130.083	137.917	141.417	117.583	125.917	405.083	130.833	348.083	
0.0001925	100	119.667	124.5	306.583	273.75	322.5	141.417	119.833	113.25	106.75	142.167	339.667	349.333	143.917	324.583	409.083	114.417	354.667	118.5	113.333	151.25	112.667	121.833	281	135.417	119.417	157.667	123.833	117.833	115.417	305.833	141.833	144.25	130.083	142.167	113.667	126.667	486.917	333	129.25	131	304.5	127.667	328.75	127.667	174.5	308.5	381.917	131.583	309.333	155.75	308.917	112.25	367.917	168.417	122.333	387.417	337.083	130.667	391.083	131.167	377.583	260.917	142.917	322	113	405.833	131	374.5	325.417	122.25	138.25	120.75	116	160.5	266.583	144.5	139.917	130.333	344.75	342.167	460.917	108.917	143.75	186.083	125.083	136.833	146.167	147.25	126.833	139.667	389.333	136.833	126.5	143.917	133.5	147.667	138.833	427.083	120.5	350	
0.000195	100	149	388.083	138.333	152.667	132.333	413.5	320.833	188.75	178.917	386.833	124.583	280.417	144.917	124.667	136.417	128.083	130.75	151.667	312.5	353.333	156.583	138.167	140.167	310.5	399.583	148.917	111.167	127.333	158.917	129.667	147.167	150.083	132.083	134.25	131.333	185.75	128.083	119	144	122.333	398.167	155.5	369.583	338.833	395.917	128.167	387.083	311.833	115.583	119.083	410.583	125.833	127.75	139	115	108.25	326.417	124.167	125.667	391.083	105.083	347	347	177.417	111.083	411.833	140.167	319.583	378	128.5	137.417	162.917	130.333	152.5	119.167	122.083	355	446.417	219.083	290.75	117.833	121.333	338.083	343.167	108	122.583	327.333	167.5	277.833	343.333	302.167	104.75	130.667	133.833	425.333	335.75	417.75	108.167	113.75	353.083	
0.0001975	100	279.667	383.5	303.417	142.917	148.083	305.5	375.833	352.75	145.417	143.083	300.333	342.75	405.583	381.75	140.583	357.083	141.5	379.917	139.75	325.25	315.75	385.167	141.583	315.25	136.25	355.917	121.25	339	128.417	323.5	120.917	340.5	135.167	104	307.333	405.75	355.083	147.917	329.667	115.5	297.5	131.5	269.75	131.167	109.667	126.5	352.25	367.083	366.333	328.417	143.833	318.75	143.75	376.667	130.667	129.667	369.5	148.333	126.167	339.25	398.083	311.667	146.333	125.167	137.083	371.25	146.5	380.25	406.333	325.917	353.25	144.5	387	119.5	329.5	113.583	311.417	323.75	372.167	375.25	467.25	362.333	134.667	123.5	120.833	127.833	270.25	284.167	296.75	116.25	356.417	173.917	129	119.917	330	146.333	347.417	410.75	168.5	347.667	
0.0002	100	254.5	345.583	380.583	162.25	371.25	377.75	419.333	432.583	152.417	394.917	132.083	392.5	152.583	322.25	343.083	379.5	112.667	118.5	127.333	345.417	325.667	472.417	133.75	145	360.667	329.083	340.25	423.417	264.75	301	115.083	379.667	301.833	352.25	382.417	312.167	341.25	309.333	382.917	361.917	347.583	335.917	374.417	326.917	465.5	144.583	137.333	342.75	314.417	310.25	305.583	156.583	306.583	303.833	119.833	318.917	143.333	329.25	134.417	276.833	447.583	550.917	474.417	326.083	382.833	121.333	376.583	143.833	362.75	311	149.583	297.75	138.667	109.583	117.333	128.833	143.75	108.917	379.917	450.667	158.583	319.833	387.167	314.167	382.75	440.583	131.75	161.25	106.75	384.167	304.25	391.25	346.5	276.25	348.583	241.417	146	120.917	367	256.583	
