# Supplementary material for: Transfer of optical orbital angular momentum to a bound electron
Source: Nat Commun. 2016 Oct 3;7:12998. doi: 10.1038/ncomms12998 (PMC5063962; doi:10.1038/ncomms12998)
Supplement: Supplementary Data — Raw experimental data for measurements presented in the main text, reporting fluorescence counts as a function of pulse time and ion position. [file ncomms12998-s2.zip › data/dataRabiFrequencies/150707/26/fluoEMCCD.dat]

# EMCCD average fluorescence data file (1 traces, 1 ions)
# trace names:
# format:
# | signalSlot | numCountCycles | trace 0     |
# |            |                | ion 0     |
# |            |                | val | err |
0	100	357.052	5.41033	
2.5e-006	100	346.944	6.04737	
5e-006	100	345.654	4.6155	
7.5e-006	100	350.819	5.72672	
1e-005	100	357.156	5.99063	
1.25e-005	100	358.025	5.31772	
1.5e-005	100	337.118	5.15511	
1.75e-005	100	354.435	4.91434	
2e-005	100	349.557	5.77544	
2.25e-005	100	353.818	5.72767	
2.5e-005	100	343.48	5.91332	
2.75e-005	100	343.938	5.39603	
3e-005	100	348.948	5.89122	
3.25e-005	100	352.134	4.95224	
3.5e-005	100	351.794	6.13996	
3.75e-005	100	349.591	5.02826	
4e-005	100	345.92	5.45408	
4.25e-005	100	346.453	5.239	
4.5e-005	100	342.369	5.03221	
4.75e-005	100	352.447	4.50482	
5e-005	100	341.759	5.99919	
5.25e-005	100	350.176	5.06848	
5.5e-005	100	350.46	4.98256	
5.75e-005	100	350.948	4.88359	
6e-005	100	349.469	5.13663	
6.25e-005	100	356.179	6.01486	
6.5e-005	100	361.668	5.20956	
6.75e-005	100	348.398	5.80685	
7e-005	100	343.527	5.57626	
7.25e-005	100	343.653	6.582	
7.5e-005	100	348.487	5.52824	
7.75e-005	100	347.054	5.96865	
8e-005	100	344.142	5.79635	
8.25e-005	100	343.273	5.75126	
8.5e-005	100	345.808	5.64162	
8.75e-005	100	356.042	4.74354	
9e-005	100	343.866	7.0273	
9.25e-005	100	344.323	5.24255	
9.5e-005	100	341.416	6.66577	
9.75e-005	100	346.789	5.56057	
0.0001	100	345.502	5.74136	
0.0001025	100	350.467	5.34754	
0.000105	100	366.913	5.27716	
0.0001075	100	340.805	5.8309	
0.00011	100	332.439	5.71577	
0.0001125	100	346.146	5.66858	
0.000115	100	345.541	5.75912	
0.0001175	100	345.57	6.64403	
0.00012	100	343.8	5.85454	
0.0001225	100	347.353	6.47107	
0.000125	100	349.287	6.24082	
0.0001275	100	347.697	6.25242	
0.00013	100	333.711	6.23561	
0.0001325	100	336.056	6.18458	
0.000135	100	337.038	7.79289	
0.0001375	100	345.174	5.37454	
0.00014	100	337.773	7.13004	
0.0001425	100	345.287	6.37753	
0.000145	100	347.361	6.37963	
0.0001475	100	351.063	6.31862	
0.00015	100	340.798	6.80363	
0.0001525	100	340.112	6.8727	
0.000155	100	349.038	5.85679	
0.0001575	100	342.039	8.02731	
0.00016	100	338.588	7.47612	
0.0001625	100	352.027	6.41718	
0.000165	100	356.503	5.72467	
0.0001675	100	343.982	7.4726	
0.00017	100	347.756	7.31564	
0.0001725	100	312.261	8.72821	
0.000175	100	340.349	7.03418	
0.0001775	100	330.728	7.41061	
0.00018	100	338.601	7.96108	
0.0001825	100	332.877	8.17451	
0.000185	100	329.884	7.99895	
0.0001875	100	330.06	7.41226	
0.00019	100	324.786	9.02707	
0.0001925	100	324.622	6.56797	
0.000195	100	327.56	8.0313	
0.0001975	100	323.948	8.27815	
0.0002	100	316.983	8.86913	
