# Supplementary material for: Transfer of optical orbital angular momentum to a bound electron
Source: Nat Commun. 2016 Oct 3;7:12998. doi: 10.1038/ncomms12998 (PMC5063962; doi:10.1038/ncomms12998)
Supplement: Supplementary Data — Raw experimental data for measurements presented in the main text, reporting fluorescence counts as a function of pulse time and ion position. [file ncomms12998-s2.zip › data/dataRabiFrequencies/150707/26/probEMCCD.dat]

# EMCCD probability data file (1 traces, 0 calculated traces, 1 ions)
# trace names:
# format:
# | signalSlot | numCountCycles | trace 0 |
# | | | 0 prob | 0 err | 1 prob | 1 err |
0	100	0.01	0.009949874371	0.99	0.009949874371
2.5e-006	100	0.02	0.014	0.98	0.014
5e-006	100	0	0	1	0
7.5e-006	100	0.01	0.009949874371	0.99	0.009949874371
1e-005	100	0	0	1	0
1.25e-005	100	0	0	1	0
1.5e-005	100	0.02	0.014	0.98	0.014
1.75e-005	100	0	0	1	0
2e-005	100	0.02	0.014	0.98	0.014
2.25e-005	100	0	0	1	0
2.5e-005	100	0.02	0.014	0.98	0.014
2.75e-005	100	0.01	0.009949874371	0.99	0.009949874371
3e-005	100	0.01	0.009949874371	0.99	0.009949874371
3.25e-005	100	0	0	1	0
3.5e-005	100	0.02	0.014	0.98	0.014
3.75e-005	100	0	0	1	0
4e-005	100	0.03	0.01705872211	0.97	0.01705872211
4.25e-005	100	0.01	0.009949874371	0.99	0.009949874371
4.5e-005	100	0.01	0.009949874371	0.99	0.009949874371
4.75e-005	100	0	0	1	0
5e-005	100	0.02	0.014	0.98	0.014
5.25e-005	100	0	0	1	0
5.5e-005	100	0	0	1	0
5.75e-005	100	0.02	0.014	0.98	0.014
6e-005	100	0.01	0.009949874371	0.99	0.009949874371
6.25e-005	100	0.02	0.014	0.98	0.014
6.5e-005	100	0	0	1	0
6.75e-005	100	0.03	0.01705872211	0.97	0.01705872211
7e-005	100	0.02	0.014	0.98	0.014
7.25e-005	100	0.03	0.01705872211	0.97	0.01705872211
7.5e-005	100	0.01	0.009949874371	0.99	0.009949874371
7.75e-005	100	0.02	0.014	0.98	0.014
8e-005	100	0.02	0.014	0.98	0.014
8.25e-005	100	0.02	0.014	0.98	0.014
8.5e-005	100	0.02	0.014	0.98	0.014
8.75e-005	100	0	0	1	0
9e-005	100	0.04	0.01959591794	0.96	0.01959591794
9.25e-005	100	0.02	0.014	0.98	0.014
9.5e-005	100	0.05	0.02179449472	0.95	0.02179449472
9.75e-005	100	0.01	0.009949874371	0.99	0.009949874371
0.0001	100	0.02	0.014	0.98	0.014
0.0001025	100	0	0	1	0
0.000105	100	0.01	0.009949874371	0.99	0.009949874371
0.0001075	100	0.02	0.014	0.98	0.014
0.00011	100	0.02	0.014	0.98	0.014
0.0001125	100	0.01	0.009949874371	0.99	0.009949874371
0.000115	100	0.02	0.014	0.98	0.014
0.0001175	100	0.04	0.01959591794	0.96	0.01959591794
0.00012	100	0.03	0.01705872211	0.97	0.01705872211
0.0001225	100	0.03	0.01705872211	0.97	0.01705872211
0.000125	100	0.02	0.014	0.98	0.014
0.0001275	100	0.03	0.01705872211	0.97	0.01705872211
0.00013	100	0.04	0.01959591794	0.96	0.01959591794
0.0001325	100	0.04	0.01959591794	0.96	0.01959591794
0.000135	100	0.07	0.02551470164	0.93	0.02551470164
0.0001375	100	0.02	0.014	0.98	0.014
0.00014	100	0.07	0.02551470164	0.93	0.02551470164
0.0001425	100	0.03	0.01705872211	0.97	0.01705872211
0.000145	100	0.03	0.01705872211	0.97	0.01705872211
0.0001475	100	0.04	0.01959591794	0.96	0.01959591794
0.00015	100	0.06	0.02374868417	0.94	0.02374868417
0.0001525	100	0.06	0.02374868417	0.94	0.02374868417
0.000155	100	0.04	0.01959591794	0.96	0.01959591794
0.0001575	100	0.09	0.02861817604	0.91	0.02861817604
0.00016	100	0.06	0.02374868417	0.94	0.02374868417
0.0001625	100	0.03	0.01705872211	0.97	0.01705872211
0.000165	100	0.01	0.009949874371	0.99	0.009949874371
0.0001675	100	0.06	0.02374868417	0.94	0.02374868417
0.00017	100	0.07	0.02551470164	0.93	0.02551470164
0.0001725	100	0.14	0.03469870315	0.86	0.03469870315
0.000175	100	0.05	0.02179449472	0.95	0.02179449472
0.0001775	100	0.07	0.02551470164	0.93	0.02551470164
0.00018	100	0.09	0.02861817604	0.91	0.02861817604
0.0001825	100	0.11	0.03128897569	0.89	0.03128897569
0.000185	100	0.1	0.03	0.9	0.03
0.0001875	100	0.08	0.02712931993	0.92	0.02712931993
0.00019	100	0.15	0.03570714214	0.85	0.03570714214
0.0001925	100	0.07	0.02551470164	0.93	0.02551470164
0.000195	100	0.1	0.03	0.9	0.03
0.0001975	100	0.1	0.03	0.9	0.03
0.0002	100	0.14	0.03469870315	0.86	0.03469870315
