# Supplementary material for: Transfer of optical orbital angular momentum to a bound electron
Source: Nat Commun. 2016 Oct 3;7:12998. doi: 10.1038/ncomms12998 (PMC5063962; doi:10.1038/ncomms12998)
Supplement: Supplementary Data — Raw experimental data for measurements presented in the main text, reporting fluorescence counts as a function of pulse time and ion position. [file ncomms12998-s2.zip › data/dataRabiFrequencies/150707/26/rawdataEMCCD.dat]

# EMCCD raw fluorescence data file (1 ions, 1 traces)
# trace names:
# format:
# | signalSlot | countcycle 1 .....
# |            | trace 0 |
# |            | ion 0   |
0	100	407.417	357.083	314.5	356.833	443.75	275.5	367.75	376.5	412.083	329.667	394.5	264	377.25	300.083	350.833	309.25	309.833	330.167	328	278.833	370.583	379.583	335.917	396.667	412.417	356.667	321.167	359.667	340.75	463.833	337.75	355.333	345.5	408.75	388.5	413.5	362.917	332.833	408.583	459	350.917	417.583	360.833	384	305.417	455.417	376.75	381.333	392.833	307.083	305.667	362.417	286.75	368.667	350.75	410.917	367.667	328.583	365.5	242.75	310.583	376.417	311.75	418.75	338.333	356.5	430.083	427.917	441.5	318.833	247.833	400.083	339.5	352.333	390.583	323.167	283.833	363.333	356.417	323.583	335.917	413.083	416.583	317	334.417	345.917	376.667	325.167	115.25	459.5	361.667	312.75	415.5	324.75	366.417	343.167	357.5	346.167	475.5	295.417	
2.5e-006	100	316.25	283	404.417	274.167	387.75	383.75	287.917	400.417	372.083	376.5	373.417	326.583	367.667	335.833	372.5	367.583	354.083	350.167	297.083	334.083	502.167	368.25	387	321.25	318.833	298.833	330.833	359.75	360.917	311.583	273.333	451.417	372.417	454.417	339.833	288.333	325.75	459.5	360.417	411.5	407.917	343.75	263.25	349.167	301.083	289.333	360.083	339.25	433.083	278.917	322	371.75	390.667	222.083	140.833	313.5	299.75	330.167	371.167	356.417	429.083	319.167	328.833	493.417	361.25	324.333	418.917	414	120.333	322.5	339.75	355.167	286.333	371.5	379.667	337.083	446.25	338	307.417	271.417	404.667	363.917	363.167	386.917	364	310.5	327.75	291.333	405.75	430.75	343.5	282.333	330.667	406.333	329.833	298.833	293.667	279.167	371.583	399.583	
5e-006	100	301.083	381.083	305.5	322.833	346.083	273.667	344	367.833	346.25	403.5	307.5	272.083	376.5	336	374.5	389.167	339.417	442.5	439.833	349.333	301.917	479.75	243.25	326.667	342.25	286.833	428.167	335.75	464.333	292.917	399.833	319.75	325.167	346.5	377.667	364.917	356.75	309	337.833	361.917	328.167	374.333	345.75	419.833	319.833	376.833	408.5	280.083	361.417	320.667	282.333	366.75	329.917	351.667	322.917	369.417	348.417	354.917	329.667	298.5	330.583	313.75	326.167	370.5	399.833	242.25	383.167	327.083	342.417	372.333	375.417	325.25	326.5	341.083	358.083	318.5	376.917	351	411.833	337.667	405.667	377.917	264.75	278	395.917	334.25	310.083	394.333	304.25	417.583	351.083	300.167	329.167	416.75	321	356.083	276.167	271.833	297.583	322.75	
7.5e-006	100	467.417	340.583	384.25	460.333	374.833	314.917	262.833	302.917	307.333	317.167	402.25	278.667	349.75	360.75	275.667	338.5	301.833	385.167	410.417	349	359.667	306.833	278.583	383.667	404.667	320.833	290.417	514.5	374.083	310.5	287.417	315.5	420.167	416.667	436.583	331.333	306.583	277.833	318.083	352.833	431.333	452.833	269	375	378.417	359.083	310.5	262.333	356.333	437.917	306.5	367.333	306.333	359.583	460	484.333	331.833	367.167	293.25	295.75	304.917	449.333	393.667	343.083	334.417	263.333	337.917	364.917	353.667	370.917	304.833	321	400.5	339	341.333	285.417	307.917	139.167	361.917	338.5	357.25	329.333	387.917	367.667	326.25	388.167	398.417	316.083	397.417	343.5	302.333	326.75	341.333	401.25	385.583	435.917	347.5	358.917	372.583	345.833	
1e-005	100	304.75	309.25	326.333	362.5	272.833	469.833	349.5	359.833	330.75	348.917	374	422.25	391.5	449.167	506.583	341.583	489.583	240.167	284.583	316.5	340.167	353.083	423.167	346.917	452.5	277	366.833	294.167	263.833	297.5	358.667	397.833	256.75	245.667	385.917	377.5	369.417	320.5	329.25	316.083	277.583	368.583	303.333	280	440.833	368.583	393.333	349.917	273.417	406.167	395.5	302.583	301	387.333	388.667	302.5	388.917	382.083	346.667	341.25	450.25	477.5	355.917	303.417	398.417	295.75	306.583	437.833	511.917	378.25	332.917	333.917	340.75	251.167	325.833	427.833	458.917	317.5	279.583	378.583	391.667	310.167	415	400.083	332.5	288.167	328.5	435.083	360.833	301.75	403	364.167	327.333	375.417	370.5	453.417	373.25	386.417	346.75	367.333	
1.25e-005	100	273.5	427.167	442.917	334.25	404.417	329.333	350.5	384.333	439	358	336.5	362.083	449.167	375.917	316	402.583	362.833	296.333	311.833	375.667	417.5	345	312.333	428.083	393.417	354.583	333.75	360.5	413.833	396.75	378.417	330.417	359.417	441.667	288.667	368.5	376.667	288	391.417	335.083	305.5	410.25	254.417	312.083	462.833	292.25	357.333	371.5	332.583	289.583	387.25	418.25	337.833	312.25	371.667	254.583	333.75	310.333	347.5	361.333	417.917	275.583	354.083	367.833	313.333	391.417	423.5	348.417	300.083	351.583	426.75	461.917	391.25	289.5	434	543.583	286.417	322.667	418.333	340.583	348	432.417	399.083	334.833	264.583	324.083	379.833	303.25	358.917	329	330.083	399.583	355.833	336.75	390.917	327.75	253.083	312.333	341	353	
1.5e-005	100	395.833	260.167	310.333	401.167	282.583	353.75	303.833	380.667	303.25	414.417	348.75	353.25	299.917	392.75	285.583	345.25	308.25	284.417	371.833	331.083	359.833	327	329.75	366.833	417	282.583	401.083	386	291.25	399.167	372.083	324.583	317.083	332.5	275.833	346.25	140.417	326.5	388.583	387.667	292.583	329.75	321.833	362.667	342.417	451.5	331.583	281.917	396.667	357.167	410.083	318.583	346.25	434.667	278.333	420.167	243.917	164.167	324.417	372.583	317.75	392.083	300.417	330.333	251.25	362.167	409.083	292	371.667	268.583	361	359.667	321	414.833	261.333	331.5	317.667	338.25	380.5	314.583	372.25	338.083	324.417	346.917	321.25	328.167	349.917	356.083	352.25	299.833	323.75	308	324.833	325.833	278.667	422.333	351.333	291.167	370.917	349.833	
1.75e-005	100	277.083	309	404.5	292.833	406.167	354.333	343.25	363	262.667	345.25	311.667	302.083	352.083	346.5	487.917	457.5	294.417	371.417	367.583	343.583	398	279.917	396.917	366.917	395	280.917	312.5	324.25	376.75	377.917	308.25	325.917	407.917	395.917	387.667	321.333	361	402.833	376.25	423.167	312.167	304.083	426.5	391	311.583	396.167	337.333	368	328.333	422.667	388.167	382.417	359.667	386.417	383.917	338	406	281.417	381.833	254.417	303.667	328.417	342.5	336.5	320.583	379.75	420.75	287.917	350.583	332.833	318.833	332.5	346.333	267.917	382.583	298.167	302.167	349.25	421.583	384.167	320.333	350.333	263.833	316.167	455.333	346.333	328.917	347.5	353.25	352.583	304.583	347.917	450.917	323.25	420.25	323.917	429.167	416.75	358.833	454.083	
2e-005	100	452.5	123.25	350.417	489.75	343.667	320.583	312.75	324.833	341.917	470.083	342.333	263.667	334.167	136.25	317.5	291.5	457.333	384.583	400	452.5	383.917	373.417	390.333	372.75	348.5	379.25	346.25	361	408.417	384.917	430.917	376	303.333	289.75	336.333	377.25	342.833	313.833	413.583	364.083	320.333	354.333	366.417	370.417	418.833	342.583	415.75	481.583	360.833	372.333	313.083	321.333	337.917	378.5	388.667	281.667	301.167	383.167	333.583	287.75	418.167	361.833	365.75	370.667	308.083	374.333	365.5	299.167	360	449.667	306.167	334.167	365.25	332.917	288.5	311.917	324.167	316.083	387.75	419.333	325.333	264.75	343.25	376.417	299.583	277.167	287.583	295.583	366.167	312.75	404.083	321	356.083	296.25	358.167	354.917	284.583	342.833	360.25	333	
2.25e-005	100	364.833	436.167	303.333	396.083	304.167	367.25	259.917	321.417	311.417	335.417	380.5	327.5	392.75	329.25	351.917	298.333	421.083	427.25	479.167	360.083	376	342.167	292.333	377.083	415.583	422.333	378.083	275.917	323.083	353.25	299.5	346.25	508.25	442.5	406.833	355.583	370.083	393.75	348.5	369.333	321.917	392.333	377.583	410.333	399.417	362.917	266.333	355.667	320.917	385.25	309	405.333	314	265.667	265.75	300.667	386.5	449.417	490.667	430.917	394	260.083	281.25	320.333	368.167	286.667	391.333	402.25	357.917	401.917	269.917	362.583	392.667	346	393.417	421.917	325.917	413.5	351.75	257.917	364.833	312.417	405.083	358.167	277.083	422.833	283.667	364.917	326.833	346.583	308.833	376.417	285.583	254	379.667	358.75	233.75	385.833	220.167	342.083	
2.5e-005	100	342.667	139.167	355.75	362.583	372.583	228.917	412.583	353.083	339.917	366.583	352.5	365.5	301.75	326.833	285.667	337.25	312.583	418.75	265.417	394.083	315.917	328.833	363	429.917	348.083	282.5	312.25	358.25	327.083	291.667	333.25	383.417	330.75	253.583	360.917	127.917	382.5	375.083	306.167	307.75	354.583	390	313.5	345.25	351.833	475.25	387.5	325.667	356.417	371.833	303	263.583	357.25	367.083	429.583	319.917	223.75	296.333	384	270.833	306.917	363.833	317.917	268.417	413.5	365.75	380.5	355.417	380.583	340.5	370.917	397.417	345.583	314.833	428.083	269.417	325.583	341.583	261.333	345.25	421.5	355.25	355.333	333.583	354.25	427.333	446.167	278.25	299	381.167	433.667	275.917	296.75	307.5	430.5	392.583	405	342.833	445.25	432.667	
2.75e-005	100	387.917	275.417	303.667	353.667	296.417	271.083	293.833	381.667	326.167	339.5	296.833	436.917	392.417	281.75	375.5	297.833	358.167	355.083	374.667	302.167	316.917	344.667	255.667	378.917	272.333	335.833	305.583	409.083	437.833	387.083	337.75	397.417	279.417	303	428.75	350.583	397.667	448.25	342.75	301.917	378.75	403.083	271.583	338.667	390.417	306.917	343.917	321.333	298.083	273.917	346.333	313.167	301.167	465.917	291.417	294.417	285	359.417	342.083	387.333	376.417	312.75	283.417	395	334.833	270.167	354.167	354.417	405.167	288	295.583	303.75	357.083	382.25	353.083	353.833	327.417	268.833	368.833	116.667	384.167	406.25	364.917	321.583	340.75	401.583	355.833	397.083	430.75	378.75	355.167	292.667	377.333	404.083	351	461.25	328.667	324.75	364.667	405.833	
3e-005	100	258.5	120.167	371.833	304.167	452.083	292.083	416.583	324.833	338.833	339.417	339.083	338.583	309.167	369.75	329.333	370.167	384.25	333.167	323.083	305.5	400.417	226.5	428.25	323	438.5	261.167	300.583	288.417	364.25	341.167	242.083	419.917	346.583	347.333	304.917	398.25	398.917	337.25	352.583	327.833	296.167	346.5	316.667	376.25	338.75	330.083	317.917	273.583	300.417	418.083	354.833	308	487.667	358.5	292.667	332.75	344.833	259.333	431.25	382	400.417	322.75	466.75	371.833	323.333	437.5	350.833	361.417	408.083	325.25	369.667	323.25	361.5	332.75	469.167	413.5	434.333	318.75	315.25	239.5	374.5	359.25	333.083	337.25	334.833	422.667	426.583	294.5	452	341.25	295.167	404.5	432.583	406.917	342.083	412.25	313.667	312.167	311.583	307.417	
3.25e-005	100	384.333	416.083	320.167	414.417	329.917	342.083	378.75	378.333	277.417	398.333	349.833	289.833	310.833	356.833	289.333	299.75	366.333	366.25	328.583	334.583	393.25	261.917	329.083	372.667	296.333	342.167	332.75	306.167	392.917	315.5	387.917	330.333	339	313.333	357.917	291.25	392.917	413.417	384.667	346.5	344.167	463.75	295.833	398.5	365.333	289.5	328.167	427.333	380.417	348.5	270.5	402	322.5	276.333	377.583	301.25	425.917	413.75	256.75	333.917	407.333	317.833	367.583	322.417	390.167	408.583	357.917	361.917	364.083	305.75	415.333	388.5	357.583	287.75	277.833	387.75	297.583	398.833	415.917	369.167	295.167	318.167	358.75	275.833	415.167	373.833	473.417	304.417	401.333	391.667	344.917	411.5	257.083	309.583	436.167	356.75	356.167	382.75	266.917	430	
3.5e-005	100	384.917	331.583	300.833	345.583	343.75	431.333	370.083	366.917	385.917	348.083	312	314	429.667	297.833	309.667	292.083	314.25	323.75	311.667	321.417	316.833	427	310.333	360.417	101.333	309.583	369.417	392.417	321.583	396.917	331.333	368.75	348.333	346.5	325.333	360.5	459.25	300.583	296.167	406.167	353.833	349.667	340.667	399.75	319.5	355.5	459.25	291.333	385.25	405.583	431.167	476.667	354.667	414.833	380.75	345.583	361.667	424.667	346.5	442.667	363.833	324.583	323	309.25	348.167	417.417	397	314.917	335	357.667	301.417	364.75	407.583	474.833	388.833	476.917	396.333	302.917	378.917	309.417	377.25	247.667	392.917	321.583	250.583	308.833	306.917	289.333	312.167	415.25	314.417	345.583	106.25	406.25	379.667	304.083	422.417	311.333	319.25	431.333	
3.75e-005	100	332.167	435.25	364.833	328.667	299.167	359	483.417	358.583	462.833	329.917	320.167	299.5	332	333.333	325.583	355	372.667	413	396.583	313.083	354	383.417	333.583	258.333	353.25	352	385.75	310.667	377.167	408.917	327.25	262.333	361.583	358.25	343.667	320.25	433.75	350.75	401.083	314.667	383	400	272.417	312.75	326.667	305.5	296.417	355.333	290.25	336	312.667	253.667	236.833	374.25	326.583	303	364.167	411.25	358.583	371	313.333	320.833	342	392.917	298.583	322.833	288	282.167	352.583	366.833	387.25	330.917	470.75	414.083	406.417	385.5	346.417	379.333	307.417	424.25	406.583	304.833	418.417	306	416.25	339.917	438.917	459.833	377.167	363.583	306.583	345.75	355.333	346.417	282.333	248.833	289.75	345.5	340.417	338.5	
4e-005	100	376.667	409.833	411.083	325.917	263.25	328.167	423.333	362.167	298.75	390.083	365.333	286.917	358.083	314.417	390	335.167	338.667	310.667	321.583	316.667	282.167	337.75	362.167	370.75	464.167	331.167	411.083	318.917	400.833	312.833	133.333	355.5	363.417	337.083	337.167	417	273.667	270.583	335.25	323.833	368.833	423.167	398.917	319.167	393.25	287.167	418.167	431.833	301	371	214.083	256.333	355.417	269.833	303.833	351	373.5	400.167	384.417	308.583	390.5	385.667	380	289.167	354	404.667	392.083	338	218.417	384.833	353.25	294.333	372.25	301.167	310.333	301.167	379.75	436.833	275.583	354.833	294.75	305	370.417	398.167	403	320.083	289.083	389	317.667	380.25	365.833	297.667	369.417	443.083	274.083	389.25	391	351.583	349.75	381	
4.25e-005	100	386.25	462.917	342.417	290.083	264.167	265.833	304.417	388.833	319.333	335.583	323.417	400	285.75	314.25	345.167	341.833	286.417	393.083	341.917	352.167	329.833	306.083	400.25	323.667	400.583	423.083	431.75	409.25	385.583	360.25	315.667	232.25	316.5	408.667	336.167	417.083	401.083	328.167	381.75	304	397.417	307.333	345.167	326.833	305.417	370.25	343.333	294.083	300.917	305.333	338.917	358.25	343.917	352.833	327.917	287.833	358.833	359.5	401.75	441.583	335.5	377.917	348.5	346.667	311	323.417	351.083	344.75	317.083	366.833	285.417	352.833	389.667	420.667	294.833	393.083	247.667	361.25	278.167	432.75	316.167	371.75	306.25	303.083	388.5	373.25	333	453.917	309.25	384.167	120.5	317.667	357.667	301.417	445.75	362.333	380.417	416.417	358.667	343.167	
4.5e-005	100	318.833	398.667	348.667	337.5	299.917	370.333	352.167	253.083	299.75	321.5	309.75	234.333	374.833	365.167	370.75	295.333	361.25	366.833	459.417	288.333	297	314.583	334.667	441.417	370.25	293.333	355	351.25	382.583	354.917	272.417	345.417	347.583	356.25	291	288.667	364.417	326.333	358.75	334.833	420.333	331	358.75	324.833	431.417	434.083	411.417	343.917	342.083	354.667	433.333	344.5	348	379.083	356.917	354.333	331.583	305.25	266.917	364.083	256.833	415	291	350.25	331.333	418.25	328.75	288.917	389.833	387	310.5	344.083	285.25	305.667	312.667	291.75	359.5	381.5	416.583	272.75	349.75	357.083	400.083	323.5	304.417	362.75	377.333	336.583	363.75	375.083	287.25	139.5	390.583	255.583	292.333	393.917	368.833	410.917	352	314.667	
4.75e-005	100	372.083	284.667	354.667	358.167	367.667	397.833	328.75	414.667	312.917	316.75	374.583	357.667	305.25	457.417	313.167	313.5	413.5	282.417	335.083	306.083	365.75	380.833	396.417	400.5	398.917	370.667	338	321.667	411.583	326.167	299	327.75	342.75	399	257.083	362.5	341.5	410.75	375.333	320.917	376.667	371.333	383.75	340.25	360	381.583	403.417	345.333	408.25	339.25	366.167	394.917	301.75	327.75	285.417	353.167	420.417	346.917	361.667	398.167	429.833	384.083	268.667	384.167	392.5	369.917	328.75	445.083	273.667	292.417	362	321.417	419.917	292.667	316.833	416.583	348.583	327.667	391.417	348.333	269.667	311.75	370.833	327.083	377.833	347.833	330.917	317.167	266.167	322.583	351.083	400.583	301.917	415	362	282.667	297.167	404.917	285	408	
5e-005	100	377.5	441	417.083	383.333	369.583	303.333	352.417	257.583	395.333	365.667	330.083	341.333	340.5	404.417	324.583	447.583	329	323.667	340.5	232.25	132.167	339	331.333	336.75	441.25	332.167	380.667	409.583	294.333	347.833	447.583	389.75	358	335.167	369.333	355.917	499.333	366.333	337.083	438.75	374.583	304.25	385.083	250.917	400.833	132.5	355.917	405.333	309.167	327.667	333.333	323.833	313.167	352.833	379.667	362.417	338	242.5	317.417	307.75	294.167	382.25	270.583	365	356.333	299	304.083	305.333	328.083	434.75	338.667	426.667	259.083	343.25	314.333	301.667	272.583	443.167	354.833	314.75	380.583	422.75	359.083	343.667	277.667	299.417	337.167	233.083	350.583	346.917	374.917	322.583	439.25	288.083	333.5	313.833	312.583	267.75	324.5	303.167	
5.25e-005	100	429.083	396.25	348.083	377.75	407.083	259.25	298.25	307.5	358.917	366.917	264.917	372	396.083	278.667	355.25	358.417	328.333	325.5	294.667	346.833	310.917	363.417	335.917	371.5	346.583	323.5	313.083	302.917	345.167	298.75	365.167	346.667	360.917	354.333	404.417	348.833	375.167	414.25	312.5	291.25	248.583	333.667	435	355.333	312.417	309	278.25	401.25	337.333	277	367.917	334.583	342.583	337.083	239.083	439.833	334.917	293.583	409.583	337.333	331	393.583	351.917	391.667	304.417	377.25	316.917	354.75	466.5	458	300.917	356.167	323.167	344.083	296	319.583	294.333	489.167	325.917	294.167	406.917	294.25	410	352.917	314.167	441.25	334	304	442.333	416.167	383.333	317.75	328.167	389.833	366.75	330.667	451.5	411.75	417.25	335.75	
5.5e-005	100	389.333	419.583	358.917	318.083	380.25	407.25	278	332.167	386.667	334.917	386.25	337.583	381.833	420.083	285.5	390.583	327.583	308.75	288.583	395.5	273.833	376.333	323.917	409.167	355.833	426	408.917	466.417	248.25	412.667	301.917	345.5	296.5	391.25	306.083	292.75	383.167	318.083	309.583	315.333	337.167	389.917	388.417	378.5	348.25	332.417	355.25	354.917	352.083	394.417	314.333	327.167	244.333	319.667	364.333	307.5	380.833	357.833	403.417	359.583	273.167	345.917	351.917	338.333	364.75	265.917	371.417	287.167	356.583	371.917	393.667	466	376	338.667	326.833	335.833	332.417	335	423.5	253.833	357.917	296.75	358.917	353.917	283.083	356	304.167	406.083	340.083	455.833	319.083	255.167	382.75	259.833	363.333	294.75	426.417	371.417	427	425.417	
5.75e-005	100	311.333	260.167	414.583	364.833	379.833	316	345.833	376.25	331.333	391.917	408.917	279.167	317.75	360.5	397.917	363.417	311.667	351.167	384.833	357.75	396.25	360.667	437.917	384.167	310.75	361	412.75	334.917	374.583	363.917	282.75	345.167	328.583	300.167	371.333	362.167	368.5	371.583	345.333	262.917	349.5	288.167	319.583	297.917	376.083	319.833	315.083	283.75	312.75	453.583	317.25	362.833	413.75	400.833	342.333	348.333	404.083	349.75	312.917	354.833	356.75	386.417	387.667	210.667	381	419	154.5	398.333	411.333	255.167	297.583	260.167	381.333	409.333	356.417	351.583	325	387.833	350.917	353.917	349.167	342.917	369.583	362.417	394.917	400.333	347.417	434.5	454.25	395.667	373.5	357	319.25	323.667	335.583	357.833	352.5	311.833	337.917	315.833	
6e-005	100	337.5	323.333	335.333	344.417	135.667	364.75	374.417	365.417	331.583	341.667	348.75	412.667	420.25	349.667	350.417	365.25	402.583	356.917	409.5	277.25	338.75	308.083	318.25	320	322.417	332.833	351.25	231	334.75	293.667	324.917	385.25	288.667	383.333	297.333	293.833	368.333	322.083	300.167	388.917	412	325.167	366.5	304.333	303.667	428.75	334.75	423.083	386.75	311.75	404.917	384.833	360.583	436.917	307.667	265.5	411.333	373.5	326.417	349.583	271.5	298.167	430.083	286.75	398.333	337.333	306.75	300.667	410.417	379.083	314.417	359.917	396.833	419.917	351.917	349.5	403.75	297.833	293.333	364.167	319.833	340.167	323.25	398.417	260.917	330	416.833	300.917	370.75	342.417	433.417	429.917	437	338	297.75	404.333	421.167	389	377.167	375.833	
6.25e-005	100	361.5	443.417	352.333	357.833	385.167	420.917	352.75	390.417	359.25	407.75	351.333	348.167	320.333	309.5	387.167	147.333	382.833	347.25	422.5	334.667	368.417	385.75	364	429.167	454.75	367.167	334.417	367.917	334.083	408.917	346.917	369.167	360.75	356.583	334.333	363.5	375.333	247.667	364.833	349.083	463.667	330.417	304.167	337.75	343.833	384	229.083	286.667	356.417	404.75	497.583	309.417	319.75	428	367.083	482.417	313.917	416.333	279.833	311	337.75	353.25	302.25	335.667	292.5	291.833	402.667	246.833	330.833	346.167	413.25	334.083	341.25	112.167	343.667	394.25	347.333	358.417	380.25	317.417	348.583	386.917	343.833	311.833	468.5	320.25	359.25	394.75	271.167	467.833	309.167	345.333	399.25	395.5	458.917	364.833	412.667	360.5	293.083	392.667	
6.5e-005	100	278.167	308.75	392.5	346	375.583	361	387.917	300.667	377.417	372.667	359.333	286.667	357.75	335.333	406.333	395.417	388.083	355.75	312	293.333	358.333	416.833	314.583	322	477.333	392.167	324.333	383.917	442.833	298.417	390	351.417	307.833	370.25	368.5	365.75	301	458.833	306.167	435.167	383	431.833	378.167	405.5	378.667	312.667	390.833	318.917	343.583	503.917	368	517.583	392.583	332.167	438	503	298.667	346.917	263.583	356.167	409	371	300.333	359	446	322.583	350.167	380.25	330.75	348.917	346.583	317	373.417	454.333	310.5	371.833	292.25	364.5	370.917	272.917	319.75	315	352.167	340	408.917	342.083	351	372.917	386	439	324.667	305.583	309.417	407.833	376.417	345.333	284.917	368.083	385.583	299.833	
6.75e-005	100	480.833	344.75	368	348.833	349.417	321.083	362.75	367.833	278.5	291.083	359.667	370.5	214.083	290.333	333.25	348.083	335.417	387.583	361.833	397.25	440	267.083	292.917	347.417	389.083	358.333	362.833	365.5	355.167	398.333	370.75	333	345.167	409	298	332.833	278.833	295.583	319.667	338.917	414.25	273.583	298.667	388.083	327.917	319	331.583	316.833	322	382.25	448.083	405.917	306.167	358.833	374	461.417	344.5	438.667	280.167	305.667	424.333	120.583	326.083	386.917	393.333	372.25	417.333	318.417	340.667	467.833	373.75	358.833	361.917	376.083	308.25	354.667	337.583	322.667	326.5	388.167	482.917	372.75	355.417	142.25	347.917	368.417	302.333	332.417	302.167	384.333	309.333	376.5	402.25	261.667	371.75	322.417	395.5	412.167	315	299.083	
7e-005	100	431	413.917	421.917	372.25	349.5	385.417	112	334.833	344.417	351.667	242.583	425.417	317	420.167	317.917	377.833	393.667	339.083	330.083	358.333	374.417	345.833	287.583	336.25	342.667	343.167	353.417	306.583	289.167	321.333	348.583	307.667	297.333	301.417	358.75	365.75	304.167	300.417	326.083	370.833	377.917	350.417	297.75	409.5	362.667	380.667	303.917	400.75	294.833	358.417	386.083	150.917	239.167	350.083	398.333	305.833	430.167	260.5	354.75	375.167	309.25	389.667	392.417	358.75	289.667	339	398.25	319.25	360.667	282.25	446.417	255.333	395	317.417	318.5	421.75	351.083	409.833	275.25	242	350.5	391.75	332.083	402.5	336.167	451.583	347.5	355.833	389.25	365.667	386.5	347.667	284.167	275.417	351.333	338.75	292.583	359.75	367.917	345.833	
7.25e-005	100	475.5	314.667	292.167	327.25	314.667	425.667	329.083	335.917	329.5	362	452.167	381	396.333	480.167	339.333	336.083	271.167	133.167	469	371.333	385.917	283	324.583	334.833	423	153.583	357.917	319.5	293.417	311.75	313.167	333.75	339.083	262.833	336.25	344.583	476.667	155.5	383.25	403.917	346.083	352.417	303.333	387	421.167	329.917	401.833	297.333	318.25	308.167	296.5	323.583	277.5	345.333	341	384.917	357.083	275.667	311.417	415.833	319.583	344.25	378.167	357.5	295.25	399.917	365.917	477.667	353.917	276.417	307.667	400.083	285.667	224.417	345.833	346.833	292.667	328	304.167	421	349.5	219.75	450.833	293.833	518.583	339.833	426.917	309.083	388.833	339	354.333	405.25	276.083	326.25	363.667	325.917	351.667	335.333	338.333	360.417	
7.5e-005	100	308.167	339.25	436.5	356.417	342.667	327.167	350.25	288.833	337.083	336.25	322.5	300.5	342.417	379.667	316.833	396.083	329.417	315.5	387.25	391.333	342.917	332.667	240.417	361.917	372.25	373.083	255.333	390.417	380.25	372.083	460.083	337.583	329	340.5	397.417	359.583	344.833	240.417	382.5	288.667	391.333	310.333	117.167	392.417	448	399	377.333	269	390.417	354.583	494.833	377.083	319.083	396.25	358.75	248.167	355.333	328	364.5	319.5	360.167	426.75	372.5	380.25	346.667	398.583	459.5	361.833	415.083	307.667	299.667	384.5	328.083	332.417	350.333	410.917	282.083	375.583	286.583	425.667	237.75	333	337.917	307.417	296.167	322.5	392.417	360.5	412.083	300.167	370.583	291.333	327.5	316.083	386.583	444.667	261.167	337.917	353.417	337.583	
7.75e-005	100	319	378.417	374.25	332.333	356.25	287.083	318.25	231.667	493.75	419.167	320.833	345.917	343.667	405.167	305.333	346.417	398.583	339.333	434	337.667	412.75	400	387.667	370.833	348.667	355.25	286.333	345.083	397.167	273.667	361.667	331.667	342.833	360.75	373.333	338.75	410.75	283.083	312.167	510.583	350	314.083	336.75	296.75	286.417	339.417	304.667	450.917	374.5	413.75	457.667	424.333	401.583	345.667	388.083	358.917	381.583	417.75	352.333	341.917	363.083	122.583	356.333	294.833	343.083	316.583	335.917	347.417	356.75	327.167	261.667	295.167	113	322	337.583	432.417	338.417	283	346.833	309.583	312.75	376.167	409.917	370.417	309.833	420.333	364	302.833	342.167	403.667	321.917	308.833	267.167	319.667	397	405.167	330.833	324.75	258	329.417	
8e-005	100	351.667	350.583	351.5	345.5	310.667	311.167	282.5	365.917	282.75	336.667	405.417	362.25	342.25	380	258.5	431.917	387.917	276.75	315.5	363.167	405.417	280.75	356.667	307.667	353.833	132.583	350	342.75	294.833	289.917	353.5	281.167	432.667	435.833	127	308.75	377.583	279.833	358.583	340.333	324.583	324.75	266.083	346.833	302	421.083	372.5	328.75	330.75	374.917	322.417	347.417	451.167	405.25	371.583	367	369.583	325.25	276.833	363.667	271.083	425.833	460.083	377.583	427.917	312.917	253	460.75	411.25	282.333	440.417	278.333	265.5	349.5	324.167	389.083	297.333	365.917	374.833	382.833	325	385.667	323.833	390.5	372.417	346.5	283.167	369.333	347.333	439.167	392.417	312.5	313.583	369.833	308.333	337.083	345.417	372.5	392.083	322.167	
8.25e-005	100	283.5	337.75	283.5	384.167	288.25	294.25	471.917	388.167	377.083	319.583	262.5	382.333	338.75	378.25	408.583	348.417	467.833	424.75	346.417	380.833	313.417	350.167	311.333	335.083	387.417	265.917	147.333	353.167	326.417	263.5	434.75	303.333	309.667	361.167	356	354.667	411	309.833	336	329.083	355.75	429.75	326.917	300.667	372.75	367	315.333	358.917	326.75	348.5	299.5	387.917	272.167	386.417	382.833	316	332.5	292.333	397.75	417.5	337.667	339.25	389.25	371.333	307.833	311.917	418.75	467	267.5	317.667	353.083	434.583	280.75	406.833	259.25	123.833	345.75	314.167	364.167	318.333	369.25	360.75	306.5	338	282.667	283	303.583	256.167	355.083	320.5	351	376.917	435	414	347.75	361.917	339	407.5	311.417	365.083	
8.5e-005	100	290.583	404.667	329.667	372.917	266.917	442.833	370.583	344.667	373.417	292	300.5	342.25	334.167	342.583	363.417	282.583	300.583	349	338.5	409.167	426	356.083	329.333	448.583	267.25	417.333	307.333	380	294.333	335.25	404.083	119.083	323.417	335.917	357.25	371.333	386.417	256.5	362.583	359.167	340.833	346	342.833	344.917	346.583	302.167	395	401	314.583	377.583	305.75	383.833	377.083	283.083	413.583	311.333	385.25	373.083	303.167	306.25	319.5	428.417	299.583	443.333	430.5	446.25	323.25	307.75	282.25	299.75	386	367	338.833	307.917	348.083	367.417	367	379.5	386.667	320.833	351	319.917	355.833	130.583	315	314	431.167	323.75	357.5	348.667	423	389.833	358	469.333	256.667	324.083	315.333	301.417	322.333	381.417	
8.75e-005	100	280	344.583	280.667	324.417	359.5	374.417	376.75	331.167	358.75	301.417	341.5	345.167	359.417	336.25	316.917	445.917	414.583	302.75	404.5	299	339.417	383.75	358.5	333.167	327.167	353.167	419.5	304.5	302.417	420.083	369.5	323.667	385.417	356.333	247.833	326.833	357.75	388.417	297.667	369.667	326.333	328.25	377.417	349.833	376.417	372.667	387.167	325.75	315.083	377.5	419.5	326.167	531.417	395.333	419.167	282.833	350.667	392.833	347.917	429.5	379	301.25	350.667	310.5	322.417	393.833	332.833	320.667	340.833	463.75	380.083	445	369	332.083	465.333	307	376.583	305.333	266.833	380.75	316.083	334.667	348.583	326.917	400.917	372.833	374.333	352.417	335.5	483.083	367.75	354.5	375.167	324.833	371	336.667	306.083	401.667	312.25	371	
9e-005	100	391.083	445.333	433.083	361.417	282.583	419.333	321	386.5	266.5	385.25	280.167	359.25	253.667	224.667	129.667	342.333	329.333	328.417	358	325.25	403.667	310.917	275.167	370.917	347.25	326.667	304.917	380.333	359.083	425.917	381	479.917	360.833	134.833	458.083	323.5	412.917	355.917	281.5	333.333	348.667	352.167	386.917	385.167	333.083	311	319.667	381.75	145.167	356.083	431.25	389.167	381.5	323.667	268.5	316.333	383.833	418.083	334.917	340	262	281.25	301.667	403	399.583	447.833	362.25	322.667	282.083	382.25	299.25	394.417	266.417	311.417	436.667	320.75	419.333	408.583	308.917	324.917	359.833	342.75	387.75	112.833	323.25	534.75	433.417	388.583	438	342.167	324.917	353.667	333.667	300.25	394.25	362.167	294.417	290.167	310.083	268	
9.25e-005	100	368.75	347.417	347.5	349.833	348.25	336.833	445.333	374.583	408.583	318.083	139.417	352.583	294.167	430.5	393.167	407.667	385.667	323.5	323.5	360	337.667	446.167	392.75	352.083	335.583	256.167	327.833	351.417	330.333	121.25	410.75	399.75	419.75	383	366	314.583	312.083	261.167	449.75	286.083	354.583	379.083	354.5	332.917	359.667	366	333	290.833	395.333	333.917	367.833	333.25	418.333	397.583	265.083	308.417	329.5	288	371.333	340.417	292.583	330.083	344.5	358.167	372.333	348.833	361.917	289.417	383.333	384	326.583	341.167	374.417	336.917	371.25	358.583	369.25	342.083	380.917	315	347.833	255	414	304.5	333.083	326.083	299.167	295.833	285.833	310.583	349.25	351.583	320.667	306.417	390.333	363.417	273.75	303.667	378.917	412	
9.5e-005	100	375.833	325.583	391.75	313.917	252.75	323.75	321.583	351.75	407.833	386	346.333	321.833	375.25	400.167	374.583	129.667	381.083	386.917	422.333	379.083	379.833	172.333	430.5	347.167	354.167	320.083	408.417	369.667	355	393.75	380.083	273.417	333.917	245.083	366.5	347.583	353.417	271.833	353.5	316.333	374.667	376.917	472	364.75	326.583	347.083	413.833	271.417	247	377.333	334.25	286.417	471.167	165.333	374.333	350.583	364.25	343.167	405.583	300.583	463	281.5	290.917	341.083	136	239.25	386.417	286.833	351.417	348.833	308.167	398.75	402.333	426.333	437.917	298.583	344.75	408.333	277.167	279.667	395.583	351.833	348.917	267.583	422	320.083	289	331.833	300.25	404	358.833	135.583	322.75	349	332.5	336	348.5	330.417	388.167	393.667	
9.75e-005	100	348.083	332.25	351.417	271.833	365.75	329.667	367	321.917	339.917	278.167	262.917	406.75	410.75	340.833	408.917	381.583	389.5	367.083	478.25	409.083	311.5	292.667	313.75	347.667	377.667	350.417	308.75	503.333	281.75	293.417	350.083	302.083	362	290.25	344.583	315.083	376.25	378.583	383	337	260.333	130.75	508.333	327.583	231	403.417	310.667	316.667	338.583	312.417	313.167	419.917	330.417	247.583	354.75	316.167	342.333	357.5	352.75	274.917	399.25	292.583	327.917	346.5	378.833	410.5	311.5	371.167	364.583	323.75	332.667	343.75	467.75	291.75	345.833	324.5	314.75	384.583	366.083	357.083	363.5	392.667	348.583	368.333	391.75	248.5	316.833	368.083	282.75	326.25	389.833	397.167	356	395.667	352.25	369.917	430.583	326.75	433.083	334.333	
0.0001	100	335	127.083	306.917	357.25	404.333	330.667	376.417	365	322.25	418.083	328.667	337.25	313.167	276.25	451.5	476.25	312.917	454.917	357.25	430.333	317.583	377.5	316.833	283.583	411.583	311.75	353.667	368.25	387.5	309.25	386.5	389.583	309.333	349	393	383.417	363.5	271.333	358.083	342.417	318.417	445.75	264.833	337.333	361.417	366.25	322.75	294.75	375.167	284.75	339.083	445.083	397.75	360.833	289.75	368.75	346.083	367.833	361.417	349	342.5	288.667	317.75	330.5	275.583	351.417	272.583	406	297.083	356.417	381.917	294.667	307.167	450.25	326.667	268.333	350.25	361.667	307.833	366.083	342	406.5	265.583	349	375.833	313.25	432.5	352.75	292.833	424.333	152.167	432.5	330.917	350.417	247.5	292.5	380.417	331.583	347.5	414.583	
0.0001025	100	310.5	399	330.167	241	375.25	321.167	318.667	380.917	353.667	419.167	401.833	536.667	341.167	268.083	300.5	360.167	357.917	395	413.25	306.583	373.333	346.25	368.833	289.5	430	331.5	463.083	437.917	386.167	370.917	306	332.583	289.25	433.833	341.333	305.667	284.667	319.833	348.417	380.083	350.833	340.083	382.167	343	343.25	396.167	351.167	460.833	371.083	304.5	294.083	389.5	339.167	304.667	313.75	408	381.583	326.417	321.833	305.833	385.833	295.75	256.333	340.75	325.25	388.583	482.417	309.917	393.5	362.5	352	364.667	356.583	321.667	374.417	338.583	324.833	406.167	345.583	384.083	231	335.583	299.417	451.75	353.417	242.833	314.417	419.25	291	279.5	277.167	327.833	310.25	377.583	423.75	317.667	350.583	392.667	341.167	302.75	
0.000105	100	384.417	402.083	378.333	407.917	293.417	443.083	435.083	354.25	354.417	300	337.25	399.5	404.583	317.583	331.25	387.167	331.333	369.083	409.417	385.083	402	389.25	406.25	388.083	353.583	264.083	360.167	337.333	321.25	403.5	402.25	393.833	300.5	265.75	302.333	371.917	384.833	337.833	391.75	447	366.167	334.083	368	383.5	356.25	312.167	392.833	511.583	352.75	475.083	432.833	414.083	290	418.833	346.5	424.667	373.833	333.75	409.583	413.75	461.333	367.333	415.333	361.833	402.583	290.25	455.667	335.583	369.417	430.25	346.583	382.417	404.667	402.25	351.5	308	325.5	365.75	311.167	404.917	360.083	344	379.833	341.25	412.667	329.667	358.75	131.167	375.25	352.75	249.917	372.667	321.083	365.667	307.583	362.167	338.417	343.833	357.667	435.583	
0.0001075	100	389.583	363	359.333	398.75	396.583	322.25	374.833	134.75	274.333	373.083	350.667	265.417	272.667	336.333	301.917	423	320.583	321.417	337.917	376.417	299.667	281.583	286.5	429.917	395.667	341.417	306.333	388.667	365.167	312.667	435.167	274.167	377.167	116.75	297.25	326.25	375.417	351.833	359.583	426.333	346.583	397.167	328.333	367.417	308.667	290.417	335.667	291.25	426.083	371.167	304.25	378.917	336.667	330.167	339.667	353.5	399.167	358.25	319.5	368	433.833	421.417	322.167	409.5	288.417	357.167	370.25	361.083	250.583	368.333	378.75	382.917	335.083	331.917	371.75	325.833	365.417	288.583	307.667	337.167	296.833	419.667	301.167	445.75	264.417	259.417	289	247.5	315.5	358.833	321.917	283.417	289.667	286	383.833	364.417	331.167	462	461	300	
0.00011	100	336.5	353.667	240.417	347.75	298.833	395.583	354.75	300.5	289.333	346.667	329	299.75	319.917	395.667	261.833	312.917	383.417	306.917	395.167	288.667	451.333	373.083	437.167	342.833	379.583	357.5	347.083	349.917	265.667	291.083	365.083	331	306	291.917	296.25	329.75	400.083	370.583	427.25	333.917	361.583	320.833	292.25	411	301	302.583	375.667	264	351.75	376.583	394.417	305.083	325	385.917	482	266.417	296.167	336.167	403.833	360.083	342.5	320.667	278.25	286.417	279.417	342	340.583	250.333	330.917	277.583	323.333	409.25	281.833	319.083	305.917	329.5	348.75	369	294.417	341.417	337.083	402.583	409.25	265.5	267.417	346.25	279.917	137.417	381.667	307.583	417.833	388.333	254.25	323.667	139.167	426.75	265.083	270.417	388.583	347.333	
0.0001125	100	358.583	434.667	370.25	327.167	280.75	364	365.5	398.25	306.75	110.583	345.417	396.5	467.167	272.833	327.083	318.75	391.833	354	340.333	360	375.667	333.5	322.417	327.833	298.333	338.75	374.083	327.583	403.583	287	293.083	422.917	397.25	316.083	314.75	403.25	345.083	432.833	340.5	293.833	365.417	438.917	343.083	446.833	289.417	361	273.583	342.333	359.583	365.25	480.5	340.667	327.333	284.917	298.417	347.417	388.167	417.917	426.917	395.333	350.75	372.917	387.667	385.25	294.583	234.5	312.583	365.5	383.833	358.583	338.75	242.083	345.917	437.25	334.167	334.5	299.583	309.917	361.583	391.667	351	353.25	313.25	413.667	269.5	231.167	264.667	362	356.25	304.25	452.833	400.75	286.333	277.417	314.083	399.5	342.917	302.417	333.333	312.667	
0.000115	100	293	359.5	268.167	505.583	366.417	128.25	328.333	365.917	387.167	342.417	312.083	296.5	292.333	292.833	301.75	366.5	362.833	391.083	483.75	338.167	445.083	399.75	354.083	289.917	332.25	335.667	347.667	353.417	397.333	320.917	380.75	435.25	388.167	260.833	325.25	322.667	410.417	402.667	429.167	406.083	257.25	313	295.5	380	405.75	270.583	341.75	442.25	126.167	312.417	405.333	312.667	278.917	337.333	316.5	333	359.417	326.75	324.583	304.583	363	344	347.917	312.333	313.833	351.917	360.583	286.75	359.667	337.75	277.917	363.417	347.417	398.417	354.583	400.667	407.25	436.667	425	287	314.25	382.583	389.25	280.917	384.25	315.75	311.25	350.667	344.917	368.917	343.083	351.583	320.833	391.167	285.583	376.667	327.333	342.833	379.417	353.083	
0.0001175	100	365.833	312.083	386.75	308.75	305.333	408.167	356.083	289.417	335.333	368.5	298.583	319.667	161.25	332.5	313.333	295.333	337.25	272.583	397.5	380.5	409.583	329.583	372.75	310.25	328.083	467.333	301.417	395.917	324.25	387	365.833	249.167	315	323.833	346.5	304.333	300.833	374.25	252.083	397.083	412.417	371.583	368.5	416.5	419	332.75	322.583	347.75	324.917	306.083	357.167	305.75	368.25	344.75	424.25	438.333	456.417	324.583	310.667	340	427.333	427.333	336	358.333	107	291	276.583	353.25	326.833	323.25	409.25	456.083	303	377.083	353.917	392.417	139.833	399.333	329.917	254.167	333	335.25	471.083	407.917	335.5	351.75	325.25	131.917	372.917	336	373	460.667	467.25	340.833	354.833	365.25	305.917	384.083	460.667	309.917	
0.00012	100	418.75	405.25	314.833	297.667	281.167	361.417	415.5	298.167	356.25	285.583	280.333	339.167	316.583	385.5	293.5	138.25	463.667	317.333	410.75	392.917	340.583	356.25	406.083	321.167	352.5	393.583	310.333	354.167	301.417	127.25	405.917	298	326.833	354.5	404.167	362.333	392.167	414.333	347.667	341.917	325.833	286.333	273.583	372.583	316.917	282.25	370.417	398	319.667	374.167	349.167	312.167	369.583	344.5	374.75	347	411.083	370.833	284.667	335.917	393.75	276	381.083	385.833	336.833	334.333	433.917	431.583	384.583	340.417	359.5	394.333	374.417	403.583	373.75	321.583	263.917	283.5	412.667	315.25	309.917	376.083	389.5	285.333	323.5	349.667	406.083	322.667	401.75	319.75	350.167	327.5	324.25	111.25	373.75	288.25	397.417	324.167	385.25	309.75	
0.0001225	100	460.75	339	331.25	391.333	393.167	366.75	358.75	273.917	281.25	137	314.25	431.833	385.917	403.917	331.917	372.25	357.167	269.333	341.5	438	327.333	392.417	340.667	331	273.083	405.583	346.583	329.583	368	321.75	329.25	407	310.417	364.167	424.333	411.167	368.583	404	294.25	357	404.25	312.083	108.25	384.833	108.333	429	372.917	351.833	250.917	354.417	428.417	292.333	285.25	337.083	354.25	331.083	455.167	371.167	368.667	269.667	403	335.167	375.417	346.333	395.917	329.167	286.333	284.333	301	388.417	361.917	323.75	443.25	466.833	380.75	438.25	303.25	305.833	271	387.583	411.833	333.083	338.167	287.167	345.333	397.25	238.917	336.583	287.583	327.5	312.25	450	340.833	388.5	370.917	295.667	387.333	358.083	394	351.5	
0.000125	100	305.833	330.083	304	505.833	364.667	119	355.333	277.583	424.667	351.417	277.333	289.583	325.167	344.25	262.75	328.5	325.75	316.167	356.417	306.167	361.167	375	496.25	356.833	291.75	294.667	359.333	290.667	402.333	331.917	309.75	345.25	375.5	324.083	298.417	329.667	393.917	303.083	380.75	382.833	365.083	422.833	328.667	389.25	400.667	349.167	454.75	440.167	325	533.917	299.583	286.833	350.25	376.75	410.5	315.5	300.083	375.5	364.75	347.25	428.583	440.083	297.25	374	397.167	367	339.167	413.083	351.917	332.417	276.5	281.667	356.75	280.5	450.75	370.25	144.5	347.833	366	357	433.25	331.917	341.167	423.167	281.083	343.25	316.833	414.167	311.083	375.167	267.917	351.917	279.833	375.5	365.75	356.083	425.917	390.333	274.75	387	
0.0001275	100	335.75	403.417	326.833	382.417	346.75	399.333	416.75	116.333	373.333	339.25	370.75	368.333	382.417	379.083	330.083	318	291.75	367.417	368.167	327	307.75	435.667	372.917	308.083	406.083	343.25	354.167	316.583	371.417	346.417	331.917	392.083	345.667	332.583	289.75	257.583	266.667	369	435.917	393.667	317.417	366.417	413.333	344.417	365.417	321	299.667	369	382.917	490.667	299.583	363.833	375.833	351.583	294.583	347.667	369.417	315.333	344	301.5	440.25	371.25	475.417	446	324.583	351.333	284.167	370.667	331.417	386.167	340.917	111.667	359.583	395.5	333.667	396	350.167	439.583	276.167	361.083	372.75	108.5	269.917	300.917	280.833	328.167	372.667	405.833	357.833	272.75	308.167	347.583	294.667	396.917	338.667	331.25	340.5	467.5	358.667	416.083	
0.00013	100	342.417	362.5	401.5	338.417	323.667	281	310.083	277.25	263.583	120.083	396.75	419.5	317	300.833	383.917	279.917	361.583	422.833	388.917	410.417	312	381.833	300.75	353.833	290.417	342.75	311	377.333	324.167	252.667	418.833	329.917	391.5	428.083	295.75	328.75	121.083	305.75	145.333	406.167	281	375.417	277	344.333	371.75	321.583	331.083	396.25	334.583	259.083	310.5	108.167	328.75	393.5	289.167	299.25	346.167	373.5	356.917	407.75	351.333	282.167	310.5	367	252.167	377	339.5	309.583	397.833	295.833	284	375	329.5	281.083	376.833	385.917	289	342.667	289.25	311.75	284.25	435.75	359.5	340.667	343.25	318	409.833	313.667	342	415.833	318.583	339.333	340.417	377.75	380	395.25	348.333	403.25	343.417	388.25	
0.0001325	100	346.75	392.25	395.167	276.333	263	367.25	338.583	406.917	295.667	403	329.5	335.5	284.667	356.75	303.75	305.833	318.833	432	402.167	272	364	293.417	441.333	288.417	339.083	390.167	472.75	407.833	317.667	297.833	346.5	361.583	356.333	330.5	300.167	327.5	382.167	284.333	389	318.333	430	358.5	316.917	401.25	445.083	388.917	224.417	343.833	316.25	298.417	342.833	342.583	335.833	283.583	375.75	314.333	121.583	370.167	378.167	363.083	379.417	315.667	354.75	347.167	271	278	346.25	360.583	424.333	336.833	347.083	314.333	335	343.667	344.833	295.417	397.083	400.667	430.667	303.583	308	247.833	301.583	272.75	128	342	117.833	321.917	312.833	361.833	212.833	345.417	301.417	343.083	299.333	394.583	351.167	368.917	422.25	339.333	
0.000135	100	281.333	351.5	342.167	345.167	419.583	385.25	382.083	341	244	416.75	117.417	113	324.417	291.083	321.083	419.5	394.833	302.5	439.583	271.75	280	373.25	418.75	318.833	356.333	344.667	309.25	320.417	356.5	355.333	422.083	354.083	291.917	341.833	401.5	406.167	292.583	409.917	323.417	369.917	417.5	313.083	231.667	140.75	329.667	304.083	325.167	344.333	391	132.5	355.25	316.75	383.417	390.75	447.417	316.917	123.417	336.083	269.667	260.583	404	326.083	474.5	368.583	307.25	417.083	397.5	327.917	326.417	374.333	325.5	145.833	118.333	365.083	300.917	292.833	376.417	244.417	356.333	364.583	426.25	408.417	275.75	305.25	370.25	396	354.667	328.083	393.083	444	504.583	347.083	350.417	334.25	361	457.167	388.083	382.167	300.083	282.583	
0.0001375	100	346.167	330.75	353.833	363.333	357.667	383	353.75	379	325.75	332.917	300.667	376.833	345.083	377.333	379.333	393.333	327.667	358	371.25	417.667	475.083	341.333	319.167	288.917	344.833	280.5	348.917	422.917	338	346.917	223.833	353.25	294.167	286.75	144.333	350.25	359.917	335.833	356.833	303.667	395.167	319.417	231	324	318.333	394.333	346.417	231.417	392.417	291.333	351.167	311.333	365.667	306.5	431.417	367.833	324.167	351.167	331	341.25	381.833	412.75	382.083	374.833	356.583	454	397.083	365.167	378.167	371.833	341.083	434.167	349.583	314.25	357.25	380.333	330.833	319.75	436.167	426.083	343.333	343	391.583	369.583	404.083	344.333	116.333	313	296.5	369.417	295.833	341.75	307	323.333	337.917	371.333	284.5	324.25	309.417	353	
0.00014	100	368.917	336.417	401.667	381.833	377.167	369.083	268.583	355.333	486.417	350.75	125.917	386.083	432.083	345.917	315.667	380.667	363.833	349	445.167	235.083	318	405.333	321.333	322	286.25	408	433.917	371.167	403.333	324	320.417	366.417	358.917	325.25	372.333	309.167	362.583	321.667	362.25	366.25	368.583	293.167	332.75	338.75	343.917	113.75	298.917	375.75	334.167	372	428.25	339.083	307.833	386.333	396.25	325.5	359.167	143.75	336.167	277.5	127.583	305.167	308.083	389.417	135.083	346.167	273	395.917	384.917	417.083	302.5	371.917	384.917	397.75	374.417	306.917	401.833	296.417	310.167	392.833	341.083	433.417	289.167	368.583	320.417	388.333	331.75	350.25	150.75	310.75	390.5	322.25	345.75	340.583	353.583	368.25	317.417	121.917	289.5	415.25	
0.0001425	100	323.583	247.833	331.667	123.5	294.167	376.167	298.167	306.667	360.083	414.417	328.667	362.417	400.167	317.75	376.25	396.667	287.917	291.833	472.917	403	378.75	300.583	311.083	327.333	373.583	368.667	358.583	402.167	306.417	381.417	381.583	303.083	348.667	235.917	357	385	377.167	393.417	379.167	255.167	326.417	306.833	440.167	292.083	443.917	319.667	397.417	329.333	292.333	127.833	398.167	346.833	381.25	342.167	382.5	330.833	426.333	291.333	391.167	318.75	321.333	342.083	353.25	301.833	275.25	461.5	422.5	363.333	410.75	291.667	265.583	301.5	385.083	346.583	358.5	314.583	435.083	419.5	328.083	361.083	290.25	391.25	319.917	106.25	424.917	334.333	442.083	345.833	396.333	350.75	318.083	427.417	418.167	267	351.917	347.417	361.333	347.667	337.417	367.417	
0.000145	100	426	377.333	351.667	391.583	291.083	300.167	350.75	370.5	316.25	431.917	376.5	342.5	280.083	314.583	378.167	359.333	396.75	317.75	318.917	409.75	422.083	360.083	384.25	339.25	364	449.333	136	316.167	289.083	357.25	342.583	323.25	303	333.333	398.583	288.583	473.917	370.917	115.5	376.167	337.75	331.583	274.083	358.667	332	480.083	298.833	298.75	366.25	286.333	365.333	346.25	262.25	342.5	426.083	330.667	356.5	375.75	383.333	451	354.833	373.917	464.5	325.25	113.75	361.75	368	306	393.583	403.083	327.833	350.583	284.583	317.25	367.917	279.917	396.25	340.25	265.667	272.667	464	386.5	410.833	350.25	318.667	329.583	363.917	306	430.75	283.917	411.333	365.75	373.333	357.667	316	326.5	297.917	290	418.667	418	
0.0001475	100	362.583	366.083	293.333	306.583	385	284.583	449.667	369	320.5	451.417	255.417	394.167	311.167	296.083	413.917	269.167	362.75	403.5	383.833	324.917	358.5	325.5	413.167	320.75	375.667	404.667	292.667	329.917	376.917	302.5	343.167	339.333	360.833	422.75	139.5	404.833	309.083	363.75	364.583	360.667	374	393.583	329.917	296.583	408.167	347.5	372.083	457.417	343.917	419.75	249.083	342.75	381.917	388.667	317.667	399.167	310.083	379.917	342	342.333	145.583	373.25	362.417	411.917	353.917	363.083	302.667	343.583	410.583	424.167	391.917	375.833	304.5	365.083	474.917	319.25	415	379.75	414.167	402.75	278.417	345.917	326.5	327.583	121.083	336.083	346.25	361.167	433.833	371.25	323.667	353.667	395.75	291.5	402.917	353.5	388.417	412.5	353.5	139.5	
0.00015	100	329.167	404.667	349.917	381.583	406.417	383.333	324.417	491.583	348.833	366.583	341.417	287.083	337.75	393.75	391.417	342.5	381.833	324.167	390.583	331.917	305.917	365	344.833	286	137.417	396.833	428.417	337.917	362.5	364.417	342.083	364	342.667	301.833	308.583	373.75	318.167	362.25	336.5	328	373.833	325	365.25	380.583	313.5	379.417	369.083	373.417	471.75	423.333	335	368.417	319.333	170.667	321	305.5	486.583	481.917	292.75	313	382.833	363.333	269.333	460.667	334.917	348.667	383.333	371.25	335.333	343.917	339.417	343	362.167	309.417	268.333	346.25	375.333	312.917	327.917	334.75	354.417	354.917	308.917	339.833	365.583	124.667	118.167	347.167	261.5	402.25	286.25	322.833	341.833	299.5	122.25	312.25	429.25	380.417	157.5	351.917	
0.0001525	100	242.083	374.5	369	414.833	315.167	316.25	351	337.75	440.833	107.333	380.083	301.833	354.917	147.75	385.083	274.083	361.25	395.25	349.917	263.75	429.583	244.667	327.5	299.75	317.833	320.833	416.417	355	432.167	350.5	406.083	351.333	373.667	282.083	313.75	283.25	401	364.5	315.583	365.75	351.25	323.167	412.75	298.417	157	361.167	382.667	319.333	317.75	286.75	290.167	346.833	294	402	298.667	346.5	394.083	393.083	332.917	302.833	405.75	405.5	333.333	402.917	131.167	336.083	342.167	321.75	414.333	418.667	376.5	340.833	408.25	340.583	393.75	312.917	323	130.25	390.917	338.083	298.167	354.167	349.5	319.833	366.833	319	438.333	159.833	387	390.583	430.75	332.333	466.583	320.167	401.75	417.25	350.667	360.5	307.833	328.083	
0.000155	100	368.25	349.5	401.5	413	332.167	381.917	375.667	364.667	323	412.833	393.25	405.5	274.333	326.25	288.083	352.75	290.833	441.417	377.667	330.167	402.667	367.667	418.333	260.25	326.833	401.417	287.5	302.25	350.5	341.5	333.75	419.75	358.917	425.167	268.833	143.583	372.75	280.083	392.5	352.083	371.583	368	406.917	357.667	319.25	354.5	367.583	321.333	297.25	398.417	295.25	405.75	406.667	323	145.25	368.5	365.167	300.75	343.917	422.667	311.833	340.917	414.667	389.917	378	196.25	387.083	367.583	291.333	320.083	415.083	117.667	376.5	378.583	370	331.583	398.667	398	304.25	380.583	350.833	406.167	387.167	409.25	325.833	345.667	369.167	327.5	343.083	354.083	294.083	404.75	388.583	285.083	343.667	349.417	393.833	290.833	377	340.667	
0.0001575	100	336.583	395.667	145.833	402.833	371.583	476.917	350.25	180.417	324.417	159	454.167	403	323.167	357	300.667	418.5	357.75	371.75	324.917	371.5	270.833	392.25	355.333	274	319.583	366.75	311.417	332.083	313.917	360.667	359.833	405.5	485.083	358.583	490.083	308.333	347.833	371.667	131.667	397.5	313.083	292.667	283.833	347	454.833	383	370.25	320.25	363.583	118.083	325.25	378	322.583	354.333	385.333	120.417	390.917	381	435.833	326	361.333	436.833	323.417	439.333	352.75	131.25	424.917	300.417	144.333	287.417	428.167	454	418.833	378.833	323.833	366.083	374.25	290.917	266.333	457.667	377.25	388.25	395.917	399.167	399.75	350.25	352.5	371.5	141.833	277.417	286.417	304.333	310.833	410	327.417	307	335.167	359.833	366.083	337	
0.00016	100	432.417	333.333	403.667	372.083	385.583	410.333	326.5	288.583	322.583	381.083	348.75	291.75	339.667	297	381.5	370.833	298.333	323.25	495.25	359.083	341.583	320.667	400.833	349.75	340.5	361.667	462.583	314.333	373.167	302.917	439.167	282.917	364.667	263.917	377.417	112.5	419.167	114.167	405.083	357.917	298.583	318.583	447.25	250.917	330.083	251.583	356.083	144.25	361.333	362.083	293.333	293.917	398.417	404.167	346.083	389.667	277.083	329.5	459.5	379.333	401.167	365.25	274.5	290.5	379	117.333	325.25	281.5	332.333	373.667	294.75	454.917	368.333	262.667	360.917	359.5	404.833	350.833	403	106.333	147.083	349.75	349.083	375.5	321.75	316.75	317.083	332.833	299.833	414.917	418.5	345.917	361.417	349.917	401.75	275.25	334.083	312.583	469.667	300.333	
0.0001625	100	282.333	385.25	377.083	371.833	267.25	410.417	379.667	376.333	436	270.917	269.333	394.417	467.917	413.583	376.667	340.167	329	305.333	249.5	433.917	297.333	347.167	404.917	275	341.333	429.75	432.833	409.333	359.25	329.333	357.833	356.417	316.417	387.583	355.5	412.25	348.833	344	298.75	366.167	313.25	372.167	388.75	328.75	396.417	367.417	418.25	354	472.5	334.083	341.667	151.417	280	307.583	365.417	302.667	312.25	306.083	343.75	391.25	417.583	360	434	290.083	290.917	333	372.833	319.917	430.75	407.167	362.167	356	397.25	299.5	370.75	335.667	293.583	326.333	468.25	312.25	317.833	327.167	301.167	429.417	425.417	483.25	269.917	389.75	292.5	477.083	124.917	314	390.25	341.917	402	350.917	159.333	382.917	332.833	357.5	
0.000165	100	377.25	280.917	367.833	346.417	479.917	330.333	284.75	378.083	316.833	388.667	322.5	426.167	339.083	323.833	404.25	342.5	413.417	292.5	355.667	330.083	367.083	288.333	364.667	487.583	310.083	445.583	427.75	343.167	411.833	409.333	318.667	323	344.417	365.25	300.333	292.75	287.75	316.083	299.5	303.75	347.583	299.75	372.917	278.25	334.917	360.083	341.25	413.583	278.833	369.167	354.083	367.583	348.417	146.5	379.667	285.75	308.667	337.167	346.667	379.167	338.25	452	268.333	344.917	324.167	372.583	395.75	391	380.5	355.25	455.083	330.917	432	404.667	347.167	425.083	326.5	324.833	414.917	371.667	398.75	362.917	357.667	425.333	314.25	433.167	279.583	340.917	376.25	288.917	368.083	325.5	385.083	304.583	432.583	326.667	576.167	387.417	368	384.917	
0.0001675	100	342.167	390.917	436.417	406.833	387	334.167	288.417	440.5	121.25	302	438.333	343.917	509.083	407.5	388.5	345.833	273.667	309.667	421.833	353.417	335.667	390.167	409.5	358.083	305.167	286.083	363.667	451.917	365.5	137.917	493.583	412.5	349.75	262.333	372.75	372.083	386.333	367.583	281.083	359.083	402.167	436.083	307.583	367.333	458.333	344.583	355.25	346.667	360.667	329.5	416.5	347.667	113.25	363.25	307.667	324.083	326.5	401.5	422.583	350.167	271.5	367	401.25	310	342.333	145.583	286.833	134.333	377.5	390.75	278.667	316.917	336.083	299.333	336.333	300.333	318	384.167	477.667	298.917	350.167	273.083	120.75	270.167	358.333	389.667	366.5	383.75	313	345.917	354.5	278.5	434.167	335	366.667	371.25	333.833	327.5	343.75	324.667	
0.00017	100	321.75	154.583	383.083	137.417	338.667	417.333	415.417	449.333	385.333	357.75	351.833	405.167	307.25	371.917	349.417	377.417	337.583	315.083	407.167	408.667	361.083	297.417	171.667	363.667	296.333	322.667	124.833	363.167	358.5	395.833	375.5	399.333	399.75	411.25	327.583	317.667	398.167	320.833	324.25	348.417	376.25	377.417	301.75	384.083	340	414.5	435.417	402.667	346.917	324.167	437.333	109.083	392	343.25	398.917	432	309.5	475.083	297.167	333.5	348.167	322.417	334	281	354.583	150.25	415.083	438.583	449.167	353.083	339.083	352.833	295.333	439.417	403.333	280.583	334.583	350.667	351.333	377.083	355.833	347.333	287.5	458.75	337.833	123.833	332.417	266.833	397.667	393.833	368	252.5	389.75	325.25	424.083	395.333	329.333	384.583	363.417	369.833	
0.0001725	100	250.833	376.333	136.417	295.917	367.417	363.25	270	287.5	341.667	378	443.917	309.667	342.833	389.583	135.5	349.417	113.75	331.333	113.5	375.667	320.083	125.083	345	308.75	341.917	301	378.417	344.833	460.5	241.75	371.583	128.167	164.333	420.083	164.75	364	336.25	356.833	349.667	387.417	223.25	120.917	355.833	354.833	296.667	413.75	291	110.833	253.5	294.667	350.333	474.75	396.417	387.5	398.333	351	326.5	376.833	319.167	354.417	355.583	277.75	273.917	301.167	311.917	340.25	372.167	348.417	312.917	140.833	326.833	387.833	312.833	130.583	298.75	318.75	282.083	290.75	383	353.75	350.833	145.083	342.083	336.667	302.75	435.667	338.167	326.083	410.917	260.333	122.583	242.25	320.75	449.333	345.583	304	430	387.583	332.667	289.25	
0.000175	100	360.417	321.25	319.25	335.5	285.333	354.167	261.75	269.25	410.083	306.75	329.917	410.667	372.75	416.75	346.5	383.083	402.333	144.75	373.917	337	434.833	339.833	339.667	250.833	333.833	369.833	293.5	293.833	326.667	359.083	295.75	373.167	374.833	304.083	340.25	351.583	418.667	365.417	341.667	281	315.667	471.833	395.667	330.833	373.917	304.417	345.667	439.417	287.5	328	307.917	434.167	382.5	389.5	392.417	372.75	390.583	461.5	245.25	138.417	437	318.583	330	324.417	327.167	258.917	397.417	320.083	337.417	129.25	308.333	145.333	340.833	424.333	388.417	343	320.917	320	261.167	479.667	359.5	346.583	280.583	145.917	321.667	354.75	384.833	337.5	443.667	411.667	430.25	478.667	301	335.25	259.833	370.5	309.583	248.333	351.083	413.833	
0.0001775	100	327.667	344.25	139.5	271.083	277.25	301.5	303.25	351.5	432.5	359.167	394.917	260.25	382.25	402.667	414.417	271.167	376.167	413.25	367.333	382.333	352.417	134	455.917	419.833	333.667	400.833	367.333	344.667	245.917	274.5	347.333	380.167	311	313.75	290.75	129.25	353.917	354	279.667	263.5	335.083	347.667	404.75	258.167	340.083	376.167	285.083	116.333	296.25	309.167	331.083	395.667	138.083	359.167	378.5	356.583	303.667	325	399.417	361.25	346.667	437.5	354.167	369.083	325.917	428.833	413.333	357.917	430.75	366.5	410.5	135	363.75	391.417	389.833	282.667	253.917	353.75	413.583	241.333	318.25	395.583	287.083	263.25	374.25	297.083	311.25	381.083	263.917	328.167	289.5	296.667	328.75	294.083	135.25	420.75	399.917	354	337.25	388.333	
0.00018	100	296.833	449.167	409	352.917	347.5	316.417	402.75	336.333	334.917	127.5	319.833	351.417	133.5	415.917	121.917	404.583	341.5	256.417	361.583	307.583	375.333	467.083	350.167	459.417	411.667	308.417	134.667	279	376.417	336.5	351.25	319.917	423.5	144.333	357.5	278.75	388.75	292.833	345.417	368.583	442.417	297	366	310.667	400.583	369.083	351.083	115.417	320.917	319.833	457.333	424.667	369.5	432	326.083	296.083	310.917	344.583	313.917	340.583	436.25	307.75	375.083	370.75	314.167	404	416.833	125.417	309.167	403.5	378.667	349.75	309.583	432.25	333.083	374.667	315.5	346.667	150.333	343.667	170.833	350.167	433.25	240.25	399.25	348.25	335.25	384.583	313.417	329.333	365.25	376.917	295.917	397.333	457	336.583	348.417	314.583	391.583	409.083	
0.0001825	100	358.917	362.583	483.333	386.25	338.667	306.583	300.333	301.333	383.5	382.333	276.667	372.833	362	126.917	342.917	310.417	389.333	396.583	404.917	156.5	380.167	369.583	260.417	366.667	368.25	278.583	352.833	313	310.083	396.667	366.583	332.75	164.583	419.583	368.75	367.833	308.333	380.5	347.583	393.833	321.667	130.333	439.333	455.25	143.417	381.667	419.083	350.75	306.417	381.667	332.167	407.083	396.917	387.667	414.167	186.25	406.833	264	309.5	332.417	114.75	300.25	325.167	150.5	382	333.083	313.917	264	396	400.75	436.583	428.167	319	312.167	284.75	113.833	437.667	368.25	350.75	311.417	367.917	424.833	326	371.25	336.083	359	354	350.5	112.417	343.167	309.75	400.5	351.583	318.75	363.667	117.667	384.667	360.167	336.75	299.917	
0.000185	100	352.583	295.333	335.667	305.25	278.75	291.167	374.083	325.417	334.833	342.583	388.167	380.667	317.917	351.25	129.417	121.167	417	283.333	429.917	294.25	413	363.083	375.167	401.5	408.5	291.083	311.583	121.583	291.333	400.75	407.25	334.583	351.917	302.833	352.25	351.167	370.917	384.083	129.25	128.25	303.75	395.833	383.917	304.583	403.083	399.833	157.083	444.583	334.333	482.5	360.583	395	341.667	394	341.667	323.167	355.5	352.333	428.833	446.333	309.583	398.417	349.833	355.5	326.583	338.583	316.25	375.667	333.917	285.5	325.5	325.667	304.667	365.167	404.583	364.5	375	295.25	330.917	346	306.917	434.583	354.583	307.5	130.667	291	432.417	389.5	319.833	137.917	115.583	332.417	266.5	387.5	302	306.583	120.583	360.25	325.917	351.667	
0.0001875	100	247.667	344.417	311.833	303	288.25	374.417	387.417	382.417	320.167	388.667	150.667	332.75	326.583	325.333	337.25	380.5	440.417	350.667	364.333	261.417	301.917	421.167	307.25	120.083	372.333	405.167	337.167	480.583	384.583	293	382.667	407.583	362.667	423.083	295.833	113.667	358.5	463.583	305.5	140.75	305	398.083	312.667	314.917	381	313.083	135.833	357.25	349.583	164.833	309	355.583	333.5	330.833	277.667	339.583	309.333	391.167	335.417	266.667	351.5	353	119.583	380	363	300.417	333.333	337.583	413.5	353.583	363.25	423	332.833	343	250.083	356.333	406.75	349	354.75	323.917	413.917	302.667	400.917	164.583	311.333	311.083	304.833	287.5	252.5	303.083	255.917	381.333	367.417	430.583	302.167	393.083	315.25	325.833	458.75	338.583	
0.00019	100	435	374	286.417	420.083	435.75	357.5	329.083	411	372.167	159.667	352.25	105.333	374.583	352.833	364.083	395.583	349.833	361	417.25	306.167	389.583	320.667	347.083	398.333	386.75	283.417	381	382.75	293.5	417.75	446.083	171.25	136.333	393.583	152.5	326.333	326.75	335.417	363.667	130	295	374.083	382.75	119.667	348.917	166.583	377.5	265.417	145.75	366.083	353.417	357.833	120.917	300	448.083	332.667	373.833	384.5	330.25	319.25	292.25	321.5	319.833	469.25	317.917	365.333	399	342.917	279.667	363	152.833	427.5	292.083	345.917	290.5	324.417	359.417	318.417	443.25	386.667	334	365.25	146	296.333	396.083	398.75	344.083	415.75	268.333	375.833	464.25	311.583	400.083	280.417	287	117.083	123.333	327.917	141.583	368.417	
0.0001925	100	313.083	140.25	292.75	402.417	297.917	125.25	264.75	392.5	373.5	280.167	144.083	381.333	300.417	295.833	370.75	384.25	353.25	324.833	354.5	334.083	332	338.167	352.917	300.083	390.833	385.75	134.75	141.583	352.667	315.167	387.333	314.917	338	328.417	337.083	338.917	488.25	274.667	344.417	335.25	327.917	379.833	337.5	362	125.5	114.167	298.333	314.417	353.25	356	295.917	311.833	312.583	313.833	299.167	333.25	272.833	343.75	346	336.75	351.417	275	416.417	305.75	284.583	278	354.083	357.75	300.083	318.417	281.667	399.167	326	357.75	374.167	317.667	356.5	334	384.75	351.5	329.333	332.5	314.917	365.083	307.667	269.583	335.833	278.5	365.083	401	319.583	389.75	397.333	360.167	354.25	336.583	329.667	335.25	413.417	410.083	
0.000195	100	301.417	395.25	322.083	306.917	404.917	339.917	420	350	458.667	346	404.75	303.75	278.667	308.333	155.833	276.167	335.5	328.083	150.667	387.5	334.833	373.083	356	337.583	316	399.917	336.333	382.667	333.583	349.667	411.917	111.583	416.083	279	336.083	137.917	313.583	371.833	123.833	287.5	396.917	117.833	328.5	295.583	438.417	291	387.417	404.417	369	316.333	274.333	438.5	352	305.5	340	410.417	328.583	411	374.417	148.667	349.333	335.917	352.25	326.167	360.083	395.167	374.75	290.833	329.667	387	433.667	305.25	347.75	141.417	343.5	306.75	398.5	360.917	408.833	336	330.333	292.417	269.25	350.417	122.5	365.583	424.083	300.417	409.417	331.917	294.25	317.833	247.5	290.333	406.917	357.5	468.25	110.167	265	305.917	
0.0001975	100	300.083	349.75	414.417	372.667	377.167	114.833	141.333	293.667	320.583	374.083	262.833	367.833	373.583	319.333	365.333	325.083	402.667	287.417	132.583	117.167	355.5	534	417.833	304.917	295.917	249.583	352.083	374.333	342.083	352.667	388.5	261.667	291.417	279.25	340.167	318	267.583	351.25	438.583	383.833	401.833	317.417	412.667	273.667	412.417	376.917	324.583	279.167	402.167	286.75	364.167	305.417	378.5	343.25	292.417	294.917	422.417	138.917	333.583	408.25	335.667	232.417	406.167	391.833	283.25	316.917	108.083	409.5	342.5	380.75	379	323.417	387.5	307.417	287.417	410.417	359.25	352.167	302.833	318.333	407	447.333	425	317.75	315.333	392.083	355.917	281.167	302.5	148.25	330.583	333.917	310.75	304.167	272.917	132.75	350.833	400.167	120	130.5	
0.0002	100	122.833	353.083	436.917	343.417	358.5	299.917	406.083	271.833	137.333	160.5	376.417	332.167	330.417	410.167	357.167	343.583	296	268	445.5	334.667	317	292	337.833	352.25	329.083	324.25	343.583	289.417	324.417	340.667	359.583	378.417	321.417	311.75	440.167	356.083	114.167	373.667	388.333	305.333	414.75	402.667	316.75	101.25	359.417	333.5	137.583	292.667	469.917	430.25	269.917	424.083	121.917	317.667	430.333	332.75	308.75	111.167	339.083	283.833	345	420	112.25	344.667	314.833	373.5	402.25	357.083	333.417	270.417	125.5	303.833	296.667	388.75	372.667	373.167	370.917	317.75	366.583	139.5	430.917	279.167	116.417	382.667	319.167	394	428.333	301.667	139.75	363.417	297.083	282.917	257.833	326.833	342.667	319.417	157.417	321.917	344	381.75	
