# Supplementary material for: Transfer of optical orbital angular momentum to a bound electron
Source: Nat Commun. 2016 Oct 3;7:12998. doi: 10.1038/ncomms12998 (PMC5063962; doi:10.1038/ncomms12998)
Supplement: Supplementary Data — Raw experimental data for measurements presented in the main text, reporting fluorescence counts as a function of pulse time and ion position. [file ncomms12998-s2.zip › data/dataRabiFrequencies/150707/28/fluoEMCCD.dat]

# EMCCD average fluorescence data file (1 traces, 1 ions)
# trace names:
# format:
# | signalSlot | numCountCycles | trace 0     |
# |            |                | ion 0     |
# |            |                | val | err |
0	100	347.752	5.51885	
2.5e-006	100	350.552	4.74928	
5e-006	100	354.155	4.56003	
7.5e-006	100	345.952	5.16255	
1e-005	100	348.532	4.87431	
1.25e-005	100	354.9	5.1249	
1.5e-005	100	350.443	5.18657	
1.75e-005	100	358.824	5.55152	
2e-005	100	363.202	4.5894	
2.25e-005	100	347.309	5.09049	
2.5e-005	100	350.967	4.75889	
2.75e-005	100	355.618	5.04917	
3e-005	100	355.009	4.68479	
3.25e-005	100	349.164	4.30144	
3.5e-005	100	351.803	5.86918	
3.75e-005	100	359.613	5.5964	
4e-005	100	349.613	4.81812	
4.25e-005	100	351.081	4.94628	
4.5e-005	100	160.464	7.30502	
4.75e-005	100	355.312	5.43318	
5e-005	100	349.905	5.35085	
5.25e-005	100	356.424	4.9957	
5.5e-005	100	339.126	4.56881	
5.75e-005	100	352.306	5.25326	
6e-005	100	349.713	5.18599	
6.25e-005	100	348.092	4.9182	
6.5e-005	100	357.181	5.09801	
6.75e-005	100	353.568	5.06666	
7e-005	100	356.701	4.52501	
7.25e-005	100	348.292	5.24547	
7.5e-005	100	343.818	4.50186	
7.75e-005	100	345.526	4.75926	
8e-005	100	348.104	6.04513	
8.25e-005	100	350.468	4.67493	
8.5e-005	100	353.462	5.14392	
8.75e-005	100	348.75	5.14709	
9e-005	100	347.916	4.36678	
9.25e-005	100	366.332	5.86404	
9.5e-005	100	352.362	5.16682	
9.75e-005	100	353.984	5.13765	
0.0001	100	345.29	5.14106	
0.0001025	100	348.8	4.71646	
0.000105	100	344.076	4.87516	
0.0001075	100	355.641	4.77373	
0.00011	100	350.967	5.49862	
0.0001125	100	351.675	5.81352	
0.000115	100	342.209	4.83628	
0.0001175	100	353.141	4.87981	
0.00012	100	346.991	5.38846	
0.0001225	100	355.401	5.25605	
0.000125	100	349.484	5.10679	
0.0001275	100	348.865	4.88981	
0.00013	100	355.001	4.98232	
0.0001325	100	351.884	5.90351	
0.000135	100	356.223	5.01084	
0.0001375	100	354.798	5.13278	
0.00014	100	347.683	4.67744	
0.0001425	100	349.623	4.81247	
0.000145	100	358.679	4.39925	
0.0001475	100	347.995	5.13395	
0.00015	100	354.185	5.6831	
0.0001525	100	357.738	5.72026	
0.000155	100	351.193	5.07486	
0.0001575	100	343.199	4.75659	
0.00016	100	347.64	5.10495	
0.0001625	100	354.803	4.50608	
0.000165	100	358.207	5.50182	
0.0001675	100	356.801	5.93314	
0.00017	100	353.027	4.64628	
0.0001725	100	351.445	4.82438	
0.000175	100	347.005	4.85184	
0.0001775	100	363.742	5.47952	
0.00018	100	360.061	4.7644	
0.0001825	100	353.202	5.06091	
0.000185	100	347.603	5.02334	
0.0001875	100	349.515	5.12915	
0.00019	100	356.212	5.21741	
0.0001925	100	356.128	4.82144	
0.000195	100	351.721	5.004	
0.0001975	100	351.65	5.19076	
0.0002	100	342.694	4.50962	
