# Supplementary material for: Transfer of optical orbital angular momentum to a bound electron
Source: Nat Commun. 2016 Oct 3;7:12998. doi: 10.1038/ncomms12998 (PMC5063962; doi:10.1038/ncomms12998)
Supplement: Supplementary Data — Raw experimental data for measurements presented in the main text, reporting fluorescence counts as a function of pulse time and ion position. [file ncomms12998-s2.zip › data/dataRabiFrequencies/150707/28/rawdataEMCCD.dat]

# EMCCD raw fluorescence data file (1 ions, 1 traces)
# trace names:
# format:
# | signalSlot | countcycle 1 .....
# |            | trace 0 |
# |            | ion 0   |
0	100	484.75	416.917	428.667	378	343.917	409.417	392.417	316.083	422.667	344.083	368	336.583	395	329.917	338.25	363.333	277.333	335.167	318.917	326.833	272.167	345.333	312	387.583	263.5	380.417	264.25	398.667	465.333	360.583	387.833	304.333	334.25	380.417	341.833	261.667	338.333	344.417	435.583	373.417	292.167	370	354.75	345.167	242.917	366.083	417.083	266.75	302.75	370.083	346.25	274.333	370.5	317	273.917	294.417	262.5	322.417	356.083	312.5	304.5	385.833	351.833	488.667	349.75	329.417	277.75	379	367.167	486.417	332.667	277.917	304.667	284.167	344.083	291.083	309	249.333	414.167	296.917	294.5	361.417	391.917	383.75	336.583	352.5	365.583	397.417	410.083	409.5	263.583	449.417	338.5	401.417	420.583	375.417	317.417	312.417	265.667	367.417	
2.5e-006	100	440.75	314.75	371.75	422.167	344.5	235.833	303.417	309.75	369.583	288	370.25	263.5	428.5	319.583	352.167	355.667	356.167	365.5	422	354.25	285.333	372.417	372.583	291	365.75	337.75	409.75	314.667	369.25	360	396.917	360.583	366.167	346.5	346.25	373	349.083	326.333	345.833	310.417	362.25	400.667	371.667	379.833	329	287.25	337.75	308	379.917	244.25	339.083	349.5	387.417	350.833	480.583	329.25	328.667	307.417	381	328.667	306.833	340.417	247.167	351.667	405.583	262.083	369.917	334.667	351.417	383.167	362.75	292.333	336.667	288.167	274.667	350.833	418.167	362.75	357.833	448.083	282.417	336.5	429.417	336	395	365.083	340.75	375.333	376.917	408.917	347.75	317.083	394.083	352.5	481.75	258.333	340.25	388.333	366.583	346.333	
5e-006	100	303.083	338	362.417	366.5	393.833	391.167	357.333	326.833	313.333	332.667	341.667	263.667	379.75	320.583	398.417	365.75	394.833	321.167	306.75	429.5	286.417	334.583	375.833	306	319.75	482.75	422.25	318.25	364.917	297.333	377.583	289.583	394.333	418.333	343.583	301.25	415.583	401.917	312.833	427.083	419.333	333.083	308.25	294.75	339.667	361.083	381.75	394.667	314	405.25	322.667	338.25	309.167	397	328.917	312.5	418.583	366.75	392.333	335.917	346.083	313.083	423	330.917	242.25	418.75	377.25	298.75	352.583	307.25	325.083	367.417	294.25	299.5	332	355.083	331	415.167	345.333	378	399.667	340.75	400.083	349.833	348.917	366.333	324.833	440.167	371.083	323.167	297.583	322.333	369.25	414.083	368.333	307.417	433.5	423.917	301.833	388.333	
7.5e-006	100	249.333	340.583	290.583	309.333	415.5	265.833	388.417	360.667	293.5	424.75	402	243.833	427.25	327.333	354.5	378.667	449.583	357.083	272.167	460.75	296.917	418.25	309.083	295.75	290.833	331.167	343.5	329.333	366	342.667	415.417	299.417	310	426.25	361.833	337.167	316.083	361.417	319.75	319.5	375.75	387.333	354.167	437.917	347.167	325.167	437.75	434.167	308.25	344.5	373.417	314.25	376.583	347.75	247.833	371	345.417	268.25	320.75	337.25	391.833	330.167	317.5	246.5	501.167	346.917	327.167	372.333	331.5	297.75	290.417	386.5	294.833	291.75	305.083	341.833	322	356	406.75	441.417	328.583	319.75	306	385.667	359	331.833	345.667	341.583	390.333	296.333	309.75	414.917	324.167	298.333	345.5	296.417	407.417	366.917	291.333	379.583	
1e-005	100	446.5	461.833	402.083	314.583	342.083	410.25	338.5	322.333	391.667	310.583	352.167	261.5	377.833	365.917	311.667	319.583	273.667	345.833	387.75	293.75	350.917	301.5	314	319.25	363	410.833	294.75	387.083	368.917	360.167	234.333	373.583	384	488.25	376.167	368.25	322.25	304.083	272.917	295.25	366.083	325	367.083	268.75	371.333	348.75	268.917	350.667	403.167	269	432.75	302.333	397.167	324.833	372.333	380.75	337.583	402.333	319.833	369.917	366.833	409.5	334	324.667	480.833	311.333	354.417	340.667	264.583	336.917	306.583	393.083	333	315.25	395.917	317.25	383.25	387.25	303.333	417.333	343	249.833	367.917	325.417	335.083	317.833	360.75	297.333	343.833	369.833	377.5	354.917	337.667	327.583	383.167	337.75	335.333	445.667	358.75	309.833	
1.25e-005	100	389	295.083	375.833	357.917	431.5	335.833	430.583	326.833	380	361.083	344	327.583	362.917	329.083	438.333	371.75	420.5	384.583	372.417	547.333	275.417	298.25	304.417	386.75	402.833	506.667	318.333	426.333	377.917	384.167	379.25	345.667	305.833	340.75	357.25	292.667	343.833	331	297.667	352.833	377.75	309.333	408.5	340.25	357.5	257.583	347.417	354.25	335.917	353	298.667	421.167	353	263.667	348.083	345	418	340.833	338	342.917	313.583	332.75	326.417	354.5	307.583	321.5	384.833	338.667	443.167	429.667	272.083	293.833	254.25	362.917	393.75	304.5	376.583	417.833	413.667	351.75	359.417	362.667	368.083	303	410	287	420.5	319.917	348.667	319.167	289.5	323.25	262.583	396.75	400.583	415.333	327.583	308.25	387.333	365.75	
1.5e-005	100	450.75	364.917	385.25	297.917	364.5	342.583	302	302.333	419.833	300.75	384.917	320.583	392	313.333	312.417	353	301.917	319.917	397	441.167	271.417	352.417	431.5	326.917	311.917	285.917	391.833	276.083	332.083	446.417	342.417	375.333	422.5	325.25	309.917	429.583	293	272	421.417	295.5	284.833	384	298.583	349.083	349.167	330.833	370.917	342.75	363.583	287.333	328.917	320.333	250.667	273.583	372.5	436.917	302.083	432.417	378.25	340	425.833	259.833	357.417	364.083	326.083	320.833	324.667	418.5	412.333	293.5	366.667	290.667	335.583	309	382.25	286.833	370.417	345.917	422.417	284.917	357.083	323.5	284.667	400.167	347.333	433.667	331.25	424.333	365.75	372.917	342.667	458.75	342.583	321.417	315.167	379	481.583	335.75	388.167	363.583	
1.75e-005	100	350.917	348.583	349.333	325	395	382.917	428.417	499.417	361.417	430.333	479.417	305.583	380.5	399	374.75	357.333	400.833	438.833	359.083	337	444	321.083	386.583	359.667	358.083	401.333	382.333	470.083	370.667	349.667	354.25	252.083	502.25	277.75	349	365.833	363.5	402.417	418.25	347.75	299.833	304.917	278.917	362	353.333	408.833	336.75	315.75	315.5	299.25	326.167	302.25	312.667	280.833	358	348.25	380.75	307.583	380.583	310.5	397.667	324.583	343.583	340.5	310.417	353.583	437.667	321.083	308.917	299.083	378.5	366.583	514.75	366.917	298.333	346	495.167	322.333	408.75	303	314.5	345.417	277.833	375.417	433.833	324	403	319.583	454.417	415.25	396.25	280.667	341.75	299.083	342.917	318.167	331.167	340	246.667	322.167	
2e-005	100	400.167	317.25	383.333	364.917	395.25	304.25	362.917	338.917	309.333	435.333	418.083	423.583	438.917	377.417	348.667	347.75	364.167	372.333	365.333	312.167	384.917	310.167	307.083	361.417	344.167	303.833	406.333	308.333	315.583	337.25	380.417	391.917	374.833	408.667	405.75	360.333	443.417	368.5	379.917	426.833	353.917	306.5	321.083	334.083	393.833	381.917	408	388.667	314.25	382.667	273.417	344.5	423.917	284.667	335.75	462.917	400.75	431.417	367.75	426.25	323	428.25	321.5	396.167	368.667	402.25	417.583	345.5	243.417	349.083	253.667	408.833	316.083	328.583	355.833	368.25	449.833	351.75	347.583	321.75	321.667	370.417	338.167	292.917	412.917	352.417	341.75	323.333	399.083	340.083	394.167	270.083	421.167	356.75	354.5	354.167	411.75	426.333	376.75	328.167	
2.25e-005	100	382.833	345.667	394.917	335.667	301.5	409.5	349.667	370.583	412.25	345.083	377.417	374.75	309.667	260.083	373.25	387	296.083	384.333	335.917	302.833	439	383.167	378.833	347.833	285.833	277.583	392.417	428.583	373	329.25	302.917	357.333	356.667	355.667	331.5	328.583	321.583	465.083	336.5	296.833	358.75	348.333	225.833	371.667	376.25	382.833	384.417	346.167	362.167	288.083	392.333	323.333	428.583	290.25	345.667	331	382.833	334.25	384.917	334.417	346.833	277.833	370.667	434.25	355.75	296.083	296.5	355.417	360.417	279.167	327.25	374.333	323.083	136.417	347.333	360	461.75	410.75	328.5	330.167	354.833	371.083	284.083	374.5	292.333	273	370.917	335.75	285.333	413	314	355.083	362.75	308.417	295.25	378.417	345	479.25	316.917	319.25	
2.5e-005	100	348.167	297.333	408.667	392.583	332.167	355.083	330.583	419.333	311	342.167	242.75	308.583	265.083	322.417	323	437.75	427.5	403	358.667	378.25	326.5	277.667	324.333	381.417	406.333	392.667	287.417	362.083	353.833	360.333	440.167	377.667	342.917	370.833	362.5	339.333	369.917	347.667	359.25	343.5	323.417	376.167	231.75	349.167	364.75	294.833	454.5	371	409.333	354.583	325.5	331.333	346.417	282.917	399.25	253.833	315.167	276.583	378.333	370.25	327.083	359.5	368.667	295.833	318.5	328.917	357.333	384.667	327.417	404.75	425.5	392.75	352.583	290.083	301.167	368.417	296.333	319	405	385.417	361.333	323.083	360.083	337.167	424.25	406.583	327.167	282.083	453.333	360.917	351.917	338.917	359.167	315.917	351.25	439	241.25	375.917	415.25	323.75	
2.75e-005	100	486.583	378.667	421.75	329.583	376.833	364.25	401.25	355.667	380.833	293.833	422.25	355.833	355.167	290.75	372.417	306.417	447	335.25	387.333	340.583	458.25	290	307.75	421.667	339.667	298.417	428.75	309	325.667	292.167	258.5	346	360.833	377.583	394.667	304.833	427.083	376.75	375.833	369.417	366.25	307	379.083	499.083	364.667	436.667	422.167	419.5	410.25	367.667	404.583	299.333	340.917	382.417	389.167	254.167	315.5	335.417	363.583	278.167	350.25	373.75	369.833	316.333	389.5	390	359.333	339.833	353.75	357.25	350.75	254.75	370.333	352	361.75	365	278.5	388.333	349.25	382.917	342.25	298.583	307.917	434.25	365.083	401.5	411.833	338.083	378.917	329	352.083	266.083	318.167	309.417	344.417	294.333	365.583	292.583	313.5	244.083	
3e-005	100	296	393.583	406.667	309.833	322.417	314.25	293.333	372.5	373.167	371.25	334.333	316.833	254	385	345.833	381.417	283.583	371.917	346.417	335.25	392.167	290.667	357.333	270.5	323.5	409.667	408.417	282.5	455.25	326	359.5	337.333	428.75	365	288.75	448.833	458.583	348.417	308.417	288.417	301.333	385.167	319.5	350.167	329.833	363.667	341.167	361.25	379.917	404.167	379.417	398.5	270.917	424	327.75	412	330.333	342.5	345.917	284.583	397.167	349.083	323.5	391.583	343.417	358.417	322.667	436	233.083	338	339.5	371.083	419.083	329.75	376.917	403.167	390.833	392	393	437.833	388	372.167	295.583	401.583	330.5	284.167	385.667	355.083	360.083	288.5	348	334.583	434.583	370.667	390.833	398.083	366.583	336.667	337.167	368.667	
3.25e-005	100	441.833	376.917	322.583	322.75	350	373.167	371.333	339.417	355.5	416.833	303.583	337.167	362.083	356.083	274.667	316.917	257.083	449.167	316.5	331.25	371.583	330.5	379.917	326.25	295.583	372.583	372.333	343.5	292.167	278.167	310.083	366.25	314.5	375.417	390.75	300.583	342.833	414.667	343.333	274.333	328	307.917	350.083	327	295.083	359.333	305.917	344.583	359.75	244.417	324.75	435.5	332.833	369.333	322.083	353.917	365.833	314.25	338.167	362.75	347.417	424.333	386.5	313.083	410	367.667	403.833	308.25	411.417	316.667	377.25	349	378.75	401.333	378.833	339	402.25	350.667	295.833	350.833	410.333	417.5	353.583	376.917	428.333	339.167	240.333	308.917	340.833	322.667	391.833	369.167	360.333	313.75	326.583	405.25	370.25	388	335.75	292.333	
3.5e-005	100	348.083	354.417	365.75	318.833	306.75	416.75	388.167	295.75	314.833	374.583	254.917	352.833	370.917	361	319.5	303.333	293.083	376	421.583	348.833	374	322.5	263.417	355.25	366.5	425.083	344.333	371.333	412.583	387.417	285.917	283.833	407.167	305	439.417	407.667	347.417	435.417	339.667	392.083	334.833	354.083	362.25	303	390.583	350.833	306.167	260.083	368.25	226.333	362.667	381.5	325.25	369.083	537.417	336.083	369.333	398.25	337.083	370.083	373.25	279.5	308.917	437.583	347.75	329.167	383.5	388.417	559.167	276.667	417.833	287.75	264.417	338.917	299.25	420.917	281.667	347.917	384.583	304.833	352.167	346.167	353.667	272.583	283.333	367.833	329.25	448.667	425.417	281.583	388.833	292.333	372.417	516.667	328.167	383.667	292.917	241.833	321.167	354.583	
3.75e-005	100	471.167	332.333	346.917	327.333	357.583	335.75	358.167	290.5	372.5	482	428.917	295.917	331.25	354.583	464	291.167	393.5	322.5	288.833	338.583	317	344.167	446.083	365.833	327.75	356.333	503.917	329.167	485	381.917	401.75	345.167	369.583	282.833	309.333	310.583	324.833	324	338.25	331.5	337.75	339.75	270.333	471.25	271.333	411.25	370.667	360.5	445.167	362.25	456.333	376.25	346.167	350.5	346.75	299.25	409.167	331.75	347.583	291.083	364.75	302.917	430.25	298.333	360.583	362.25	321.667	357.75	409.167	268.083	427.917	308.333	344.083	422.25	394.25	425.5	511.667	382.333	399	420.5	384.917	361.75	390.25	265.917	337	375.167	339.5	330.833	360.167	303.333	361.417	367.083	292.917	382.583	383.417	444.667	285	334.25	268.667	307.333	
4e-005	100	300.583	344.917	369.917	331.667	322.5	339	372.167	343	396.25	246.417	380	429.5	409.583	329.25	403.5	399.083	401.833	274.917	343.75	299.417	420.417	367.5	342.583	318.75	332.083	338.333	340.917	386.583	386.333	375.75	365.583	310.833	456.583	336.417	341.583	378.417	333.75	324.833	368.25	329.333	308.333	340.583	287.417	289.417	419.667	324.667	379.333	417.5	374.333	333.5	333	345.417	340.083	345.583	380.75	304.417	228.667	355.25	401.583	338.083	392.833	377.167	353.5	258.167	311.333	419.333	505.417	267.833	400.25	280.583	302.667	319.417	313.167	404.833	422.667	308.917	378.417	325.417	306.75	383.583	312.833	302.333	323.167	338.917	412.75	403.917	344.5	263.417	321.917	359.167	337	391.417	336.583	334.917	450.583	295.083	309.083	326	410.417	315.417	
4.25e-005	100	326.083	452.333	375.833	250.833	412.5	326.583	240.5	425.583	362.417	386.917	418.833	347.75	278.083	312.333	342	441.75	316.5	396.75	435	400.833	298.167	424.75	400.583	362.667	389.667	329.833	380	373.833	355.917	307.75	353	336.25	296.167	316.167	322.917	353.25	387.417	403.333	277.917	295.667	327.167	326	318.167	396.167	443.917	332.333	413.417	328.75	345.083	398.25	324.083	342.167	292.083	303.25	357.25	294.5	291.917	297.75	306.333	401.25	336.75	364.417	392.25	428.25	293.417	292.5	360.333	262.167	372.417	313.917	343.5	356.333	341.583	442.917	345.083	367.083	395.583	334.167	372.833	362.75	399.167	297.5	303.833	389.5	310.417	407.083	387.083	316.5	403	340.833	303.667	234.083	348.667	387.25	262.333	407.75	360.833	335.417	429.667	350.75	
4.5e-005	100	355.333	376.25	394.583	380.333	320.75	352.417	317.833	357.917	203.417	114.75	174.75	121.667	132.667	128.583	142.417	139.333	127.333	127.667	130.25	125.25	113.75	129.583	106.083	148	157.333	158.833	126.583	104.833	126	144.167	139.833	119.75	127.833	130.25	130.25	144.333	104.917	184.333	127.167	146.25	125.833	129.333	116.083	131.5	121.583	133.75	144.583	110.667	153.167	127.833	139	123.583	128.75	123.5	130.833	131.917	103.167	141	134.083	130.25	145.583	121	137.417	121.25	129.5	129.583	116.917	118.583	122.583	138	140.25	131.25	146	119	144.917	125.417	122.333	146.917	160.667	137.917	144.25	127.833	150.583	135.583	126.583	140	121.583	149	163.083	126.333	129.083	138.417	141.917	128.417	195.333	157.083	357.917	386.417	285.5	312.417	
4.75e-005	100	342.917	330.833	413.5	352.5	422.75	417.917	347.167	354.75	348.667	350	342.583	317.583	410.417	329	302.333	342.333	332.25	314.083	287.167	348.417	343.25	498.417	346.833	383.167	370.417	422.833	520.167	437.583	472.167	403.167	319.333	382.667	351.417	312.583	365.75	347.167	338.417	398.333	504.667	447.25	342.25	290.833	358.167	376.167	312.5	127.417	314.75	291.917	362.417	335.5	413.833	384	393.25	350.333	366.25	378.75	423.75	356	347.167	388.75	361	298.333	368	301.917	360.667	326.083	356.417	305.25	370.083	354.667	304.333	304.75	308.583	309.083	299.417	302	382.583	308.333	398.417	344.75	319.833	323.667	262.75	333.5	375.5	317.333	445.583	342.083	446.833	338	331.583	384.917	367.083	308.75	334	339.167	283.833	343.083	363.167	419.167	
5e-005	100	376	363.667	386.333	410	355	390.667	313.25	303	368.417	324.333	356.75	314.417	337.917	289.417	353.333	426.917	451.917	350.75	402.833	275.167	365.833	470.917	314.5	463.583	378.25	310.333	299.25	295.833	353	258.25	270.167	403.417	361	262.667	294.333	330.083	392.917	357.167	304.75	358.25	400.083	421.417	332.167	333.167	417.083	349	295.583	366.833	300.583	460.25	315.25	372.25	279.75	279.917	407.667	299.833	312.583	380.75	326.667	320.667	332.417	370.333	278.5	412.167	509.667	392	369.917	391.75	325	460	375	296.25	344.167	318.167	271.25	312.417	240.417	408.833	330	294.5	296.333	355.833	339	394.333	337.583	312.083	351.25	314.333	293.167	368.75	386.5	355.167	370.667	335.667	429.75	373	339.667	451.417	298.667	288.5	
5.25e-005	100	379.5	381.333	366.167	346.667	326.917	391.917	400	302.5	342.417	322.333	330.833	251.25	412.75	314.667	423.417	336	432	341.583	282.083	369.667	361.083	378.833	306.25	275.583	360	371.167	337.167	244.25	317.083	393.75	376.333	387.833	298.75	474.25	340.75	360.917	310.75	431.417	344.917	395.5	395.417	349.583	441.417	271.417	292.25	344.417	414.083	396.917	407	349.083	343.167	343.917	264.583	395	317.25	354.917	384.75	352.417	352.083	267.25	339.417	383.333	430.75	349.5	256.333	441.417	418.667	370.417	387.583	347.917	344.083	385.167	410.833	365.167	383.917	304.083	346.667	399.167	256.833	439.417	419.167	376.75	253.333	317	399.917	366.917	436.25	388.667	414.75	334.417	285.667	367.25	400.5	338	317.833	383.917	277.833	366.917	325.75	353.417	
5.5e-005	100	358.417	311.333	387.833	420.5	312.833	338.417	358.167	317.083	368.083	296.333	339.583	418.167	362.333	256	372	310.083	290.917	348.5	302.417	336.917	310	388.083	336.75	373.25	336.833	411.917	356	265.5	252.917	385.083	371.417	341.667	285.5	381.333	372	293	336.417	246.667	338.833	322.417	303.75	253.917	369.833	306.333	374.5	374.667	377.583	314.333	311.583	340.583	367.5	347.167	386.25	320.583	359.417	372.083	356.333	339.083	296.5	422.75	280.167	334	413.083	325.5	402.417	374	253.667	381.75	426.083	320.583	281	265.667	260.167	323	356.417	391.667	415.833	312.75	358.083	334.333	400.25	286.917	424.5	378.167	348.5	323.333	324.583	244.917	364.167	297.083	309.083	318.833	348.333	310.167	357	295.083	332.25	341.167	422.833	269	
5.75e-005	100	399.25	312.75	269	343.5	286.167	308.75	295.5	311.167	390.917	371.75	363.833	391.167	464.25	338.5	322.583	343.167	366.667	270.75	341.167	390.25	376.667	285.333	319.583	468.333	289.5	394.167	420.25	394.25	252.833	217.167	344.917	359.25	354.25	346.583	284	301.75	330.083	365.583	387.167	352.917	340.25	340.667	283.583	435.083	308.5	400.917	367.583	310.167	348.917	358.083	306.583	338	405.75	368.667	338.833	332.75	446.167	280.917	349.667	392.083	370.083	321.667	373.667	460.75	409.667	326.167	316.667	297.667	466.667	384.083	338.583	357.75	275.333	348.167	424.5	423	297.583	428.083	321.083	355.417	457.5	316.833	434.917	368.833	350.417	379.583	338.833	288.75	282	403.75	323.917	445.25	317.5	429.5	352.583	344.917	324.333	380.5	327	288.25	
6e-005	100	388.25	421.417	406.833	380.75	411.5	398.917	270.667	360.833	328.833	306	436.417	268.083	431.75	280.833	322.25	397.583	387.083	284	350.417	367.917	417.5	322	398.25	395.417	277.333	360.083	354.25	347.333	277.083	433.75	443.583	308.5	388.083	292.833	263.75	315.667	303.583	421.25	333	329.667	442.25	332.25	412.583	324.667	358.583	293.333	376.583	343.5	363.25	342	328.083	307.833	419.417	345.917	329.333	425.167	309.833	344.083	287	425.917	320	398.75	317.667	278.833	398.333	332.167	333.083	368	304.333	419.333	336.583	478.667	328.417	371.083	266.417	332.75	396.083	303.417	313.417	391.75	349.25	367.667	351.333	448.083	350.417	295.083	257.75	364.167	321.75	239.167	427.083	306.333	322.583	367.667	347.333	340.917	321.833	332.5	294.417	282.083	
6.25e-005	100	420.417	282	349.333	373.417	275.417	354.333	347.333	316.25	403.333	348.5	273.333	353.5	333.083	379.667	372.667	337.917	341.917	331.167	397.5	309.167	422.25	309.75	323.917	372.083	320.333	334.167	528.833	328	354	478.667	397.083	347.833	390.917	388.917	329.417	371.667	456.5	363.417	300.833	306.833	359.5	349	277.25	393.417	322.25	335.667	309.667	426.083	309.167	354.25	308	405.5	316.167	307.833	348.25	372.5	319.083	426	373.917	351.583	277.5	335.083	338.167	353.833	305.333	409.75	374.25	342.917	350	395.833	354.75	485.583	368.333	266.917	369	284.167	302.583	288.083	354.583	372.5	292.5	396.583	298.833	385	284.667	301.917	356.167	312.75	319.833	364.5	370.5	297.083	298.417	309.333	427.25	337	305.917	367.583	270	293.417	
6.5e-005	100	336.083	313.75	290.667	281.417	451.333	298.667	339.25	327.25	414.25	359.917	398.833	334.833	390.583	378.833	488.083	266.417	453.333	311.833	398.167	383.083	359.583	325.5	333.667	375.5	371.583	313.5	364.167	342.667	304.583	303.75	333.833	394.833	482.75	465.583	304.333	321.917	409.5	258.417	313.667	398.5	327.417	277.417	337.167	342.083	304.5	295.5	297.333	344	345.25	310.333	341.5	371.583	347.25	323.417	302.667	293	354.5	331.667	303.083	458.833	391.167	399.75	406	295.667	342.25	387.333	480.083	316.417	302.833	305.083	351.833	333.333	401.5	402.917	336.583	402.667	283.667	386.417	423.5	323.5	365.583	405.167	397.25	354.833	411.083	382.333	445.583	349.583	407	347.417	341	348.75	432.333	338.417	357.5	351.75	412.583	329.083	357.25	408.167	
6.75e-005	100	303.5	395.25	267.75	396.75	402.583	399.583	311.333	412.833	471.167	392.583	272.5	369.25	401.583	298.167	386.833	400.667	302.417	329.583	404.333	251.083	403	346.667	374.917	381.333	319.25	388.333	419.75	323.083	347.75	309.583	340.083	326.667	328.583	340	261.333	401.417	374.333	348.667	298.917	361.333	415.5	327.5	357	386.5	334	428.417	416.083	497.75	360.083	369.417	348.667	327.917	389.667	332.833	303.75	377.167	326.5	328	348	291.583	275.583	293	280.667	297.75	386.083	354.333	329.417	303.75	435.75	331.417	366.917	343.75	307.333	365.083	296	287.333	376.25	436.833	348.917	399.5	331.333	300.417	342.917	282.333	473.333	351.583	316.917	289.417	308.167	318.667	319.917	480.5	357.75	363.833	403.5	358.25	381.417	348.5	426.833	354.5	
7e-005	100	317.583	361.833	317.833	323.583	362.417	284.083	328.333	295.417	365.917	443.25	299.75	343.083	331.833	388.083	394	394.083	357.917	405.667	374.417	381.083	433.083	342.917	372.417	334.25	310.333	415.917	326.25	330.333	384.167	363.583	382.583	336.5	414.5	337.917	401.5	347.083	325.583	383	327.667	310.583	351.083	364.167	369.083	352.25	382.583	400.083	344.667	324.75	423.083	296.417	286.083	496.083	368.583	352.667	394	331.25	412.833	314	327.333	375.667	313.417	389.333	348.25	389.917	405.167	325.75	398.833	396.833	356.083	389.667	367.833	324.167	334.583	435	427.083	286.833	266.667	248.417	276	421.25	304.5	377	305.333	285.667	340.417	352.583	394.167	375.583	398.417	349.25	348	392.417	261.833	341	347.417	326	317.917	405.667	383.583	445.25	
7.25e-005	100	362.583	334.083	384.833	394.333	328.917	276.75	397.583	384.5	334.75	400.583	418.167	307.667	319.667	349.333	424.5	331.417	322	350.333	332.5	331.25	414.583	360.75	269.667	443.75	298.583	317.583	367.917	388.083	286.667	385	346	325.167	290.667	376.75	397	421.583	261.167	343.083	347.417	271.333	272.167	403.583	413	295.667	396.5	363.833	315.5	331.083	428	321.5	342.417	354.5	411.167	387.083	372.917	250.667	321.667	386.25	268.417	379.917	326.333	352.667	314.25	371.5	404.583	308.333	354.917	356.75	325	335.833	318.167	372.417	322.083	351	327.583	464.75	353.417	371.917	452.75	431.25	363.833	221.667	296.167	340.75	335.75	318.917	308.5	392.333	369.25	413.917	364.417	156.417	380.833	310.833	415.083	377.167	294.5	397.333	254.083	287.583	
7.5e-005	100	339.417	349.833	351.667	323.333	370.417	361.583	309.333	347.333	384.833	418.667	338.333	372.083	333.667	381.917	349.333	294.583	336.917	383.417	318	353.167	318.083	348	295.333	259.333	352	343.083	345	346.333	414.583	427.417	331.833	281.833	358.333	387.333	395.583	348.417	259.833	310.583	350	271.75	338.583	354.167	294.917	383	400.667	359.5	350	418.583	321.083	320.583	368.333	263.833	497.667	342.25	256.917	310.417	408.917	384.083	299.667	416.917	340.667	336	282.333	300	349.667	337.833	342.75	321.667	313.333	395.833	295.667	306.5	327.583	385.75	303.667	262.167	339.083	400.333	333.917	297.75	342.583	349.25	390.5	372.75	407	347.083	379.5	340.833	382.25	341.583	299.167	300.917	306.083	331.75	313.25	347.75	282.583	407.583	453.333	261	
7.75e-005	100	321.667	266.667	407.5	379.5	389.417	311.583	353.417	413.667	371.333	286.75	462.417	404.5	360	283.833	367.083	404.917	368.583	341.5	285.5	408.833	297.167	381.667	257.667	470	356.583	349.667	345.75	396.25	293.833	340.417	346.333	281.333	347.833	318.917	308.167	376.25	378.833	256.583	372.5	381.083	363.917	368	388.583	391.583	292.167	330.083	388.75	319.917	312.5	393.333	315	390.917	372.833	410.667	295.417	396.25	392.25	297.083	305.333	245.167	273.333	446.25	324.75	320.5	283.667	348.667	325.333	329.917	302.667	322.667	336.583	345.917	381.667	287	378.083	348.833	420.667	429.917	365.667	333.667	370	350.833	294.25	358.417	354.5	320.25	270.583	306.917	355.417	285.667	308.25	286.667	274.5	374.583	380.5	389.167	341.833	368.167	302.25	338.833	
8e-005	100	370	276.917	393.667	416	350.75	388.167	418.167	322.417	303.167	288.833	344.583	336.333	316.75	398.75	400.667	268.5	368.667	323.167	429.083	302.25	395	355.083	338.5	381.25	246.333	447.5	317.75	398.083	312.833	407.25	312.083	344.667	360.333	295.75	468.75	292.167	373.333	285.333	430.25	326.25	381	323.583	320.833	307.333	428.833	446.167	319.5	340.667	393.333	252.75	368.25	399.083	331.25	345.417	323.75	428.583	108.333	397.333	300.917	342.333	354.667	262.833	360.667	457.333	375.5	318.167	335.417	364.167	362.917	392.75	298.75	361.25	369.917	358.667	352.25	421.583	279	400	337.75	294.25	345.333	412.917	406.083	287.75	331	479.833	356.833	344.75	479.25	354	262.167	320.417	228.75	422.917	303.333	309.75	267	232.333	288.25	355.333	
8.25e-005	100	315.667	346	337.167	427.5	307.333	312.75	368.5	321.833	468.583	307.917	340.667	376	373.917	342.583	336.667	411.75	278.583	294.25	339	418.083	311.75	401.75	318.333	318.833	347.167	373.833	312.667	320	322.417	394.75	299	399.833	276.667	339.75	395	372.417	319.25	347.25	395.5	273	464.917	438.833	368.083	333.583	340.833	357.25	281.5	328.917	294.417	373.333	269.333	307.167	360.167	362.5	339.25	326.583	397.417	441.083	334.25	280.417	403.083	388.667	341.167	307.083	404	413.417	415.833	383.167	417.917	389.667	411.583	328.833	323.5	339.833	324.75	341.25	329.333	342.333	354.75	423.417	346.5	262.5	374.917	348.75	269.75	286.25	316.667	341.167	351.917	453.083	434	306.333	327.25	372.417	316.083	318.583	338.083	314.333	374.333	346.5	
8.5e-005	100	487	364.25	310	276.417	267.833	404.5	361.583	311.583	345.5	430.5	301.833	329	338.417	345.833	269	412.667	313.583	328.5	337.833	418.25	429.083	388.25	402.417	506.5	355.25	333.75	296.583	370.917	387.917	295.25	316.167	313.333	359.083	360.833	435.25	383.417	323.167	283.917	409.25	314	391.25	421.167	347.583	320.5	345.667	354.583	386	263.583	320.833	338.333	302.417	464.5	357.583	332.833	372.083	364.167	296.333	317.167	332.75	329.083	293.167	267.5	371.833	397.417	328.833	398	310	400.75	306.667	433.333	342.667	350	363.167	403.167	354.333	431.417	359.583	405.083	365.833	362.833	346.167	258.833	261.25	393.333	431.667	324.083	297.333	351.917	350.583	410.917	444.75	282	420.917	347.917	357.917	349.25	298	356.083	322.25	318.667	
8.75e-005	100	386.083	350.417	312.333	323.417	350.333	287.583	265.917	334.833	460.833	373.5	436.083	449.833	279	270	339.5	395.25	377.167	311.917	316.75	276.5	377.25	389.083	245.75	338.5	409.75	371.75	301.167	422.75	241.333	322.583	344.083	353.417	362.167	386.25	293.583	362.333	341.667	322.833	348.5	347.917	310.167	509.333	397.917	392.667	280	388.333	359.417	376.75	325.167	312.25	357.833	324.167	432	348.083	465.667	392.833	341.083	369.5	334.333	369.417	412.25	329.5	287.917	351.75	411.333	416.417	331.167	330.25	337.917	336.417	332.417	305.167	364.667	351.167	385.083	264.583	334.25	323.5	238.25	349.25	282.917	354	297.333	352.167	299.667	377.667	338.25	292.083	395.167	280.083	368.083	305.333	345.833	379.667	419.083	293.667	399.833	351.083	454.833	328.167	
9e-005	100	355.083	349	295.167	351.833	372	342.917	306.833	376.333	400.417	380.75	429.167	380.25	389.167	405	372.667	343.917	359.417	387.667	349.833	283.667	308.583	313.667	342.583	303.917	273.667	330.25	338.75	326.667	311.917	270.417	428.333	359.5	336.917	316.25	356.417	316.5	321.5	382.833	336.5	381.583	332.167	327.5	327.083	377.25	346.167	425.583	436.833	387.75	322.75	295.583	301.667	463.333	305	379.917	259.833	387.417	354.667	393.5	325.75	350.5	347.583	325.833	346.333	355.667	291.25	387.833	301.75	287.25	325.75	463.333	397.417	349.917	320.083	336.833	270.333	343.167	272.417	436.167	336.833	340.917	323.333	301.583	325.167	360.417	282.917	397.583	300	390.333	388.167	323.083	295.25	396.833	381.833	360.5	292.5	357.417	383.667	346.583	402.667	357	
9.25e-005	100	383.417	476.25	295.417	301.583	295.25	369.667	388.667	369	407.833	399.333	287.25	356.917	367.667	481.167	264	377.083	374.583	330.833	331.083	311.083	435.5	475.667	346	341	341.333	440	468.083	371.583	383.833	362.833	324	344.083	401.083	343.583	490.583	349.417	341.667	378.333	407.833	433.833	423.25	330.917	323.25	380.583	256.833	405.417	341.75	392.417	363.583	524	299.917	320.083	427	378.333	374	291.833	402.417	460.583	279.25	335.333	424.583	368.25	330.333	317.083	290.583	368.333	428.75	331.75	313.583	357.083	361.25	313.333	272.417	338.75	461.083	422.833	318.083	419.417	387.917	472.833	295.75	329.083	268.667	343.167	446.917	374.917	330.083	317.417	437.5	343.417	367.833	359.25	312.583	457	359.25	440.75	340.917	304.167	403.833	243.333	
9.5e-005	100	343.583	308.583	461.333	321.917	391.833	313.5	378.833	327.75	271	372.417	439.333	431.25	335.583	433.75	303.667	347.167	336.583	327.25	372.5	293.75	371.75	360.5	377.25	418	271.417	267.833	314.667	359.5	335.167	360	408	378.75	376.417	480.167	349.5	281.75	362.083	448.5	368	426.333	251.667	407.25	318.75	377.5	354.75	299.417	357.5	325.167	287.333	362.083	278.5	310.583	291.5	397.667	341.25	359.583	303.333	358	357.667	319.083	331.583	340.25	302.833	400.333	375.833	317	302.667	454.083	383	370.167	319.333	426.083	307.167	378.167	380	296.5	395.25	311.5	304.917	351.333	365.583	397.333	248.917	443.417	327.75	332.25	331	349.333	512.25	325.833	332.083	337.75	335.5	460.167	312.25	333.667	353.917	323.25	387.333	292.833	
9.75e-005	100	320.5	460.833	352.917	390.5	387.583	264.667	283	335.833	389.667	330.917	400.5	321.167	354.167	333.917	244.25	395.417	334.083	416.583	357.75	416.833	335.917	305.667	258.167	361	321	363.917	338	346.833	320.667	436.917	344.5	359.167	395.917	363.667	381	364	311.333	319	344.5	338.417	283.667	420.167	295.75	458.917	330.5	284.25	356.583	310.833	331	342.167	332	339.917	334.417	442.917	493	400.167	437.5	279.75	381.917	337.917	305.833	321.667	412.833	314.583	388.25	379.833	384.333	407.667	469.917	314.25	451.083	324.25	397.667	386.083	324.333	359	256.5	302.083	341.917	343.083	396.083	281	272	411.333	408.083	319.083	335.333	351.333	353	314.417	281.833	299.5	459.5	379.5	390.417	386.833	342.333	323.25	357.833	356.583	
0.0001	100	427.917	325.583	329.833	391.25	343	349.583	345.333	271.667	389.333	314.333	355.917	362.833	200.25	346.667	254.75	328.167	337.417	394.167	301.833	332.167	336	310.833	380.5	327.917	370.25	354.333	340.167	349.5	227.917	443.833	366.25	277.75	471.917	360.5	337.5	324.333	266.5	301.917	284.75	400.25	312.583	373.667	367.5	399	238.833	353.333	419.083	338.25	315.167	317.333	277.333	419.5	275.25	394.583	410.917	330.25	347.417	313.75	430	323.583	299.333	303.917	425.417	348.417	310.75	314.75	352.5	334.5	326.833	340.083	359.5	402.333	310.917	393.917	269.917	337.75	345.333	381.167	274.083	373.5	297.917	303	407.417	428.417	348.583	425.417	357	327.5	279.25	303.167	347.75	341.25	390.417	371.583	482.917	322.25	377.417	318.167	414.417	388	
0.0001025	100	371.25	306.083	344.167	312.167	368	370.417	311.583	326.583	375.25	290.917	387.5	319.25	319.833	308.583	344.5	412.583	324.583	372.083	327.333	331.417	336.667	275.583	407	351.583	277.25	378.333	504.083	337.167	386.75	277.5	303.917	289	319.167	349.083	347.083	375.833	335	324.167	354.917	479.667	397.5	439.667	460.417	360.75	342.333	272	305.667	290.25	317.667	297.333	347.083	428.5	307.167	374.917	377.5	287.417	323.333	278	366.75	356.583	283.917	458.333	304.917	328.417	380	373.917	319.583	324.833	322	334.083	368.417	419.917	315.667	370.417	421.833	301.833	331.75	371.167	347.333	408.333	322.167	290.583	415	345.917	389.083	334.083	415.5	397.75	376.333	287	337.083	329.75	376.5	351	402.417	313.083	332.917	306.5	352.583	353.417	
0.000105	100	403.667	344.667	319.25	414.5	371.917	296.5	251.083	340.083	388.167	361.25	277.833	376.833	323.833	390.333	284.667	269.333	407	325.417	402.083	295.833	394.833	356.167	316.833	368.667	344.917	372.083	338.833	337.25	293.083	365.5	490.333	357.167	462.417	434.667	368.917	312.5	264.583	341.5	290.583	339.083	247.5	427.25	368.917	321.167	305.083	416.083	329.583	349.75	286.5	271.917	339.083	340.667	315.083	299.5	306.833	307.75	326.333	404	375.417	371	398.333	372.417	315	290.583	349.5	337.667	263.5	379.417	318	324	350.5	311	322.333	306.083	226.917	347.917	314.417	289.083	322.917	365.833	356.167	359.5	418.333	349.667	345.167	326.833	339.75	413	330.167	335.75	297.25	326.25	369.833	353.833	382	411.833	298.5	413	455.25	316.5	
0.0001075	100	434.667	354	330.083	422.5	349.167	492	429.5	355.5	311.5	288.167	312.917	358.083	333.583	320.083	375.917	334.5	370.667	371.667	348.833	286.583	358.667	326.083	319.083	259.833	346.5	327.917	312.25	370.167	220.917	312.583	362.917	365.583	396.667	317.167	292.417	403.417	350.5	383.75	404.5	407.75	288.333	406	455.333	322.25	266	346.25	328.833	387.333	426.417	388.833	385	352.75	366.583	346.75	400.833	374.333	378.667	354.667	402.5	377.917	370.75	241.083	279.667	302.083	351.833	346.083	383.25	409.583	416.583	352.667	328.5	368.083	348.167	354.167	395.5	299.083	318.5	292.5	392	410.5	359.583	340.917	360.25	431.25	405.5	418.833	294.667	383.917	362.167	375.583	378	292.417	419.333	336.417	327.75	349.333	405.667	395.25	302.5	290	
0.00011	100	334.5	369.167	405.5	350.667	422.417	391.917	299.833	268.833	374.167	353.75	321.417	277.333	380.75	361.583	272.25	332.333	406.167	407.333	327.667	319.667	357.333	315.917	307	408.833	329.75	372.583	373.833	360.333	373.917	349.25	393.417	334.417	422	274.167	326.5	344.917	297.833	310.833	402.417	383.333	411.083	432.25	270.75	404.667	274.5	298.333	263.667	349.667	362.833	356.5	406.167	420.083	357.75	316.333	339.917	305.333	255.417	383.25	350.417	360.167	332.25	304.917	377.583	480	412.25	374.083	281.25	412.75	386.083	385.167	334.833	400.75	357.25	280	354.583	310.083	116.333	311.75	369.583	261.917	390.667	347.75	446.417	422.333	378.583	346	497.333	340.917	343.833	324.833	316.25	426.333	409.917	332.667	275.25	364.333	362	349.5	284.583	358.833	
0.0001125	100	296.5	332.417	269.417	448.583	461.083	371.167	270.333	399.167	381.667	352.833	374.75	413.25	471.5	386	368.583	301.833	254.167	392	312.083	340.917	317.5	385.75	302	287.833	378.25	278.833	360	270.083	402.333	378.5	341.75	408.917	280.25	364.417	307.083	353.417	341.25	341.75	376.667	457.25	333.167	328.083	285.083	296.417	384.333	354.583	356.083	350.417	340.083	357.75	495.75	374.25	382.667	378.083	369.417	306.083	459.417	289.5	365.083	381.917	385.583	349.333	285.5	382.167	415.75	377.5	359.083	383.583	342.917	293.833	278.583	135.333	384.083	304.917	350.333	334.167	323.667	381.167	366.583	366.5	265.833	350	267.833	404.417	313.75	451.833	337.75	406.667	296.333	411.167	344.917	316.583	296.083	309.167	419.25	359.5	387.583	515.25	269.5	323.25	
0.000115	100	327.917	316.75	363.583	332.417	364.583	328.667	403.25	341.417	315.25	329.5	287.667	331.917	251.667	363.833	337.25	288.25	500.167	364.833	339	353.583	332.333	384.25	409.75	354.917	350.667	370.417	386.167	330.333	442.25	296.167	368.833	337.75	344.25	313.167	289.667	266	282.833	376.667	352.167	425.667	385.083	329.917	442.583	349.167	358.917	328.417	327.5	357.417	238.5	328.667	336.833	383	385.417	435.25	322.917	381.417	333.083	325	322	288.917	298	300	324.5	299.333	351.583	475.667	482.417	353.917	351.417	376.25	348	353.833	317.75	359.75	387.75	378.167	362.667	305.417	352.75	388.75	328	276.667	350.833	288.333	271	237.5	368.167	366.167	285.583	343.75	243.583	293.333	303.25	348.417	340.5	332.583	330.917	285.333	323.917	319.417	
0.0001175	100	333.333	333.917	323.333	345.667	336.833	339.417	409.417	360.25	303.083	340.25	502.167	376.833	422.583	366.167	396.083	382.667	295.917	359.833	334.667	356	350.583	369	340.583	288.25	389.5	341.667	332.25	417	377	425.417	280	280.75	356.333	406.417	381.75	323.667	293.417	273.667	475	358.167	347.667	413.667	368.25	389.583	324.667	341.917	309.583	422.583	378	357.75	287.083	314.417	322.583	354.917	353.75	330.25	390	341.25	395.5	318.167	276.917	338.917	315	327.917	450.583	355.167	378.75	348	353.667	293.5	430.417	411.25	320.583	379.667	356.833	363.083	352.417	358.417	227.333	393	428.083	349.167	397.833	340	381.167	347.083	342	397.167	236.167	292.5	354.417	385	347.333	249.083	326.25	400.083	438.167	295.5	265.417	369.833	
0.00012	100	281.917	271.75	347.583	391.833	381.333	286.083	341.167	343.167	325.833	360.667	315	324.75	431.833	282.167	361.583	319.917	513.5	299.333	348.667	355.333	367.917	258.917	328.417	400.5	328.083	390.083	364.833	409.583	281.333	394.083	321.917	251	368.167	402.833	457.083	291.167	265.667	323.417	363.333	326.25	358.333	378.917	340.333	323.417	211	373.667	340.75	542.25	390.167	297.833	359.917	398.167	321.333	350.333	357.833	309.333	354.167	420.333	318	328.083	402.75	420.583	363.917	375.5	385.167	284.667	334.333	320.917	299.833	292.25	325.25	390.25	289.833	320.417	316.667	320.5	355.667	353.667	349.75	349.583	382.083	479.167	217.417	334.25	378.917	279	393.667	319.833	335.583	312.667	353.833	344	412.917	362.5	314.417	340.583	400.167	302.667	319.75	412	
0.0001225	100	390.167	385.75	375.333	401.417	305.917	402.583	399.167	350.583	331.583	365.167	275.75	315	398.833	320.25	289.667	382.417	336.833	282.25	282.917	424.5	349	324	445.583	355.833	446.667	347.917	423	352.833	402.5	401	270.417	442.667	305.417	272.5	380.833	420.25	300.583	349.167	325.917	426.167	325.833	298.083	346	405.833	375.917	411.75	402.583	384	358.417	476.583	435.333	329.583	390.417	347.25	241.083	323.25	350.417	419.5	431.75	410.917	307.417	358	287.25	334.583	373	411.333	360.833	287	304	302.667	289.417	505.083	348.5	267.75	329.833	319.917	309.833	321.25	343	318.333	322.167	342.333	328.5	349.583	433.083	467.333	305.667	332.917	365	301.667	359.167	325.583	345.167	389.667	298.917	358.417	380.75	277.833	376.25	378.25	
0.000125	100	315.75	393.417	317.917	362.083	351.417	334.417	324.25	367.083	361.583	244.75	393.25	279.333	394.417	296.083	252.833	300.833	455.583	391.667	330.5	273.833	356.167	330	337.083	320.917	268.333	322.167	284.417	333.917	396.833	398.5	278.417	386.75	445.5	333.25	295.667	342.083	372.583	433.667	361	301.167	357.333	278.833	378.167	257.917	341.167	332.167	367.167	476.25	348.25	293.417	336.75	398.25	406.75	355.333	367.5	315.083	413.083	387.167	453.917	381.75	295.417	397.917	365.75	305.5	335.917	401.917	226.833	316.25	329	365.667	294.167	375.083	424.5	375.083	374	414.333	400.667	369.917	411.417	370.833	338.333	275.333	348.167	361	389.833	304.083	330.5	320.167	289.333	335.667	409.5	334	406.25	343.75	407.333	293.083	297.75	434.25	292.083	402.167	
0.0001275	100	416.667	292	453.167	314.833	286.25	281.833	340.667	330.5	319.667	305.5	303.917	424.167	339.25	313.417	306.833	353.417	296.167	362.75	329.083	280.333	287	351.833	272.75	336.75	333.25	333.75	324.083	277.167	288.417	347.083	326.917	316.417	363.5	323.917	468.417	381.833	344.583	385.917	405.417	357.417	391.083	332.917	363.667	329.667	431.167	413.667	392.333	369.167	295.667	451.833	277.583	411	309.917	346	298.917	331.833	375.083	368.917	327	306.167	389.583	406.833	353.583	410.417	367.25	348.083	311.75	385.167	433.667	350.083	380.917	289.583	316.75	395	300.5	363.417	426	347.917	351.583	302.583	453	433.167	405.083	308.167	275.667	377.25	284.667	300.75	304.5	364.75	356.167	393.75	313.083	376.917	466.917	339.75	357.75	342.083	316.833	285.167	
0.00013	100	409.167	414.083	356.417	338.083	331.667	338.5	312.5	352.333	393.833	345.25	391.5	318.667	314.833	279.667	417	325.417	376.167	413.75	360.917	364.083	282.583	422.25	392.5	328	279.25	272.5	364.167	342	312.583	369	388.417	457.75	320.917	302.833	332.833	331.25	321.583	379.167	255.667	482.333	325.417	337.5	360.833	413.417	269	374	362.083	260.083	366.75	390.083	428.833	232.583	373.083	365.417	331	385.583	311.083	434.5	270.5	330.333	337.5	356.083	377.417	327.333	480.333	411	376.417	372.5	351.583	347.083	375.333	294.5	326.75	393.417	392.5	297.25	299.833	327.833	304.333	344.667	359.583	284.167	399.667	352	339.333	387.833	335.667	412	389	425.75	367.333	432.833	417.917	419.25	380.417	400.917	265.833	313.667	345.333	364.417	
0.0001325	100	387.667	345.5	283.5	312	374.083	318	322.25	414.75	335.667	363.083	353.75	387.917	301.417	323.583	348.25	280.083	297.583	380.917	470.25	355.417	286.5	301.583	260.417	119.833	530.917	338.667	315.083	356.667	514.417	331.583	421.25	427	394.667	417.333	271.917	321.333	286.167	340.917	302.833	361.167	312.417	309.667	329.75	330.333	305.5	284.167	323.333	271.333	366.833	274.333	438	356.333	276.917	376.417	382.417	399.5	359	435.917	350.25	399.417	345.5	395.667	318.25	308.167	366	332.25	354.75	440.75	395.25	349.583	374.917	370.833	351.667	322.583	318.333	326.833	389.333	298.667	455.417	365.25	282.083	329.5	403.417	471.25	273.25	351.5	357.833	362.667	325.833	297	441.25	324.333	426.083	335.25	343.333	391.667	369.667	401.583	350.167	433	
0.000135	100	448.167	302.75	354.333	325.333	280.417	347.917	249.583	325.833	456.333	358.333	339.667	257.667	408.667	254.833	317.417	409.25	395.833	295.5	289.417	398	353.75	419.833	323	317	438.417	443	312.25	430.083	399.417	315.833	484.75	320.917	274.5	363	382.75	312.5	392.333	391.75	397.583	342.917	325.25	301.417	352.25	338.667	380.167	355.667	307.417	358.417	380.917	377.417	302.75	326.833	378.25	382.25	365.25	436.75	304.25	352.917	386.917	308.417	362.417	312	341.75	351.5	366.25	306.167	372	433.25	325.75	396.5	379.167	396.75	314.167	318.583	329.667	294	363.5	374.583	387.167	328.333	296.583	344.5	376.667	339.833	295.5	439.25	314.417	394.833	370	376.083	408.167	493.833	313	362.583	385.417	305.583	305.25	385.167	424.167	384.917	
0.0001375	100	321.583	282.333	400.083	386.083	400.167	301.083	434.417	376.5	342.833	338.417	342.5	419.583	401.75	363.917	325.917	349.833	324.333	358.333	282.917	402.833	322.583	341.25	363.25	320.417	353.75	355.25	399.833	493.667	415	343.417	329.583	444.917	287.167	299.583	349.583	428.167	316.083	340.75	343.833	284.75	355.75	419.583	385.333	292.167	409.5	328.083	373.75	420.25	399.667	302.417	352.167	314.833	256.333	351.833	449.083	357.25	399.083	336.583	359.333	329.167	368.167	310.583	307.917	344.083	325.333	449.167	389.25	361	403.5	425.5	255.167	300.083	274.5	378.5	299.417	309.667	440.333	360.25	339.417	404.583	420.25	455.667	222.583	369.083	327.417	348.083	325.333	364.083	312.833	409.667	280.167	367.75	308	434.583	280.833	330.917	407.75	332.667	315.5	339.833	
0.00014	100	353.917	339.75	355.917	374.917	354.917	350.167	353.25	447.667	319.75	388.5	357.25	295.333	346.167	319.833	327	286.75	282.5	383.833	267.083	382.25	294.083	305.583	251.833	343.583	331.833	378	296.833	256.917	303.583	319.583	402.25	338.25	333.25	389.667	308.583	457.917	386.667	424.333	434.25	389.75	352	413.25	389.667	359.417	355.583	359.083	461.667	368.083	308	306.083	356.917	371	358.167	417.417	333.5	384.75	350	344.333	347.833	311.833	356	272.083	380.917	307.667	374.083	311.167	349.667	346.167	281.167	308.667	395.083	367.5	260.833	322.417	373.083	327	320.833	421.667	363.25	330.417	300.833	353.083	346.417	325.25	375	289.583	322.25	331	328.583	353.667	430.417	309.75	305.333	384.917	332.917	482.833	335.083	246.083	398.583	365	
0.0001425	100	351.667	295.833	299.583	337.833	400	372.083	439.5	448.75	333.583	295.667	279.25	330	321.583	372.333	325.417	408	289.25	293.25	396.167	391.667	382.583	387.583	382.583	299.417	396.417	319.667	272.25	342.167	473.333	445	286.917	376.75	369.417	300	374.917	256.417	329.333	315.333	297.833	369.167	332.083	374.5	248.25	319	291.167	315.167	305.833	376.833	386.583	397.5	330.083	324.167	430.667	398.75	360.833	435.417	279.5	376.917	306.25	282	326.25	332.25	339.333	354.833	309.083	372.333	345.167	398	297.417	304.333	340.5	416.25	321.833	291.5	337	318.917	394.083	316	316	362.75	453.75	347.75	383	416	377	326.167	345.25	274.75	395.917	311.417	426	382.583	360.083	358.417	372.083	328.833	361.833	331.917	372.833	412.833	
0.000145	100	479.417	314.417	353.583	297.417	430.083	384.667	408.75	384.25	272.583	318.417	373	365.75	357.417	388.167	332.75	398.5	345.333	274.583	381.167	331.5	341.25	370.833	347.417	302.5	359.833	359.333	263.5	320.333	359.5	291.333	422.5	276	301.833	373.833	369.833	370.833	305.833	377.917	347.667	357.167	274.75	299.333	453.667	390.833	252	390.667	395.25	297.167	341.25	382.417	402	313.917	374.083	342.083	388.417	404.417	327.833	424.917	371.583	393.167	363.75	402.167	376.667	310	368.417	429.417	390.333	363.167	410.167	342.75	369.583	322.167	392.917	324.5	390.583	326.75	329.917	378.917	359.25	402.083	394.25	321	378.583	405.75	323.167	343.833	369	396.917	395.25	382.25	308.417	301.667	285.417	369	382.167	366.417	406.333	348.417	420.917	384.917	
0.0001475	100	311.667	387.167	315	388.167	336.25	389	326.75	294.167	384.667	390.583	296.583	444.5	458.167	293.5	378	315.333	403.583	429.833	311.25	242.833	288.917	338.333	440.167	458.5	274.833	420.417	311.917	326.75	299.083	357.667	322.917	364.833	354.583	305.583	403.083	410.25	403.333	305.333	356.5	323.25	300	308.833	301.667	325.333	351.417	341.417	304.75	315.167	326.167	406.75	294	353.25	250.083	304.833	359.917	307.75	339.5	334.417	499.75	367.667	349.583	322.417	284.333	393.5	302.917	391.083	370.833	442.833	336.083	437.167	340.833	400.167	365	273.583	275.583	355.333	340.583	331.083	427.583	279.167	357.583	349	366.167	310.75	315.5	370.417	403.75	335.833	377.333	342.917	288.667	384.333	395.25	290.917	327.25	273.583	379.5	271	393.75	390.417	
0.00015	100	319	364.083	332.667	421.667	337.5	305.417	417.417	389.417	350.75	377.083	378.833	311.25	301.25	391.167	369.75	284.25	375.833	402.583	379.75	328.833	432.25	413.417	391	352.25	405.333	312.667	391.5	365.667	419.833	391.583	351.333	291.167	385.917	335.75	421.917	411.417	382.167	347.25	324.333	318.917	382	360.917	417.167	330.083	344.667	307.583	314.75	370	362.417	294.917	296.667	274.417	324.417	446.833	500.583	316.167	336.5	351.667	366.25	490.917	160.583	246.333	444.667	407.417	345.583	450.75	357.25	306.833	268.917	270.333	274.083	363.583	368.167	352.75	329.833	377	381.5	336.5	312.25	265.417	311.25	400.833	402.75	338.167	428.083	269.667	391.25	259.75	221.333	332.333	358.75	433.25	371.5	385.917	421.833	317.667	366.833	417.917	299.167	297.417	
0.0001525	100	428.083	366.5	463.5	363.833	432.75	406.083	330.917	255.917	342.917	325	436.917	406.167	274.917	401.5	372.583	398.083	370.083	310.5	444.417	338	333.833	380.5	352.5	319.417	331.25	347	355.083	265.583	348.583	355	358.75	338.833	294.25	367.667	377.5	322.5	400.5	337.75	370.25	489	413.417	346.167	426.167	319.333	395.25	341.333	449.333	340.5	438.5	327.667	387.583	336.417	360.667	402.417	270.167	336.25	273.417	328.333	344.417	379.5	420.5	343.417	425.333	321.75	298.75	341.917	511.5	294.583	510	326.667	328.167	261.25	325.917	293	383.75	422.5	353.333	281.833	382.917	367.5	270.75	440.25	327.583	373.25	382.417	307.167	359	365.75	340.25	386.417	332.667	306.417	319.583	301.333	226	291.5	292	480.917	446.75	297.917	
0.000155	100	343.417	295.583	374.75	298.5	380	343.667	324.333	278.583	302.417	350.667	261.25	289.333	420.167	408.833	328.667	308.083	320.333	359	376.5	394.083	277.583	303.083	341.75	304.5	381.583	333.25	377.417	392.583	303.417	401.25	355.083	319.333	291.167	372.083	355.667	471.083	306.583	411.417	428	363.667	360.083	375.5	362.833	299.917	339.917	388.75	276.5	352.083	330.833	403.5	305.25	359.833	389.333	390.25	307	378	396.333	308	411.833	337.917	440.333	379.5	429.417	434.75	361.75	390.583	326.667	354.417	355.917	358.167	251.667	370.5	276.333	374.333	314	356.083	273.5	325	339.5	333.583	404.333	308.75	435.25	345.167	323.083	292.5	267.083	345.917	250.667	428.833	372.333	335	465.917	500.833	405.75	283	329.5	318.75	374.333	364	
0.0001575	100	320	307.167	354.25	318.583	331.417	394.75	377.083	415.083	284.167	357.083	347.417	369.25	408.167	302.917	292.5	359.333	370.167	361.417	352.167	317.75	337.583	370.167	344.5	337.417	335.167	325.333	357.167	278.333	318.917	351.917	282.25	340.583	324.25	285	366.417	372.25	376.75	404.5	435.667	276.833	308.667	349.833	375.5	432.25	349.917	327.333	288.917	298.75	336.917	303.833	351.333	278.417	333.25	368.25	419.75	335.25	329.5	327.667	378.417	424.25	346.583	312.5	304.75	332.25	267.25	494.917	335	413.5	255.667	296.333	295.75	325.667	379.667	430.667	334.917	333.833	298	367.417	252.083	401.417	301.5	355.417	367.917	451.5	390.917	320.083	235.917	311.667	387.333	312.75	316.75	305.917	362.417	299.75	259.75	339.083	337.25	420.333	365.75	420.083	
0.00016	100	226	370.75	385.833	304.5	386.5	280.5	379.083	419.917	340.333	330.917	423.833	295.917	339.917	282.5	376.417	470	387.333	381.417	385.583	305.75	343.333	392.75	273.417	487.167	334.75	294.167	377.667	325.417	392.833	293.167	379.833	308.75	289.167	337.583	377.25	360.083	362.583	344.167	366.5	336.167	345.417	364.75	358.833	328.333	365.667	398.5	226.917	349	380.5	351.667	371.917	296	420.833	323	391.5	345.917	365.75	335.667	350.417	355.917	365.167	328.333	324.167	321.333	481.667	425.167	385.833	348.833	351.167	392.083	360.5	256.667	357.75	231.083	273.417	376.75	349	299.417	329.583	293.833	257	271.583	299.25	380.167	264.25	380.917	297	326.5	410.833	343.75	431.417	305.667	333.167	332	440.5	384.583	360.833	317.333	369	330.25	
0.0001625	100	354.75	301	372.083	313.333	467.75	367.417	321.25	268.667	320.917	308.75	336.167	343.583	280.75	361	418.5	350	372.583	331.833	317.417	314.5	372.25	277.083	322.75	389.333	371.167	272.583	390.083	401.833	383.417	359.917	372.167	254.583	328.167	364.333	439.5	337.167	404.583	373	362.083	372.667	305.167	342.833	345.25	346.75	362.417	361.917	331.917	323.917	387.833	379.333	413.417	350.583	322.083	322.917	436.417	408.083	315.75	287	444.667	322.417	359.583	348.583	418.75	339.417	333.25	330.167	298.5	360.5	442.083	335.417	348.917	389.083	434.667	343.5	346.333	321.833	302.583	400.083	359.833	279.417	393.833	364.5	336.083	297.75	364.667	377.667	332.167	447.917	399.083	353.167	336.917	313	344.5	467.667	303.25	411.917	396.667	403.917	319.75	341.833	
0.000165	100	319.583	364.417	381.833	396.333	359.5	332.75	419.583	396.75	527.167	363.083	382.667	376	440.25	380.333	312.333	349.917	315.833	318.25	381.083	313.5	393.083	378.417	355.333	408.917	351.917	358.667	344.25	352.917	309.333	314.167	348.917	392.333	265.5	380.833	300.083	329.917	285.75	382.75	326.833	276.083	380.917	403	323.083	321.5	398.667	306.333	279.417	361	435	354.75	294.833	357.833	378.5	337.917	333.417	310.833	462.083	348.333	370	324.5	419	420.083	341.083	335.667	400.75	384.583	336.25	351.917	360.833	402.333	354.167	392.917	297	267.583	364.583	306.833	327.5	305.583	379.25	409.167	328.083	492.417	380.75	396	373.917	109.917	316.167	302.333	313.167	350	476.333	334.5	409.833	370.667	495.333	325.667	382.667	365.5	353.333	418	
0.0001675	100	340.333	393.333	325.25	331.083	376.5	367.75	318.833	407.583	314.083	302.833	370.25	372	350	384.833	461.5	402.667	326.333	430.25	434.5	349	312.167	453.5	297.25	392.083	393.833	361.667	360.917	338.167	345.583	398.083	337.25	322.917	295.667	342.75	345.417	339.333	340.917	353.083	314.667	367.083	339.5	397.583	316.333	385.333	311.333	450.25	221.167	355.333	500.5	376.917	293	380.5	352.917	355.167	258.167	344.917	396.083	396.083	370.833	453.167	339.75	427.75	372.25	336.833	145.5	413.667	390.917	379.25	374.417	108.833	366.75	235.583	352.917	392.167	395.333	252	342.75	322.75	410	363.167	422.417	257	368.833	316	312	387.667	358.167	394.917	373.333	389.583	327.333	426.417	387.083	474.5	358.5	410.583	333	390.583	332.833	310.417	
0.00017	100	315.25	355.917	434.75	304.167	378.75	362.833	282.583	391.167	374	335.333	336.167	345.25	372	379.917	454	333.833	298.75	327	384.833	408.25	298.833	320.667	294.583	307.917	329	392.25	322.583	305.25	387.5	288.25	368.583	349.25	377.333	391.417	293.5	490.417	368.083	345.75	330.25	308.583	311.083	292.5	340.833	324.417	342.083	378.25	323.333	408.833	376	305.333	362.917	356.75	322.667	328.167	401.5	406.417	323.5	265.75	476.083	286.75	321	331.75	319.75	341.5	335.833	301	379.75	312	331.5	414.083	379.917	455.417	364.083	383	300.333	320.417	396.75	349.833	333.417	397.167	383.333	347	387.583	460.167	241.167	391.583	422.167	382.917	350.25	366.083	310.333	371.083	414.583	405.167	330.25	309.917	368.167	357.333	345.25	312	
0.0001725	100	459.75	336.583	410.667	391.25	328.167	326.583	299.75	357.5	264.917	317.833	376.417	381.333	336.583	333.417	361.417	350.833	291.167	263.083	329	277.417	339.25	351.5	348.833	403.917	397.167	312.75	417	441.667	384.25	288.417	311.25	272.25	362.833	334.75	298.917	391.167	424.25	311.25	268.833	390	255.5	378.75	347.417	310.083	420.917	383	333.083	384.25	389	393.5	341.167	311.25	309.167	483	355.083	393.917	430.167	308.833	294.083	325.583	380.75	347.75	314.75	381.167	337.167	426.833	344.417	344.25	346.333	389.75	345.5	325.417	294.25	330.333	399.167	329.083	316.167	367.917	364.667	391.75	392.333	305.083	343.75	260.333	308.333	442.167	352.083	416.667	410.417	420.083	274.083	307.667	342.083	385	387.167	298.583	349.333	331.667	408.333	340.25	
0.000175	100	278.167	386.083	329.833	242.167	324.083	391.583	416.417	365.083	335.833	412.25	387.167	354.333	408.083	380.5	317.167	370.833	326.583	324.667	328.083	356.083	399.333	265.333	308.167	309.083	373.333	375.583	268.917	419.667	339.417	322.25	373.833	318.417	323	409.917	296.5	331.833	369.75	339.833	315.333	414.083	409.917	421.417	355.333	466.167	318.5	305.583	256.333	332.917	417.333	312.917	354.583	355.333	323.75	439.583	278.083	346.5	288.417	416.833	207.25	306.917	371.25	365.667	327.5	421.917	363.5	351.25	375.5	353.083	309.833	382.833	305.5	391.75	302.833	350.833	317.75	429.083	353.167	316.5	437.083	300.25	368.667	324	359.333	290	348.167	375.25	283.083	341.5	371.583	373.333	343.333	305.25	255.5	409	330.917	381.25	278	304.667	331	377.333	
0.0001775	100	294.75	307	335.333	425.25	309.833	253.583	380.5	398	359.417	383.5	420.917	275.167	345.583	419.083	347.25	443.083	348.083	365.25	276.917	415.25	372.917	288.583	325.667	374	347.917	311.5	375.5	381.167	408.833	314.833	294.667	246.5	404.917	286.333	286.917	410.917	450.083	366	347.667	405.5	392	383.083	331.583	456.917	307.167	403.5	350	395.333	283.667	319.25	367.583	356.167	365.25	292.833	316.25	383.583	361.5	323	327.5	429.75	328.083	317.75	361.167	308.083	434.833	475.5	362.583	348.667	421.25	388.75	362.833	407.75	385.833	400.917	373.083	457.167	375.75	386.667	323	363.167	287.083	425.833	312.75	330.333	355.333	487.083	350.167	502.083	405.25	369.917	470.083	313.167	273.833	403.833	464.167	406.5	378.083	396.417	317.333	292.083	
0.00018	100	390.083	416.75	337.833	327.417	428.167	310.583	309.75	411.917	296.167	361.583	344.083	405.5	332.167	442.583	431.5	452.417	362	413.333	339.167	354.5	320.667	361.833	386.083	401.417	378.25	326.75	384.417	395.333	364.167	379.917	340.833	287.667	333.583	401.583	313.417	334.5	319.667	328.167	270.5	367.917	420.333	413.333	375.417	320.25	423.833	378.833	362.667	350.333	417.167	371.25	313.083	265.917	321.417	398.25	383.917	357.75	371.833	397.083	429.5	288	340.083	304.917	308.917	341.083	342.5	357.25	541.417	308.75	356	381.583	387.167	435.5	360.167	358.333	277.833	370.833	372.417	369.333	399.083	439.333	332.75	358.25	342.5	350.5	356.083	308.417	326.417	302.083	398	367.167	399.083	267.5	356.75	315.75	374.75	293.083	410.417	391.417	292.583	285.75	
0.0001825	100	363.917	400.5	380	413.167	310	360.583	365.25	344.417	461.5	303.75	379	384.667	369.5	409.667	402.667	314.833	255.333	426.917	391.167	354.583	301.333	357.667	412	291.5	326.5	291.25	383.5	295.083	399.333	363.417	361	330.083	267.75	376.083	319.583	314.25	295	341.917	373.667	239.917	270.75	333.833	361.917	313.75	359.417	245.583	271.083	246	402.25	318.333	444.917	393.25	340.917	397.333	394.917	380.167	343.75	300.417	422.167	348.5	349.417	301.167	371.667	422.083	421.5	328.083	320.417	410.75	407.083	321.25	342.917	429.583	308.917	424.75	392.167	342.833	342.333	290.083	382.833	336.25	365.167	390.083	325.917	367	380.75	275.25	313.5	435	367	316.917	304.083	392.25	308.667	357.5	398	423.083	392.667	309.75	279.083	450.917	
0.000185	100	315.167	361.25	318	375.167	360.417	361.333	333.083	334.583	319.75	373.917	299.5	443.75	356.75	421.417	356.5	263.417	347.667	272.5	231.333	294.167	386.167	290.417	371.333	387.833	374.917	281.5	441.333	299.167	414.667	290.167	347.583	407.583	371.333	335.5	384.333	340.833	305.25	397	463.167	360.667	359.833	372	395.083	351.333	349.583	353.417	279.833	303.25	306.667	393.917	310.333	357.833	301.917	387.25	268	360	356.25	367.167	395.5	425.083	278.917	293.417	334.833	369.333	294	221.833	365.5	335.917	418.25	314	307.25	289.333	353.583	359.833	345.667	357	437.833	336.417	355.417	356.5	331	306.333	400.833	321.417	352.75	393.25	350.25	408.917	443.417	344.083	375.5	333.667	243.333	301.167	482.333	396.667	275	298.5	338.583	353.833	
0.0001875	100	306.083	387.25	275.167	261.083	440.25	322.667	370.917	393.167	357.5	336	350.917	312.917	354.583	339	367.583	394.917	374.917	310.25	422.25	300.25	248	364.917	419.417	320.917	415.75	319.5	445	207.333	351.167	297.167	386.083	327.833	276.583	353.167	431.5	311.917	328.917	434.417	407	445.167	356.25	363.667	272.333	373.5	350.333	393.667	348.333	317	424.917	412.917	343.5	280.333	368.917	339.917	253.25	364.583	377.917	393.583	421.417	356.333	457.583	287.333	343.5	463.75	448.833	330.667	387.167	327.25	291.917	343.417	307.417	339.917	378.083	302.25	334.25	328.917	302.167	382.417	358.667	372.75	313.333	358	292.75	293.75	405.333	419.75	339.167	359.333	341.083	323.75	322.667	326.917	336.667	320.833	288	270.25	372.167	338.25	369.5	289.667	
0.00019	100	384.417	311.167	257.167	297.333	413.333	333.917	284.417	434.667	380.333	405.667	338.333	363.083	344.083	376.417	350.75	353.333	424.167	347.333	327.083	351.667	356	444.833	447.583	404.167	365.833	363.75	379.667	497	388.75	385.25	349	217.167	279.583	309.583	407.417	339.5	417.917	422.417	350.417	401.833	388.75	318.083	265.417	399.083	380.75	362.833	284	255.75	408.917	410.833	349.917	275.917	368.583	402.833	353.333	312.75	350.917	372.75	265.917	254.917	367.333	287.333	276.583	331.333	351.75	332.417	314.833	488.917	437.667	369.583	392.917	389	363.667	383.417	324.167	329.667	317.917	364.667	378	375.25	305.75	274.75	317.167	381.833	450.833	384.5	337.833	362.417	349.833	310.25	342.583	356.5	398.417	294.833	382.833	328.167	381.083	342	427.333	327.25	
0.0001925	100	398.333	309.083	317.333	338	260.25	317.75	326.75	336.417	321.5	366.333	434.5	373.333	385.417	347	382.25	266	400.417	384.167	392.083	278.5	446.333	390.167	333	398.917	400.083	333.833	305.25	404.25	457.167	357.583	459.25	378.667	334.583	344.333	368.833	320.167	322.667	374.75	329	392.583	382.083	371.917	299.333	381.917	310.083	365.5	322.333	356.417	394.75	270.5	349.167	321.25	306.5	350.25	373.417	433.333	435.25	328.583	390.083	358.333	301.667	358.5	371.583	356.667	403.333	275.333	392.25	315.917	327.917	355.417	336.333	262.583	472.25	388.833	360.833	446.917	328.917	406.667	423.167	327.333	423.583	446.75	332.5	339.417	328.5	330.917	351.75	264.833	342.667	312	336	294	301.833	321.917	421.5	300.333	415.083	390.417	336.417	322.083	
0.000195	100	371.417	307	276.5	384.5	390.167	303.75	331.833	397.917	349.75	321.667	344.917	380.583	301.667	341.833	415	366.833	349.417	359.333	323.667	343.5	344.083	296.417	359.25	412.417	341.667	298.833	420.583	351.083	442.583	356.667	301.083	377.167	329	308.167	338.167	305.167	435.083	307.083	386.5	344	345.417	319.417	364.417	333.917	263	426.5	343.25	415.583	383.25	336.083	244	324.25	354.333	309.333	333.833	371.083	302.833	239	402.25	388.25	260.417	445.5	385.667	413.5	397	444	327.25	364.5	441.583	356.167	352	273.583	287.917	261	252.417	297.583	354.25	315.167	382.167	315.333	332.75	343.917	380.75	384.917	442	331.75	394.333	339.75	318.667	407.583	480.583	410.25	399.75	322.333	278.667	403.667	357.25	383.917	327	389	
0.0001975	100	399	359.833	413.75	354.5	340.833	326.083	424.917	388.583	353.25	311.667	321.833	397	241.917	296.75	363.083	328.5	351.667	267.083	451.5	404.417	361.083	314.917	315.917	342.75	455.583	373.583	320.667	383.833	442.917	370.333	323.833	349	346.083	449.25	293.917	320.333	331.667	327.5	435.333	283.5	341.167	312.583	273.167	307.333	344.75	301.833	402.167	419	381	396.667	390.5	381.5	295.583	359.5	275.917	462.667	412.75	305.583	473.333	369.333	385.833	304.583	314.917	390.917	377.75	359.5	287.417	408.083	304.833	314.417	350.5	340.917	416.5	371	401.667	345.583	357.917	257.5	379.917	291.833	359.5	291.833	346.167	345.75	446.667	298.5	364.167	249.583	304.833	357.833	337	407.167	374.417	253.417	369.333	378.5	254.75	376	300.5	343	
0.0002	100	312.167	336.5	338.167	335.25	318.083	349.5	254.5	325.5	451.25	262.167	342.583	298.417	360.25	395.583	320.083	313	365.5	337.583	312.417	340.75	417.083	298.5	434.25	322.417	330.167	373.917	316.333	351.333	345.583	352.667	318.167	357.167	464.167	367.917	372.083	387.667	394.083	286.083	319.833	285.417	330.25	385.167	437	321.417	290.5	324.583	382.167	213.5	304.75	317	326.167	321.333	336.583	364.583	442.583	309.167	333.583	292.083	305.75	367.75	347.667	395.167	310	387.75	336	398.333	304	428.5	358.5	287	308	358.917	321.917	413	319.333	250.583	314	367.5	406.917	315.417	358.5	342.417	393.417	365.417	345.333	334.25	283.167	297.5	313.833	384.417	341.083	389.25	316.167	367.083	350	416.167	306.667	332.417	314.75	319.083	
