# Supplementary material for: Transfer of optical orbital angular momentum to a bound electron
Source: Nat Commun. 2016 Oct 3;7:12998. doi: 10.1038/ncomms12998 (PMC5063962; doi:10.1038/ncomms12998)
Supplement: Supplementary Data — Raw experimental data for measurements presented in the main text, reporting fluorescence counts as a function of pulse time and ion position. [file ncomms12998-s2.zip › data/dataRabiFrequencies/150707/46/fluoEMCCD.dat]

# EMCCD average fluorescence data file (1 traces, 1 ions)
# trace names:
# format:
# | signalSlot | numCountCycles | trace 0     |
# |            |                | ion 0     |
# |            |                | val | err |
0	100	352.977	4.73307	
2.5e-006	100	346.374	4.9992	
5e-006	100	361.986	5.5244	
7.5e-006	100	358.132	5.24762	
1e-005	100	344.648	5.30832	
1.25e-005	100	351.178	6.52497	
1.5e-005	100	354.843	6.69828	
1.75e-005	100	349.645	5.33575	
2e-005	100	346.186	7.07338	
2.25e-005	100	332.985	7.44774	
2.5e-005	100	344.765	5.86672	
2.75e-005	100	295.486	11.2629	
3e-005	100	336.303	8.6702	
3.25e-005	100	299.479	10.1216	
3.5e-005	100	335.79	7.88387	
3.75e-005	100	358.502	6.14322	
4e-005	100	310.553	9.83481	
4.25e-005	100	302.144	11.085	
4.5e-005	100	326.349	8.77689	
4.75e-005	100	315.672	9.53162	
5e-005	100	331.368	7.39717	
5.25e-005	100	334.924	8.39739	
5.5e-005	100	325.378	9.07769	
5.75e-005	100	319.022	10.4411	
6e-005	100	315.653	9.55179	
6.25e-005	100	317.733	8.89262	
6.5e-005	100	313.004	10.2678	
6.75e-005	100	313.297	9.62379	
7e-005	100	334.668	8.50106	
7.25e-005	100	290.618	10.8639	
7.5e-005	100	287.492	10.6367	
7.75e-005	100	284.632	11.1488	
8e-005	100	310.499	9.75962	
8.25e-005	100	313.998	8.98819	
8.5e-005	100	249.158	11.7437	
8.75e-005	100	253.291	12.0507	
9e-005	100	178.57	9.45617	
9.25e-005	100	277.479	11.4613	
9.5e-005	100	328.338	8.84223	
9.75e-005	100	251.348	11.9279	
0.0001	100	297.188	10.8384	
0.0001025	100	281.152	11.5381	
0.000105	100	268.444	11.5403	
0.0001075	100	278.174	11.8576	
0.00011	100	231.403	11.8362	
0.0001125	100	194.507	10.5397	
0.000115	100	186.285	9.72879	
0.0001175	100	238.307	11.8372	
0.00012	100	225.873	11.5875	
0.0001225	100	241.325	11.3386	
0.000125	100	184.493	9.93602	
0.0001275	100	261.449	10.8069	
0.00013	100	220.818	11.3109	
0.0001325	100	221.259	10.8921	
0.000135	100	237.282	11.0356	
0.0001375	100	237.844	10.7842	
0.00014	100	169.333	8.41787	
0.0001425	100	203.447	10.2069	
0.000145	100	212.567	10.5771	
0.0001475	100	211.182	11.5294	
0.00015	100	214.464	11.6283	
0.0001525	100	252.081	11.5602	
0.000155	100	229.494	11.4707	
0.0001575	100	204.763	11.0188	
0.00016	100	237.079	11.4896	
0.0001625	100	209.829	11.413	
0.000165	100	256.12	11.8424	
0.0001675	100	225.823	10.875	
0.00017	100	236.493	11.6657	
0.0001725	100	234.104	11.7834	
0.000175	100	227.602	11.7304	
0.0001775	100	223.514	11.504	
0.00018	100	226.673	11.3238	
0.0001825	100	218.46	11.0996	
0.000185	100	210.889	10.6613	
0.0001875	100	192.173	10.5774	
0.00019	100	244.337	11.8365	
0.0001925	100	261.873	11.888	
0.000195	100	227.991	11.7457	
0.0001975	100	215.417	11.2859	
0.0002	100	218.907	11.1143	
