# Supplementary material for: Transfer of optical orbital angular momentum to a bound electron
Source: Nat Commun. 2016 Oct 3;7:12998. doi: 10.1038/ncomms12998 (PMC5063962; doi:10.1038/ncomms12998)
Supplement: Supplementary Data — Raw experimental data for measurements presented in the main text, reporting fluorescence counts as a function of pulse time and ion position. [file ncomms12998-s2.zip › data/dataRabiFrequencies/150707/46/rawdataEMCCD.dat]

# EMCCD raw fluorescence data file (1 ions, 1 traces)
# trace names:
# format:
# | signalSlot | countcycle 1 .....
# |            | trace 0 |
# |            | ion 0   |
0	100	481.167	338.417	364.417	378.917	385.917	279.75	286.667	393.25	349.917	298	398.083	295.833	349.917	234	348.333	314.833	412.583	390.833	329.333	324.75	405.167	369.333	321.083	346.833	370.417	412.5	242.583	422.417	428.75	343.917	447.417	392.75	341.667	405.167	378.583	367.083	285.5	305.333	378.25	308	286.083	392.333	372.667	328	385.333	375.833	341.5	387	341.333	372.667	307.583	335.167	300.333	382.75	422.167	388.583	344.083	304.25	316.667	366.25	300.5	377.333	339.667	321.167	419.75	370.083	468.917	298.25	413.917	390.25	293.667	352.75	298.417	388.083	317.5	301.833	289.167	363.25	348.667	297	361.333	342.667	302.583	406.5	428.583	308.25	348.667	301.417	310.417	409.417	377	391.333	332.25	337.167	368.417	417.583	334.75	305.5	345	340.417	
2.5e-006	100	338.5	407.833	275.667	334.083	349.75	295.5	308.583	297.5	323.333	307.25	292.667	354.167	355.917	308	340.167	419.167	432.917	245.083	317.333	354.25	434.25	356.333	304.5	384.5	330.25	345.667	303.75	380.583	440	340.25	255.75	347.167	403.5	317	346.167	357.417	267.083	337	392.417	290.917	290.5	251.5	321.333	436.083	287.833	334	375.75	344.167	417.083	315.083	340	456.5	316.083	338.833	405.167	366.25	296.25	326.167	412.167	335.667	361.5	383.083	330.25	502.083	377.583	390	313.417	299.917	312.5	348.583	342.917	297.083	294.75	356.583	341.833	305	351.167	289.25	289.5	337.333	347.417	321.417	468	468.25	367.25	355.667	316.25	337.333	363.917	394.25	350.167	347.333	448.167	305.833	314.167	341	336.583	332.667	408.417	330.417	
5e-006	100	331.25	391.333	339	335.333	272.417	380.25	407.167	375.917	375.75	343.25	267.333	332.5	370.167	445.333	331.167	330	431.667	402	357.167	429.167	397.167	304.917	443.667	348.5	286	373.667	278.25	368.417	274.167	430.75	356.5	397.833	352.667	349.667	323	370.583	313.167	336.833	417.833	387	379.75	292	394.667	321.25	423.083	441.083	389	338.333	477.833	501.75	367.25	343.917	433.833	294.583	320.25	329.417	405.833	288.25	314.5	503.833	373.583	301.417	323.417	334.417	405.667	381.75	313.5	388.667	405.333	391.75	305.833	454.667	306.417	365.333	440.25	422.583	394.5	403.417	393.417	297	290	386.5	336.583	419	331.167	319.917	376.667	315.25	294.5	388.583	489.917	316.25	445.917	349.25	320.333	252.917	301.083	317	312.917	312.75	
7.5e-006	100	392	399.083	331.667	399.583	325.667	302.5	456.917	312.583	352.833	387.25	349.25	444.917	368.917	296.667	343.75	331.333	347.917	386.5	297.417	364.333	408.583	287.083	315.083	428.583	307.083	336.667	342.333	377.917	441.833	341.083	341.167	370.333	398.333	383.583	367.5	349.167	379.417	424	387.5	379.25	362.667	406.917	407.25	336.083	282.083	317.917	287.833	401.583	336.583	386	365.417	360	446	344.167	333.5	315.167	327.25	345.833	385.333	319.917	289.667	442.083	327.583	429.917	476.417	358	318.75	333	413.417	374.917	217.583	262.583	484.25	358.333	464	374.917	317	376.167	351.917	310.583	265.75	300.333	297.5	266.5	374.333	389.5	263.917	330.5	319.25	364.5	398.917	287.333	475.75	362.5	437.917	325.167	343	366.083	339.667	398.667	
1e-005	100	361.583	347.083	359.917	345.25	342.083	315.25	247.333	329.333	415.833	404.333	370.75	111.167	330.5	379	434.083	283.917	384.25	283.667	364.167	329.667	428.583	360.75	357.75	355.333	293.5	319.417	372.25	439	340.333	342.333	386.167	299.583	320	367.833	289.75	401.667	413.5	347.75	368.333	458.667	286.333	313.75	308.583	420.333	357.5	360.417	382.333	410.583	392.333	317.25	382.5	281	369.417	344.583	365.083	356.583	252.583	351.917	332.75	376.5	374.833	370.083	301.083	321.167	363	282.833	385.5	163	353.917	368.167	307.667	233.167	318.75	359.917	429.333	319.083	391.25	343	307.917	373.75	372.583	312.5	276.25	365.333	342.667	376.5	310.5	355.75	370.667	331.167	365.667	335.583	288.583	389.167	396.333	404.583	324.25	325.333	289.667	300.333	
1.25e-005	100	339.417	336.25	438.583	449.583	321.667	445	355.667	314.583	310.25	341.667	316.583	329	331.667	309.667	410.917	139.75	437	371.083	395	356.667	401.917	407.333	327.75	369.833	396.25	299.833	337.667	369.75	445.667	341.5	354.333	339.417	336.25	415	412.583	335.167	349.25	123.833	403.167	114.167	390.667	348.5	370.5	285.167	417.667	330.917	339.833	340.667	364.25	432.917	356.333	407.75	403.917	116.417	337.917	359.417	360.667	375.333	403.917	307.583	397.75	364.667	320.667	349	263.667	394.5	433.75	332.25	358.5	372.333	332.333	410.083	399	405.167	253	393.167	254.333	337.583	448.75	367.75	442.25	309.417	348.167	443.5	320.833	334.167	342.583	270.083	329.917	313.917	283.083	379.417	380.75	340.167	430.333	342.583	309.667	363.333	316.417	348	
1.5e-005	100	428.833	419.667	495.5	320.25	385.25	258.083	267.5	323.25	320.917	479	329.583	293.833	353.583	409.083	335.5	416	374.333	350.333	320.5	498.083	127.5	327	296.5	395.833	425.833	326.917	331.833	271.75	345.667	359.833	403.583	385.75	383.417	379.5	314.333	245.25	352.25	322	301.417	391.417	336.583	349.083	356.333	346.75	441.333	414.083	283.75	487.583	334	113.417	313.25	314	360.667	354.833	310.083	328	327.333	362.167	332.25	447.75	286.083	295.333	425.167	366.417	321.333	454	346.75	305.417	453.75	337.833	297.167	496	351.917	451.5	372.75	412.25	359.667	374	311.833	335.417	307.417	367.417	279.333	363.5	300.917	448.25	317.417	289	378.667	326.917	349.25	467.333	389.75	466.333	409.75	399.333	326.25	321.917	283.083	358	
1.75e-005	100	326.25	457.667	361.167	273.833	375.833	423.917	291.75	377.167	335.583	366.833	327.917	392.25	389.083	429.75	399.417	387.5	329	330.667	327.5	385.75	298.583	320	381.333	358.917	287.833	422.833	349.333	287.167	374.083	336.5	106	383.25	378.917	329.25	370.583	243.333	346.833	371.417	377.583	363.417	247.75	312.583	371.833	447.917	243.75	347.083	450.75	385	366.917	371.583	411.75	349.25	349.5	337.75	284.417	334.417	405.25	419	371.583	383.167	374.5	335.167	305.5	379.667	320.417	357.25	327.833	356.75	318	377	429	377.75	258.333	305.167	337.083	431	332.417	312.083	325.083	418.917	414.417	398.167	349.917	307.25	318.5	382.833	375.167	299.25	362.417	349.75	387	364.417	278.917	308.667	329.75	314.917	260.083	413.667	280.5	322.75	
2e-005	100	374.083	153.917	313.667	366.333	324.417	386	408.167	116.083	365	326.833	332.917	434.5	347.333	320.833	330.167	454.583	380.917	323.75	358.5	425.75	404.5	442.333	332.583	426.083	372.083	369.083	466.833	291.5	431	146.083	357.167	386.667	366.083	359.833	322.333	322.333	374.667	330.667	468.5	289.833	332.917	332.417	113.5	381.417	336.333	329.167	346.667	366.5	279.25	339.5	337.917	339.583	413.833	285.583	300.5	128.083	399.833	435.583	401.167	285.417	327.75	373	335.667	366.917	301.333	392.583	345.917	423.917	336.25	313.833	290	329.583	386	348.167	437.333	357.917	326.167	389.583	378.5	303.083	398.917	355.833	291.75	353.75	390.583	355.083	431.833	459.917	314.333	286.583	297.917	393.417	355.5	154.167	368.25	339.5	363.083	260.75	441.667	353.167	
2.25e-005	100	319.667	291.25	403.75	326.417	357.167	129.167	123.5	368.167	381.75	252.5	328.75	368.583	333.917	360.917	337.333	344.917	389.25	330.417	329.333	383.667	290.667	319.5	459.583	327.167	400.833	361.333	387.583	385.25	395.417	368.167	306.25	264.833	286.083	331.833	386.667	351.083	400.667	380.5	385.167	339.417	378.167	410.667	416.5	351.917	299.75	372.667	353.583	438.167	373.417	362.083	233.417	393.417	379.75	278.333	419.917	325.583	355.917	326.417	345.083	143.75	340.417	121.667	143.083	262.5	269.75	388.5	301.75	353.083	313.833	381.5	259.833	344.5	407	387	148.667	373.083	379.917	369	415.5	344.167	247.667	403.333	429.75	118.917	382.417	390.417	345.833	346.333	333.167	127.75	276.833	348.583	307.583	392.417	352.5	398.083	302.583	285.417	346.417	310.833	
2.5e-005	100	385.083	321.583	274.833	520.75	311.083	373.083	324	254.417	463.917	271.333	411.25	310.167	425.5	323.667	416.667	333.417	400	279.417	368.833	337.583	389.417	284.917	277.833	319.417	315.5	379.667	316.333	378.917	338.25	427.083	395.25	374.833	359.75	367.583	344.5	324.083	372.167	257.417	302.75	361.167	316.5	350.917	397.5	389.75	272.917	349.333	319.667	360	323.833	347.917	364.333	296	377.417	447.333	333.167	342.917	448.167	386.417	291.75	376.417	346.083	316.75	300.5	270.333	297.417	462.167	122.583	370.833	297.833	492.417	323.75	430.167	282	374.667	334.333	312.833	357.167	302.75	313.667	319.25	284.917	355.5	289.917	372.75	368.083	348.333	349.25	336.75	333.583	349.417	410.083	336.5	350.333	306.917	353.833	373.167	193	364	261.833	425.167	
2.75e-005	100	445.25	297.083	324.75	374	127.167	359.667	363.75	356.167	304.083	327.083	370.75	263.417	415.167	444.083	382	323.75	297	393	306.5	402.167	135.083	319.25	325.667	323.333	344	367.417	383.083	349.25	322.75	429.25	420.5	414	385.667	308.417	324.333	364.083	429.167	363.833	336.083	422.833	148.833	339.833	115.667	152.083	374.083	132.417	359.167	358.75	300.5	327.5	381.167	309.833	144.75	419.25	112.5	344.75	420.083	282.333	118.583	394.167	396.917	344.417	325.167	132.5	349.5	306.167	142.333	340.917	165.5	136.083	415.5	135.25	347.333	127.833	133.417	128.25	112.667	118.667	143.917	123.667	131.083	135.833	109.333	448.75	156	142.917	116	121.583	118.75	344.5	350.417	350.5	300.917	403.667	390.167	396.333	523.167	372.5	359.25	369.833	
3e-005	100	357.25	325.583	330.333	432.5	418.25	254.25	421.75	403.5	453.167	325.667	376.417	320.75	129.917	287.167	338.75	336.667	296.75	392.333	427.583	275	353.667	244.583	331	353.5	149.583	372.5	309.917	431.417	463.25	448.333	307.5	312.5	377.083	312.917	441.167	420.583	155.083	357.75	306.5	406.5	359.667	338.083	380.583	369.5	310.083	354.75	359.167	348.75	301	325.917	436.667	332.667	384.083	111	443.25	405.417	333.833	374.5	376.917	319.917	340.25	378.083	131.5	137.333	118.25	428.083	121.333	400.5	404.167	330.25	334.75	412.917	425.25	441.417	319	328.167	315.25	363.167	406.583	356.333	346.417	316.417	337.833	421.583	336.083	356	125.25	312.333	128.833	332.083	343.25	314.417	420.667	488.667	318.25	367.667	128.667	349.917	340.083	328.583	
3.25e-005	100	141.167	115.917	312.5	149.083	132.75	184.417	394.083	319.667	373.667	406.583	108.917	299.083	128.667	302.167	305.917	151.667	528.917	154.583	312.25	416.833	306	371.833	150.667	311.083	135.333	384.417	136.583	341.5	325	120.333	149.417	324.75	354	423.75	255.667	322.75	220	382.833	307.583	363.667	271	363.917	399.25	428.917	408.417	347.917	414.833	378.417	389.667	347.25	322.417	317.333	349.75	348.583	468.75	406	342.667	134.333	326.917	276.5	329.083	330.667	125.5	308.25	127.333	331	361.833	406.083	294.083	303.083	147.5	325.667	367.583	118.083	119.333	131.5	298.75	301.667	130.25	138.833	350.667	364.417	348.417	343.583	354.333	360.417	281.333	339.917	383	293.833	223.917	363.667	385.5	332.75	390.917	409.583	390.75	457.75	318.083	290.167	
3.5e-005	100	334	113.833	315.583	289.083	388.333	137.25	351.167	357.25	379	354.5	137.5	307.583	346.083	263.333	127.833	435.25	353.583	417.083	436.333	461	329.833	381.583	341.667	327.167	403.917	292.833	380	389.083	287.917	306.333	358.667	333.417	372.25	443.667	448.333	336.417	325.5	325.25	391.333	125.5	410.583	403.167	335.083	337.333	371.333	147.25	357.5	329.417	373.083	277.417	346.333	389.75	368.833	387.167	308.833	349.75	321.5	287.5	353.667	365.667	331.75	397.083	295.167	398.333	293.5	372.25	434.333	112.083	378.083	362.667	382	372.333	115.25	298.917	374.75	403.25	322.333	401	451.917	325.5	324.167	298	406.667	374.917	317.5	323.833	341.417	121.167	366.167	300.5	395.583	329.083	350.75	285.667	333.667	305.833	388	437.833	333.583	394.75	
3.75e-005	100	314.083	336.333	353.333	391.833	381.833	379.083	344.25	388.333	433.667	518.5	447.083	402.25	316.083	328.083	417.167	337	323.833	408.917	346.583	307.583	410.917	374.667	422.75	458.25	384.917	302	348.167	343.917	337.667	272.667	359.333	415.583	296.333	298.083	344.167	359.417	286.25	412.083	316	337.5	326.75	379.167	304.25	369	293.167	226.333	453.75	373.083	344.75	408.167	467.917	356.25	299.083	335.333	415.167	367.167	434.083	418	302.917	288.667	340.333	393.083	377.917	261.583	403.417	383.25	363.833	437.5	360.417	328.917	422	367.667	392.583	345.667	407.333	400.417	330.417	338.25	368.583	401.083	388.083	378.75	326.167	421.333	301.667	306.917	310.667	360.25	427.25	120.75	283.583	365.5	447.75	392.167	371.333	389.083	377.5	264.417	347.167	126.083	
4e-005	100	324	397.333	318.917	317.417	365.5	319.917	351.5	277.417	424.167	333.417	396.417	336.25	298.583	405.833	265.25	394.75	366.083	308.333	303.667	143.583	152.25	311.25	113.417	159.083	133.25	156.833	287.833	137.25	389.25	534.25	125.5	379.417	139	379.75	123.583	526.083	146	154.25	351.833	124.917	144.417	317.75	310.917	380.25	184.583	230.833	335.167	405.583	381.25	309	348	388.5	152.75	406.583	436.083	369	376.083	115.667	432.25	346.667	298.083	381.417	344.5	147.917	346.25	350.917	359	328.667	336.583	449.417	273	318.417	413.917	299.917	398.583	278.25	379.75	131.917	316.25	327.917	392.083	395.333	314.25	287.417	118.583	407.5	311.5	288.75	361.917	289.5	303.167	388.167	312.583	394.25	338.333	316.917	377.167	389.167	392.5	350.917	
4.25e-005	100	149.333	124.25	275.75	374.417	348.667	325.083	123.333	277	352.667	299	123.5	315	485.833	168.333	420.167	129.75	143.917	368.083	117.417	301.25	120	128.667	420	404.583	325.833	367.5	135.75	366.417	377.417	164.583	424.75	380.583	307.083	282.667	456.75	115.75	124	110.25	345.417	161.667	138.333	135.75	363.833	286.917	413.5	281.25	377.083	111.667	122.917	138.75	143.25	320.167	452.75	403	361.083	292.917	486.667	362	322.667	377.917	330.75	428.5	361.75	278.167	402.75	145.333	324.417	354.417	341.333	297.583	118.667	416.417	356.333	255	414.667	411.667	405.083	385	137.833	294.167	367.417	377.5	349.333	411.917	343.333	451.917	406.083	350.583	353.917	333.667	407.417	148	296	442.917	398.5	326.917	287.083	309.5	322.5	435.25	
4.5e-005	100	423.417	333.083	359.333	377.667	152.25	302.583	366.833	261.333	383.667	113	346.833	140.5	367.25	133.583	330.833	404.75	355.583	372.667	281.417	448.75	409.833	347.833	332.917	420.333	397.333	372.5	354	416.833	411.333	345.917	377.917	339.5	366.167	386.417	271.083	314.083	402.083	372.333	163.417	117.833	357	385.25	289.667	403.583	406.917	454.417	332.417	373.583	400	358.75	266.25	329.333	449.167	146.833	447.25	148.417	348.167	358.667	436.417	292.417	330.333	273.167	421	308.167	306.25	330.917	330.083	303.417	310.833	259.167	388	343.833	132.75	424.833	291.083	287.333	309.417	298	374.333	157.167	309.25	285.417	402.5	311.167	382.917	341.5	323.333	434.667	113	137.5	414.25	378.333	300.583	406.5	366.75	318.25	311.667	110.75	374.75	272.25	
4.75e-005	100	374.667	405.25	424.583	308.583	494.083	313.417	408.583	328.667	339.667	326.75	327.833	130.583	405.917	358.75	280.5	243.583	120.833	330.167	378.5	122.75	397.167	111.417	451.667	325.5	303.667	337.333	342.5	401.083	358.75	295.833	353.583	145.917	352.917	389.333	291.75	315	150.833	361.167	131.5	349.583	413.583	140.667	405.083	139.833	115.917	369.833	338	361.417	354.5	123.083	280.583	365	302.5	443.75	422.083	363.917	148.667	145.75	279.333	382	392.5	366.333	382	416	428.667	289	301.25	404.333	381.417	262.667	376.917	340.25	323.917	306.583	329.417	416.583	108.667	426.667	326.75	340.167	377.75	372.917	385.75	278.5	372.75	393.917	340.667	349	322.417	128.583	314.75	126.917	288.167	143.833	224	399.833	326.75	348	330.417	336.5	
5e-005	100	298	345.333	392.167	287.583	409.167	380.583	326.25	403.083	317.75	286.75	438	395.667	359	328.667	130.833	143.833	438.917	345.083	422.917	321	275.833	380	408.333	116.25	364.5	339.417	119.167	122.083	388.167	304.167	390.667	109.833	376.833	309.5	358.333	306.25	361.417	113.083	332.083	299.583	374.25	311.833	328	384.75	339.417	320.083	360.167	275.5	333.5	296.25	252.25	345.083	314.833	406.083	279.667	287.083	418.5	367.167	397.833	266.583	312.917	324.167	391.667	293.917	306.75	389.833	348.667	414.583	382.083	249.5	352.167	383.25	380.667	377.083	454.667	353.167	263.333	378	323.833	401.667	314.583	309.167	322.333	385.917	345.833	294.333	299.167	415.167	359.833	388.5	355.75	386.25	259.417	343.417	391.417	250.583	378.167	389	304.917	356.167	
5.25e-005	100	362.25	350.25	379	387.25	403.417	259.167	346.833	288.667	370	401.583	298.5	285.167	276	332.833	360	373.167	462.083	389.583	420.417	344.75	384.583	151.75	258	295.167	119	317.417	128.167	390.667	129.833	128.417	314	393.917	308.583	342.917	376.167	302.583	383.25	371.417	417.083	357.167	373.583	274.167	283.083	436.667	159.083	107.75	348.917	408.333	289.917	395.333	366.75	374.833	379.75	398.833	391.833	271.75	453.833	299.333	352.583	379.333	402.75	373.833	451.167	407.25	322.083	398.167	116.917	114.75	449.917	388.583	255.167	328.167	418.833	423	303.25	339.833	428.5	269.667	303.083	411.667	303.25	396.333	170.25	307	373.083	358.917	405	303.667	377.583	362.667	365.5	368.167	219.667	374.5	383.75	365.833	316.667	389.083	348.417	389.833	
5.5e-005	100	351.667	433.417	277	320.083	338.75	414.25	306.167	117.25	304	473.333	368.083	351.833	122.667	382.25	367.25	380.167	341.75	151	138	302.25	347.167	302.417	344.5	441.25	119.667	409.083	352.667	366.5	228.083	426	360	475	310.833	326.5	384.417	366.75	325.25	311.5	289.167	298.417	376.75	360.083	407.083	331.25	365.25	291.333	401.5	465.583	397.333	322.25	300	331.667	129.667	355.417	372.417	193.833	131.583	432.167	138.583	365.417	121.917	388.5	342.667	345.417	346.083	149.667	359.833	342	308.667	141.333	401.917	325.083	396.417	400.5	316.25	388.167	368.583	287.833	403.333	378.333	328.75	390.917	338.917	374.5	387.333	351	409.25	319.833	341.917	348.167	129	276.417	136.083	422	298.083	341.667	143.75	373.667	435.083	383.5	
5.75e-005	100	323.333	367.917	149.25	354.667	424.5	392.583	398.333	400.083	140.5	309.833	493.25	327.667	363.167	129.333	364.917	336	363.833	375.083	368.583	385.25	135.5	371.583	401	279.583	351.583	313.083	349.25	328.083	349.667	156.083	354.167	126.667	407.5	413.75	140.083	354.417	138.833	336.583	311.583	125.5	334	331.25	237.167	348.25	111.333	306.5	379.917	333.917	333.833	312.917	370.583	428.583	391.083	392	342.667	393.583	543.75	348.333	132.917	353	291.75	430.333	328.75	429.333	146.833	126.25	328.25	453.75	381.333	298.083	325	143.25	264.833	462	142.5	339.667	278.833	238.083	376.25	418.667	327.417	121.333	367.167	376.5	166.417	332	411.75	373.833	440.75	424.167	434.083	402.417	121.167	326.583	112.583	128.5	453.25	391.333	359.417	389.583	
6e-005	100	375.5	392.25	318.333	279.417	275.333	121.667	348.917	381.417	397	468.917	328	334.75	327.083	325	143	338.583	318.167	415.5	120	391.25	347.667	312	143.5	351	112.083	344	368.417	351	345.917	386.75	342.5	138.75	310.833	323.5	327.417	385.667	147	283.25	111.667	144.583	334.5	331.75	349.083	336.75	351.833	141.25	432.333	339.667	169.917	125.667	263.417	430.75	268.417	340	485.5	404.583	117.583	338.917	386.833	332.917	137.5	368.917	150.167	361.917	333	384.083	324.083	292.667	368.5	335.583	306.75	353.667	389.083	298.833	305.333	291.083	441.417	342.917	394.167	417.833	342	441	404.5	380.333	387.583	324.75	125.917	130.667	374.083	363.583	376.333	315.5	339.083	362.75	281.75	367.5	234.083	567.25	287.333	302.583	
6.25e-005	100	388	355.25	345.667	395.667	144.417	358.167	365.917	314.583	263.833	303.667	353.75	301.917	401.333	309.917	348.75	121.917	294.75	159.083	412.083	300.917	272.583	358.583	294	401.583	374.167	377.917	321.333	360.833	123.333	154.25	404	353.75	134.75	340.167	381.917	389.833	112.75	282.75	347.833	276.167	426.333	338.833	410.167	372	371.5	449.333	144.167	125.667	370.667	327.417	374.917	332.833	361.25	122.333	400.083	107	270.417	120.583	347.25	409	145.833	357.667	357.5	399.083	365.833	418.333	282.583	383.5	367.75	321.917	284.583	260.167	313	365.25	128.5	345.083	405.167	412.5	386.5	406.583	393.333	367.333	312.25	363.25	280.333	338	341.833	321.5	307.833	377.417	361.583	290.75	344.583	385	341.583	330.167	326.583	105.667	393.583	299.583	
6.5e-005	100	440.333	369.333	386.417	421.167	334.667	423.167	425.417	396.167	123.333	335.75	136.417	128.667	378.917	311.667	390.583	374.25	130.833	299.083	143.583	320.083	294.25	252.083	114.667	147	417.75	283.167	277.417	331.583	119.25	114.083	369.333	395.583	409.083	287.667	293.083	336.25	392.083	112.333	135.5	259.833	414.5	405	321.083	134.583	393.083	282.333	111.833	325.75	409.083	403.417	334.833	362.5	398.75	324.083	341.333	125	156.417	320.667	114.917	418.083	224.833	131.75	313.583	315.667	284.167	123.25	456.75	325.583	362.667	428.5	287.833	440.25	354.25	334.417	334.917	379.417	365.833	362.667	452.167	419.167	292.167	387.75	405.333	357.917	398.333	423.583	378.667	429	396.083	128.667	340.25	309.167	285.083	260	366.167	372.75	257.167	314.083	381.667	409.833	
6.75e-005	100	339.583	409.917	318.333	355.583	302.667	275.75	367.333	389.583	108.083	390.5	318.833	380.917	316.417	347.167	431.25	121.75	465.25	132.667	322.583	332.25	310.75	256.667	417.583	293.75	383.083	115.583	401.333	361.667	346.333	352.333	349.417	151.167	120	311.083	375.167	120.333	328.333	144.917	127.75	349.083	373.417	299.583	364.167	392.667	353.333	404.417	347.583	280.833	372	139.25	337.833	412	361.75	264.167	334.333	297.417	390.833	391	415.833	159	127.25	157.75	386.833	301.167	385.167	337.833	411.333	331.75	137.667	397.167	119.917	401.917	376.25	351.5	375.333	432.417	389.333	349.667	358.833	376.5	327.083	305.417	353.083	253.583	361	440.333	330.417	287.833	403	396.5	113.583	359.083	324.25	288.667	383.833	161.083	327.583	381.75	164.417	127.417	
7e-005	100	358.833	380.75	312.417	383.417	255.167	346.083	402.833	130.917	385.083	144.167	354.583	169.667	366.583	354.833	325.5	477.833	398.583	310.833	122.917	430.417	317.5	375.833	372.25	344.667	300.583	286.833	388.917	401.167	329.917	368.833	295.583	340	125.083	134.167	358.083	313	347.083	288.583	336.083	430.833	353.833	378.917	355.167	380.917	370.25	137.917	130.417	441.083	274.333	282	291.833	368	359.417	390.417	373.167	344.917	391.5	375.75	400.75	296.917	439.333	291.833	388.167	360.833	361.75	279.75	287.333	424.667	306.833	420.083	317.583	556.833	130.667	388.583	476	391.5	263.25	359.417	414.167	371.917	345.917	387.917	451.667	270.583	373.25	303.833	258.333	325.25	262.167	315.75	399.5	358.333	338.75	285.75	395.583	423.333	389.25	117.083	330.75	339.333	
7.25e-005	100	308	392.417	411.5	377.917	353.75	344.75	105.917	298.417	160	330	135.75	282.083	413.25	109.917	321.333	153.083	115.583	375.917	420.5	316	272.833	375.167	352.917	314.083	285.917	521.083	441.083	158.083	497.25	364	334.5	373.083	155	347.833	135.25	270.5	369.333	324.5	193.417	368.917	357.167	347.333	359.833	360.083	420.583	318.5	308.333	109.667	111.917	121.083	167.083	244.583	133.583	320.25	125.5	140.333	118.833	125.667	109.5	240.167	370.75	102.417	295.167	383.833	168.583	344.25	352.25	380.833	117	336.167	279.583	187.5	123.833	109.333	398.083	393.083	320.083	332.917	339.583	315.167	394.833	479.917	356.25	134.417	334.75	299.25	357.333	354.583	298.917	423.667	144.75	314.833	288.5	377.25	403.25	375.583	395.667	376.75	312.833	267.167	
7.5e-005	100	129.167	436.917	326.417	269.583	281.583	406.917	381.917	402	431.833	291.917	330.667	376	326.917	308.583	430.167	262.25	461.083	390.167	363.833	396.917	386.583	314.75	375.833	366.417	310.583	362.5	113.917	335.833	129.75	348.417	415.167	320.667	428.417	312.25	336.75	427.667	314.167	296.583	146.417	136.833	384.167	145.083	318	127.5	374.083	108.917	123.167	145.75	336.917	287.833	129.333	127.833	259.75	135.25	121.75	429	358	113.917	347.083	281.583	124.083	368.667	125	125.25	113.083	342.917	371.75	147.25	342.083	301.583	352.583	387.083	364.083	107.75	308.667	414.25	368.833	384	268.75	122.917	142.333	348.5	341.25	268.333	266.833	418.417	364	318.25	269.5	342.917	141.083	134.5	317.75	362.167	274.917	122.75	289.083	130.583	313.5	302.667	
7.75e-005	100	373.083	351.5	404.667	340.5	339.917	463.833	317.833	327.417	309.917	387.167	364.083	339.25	353.833	400.083	379.083	107.583	130.583	277	312.5	360.333	370.5	287.25	363.583	339.5	356.75	317.917	125.917	140.25	143.667	419.417	316.583	154.333	150	451.833	145.417	325.417	121.083	286	335.667	407.583	428.75	130.583	304.583	374.333	433.75	153.5	297.833	278.833	138.917	181.333	148.583	134.833	359.083	105.583	315.583	353.583	128.833	141	351.583	303.5	300.333	184.333	115.25	311.667	406.833	386.25	329.833	155.667	132.833	321.667	384.25	123	131.417	162.417	142	140.917	399.083	302.083	109.667	311.5	427.083	309.917	403.417	367.333	351.5	108.833	436.5	390.75	306.583	114.75	496.667	125.583	154.167	374.583	156.833	381.333	343.083	412.833	317.667	369.417	
8e-005	100	376	363.833	311.917	386.417	376.583	353.917	134.5	121.25	403.083	384.5	130.417	330.917	283.083	345.917	326.75	358.167	355.417	379.417	340.583	356	302.583	379.25	325.75	111.5	430.083	308.5	332.5	342.167	442.333	400.417	416.25	339.083	115.583	313.833	449	343.917	372.75	336	269.167	283.75	373.5	297.667	386.917	284.417	376.083	382.083	369.833	362.833	351.167	309.583	350.417	145.5	137.667	358.833	371.417	380	354.5	375.75	145.167	330.667	352.167	292.25	444.5	282.833	311.5	378.583	494.417	391.083	346.5	297.75	307.333	291.333	380.25	437.417	319.833	390.917	356.667	128	142.417	319.417	369.167	342.25	133.167	119.417	121.167	108	422	301.417	106.917	144.25	120.75	156.833	322.75	326.917	346.167	378.333	262	319.667	118	388.5	
8.25e-005	100	412.417	300.5	111.167	353.75	369.667	344.583	397.667	363.167	340.667	357.833	126.167	322.75	347.333	313.583	259.667	301.667	436.083	417.167	314.333	365.917	363.083	328.917	392.833	370.333	369.333	417.583	333.083	281.333	412.667	269.083	388.25	285.083	339.583	139.167	299.667	143.75	384.333	280.917	323.417	139	337.917	272.25	374.833	325.333	457.583	317	134.833	320.917	179.083	295	336.5	304.583	388.333	312.667	368.417	127.333	420.417	286.75	314.5	319.083	302.667	422.333	305.5	327.667	360.5	271.75	372.5	324.5	373.667	333.75	355.917	362.167	139.583	259.75	392.583	371.5	116.583	124.667	446.667	316.083	391.5	277.333	428	374.5	138.417	388.167	112.75	157.667	452.333	329.417	380.5	428.167	372.333	330.167	142	146.333	325	331.167	291.667	311.25	
8.5e-005	100	339.583	350.333	448.5	371.25	361.417	419.917	132.167	361.833	406.667	154.667	318.5	345.583	322.5	357.75	305.917	382.833	345.917	277	395.833	358.667	356.917	383.417	298.917	120.917	404.75	311.75	344.667	388.583	106.833	138.25	285.5	288.417	424.083	138.75	377.917	303.333	173.333	378.25	172.25	119.75	122.917	127.583	440.75	112	343	143.083	122.583	141.5	331.667	143.417	339.417	394.083	122.25	135.25	123.75	275.5	455.333	301.083	125.083	405.25	127.25	137.75	414.5	135.333	339.167	134.083	378.917	123.917	340	115.333	350.917	344.5	141.25	404.333	167.167	186.667	146.667	129.667	113.667	132.25	334.333	165.5	416.333	110.583	332.583	159.75	129.75	337.417	116.5	147.417	151.5	158.833	114.167	133.333	127.083	133.417	125.75	136.5	128.917	113.917	
8.75e-005	100	390.917	432.25	334.917	387.333	329.667	320	325.833	471.5	124.417	339.583	151.25	421	348.167	359.5	105.5	293.083	105.167	431.333	391.167	352.75	228.667	356.917	145.917	321.167	433.083	169.5	308.667	399.917	131.833	364.167	133.75	144.167	428.5	114.25	147.75	139.417	132.75	156.5	171.167	120.583	122.417	120.833	318	177.833	425.417	270.667	334.583	398.167	414.75	448.583	314.083	139.75	348.333	472.417	388.083	326.833	353.667	318.25	378.583	430.333	271.583	306.083	287.25	131.917	345.833	332.167	133.667	337.583	367.167	120.917	136.833	146.083	151.25	128.833	128.667	127.667	137.25	228.583	116.833	411.417	377	127.417	150.417	151.083	129.5	175.333	130.25	127.667	417.917	140.25	138.667	384.583	113.167	139.75	126	145.25	108.917	161.417	121.25	150.083	
9e-005	100	121.167	166.167	123.167	105.917	125.5	126.167	112.333	124.083	127.75	115.25	119.5	112.083	110.75	418.583	161.75	395.167	110.333	359.917	235	289.25	301.25	346.417	403	157	117.75	115.083	137.667	162.417	115	133.667	133.167	116.917	113.75	132.917	293.833	144.667	124.667	148.417	128.75	142.083	109.75	121.417	116.833	127.5	126.167	401.583	423.167	139.167	127.417	227.667	290.833	268.833	155	127.333	129	126.5	125.833	425.25	129.667	324.75	171.667	127	443.917	131.75	370	116.083	136.083	136.167	133.583	413.417	364.917	134.75	132	126.25	130.167	115.167	154.667	135.167	143.083	145.167	115.833	137.917	132.083	116.5	172	146.833	142.083	111.833	178.083	272	146.917	159.5	123.75	157.25	127.333	137	125.333	114.75	127.583	299.5	
9.25e-005	100	128.333	113.333	135.417	128.25	136	395.583	120.417	322.5	121.417	137	175.417	353.75	142.417	176.75	391.5	434.333	289.5	130.25	129.917	259.167	438.667	115	348.083	334.583	296.583	415.167	335.667	117.833	338.333	418.417	380	345.083	373.917	395.917	305.25	480.333	409.25	275.417	355.417	409.75	322.083	296.417	165.667	306.917	389.833	344.917	346.5	418.417	309.667	418.75	307.333	428.667	120.833	347.083	113.833	131.333	409.5	379.75	339.75	350.417	331.833	360.75	386	387.667	391.75	155.167	349.083	359.75	272.667	352.25	350.417	134.833	113.333	127.5	341.917	163.5	379.167	365.75	121.25	125.333	345.917	333.333	326.25	378.167	127.833	381.083	362.5	145.417	125.75	136	138.917	341.417	138.5	127.917	107.167	313.5	368.25	124.333	148.083	350.083	
9.5e-005	100	349.833	243	351.083	276.583	330.167	382.5	335.667	392.417	325.25	337.917	358	279.583	382.5	130.417	466.833	369.5	413.5	302.75	421.583	388.5	419.167	414.583	362.917	346.25	303.167	323.25	314.25	307.5	394	302.5	335.083	111.583	329.083	386.417	367.25	366.917	390.333	340.75	386.333	256.833	329.167	332.667	177	172.75	331	335.417	358.5	385.75	429.917	392.833	310.167	302.75	358.083	316.417	166.25	389.833	337.833	333.917	434.25	439.667	391	343.75	328.5	301.083	155	341.667	389.417	399.167	486.417	214	313.667	263.5	144.167	351.917	105.25	262.5	212.5	398	337.167	432.25	306.833	430.333	125.917	262.25	324	146.917	140.583	463.583	143.5	463.417	300	454.333	359.25	361.75	368.25	511.25	269.667	366.083	304.667	330.333	
9.75e-005	100	132	401.667	407.167	310.917	120.417	117.5	136.75	156.083	378.5	133.5	287.333	402.083	396.333	355.417	478.583	428.833	263.833	333.333	154.333	288.167	346.25	317.5	146.083	148.333	346	342	437.25	329.583	377.417	302.833	408.083	323.5	357.333	145.667	408.833	123.917	350.417	362.083	114.833	346.167	118.5	147.25	371	154	363.583	424.5	139.667	329.917	279.167	109.333	380.5	327.333	436.75	301	121.417	110.667	119.75	134.5	176.25	149.583	118.917	117.583	139.333	128.333	148.167	339	155.583	445.25	323	119	141.417	417	375.167	124.667	150.667	136.75	126.083	334.5	385.167	307.5	140.5	121.833	128.667	126.583	327.917	125.5	155	354.417	379.5	161.25	367.083	136.25	317.917	116.417	122.833	443.333	294.667	120.917	129.167	120.5	
0.0001	100	117.25	157	415.833	364.667	143.333	382	143.333	371.917	142.667	291.667	345.417	274.667	132.333	363.5	128.583	357.25	303.417	141.333	296.083	345.583	117.833	328.167	118.333	376.583	300.333	310.5	307.167	357.833	377.333	329.083	369.917	385.083	342.167	411.833	130.833	349.25	352.583	413.833	343.75	369.417	411.75	135.75	446.75	403.083	279.25	119.75	415.083	286.167	438.5	273.917	505.833	338.833	354.167	369	314.75	340.167	352.167	403.417	375.25	416.25	387.5	383.417	387.083	347.5	149.167	454.083	282.583	434.083	315.583	337.75	381.083	248.25	359.333	379.75	303.75	138.583	134.667	397.25	136.083	272.583	389.25	137.333	394	328.167	371.333	299.917	133.5	326	296.583	359	150.667	110.5	126.583	114.667	367.25	99	346.333	109.917	109	330.25	
0.0001025	100	379.25	118.417	118.583	400	317.25	303.083	103.083	292	469.333	127.583	327.667	277.5	421.333	425.917	352.167	316	363.833	307.167	359.833	419.333	376.083	240.167	267.917	116.083	120.083	253.25	128.583	106.417	121.667	131.917	387.083	120.5	162.417	314.417	338.583	128.083	153.333	342.583	145.417	343.083	360.917	427.25	129.333	340.417	275.833	290.75	405.25	131.667	142.75	321.5	388.667	318.75	378.167	299.417	311.667	118.25	453.25	410.167	151	382.583	292.333	422.25	338.417	130.167	393.083	329.333	378.833	115.5	103.5	115.083	411.083	119.417	329.667	294.75	266.25	324	291.083	109.5	402.25	440.333	377.333	140.167	426.583	329.25	307.083	413	427.5	135.917	121.25	143.667	383.25	328.5	381.583	379.667	398.667	363.667	120	122.167	333.333	341.25	
0.000105	100	123.083	119.75	353.917	140.083	270.583	344.583	332.25	147.167	127.917	431.167	111.417	137.083	310.75	334.583	338.417	375.583	122.833	342.083	140.5	167.917	134.333	373.917	464	155.083	130.25	111.667	124.5	344.5	136.583	143.167	328.333	382.917	162.667	148.667	369.75	272.667	402.833	125.25	148	101.417	135.333	348.333	359.917	333.583	126.083	482.083	281	303.5	343.583	289.25	309.5	367.25	339.25	345.333	145.833	333.667	304.667	369	407.083	323.583	513.083	397.917	306.083	456.583	121.583	380.5	286.5	416.083	327.833	367	352.083	138.583	154.833	332.583	347.917	106.833	129.083	312.667	141.667	143.5	137.75	399.083	115.167	340.333	269.333	376.167	382	151.75	134.333	347.167	284.25	387.5	320.75	124.167	404.167	323.417	147.75	429.083	336.75	120.583	
0.0001075	100	121.833	140.167	111.5	366.583	129	133.833	147.667	128.583	114.833	431.583	362.583	116.083	399.667	118.917	158.75	270.25	372.917	114	439.333	368.417	406.333	345.667	233.417	144.5	157.167	295.75	282.333	316.833	363	293.083	130.833	422.917	410.917	146	405.667	388.667	136	115.167	113.833	401.75	331.833	152.333	308.5	386.583	107.333	368.5	368	301.667	385.333	115.583	366.25	322.583	135.583	295.833	134.167	126.583	349	286.083	373.5	378.417	348.333	323.583	293.75	375.25	476.333	115.25	418.833	462.917	339.5	261.917	128.25	371.25	155.417	282.833	317.917	374	138.417	374.167	318.417	123.333	125.333	314.75	142.833	108.583	122.667	321.667	318.25	460.333	156.083	331.833	507.5	313.75	379.833	352.333	457.75	351.417	301.083	433	399.25	269.5	
0.00011	100	238.75	374.333	307.75	131.167	307.583	403.167	313	347.5	433.167	129.417	349.667	314.417	431.667	135	142.583	419.583	302.917	132.917	352.667	297.75	132.417	120.5	145.583	297	120.583	162.333	159.5	358	344.583	436.583	125	142.333	117.417	138.417	113.5	362.417	156.583	314.25	154.417	337.583	343.25	120.833	325.417	378.167	277	118.583	332.917	121.833	124.75	414.333	423.25	379	334	124.917	346.75	119.667	143.417	117.083	404.917	113.417	132.25	352.917	358.167	302.083	321.083	407.417	328.667	126.417	312.083	338.417	99.0833	117.167	124.167	426.5	172.25	309.167	129.167	119.25	110.333	146.75	150.667	154.833	115.583	120.167	124.917	143.917	148.75	134.167	111.417	113.833	117.833	403.75	121.25	121.75	131.583	114.917	152.25	513.667	136	108.167	
0.0001125	100	116.667	314	376	121.25	124.167	124.5	127.417	149.5	115	393.417	114.417	171.417	114.917	111.75	430	137.333	111	109.917	142	129.167	411.75	113.667	161.667	125.167	120.417	169.333	124.833	424.917	110.5	126	134.833	134.917	121.083	333.167	180.917	148.417	134.667	136.167	122.5	106.417	183.333	139.167	105.667	125.5	151.917	117.333	142.75	119.167	121.5	118	144.333	158.167	142.5	178.25	160.333	109.75	304.917	133	158.167	338.667	486.583	138.417	392.167	138.833	121	330.417	342.917	124.417	139	397.583	125.083	147.417	352.833	166.833	435	351.75	319.167	120.417	159.333	136.667	299.167	132.75	133.917	169.5	326.833	445.583	164.75	146.167	315.917	348.25	323.083	351.917	116.667	317	139	147.5	118.583	138.167	116.583	145.917	
0.000115	100	104.583	124.417	122.583	296.917	313.917	359.833	355.917	332	311.25	404.833	370	287.333	342.583	366.833	400.333	155.917	121.833	138.583	109.583	135.083	166	122	127.25	278	131.917	111.333	124.667	125.25	119.833	140.917	316.5	142.417	175.333	369.75	124.75	341.75	114.333	151.917	120.75	112.667	125.083	143.833	123.083	138.167	158.083	148.25	105.417	118.667	326.5	125	171.5	147.583	112.083	130.75	117.333	138.833	142.417	136.583	120.25	105.5	416	121.667	339.083	276	152	369.333	313.417	149	166.5	141.333	125.583	156.75	134.5	423.417	117	113.833	129.167	143.417	126.917	117.75	124.667	171.5	108	143.083	129.917	129.5	150.917	134.25	457.25	122.417	126.25	125.833	311.167	124.667	158.167	133.583	141.917	131.583	140.583	124	
0.0001175	100	140.167	410.167	181.75	166.833	389.167	161.75	117.333	462	160.167	369.333	133.833	357.917	118.583	157.833	128.5	104.417	373.917	129	121.667	120.25	343.75	335.333	119	299.25	286.833	132.917	149.75	126.583	132.417	141.833	352.25	128.25	115.583	162.833	129.917	308.667	121.5	107.583	121.75	287.083	302.75	113.667	131.417	318.167	182.833	120.333	481.75	380.167	112.083	361.083	365.75	256.167	421.417	110.417	105.583	118.583	150.583	297	111.667	387.75	354.417	329.25	384.333	392.25	409.083	385.333	162	128.167	117.333	121.417	360.083	359.25	126.917	117.25	325.75	348.333	445	430.417	143.333	142	138.5	122.583	397.083	400.083	354.25	146.333	355.5	177.917	149.25	262.833	331.333	391	117.25	109.583	313.667	137.833	341.917	348.417	274.833	341.833	
0.00012	100	176.25	348.417	374.083	334.833	358.333	431.083	356.583	140.667	350.583	374.583	276.667	379.167	292.5	349.167	133	127.5	356.083	152.25	119.75	164.917	130.833	363.833	114.917	438.083	114.583	121.5	129.25	120.417	137.917	297.75	105.667	122.5	129	145.167	191.083	117.083	415	135	136.417	413.667	336.167	107.917	116.833	315.75	108.417	387.667	138.833	399.167	294.5	139.833	147.75	417.417	125.917	113.083	348.667	133.333	126	149.833	139.25	162.083	139.917	123.833	364.583	156.5	117.417	135.167	432.75	109.25	156.75	132.167	148.667	115.25	331.833	380.167	379.583	275.333	365.417	345.833	352.25	140.333	142.25	143	126	110.167	123.5	118.417	318.75	181.333	114.083	344.25	356.333	152.25	138	131.75	355.25	417.583	342.417	98.9167	369	116.583	
0.0001225	100	247.167	119	376.917	348.25	113.667	335.667	405	136	289.333	128	370.667	138	359.75	300.25	144.667	255.667	361.75	345.667	115.083	172.167	294.917	390.917	128.75	362	114.417	115.25	143.25	141.167	129.833	356.583	121.667	118.833	122.583	401.333	110.917	317.583	122.5	154.917	157.5	148.083	156.75	291	143.75	138.75	111.667	151.5	137.083	126.917	133.917	139.167	153.75	127.833	328.5	370.5	128.333	347.333	331	299.583	326.833	405.833	408.917	111.333	278.333	118.75	394.417	414.333	326	141.167	309.083	392.083	134	406.333	130.5	126.5	249.583	147.833	156.167	138.083	158.75	125.5	360.667	436.417	384.667	378.667	136.5	117.25	139.333	295.917	394	353.917	315.25	140.75	302.583	408.083	373.417	272.25	411.167	376.583	361.083	140.667	
0.000125	100	117.833	127.75	127	455.917	120.667	138.167	357.25	125.667	326.25	126.917	139.417	142.917	144.5	160.167	116.5	129.833	379.5	391.417	138.833	113.083	125.833	121.25	138.833	153.667	140	123.167	121.25	150.583	117.833	368.75	146.167	349.583	116.833	122.917	141.25	147	105.333	128.583	122.833	128.167	140	117.667	321.333	118.917	130.167	135.083	339.5	111.333	122.583	125.5	129.667	121.917	381.583	137.833	156.583	129.083	138.917	357.083	383	136.75	123.167	159.333	347.083	374.417	170.25	412.5	108.75	124.417	131.583	153.667	132.167	163	124.667	136.917	119.083	155.333	328.833	352.25	110.833	119.917	135.417	370.417	128.667	409.833	370.917	175.25	150.667	338.083	307.083	116.5	123.833	138.5	142	124.417	109.167	276.583	115.083	125.583	137.167	122.083	
0.0001275	100	360.583	396.917	354.167	121.917	377.833	306.5	376.417	345.25	142.917	177.25	335.667	108.583	300.583	399.417	126.75	122.583	367.917	153.25	305.917	345.25	276.833	104.583	149.833	410.917	147.5	144.917	458.75	121.583	116.833	131.417	134.25	338.75	381.917	123.083	311.25	379.417	328.833	302	150.583	132.333	245.667	297.5	286.917	316.667	412.5	378.583	150.75	303.167	291.833	146.917	119.917	117.583	310.25	321.917	301.75	113.667	111.75	377	275.917	160	120	132.667	150.083	118.75	325.167	379.417	106	300.667	179.083	260.75	112.5	402.667	134.333	128.417	149.75	262.5	348.75	325.667	299	305.75	371.417	341.25	335.167	373.667	379.75	133	256.167	405.167	106	408.333	350.5	144.667	372.5	359.25	349.083	350.667	381.917	274	319.25	379.75	
0.00013	100	354.083	312.25	143	317.167	312.333	392.667	409.083	326.583	370	317.667	148.333	118	318.083	329.667	149.083	137.5	117.083	361.583	112	329.833	130.583	138.75	137.25	432.833	291.917	102.75	159.667	257.917	362.417	187.917	142.167	321.75	393.75	114.417	381.417	348	121.917	121.917	122.167	134	426.917	125.5	136.167	339.167	367.583	116.833	181.5	428.083	125.5	131.917	423.167	128.667	116.25	165.333	138.167	130.25	133.583	136.833	104.75	124.5	350.333	139.417	125.833	154.333	405	122.917	129.333	128.583	336.083	330.667	333.75	159.583	146.25	136.75	140.25	303.417	102.083	129.333	126.333	121.417	410.333	147.417	421.417	386.25	396.583	320.833	141.583	136.25	114.583	125.5	289.5	117.5	329.083	126.75	131.75	126.583	123.333	295.75	131.25	127.75	
0.0001325	100	118.5	107.333	142.417	172.25	331.75	117.167	135	292	125.5	147.417	131.583	130.167	140.75	396.75	287.75	135.833	409.25	118.333	171.417	293	115.833	319.75	318.25	296.25	338.917	364.333	312	330.917	131.5	335.083	121.833	113.833	141.667	155.833	130.833	134.417	117.167	134.917	143.417	141.417	107.75	303.25	138.5	225.583	293.25	136.583	427.75	385.25	385.25	271.75	265.5	172.417	419.917	156.083	143.333	125.25	127.417	353.667	109.75	371.25	126.583	122.667	143.083	342.333	114.833	123.833	134	129.333	130.167	410.333	124.333	142.917	130.333	143.833	366.5	153.25	142.417	130.667	114.75	371	158.5	327.75	404.417	153.833	133.417	420.917	371.667	322.75	303	340	391.167	449	291.833	370.667	273.083	136.917	153.583	120	129.333	255.083	
0.000135	100	108.75	122.083	329.167	156.333	118.667	405.083	108.083	130.417	129.833	130.417	135.667	150.917	324.083	128.417	113.167	115.083	112.167	296.25	346.25	325	300.167	337.5	181.833	123.167	131.25	377.5	141.667	170.083	294.583	128	356.25	109.333	320.5	396.167	425.5	357.083	313.417	355.917	320	352	131.583	387.833	142.667	340	134.333	109.917	323.167	125.583	154.333	356.667	313	339.167	112.667	137.5	336.167	337.833	365.5	113.667	151.833	111.25	317.25	110.083	115.083	281.167	325.5	352.667	332.083	349.917	138.583	319.167	372.083	287.75	387.333	286.833	116.583	428.417	142.667	328.417	140.917	290.75	428.917	373.417	157.75	144.75	339.5	128.333	331	131.417	324.833	125.083	136.167	132.333	140.833	415.917	106.583	338.083	163.25	121.667	143.5	319.25	
0.0001375	100	330.667	367.667	337.167	146.417	127.167	324.167	108.833	145	111.417	145.833	141.167	148.333	116.417	117.583	116.833	133	187	362	408.833	121.167	113.583	167.667	394.083	369.083	388	344.833	414	391.75	331.833	321.25	132.25	151.333	115.583	120.75	118.583	337.25	333.167	368.083	268.917	278.5	125.167	349.583	323.083	130.583	397	324.75	352.417	324.083	282.25	123.5	120	149.083	343.667	114.583	159	115.75	124.5	125.25	145.333	132.167	129.583	139.917	144.167	129.75	140.25	136.083	119.083	136.583	117.75	275.917	342.833	287.333	309.25	302.75	352.75	335.75	333.667	358.5	110.667	406	282.75	339.583	270.417	149.083	384.833	308.25	359.917	150.25	330.417	333.333	306.167	113.833	296.167	369.333	170.917	338.75	136.833	113.75	375.5	326.833	
0.00014	100	400.333	342.25	240.75	114.917	345.833	102.583	124.417	146.833	299.583	377.917	274.333	125.917	330.333	302.25	139.583	133.917	115.583	232.417	300.5	239.833	158.25	124.583	120.333	124.167	144.667	124.917	129.167	155.333	125.5	111.5	153.917	123.083	118.417	178.083	146.917	318.5	143.5	178.167	131.083	144.333	131.417	130.333	120.917	146.917	149.917	165.333	130.417	110.917	110.833	123.25	135.5	155.75	109.917	157.083	119.333	121	261.5	121.917	126.5	128.25	103.583	114	146	111.417	107.083	123.167	120.25	134.25	141.5	112.333	130.75	141.5	142.833	383.833	143.583	124.333	116	116.333	124.167	116.917	137.167	134.75	447.833	154.083	136.25	119.25	117.167	118.25	139.917	120.167	426.333	137.917	129.667	339.333	141.917	404.167	120	160.583	149.75	143.417	
0.0001425	100	303.167	251.083	302.917	357.583	128.333	149.667	239.5	305.083	114.5	124.083	116.75	358.917	128.417	321.083	131.583	353.083	147	138.083	352.833	133.083	369.333	140.417	171.5	132.167	124.833	208.667	378.583	358.75	132.167	112.083	142.25	364.083	107.833	358.417	113.25	320.333	259	365.333	127.667	395.5	112.75	274.667	130.083	366.917	357.833	404.083	300.833	138.5	119.5	321.5	114.75	122.083	152.167	139.083	118.667	410.417	111.5	161.083	304.583	366.333	117.5	290.417	398.083	146	148.833	137.75	124.167	125	121.583	130.75	143.333	141.25	140.583	114.333	182.333	129	324.333	331.167	130.333	168	134	118.25	132.417	106.833	122	129.667	163	114.75	159.667	373.417	379.583	103.417	123.833	126.25	140.167	155.833	141.667	142.917	122.917	143.083	
0.000145	100	137	135.667	109.333	131.5	112.417	161	138.667	122.25	105.333	298.667	136	146.5	325.833	364	99.3333	140.333	139.833	161.75	374.083	427.75	395.917	110	154.167	294.917	227.583	270.25	138.083	280.5	103.5	327.083	119.667	117.75	337.167	363	120.583	118.083	155.917	132.333	124.75	329.25	150.083	124.083	108.833	308.917	112.75	138.833	291.583	122.25	317.167	260.667	132.083	118.583	121.417	127.417	107.833	358.083	128.333	117.25	306.333	337.667	120.25	137.25	337.583	143.75	136.667	273.333	115.917	108.583	363.5	375.917	140.167	119.917	126.917	338.667	108.417	312	247.417	151.083	141.167	147.333	382.25	446.833	142.333	140.75	372.833	355	351.5	125.083	368.917	327.25	350.417	412.833	289.417	174.417	143.083	354.5	346	148.917	115.583	185	
0.0001475	100	138.917	354.917	435.833	101.167	122.917	115.333	110.417	320.583	426.333	330.583	163.333	147	148.417	321.667	339.167	118	127.5	366.25	116.417	395.333	123.583	326.583	108.75	143.583	315.583	512.833	138.917	124	339.167	119.667	346.417	113.667	291.667	127	143.833	163.667	121.333	128.333	121.167	148.167	477.167	122.833	380.417	121.75	159.333	116.083	164.833	380.75	135.417	316.083	136.583	335.083	136.083	169.083	122.25	447.833	308.5	111.583	126.917	139.833	375.833	316.417	122.833	299.833	130.75	119.583	142.583	108.667	115.5	144.083	130.333	407.167	291.25	322.25	377.75	138.5	222.833	139.833	359.083	112.083	129.75	130.833	126.083	152.75	134.833	112.25	383.833	173.833	141.917	107.417	109.333	165.167	141.5	116.417	148	442.75	412	274.917	142.25	128.75	
0.00015	100	140	377	157	162.333	124.583	109.25	126.917	119.333	408.583	113.083	130.417	116.167	359.583	117.667	323.083	385.167	129.583	121.417	387.75	338.417	131.083	137	160.667	144.833	138.667	133.333	123.75	110.083	147.833	130.083	109.167	147.833	125.667	142.833	125.75	114.583	410.167	284.083	122.833	129.833	363.167	129.583	313.667	426.917	378.417	291.583	135.5	354.667	323.5	145.75	175.833	145.333	121.833	134.333	324.667	141.75	387.917	132	118.833	134.5	132.583	152	323.417	371.417	165.25	114.75	381.667	125.667	130.333	131.667	129.333	139.083	455.25	462.667	402.333	132.833	444.25	387.25	365.333	339.917	401.083	173.083	427.25	110.5	136.75	405.75	127.417	113.75	279.167	135	237.25	142.5	399.083	111.833	159.083	169.167	142.417	249.917	113.583	127.667	
0.0001525	100	125.75	108.583	127.167	243.25	334.083	132.25	158.167	115.417	124.25	116.833	396.417	129.75	420	162.417	331.417	166.833	160.5	127.917	178.75	345	150.583	125.083	140.583	343.5	153.417	137.75	314.417	123.333	405.083	144.5	130.25	392.917	106.167	133.333	143.167	146.667	130.083	316.083	143.833	125.25	146.75	371.5	475.417	128.417	145.417	173.667	360.25	360.5	146.583	143.833	309.167	337.25	343.833	338.333	141.833	153.25	380.333	411.583	126.833	162.083	130.333	317.25	352.667	252.083	357.583	278.917	368.667	361.5	454.583	294.75	370.333	408.833	348.667	301.917	370	420.583	371.083	333.25	307.833	444.5	334.417	107.417	330.25	375.917	477.583	157.667	148.583	126.833	404	333.083	294.75	134.5	353.667	345.333	143	358.75	140.083	145.167	389.5	294.667	
0.000155	100	116.333	153.667	273.083	128.583	299.75	165.5	421.5	324.5	146.167	120.583	130.083	139.583	127.333	131.417	142.583	108.167	155.75	132.5	392.083	132.417	406.25	394.25	478.5	134.083	136.083	119.333	283.583	181.583	154.333	119.083	256.833	361.667	290.75	158.917	111.833	132.833	112.167	123.167	337.417	131.167	381.25	122.25	129.75	174.583	126.083	135.417	127.417	280.833	108.75	156	332.583	322.917	146.333	128.583	127.917	371.167	327.75	310.167	449.833	439	400.75	324.167	316.833	127.333	390.833	351.333	370.667	337.667	342.917	108.583	305.417	137.25	366.917	425.75	303.75	370.5	332.167	166.083	378.083	325.083	389.583	413	275.583	132.583	277.5	118.917	107.667	141	127.167	125.75	303.5	115.25	119.417	124.333	122.417	245.667	130.25	121.083	120.583	392.083	
0.0001575	100	365.917	142.917	123.5	178.5	140.167	358.167	291.083	140.917	320.25	110.25	112.25	145.167	131.667	165.75	118.25	113.417	392.667	148.833	134.75	118	341.25	378.167	359	132.25	133.417	127	132.583	343.417	163	109.833	117.833	117.083	373.167	375.25	126.917	450.083	413.417	316.417	139.25	131.083	133.083	139.917	353.75	321.75	116.583	141.25	157.917	134.333	148.833	117.25	145.833	148.417	134.083	137.417	147.833	133.333	145.833	154.25	168.583	457	131.583	294.333	353.083	110.25	109.417	139.583	118.75	141	130.417	132.25	124.917	162.417	140.833	321.833	322.667	136.583	420.417	142.583	110.167	398.5	417.083	140.583	336.5	107.333	107.667	137.917	126.75	448.333	346.75	349.167	127	121.667	351.333	375.167	145.333	122.667	132.083	128.167	133.583	309.583	
0.00016	100	113.833	111	144.167	336.667	115.167	120.333	138.417	232.583	134.25	130.333	161.75	136.417	128.417	158.583	110.667	147.75	142.75	121.75	413.75	122.083	111.083	122.25	313.667	128.5	381.083	138.167	416.333	113.75	383.167	136.583	122.917	353.75	313.75	138.917	137.75	117.667	138.083	112.167	363.333	139.917	340.167	135.583	334.083	321.833	125.75	351.583	121.667	302.833	137.167	296.5	122.333	326.167	323.833	469.917	315.417	157.917	354.25	142.667	106.5	367.75	313.75	391.833	119.667	286.167	134.417	116.75	114.333	121.083	121.417	117.25	287.167	353.417	370.75	323.583	372.583	389.25	271.75	354.583	345.667	410.417	467.583	326.833	380.417	280.75	321.417	342.667	361.667	339	285.667	399.417	353.167	331.333	123.667	424.333	281.583	121.417	123.25	126.417	125.833	318.25	
0.0001625	100	116.333	396	172.917	143.917	107.583	292.5	130.5	117.917	134.417	149.417	173.333	128.583	117	147.667	147.5	119.25	395.917	141.667	117.25	355.5	175.917	159.667	355.75	137.583	138.083	131.25	113.917	277	120.833	115.75	114.167	168.083	342.417	435.75	132.917	144.083	136.417	116.833	407.917	148.25	168.583	139.5	428.833	165.25	134.083	167.5	132.333	386.833	130.583	130.5	122.833	363.833	378.833	359.833	151.167	437.25	123.75	132.75	318	149.917	128	116	107.833	115.417	130.417	114.75	352.583	392.417	118.667	126.25	134.083	105.667	127.167	140.667	117.833	346.5	121.75	145.25	358.5	393.417	473.167	152.667	109.25	324.333	128.917	318.083	135.083	367.833	146.833	127.167	116.25	316.5	290.167	290.083	294.583	284	446.167	456.833	386.25	125.667	
0.000165	100	386.25	355.917	143.917	381.833	148	331.417	137.75	327.667	111.167	129.75	357.083	129.333	359.583	119.833	371.583	132.083	132.667	329.75	105.333	161.917	281.5	119.083	109.417	157.417	109.917	130.917	337.25	471.583	348.5	340.25	259.75	308.417	322.333	382.833	472.833	224.917	147	352.583	160.417	370.5	377.583	304.417	368.5	389.25	348.167	295.5	115	128.5	122.667	152.5	163.333	290.167	300.917	375.833	124.833	127.25	310.333	349.917	138	144.75	130.417	140.667	124.583	154.75	382.25	453.833	167.75	103.917	347.833	332.083	315.417	347.5	440.667	312.083	118.167	145.25	107.167	135.667	138.583	122.5	143	113.5	134.917	125	151.917	329.417	130.417	433.417	370.75	392.667	358.25	452	350.583	387.25	343.417	294	416.583	387.5	414.833	373.833	
0.0001675	100	394.917	356.167	118.25	137.667	107.667	335.667	284.333	305.833	134.083	143.083	189.5	126.25	126.667	155.25	134.75	398.333	142.917	123.167	150.417	117.917	150.5	112	150.667	124.083	332.583	167.75	117.667	129.167	112.917	122	396.417	170.083	415.75	333.167	140.667	393.167	326.333	111.5	126.25	330.75	132.333	126.667	124.417	134.083	113.75	127.333	378.25	156.5	142.917	315.5	373.833	139.167	128.5	329.583	325.333	332.167	335.667	118	141.417	131.75	388.833	154.833	116.917	125.833	376.75	136.5	189	136.25	126.75	347.5	110.833	127.667	308.417	380.75	410.25	376.167	276.917	387.333	259.5	335	364.167	330.167	352.25	290.667	170	164.667	360.5	338.417	294.167	328.917	395.75	307.917	150.5	147.75	106.667	131.833	374.167	292.333	114.167	141.917	
0.00017	100	112.333	320.333	116.583	385.417	250.333	361.083	364.75	129.583	108.333	148.333	138.75	135.75	379.167	119.167	121.583	115.417	421.833	358	144.25	124	155.417	154.75	378.25	150.75	276	390.75	109.417	425.333	100.583	348.667	408.917	289.083	352.083	133.333	333	341.75	363.333	334.5	445.917	376.333	259.917	123.833	299.833	129.5	341.5	357.667	366.917	129.833	308.083	464.833	129.833	283.083	113.75	385.083	128.583	338.083	334.417	293.833	120.583	125	113.417	122.417	379.083	125.333	104	128.917	316.167	338.167	103.417	117.25	132.167	352.333	311.917	121	147.25	143.583	128.417	270.583	142.917	127.25	138.75	143.5	326.25	314.25	129.833	135	145.917	135.583	301.083	268.167	133.583	130.25	108.083	357.083	397.917	360	456.5	118.833	156.833	408.917	
0.0001725	100	351.583	368.667	431.75	389.5	397.417	452.5	319.583	138.583	119.833	116.833	431.5	275.083	326.917	113.25	337	131.417	346.167	398.5	335.75	122.417	125.75	131.75	341.083	119.5	118.5	124.917	125.25	275.667	378.917	395.75	132.5	106.083	126.5	300.167	412.667	146.333	361.417	300.5	388.5	305.667	349.917	292.25	252.083	124.083	120.5	379.917	323.333	121.5	357.667	115	338.167	386.667	393.167	142.75	137.167	125.5	105.75	407.5	127.917	150.083	310	113.25	124.833	105.833	125.833	136	157.333	138.417	134.833	126.75	125.083	123.417	328.417	156.167	288.917	290.667	127.167	146.25	356	407.333	133.833	290.333	355.667	142.75	130.583	117.083	441.167	316.583	109.667	135.167	414.667	320.5	120.333	106.75	124.25	148.917	133.25	159.5	143.833	370.5	
0.000175	100	425.5	104.417	114.583	375	429.75	129.417	133.25	343.917	370.333	371.167	120	343.667	156.667	136.167	357.833	115.583	341	125.833	344.083	124.583	166.917	116.333	117.833	117.083	150.25	122.917	315.417	140.75	111.75	127.167	147.333	408.583	101.667	127.583	351.417	366	156	139.25	118.75	309.583	308.167	147.5	126.75	144.75	256.583	121.583	440.917	318.75	135.917	119.667	358.583	336.5	318.333	349.5	118.167	132	141.083	347.25	129.083	284.083	100.917	398.5	122.833	360.667	148.333	376.25	299.5	105.667	428.583	102.5	122.75	146.667	422.333	123	109.333	408.667	282.5	313.333	150.667	367.5	165.833	115.167	129.583	136.75	124.75	111.583	135.667	324.25	107.083	332.417	407.25	398.083	134.333	346.667	133.167	333	110.5	326.667	273.75	412.75	
0.0001775	100	125.917	375.25	324.5	359.25	299	350.167	367.667	359.417	324.167	369.583	135.583	130.667	126.417	345.583	121.25	142	138.25	376.75	132.25	442.333	107.5	111.75	131.25	124.833	119.167	358.5	148.417	409	149	126.167	124.833	160.583	297.833	380.583	126.583	330.25	380.5	111.5	142.583	399	151.333	339.417	304.25	141.25	436.333	148.75	401.25	357.75	126.5	120.083	122.333	176.75	113.833	317.167	123.417	372.333	126.25	333.75	372.667	125.917	118.083	105.75	121	154	343.25	132.75	149.167	398.167	132.417	135.583	332.833	376.667	331.333	133.75	417.333	135.5	105.417	151.75	124.417	150.833	115.917	335.917	138.833	122.083	367.833	123.5	132.5	117.917	127.667	129.75	138.833	104.667	365.417	378	333.25	137.083	318.417	134.25	122.083	260.333	
0.00018	100	108.75	123.667	336.583	119.333	394.333	341.167	300.333	145.667	153.25	122.833	310.667	148.583	167.333	154.5	324.083	108.25	289.917	315.833	137.417	151.667	131.167	117.333	399.417	139.667	333.083	114.667	343	117.25	116.833	114	273.5	151.167	129.833	149.833	146.25	126.083	291.917	131.917	102.667	148.417	156.417	145.417	338.917	136.583	144.333	115.083	410.583	126.917	118.333	126.083	399.75	163.75	151.5	130	142.417	353.917	114.5	130.333	136.833	122	136.667	339.917	130.583	134.167	122.917	114.167	124.083	117.75	135.167	398.25	299.667	120.917	415.667	306.75	413.417	323.75	394.833	128.333	125.25	368.25	138.417	343.583	136.667	335.917	434	322.167	350.583	320.333	291.833	146.917	342.583	334.917	419.5	388.583	429.917	352.167	368.083	350.5	298.833	415.5	
0.0001825	100	111.333	134	357.833	265.333	135.5	388.667	135.667	371.917	122.417	121	350.833	282.583	125.417	311.167	396.667	321.417	118	437	404.583	313.083	156	409.5	143.583	127	346.583	123.917	292.167	117.167	115.167	129.417	117.833	137.833	118.5	284.583	369.833	260.083	145.833	127	397.417	424.833	151.167	417.75	114.5	151.583	143.083	340.083	147	133.583	108.75	286.833	137.167	121.75	110.5	114.583	131.25	120.083	289.25	117.833	120.417	131.417	144.5	133.75	133.667	143.25	126.5	391.083	394.917	326.917	308.083	336.25	145.833	134.5	367.167	149.667	355.417	150.083	145.333	148	122.667	158.917	158.75	298.75	379.5	103.167	374.75	366.083	112.25	149.667	338.25	148.833	117.167	131.167	214.667	115.083	406.5	117	122.75	291.333	348.75	297.833	
0.000185	100	129.667	134.167	134.083	109.5	315.25	236	156.083	164.333	139.083	331.5	312.167	151.083	126.167	274.417	377.167	365.667	183.917	326	181.5	367.333	119.25	136.5	111.5	103	124.917	174.333	357.917	136.25	129	374.917	123.083	379.25	150.25	106.667	164.833	150.083	310.833	124	163.25	189.25	120.333	111.583	134.083	121.167	394.667	144.833	165.583	128.5	126.083	145.083	307.5	139.667	320.333	101.75	333.5	118	123.75	346.333	280.333	157.5	124.833	132.75	129.417	150.917	123	139.083	130.917	134.25	113.333	131.083	109.5	354.667	405.833	366.583	320.167	137.583	129.667	473.167	126.25	358.75	125.167	385.667	362.417	133.583	365.917	405.833	432.417	313.917	128.917	303.25	160.5	372.667	388.417	141.083	284.917	128.167	143.5	137.667	171.667	146.75	
0.0001875	100	130.25	263.667	433.25	344.5	125.833	122.667	141.833	143.417	336.083	380.25	122	314.917	131.333	112.083	123.167	147.917	328.917	146.75	118.333	116.583	145.583	377.25	113.167	355.667	346.583	130.083	138.917	166.167	115.167	128.667	130.75	128.667	124.5	119.167	381.417	299.333	185.083	132.083	113.167	115.167	132.917	407.917	319.583	130.083	128.833	148.333	298.5	299.667	130.75	114	405.917	114.75	123.583	126.417	363.75	139.25	127.833	144.667	130.667	381.25	154.583	148.25	324.583	323.333	174.083	117.417	343.083	457.333	123.5	135.75	111.667	114.5	125.167	114.917	119.5	481.833	123.333	108.25	302	331	139.5	129.917	422.083	267.917	124.917	110.333	165.833	140.75	119.083	117.333	110	150.667	102.833	113.333	120.417	152.333	122.333	122.25	139.917	112.5	
0.00019	100	375.25	129.083	198.667	117.417	141.5	142.25	405.167	308.833	146.917	323.75	122.417	321.667	284	133.917	109.917	369	110.417	412.833	377.25	351	141.5	119.167	129.083	310.5	142	386.75	146.167	111.5	411.583	332.333	401.25	407.5	121.5	121.917	155.417	267.167	453.667	386.583	128.917	128	393.417	463.583	391.25	302.917	122.917	127.583	342.5	342	151.5	312.917	348.25	122.5	409.833	139.5	390.333	353.583	119.5	356.917	131	133.167	118.167	138.75	121.333	115.167	123.917	122.917	146.25	121.083	370.333	122.75	158.083	149.417	126.583	240.083	408.667	426.333	132.833	121.917	144.333	112.75	121.417	343.25	140.167	352.833	320.583	273.833	167	394.75	333.333	330.333	293.667	284.25	359.583	387.25	426.083	278.667	149.667	370.667	317.917	127.833	
0.0001925	100	378.083	362.167	433.75	108.583	411.75	121.583	291.25	271.25	341	281.917	338.167	274.75	488.083	149.25	311.833	166.333	151	400.5	396.583	136.583	122.083	111.083	345.167	369.417	141.667	151.833	310.167	327.917	433.75	322	137.5	333.917	424.333	408.167	343.583	131.833	400.5	132.333	447.667	339.583	335.833	123.583	364.5	398.333	124.75	116.25	170	139.833	129.25	358.917	374.833	331.75	274.917	123.417	116.917	333.75	430.583	331.167	127.667	119.75	135.833	105.083	162	382.833	386.25	118	375.667	323.167	368.583	395.417	141.5	311.5	383.417	131	122.75	128.417	369.667	371.083	119.833	337.75	298.333	139.417	383.5	143	123.917	129	130.917	131.167	367.25	309.167	124.75	166.167	340.5	381.583	130.167	114.333	127.083	369	362.25	371.083	
0.000195	100	107.417	126.25	296	139	121.75	122.167	139.167	149.75	136.917	129.917	408.917	113	128.75	121.833	142.083	321.167	389.25	127.5	136.167	372.667	368.667	260.5	333.417	113.75	408.667	141.083	135	130.917	391.583	165.25	127.917	343.833	454.833	315.583	124.5	377.5	124.167	148.917	150.75	126.083	347.75	445	146.583	126.167	405	396.75	131.75	153.25	142.833	178.75	114.583	113.25	181.417	350.833	167.75	153.333	129.583	373.917	419.083	118	373.917	127.25	423.417	152.25	124.5	130.083	328.917	329.75	345.917	131.833	107	122.083	128.25	105.167	140.833	118.5	339.333	368.333	367.417	329.333	134.75	143.667	130.167	336.667	369.5	359.167	293.333	445.5	137.75	287.917	140.417	120.083	388.333	367.5	384.75	296.333	135.667	170.25	121.417	373.667	
0.0001975	100	129	357.833	408.75	138.333	316.667	541.583	374.25	381.75	113	398.167	383.75	110.667	325.417	333.833	414.5	355.333	313.417	308.583	352.833	258.167	156.167	133.417	392.667	156	304.833	159.667	146	148	333.583	124.917	423	122	345.333	130.75	130.167	125.417	119.417	109.75	115.667	143.917	400	117.25	365.333	305.333	124.833	154.75	191.167	119.25	176.333	297.833	363.75	119.417	370.417	260.667	169.333	304.833	133.333	107.917	138.25	354.667	164.167	132.25	127.333	129.667	333.917	120.417	152.5	412.917	124.333	161.917	140.667	139.417	104.333	152.417	124.333	125.083	139.833	144.5	120.333	119	358.083	116.083	138.333	130.833	159.833	128.417	105.667	129.583	117.583	320.667	106.333	109.25	361.833	124.5	109.5	156.167	154.417	395.583	148.167	290.333	
0.0002	100	372.667	374	389.333	138	263	122	345.333	137.083	368.167	132.583	116.083	139	152.583	302.25	151.583	137.417	152.083	155.75	145.333	132.167	325.333	311.083	150.667	117.333	383.333	315.333	108.167	126.333	124.667	417.417	124.833	134	107.25	127.25	138.333	321.917	361.167	309.917	289.583	396.25	362.083	388.5	122.417	137.833	112.833	146.333	434.333	311.167	158.333	186.083	367.75	367.333	128.75	132	114.583	142.25	346.5	357.083	139.75	123.25	143.25	124.833	117.583	356.917	157	119.333	339.25	363.5	127.667	115	150	130.75	379.083	375.75	129.75	110.417	122.083	154.167	258.083	386.917	128.083	146.667	123.5	330.167	116.667	113.333	314.75	108.167	314.417	387.333	406.5	135.417	124.25	136.833	136.583	156.667	408.167	354.083	133	159	
