# Supplementary material for: Transfer of optical orbital angular momentum to a bound electron
Source: Nat Commun. 2016 Oct 3;7:12998. doi: 10.1038/ncomms12998 (PMC5063962; doi:10.1038/ncomms12998)
Supplement: Supplementary Data — Raw experimental data for measurements presented in the main text, reporting fluorescence counts as a function of pulse time and ion position. [file ncomms12998-s2.zip › data/dataRabiFrequencies/150707/48/fluoEMCCD.dat]

# EMCCD average fluorescence data file (1 traces, 1 ions)
# trace names:
# format:
# | signalSlot | numCountCycles | trace 0     |
# |            |                | ion 0     |
# |            |                | val | err |
0	100	349.272	4.73511	
2.5e-006	100	343.183	5.35559	
5e-006	100	343.374	4.97019	
7.5e-006	100	350.454	5.12096	
1e-005	100	350.647	4.51256	
1.25e-005	100	340.585	4.71585	
1.5e-005	100	340.812	6.21694	
1.75e-005	100	345.275	4.82828	
2e-005	100	345.551	5.6831	
2.25e-005	100	347.694	4.26233	
2.5e-005	100	344.022	5.43222	
2.75e-005	100	347.815	5.23163	
3e-005	100	349.336	5.39428	
3.25e-005	100	340.232	5.94473	
3.5e-005	100	352.324	5.67001	
3.75e-005	100	343.596	4.75189	
4e-005	100	359.416	5.26711	
4.25e-005	100	349.262	5.74796	
4.5e-005	100	352.394	5.93862	
4.75e-005	100	344.762	5.50303	
5e-005	100	347.106	6.0239	
5.25e-005	100	342.56	4.57072	
5.5e-005	100	343.346	5.68199	
5.75e-005	100	340.755	5.6426	
6e-005	100	338.269	6.09026	
6.25e-005	100	345.893	7.73352	
6.5e-005	100	335.503	7.57265	
6.75e-005	100	334.546	7.55287	
7e-005	100	345.241	6.70372	
7.25e-005	100	353.289	7.33648	
7.5e-005	100	350.534	6.20173	
7.75e-005	100	343.265	6.86076	
8e-005	100	348.163	6.47135	
8.25e-005	100	332.369	7.88814	
8.5e-005	100	354.331	6.42476	
8.75e-005	100	341.583	9.67845	
9e-005	100	335.592	8.57794	
9.25e-005	100	341.695	6.31217	
9.5e-005	100	338.847	7.444	
9.75e-005	100	333.691	9.00614	
0.0001	100	334.29	8.79476	
0.0001025	100	340.913	7.85752	
0.000105	100	325.395	9.07277	
0.0001075	100	331.125	8.29191	
0.00011	100	311.687	9.48816	
0.0001125	100	317.989	8.86028	
0.000115	100	328.234	8.39312	
0.0001175	100	311.999	9.47392	
0.00012	100	324.994	9.50315	
0.0001225	100	319.42	9.36882	
0.000125	100	327.746	8.96605	
0.0001275	100	306.5	10.0337	
0.00013	100	315.173	10.0374	
0.0001325	100	308.095	9.35059	
0.000135	100	321.195	9.73883	
0.0001375	100	310.433	9.03427	
0.00014	100	313.122	8.51798	
0.0001425	100	309.489	9.48254	
0.000145	100	298.627	10.0666	
0.0001475	100	310.699	9.95816	
0.00015	100	304.362	10.3076	
0.0001525	100	323.369	9.79694	
0.000155	100	292.295	10.5883	
0.0001575	100	300.904	10.6985	
0.00016	100	306.009	10.0829	
0.0001625	100	304.023	9.36382	
0.000165	100	296.875	10.8463	
0.0001675	100	306.238	10.5362	
0.00017	100	275.486	11.5752	
0.0001725	100	305.327	10.2153	
0.000175	100	281.111	11.9901	
0.0001775	100	297.321	11.2598	
0.00018	100	302.241	11.6944	
0.0001825	100	294.661	10.7291	
0.000185	100	289.13	11.8354	
0.0001875	100	298.251	12.28	
0.00019	100	282.038	11.8837	
0.0001925	100	274.886	12.1359	
0.000195	100	298.689	10.7269	
0.0001975	100	250.823	11.3064	
0.0002	100	290.6	10.7541	
