# Supplementary material for: Transfer of optical orbital angular momentum to a bound electron
Source: Nat Commun. 2016 Oct 3;7:12998. doi: 10.1038/ncomms12998 (PMC5063962; doi:10.1038/ncomms12998)
Supplement: Supplementary Data — Raw experimental data for measurements presented in the main text, reporting fluorescence counts as a function of pulse time and ion position. [file ncomms12998-s2.zip › data/dataRabiFrequencies/150707/48/rawdataEMCCD.dat]

# EMCCD raw fluorescence data file (1 ions, 1 traces)
# trace names:
# format:
# | signalSlot | countcycle 1 .....
# |            | trace 0 |
# |            | ion 0   |
0	100	289.167	293.083	319.5	415.333	327.083	362.333	282.75	352.667	339.25	393.083	391.167	310.167	352.25	360	362.583	348.667	339.583	346.917	337.167	357.167	501.25	377.917	322.333	511.917	410.417	359.083	424.25	324.583	379.167	368.917	450.667	402.667	318.25	289.333	299.333	338.583	350.5	309.417	279.75	385.083	341.083	350.083	346.833	266.417	306.833	405.167	443.333	296.583	286.75	312.083	369.917	283.417	321.417	280.083	381.75	360.75	334.75	307.583	324.25	412	368	247.333	398.583	368.167	381.167	362.667	303.167	343.667	357.833	365.083	351.5	408.667	296.833	371.083	306.833	351.75	293.917	448.833	293.083	404.75	330.167	342.417	323.417	359.583	359.417	347.083	325.667	386.833	392.833	347.25	301.5	338.833	338.083	373.167	330.75	344.25	305.667	300.5	333.5	408.917	
2.5e-006	100	330.667	277.75	305.167	246.083	345.917	387.917	441	316.833	389.333	366.5	428.25	335.917	395.167	410.083	359.5	284.5	364.25	344.167	426.583	312.417	278.583	265.583	453.5	334.417	254.333	387.25	376.083	364.167	404.083	299.5	373.833	280.833	304.583	261.083	377.083	309.75	375.333	378.917	371.25	342	278.75	328.167	341.333	321.417	290.167	280.333	312.333	221.583	330.25	257.5	376.5	317.667	256.167	273.333	305.667	405.167	330.75	465.25	360.833	444.083	375.5	380.25	352.25	329	356.417	356	304	398.5	308.667	381.75	304.833	423.583	264.083	369.917	453.333	398.75	326.583	352.333	376.917	268.417	324.5	318.5	323.333	423.167	324.25	378.167	378.083	297.5	330.5	326	420.917	302.083	295.417	287.667	330.5	426.833	399.917	321.167	384.5	286.833	
5e-006	100	255	307.667	281.75	376	317.667	303.5	322.583	293.167	361.667	378.5	329.417	392.25	356.083	376.583	410	260.75	357.417	337.083	361.917	343.417	331.5	358.25	249.917	295.333	391.75	357.417	255.917	408.583	339.833	294.5	246.417	297.833	435.167	368.917	365.417	386	333.583	348.083	368.5	335.833	348.667	360.917	291.417	337.083	376.083	321.25	389.417	385.667	312.833	306.417	410.417	370.333	366.5	440	339.417	326.75	277.5	361.667	296.167	390.25	395	323.5	370.167	374.333	375.083	419.167	511.083	278.083	307.25	323.417	308.25	315.083	440.167	366.167	275.667	402	356.333	364.5	319.917	442.583	288	322.75	355.167	340	344.333	435.333	336.333	261.25	302.417	303	298.333	387	326.583	264.917	322.25	306.083	323.333	396.917	272.083	383.667	
7.5e-006	100	327.083	397.333	375	441.167	436.583	322.083	273.417	400.333	372.917	332.917	541.667	319.583	377.667	341.667	397.167	321.75	355.75	255.917	305.417	410.75	313.667	309.25	349.75	389	411.167	380.917	394	338.25	317.167	343.833	352.5	406.667	320.75	288.333	388.75	365.333	318.5	362.083	308	288.833	384.167	336.5	400	394.75	356	273.833	404.917	338.417	366.167	272.5	342.583	347.583	379.667	386.167	310.25	328.833	316.5	453.917	348.083	460.667	321.5	346.667	346.5	268.667	338.75	291.5	323.083	358.25	282.25	249.083	315.5	371.25	420.667	418.083	373.583	334	330.25	346.667	299.167	388.167	260.25	363.5	271.917	367.417	339.833	343.167	472.583	415.333	300.833	316.417	340.167	346.917	348	345.333	363.167	328.083	372.75	252.167	406.583	313	
1e-005	100	320.167	358.25	377.917	328.667	326	350.083	353.667	350.583	327.917	363.833	323.333	336.5	247.833	395.75	363.083	264	342.583	382.75	348.417	393.417	320.25	325.25	380.083	331.25	360.167	270.417	283.583	355.167	281.25	422.5	373.417	354.5	298.667	368.167	330	368.917	367.583	437.417	363.333	349.917	327.583	426.25	310.917	337.25	276.917	325.75	336	343.5	334.5	325.583	349.75	375.667	333.75	411.833	309.833	380.75	386.167	353.083	350.333	316.5	303.667	372.917	313.667	347.333	413.167	447.417	372.25	386.167	370.667	393.083	379	277.333	346.833	381.417	359.75	393.833	358.167	333.083	346.083	287.917	418.5	407.917	440.833	427.583	343.75	361.083	360.667	392.083	428.917	316.5	313.75	327.583	365	331.083	253.917	406.083	255.5	454.917	323.083	243.667	
1.25e-005	100	313.083	291.583	310.25	344.917	251	255.25	388.5	410.583	324.583	505.75	358.333	302.333	303.25	310	245.667	339.583	387.917	324.5	394.833	297.25	339.417	328.25	400.25	417	318.333	410	286.75	293.667	334.25	262.083	354	358.833	336.833	395	382.667	344.167	364.083	340.5	288.833	362.667	353.083	358.5	387.833	383.667	302.833	331.917	342.833	284.667	327.667	287.25	367.917	337	311.5	307.333	330.167	380.5	324.75	347.667	377.583	296.917	289.5	372.417	342.333	340.917	310.5	335.417	410.667	278.75	421.333	389.833	371.833	338.167	413.833	346.083	313.5	376.5	334.833	382.083	371.5	367.417	354	393.667	233.25	323.083	356.833	303.5	305.583	300.583	317.75	369.083	319.667	359.5	437.417	346.5	345	251.833	297.667	430.25	253.917	333.667	
1.5e-005	100	362.083	411.917	460.417	355.25	337.667	350.333	460.5	367.25	355.75	291.833	343.667	352.917	330.583	317.167	333.25	269.167	364.5	467.167	312.083	328.083	275.5	324.083	291.667	430.167	351.333	293.75	496.25	327.083	301.833	357	321.5	353.333	296.917	356.917	120.167	299	318.417	307.167	295.333	462.25	119.667	356.917	296.917	254.167	328.667	325.667	278.583	349	323	326.333	411.167	363.5	381	396.833	362.667	311.833	337.667	388.083	330.75	354.083	373	329.583	350	353.083	414.667	315	245.083	238.083	354.75	305.333	384.25	424.667	319.417	375.75	251.083	352.667	326.75	253.25	487.75	322.833	340.25	367.167	352.25	366.917	497.667	342.917	355.417	337.5	315.167	390.083	365.333	344.583	334.25	262.083	303.75	294.667	438.75	302.417	329.167	316.167	
1.75e-005	100	269.333	331.333	303.917	347	324.917	367.75	308.583	339.583	369.833	317.583	375.667	369.667	269.833	300.667	353.833	296.333	302.167	303.917	284.5	280.167	315.75	345.5	342.083	308.833	329.083	380.5	324.333	295.417	364.417	321.833	335.5	433.917	343.833	376.583	320.5	367.75	355.667	364.583	296.75	345.333	320.917	330.25	317.5	383.167	324.833	314	352.25	309.833	423.167	353.333	449.5	416.333	301.167	298.667	324.417	439.167	278.5	371	323.083	358.083	340.917	351	389.917	239.25	380	307.083	288.667	344.75	376.833	438	486.5	432.333	276.917	416.167	319.583	353.833	368.167	469.917	342.917	293.75	355.167	425.583	291.5	402.667	363.833	374.25	479.417	335.5	318.75	320.667	313.25	338	336.583	351.083	296.917	346.167	320.25	415.75	313.5	338.25	
2e-005	100	336.333	431.917	392.583	309.333	326.417	291.917	383.583	343.667	311.667	340.5	368.833	346.5	344	340.75	394.583	407.5	351.917	438.167	352.167	110.5	268.167	324.25	397.083	271.5	331.917	319.083	466.833	276.917	402.417	317.333	366.667	393.167	254.917	352.5	396.167	392.75	331.833	303.333	292.667	360.75	376.083	383.833	283.833	386.5	368.917	300.667	284.417	291.25	383.083	356.083	318.167	395	344.5	355.667	404.417	358.917	363.75	465.75	413.083	311.667	414.417	322.667	356.25	332.083	302.917	415	419	350	345.333	292.917	355.667	389	346.5	387.083	351	354.833	338.5	379.5	281.083	329.667	355.333	343.75	344.833	404.417	299.5	373.5	369	329.667	290	315.5	257.667	114.5	311.333	348.5	245.417	392	401.25	403.667	305.667	397.5	
2.25e-005	100	321.167	283.917	299	364	322.667	398	298.083	314.917	324.083	327.667	348.417	337.25	387	329.333	403.5	400.25	365.25	326.417	343	361	338.333	272.75	366.417	399.917	450.083	327.083	269.167	337.75	331.167	260.167	340.5	388.5	303.583	327.167	411.083	324.917	416.833	316.583	347	408.5	329.583	321.25	321.167	330	451.833	380.167	375.75	335.583	433.417	324	430.5	308.25	412.083	404.5	320.917	307.583	258.833	346.917	350.417	364.25	419.25	370.667	327.583	334.333	379.833	310.667	403.833	334.167	347	354.917	303.667	297.917	344.25	295	332.333	360.833	334.833	418.917	326.167	367	304.417	320.833	398.167	333.333	383.667	348.667	291.75	350.167	319	340.083	326.25	374.667	365.167	347.083	397.667	396.25	311.667	252.75	390.833	354.417	
2.5e-005	100	385.667	315.75	403.333	377.833	349.25	283.583	318.583	407.583	358.25	420.583	242.333	326.917	297.917	340.25	407.083	382.25	288.833	267.5	361.083	364.167	311	333.25	271.833	363.583	302.5	329.75	319	325.417	344	361.917	344.583	378.333	361.167	400.167	356	260.75	338.5	354	459	226	337.333	302.167	342.75	325.583	365.083	370.583	426.917	317.917	384.75	343.833	338.083	341.583	294	312.333	294.917	311.083	315.833	303.5	342.583	298.417	439	312.083	402.5	416.417	396	405.917	294.417	349.25	409.583	331	348.333	305.167	355.5	346.917	348.417	454.25	381.5	265.167	300	296.833	301.583	444.333	238	286.667	413.5	408.667	378.25	382	295.583	421.333	335.75	361.083	473.333	357.917	370.833	314.167	298.5	379.5	136.083	338.167	
2.75e-005	100	317.833	109.5	433.917	411	311	295.417	330.25	304.917	291.75	339.417	309.417	329.833	346.917	307	372.417	435.833	416.667	389.25	274.667	270.583	382.667	309.917	339.5	392	429.833	400.583	300.917	354	444.917	337.5	291.417	312.583	378	360.417	368.333	291.75	470	373.583	281	436	275.083	313.333	336.5	421.583	330.25	303.917	355.167	338.917	389.417	288	317.583	300.583	365.75	336.5	381.917	399.417	327.917	320.5	360.917	326.667	365.167	351.083	375.167	397.25	302.833	436.833	377.667	428.167	327.833	329.083	345	313.75	396.833	379	333.167	306.917	369.333	331.083	293.583	309.667	325	318.917	384.667	293.333	308.5	340.5	315.25	380.833	309.25	417.5	411.75	336.833	341.333	338.833	395.417	316.833	446.417	328.5	414.917	345.083	
3e-005	100	390.167	371.25	394.417	301.417	412.167	444.083	321.333	305.917	357.75	321.083	429.167	334.417	304.917	345.417	458.833	345.083	312.167	298	295.75	288.667	350.917	412.25	316.167	299.5	315.667	334.25	333.833	292.583	473.167	378.917	284.167	323	396.667	338.417	339.25	407	370.333	352	345.667	296.417	283.75	358.583	277	277.667	405.167	435.5	341.083	280.5	425.833	320	321.917	223.75	305.333	424.917	410.75	411	324	475.333	262.417	297.583	324.5	320.583	339.25	307.25	391.5	320	477.75	326	400.833	407.083	288.25	308.417	370.833	313.583	302	392.75	351.333	303.583	323.083	357.917	379.083	357.417	390.417	347.167	487.75	378.333	307.583	384.917	325.167	362.833	406	307.333	332.417	352.5	403.167	300.917	247.75	389.167	301	391.917	
3.25e-005	100	355.75	317.5	336.25	371	172.667	321.583	321.083	384.5	371.75	290.667	328.583	321.667	291.167	481.167	303.917	297.083	265.833	350.917	328.333	358.083	331.75	298.833	307.833	352.5	401.25	356.75	392.5	296.833	438.667	339.583	302.333	335.833	336.167	404.75	331.917	471.833	318.667	328.583	439.417	404.5	359.417	320.167	285.833	300.417	370.833	260.583	326	415.75	265.583	288.083	359.167	249.5	388.167	306.583	385.833	308.833	331.333	270.583	317.667	354.917	447.5	377	353.083	322.083	374.167	366.25	292.5	140.333	280.333	155.583	395	369.333	302.667	429.417	368	343.333	268.25	304.75	296.083	302.5	326.5	422.333	427.667	391.833	373.333	334.833	386.167	341.917	387.833	303.5	321.25	300.25	306.75	337.5	443.917	330.333	369.417	336.833	443.417	424.167	
3.5e-005	100	325.667	493.583	357.083	364.5	344.583	450.75	319.75	319.083	130.417	352.417	479	331.333	380.333	310.083	396.583	380	254.667	279.833	505.167	361.167	351.417	350.25	447.25	265.75	380.167	383.25	274.583	394.917	317.5	302.917	261.5	306.917	322.333	237.167	333.25	349.833	341.167	279.5	328.083	403.417	372.333	350	373.417	328.917	358.083	351.917	358.833	371	307.75	431.25	376.833	427.083	398.583	369.667	415.25	406.25	466.167	384.5	309.5	358.917	382.417	299.083	396.333	357.083	303.75	345.5	347.667	422.5	350.333	395.667	348.333	327.5	333.25	368.5	323.25	330.083	385	280.833	310.667	407.667	338.167	383.333	383.083	280	292.167	335.5	375.833	272.583	452.917	404.917	358	367.583	375.75	338.083	339.5	317.333	332.333	293.417	292.917	400.167	
3.75e-005	100	342.917	337.25	399.167	410.167	374.75	359.417	301.417	331.917	301	401.333	372.083	318.583	335.083	409.75	377.5	331.833	328.333	413.333	282.583	390.333	385.917	257.833	378.75	254.75	295.667	276.25	319.333	405.417	332	372.833	370.75	344.75	382.25	317.167	369.583	323.333	321.083	364	303.667	393.917	306.083	379.667	331	427.083	373.833	332.667	387.75	288.25	368.75	372.75	330.833	369.5	383.083	380.333	373.167	347	451.75	327.917	338.917	271.083	403.417	354.833	410.083	334.583	332.333	372.083	326.667	353.5	269.5	319.917	316.417	414.833	396.083	347.167	267.833	364.583	301.333	339.083	308	362.75	296.667	331	315.833	313.417	328.25	282.583	344.083	301.083	114.167	317.75	316.417	419.833	378.75	279.417	344.167	381.417	360.417	341.917	330.25	337.75	
4e-005	100	362	385	419.833	408.75	343.667	352.667	346.667	442.417	324.417	436.75	389.75	252.667	407.333	370.583	340.833	326.833	412.083	299.25	421.083	389.75	359	348	407.167	132.917	362.75	406.333	325.917	252.25	363.25	424.667	312.25	398.583	277.083	358.083	247.833	336.417	351.917	326.833	343.917	365.417	363.25	281.417	267.917	385.083	336.583	337.667	436.25	338.083	284.75	337.917	364	307.917	321.917	341.417	403.25	313.25	435.583	361.333	403.417	325.5	371.25	391.417	342.167	410.583	385	319	375.833	385.417	388.583	320.25	377.833	308.75	385.417	494.083	406.167	420.917	397.333	307.083	333.583	258.167	392.583	394.5	383.667	322.417	342.917	424.333	367.5	341.167	335.25	345.5	470.25	393.75	394	379	398.583	347.417	378.917	362.25	392.917	316.417	
4.25e-005	100	383.583	352.167	309.583	373.333	286.833	384.083	349	430.833	336	353	370.583	334.083	275.083	348.333	262.75	442.583	357.917	344.833	460.75	295.417	142.333	387.417	395.833	408.667	333.083	379.5	429.083	382.083	413.583	383.583	404	375.833	156.083	371.667	299.75	311.833	420.083	465.417	338.75	462.75	371.667	303.667	354.75	357.417	321.417	285.417	296.667	371.25	325.25	318.833	414.667	377.833	330.75	311.75	381.5	334.25	379.667	456.167	278.083	324.167	334.167	289.083	348.417	364.75	335	336.917	339.75	341.75	297.833	369.417	345.5	363.333	288.083	424	280.833	344.667	303.917	300.833	387.167	465.833	305.333	394.833	275.333	326.667	283.167	333.083	287.583	407.25	392.25	385.333	313.667	329.25	380.25	253.167	443	290.167	330.083	340.333	390.583	396.417	
4.5e-005	100	303.167	481	428.917	368.833	358.167	332.25	417	371.75	349.917	391.167	346.583	322.167	265.5	404.5	333.75	355.25	335.917	320.583	264.333	375.667	356.333	340.917	469.917	330.917	345.917	467.833	425.25	358.75	355.167	387.833	391.417	125.333	276.417	404.167	343.833	395	407.167	291.667	338.5	393.833	307	252.417	306.917	407.667	427.417	360.667	305.75	389.583	400.083	369.833	384.25	368.333	358.167	360.083	336.167	383.5	286.25	375.5	352.833	326.917	364.167	308.917	457.667	317.833	397.75	392.583	314.5	377.083	330.5	329.25	423.167	362.333	396.917	372.917	323.417	368.25	377	349.333	343.417	393.167	341.917	134.833	328.417	325.667	312	349.167	258.25	356.833	376.25	430.167	343	395.417	331.5	362.333	305.333	334.833	431.667	356.5	144.833	328.417	
4.75e-005	100	396.417	387.167	207.25	365.667	371.333	304.417	299.667	352	369.333	290.417	313.75	331.75	387.833	303.417	398.5	390.75	414.25	379.667	346.917	390.667	121.833	358.083	349.5	321.333	424.833	357.917	122.5	242.167	318.5	349.75	361.667	321.583	322.167	350.583	302.917	322.25	370.083	304.583	306.333	422.333	313.583	340.667	342.083	218.833	348.583	357.167	323.333	371.25	372.833	393.25	414.25	364.083	344.833	285	361.833	314.917	389.083	391	337.833	364.25	320.583	327.083	323.083	335.25	416.583	363	382.25	314.5	395.083	384.167	400.167	296	326.333	409.833	347	371.917	358	327.25	313.833	423.417	420.25	363.667	395.583	411.917	441.833	346.417	374.333	359.083	323.75	402.917	299.333	332.5	306.583	281.833	366.417	299.167	268.583	421.833	315.167	308.917	
5e-005	100	386.5	306.667	359	323.167	398.417	379	348.667	326.833	369.833	386.25	263.75	346.667	339	373.667	168.083	406.917	349.75	341.667	454.583	340.75	314.833	364.667	301.333	334.333	349.25	373.5	352.75	365.583	314.75	388.583	318.583	363.417	349	367.417	280.333	450.917	322.167	295.5	342.667	416.917	372.167	274.75	336.75	338	422.583	405.25	355.583	321.833	381.5	391.167	344.75	310.583	376.667	414.167	274.167	298	394.333	297.333	324.667	372.917	416.333	362.75	312.333	275.25	393.917	304.083	450.417	325.25	330.833	365.25	453.833	325.417	333.917	347.917	249.583	364.25	119.917	415.333	430	328	301.75	315.75	330.167	317.5	316.583	114.917	402.417	332.167	375	426.75	425.333	405	276.5	445.917	246.417	375	351.417	389	399.5	316.083	
5.25e-005	100	257.333	330.417	367.333	366.417	326.417	325.417	299.167	385.25	365.5	374.917	267.083	310.167	388	346.5	323	315.417	280.5	351.417	316.083	413.083	443.583	400.333	409.25	266.25	270.583	217.75	343.667	365.583	436.083	348	346.417	315.167	338.083	378.25	357	369.167	348.25	310.417	322.083	333.417	306.667	396.5	294.75	276.917	390	395.25	379.833	362.25	335.333	467	275.333	380.75	289.25	356.083	338.333	273.083	347.583	328.417	368.417	344.25	274.75	367.833	375.667	403.167	274.833	277.333	357.833	308.833	391.083	332	351.917	394.667	290.167	354.667	364.917	327.417	385.583	266.333	354.5	286.75	351.167	425.583	366.75	367.25	302.75	351.417	318.583	403.667	343.083	335.667	323	363.167	345.833	302	284.667	318.833	385.667	375.167	322.75	394	
5.5e-005	100	354.833	317.75	394.083	373.833	367.417	309.583	377.417	334.333	307.5	349.667	342.917	312.417	358.583	359.083	400	264.333	331.167	401.167	449.25	290.667	368.25	243.917	359.25	419.75	369	301.917	390.833	319.083	368.417	261.333	326.167	326.083	324.583	308.25	273.417	280.417	364.75	357.083	275.917	451.167	337.417	145.833	293.833	291.333	333.75	397.417	333.75	349.667	308.25	413.083	429.917	377.75	308.333	377.25	301.833	326.167	373.917	357.583	361	355.583	367.583	361.083	341.583	317.083	375.333	387.167	323.083	375.25	473.333	371.5	361	409.833	429.917	252.583	287.5	396.75	361.75	457.833	352.25	324.25	329.583	348.833	312	282.583	355.75	366.667	385.167	298.917	279.583	126.417	497.833	322.417	307.333	340.167	382.917	322.167	342.5	319	274.25	354.583	
5.75e-005	100	363.25	323.667	315.917	315	336.667	296.167	271.75	302.833	332.167	377.25	405	351.417	373.167	322.167	340	317.917	441.75	313.5	336.833	322.333	182.333	387.667	298.167	319.417	345.417	409.917	307.583	308.417	457.083	397.583	395.333	374.333	112.917	314.583	343.083	338.667	378.833	252.333	386	353.5	300	267.5	404.75	398.5	302.333	317.25	289.833	361.083	293.167	326.083	347.417	287.917	357.417	337	364.833	353.667	323.417	300.083	366.083	336.25	393.167	311	335	307.25	405.5	296.583	322.75	333.5	484.417	319.833	304.667	305.083	307.25	374.5	514.417	260.667	329.75	395.583	354.5	292.5	309.333	302.5	348.917	327.667	321.5	372.75	394.417	388.333	365.75	318.333	264.5	361.417	440.417	468.167	406	414	340.167	322.5	324.583	279.833	
6e-005	100	311.25	391.667	377	120.417	285.75	427.917	262.5	303.417	363	291	351.25	372.583	429.833	158.833	285.167	339.25	276.167	367.167	343	300.167	405.75	334.25	400.167	325.167	405.083	361.333	123.667	416	338.333	319.833	346.333	294.333	319.417	344.5	328.25	361.333	294.5	390.333	282.917	316.667	314.75	366	317	335.75	340.583	320.667	379.833	363.5	330.667	288.667	347.25	157.083	397	393.417	283	377.5	358.917	339.333	303	312.167	350	400.667	329	393.5	367.5	365.083	477.083	412.833	265.5	362.417	459	386.25	285.417	376.417	358.167	314.583	287.417	382.083	340.75	403.417	355.75	371.333	290.833	322.583	299.25	441.583	320	381.917	346.417	301.917	267.583	291.667	394.083	276.167	319.833	392.833	386.833	330.25	336.667	390.75	
6.25e-005	100	504.75	372.417	340.167	443.833	260.583	359.25	246.667	328.417	118.5	354.083	357.75	388.583	388	323.167	400.083	304.833	435.083	333	350.333	350.25	486.833	377.833	147.25	358.583	331.583	339.417	296.25	501.583	149.917	311.167	125.667	267.583	451.167	367	364.917	243.5	389.333	429.167	317.583	505.5	257.75	375.5	300.417	346.25	363.5	326.667	433.583	351.667	274.833	233.333	348	346.5	249.667	471.583	427.25	347	385.5	299.667	442.583	372	341.917	339.417	474.75	362.75	301	285.5	357.167	360.5	396.167	320.75	349.583	279.75	288.167	488.167	385.5	341.917	376.333	276.083	387.25	373.167	428	118.25	331.083	391.917	333	373.083	344.167	423.917	311.417	345.583	368.667	344.417	285.25	368	333.333	381	390.167	273.75	376.583	307.083	
6.5e-005	100	364	290.417	326.667	379.833	349.833	298.25	308	268.833	371.333	321.25	267.5	353.583	267.917	136.75	405.5	221	335.417	346.333	128.083	319.333	300.333	362.167	319.083	384.833	380.583	318.333	338.083	416.25	305.417	281.25	313.833	370.833	318.25	403.833	345.75	398.25	112.333	320.5	359.583	284.167	334.583	357.917	306.25	355.833	354.167	278.25	341.833	414	298.25	134.917	356.167	348.25	420.25	404.25	388.75	395	370.583	412.75	342.333	355.417	351.917	372.333	330.417	296.917	340.917	346.833	330.833	410.833	305.25	277.083	516.167	460.333	168.667	458.167	488.583	421.583	322.667	464.583	345.75	107.833	350.833	408.667	400.417	360.417	363.5	368.167	270.417	123.167	364.833	317.583	321.667	362.417	327.833	318.25	372.667	354.917	423	294	377	289.583	
6.75e-005	100	367.75	305.583	382.5	334.583	219.333	126.917	398.167	359.25	372.667	349.417	408.917	378.667	322.917	277.833	307.667	407.833	319	277.5	390.25	116.583	414.25	382.833	394.833	405.5	344.75	375.583	123.083	348.667	293.833	359.75	444.417	363.917	338.75	380.083	387.583	371.917	362.75	345	429.75	306	270.5	381.5	421.5	346.75	387.667	335	397.5	383.25	126.25	342.417	373.333	131.833	354.083	378.667	429.25	282.167	341	306.917	380.417	321.833	352.083	374.25	325.167	124.333	345.333	380.917	293.083	406.083	416.667	323.667	292.75	349.333	384.583	341.333	368.917	333.917	399	307.833	116.25	322.333	269.167	353.5	422.333	343.667	285.833	306.75	332.917	340.833	376	118.167	319.25	328.917	373.167	369.25	280.833	316.75	299.833	425	351.833	394.333	
7e-005	100	392.833	336	409.25	358.167	300.917	314.167	391.083	341.083	441.583	456.75	460.417	331.167	299.083	408.583	315.917	387.833	142	338.333	373.25	143.333	315.417	392.083	376.417	126.917	300	266.75	312	398.833	292.75	387.667	309.417	374.167	369.833	376.667	298.75	313.25	128.417	390.417	288.083	362.583	381.917	384.583	445.333	378.917	311.667	324.417	403.417	316.333	368.417	413.167	390.083	469.333	426.083	390	356.333	308.167	336.333	339.5	334.417	366	330.75	314.5	372.833	351.5	377.417	346.833	380.583	407.417	342.25	101.25	318.5	357.5	394.25	416.75	382.833	339.833	312.333	311.917	256	382.75	375.333	305	443.667	282	407.5	336.75	319.917	388.083	345.917	278.167	373.333	377.75	373.5	333.833	323.583	290.333	308	362.917	377	356.917	
7.25e-005	100	379.75	382.833	373.167	420.083	352.583	398.167	395.833	399.667	130.083	369.25	127.417	300	420.667	413.917	328.333	381.917	111.083	420.333	485.417	324.25	357.917	338.417	361.333	300	337.917	353.167	127.083	404.25	411.333	370	354.833	330.667	392.25	280	339.167	423.083	370.167	420.917	393.583	464.667	346.667	394	324.917	377.667	344.083	454.5	397.083	341.333	381.833	450.75	407.5	391.167	321.833	381.833	454	406.25	367.583	344	342.333	436.583	306.25	280.5	290.583	388.417	332.333	343.417	348.333	420.25	360.417	359.75	292.333	305.917	357.5	416.5	359.167	321.5	345.333	340.5	366	276	335.75	335.667	365.917	372.25	413.667	404.167	273.167	399.333	302.167	120	384.583	400.75	358.25	384.333	355.417	429.667	103.25	347.833	367.917	352.417	
7.5e-005	100	285	130.917	400.417	347.833	270.667	115.833	393.167	440.25	362.083	354.667	296.833	382.833	408.25	336	386.583	381.917	413.25	355.25	343.583	422.333	327.75	385.417	336.833	341.167	429.75	344.083	255.583	336.333	308	335.083	395.833	330.083	287.75	385.25	277.75	350.917	333.333	487.917	397.833	383.833	313.167	454.333	318	367.25	298.417	365.417	251.417	353.083	308.083	293.5	377.083	307.917	354.583	431.833	393.25	361.75	317.083	403.167	405.833	312.833	339.5	401.167	265.833	332.25	432.083	352.167	408.833	393.75	392.5	398	362.917	295.333	459.417	397.667	395.333	141.75	304.667	310.167	320.083	263	284.083	380.25	360.083	323.583	344.667	351.333	387.583	403.167	430.917	368.25	336.25	397.25	339.333	337.25	353.25	354.25	364.5	430.917	317.417	376.5	
7.75e-005	100	356.75	395.917	318.417	332.167	414.083	313.083	385.75	443.083	331.5	266.667	362.75	358.5	376.333	388.083	299.25	351.083	293.5	306	290.667	443.917	319.167	401.583	341	318.75	305.583	428.25	277	148.083	318.333	384	290.583	112.833	299.417	457.25	463.917	324.167	362.833	285.917	353.333	357.167	345.333	355	309.333	258.667	339.25	144.583	334.25	292	340.75	391.167	345.667	342.5	370.167	279.333	465.917	383.833	390.417	380.167	350.833	264.167	378.5	360.917	171.25	292.917	444.75	356.833	347.5	399.083	342.5	122.417	292.667	392.583	369.5	370.5	377.083	382.75	369.583	300.25	406.417	336.083	349.667	313.083	305.083	319	424.333	337.083	374.667	511.25	339.833	343.583	371.583	279.417	396.417	343.333	327	290.333	433.75	409	339.75	444.25	
8e-005	100	322.25	378.667	344.917	385.417	339.5	345.75	309.5	334.167	118.167	305.25	345	379.083	348.667	419.25	276.75	334.833	292.667	362.833	331	377.833	462.917	428.5	402.417	347.667	348.083	360.25	335.417	387.5	346.333	300.417	459.25	111.667	339.333	367.5	392.917	273.583	420	368.25	355.667	310.583	452	361.75	306.667	362.583	317.417	397.5	339	298.25	358.417	481.75	181.75	319	371	394.917	422.167	323.5	381.333	383.083	407.167	149.5	349	321.917	403.833	349.083	329.083	277.5	413.25	135.917	396.167	342.5	372.333	380.917	320.583	393.833	370.167	359.417	299.25	325.583	415.583	405.25	329.083	359.75	358.417	347.833	288.917	314.583	346.083	312.083	442.75	368.833	305.583	342.833	412.917	385	308.5	433.417	359.417	373.167	357	330.5	
8.25e-005	100	132.667	408.583	376.583	296.083	408.833	322.417	376.5	302.5	276.333	310.583	298.5	370.333	359.917	331.5	366.5	441	451.75	386.5	389.583	142	415.833	407.5	137.917	337.917	392.917	154.25	318.333	369.417	341.083	332.833	354.083	355.333	393.167	393.917	341.167	335.083	301.75	388.833	298.917	313.333	308.75	436.917	378.25	398.333	319.167	295.917	359.833	452.5	384.667	367	299.25	379.917	360.667	408.917	370.917	350.417	107.25	339	325.167	345.667	363.333	413.25	317.25	387	254	182.917	372.333	359.833	443.083	105.917	388.583	296.583	369.75	123.083	305.667	426.583	335.417	322.5	353	140.417	343.417	398.917	349.333	371.667	258.667	306.833	337.583	353.5	348.5	330.083	436.333	277.333	281.667	126	323.667	368.583	377.25	309.833	348.083	308.417	
8.5e-005	100	294.333	125.333	448.333	358.75	339.583	376.667	386.917	357.667	407.917	467.5	388.25	273.083	382	363.333	290.083	361	398.833	380.083	338.917	411.833	385.083	321.25	374.417	324.583	354.583	356.75	334.5	318.167	356.167	366.917	337.583	418.75	387.167	452.75	386.25	417.667	348.083	408.5	329.167	413.75	347.5	293.25	477.333	368.833	370.417	329.833	457.083	354.25	365.667	389.25	315.333	413.417	323.667	389.5	117.167	404.833	303.167	320.417	389.75	364.167	141.5	395.083	451.75	372.75	321.75	308.083	267.583	414.75	373	351.083	446	385.333	426.25	401.667	324.833	350.5	341	357.167	365	397.25	304.333	330.167	252.167	324.833	427.167	354.75	345.417	332	290.5	407.917	346.667	404	260.25	167.083	375	305	363.417	316.75	382.333	313.667	
8.75e-005	100	417.083	420.5	326.333	288.583	322.417	129.667	358.25	256.5	375.667	307.75	331.083	512.667	381.583	337.75	626.333	519.5	435.333	325.833	327.583	326.5	438.667	394.833	339.5	381.083	495.583	363.5	298.5	406.333	402.75	317	297.833	303.583	356.75	346.917	426	456.833	363	393	318.333	355.083	380.333	341.75	360.667	284	393.75	170	111.667	313.25	337.75	148.417	400.25	354.75	324.25	374.167	365.083	128.083	326.75	421.417	392.75	120	343	423.167	299.917	125.75	396.583	418.083	135.583	399.667	395.5	376.417	337.917	340.667	381.083	133.75	132.833	119.083	286.25	436.333	337.917	362.25	326.75	336.75	351.083	273.417	479.667	527.167	392.917	365.667	396.667	305.917	411.167	365.417	284.417	317.167	408.667	316.5	354.167	440.917	153.167	337.833	
9e-005	100	447.083	344.833	387.417	405.917	451.833	311.833	303.583	331.083	328.75	354.917	402.667	354.583	400.75	393.5	260.917	365.583	353.833	459.167	301.75	302.583	371.5	265.167	301.667	412	391.75	369.917	319.917	303.167	320.75	118.417	350.833	125.917	140.083	390.583	410.75	310	398.417	337.167	312	305.083	378.667	333.75	342.5	286.583	455.5	376.667	133.333	426.083	356.75	146.917	387.5	321.5	339.667	404.25	295	270.417	155.333	353.5	335.167	426.083	413.583	298.917	435.917	346.083	119.917	451.167	405	305.833	319.583	414.25	355.417	120.667	360.5	343	353.167	318.333	396.667	449	316.667	390.25	337	397.333	318.583	388.083	285.167	334.417	426.333	373.5	449.417	303.583	439.167	379.25	307.833	131	381.583	331.333	117.75	153.75	349	398.333	
9.25e-005	100	403.083	299.333	301.667	297.667	287.917	306	361.583	388.167	338.583	294.667	239.583	272.333	340.583	379.75	240.417	365	323.917	360.583	366.917	310.833	367.25	431.25	351.5	420.25	353.25	319.667	418.75	399.25	284.25	401.583	336.25	391.917	355.583	369.5	338.917	302.167	293.75	356.917	317.333	313.417	419.75	449.75	396	390.5	367	379.417	346.333	335.417	403.417	463.167	149.583	329.833	262.667	264.583	408.917	345.333	278.083	256.833	426.917	131.917	323.167	328.417	244.083	383.917	300.167	378.5	347.667	397.417	340.917	326.833	338.667	103.667	386.333	354.083	318.667	393.833	368.25	281.667	369.833	341.833	374.833	386.917	324.417	480.417	383.417	354.75	381.917	368.833	338.917	361.583	305.417	440.25	406.5	259.833	332	393.833	366.917	297.833	292.667	283.583	
9.5e-005	100	353.333	329.5	423.083	389.417	360.667	340.917	418.083	280.417	343.25	267.75	351.417	367.917	340.25	349.5	325.417	369.417	351.583	301.417	134.25	433.417	395.417	290.25	371.583	384.5	456.333	141.833	285.583	356.167	288.917	134.083	144.917	371.25	115.417	290.167	350.75	391.083	358.833	331.833	362.667	363.917	382.25	347.167	392.167	390.333	345.75	326.917	313.667	327.833	353.417	388.333	395.167	373.5	382.5	328.417	320.833	402.333	373	382.083	103.667	324.083	312	402	359.667	308.333	407.5	326.417	360.667	372.333	348.667	392.667	328.833	477.25	300.333	379.833	355.667	356.667	359.667	338.667	443.333	297.583	336.5	324.083	408.083	329.667	350.25	303.083	319.833	302.083	462.333	335	380.417	384	316	335.083	139.25	475.583	335.75	134.75	314	401	
9.75e-005	100	120.583	329.167	122.833	413.167	307.333	473.083	136	388.25	356.5	344	115.667	311.75	385.833	138.583	411.667	367.25	373.25	418.25	297.333	327.25	420.083	461	414.5	398.167	360.25	310	391.083	342.5	397.75	346.417	415.833	391.25	342.75	140.083	343.833	354.583	326.917	377.5	373	360.833	125.75	296.583	394	328.333	362.75	347.333	363.167	393.083	343.917	153.583	373.917	370.25	471.083	478.417	416.25	313.75	398.25	409.667	403.917	306.667	348	320.5	375	356.417	120.917	388.833	363.167	308.25	432.917	320	102.75	440.5	400.917	249.5	350.833	320.917	367.417	346.25	322.667	357.75	393.667	300.333	345.75	409.667	148	309.167	396.5	332.75	402.667	408.75	380.083	358.083	126.833	298.833	309.75	351	142.917	293.167	335.417	275.5	
0.0001	100	377.167	314.25	407	381.833	301	258.333	133.583	404.25	424.667	388.167	342	552	324.333	472.667	401.75	124.917	334.75	394.917	313.333	145.417	312.583	362.083	342.917	332.583	348.167	353.583	446.167	367.75	123.083	356.917	350.667	355.833	345.667	343.25	345.583	430.333	422.333	453.417	341	338.417	417.333	289.833	323.833	331.5	411.083	334.667	346.417	313	390.333	401.667	313.25	134.833	326.583	263.917	426.083	426.833	352	346.5	312.583	131.917	325	391.917	346.417	310.5	113.917	302.167	331.667	386	141.5	363.5	380.333	336.583	352.583	460.583	346.333	283.25	335.917	431.25	308.833	295.167	459.583	373.917	359.833	123.917	432.25	430.333	394.333	132.333	354.417	330.5	287.167	275.917	309.333	287.333	306	114.25	374.083	347.5	323.333	406.417	
0.0001025	100	338	320.333	374.417	321.5	443.833	327.833	419.417	133.833	240	148.667	380.833	124.917	345.667	274.583	276.5	328	344.333	357.833	121.583	472.333	296.417	433.083	374.75	348.167	422.667	460.583	340.25	446.583	395.75	341.167	124.333	448	372.667	344.417	322	357.917	368.083	354	337.5	300.917	399.667	296.167	440.333	436	391.917	317.167	386.083	158.917	332.583	375	405.167	298.167	376.583	340.5	308.5	369.75	433.667	341.833	314.75	344	348.917	342.25	377.667	439.833	451.167	262.917	317.667	321.083	321	334.167	393	350.75	376.167	421.417	426.583	356.833	129.917	263.5	324.75	341	337.75	328.833	311.083	430.083	280.417	350.417	394	301.25	322.083	295.917	299.833	133.917	364.667	404.833	412.583	420.083	324.25	384.333	327.167	416.75	
0.000105	100	311.25	376.5	357.5	309	399.083	382	319.583	433.25	273.417	263.5	396.417	376.083	304.417	408.75	349.083	303.333	289.75	118.833	403.417	275.583	389.667	321.25	142.917	347.5	291.583	406.667	349.583	432.333	375.083	297.833	149.167	394.25	342.167	335.75	363.417	344.583	433.25	387.5	291.5	361.333	335.583	114.167	362.083	378.583	331.917	403.417	408.417	376.417	361.75	141.333	347.333	320.833	376.25	362.167	419.25	430.583	335.75	141.667	113.083	325.167	350.417	466.5	259.667	136.5	394.667	376.5	315.167	337.667	441.833	309.583	109.75	386.167	378.917	340.417	344.833	129.667	388.833	278.833	281.083	149.667	310.5	399.167	428.333	417.417	371.083	138	271.167	422.25	336.167	420.25	356.583	419.5	321.167	269.75	368.417	318.833	140.917	331.083	117.917	410.5	
0.0001075	100	338	410.833	341.167	338.417	351	376.75	371	315.75	400.75	374	355.417	315.333	332.75	344.5	407.333	346.917	296.083	358.75	363	338.667	318.583	371.5	412.75	356.917	405.667	283.5	375.333	396.083	308.5	320.75	397.833	383.333	335.083	317.25	103.25	377.333	136.167	322.083	168.167	302.917	408.333	361.917	131.583	312.25	264.333	376.25	127.583	340.083	472.667	246.083	276.333	412.917	127.75	155.833	391.917	354.5	311.167	315.583	415.833	398.583	288.5	367.167	351.5	410	376.417	409	330.083	141.917	286.583	291.833	345.917	319.917	319	397.333	351.333	414.417	262.417	350.583	314.083	454.333	328.083	460.167	369.75	329.583	389.583	327.917	461.167	116.75	151.083	276.167	458.167	355.833	330.917	342.333	133.417	350.75	371.583	378.583	295.167	432.25	
0.00011	100	381.167	396.667	115.75	388.833	382.917	335.5	407.417	361.75	110.75	127.833	129.75	420.333	296.5	416.417	346.167	392.417	139.667	328.917	319.417	355.75	401	322	368.833	313.167	419.333	372.417	415.167	269.5	389	340	277.417	331	137	432.75	420.5	119.25	313.5	111.667	298	390.583	390.667	134	419.5	511.5	433	341.167	316.583	303.667	119.833	359	331.667	160	284.75	331.75	268.667	205.75	320.083	348.083	358.417	132.5	127.75	145	401.583	325.333	300.583	331.083	233.75	372	379.167	354.917	348.333	313.583	358.833	367.25	275.417	337.583	302.083	352.667	420.333	330.833	312.417	110.417	338.333	140	390.5	369.667	387.417	339.333	288.583	380.583	347	363.25	329.083	124.917	324.417	337.083	325.833	290.417	294	330.833	
0.0001125	100	363.917	338.25	155.167	294	413.917	322.583	172.583	296.583	353.833	423.333	245.667	345.167	437.417	410.417	349.583	283.667	391.25	128.417	397.333	341.5	324.917	112.25	334.833	284.5	369.75	114.5	398.167	387.5	394.75	384.083	301.083	281.667	421.25	352.083	293.583	310.5	394	330.167	354.417	309.75	397.333	389.417	140.75	322.167	340.333	409.167	301.333	394.167	321.5	356.75	321	314.75	372.667	419.25	447.083	331.25	260	264.417	351.417	474.917	356.583	397	366.083	315.75	121.833	307.417	312.083	390.333	350.583	378.5	128	318.833	352.667	306	367.5	197.5	367.667	382.333	255.417	125.917	327.917	337.917	400.417	154	132.167	142.333	306	360.75	367.417	105.833	326	292.75	331.75	355.833	131.083	417.083	443.167	312.833	320.333	287.333	
0.000115	100	292.583	354.167	343.583	339.917	306.583	296.5	474.25	422.667	307	361.25	406.917	307.083	334.583	328.833	284.917	155.333	289.333	317.917	359.667	413.75	308.75	183.417	339.25	332.25	372.5	304.333	172.333	293.75	389.833	331	404.833	302	391.917	436.75	412.333	105	372	317.583	390.583	429.25	337.167	440	369.5	347.417	313.833	407.167	354.083	314.25	138.167	267.5	390.417	324.917	337.667	345.25	377.583	332.25	435.333	375.917	111.167	311.25	334.333	356.167	283.333	360.5	363	126.417	309.333	146.75	348.083	432.667	363.833	341.5	308.25	108.5	390.083	261.667	300.083	404.333	497.75	379.917	124.333	400.583	339.25	385.917	368.083	321.5	324	402	346.167	364.25	137.75	332	359.417	383.167	371.333	307.167	367.583	365.333	367.25	122.5	
0.0001175	100	359.75	368.667	280.75	109.083	312.5	350.833	346.667	341	299.167	124.917	381.5	417.333	109.583	446.833	355.583	295.5	345.333	404.25	399.25	368	128.583	384.417	433.917	447.25	355.667	289.583	140.5	289.417	327.583	332.583	369.333	303.083	415	463.333	361.833	380.833	274.667	381.667	126.75	324.833	370.083	354.333	363.417	356.167	344.75	412.167	430.333	444.667	122.583	390.083	373.083	302.333	337.25	304.417	320.25	246	325.25	112.417	133.25	301.417	318.833	361.833	431.333	290.333	250.833	126.917	265	354.667	314	355.25	260.083	346.583	185.833	147.583	326.25	269.667	390.833	120.5	129.667	317.917	440.333	334.167	298.5	182.417	334.833	324.167	415	348.917	316.583	130.25	476.417	304	113.583	351.333	323.167	378.5	310	309.75	310.167	342.333	
0.00012	100	131.25	340.667	332.417	315.083	382.417	387.333	376	363.333	342.917	426.333	404.583	385.333	440.833	119.917	301.5	295.75	283.167	375.083	398.917	250.5	124.417	123.667	133.25	361.333	414.917	416.417	384.667	313.333	353.5	349.25	386	446	337.25	143.583	307.75	133.917	306.333	335.75	408.25	277.417	323.167	334.75	456.833	337.917	145.583	308.75	126.833	322.75	444.083	442.5	271	399.583	444.75	399.417	354	112.583	272.917	279.25	423.667	417.5	382.417	373.333	345.167	298.583	408.583	406.75	389.75	310.25	388.25	342.25	283.5	452.833	259.917	468.75	134.5	428.333	252.333	369.333	390.25	324.5	313.583	404.25	129	394.833	125.25	400.833	286.75	390.833	149.5	336.167	301.917	361.083	362.417	289	318.5	371.167	288.583	176.167	377.083	384.75	
0.0001225	100	330.667	358	418.333	419.167	314.417	126.5	360.667	408.75	380.25	297.583	490.167	276.25	159.083	261.333	373.5	329.167	305.667	376.417	451.833	351.583	394.5	278.167	315.75	484.083	290.417	363.917	390.5	378.667	408.083	293.75	366.667	415.333	368.833	283.333	426.167	311.917	227.25	418	332.333	317.667	421	414.583	361.167	362.667	430.833	347.417	121.167	116.083	326.583	378.25	353.5	143	296.833	274	326.333	314.917	375.667	264.583	342.75	341.833	123.667	349.333	309.583	295.583	304.333	128.417	139.083	144.917	312.667	316.917	275.833	145.5	311.667	294.417	316.25	511.5	307	299.583	158.75	373.75	263.333	340.917	305.583	378.333	135.583	401.333	442.667	419.25	135.833	142.25	329.75	129.667	415.25	343.75	376	263.583	384.333	341.5	372.667	433.833	
0.000125	100	347.833	282.25	348.667	341.75	289.5	315.75	234	318.833	358.5	372.583	342.083	412.333	386.583	110.833	103.583	138.833	269.917	376	133.333	364.917	393	423.667	436.333	347.083	327.75	305.25	293.083	346.833	351.417	288.083	476.083	441.917	373.917	306.917	282.333	115.167	477.667	394.417	362.833	289.917	400.833	354.833	386.25	353.25	385.75	289.583	363.833	347.917	358.083	325.833	313.083	469.167	348.167	133.917	323	277.417	326.25	343.583	287.833	121	372.75	418.833	269.083	383.667	378.917	377.667	457.917	407	349.5	345	386.75	405.917	434.917	399.667	335.25	312.25	326.5	340.583	323.917	323.833	411	432.25	374.917	403.417	290.333	142.083	332.917	368.5	308	138.917	122.917	428.667	313.25	125.25	388.667	384.75	351.833	108.333	280.25	327.083	
0.0001275	100	122.083	434.75	323.167	119.417	361.667	323	286.583	262.167	390.083	403.167	321.333	113.833	299.75	136.417	358.5	354.167	415.5	308.917	381.917	411.667	319.167	304.333	328.833	375	305.167	403.583	358.833	364.417	218.083	386.75	439.917	161.417	366.417	129.167	395.417	332.5	311.75	336	136.833	392	348.083	381.5	322.833	311.75	419.583	390.167	383.417	380.5	147.75	286.917	316.583	125.25	115.833	394.167	393.25	245.333	264.75	268.25	266.417	378.75	140.333	316.333	289.917	307.667	384.917	354.833	314.333	409	472.5	354.333	127.25	356.5	123.417	277.333	280.833	444.667	409.25	328.667	472.667	383.083	314.583	145.167	318.167	403.083	329.5	373.583	139.167	412.917	357.667	300	143.5	326.417	106.917	359.917	115.667	317.5	133.167	343.833	400.5	126.167	
0.00013	100	308.167	360.167	423.417	158.083	270.167	107.5	263.333	334.667	158.5	403.167	323.083	322	298.5	321.667	126.5	401.5	482.083	437.417	257.333	132.667	124.833	367.25	400.5	370.25	399.833	117.583	286.917	435.167	134	149.333	265	329.25	355.083	329.5	321	394	378	371.167	251.583	408.667	370.583	135.25	396	340.417	464.417	297.167	131.75	309.583	430.5	161.083	416.333	340.75	328.417	446.333	153.75	346.333	148.167	344.917	333.917	316.833	139.167	430.167	478.75	390.333	276.917	362.667	306.417	301.917	381.25	303.75	312.5	350.333	407	368.417	298.583	518.417	375.917	254.5	458.25	280	390.917	233.583	356.25	122.25	399.917	299.75	136.167	372.667	428.5	346.583	135.167	282	348.667	297.333	393	335.833	236.25	375.25	365.5	375.083	
0.0001325	100	142.167	314.5	308.417	405.5	303.667	320.5	128.667	287.167	370.25	310.667	339	295.333	406.167	373.25	129.667	413.75	316.583	257.583	417.083	348.5	345.667	320.167	342.083	292.667	364.167	395.25	122.583	440.583	444.75	360.25	369.917	329.333	267.833	115.917	342	145.333	372	155	253.417	320.833	299.25	352.917	312.25	308.75	131.25	339.5	252.333	287.583	341.75	375.083	372.833	167.833	325.583	140	456	145.083	365.667	374.75	389.417	124.25	281.417	126.083	335.667	335.5	342.333	375.25	111.417	292	368.083	133.667	335.083	371.333	342.583	369.75	389.25	127.5	379.917	306.833	277.833	344.667	163.25	299.083	380.5	550.917	348.833	344.5	404.333	337.167	123.583	303.583	279.583	333.75	410.167	317.083	317.167	298.75	364.5	358.417	348.333	429.583	
0.000135	100	315	243.917	128.167	306.25	449.167	354.583	397	362.833	373.917	369.083	367.083	384.75	353.75	360.333	132	130	310.917	379.917	321.75	490.25	419.25	347.917	289.583	353.583	344.333	324.5	397.417	426.083	427.583	394.667	152.75	135.833	347.833	140.667	358.417	416.75	305	334.75	419.083	405.833	360.667	321.417	345.75	125.5	387.5	151.25	384.417	399.417	281.667	388.833	295.333	294.167	488.083	364.75	350.417	120.083	360.917	333.667	360.25	440.25	117.833	365.25	333.25	350.083	377.917	408.833	404.333	312.167	307.083	127.75	368.417	180.917	355.5	294.167	109.667	137.25	362	373.333	309.583	344	307.917	137.083	370.583	439.5	386.75	395.25	356.5	452.417	361.833	264.667	405.667	345.5	357.583	304	335.667	108.5	163.5	314.833	156.75	388.833	
0.0001375	100	332.667	135.833	306.5	403.5	143	271.667	305.333	399.667	292.083	135.333	349.167	279.667	326.333	135.25	390.583	344.083	344.25	332	356.167	351.25	122.333	382.167	394.333	336.083	387.833	366.75	318.5	287.833	361.667	124.833	380.5	358.5	273.25	411.333	444.083	120.667	375.583	284.5	294.75	328	285.75	371.083	363.583	330.667	352	378	320.083	333.917	344.333	319.333	265	303	153.167	323	364.167	385.333	118.75	131.583	338.333	401.417	362.417	368.667	411.25	336.333	365.833	345.833	394.5	314.083	415.25	356.5	361.917	125.75	127.417	307.333	124.333	398.333	383.417	338.417	517.167	275.667	108.917	374.5	295.417	272.75	257.333	317.833	407.75	350	398.167	303.417	111	293.833	338.833	375.583	344.917	295.083	307.417	353.75	135.083	300.917	
0.00014	100	294.333	354.833	273.583	300	382.75	374.167	336.167	314.25	454.083	356.75	125.833	128.583	303.5	151.167	282.667	131.25	258.583	432.25	305.583	372.25	342.5	358.833	317.167	359.583	385.167	317.333	142.417	349.25	371.917	371.583	300	133.5	345.75	365.833	327.75	328.75	260.75	378.833	400.917	410.333	339.25	337.75	424.75	335	325.833	133.833	352.5	328.75	343.083	422.25	283.5	386.333	121.25	340.833	368.25	377.083	328.5	373.75	413.25	350.5	362.5	408.167	372.167	371	335.75	136.5	149.417	349.833	340.75	296.75	272.25	275.167	177.083	266.083	361.5	409.833	372.5	314	273.75	312.417	414.333	295	320.25	302.917	130.667	356.75	402.333	385.333	334.583	325.833	309.25	308.083	132.583	144.583	400.167	298.083	121.083	249.417	400	336.5	
0.0001425	100	326.167	264.083	356.583	341.333	147.5	329.333	370.583	299.583	141	158.083	399.25	395.083	323.333	338.167	117.583	131.583	307.417	318.083	325.25	127	152.417	136.833	383.75	434.167	384.75	293	430.333	396.583	332.833	371.75	395.5	402.583	320.25	356.5	113	325.833	295.417	365.083	249.833	257.167	285.75	284.667	297.333	396.167	465.083	128.333	266.75	326.833	347.083	327.5	358.833	369.167	142.583	388	338.667	319.667	227.75	362.25	337.833	134.5	338.333	377.583	388.75	384.583	308.667	353.833	403.333	394.667	112.667	335.25	251.167	412.583	319	371.167	318.083	122.333	353.5	335.917	409.417	164.833	386.75	121.75	311.25	439.333	343.333	164.333	365.083	453.667	344.25	333.75	349.083	390.25	370.667	366.167	174.167	369.667	119.333	358.667	283.667	428.75	
0.000145	100	425.083	293.25	383.083	124.333	424.583	424.417	307.583	370.75	289.583	143.833	179.25	126.667	384.917	247.583	127	405	330.083	270.167	307.167	349.25	148.667	349.75	396.417	300.833	366.583	333.667	133.5	121.833	345.917	317.25	345.25	437.667	391.417	476.083	324.833	142.917	434.75	402.917	363.417	305.083	274.417	109	299.583	373.667	355.583	133.583	332.75	136.833	155.667	268.333	287.417	143.5	353.583	456.75	317.583	356.667	300.75	297.833	337.167	359.417	329.25	362.083	120.333	411.25	120.833	284.833	339.667	328.417	139.417	393.083	318.25	315.75	369.583	113.083	356.417	285.5	380.417	364.167	136.833	261.667	294.25	390.333	374.25	126.667	371.25	319.25	346.5	351.083	150.25	347.417	369.75	367	345.25	276.833	113	132.5	350.083	465.333	303.75	334.667	
0.0001475	100	340.75	317.167	327.833	124.917	108.167	131	327.917	401.167	422.917	337.75	448.667	345.083	431.417	323.667	161.333	375	341.75	123	382.417	140.667	394.5	354.667	315.833	269.333	311.667	405	133.417	279.333	343.083	359.667	374.667	323.75	390.417	142.417	380.167	423.167	371.083	357.583	305.667	315.833	165.25	347.25	343.083	399.25	392	377.167	147.917	452.75	364.083	495.167	438.917	192.417	349.083	331.417	319.417	355.417	385.583	288.167	141.75	343.917	324.083	289.583	127	309.333	426.167	384.417	110.75	152.75	323.083	367.917	165.667	377.083	132.5	308.833	285.25	281	118.167	350.167	327.583	418.417	308	357.25	107.083	406.333	328.667	111.917	280.083	376.417	355.333	336	435.917	346	267.417	378.75	365.583	373.833	373.25	136.417	355.75	396.333	
0.00015	100	330.25	400.417	158.167	343.333	387	461.75	142.083	327.333	344.667	230.083	386.083	348.583	297.167	476.417	125.417	151	136.667	122.833	125.917	371.75	370.417	367.5	307.25	342.917	260.917	142.25	315.5	419.5	457.417	388	149.25	385.917	322.167	326.667	142.167	136.25	124.75	151.417	285.75	379.5	355.917	155.5	339.75	307.5	360.5	321.167	306.083	398.333	336.417	156.333	369.917	354.75	330.667	119.917	345.417	369.25	374.167	264.583	403.417	116.333	504.833	123.25	278.667	120.583	290.667	394.917	413.75	411.833	162.917	381.417	374.167	334.333	126.083	366.25	346.083	399	313.083	370.083	103.667	323	339.833	352	450.5	412.167	341.417	367.333	390.083	440.917	370.917	300.667	349.833	315	139.5	269.917	307.417	287.25	369.667	312.083	299.583	353.25	
0.0001525	100	355.333	124.417	308.083	376	400.5	336.917	407.833	359.417	150.417	126.25	403.833	335	345.917	139.5	435.083	351.333	418	498	298.25	282.667	399.917	443.917	328	365.833	357.167	357.083	322	403.083	394	370.583	135.667	144.417	301	430.417	410	441.333	400.167	150.583	290.083	315.667	327.333	337	322.583	296.25	453.417	150.5	325.083	361.25	356.25	393.083	397.25	444.333	299.5	400.417	387.75	366.167	364	446.917	123.917	357.833	106.333	308.25	133.583	344.417	362.583	280.583	322.083	375.583	391.25	458.417	146	390.917	484.583	132.417	359.083	377.417	123.583	370.833	348.333	132.75	341.667	369.833	343	433.5	347	371.5	280.083	336.5	295.5	307.25	368.25	402	326.5	248.333	324.25	154.167	362.083	131.25	230.167	290.583	
0.000155	100	126.75	171.333	133.667	119.583	402.083	336.583	341	319.583	301.667	149.75	413	332.5	130.917	138.333	396	348.583	332.25	413.833	382.833	377.25	322.417	282.667	356.333	287.167	306.667	343.5	363.75	338.667	273.333	314.333	135.5	377.583	231	290.5	326.833	395.417	360.5	306.25	333.417	372.083	123.917	295.833	360	404.333	294.25	321.417	360.917	346.167	110	396.833	111.25	388.25	120.75	323.25	342.417	148.417	456.083	125.083	114.917	130.667	297.75	437.417	405.917	393.5	303.083	315.583	137.833	147.833	312.333	123.333	314.25	378.417	148.75	340.667	350.5	414.083	390.333	316.667	139.583	345	340.583	108.25	338.167	433.917	312.167	409	394.25	285.5	398.25	149.25	339.5	132.167	348.917	352.25	465.083	420.583	128.083	125.25	340	135.333	
0.0001575	100	433.75	386.583	112.5	376.417	385.5	336.667	153.333	321.917	305.667	362.583	311	425.667	338.417	346.667	350.417	270.417	269.083	394.833	471.417	136.5	334.417	408.083	136.167	339.583	366	316.333	294.167	305.5	269	137.083	369.333	416.167	331.583	355	320.167	360.417	333.833	274.5	407.583	316.5	353.417	327.75	125.25	331	284.917	106.083	144.75	225.583	330.5	329.25	379.417	317.083	362.5	342.333	483.083	266.5	297.25	335.583	129.667	302.083	139.167	130.417	344.083	109	303.417	116.5	397.583	128.25	470.083	337.75	330.667	446.583	116.5	132.583	333.75	388.667	365.5	278.083	315.667	339.75	352	329.167	116.667	140.083	139.583	415.167	483.167	308.833	404.417	463.083	330.583	413.417	401.417	118.917	113.5	403.583	347.333	393.917	115.75	121.083	
0.00016	100	416.083	279.25	123.417	394.917	140.667	322.75	287.667	116.083	294.333	426.083	386	115.833	360.833	384.417	177.75	319.417	373.167	365.5	115.333	491.167	272.75	210.5	381.75	387.75	372.583	378.167	314.083	123	334.833	148.917	352.333	230.25	273.333	389.833	376.167	317.917	318.417	320.167	390.583	349.167	179.5	131.583	412.75	164.083	370	325.167	434.417	119.75	359.833	309.167	284	316.333	364.417	436.75	290.75	303.25	407.333	238.667	144	396.167	350.667	375.667	114.75	355.417	431.833	186.333	114.25	298.583	324.75	351.333	409.917	360.75	314.833	338.083	411	270.333	300.333	259.5	308.75	136.667	364.167	337.25	453.25	306.417	316.333	403.333	311.75	392.167	367.167	412.333	114.417	407.417	416.75	394.167	417.167	173.417	123.667	291	344.083	119.833	
0.0001625	100	296.917	409.083	379.917	340.667	341.5	356.583	372.833	351.583	107.333	137.25	132.667	319	375.167	412	380.833	390.167	160	294.75	386.083	363.333	475.75	289.583	323.417	320.333	376.167	352.833	356.5	379.167	337.667	358.833	298	315.167	364.583	141	350.417	344.5	261.333	141.167	426	249.5	311	322.833	126.75	392.833	157.083	344.917	379	326.833	350.5	306.833	344	344.333	118.833	311.75	364.917	286.417	354.833	440.25	425.75	289.083	301	295.667	361.917	381.667	345.167	157.917	143.833	343.75	341.083	312	135.333	301.667	126.333	119.583	329.167	323.5	113.417	369.5	354.833	346	325.167	400.917	317.75	284.167	464.167	383.333	383.083	328.833	360.25	115.167	316.167	304.083	116.333	332.75	356.75	121.75	158.083	168.167	308	285.75	
0.000165	100	106.5	401.5	331.583	127.083	137.75	408.917	147.583	332.083	133.583	303.167	144.083	488	351.833	137.083	138.75	304.75	364.333	312.75	140.583	117.25	378.583	404.25	304.417	352.75	306.833	295.417	118.667	128.417	311.083	393	319	139.25	165.167	279.833	393.667	364.833	120.667	128.75	338.917	393.417	346.5	341.083	363.083	447.583	125.917	263.417	407.417	350.5	388.667	298.5	351.583	265.5	150.417	111.917	120.167	381.75	393.25	438.333	441.917	281.75	339.167	473.583	394	434.583	116.167	301.917	134.167	286.917	360.083	324	298.167	319.833	293.25	371.333	133.333	276.75	156.5	109	367.75	348.583	426.5	364.583	411.917	256.667	333.833	402.917	362	121.583	342.333	381	447.333	332.833	332.667	365.75	371.333	340.167	340.583	384.417	294.583	400.083	
0.0001675	100	146.833	417.583	380	350.5	372.583	366.833	492.25	395.083	152.833	313.917	342.083	104.583	358.667	131.833	373.333	347	484	281.25	383.583	374.333	378.917	299.917	374.167	439.25	272.583	314.583	318.333	353.333	337.5	348.917	366.25	389	380.167	351.083	332	392.75	287.5	330.667	319.417	373.417	116.167	118.5	121	188.417	361.667	152.333	115.167	339.333	264.917	339.75	415.833	456	393.333	393.583	404	353.917	324.25	254.167	371.167	109.417	302.083	117.667	391.833	376.583	328	348.333	374.5	398.667	347.917	301	133.583	401	129.083	156	350.583	101.833	331.167	355.667	477.167	283.917	461.25	288.167	345.833	314.667	130.417	405.667	291.583	309.083	352.5	121.833	332.833	138.167	136.333	331.917	444.25	319.5	339.75	140.25	155.583	135.917	
0.00017	100	349.417	151.417	376.833	316.25	377.333	123.167	383.333	387.083	129.5	402.917	108.083	113.75	135.5	406.417	345.25	144.583	284.083	331.667	266.167	310.75	112.583	123.25	382.917	299.333	109.167	363.667	343.833	112	403.667	366.75	525.167	129.833	399.5	362.083	315.167	287.25	110.917	316.75	304.25	407.75	435.5	403.833	339.333	311	126	296.75	336.167	145.5	277	130.417	410.5	318.333	133	275.417	116	113.25	121	116.75	398.75	488.667	345.667	141.917	275.833	139.167	351.417	138.333	261.917	135.5	119	152.167	407.5	410.583	124.333	330.917	301.083	386.917	265.167	370	304.75	360.417	345.5	121.917	360	337.333	317.167	335.167	369.75	382.25	346.917	132.75	101	351.667	448.583	358.5	109.917	360.667	345.833	153.333	126.5	308.75	
0.0001725	100	347.25	402	398.833	320.083	333.333	294.417	308.167	132.5	402.917	339.5	291.417	131.833	358.25	118.75	337.833	384.083	340.25	156.083	358.833	400.75	267.917	136.833	319.417	117	188.083	348.833	131.5	138.083	339.5	347.417	420.167	174	150.667	403.917	323.75	386.917	135.083	377	341.333	302.333	389	382.167	394.917	149.583	331.917	282.5	388.917	470.667	318	356.5	263.417	148.417	403.667	385.333	402.417	289.167	470.333	353.25	310.333	366.583	309.5	126	354	298.417	260.667	322.5	161.5	134.417	335.833	412.75	371.667	364.417	248.833	354.25	359.5	314.083	447.917	344	335.583	391	337.083	331	462.417	363.417	122.333	169.833	323.25	110.083	114.417	329.25	135.25	364.667	450.75	249.917	292.417	470.917	367.667	458.083	331.833	137.333	
0.000175	100	403.75	130.5	312.75	349.583	371.167	116.583	305.5	326.833	161	300.25	131.75	352.167	336.5	124.333	318.083	431.417	449.333	339.417	338.833	358.917	107.917	121.917	357.083	131	369.833	136.167	137.167	261.75	344.083	371.583	149.25	281.917	126.083	141.75	327.917	138.917	393.833	513.167	391.25	137.5	120.583	377.417	376.917	378.75	397.833	392.75	117.917	325.917	113.417	364.75	153.667	337.417	366.5	396.75	428.833	144.083	379	127.333	329.5	130.583	347.167	157.333	129.833	114.667	123	422.667	125.583	307.083	346.083	379.5	339.583	388.25	350.75	355.167	114.25	142	413.583	444.833	382.583	322	166.667	107.083	130.333	131.417	290.917	364.75	326.5	389.167	430.333	345.75	261.25	392	401.833	131.667	135.75	122.917	346.917	515.583	421.917	333.75	
0.0001775	100	388.5	316.333	282.833	381.583	115.583	221.083	440.75	126.583	401.083	317.917	131.833	139.167	119.833	359.833	436.833	281.75	399.083	343.25	281.333	373.75	138.667	331.833	321.583	314.417	377.333	110.333	135.75	120.583	121.833	361.5	295	331.75	127.083	488.583	307	405.583	383.333	111.167	334.083	169.917	371.833	355.833	342.417	331.25	387.667	123.167	156.25	380.333	352.167	132.667	388.417	109.667	234.833	146.083	317.75	493	400.75	354.75	405.333	129.167	341	303.833	368.75	271.5	259.667	329.667	329.583	347.75	326.583	450.583	408	305.333	330.917	141.917	362.667	371.25	422.083	540.833	315.917	234.167	147.333	152.083	331.667	447.75	273.083	385.5	125.75	342.5	109.417	128	328.5	289	117.583	405	467	344.167	392.75	430.167	360.25	333	
0.00018	100	135.583	332.25	122.667	355	290.833	360.167	362.667	145.75	126.583	338.583	165.917	141.5	115.5	134.167	125.083	307.917	417.333	375.25	202.667	120.25	360.917	116.667	129.75	288.417	299.583	135.917	396.417	101.917	406.917	429.5	413.25	294.5	367.417	319.5	108.5	144.25	473.5	508.083	422.75	367.167	121.167	352.917	376.583	300.75	406.833	427.833	351.583	278.5	354.5	138	123.25	251.333	118.417	404.333	473.083	127.75	324.25	285.667	455.083	313.667	340.667	355	385.667	433.417	301.833	365.5	336.5	407.5	159.917	394.25	408.167	253.667	405.333	334.917	369.833	372.917	340	397.417	144.5	395.417	330.083	150.25	287.833	115.25	416.417	338.833	381.25	446.25	122.333	394.75	357.167	327.167	405.25	357.667	352.167	295.083	503	132.917	377.583	484.333	
0.0001825	100	361.167	352.583	255.083	390.667	362.75	353.75	404.667	285.083	331.917	358.917	323.25	142.917	324.25	331.667	169.667	133	296.333	316.167	385.167	338.667	107.583	328.5	384.75	354.417	288.75	157.75	500	307.417	351.833	322.833	126.5	420.667	379.5	400.667	291.583	306.25	155.083	305.75	145.75	113.25	355	362.667	376	124.167	132.583	129	390.833	122.583	381.333	143.5	192.333	153.417	406.917	345.417	130.75	333.333	364.583	426	355.5	523.833	356.083	119.333	138.333	375.333	305.75	396.25	343	431.083	330.5	354.833	293.667	112.083	318.667	353.083	172.333	384.333	343.333	119.25	329.75	350.583	328.583	299.917	412.833	400.833	142.25	238.75	128	135.333	131	130.833	389.083	394.75	367.25	342.75	441.833	394.5	389.083	307.917	150.5	296.25	
0.000185	100	421.25	329.417	460.75	278.667	355	113.417	347.667	382.917	465.5	344.583	362.333	291.167	131.833	390.75	107.667	364.083	129.75	137.5	307.833	332.917	156.25	422.583	150.167	328.167	283.5	132.5	127.667	364.583	336.167	309.583	313.833	361.75	376.417	461.917	118.833	116.75	444.5	143.75	123.833	339	325.167	135.417	133.917	297	352.25	361.75	152.25	409.667	397	373.667	151.333	135.667	120.25	395.083	113.833	149.917	312.917	135.25	431.917	327.917	336.667	134	125.833	147.333	300.583	402.583	359.333	291	303.333	395.667	337.667	377.75	353.75	358.667	357.667	388.5	102.75	285.667	447	431.25	334.167	351.917	405.5	335.5	130.667	349.167	452.583	359.667	439	428.833	362.917	138.75	365.333	413.833	120.917	468.5	129.583	127.667	134.333	148.25	
0.0001875	100	133.25	121.417	348.917	318.833	406.083	133.833	434.833	451.917	137.917	419.833	402	359.167	439.417	132.083	347	354.5	370.75	238	349.083	314.5	363.167	120.25	128.917	438.167	319.083	294.833	363.5	361.75	141	130.833	442	124.583	356.75	460.417	122.833	341.5	298.083	122.25	152.25	466.167	341.417	303.583	147.667	295.5	342.75	123.25	384.833	463.667	325.917	397	378.833	400.333	103.5	305.583	307.917	123	431.5	369.417	147.75	341.833	124.167	404.583	128.333	367.583	127.167	120.667	323.667	372.333	286.083	300.25	452.167	348.583	340.333	428.167	129.25	430	404.667	503	384.333	115.417	424.833	416.667	329.417	436.167	343.333	354.667	123.917	461.583	309.333	121.5	139.083	121.917	392.083	127.417	419.583	419.667	306.25	130.583	153.083	406.333	
0.00019	100	324	368.25	127.25	404.667	353.5	130.5	315.333	420.75	376.25	367.417	154.333	349.167	367.5	484.167	141.917	366.667	128	355.75	129.667	111.167	317.5	290.583	143.583	367.917	387.75	211.083	382.167	393.667	327.333	108.583	445.083	417.833	395.333	130.333	364.25	114.917	357	112.667	145.333	399.167	364.583	338.333	505	375.417	401.5	157.25	287.083	415.667	138.75	325.25	114.25	135.333	157.667	127.75	336.5	308.083	373	302.083	130.667	332	398.667	361.833	139.333	380.417	442.333	397.5	122.5	398.083	123.25	318.917	340.75	145.417	119.333	372.25	270.167	405.667	345	416.667	148.5	408.833	136.75	132.5	119.333	363.25	388.5	394	143.083	365.75	296.417	358.5	167.75	294.833	326.333	126.333	167.333	357.583	409.333	156.583	124.833	104.917	
0.0001925	100	136.5	144.083	396.5	134	152.333	347.333	447.5	121.167	407.25	383.75	415.583	401.417	98.8333	429.083	310.5	348.5	308.833	295.583	134.167	132.5	342.5	134.167	312.833	134.5	117.25	380.083	124.417	387.083	450.333	112.583	297.5	412.25	404.583	122	449.167	114.083	137.667	137.75	331.833	409.833	115.917	400.167	344.333	153.583	364.583	161.667	442.667	407.333	320.917	380.583	366.333	119.75	121.417	129.333	135.667	293	140.417	341.417	303.333	345.667	384.5	122.333	326.5	415.667	138.5	374.167	378.833	137.333	387	111.833	128	377	130.417	292.583	364.083	126.417	343.917	415.333	329.917	358.5	423.667	283	330.833	389.417	151.667	126.5	121.917	139.5	352.5	365.75	141.167	131.417	420.5	310.583	145.083	411.333	263.167	366.25	418.167	307.417	
0.000195	100	300.5	401	288.5	126.417	340.25	436.167	150.583	195.333	350.25	286.25	328.917	461.917	144.75	130.583	389	396.167	316	344.25	407.917	359.417	369.75	125.333	307.25	414.583	358.5	405.917	355.5	374.25	381.917	332	132.833	344.333	363.083	333.75	347.75	426.75	319.833	126.917	132.583	117.25	363.583	359	136.667	336.25	339.75	326.167	315.75	116.25	409.667	360.5	323.417	133.167	388.417	320.083	335.167	442.167	333.75	300.833	157.917	424.5	335.833	145.5	319.75	308.417	363.667	392.417	325.333	114.583	366.333	368.583	119.083	156.25	335.417	120.25	366.667	366.583	362.917	433.583	148.333	324.25	119.583	349.333	149.833	126.75	327.583	443.667	443.25	336.333	121	275.833	335.167	111.917	390.917	306.833	383.167	111.417	343.333	397.333	154.667	420	
0.0001975	100	348	143.833	313.417	362.167	325.167	129.75	367.583	340.917	384.167	147.5	114.5	326	126.333	401.75	120.333	340.75	342.25	334	358.583	315.583	119.25	148.5	139.75	123.75	308	139.5	463.417	353.083	129	340.75	123.833	404.083	321.667	145	422	327.083	358.667	123	413.5	130.333	133.917	333	395.333	340.167	125.25	397.583	111.75	339.833	133.25	143.667	125.583	290.667	253.167	362.75	451.417	323.083	380.333	286.417	373.083	138.917	153.083	147.167	115	126.5	110.75	251	405.083	131.25	112.083	124.667	144.917	378.5	125.667	112.5	133.333	332.333	356.833	152.75	361.417	307.75	131.75	131.167	352.167	350.667	148.667	326.833	322.667	355.25	182.167	348.083	127.833	355.667	143.917	165.167	344.25	148.917	139.333	365.417	312.25	131.583	
0.0002	100	148.333	337.917	437.917	136.5	306.417	379.667	293.417	130.167	309.083	344.917	379.25	340.083	376.333	129.167	390.25	394.5	133.833	111.333	306.417	381.083	125	393.917	408.083	136.75	337	128.417	351.417	137.25	327.667	303.75	285.667	310	362	317.25	435.833	353.167	357.75	315	365.167	114.917	330.167	355.333	271.417	167.667	264.083	433.917	368.167	322.25	315.333	117.917	125.583	115.5	393.5	122.917	133.667	389.5	310.917	390.25	350.583	399	361.167	323.333	129.417	142.667	144.75	449.083	375.75	326.917	129.417	405.25	335.167	397.333	321.917	322.833	396.583	355.917	303.333	122.167	130.167	339.917	304.917	141	137.583	172.417	142.583	321.667	323.083	393	371.167	341.25	115.583	322.333	150.583	378.75	403.917	330.083	340.083	376.333	390.5	479.833	
