# Supplementary material for: Transfer of optical orbital angular momentum to a bound electron
Source: Nat Commun. 2016 Oct 3;7:12998. doi: 10.1038/ncomms12998 (PMC5063962; doi:10.1038/ncomms12998)
Supplement: Supplementary Data — Raw experimental data for measurements presented in the main text, reporting fluorescence counts as a function of pulse time and ion position. [file ncomms12998-s2.zip › data/dataRabiFrequencies/150707/51/fluoEMCCD.dat]

# EMCCD average fluorescence data file (1 traces, 1 ions)
# trace names:
# format:
# | signalSlot | numCountCycles | trace 0     |
# |            |                | ion 0     |
# |            |                | val | err |
0	100	343.632	5.0869	
2.5e-006	100	346.534	4.69744	
5e-006	100	362.54	4.61648	
7.5e-006	100	350.487	5.18886	
1e-005	100	349.158	5.01261	
1.25e-005	100	347.362	5.01322	
1.5e-005	100	355.227	5.27736	
1.75e-005	100	347.408	4.13025	
2e-005	100	347.171	4.77997	
2.25e-005	100	352.259	4.98259	
2.5e-005	100	363.672	4.7867	
2.75e-005	100	363.093	4.94237	
3e-005	100	350.993	5.1305	
3.25e-005	100	360.458	5.17554	
3.5e-005	100	363.459	5.52513	
3.75e-005	100	348.337	4.52008	
4e-005	100	357.416	4.8916	
4.25e-005	100	357.387	5.03115	
4.5e-005	100	345.137	5.242	
4.75e-005	100	337.97	6.40007	
5e-005	100	348.018	5.41396	
5.25e-005	100	342.95	5.29075	
5.5e-005	100	351.775	4.68311	
5.75e-005	100	351.332	4.85712	
6e-005	100	346.627	4.26875	
6.25e-005	100	347.681	4.64145	
6.5e-005	100	347.896	5.43712	
6.75e-005	100	351.12	4.41674	
7e-005	100	356.063	5.02853	
7.25e-005	100	355.892	5.13505	
7.5e-005	100	356.101	5.31661	
7.75e-005	100	356.378	5.37363	
8e-005	100	355.822	4.62661	
8.25e-005	100	348.238	5.25489	
8.5e-005	100	345.331	6.2803	
8.75e-005	100	347.077	5.3156	
9e-005	100	345.978	5.73084	
9.25e-005	100	337.118	5.56207	
9.5e-005	100	349.048	5.95217	
9.75e-005	100	347.898	4.20051	
0.0001	100	346.336	6.57775	
0.0001025	100	353.837	4.12652	
0.000105	100	340.898	7.44627	
0.0001075	100	344.063	5.34096	
0.00011	100	349.815	5.85609	
0.0001125	100	347.108	6.32493	
0.000115	100	341.793	6.50155	
0.0001175	100	339.998	5.17412	
0.00012	100	343.014	5.65011	
0.0001225	100	339.048	6.13826	
0.000125	100	348.392	5.67088	
0.0001275	100	353.332	6.51467	
0.00013	100	350.202	6.41344	
0.0001325	100	355.228	6.68842	
0.000135	100	356.809	6.26303	
0.0001375	100	354.962	4.60915	
0.00014	100	355.059	6.05897	
0.0001425	100	354.608	5.76276	
0.000145	100	360.122	5.75346	
0.0001475	100	343.458	6.36097	
0.00015	100	355.478	6.06838	
0.0001525	100	349.658	6.20475	
0.000155	100	349.677	6.71892	
0.0001575	100	348.948	6.83478	
0.00016	100	346.544	6.86915	
0.0001625	100	354.085	5.90942	
0.000165	100	357.263	5.83576	
0.0001675	100	349.041	6.3902	
0.00017	100	350.85	7.52835	
0.0001725	100	344.494	7.46606	
0.000175	100	335.323	6.90125	
0.0001775	100	345.424	6.72648	
0.00018	100	334.395	8.20165	
0.0001825	100	349.427	5.96976	
0.000185	100	338.767	7.65816	
0.0001875	100	327.592	8.37276	
0.00019	100	338.356	7.23429	
0.0001925	100	343.865	6.74004	
0.000195	100	336.27	8.80917	
0.0001975	100	336.464	6.9092	
0.0002	100	354.739	6.19906	
