# Supplementary material for: Transfer of optical orbital angular momentum to a bound electron
Source: Nat Commun. 2016 Oct 3;7:12998. doi: 10.1038/ncomms12998 (PMC5063962; doi:10.1038/ncomms12998)
Supplement: Supplementary Data — Raw experimental data for measurements presented in the main text, reporting fluorescence counts as a function of pulse time and ion position. [file ncomms12998-s2.zip › data/dataRabiFrequencies/150707/51/rawdataEMCCD.dat]

# EMCCD raw fluorescence data file (1 ions, 1 traces)
# trace names:
# format:
# | signalSlot | countcycle 1 .....
# |            | trace 0 |
# |            | ion 0   |
0	100	343.167	447.75	394.833	406.667	364.25	380.25	364.833	341.25	296.75	287.083	434.5	344.167	376.333	290.667	439.083	321.833	399	389.167	345.583	361.417	309.583	341.333	368.083	413.167	297.083	265.417	297.25	294.417	318.5	306.333	365.25	415.583	313.417	376.917	318	314.667	450.75	281	426.917	307.583	290.5	332.25	311.5	438.167	254.75	377.25	380	405.25	366.667	292.417	320.833	225.833	349	392.25	267.25	400.5	323.833	315.5	373.083	365.833	321.083	305.083	312.083	519.667	277.25	307.667	275.75	339.083	341.25	367.333	302.167	278.583	363.25	373.25	325	370.167	283.167	307.667	316.5	330.833	332.25	294.583	302.917	335.667	361.083	344.25	317.333	343.833	372	352.417	315.333	333.667	327.917	381.167	300.75	318.333	408.333	314.333	468.667	329	
2.5e-006	100	292.583	333.667	347.333	327.333	274.833	302.083	334.167	475.667	321.25	297.083	320.083	389.667	340.833	369.167	247.333	261.333	300	315.583	395.5	280.5	332.167	319.25	323.25	361.833	321.917	367.583	330	378.25	426.583	381	362.583	298.5	383.583	362	325.917	314	380	286.667	376.917	294.083	341.667	351.5	371.417	325.417	399.167	297.417	320.75	332.417	314.917	329.833	421.917	353.5	380.833	286.75	399.333	347	362.667	295.333	380.5	430.5	354.917	319.333	344.083	398.667	312.75	347.667	383.083	370	266.25	420.417	338.333	318.333	379.667	203.25	317.583	318.333	398.833	328.833	368.167	312.083	376.583	412.5	313.25	457.25	360.417	368.5	347	414.833	377.75	284.417	306	380.333	358.583	326.333	441.25	329.333	339.583	448.583	356.833	358.583	
5e-006	100	308.917	333.25	495.5	332.5	420.833	442.167	325.417	317.083	306.25	287.667	333.75	325.167	340.583	303.917	424.333	329.833	260.667	335	398.5	294.167	425.333	362.083	348.333	321.583	362.667	405.75	413.417	355.583	459.917	406.417	319.417	324.25	400.333	368.083	386.5	417.917	404.25	343.917	404.75	310.167	399.083	414.75	345.917	378.917	391.417	343.667	338.417	421.25	366.667	305.75	326.917	373.583	367	400.917	310.25	254.583	439.25	360.417	352.917	315	363.583	348.583	356.5	425	353.167	340.583	347.583	391.5	328.583	316.5	375.583	304.333	305.5	384.75	366.25	339.333	436.667	353.5	327.833	395.5	340.5	404	284.25	388.25	406.75	372.25	414.917	339.833	366.833	312.833	339.333	384.417	355.5	429.083	355.75	309.5	454.417	356.167	426.917	388.833	
7.5e-006	100	344.167	440.083	344	384.083	308.417	396	379.5	347.333	449.5	358.75	405.333	314.5	354.833	286.25	445.083	352.917	308.75	447.833	422.417	347.083	330.083	419.417	387.25	329	329.417	370.333	336.333	339.5	318.167	301.583	331.25	329.083	291.583	533.167	315.25	241.167	337.25	311.833	285.083	357.5	341.167	335.5	271.667	303.5	325.917	368.667	368.333	402.5	437.833	248.583	365.583	340.333	332	318.75	385.417	332.667	321.5	347.833	428.667	351.667	463.25	389.5	333.333	284.583	298	248.333	372.75	392.917	416.417	349.083	345	339.667	337.25	314.667	306.083	388.167	308.083	313.583	334	310.833	340.667	368.083	300.25	324.167	326.75	401.083	297.417	300.5	322.833	339.75	388.5	399.417	408.333	366.167	253.583	427.5	355.083	340.167	468.25	315.5	
1e-005	100	418.417	355.417	277.417	381.667	281.25	388.833	324	404.833	364.25	372.083	365.917	326.417	377	274.5	368.417	313.667	328.833	380.583	329.5	389.833	420.667	363.917	335.667	343.167	401.083	341.917	358.667	305.583	323.5	272.833	355.75	494.083	312.083	258.833	350	339.417	347.917	407.5	363.25	493.667	353.917	301.167	382.5	360.333	352.5	302.667	362.417	364.833	332.25	480.917	303.167	342.25	348.417	324.833	278	263.917	338.667	463.333	295.25	333.083	334.25	324.917	308.083	355.833	335.583	341.167	255.667	346.25	384.333	386.75	307.75	405.167	316.5	374.5	324.417	366.75	412.333	421.25	434.833	368.667	319.833	264.75	298	297.583	378	361.917	409.417	287.5	296.083	306.25	413.75	366	263.583	355.5	428.083	320.917	299.75	317.917	367.75	361.5	
1.25e-005	100	366.917	409.083	312.25	379.167	327.333	358	381.083	290.5	283.667	303.417	310.833	384.333	256.667	361.833	387.167	361.5	436.167	319.333	366.417	423	350.167	371.167	346.417	266	384.333	306.667	312.833	318.75	324.583	392.417	348.833	354.083	283	388.083	380.917	352.75	239.667	347.667	341.25	371.083	329.417	441.75	337.5	343.167	297.5	293.583	352	381.25	322.333	351.583	241.583	319.5	414.75	377.417	401.083	306.917	368.75	325.417	377.5	350.417	292	271.333	356.75	364.25	378.667	442.583	396	374.667	320.083	317.333	331.5	441.25	279	383	329	354.25	314.167	398.417	421.417	312.167	276.583	379.333	348	240.667	380.917	336.5	308.833	402.417	403.5	386.083	511.333	338.417	406.167	273.75	336.083	318.583	267.25	305	294.917	411.25	
1.5e-005	100	396.417	302.667	311.583	314.583	441.417	367.25	309.083	262.917	300.75	369.333	289.333	380.333	370.083	356.833	358.917	321.5	284.667	416.167	358.333	448.417	301.333	414.75	369.417	342.75	300.833	352.417	367.083	345.333	319.417	369.417	335.083	294.5	376.833	411.75	335.417	329.583	308.917	294.417	388.25	477.333	356.333	417.25	337.333	374.833	365.25	333.917	418.667	397.417	457.75	315.917	306.083	377.917	315.917	364	302.25	353.417	414.167	443.333	600.417	351.417	292.083	332.333	394.917	277.583	283.833	309.667	292.75	359	357.083	384.75	430.583	329.083	311.833	418.167	379.583	361.333	300.667	321	384.083	379	372.917	400.25	384	419.75	340.083	408.583	307.833	321.917	363.5	253.417	339.417	404	297.833	357.75	321.583	397.833	333.583	362.75	317.167	320.167	
1.75e-005	100	268.667	355.833	311.917	399.75	390.25	361.833	382.667	309.833	299.583	435.75	346.917	372.917	390.417	375.083	323.917	363.333	343	337.167	382.833	347.75	357.333	299.583	320.583	266.333	358.5	352.5	317.333	314.75	301.583	293.25	451.833	312.333	355.583	356.333	340.917	273.583	319.5	387.583	421.417	385.417	351.583	366.917	319.833	311.5	339.833	338.833	345.5	334	339.5	317	401.75	315.833	307	335.167	321.333	303.917	306.833	403.833	300.083	291.583	483.25	281.5	294.25	363.75	378.25	338.5	361.667	382.5	302.667	300.75	399.5	338.667	348.583	450.5	428	375.167	307.083	346.917	355.25	303.5	351.333	344.5	369.917	321.25	349.417	390.75	398	340.333	336.917	399.583	311.75	385.833	343.833	375.667	353.333	330.417	325.5	338.333	313.583	382.75	
2e-005	100	326	380.75	403.75	314.583	411.75	362.167	325.25	408.417	365.917	356.167	293.583	266.25	282.917	367.583	334.417	284	369.333	319.25	336.417	346.417	324.833	369	307.75	354.667	225.833	325.25	347.083	273.583	375.917	418.167	321.917	281.333	378.333	383.667	365.5	357	361.083	361.75	362.917	321.667	395.5	385.083	369.417	336.417	326.75	428.167	260.083	430.083	398.25	283.75	405.833	269.25	359.25	317.75	294.25	322.833	327.417	415.25	328.333	223.667	358.417	315.667	385.917	424	319.417	486.083	438.917	340	329.667	395.167	340.917	423.583	341.5	320.25	349.667	248.75	282.417	327.75	284.417	332.083	303.583	368.75	333.75	348	369.75	316.833	359.667	397.583	310.583	407.083	383	368.583	399.417	374.917	301.917	352.167	398.167	354	326.917	348.333	
2.25e-005	100	309.833	344.833	390.833	386.667	288.417	389.167	417.417	355.25	356.417	321.25	265.667	358.25	335.083	342.5	385	409.917	403.5	363.417	401.583	383.417	263.083	448.833	339	389.583	388.25	364.75	389.917	334.917	360.917	334.75	309.333	246.417	314.25	414.917	360	435.083	362.333	407	297.167	373.083	344.833	306.667	278.583	359	327.917	395.75	379.833	289.333	274.333	302	440.417	371	464.667	310.417	268.583	356.667	345.417	305.167	330.5	340.583	431.833	359.667	395.083	408.583	389.583	325.083	311.417	287.417	385.417	274.5	288.25	340	299.833	314	386.583	336.083	420	368.75	370.25	364.333	341.5	381.083	286.167	417.167	310.667	297.167	358.25	328.917	417.417	339.083	380.417	439.25	377	299.25	305.833	443.083	287.917	303.917	282.917	438.583	
2.5e-005	100	331.333	267.333	368.333	393.583	332.583	376.583	386.333	432.333	316.167	356.5	398.333	355.667	376.167	369.25	425.917	373	481.083	239.417	410.667	305.917	343.5	297.75	355.917	350	317.167	410.083	313.333	388.5	377.417	369.917	300.75	336	331	321.5	328.333	456.917	437.083	327.833	415.167	396	397.75	330.5	370.833	378.833	484	366.167	367.5	275.333	354	309.833	324.75	380.667	441.5	431.333	373.333	313.75	323.75	385.833	388.583	293.833	422.25	351.5	336	363.417	329.333	367.583	322.583	366.583	402.75	399.917	383.583	402.833	399.25	321.583	288.333	294.417	369.5	384.917	421.333	382.667	377.5	394.917	289.917	298.833	413.5	351.333	327	414.667	336.667	415.417	387.167	423.083	350.917	405.333	308.583	307.417	293.917	398.75	446.333	352.833	
2.75e-005	100	401.583	342.25	438.167	305.5	309.25	327.25	326.083	322.333	326	353.667	395.75	370	457.083	459.667	358.25	360.75	388.5	272.917	388.667	354.333	358.5	376.917	334.667	472.75	276.5	350.083	315.083	329.917	384.5	377.583	295.917	390.5	402.833	406.417	350.917	316.75	408.333	447.75	402.25	387.5	336.583	383.917	360.75	364.167	373.25	318.417	321.25	398.25	409	480.75	402.25	450.917	342.917	308.167	338.417	310.833	370.417	377.667	333.167	356.333	281.333	331.833	427.417	374.167	388.833	424.833	430.25	380	358.417	430	300.667	408.917	339.333	324.25	277.667	312	297.083	325.833	354.917	325.5	397.167	296.833	360.083	308.083	336	365.833	340.833	361.417	305.583	459.417	394.667	352.75	311.083	390.25	341.583	375.667	498.25	302.833	311.333	425.333	
3e-005	100	383.167	307.917	343.083	305.667	371.167	407.083	339.75	277.833	389	425.917	390.333	340.25	379.583	364.583	371.667	354.75	405.5	236.25	337.667	450.833	348.583	309.5	301.583	343	300.75	343.25	386.167	289.667	377.583	322.667	253.833	312.333	285.25	358.833	266.083	354.75	344.083	296.833	317.417	449.333	329.583	313.583	352.5	394.167	327.167	395.083	494.583	322.333	375.667	316.75	440.083	317.417	375.75	332.083	271.75	325.5	441.417	352.75	350.417	394.25	334.417	361.833	330.167	329	303.333	483.583	329.417	422.917	308.5	309.75	441.167	251.333	415.75	334.917	384.5	363.417	408.417	397.167	283.75	281.167	317.667	323.667	405.25	371.25	363.917	369.667	246.583	313.583	328.417	390.167	356.5	395.917	311.083	313.917	366.667	431.75	337.75	352.917	356	405.75	
3.25e-005	100	473.833	391.583	384.417	357.75	360.667	315	347.833	355.167	317.167	304.833	341.5	343.417	360.583	290.917	327.917	413.167	371.75	368.917	445.083	348.583	398.167	402.25	354.333	360.25	409.083	340.167	266.417	318.75	355.25	446.167	375.417	276.667	370.333	334.083	320.083	286.417	350.417	264.667	295	363.417	357.083	363.167	305.833	335.583	373.417	397.667	345.25	410.083	446.25	345.25	381.583	308.583	400.583	338.333	313.083	426.5	433.25	256.75	459	401.083	358.917	361.083	424.417	456.583	345.833	339.917	336.833	351.417	271.25	377.583	419	352.25	311.417	340.25	335.25	386.833	394.25	402.5	422.083	413	477.083	376.25	310.5	301.75	300.5	327.583	341.5	429.083	343.167	251.5	334.083	507.833	419.917	380.083	273.833	359.417	341.75	376.25	307.083	380.25	
3.5e-005	100	287	338.333	331.5	296.667	330.5	343.417	379.25	392.583	317.667	301.333	351.417	338.917	384.917	362	415.583	295.417	296.167	342.25	388.25	387.583	435.583	356.75	298.5	351.083	395	432.583	410.75	348.917	376.833	436.917	332	560.583	311	404.583	331.917	351.083	365	338.333	477.667	409.833	309.25	355.083	375.333	408.667	350	371.417	364.833	329.583	384.333	380.583	429.417	358.667	364.833	280.167	373.75	393.583	398.75	331.667	296	355.5	358.333	323.25	546.917	360.667	320.167	537.167	397.333	400	342.75	389.5	375.833	365.083	372.167	464.75	340.167	367.917	244.917	387.917	341.417	359	472.083	277.167	395	323.083	361.833	340.75	354.583	462.75	307.667	327.833	318.583	422.833	308.5	357.417	314.833	330.25	326.833	304.917	307.5	319.167	
3.75e-005	100	409	320.833	338	456.667	405	375.833	312.167	360.417	365.167	389	289.667	341.833	404.5	352.167	396.333	307.083	403.083	342	313.75	362.583	348	371.5	300.417	319.667	374.25	335.917	246.667	371.917	418.083	361.917	326.333	357.167	409.583	356.917	316.583	283.5	323.583	364	382.417	251.333	337.75	376.75	327.083	359.583	435.667	408.5	329.25	331.5	253.5	329.167	300.25	302.083	438.833	364.917	387.583	386.917	346.333	451.167	322.667	321.25	331	378.667	401.833	315	389.5	316.333	436.583	272.75	335	406.833	326.833	341.333	362.25	283.333	377.167	375.167	285.667	403.417	343.5	360.833	332.833	351.417	337.5	414.833	408	272.417	319.667	292.5	327.583	296.167	280.083	295.917	345.167	302.5	323.417	317	331.583	353.75	359.333	353.417	
4e-005	100	320.5	263.833	379.083	310	326.167	403.25	256.75	329.5	436.917	404.083	296.5	285.667	376.333	322.667	319.417	359.583	426.333	367.333	307.833	360.25	325.667	382.667	418.25	325.583	438.917	411.083	450.167	378.5	432.5	391.167	322.417	348.083	439.333	313	392.417	402.583	344	368.25	386	428.25	316.667	378.75	359.25	352.833	373.417	332	356	348.583	324	319.5	365.833	312.75	292.25	315.583	388.75	377.083	325.083	525.917	294.75	376.417	351.083	409.583	346	328.167	350.5	404.5	361.333	341.833	354.083	386.583	365.583	301	372.5	311.75	281.667	300	321.75	375.583	280.167	374.417	272.083	348	401.25	373.833	434.25	449.083	315.083	351.5	347.75	429.75	273	441.25	315.667	373.417	383	340.75	329.667	316.5	401.917	339.5	
4.25e-005	100	416.5	311.167	392.5	321	371.75	324.083	329.833	432.333	518.583	293.333	296.417	354.917	419.583	317.833	317.083	367.5	424.083	354.5	270.417	375.917	403.5	448.75	441.583	380	342.417	300	412.25	367.75	339.5	308.667	333.917	349.333	361.25	295.417	352.917	436.75	397.083	347.833	484.083	337.333	322.167	436.833	450.333	396.583	319.417	239.333	352.833	331.167	307.667	359.083	357.75	408.417	358.833	346.833	322.583	332.417	354.25	354.333	311.333	357.917	352.833	281.75	396.333	320.25	343.417	362.083	362.833	285.833	330.333	416.167	293.167	317.667	433.167	290.75	339.25	302.583	350.25	356.333	330.167	337.833	289.5	391	338.917	389.917	330.333	341.833	443.25	260.917	332.333	452.5	407.083	374	364.25	330.917	340.917	355	375.167	422.083	344.333	381.75	
4.5e-005	100	339	373.083	364.417	330.583	329.417	353.5	319.833	288.583	325.833	420.917	400.25	352.917	351.417	298.417	309.083	230.917	352.583	329.5	281.167	452.417	437.75	346.583	302.417	292.917	340.667	314.5	290.083	381.667	302.75	389.167	343.667	308.417	336.417	372.333	353.333	304.25	349.083	277.25	364.167	376.667	348.667	276.833	357.167	373	296.583	317.333	241.917	275.833	363	333.917	466.583	351.917	294.5	337.333	298.667	347.917	258.25	313.25	326.25	326.75	375.083	397.667	376.25	383.75	364.583	386.917	405.083	348.25	347.667	301.583	449.917	414.417	431.25	302.083	296.25	386.25	435.333	309.833	459.833	266.75	322.583	404.417	283.333	285.75	397.083	412.917	300.083	220.5	419.167	390	341.417	435.5	321.25	352.25	267.25	345.167	318.667	431.417	371.667	361	
4.75e-005	100	260.417	381.5	317.417	347.5	250.75	367.083	317	297.833	397.833	358.167	346.333	276.167	438.167	294.667	327.25	368.333	332.583	294.083	313.167	342.667	153.333	312.5	488.833	360.833	223.917	332.917	307.5	325.25	324.083	275.083	246.5	426.667	302.417	428.083	361.167	387	417.333	323.167	450.917	338.833	381.167	326.917	307.083	315	389.417	365.167	326.417	360.083	352.083	307.167	388.667	309.083	127.167	384.25	371.917	357	158.917	298.5	327	310.917	401.5	289.917	323.667	306.667	337.667	276.333	287.417	421.417	351.5	350.083	399.083	333.083	284.75	315.5	373.25	343.833	412.5	344.583	275.25	351.25	284.583	397.25	328.917	285.667	361.917	219.75	346.667	360	295.917	462.083	275.75	382.25	395.667	518.25	358.667	324.75	289.667	401.417	420.333	429.083	
5e-005	100	439.167	380.667	400	387	304.917	390	157.667	340.75	264.25	280.583	387.083	337.417	464.417	397	278.917	340.583	328.333	353.583	327.917	295.667	353	294.833	315.5	373.417	317.75	280.333	371	373.25	357.75	376.333	425.417	479.25	266.833	343.5	343.583	424.583	344.25	401.25	316.917	254.5	443	331.667	335.333	361.917	325.333	302.5	322.917	479.833	359.833	387	291.333	234	293.667	365.333	359.083	363.167	392.25	285.417	352	331.5	316.167	394	363.25	368.583	385.083	255.917	398.75	339.5	377.417	353.917	392.333	400.417	380.417	315.667	261.667	396.917	376.917	334.583	369.083	269.083	418.417	271.417	305	318.583	329.583	388.417	358.25	391.167	329.333	383.5	314.583	395.917	297.417	279.583	296.833	376	393.25	402.75	336	379.833	
5.25e-005	100	429.917	332.75	247.667	363.083	277.5	374.583	365.583	255.667	374	354.417	249.5	346	414.333	319	307.417	354.833	288.667	274.333	388.417	266.917	399.833	377	377.417	389.583	295.25	329.5	352.167	387.167	337.083	440.333	300.75	400.667	295.833	293	342.417	447.25	345.083	371	420.167	295.833	322	263.5	331	310.75	245.25	249	327.417	319.5	397.75	435.417	348.75	410.167	317.667	388.25	406.5	274.25	337.667	430.667	335.833	290.5	294.167	350.417	485.417	282.417	369.667	355.917	364.833	408.583	300.5	328	291.583	364.333	350.5	298.667	368.833	353.583	353.5	371.917	266.083	324.583	365.5	345.583	359.167	384.417	310.417	330	296.75	356	420.75	332.417	407.667	452.5	371.167	249.167	259.5	289.417	341	303.25	339.5	373.583	
5.5e-005	100	382.917	341.75	388.583	282.25	329	372.25	324.917	289.167	265.167	367.583	325.5	391.5	330	382.75	318.917	431.5	347.583	326.167	319.667	381.417	325	369.25	326.583	385.583	440.5	292.667	345.75	342.75	385.417	374.917	335.583	368.583	346.333	283.167	297.417	304.583	299.167	399.333	379.083	431.75	323.417	392.417	326.417	305.417	340.833	322.25	257.917	362.167	453.917	367.083	277.667	424	317.833	448.583	328.75	385.5	305.167	303	321.25	384.5	402.75	441.167	377.667	360.083	404.583	418.833	380.583	343.917	362.75	337.583	384.167	361.833	365.667	347.167	337.833	368.833	316.667	266.583	359.75	433.833	419.167	285.917	427.833	398.667	296.5	290.083	333.75	336.75	334.833	339.917	324.833	293.833	456.833	298.083	316.25	418.417	330.917	298	358.583	366	
5.75e-005	100	297.75	337.75	333.333	440.333	344.667	379.333	332.25	324.917	348.333	351.167	293.083	465.167	345	385.75	348.667	484.667	326.417	285.25	350.333	358.917	358.083	359.917	358.167	361.5	328.75	431.25	347.25	374.5	359.583	370.833	299	341.833	352.667	345.917	351.667	393.333	345.583	274.417	359.75	370.667	267.833	364.25	368.583	358.583	364.917	392.917	376.083	409.667	333.333	378.5	372.917	293.25	348.833	338.917	303.917	339.583	351.667	348.417	411.833	414.75	411.583	250.167	358.583	359.583	361.917	283.25	287.417	357.583	368.083	323.917	438.417	346	348.167	385.5	281.083	357.167	314.083	432.917	352	380.417	323.583	330.167	319.917	130.417	429	402.833	313.25	396.333	404.083	335.083	358.917	398.667	310.25	321.583	315.333	304.917	427.917	342.667	281.917	332	
6e-005	100	315.333	349	371.083	287.333	383.25	330.25	499.25	378	393.333	307.667	316.25	339.25	356.667	405.75	380.5	325.5	308.5	336.75	344.917	329.083	328.75	317.083	299.167	358.167	413.75	293.167	355.583	381.667	356.333	275.083	373.333	315.25	318	364.917	301.917	329.333	302.083	341.25	304.917	340.333	380.417	335.75	324.333	398.667	383.417	317.917	434.417	346.583	468.5	258.5	332.167	308.083	333.333	311.417	324.833	397.417	358.667	358.583	331.167	313.5	336.417	355.167	381.167	349.833	374.917	332.833	392.083	332.167	352.667	393.5	327.25	280.667	426.75	328.667	364	400.667	319.083	349.5	461.417	319.25	307.75	329.75	349.25	406.667	351.75	311.25	272.167	320.25	305.833	375.417	411.75	308.417	347.583	400.25	294.5	329.917	354.75	309.5	304	348.5	
6.25e-005	100	247.583	473.917	400.083	320.083	389.417	365.75	362.667	313	330.667	393.333	354.75	338.333	320.75	368.917	375.417	314.167	412.5	332.75	286.583	383.417	348.083	318.75	401.833	347.083	332	392.667	388.333	341.333	320.583	287.833	370.75	267.167	395.417	325.167	296.167	268.917	329.583	412.417	242.833	380.167	392.917	359	335.667	429.667	393.75	280.917	365.333	382.5	441.167	356.5	285.167	400.583	370.333	328.167	371.5	363.417	332.417	357.417	290.833	364.917	460.167	319.833	377.75	403.5	320.25	322	361.833	302.833	365.75	356.917	359.75	330.25	326.417	387.167	317.75	352.75	320.75	349.25	320.167	416	274.25	278.5	390.75	285.917	347.25	275.917	290.167	372.417	403	287.5	301.25	397.833	387	327.5	281	347.833	372.417	352.25	386.333	284.583	
6.5e-005	100	400.333	333.167	431.417	291.667	369	424.917	343.917	377.083	382.167	279.5	373.75	294.917	337.333	331.417	362.083	358.167	306.667	338.75	354.5	427.167	290.667	139.917	369.167	370.167	430.333	348.333	397.25	406.417	302.583	396.417	397.5	290.083	256.5	349.417	321.417	338.75	348.75	317.417	368.833	358.75	380.083	284.417	134.833	386.25	376.417	389.75	391.75	355.667	263	332.667	346.5	374.167	337.25	269.083	390.417	321.083	299.167	314	348.583	305.167	424.833	369.417	357.083	418.75	355.333	284.667	293.167	382.5	293.25	313.917	394.083	361.833	420.167	367	426.583	365.667	368.833	385.583	269.5	324.75	360.917	347.417	371.667	324.667	264.25	399.25	315.5	357.917	367.667	316.25	478.917	328.917	389.75	366.833	326.667	415.75	319.417	278.583	409	356.5	
6.75e-005	100	348.25	388.25	376	408.75	370.75	347.833	455.833	383.417	428	330.667	276.75	313.167	330.25	372.917	299.583	367.75	358.917	334.083	390.333	358.167	348.667	371.333	382.5	449.583	347.917	297.667	303.167	355.75	310.917	354.833	285.167	348.75	389.667	370.583	370.333	308.167	298.583	281.25	344.083	298.833	321.917	359.25	304.083	493.667	303.167	336.167	344.667	379.917	299.583	297.833	320.25	328.833	370.917	334.5	349	278	326.917	435.167	326.083	387.667	337.833	328.083	319.083	306.583	333.5	410.417	395.833	327.917	289.667	365.5	449.667	328.917	302.833	369.833	343.417	351.667	437.75	422	417.333	329.667	324.333	341.167	403.583	312.917	343.25	369.083	286.917	371	400.833	317.75	379.833	291.167	394	373.583	339.5	373.25	320.917	372.417	376.167	297.833	
7e-005	100	391.083	441.333	346.167	390.083	347.167	459.833	352	323.917	376.25	304.167	315.583	444.083	377.583	349.917	373.833	360.667	348.25	329.75	362.083	345.667	359.083	359.417	356.833	336.917	380.167	367.833	340.75	338.167	356.583	380.5	347.667	355.583	350.667	347.583	328.417	425.417	263.5	309.417	324	353.75	313.583	393.667	316.583	359.417	365.583	301.083	308.167	396.917	397.667	297	426.167	324.667	397.167	349.083	400.583	339.167	357.333	391.333	393.333	330	298.083	283.083	300.583	369.75	321.417	373.917	304.417	456.917	258	444.417	264.75	373.167	452.333	418.75	360.917	274.167	432.333	149.75	327.75	325.583	388	349.417	305	403.083	426.083	426.5	358.417	340.5	421.417	372.417	424	296.5	386.833	299.083	395.333	345.417	285	362.5	347.083	403.5	
7.25e-005	100	379.333	356.417	313.667	441	349.167	352.583	418.333	414.25	350.667	351.333	389.417	456	415.083	331.833	369.917	377.167	427.083	399.75	349.667	360.667	378.417	378.833	406.667	325.25	321.583	348.583	259.333	326	435.25	316.083	372.5	425.417	391	256.083	420.917	329.917	430	366.167	342.667	478.917	390.667	340.167	315.5	352.417	332.25	394.25	387.583	316.417	296.25	433.5	383.583	333.333	298.833	298	316.917	336.417	377.583	337.917	302.833	326.333	295.167	393.167	407.583	308.583	272.167	343	367.583	375.917	258.333	334.167	325	328.667	375.833	368.75	138.667	339.167	341.583	280.833	398.333	324.333	387.583	331.167	397	317.667	347.833	316.5	352.583	312.667	286.333	381.25	380.083	312.917	427.833	336	324.917	433.25	385.167	402.25	432	363.75	
7.5e-005	100	291.167	307.833	305.75	354.167	405.833	435.417	345.667	377.667	417	380.5	386.75	361.583	336.75	329.25	320.167	289.75	408.25	356.75	344.917	274.417	299.667	407.167	452.75	287.167	386.417	305.083	342.583	276	385.5	357.5	376.333	351	313.583	302.667	348.917	361.5	344.75	438.333	255.417	362.833	398.75	312.583	467.75	409.417	290.917	467.083	409	317.75	291.917	367.917	337.083	288.083	311.25	351.5	352	276.833	289.417	305	314.5	345.417	380.5	323	345.583	427.167	409.417	218.917	395.917	399.333	379.333	383.25	353	360.583	401.833	339.333	312.833	366.833	303.083	442.583	421.75	365	318.833	408.833	415.583	358.833	480.333	376.833	267.417	361.833	423.833	300.25	457.417	399	330.083	302.417	328.917	403.25	408.583	282.167	368	399.5	
7.75e-005	100	247.583	273.167	338.083	351.167	367.25	397.75	417.917	334.167	358	287.417	443.25	335.583	374.417	382.417	367	371.75	359.083	300.5	352.833	340.667	272.75	344.5	134.583	419.917	309.75	347.583	426.25	368.417	431.417	333.583	371.75	333.917	275.833	314.583	410.333	270.167	312.25	328.25	472.75	385.333	350.5	303.25	317.333	504.167	350.583	417	442.333	299.833	307.833	335.333	312.667	405.667	234.583	388.667	392	387.75	355.75	343	333.667	321.167	312.167	327.5	407.917	322.25	383.833	373	354.833	385.333	409.25	370.75	373.333	389	340.25	347.417	315.917	394.833	358.417	417.833	312.833	394.417	355.5	347.917	363	375.917	364.583	345.333	311.667	471	398.333	322.167	364.833	387.25	363.667	376.333	371.75	334.25	297.583	387.417	484.5	356.667	
8e-005	100	326.333	258.833	285.25	352.167	361.417	395.5	387.75	341.167	364.75	357.667	297.167	415.083	293.917	443.5	285.833	301.333	402.5	312.75	371.333	385.333	352.417	412.583	341.417	392.833	344.417	339.25	334.75	358.833	361.833	382.25	425.833	323.583	391.5	407.5	365.083	401.667	306.833	377	353.083	332.417	323.417	294.5	412.167	312.667	396.583	397.583	347.333	415.917	400.917	383.333	328.5	406.833	304.667	328.917	301.917	350.583	481	367.75	432.5	313.667	310.917	428.417	293.667	297	369.25	308	354.167	309.083	456.167	369.667	395.5	346.5	352.25	275.75	353.917	293	321.667	394.917	368.5	373.917	303.917	376.083	363.667	391.583	383.167	374.917	455.5	305.333	386.25	320.167	376.583	331	275.75	331.583	357.333	267.583	353.083	337.333	339.667	434	
8.25e-005	100	263.083	413.167	301.417	367.917	398.917	390.917	371.417	265	461.667	405	309.167	333.667	337.917	367.667	323.083	340	331.417	337.917	454.75	383.083	303.25	301.833	371.083	356.417	323.667	293.333	295.75	450	356.583	350.333	310.167	401.75	331.917	300.583	256.583	410.5	323.75	348.417	266.833	363.417	379	325.667	253.417	334.667	519	332.083	295.5	349	290.25	380.5	315.75	352.417	331.917	299.75	408	335.167	266.75	520.583	304.5	311.167	315.083	301.833	307.667	420.583	412	357.833	378.75	336.417	341.25	308.083	363.75	386.75	388.75	360	365.25	357.083	339.417	316.833	332.917	388.333	385.917	304	413.667	388	353.917	315.083	316.833	319.5	361.833	300	342.917	463.583	360	433.75	349.333	288.5	375.833	290.5	271.75	331.833	
8.5e-005	100	404.25	338.5	310.25	451.667	409.5	312.583	340.333	127.25	107.417	350.083	368.75	397.833	416.5	356.5	341.583	332.25	342.583	384.75	312.833	442.5	405.583	287.833	331.417	390.583	317.167	354.083	361	347.417	402.417	300.583	394.5	367	368.333	322.583	400.417	317.5	312.583	401.417	339	420.833	296.833	423.833	358.167	371.333	264.583	407.583	409.417	343.167	350.083	369.5	343.417	357.333	345.167	320.5	387.667	387.75	127.833	396.75	348.25	326	315.5	124.667	345.583	364.833	280.417	383.333	392.75	327	304.917	286.75	443.833	318.583	333.583	364.417	347.083	325.083	314.333	435.167	377.333	395.083	342.333	297.5	305.167	324.083	373	302.167	300.417	458.583	323.417	337.333	374.167	349.583	315.25	406.333	280.583	425.917	380.917	315.417	332.083	283.25	
8.75e-005	100	428.833	439.417	264.583	393.417	401.75	352.75	397.5	346.75	307.833	296.833	387.583	310.25	313.5	383.583	326.083	247.833	319.917	339.5	272.333	372.25	348.167	318.667	458.75	340.083	403.5	364.167	351.25	353.75	327	367.75	286.333	380.167	326.583	340.5	380.5	400.5	337	345.417	410.25	248.167	400.833	338	260.917	326.083	316.833	307	138.083	268.083	395.333	374.917	344.167	439.75	410.833	303.583	274.75	333.583	326.583	388.5	342.667	321.25	357.417	364.333	364.5	382.25	370	323.167	363.25	327.5	376	324.333	310.5	282.5	364.667	313.5	296.333	379.5	333.5	397.583	316.583	391.583	330.167	355.417	481.083	433.167	325	346.083	263.167	309	361	404.5	350.833	313.417	443.417	334.833	406.583	339.333	425.167	373.083	234.417	336.333	
9e-005	100	299.583	320.5	499.583	392.5	286.083	310.5	339.417	290.25	380.417	343.917	356.667	318.25	324.583	444	370	395.583	399.833	351.5	350.5	351.833	369.667	370.333	248.417	289.25	384	408.667	127.083	265.333	388.667	321.5	345	390.583	392	332.417	311.167	314.5	336	339.5	371.833	361.5	325.833	295.167	335	421.167	240.75	294.833	414.333	334.583	273.583	384	360	383.25	393.417	381.75	301.333	366.25	366.917	345.5	378	288.583	319.333	414.833	370.083	356.75	360.75	308.5	316.417	299	237.083	364.667	408.333	325.25	339.833	416.583	334.583	331.167	355.25	368.667	417.667	404.333	339.5	333.833	364.667	352.5	319.417	113.083	321.417	372	374.75	343.167	269.25	427	418.75	334.583	360.667	474.25	276.417	354	337.667	384.667	
9.25e-005	100	356.5	386.417	322.833	309	286	371.083	316.5	326.917	385.667	218.417	335	347.417	368.667	367.917	371.583	285.583	365.083	306.5	319.083	339.167	274.167	430.5	342	315.833	324.917	312.75	345.667	309.333	340.583	259.333	445.417	334.5	275.917	341.333	375.583	289.75	333.417	296.167	319	420.083	404.917	365	343.167	337.083	352.25	282.667	310.083	337.5	335.25	338.833	378.167	377.333	357.333	220.833	373.667	339.083	305	377.333	436.667	306.417	368.5	344.417	310.083	276.75	320.25	314.333	384.083	374	320.583	381.25	334.917	344.667	501.167	298.917	329.667	426.917	252.167	127.083	322	432.917	434.667	407.667	318.75	310.833	310.167	366.417	347.833	256.5	388.333	385.417	395	327.833	304.333	310.583	342.5	143.583	348.833	296.583	333	368.167	
9.5e-005	100	320.833	420.167	383.833	392.667	333.417	403.75	395.917	300.667	318.833	379.417	326.667	442.833	334.083	290.167	284.5	369.167	291.833	359.917	344.583	334.833	324.5	417.833	388.667	285.75	123.5	402.583	268.083	399.333	273.583	340.5	330.583	321.833	350.917	452.167	358.583	446.667	334.583	383.583	365.75	290.667	378.667	389.583	320.667	292.917	332.417	360.583	280.917	347.667	411.083	407.083	302.25	398.667	367.333	354.667	474.083	350.75	413	338.25	326.333	446	359.333	280	273.083	328.583	355	285.167	305.667	370.333	399.417	348.917	368.5	319.833	441.083	430.083	379.083	375.5	320.167	332.167	378.667	430.417	384.917	434.25	301.75	125.5	353.583	416.75	271	284.667	319.25	348.583	382.25	370.333	321.083	411.583	259.417	274.583	369.583	265.667	369.25	379.167	
9.75e-005	100	400.417	341.667	398.083	311.25	339.5	392.667	330.917	321	331.833	348.083	297.583	400.5	378.667	313.75	414.667	335.167	396.417	270.417	435	372.667	334.417	303.583	390.75	347.333	320.167	350.5	401.583	291.5	339.667	316.417	360.083	335.917	302.417	372.917	361.5	378.917	318.417	302.833	346.417	369.167	359.417	344.667	327.5	372.333	375.25	425.75	270.667	346.667	386.333	259	379.417	381.833	360.75	315.333	315.25	385	355.25	372.5	299.833	320.75	338.167	343.417	436.833	392.833	311.25	306.583	408.833	385.333	344.083	322.417	351.75	389.083	431.583	268.083	360.5	390.5	266.083	320.333	307.417	409.167	356.167	340.5	337.333	404.333	325.333	334.083	257.833	331	328.833	339.417	388	362.333	405.667	303.583	376.083	256.75	311.083	369.75	363.5	285.75	
0.0001	100	344.917	349	372.833	337	441.583	139.167	473	317.083	382.333	373.917	300.667	348.583	393.167	378	362.083	445.25	286.25	131.917	383.333	361	401.583	357.417	364.75	323.25	329.083	376.667	306.5	385.25	333.083	283.333	304.75	330	324.833	321	350.583	390.833	293.083	406.417	379.75	302.667	307.167	408.5	332.667	376.25	294.25	326.083	378.833	394.5	363.083	289.25	324.75	361.5	125.167	279.25	348.417	323.25	341.917	360.75	262.5	342.25	353.25	352	339.25	366.667	531.583	346.417	419.083	404.25	331.583	287.917	376.5	370.5	382	308.583	390.833	271.833	408.333	416	344.25	374.25	327.5	332.75	358.417	435.167	320.333	258.167	299.75	348.417	393.083	320.667	357.583	412.167	315.917	427.75	288.417	428.083	366.083	496.167	320	125.833	
0.0001025	100	441.167	373.917	293.833	316	316.333	375.5	292.333	408.917	362	339.917	370.75	322.5	406.083	301.667	388.167	338.083	386.75	318.833	396.5	428.083	425.917	330.5	394.417	389	316.75	414.583	354.167	370.25	313.75	326.333	412.917	353.833	386.167	403.417	353.083	336.583	354.167	326.917	415.75	403.917	421.833	339	453.333	352.75	340.083	464.833	360.25	345.25	353.417	297.583	391.417	316.667	385.083	301.333	385.583	359.333	314.5	375	331	331.083	408.25	327.25	374.833	321.5	337.583	391.917	340.75	336.583	315.75	324.75	336.083	316	318.333	338.167	389.667	337.25	366.833	351.417	303.5	326.167	327.75	424.917	312.25	355.917	434.333	286.417	321.583	325.083	319.083	369.333	318.417	295	318.5	315.75	307.583	388.083	304.333	300.25	334.833	382.583	
0.000105	100	286.583	408.417	146.833	302.25	350.583	394.917	395.417	401.667	279.25	339	401	375.333	334.833	311.583	290.5	371.417	339.917	280.417	143.417	347.417	320.917	289.167	131.167	315.75	299.667	330.917	368.583	281.417	316	411.5	329.917	358.167	341.417	348.25	515.583	370.417	317.417	268	133.833	399.167	303.583	374.083	391.833	397.917	332.75	284.75	379.083	391.75	114.167	336.833	311.167	384.5	357.583	438.583	468.167	350.083	410	442.917	370.083	373.75	330.917	310	375.083	265.833	360.583	350.25	279.167	352.417	414.75	318.667	302.083	461.5	257.917	409.917	444.5	247.75	129.833	277.917	309.833	417.083	336.25	404.583	372.667	459.083	315.167	295.583	362.417	411.917	395.583	328.833	342.167	279.667	359.917	428.333	358.75	360	319.167	346.167	466.083	369.917	
0.0001075	100	313.667	303.083	341.25	445	331.417	368.667	410.833	367.5	296.917	345.917	335.667	278.417	291.083	362.75	327.667	309.583	359.333	354.917	352.083	318.083	355.583	431.25	106.333	372.667	339.333	385.083	316.167	428.083	351.667	306.5	323.833	337.333	274.25	383.583	350	436.833	306.917	349.083	372.167	375.75	258.5	343.833	317.083	344.417	350.583	384.667	301.5	326.083	365.833	317.5	307.083	420.833	388	388.75	359.167	316	339.333	366.5	300	336.167	268.917	337	394	402	364.417	119.833	303.917	432.583	375.417	390.75	295	452.333	336.5	380.667	324.083	325.5	367	334.25	321	334.167	323.667	316.167	289.583	310.167	459.417	346.75	355.167	341.75	418.833	322	324.083	392.167	354.333	431.667	336.667	339.083	357.333	324	333.333	322.75	
0.00011	100	315.917	346.417	242.25	447.5	292.917	356.5	364.5	380.75	328.25	391.167	416.75	219.083	357.5	316.75	311.333	441.333	364.917	375.25	309.167	504.25	348.833	377.583	389.5	293.083	352.75	356.5	338.25	449.667	302.667	360.75	350.167	337.917	426.25	305.417	272.25	363.167	396.833	369.917	421.25	417.333	336	384.833	386.5	334	321.583	302.083	365	391.333	389.167	290.333	370.25	317.75	366.083	123.917	375.25	411	326.667	321.417	354.5	364	287.833	263.5	343.417	419.75	362.417	405.417	307.5	302.333	365.583	298.167	316.5	332.667	328.333	354	394.417	339.917	171.167	357.333	322.417	331.083	308	300.5	484.583	365.917	379.25	428.333	270.25	330.75	349.667	401.833	325.667	318.083	330.667	278.583	468.167	408.25	348.667	441.167	349.667	345.5	
0.0001125	100	348	297.917	273.667	106.917	400.417	371.333	331.833	427.667	265.167	323.417	339.083	360	366.833	326.083	448.667	430.583	335	300.25	383.833	273	312.167	363.917	344.917	366.083	403.833	380.333	384.917	298	302.75	300.167	355.75	327.083	392.75	445.583	351	322.083	324.833	288.833	467.583	276.417	383	308.583	366.667	340.667	417.417	295.75	361	389.25	433	377.5	370.167	241.917	403.167	295.25	334.583	357.667	361.833	377.667	310.417	409.833	294.583	407.167	402.917	329	345.833	348.083	305.417	333.833	355.667	366.167	343.083	324.917	376.75	133.75	372.167	324.333	346.75	390.167	340	357.583	343.5	389.417	433.333	459.333	462	277.583	322.083	344.833	380.75	128.583	303.083	378.583	486.083	344.167	273.167	308.333	290.333	419.917	370.167	343.417	
0.000115	100	351	404.583	407.417	374.833	347.417	277.167	300.5	302	411.417	387.583	388.667	362.083	311.75	346.667	324.167	317.917	282.917	284.5	308.333	387.5	384.5	279.583	301.667	314.333	322.417	337.75	351.583	360.75	401.917	251.167	337.75	261.333	362.25	360.75	347.25	390.667	369.083	364.5	294.75	342.583	335.083	341	295.667	372.5	335.5	340.083	292.167	409.417	118.583	479.75	393.083	363.833	344.583	294.25	424.083	309.417	320.25	350.667	328.25	330.417	463.583	317.5	152.583	367.333	531	269.667	399.167	288.917	312.25	420.083	395.333	398.167	219.083	294.5	271.917	293.25	311.167	464.75	356.333	294.833	249.333	344.25	288.75	343.083	383.417	362.167	323.5	152.833	435.583	324.167	357.583	325.917	292	484.25	432.083	387	385.167	322.417	382.75	388.083	
0.0001175	100	347.333	283.833	337.75	380.25	353.917	360	341.25	321.917	303.917	384	400	363.167	318.667	311.917	322.25	308.75	352.333	316.833	397.417	302.75	271.333	347.75	378.833	261.333	381.5	354.5	393.25	134.167	276.083	347.083	347.833	276.167	353.333	322.167	328.5	324.667	387	403.333	289.917	313.167	290.083	296.833	346.583	327.667	425.917	344.25	369.25	367.833	329.167	400.083	330.083	321.167	354.5	319.333	356.167	255.667	335.583	339.083	372.917	395.75	284.583	328.25	403.583	328	369.167	300.667	309.5	312.167	389.667	318.25	416.583	219.417	327.833	314	402.333	297.5	323.333	359.333	388.167	398.167	375.5	422.167	303.833	354.5	302.833	362.833	363.167	446.167	420.25	401.417	364.083	414.167	336.083	334.667	313.25	302.417	427.417	263.417	160.083	363	
0.00012	100	456.583	257.75	239.417	281	311.333	315.083	313.667	297.833	263.833	352.083	367.583	331.25	355.333	349.5	391.583	406.667	434.667	127.417	432.167	244.167	438.417	326.833	289.917	437.167	315.333	308.333	295.25	281.083	386.167	355.917	301.417	455	360.5	310.417	355.25	293.667	391.75	340.417	330.333	389.333	420.5	280.417	306	333.417	361	302.25	299.333	327.75	356.667	415.167	353.083	326.25	372.167	404.667	323.167	279.167	348.667	278.417	418.667	360	320.917	377	382.667	375.333	409.333	450.917	355.917	428.25	305.667	362.167	352	407.75	339.75	358.917	297.167	347	329.417	338.833	419.917	371.5	382.583	401.25	331.333	340.75	382.333	305	263.917	321	400.583	288.667	445.25	252.583	297.5	258.75	318.667	308.417	325.583	351.083	331.167	306.417	
0.0001225	100	439.917	342.583	285.167	355.667	352.5	411.75	340.417	398.083	355.083	338.083	335.667	329.333	105	341.417	341	359.833	365.833	364.25	440.5	363.833	388.5	138.917	362	276.583	302.75	406.417	269.167	341.417	304.333	374.5	240	320.417	382.25	356	349.333	431.667	339.667	299.417	351.833	410.25	309	300.75	351.417	428.25	379.25	141.583	325.75	307.833	350.75	340.75	265.417	353.75	307.667	343.083	311.583	288.583	390.167	313.75	334.667	331.833	389.917	378.083	446.417	358.75	260.083	390.917	448.667	369.167	317.417	327	452.083	276.667	290	329.333	283.583	331	369.583	372.833	149.083	407	331.583	309	325.25	377.333	378.833	430	366.167	335.75	372.417	344.75	348	284.333	337.833	304.083	316.917	316.917	346.083	402.417	347.25	295.167	
0.000125	100	278.5	275.417	425.583	414.167	494.833	290.417	324.167	300.083	341.917	319.25	403	343.417	350.75	347.333	451.167	384.25	355.167	411.667	373.583	294.5	371.75	455.333	263.667	340.167	387.5	330.583	354.5	337.667	311.333	433	283.667	364.917	319.083	362.667	320.833	392.917	326.667	468.083	414.667	366.417	309.583	326	404.25	335.833	144.667	333.25	345.25	274.5	402.333	274.667	401.5	367.833	327.583	367.5	340	252.333	517.083	347.333	313.25	378.75	346.75	428.5	338.417	365.417	357.417	294.833	381.667	302.917	362.417	305.25	369.833	382.833	317.417	340.167	315.083	343.667	301.583	339.25	359.25	335.25	360.75	343.25	329.25	164	433.083	348.333	319.667	311.333	371.5	337.167	348.083	300.083	430.5	353.75	394.25	272.417	327.25	329.167	353.25	376.083	
0.0001275	100	290.583	383.167	354	396.167	403.25	458.583	324.083	342.333	373.75	126.25	394.75	472.083	335.417	319.083	386.25	366.333	315.333	394.25	157.917	349.417	359.167	394.25	306.75	338.833	294.667	337.75	332.5	314.167	368.333	378.417	364.417	392.833	356.75	401.917	339.583	349	379.083	293	339.583	343.833	332.667	359.833	305.333	402	324.25	315.25	300.5	416.333	130.333	439.167	421.167	387.167	304.75	363.917	388.917	358.25	353.583	376.917	156.167	357.5	370	491.917	227.083	415.833	337.833	310.917	439.833	339.167	438.167	445.833	356.917	263.583	395.583	298.333	369.5	449.167	298	387.417	287.833	312.333	365.167	341.333	410.417	373.583	393.083	330.833	358.333	320.5	437.917	425.917	334.833	386.333	274.667	334.667	363.5	464.667	317.833	443.667	332.25	366.667	
0.00013	100	336	475.75	297.917	343.833	379.417	355.417	326.833	377.5	370.75	399.667	352.583	391.5	312.583	436.833	445.5	360.583	275.917	470.667	304.667	341.583	399.333	381.083	398.5	301.167	313.833	338	401.917	396	334.833	338.417	335.917	302	329	303.417	284	361.167	393.25	131.083	228.5	282	389.583	437.5	454.75	413.25	350	369.833	351.75	318.083	373.917	349.417	457.25	377.917	352.25	381.333	308.5	378.917	384.917	422.583	333.5	329.75	337.417	385.667	364.333	372.083	443.75	144.167	313.333	123	364.25	401.167	377.333	393.083	144	350	362.75	400.25	333.833	277.333	401.167	338.833	355.25	354.667	312.667	346.333	328	291.167	358.833	354.083	345	267.333	440.667	441.083	370.667	365.417	313.083	366.167	330.5	305.417	356.333	345.833	
0.0001325	100	400.25	430.833	307.583	400.333	302.583	363.083	364	265.5	444.5	377	383.583	132.833	340.167	445.75	353	359.667	372.833	332.417	355.25	383.5	378.667	114.833	347.5	380.583	374.583	330.25	269	347.583	276.833	369.25	429.167	360.417	159	379.75	421.667	480.583	352.5	355.583	458.917	421.75	397.75	369.25	405.167	388.083	330.167	304.833	397.833	258	306.667	471.833	322	326.917	421.917	393.917	285.25	323.917	294.917	415	369.083	382.833	310.917	359.167	427.167	418.583	377.667	343	434.75	119	320.833	423.25	317.833	298.25	336.583	445.833	337.083	432.667	381.583	286.417	398.417	360.5	401.167	405.5	360.167	360.667	361	388.75	393.417	368.833	336.583	360.083	426.417	385.75	339.75	274.167	387.083	279.667	313.167	311.917	324.5	326.25	
0.000135	100	489.167	384.25	345.917	498.333	378.583	443.667	337.583	339	425.417	419.5	332.833	346.917	343.5	340.917	379.75	375.5	343.417	365.5	327.667	345.667	365.5	327.5	277.75	340.417	351.083	423.25	361.583	394.833	378.833	334.833	411.5	294.833	373.75	425.667	474.333	362.583	293.75	365.417	335.333	366.333	352.75	365.167	451.25	490.667	338.75	362.833	282	401.167	336	293.583	246.333	339.75	369.667	393.083	316	328.167	335.583	494	325.333	343.75	365.583	300.75	407.667	391.667	312.333	280.833	350.917	366.667	122.917	263.5	394.333	402.5	268.25	425.417	379.667	350.5	409.5	351.25	329.5	358.667	411.5	307.583	473.917	309.667	386	319.583	334.167	379.5	381.333	406.583	115	426	292.333	382.667	355.167	381.583	309.167	286.333	290.083	312.333	
0.0001375	100	380.75	392.75	360.833	332.5	332.583	286	295.083	374.333	393.583	312.583	306.083	401.417	422.667	258	411.583	334.333	293.083	384.833	293.167	318.5	351.5	382.5	335.583	319.25	350.417	460.583	325.75	378.917	409.667	375.333	313.25	317.917	490.083	362	341.25	348.5	251.667	305.667	264.5	317.167	340.333	279	309.417	390.083	352.583	302.333	389.917	341.5	364.5	342.25	319.5	334	365.333	329.667	410.583	333.167	415.333	430.083	421.917	327.417	297.75	414.167	409	357.25	287.833	374.5	384.333	374.75	324.417	351.25	344.75	341.917	347.417	382.417	336.917	325.917	370.917	384.333	336	347.667	375.5	370.083	296.167	328.333	389	417.333	424.75	322.917	401	377.75	406.083	384.417	387	316	359.667	450.333	318.917	358.583	438.917	294.917	
0.00014	100	325	377.083	339.583	432.917	408.5	385.75	345.083	287.083	380.5	344.667	317.25	498.75	271.917	340.167	127.583	360.5	333.667	409.333	492	271.25	463.667	329.917	294.917	318.5	266.167	356.917	295.667	270.75	326.167	326.917	363.583	403.75	301.083	312.5	385.333	359.5	415.667	458.083	284.25	320.417	397.5	371.583	400.5	340.833	341.917	317.583	415.167	393.167	355.833	330.417	317.167	302.333	407.167	338.667	337.75	396.5	334	249.833	341.75	417.333	345.333	328.833	362.167	431.667	429.25	251.75	298.917	138.083	355.833	322.917	406	399.583	402.25	331.25	356.083	445.917	350	401.083	439.5	349.083	317.5	413.75	354.75	395.333	322	357.417	340.25	434.333	395.583	380.917	348.667	279.917	431.833	361.667	367.333	387.5	399.25	393.333	359.833	309.917	
0.0001425	100	362.5	417.417	409.333	364.75	420.417	291.5	360.25	328.583	323.833	440.25	307.083	362.417	395.25	328.083	136.667	336.25	327.583	394	341.5	340.583	437.583	359.083	424.083	415.583	363.917	357.667	350.417	429.083	115.917	344.083	404	457.583	312.5	411.583	338.417	381.5	338.333	303	437.083	338.5	338.083	390.083	323.917	403.083	439.417	379.25	296.25	390.583	387.167	373.083	349.667	367.583	361.917	310.5	387.167	388.5	382.083	325.75	319.5	352.5	362	346.167	343.25	332.75	375.917	315.833	312.333	348.833	392.75	121.5	421.5	346	328.417	393.75	374.167	363.167	332.417	311.667	368.167	342.25	371.25	268.917	274.25	355.917	294.583	346.583	366.167	450.5	356.25	351	414.083	365.5	401.083	317.917	342.5	365	319.75	444.417	332.917	315.083	
0.000145	100	370.583	373.583	391.417	355.833	132.417	340.083	433	305.083	438.5	306.25	428	385.667	243.417	316.25	354.667	412.167	350.667	327.083	388.25	387.083	399.417	377.5	296.25	421.25	360.25	419.667	329.833	414	340.667	424.667	313.917	296	444.083	395.167	369.083	322	480.167	377.083	333.333	372.083	345.5	162.75	398.417	340.917	346.583	310.417	344.083	330	375.667	457.167	441.5	418.167	323.5	402.917	408.417	334.75	316.167	402	297.5	423.25	429.333	374.25	362.75	372.25	350	324.917	392.75	316.417	279	368.083	494.417	324.917	332.333	273.833	373	366.25	293	318.083	356.417	370.25	419.417	361.5	297.917	427.5	322.167	337.333	431.333	452.417	368.833	372.75	283.083	306.167	325.667	307.167	391.417	365.083	368.333	360.667	407.667	327.417	
0.0001475	100	360.167	352.083	388	373.417	352.75	330.333	377.667	116.417	426.25	405.667	395.333	404.333	377.833	330.917	330.583	333	332.75	297.167	286.667	341.75	329.25	337.417	354.667	417.417	311.583	389.25	299.75	384.083	284	361.083	400.75	326.5	142.417	384.917	400.25	457.417	329.333	384.583	356.917	357.583	112.417	377.417	404.833	279	340.917	358	321.583	321.25	315.917	347.083	360.583	397.583	396.25	366.75	182.333	413.833	385	264.75	364.083	342.917	306.917	427.583	355.417	370.25	354.417	323.5	357.5	383.333	273.667	374.833	355.417	363.25	257.417	310.75	324.667	402.25	368.417	297.5	409.167	398.583	415.333	305.417	354.583	366.75	287.833	343.833	331.917	110.417	352.917	380.917	319.5	411.917	329.917	297.417	298.667	402.083	347.417	378	297.833	423.583	
0.00015	100	293.167	377.75	315.833	434	475.25	411.083	316.583	390.25	381.583	426.167	413.25	330.167	321.5	373.25	421.833	324.417	380.917	278.5	338.417	440.25	355.667	360.417	314.5	338.167	346.917	110.25	333.667	392.917	437.167	387.667	318.25	396.417	349.75	437.333	416.833	363.25	301.083	403.333	321.333	391.25	141.25	346.167	418.25	375.333	391.667	335.25	312.333	303.833	438.167	361.333	376.583	326.833	275.833	385.75	382.083	379.083	351.5	328	311.917	290.75	401.5	314.25	358.917	362.5	348.333	295.583	471.917	365	376.333	354.833	348	370.833	324	374.583	364.083	272.75	373.333	298.167	271.333	360.167	391.833	402.333	338.333	370.333	412.333	446.333	342.417	360.25	398.667	313.083	368.917	321.5	123.333	361	354.833	323.917	361.667	344.083	455.75	398.25	
0.0001525	100	318.917	360.25	327.75	411.417	391.75	320.167	349	364.583	434.667	381.333	367.083	377.167	417.917	414.417	363.25	331.083	285	328.333	360.583	482.75	269.167	410.083	423.333	111.75	365.917	391.083	318.583	317	374.083	360	394.167	362.167	304.667	325	361.75	347.917	341.5	362.5	288.25	351.667	375.833	366.167	383.25	317.417	414.25	285.75	294.5	480	354.5	291.75	387.25	372.833	340.417	298.75	308.75	432.083	370.833	327.083	382.75	335.667	267.583	409.25	354.75	272.083	116.5	339.417	401	310.167	297.417	380.083	431.333	388.167	367.25	404.25	331.083	142.667	460.667	331.583	326.167	359.083	407	316.583	298.5	344.667	362.25	316.5	315	357.75	358	472.333	389.333	356.25	354.5	276.583	333.667	448.583	298.083	280.833	340.833	360.167	
0.000155	100	320.25	443	452.083	386.417	335.25	265.417	323.5	424.417	406.75	323.083	293.833	299	356.667	386.75	309.167	402	448.583	374.25	366.667	346.167	336.667	350.917	469.417	365.75	400.083	436	373.833	381.583	430.75	481.333	316.417	395.75	369.667	419.083	345.083	304.083	351.583	354.917	305	317.917	156.5	313.333	332.667	310.917	377.917	364.75	393.333	356.333	350.083	373.083	376.25	386.083	414.75	347.833	334.583	135.417	384.667	291.583	309.667	389	311.75	398.5	369.25	335	333.333	387.667	340.667	388.25	300.083	341	400	332.333	303.5	347.333	389.417	342.667	372.25	153	350.667	362.75	456.333	300	132.667	353.583	336.5	520.583	339.583	301.167	305.667	425.75	322.917	331.5	362.167	348.417	370.25	323.417	302.667	115.917	314.667	376.75	
0.0001575	100	275.833	292.167	380.167	393.333	328.917	321.083	316.417	270.333	380.5	362.667	298.083	305.5	342.917	355.667	376.417	388.583	400.333	354	317.583	413.333	123.75	356.75	431.583	425	379.25	345.583	376.75	406.917	416.083	295.583	412.583	371.75	133.417	294.083	348.5	321.667	247.75	425	306.75	244.083	119.833	355.833	337	374.5	316.25	439.5	430	169.917	313.5	346.5	311.167	355.833	367	397.333	363.917	340.667	293.917	440.667	322.333	319.25	422.417	323.417	279.5	390.25	407.083	430.333	367.417	388.25	331.25	349.5	122.417	397.917	333.833	385.667	282.167	356.333	360.25	313.917	359.583	349.333	423.417	369.5	397.75	286.083	356.333	387.417	326.083	388.333	327.333	398.417	355.917	425	354	380.75	397.417	391.75	437.917	433.5	472.083	383.333	
0.00016	100	465.75	280.833	415.583	305.417	325.583	291.333	368.667	266.5	341.583	367.333	418.167	299.167	412.25	394.583	398.583	306.75	365.083	416.333	341.167	379.583	452.917	395.25	452.417	332.417	121	320.583	434.833	318.167	395	438.833	407.25	364.667	380.583	314.667	374.333	405.167	332.333	399.917	329.5	336.833	353.083	325.083	350.917	328.75	126	330.5	350.667	429.333	326	356.083	118.167	304.25	343.667	363.167	412.833	238.083	325.917	490.833	429.667	379.583	302.083	337.75	274.25	104.583	346.583	388.167	331.75	381.083	322.167	327	362.833	347.75	328	303.75	284.583	393.25	258.667	353.25	316.167	306.333	354.333	320	359.083	320.667	356.083	344.083	311.25	308.333	329.667	326.333	345.75	390.667	344.583	428.75	274.5	345.833	381.667	397.75	384.833	510.75	
0.0001625	100	331.083	371.667	324.833	379.083	381.083	456.083	390.583	409.25	333.917	340.75	276.167	302.75	324.917	358.333	330.083	338.25	348.417	447.917	409.667	340.667	401.417	384.5	254.667	359.25	132.5	345.583	460	487.083	318.667	364.75	333.167	307.25	365.167	341.667	368.75	306.083	345.667	492.5	362	325.083	372.167	323.167	381.417	305.333	355	278.333	398.917	473.333	316.917	368.167	377.417	424.417	315.5	455.083	276	353.583	370.583	286.667	310.083	371.333	409.083	298.333	381.667	330.25	350.333	356.333	331.917	342.333	309.417	360.75	374.333	299.833	385.833	343.083	359.083	408	451.917	300.5	423.833	406.833	317.083	325.083	385.333	344.75	343.417	466.583	292.417	430.917	284	345.667	324	405.417	379.917	408.667	352.5	146.167	296.917	327.333	364.333	279.667	
0.000165	100	330.75	354	250.917	374.167	337.5	338.917	358.25	366.417	452.333	304.5	469.417	277.333	378.333	404.667	376.5	484.083	353.833	379.75	350.583	281.333	404.25	332.5	321.417	345.25	364.5	345.417	302.083	424.75	341.083	432.833	445.25	386.667	353.917	351.667	308.833	390.833	385.083	332.417	375.917	385.917	428.5	314.083	405.25	325.25	255.333	330	410.417	234.083	136.167	310.833	385.167	383.417	375.833	302.25	345.25	328.167	454.167	416.25	324.5	395.833	323.167	328.25	290.583	420.417	304.833	352.167	419.083	451.083	358.667	303.75	376.333	305.833	334.917	268.417	300.75	378.083	410.167	396.167	419	369.917	328.833	383.333	372.167	332.167	354.25	364.917	360.917	383.75	355.833	430.5	433.083	366.25	455.167	369.75	168	368.917	382	323.667	268.167	398.167	
0.0001675	100	399.417	121.167	315.583	384	267.583	339.833	367.333	352	303.167	345.583	389	305.667	311.083	314.75	300	358.583	329.75	352.167	321.75	368.083	397.333	353.583	437.5	399.833	404.75	312.833	422.5	371.75	259.667	372.75	277	358.167	360.333	282.417	348.833	458.917	368.5	348.333	293.75	311	448	311.083	432.833	320	357.5	312	423.917	374	389.917	339	267.083	350.583	325.833	342.25	390.333	321.25	358.75	322	486.917	165.5	283.167	476.833	341.75	448.583	328.917	357	376.667	439.833	328.167	392.833	322.833	128.917	397	324.083	306.5	340.833	399.5	376.25	396	306.25	329.167	350.583	307.25	365.5	349.917	338.083	392.417	249.167	365.167	377.5	250.083	481.75	444.833	341.917	441.5	350.167	308.833	282.583	345.083	435.667	
0.00017	100	365.417	415	338.167	363	378	321.167	379.75	334.5	399.167	292.583	308.417	287.75	392.667	430.5	334.417	281.667	328.583	359.417	494.583	338.5	371.333	316	282	352.917	397.083	354	417.583	336.5	275.5	347	499.25	332.583	411	369	362.583	351.833	342.167	353.75	303.833	390.417	513.833	334.167	364.75	124.667	280.833	521.917	383	118.25	481.75	382	310.25	326.5	360.167	381.5	302.083	383.417	407.75	319	331.583	327.917	408.5	349.5	383.667	429.583	277.417	334.75	304.667	258.5	337.167	395.167	325.333	326.167	151.083	129.333	325.583	427.833	329.833	320.333	118.833	430.333	353.583	291.167	426.75	357.333	350.083	452.917	400.25	377.333	354.75	351.5	353.083	405.75	409.417	295.583	320.083	267.917	487.75	331.75	444.917	424.583	
0.0001725	100	287.25	388.083	469.833	366.25	334.417	393.25	364.667	352.583	374.5	310.167	413.167	407.333	363.167	294.417	379.833	471.083	271.75	359.75	268.417	337.667	155.667	387.417	413.833	413.5	383.25	368.5	402.667	427.167	418.833	368.083	318	287.75	395.667	365.833	380.75	385.667	405.167	375.417	360.75	291.25	282.583	407	393.667	127.833	321.583	291.083	357.083	339.25	391.417	342.167	359	379.167	303.25	340	342.25	280.083	413.833	330.917	312.5	359.917	386.917	384.083	350.5	423.417	382.333	371.083	389.167	321.75	369.333	325.833	315.583	331.5	326.083	361.75	406.167	131.167	280.167	520.417	326.917	379.417	288.5	309.083	419.667	120	326.25	386.583	323.417	150.5	394.25	407.833	125.917	441.667	382.75	140.5	313.083	342.583	340.333	328.667	398.667	238.25	
0.000175	100	441.917	343.833	256.25	463.333	350	333.083	329.333	269.333	366.667	391.75	343.583	315.25	298.5	134.333	285.167	362.333	294.833	139.167	415.833	276.083	298.75	339.333	267.583	378.917	451.417	295.667	370.917	308.25	320.833	303.25	401.083	400	369.583	367.833	334.667	281.083	381.583	326.083	330.5	146.25	383.167	313.417	428.833	354.333	359	397.667	319.333	294.083	322.417	354.917	274.167	310.333	391.417	384	462.25	352.25	363.75	327.083	383.167	378.583	169	105.833	366.917	336.083	344.333	398.833	259.333	304.417	290.667	418.917	338.167	333.833	359.167	459.667	361.083	294.25	348.417	298.917	333.75	373.333	361	305.25	326.333	284.333	318.417	364	293.083	328.5	402.667	139.667	449.083	341.833	444.583	370.25	319.833	368.583	300.417	379.583	378.167	323.5	
0.0001775	100	336.417	344.583	434.917	312.25	279.5	372.083	371	304.5	369.417	383.167	146.083	324.5	303.167	394.25	350.667	381.417	309.417	384.25	327.417	346.583	307.5	291.917	368.333	295.417	321.167	381.5	374.167	504.75	391.667	344.417	354.5	350.5	144.167	109.083	130.667	299.833	246.75	387.667	317.833	380.333	353.333	443.5	381.417	411.583	327.917	421.917	378.417	330.167	444.333	364.583	440.75	302.833	319.083	325.917	344	288.583	334.75	338.5	399.333	358.75	330.5	368.417	353	322.25	270	340.833	352.667	343.583	381.917	344.833	435	107.5	335.583	290.333	352.417	417.167	337.417	383.917	391.583	359.833	357.75	385.583	354.583	382.667	427.667	369.583	287.75	357.583	361.167	463.667	275.25	324.833	319.667	375.417	348.917	355.583	377.667	374.75	405.333	430.833	
0.00018	100	415.25	422.417	390	135.5	348.583	435.167	430	365.083	156.5	334.75	333.917	335.5	335.167	388.75	121.667	353.333	346.083	353.5	283.75	350.833	144.083	326.083	326.667	317.167	343	388.667	371.833	123.833	351.333	137.083	311.833	285.333	362	326.083	412.25	353.25	333.833	333.583	376.667	364.333	348.167	341	343.917	378.25	317.417	387.833	333.333	396.667	422.917	317.833	355.667	403.833	173.75	321.583	278.5	275.5	287.417	361.583	119	413.333	389	271.333	311.75	402.833	267.75	394.417	388.083	414.583	420.417	270.5	298.25	361.75	404.833	435.333	324.75	432.583	297.75	370.417	145.333	382.583	127.833	460	403.25	355	452.25	427.333	331.167	295.333	324.083	147	452.833	362	320.5	285.417	355.083	369.333	376.833	348.083	385.583	374.167	
0.0001825	100	136.667	391.583	251.75	387.833	305.5	356.667	307	346.583	419.583	419.833	327.333	316.25	396.25	292.083	356.833	382.667	350.25	314.75	370.917	336.917	399.917	374.583	363.5	396.583	320.833	341.083	347.583	287.5	339.917	350.667	309.667	371	331.417	426.583	399.167	409.25	386.167	413.5	351.583	143.417	328.5	354.417	391.667	389.917	364.833	370.75	346.25	255.333	330.25	378.583	402.5	500.917	302.5	307.583	393.583	337.833	359.5	322.5	282.5	365.583	415.167	351.167	348.583	350.917	343.833	368.833	326.167	115.25	381.667	313.25	437.417	319	381.917	403	281.333	380.833	337.833	283.167	421.083	389.5	390	338.167	401.417	304.25	258.333	444.25	296.5	343.583	284	302.25	357	379.75	393.667	450.333	400.917	290.5	358.417	387.583	362.333	332.917	
0.000185	100	109	391.5	301.083	350.917	339.417	275.25	324.083	358.167	319.083	344.25	353.75	333.167	392.5	308.917	349.5	428.417	291.833	388.583	401.75	334.417	264.667	333.083	342.333	323.833	354.833	340.917	391.5	450.75	351.167	328.333	313.417	332.917	385.083	332.833	391.917	357.25	319.583	117.917	318.417	333.75	345.083	283.833	255.667	304.833	299.75	428.5	354	284.167	344.167	386.667	184	290.25	284.833	392.333	418.833	121.917	389.833	477.917	314.25	454.833	412	359.417	134.75	118.333	500.667	425.667	362.667	448.917	318.5	312.5	296.167	270.25	325.167	343.917	388.417	373.667	345.75	418.833	399.75	360.083	489.167	335	369	316.25	353.5	430.083	384.417	271.833	366.25	314.25	410.417	360.417	396.25	390.167	261.083	315.167	377.75	121	349.667	353.833	
0.0001875	100	351.667	386.667	302.083	392.583	327.583	334.917	325.25	358.75	112.583	364.583	250.583	155.917	271.167	119.5	354.167	326.667	385.25	390.667	352.917	143.5	332.583	378.333	123.667	304.75	391.333	361.5	343.917	283.167	293.75	417.667	374.417	112.083	342.833	293.5	154.25	333.333	365.75	277.75	299	122.833	307.667	368.333	501	332.917	336.75	260.25	337.25	339.333	391.083	396.75	268	385.25	403	315	379.583	252.417	333.25	152.5	312.667	338.833	413.75	365.833	321.25	367.417	383.583	372.333	366.333	352.333	294.333	327.667	423.833	242.75	150.333	361.583	295.333	315	371.5	317.083	459.833	382.833	424.25	356.333	131.917	277.25	374.667	313.667	455.083	384.417	440.25	403.167	455.25	273.833	429.583	373	369.583	381.417	403.25	317.75	355.333	329.083	
0.00019	100	313.583	354	298.5	342.917	326.25	403	471.917	267.083	333.167	411.75	135.417	341.5	318.083	306.417	298.25	292.583	417.5	339.917	328.25	331.333	380.667	475.75	384.5	376.083	273.167	325.667	302.917	342.583	378.083	325.25	397.167	297.667	129.75	363.417	387.583	310.417	344.667	348.667	421.583	303.333	391.083	263.167	414	342.917	123.917	391.417	358	351.833	375.833	287.333	445.75	408.417	320.5	379.333	371.083	405.333	301.75	401.833	315.833	334.417	396.083	341.25	336.083	295.5	360.833	389.917	326.333	433.917	164	365.917	340.167	309	323.333	389.083	358	346.417	369.833	375.5	131.5	406.583	116.667	255.167	403.583	364.333	302.833	421.75	308.25	407.667	341.583	334.75	325.667	426.667	415.583	382.083	352	337	124.333	333.917	310.667	327.75	
0.0001925	100	360.083	379.25	332.667	393	314.917	324	429.667	374.667	302	308.083	361.75	329.5	375.917	335.667	428	166.083	300.083	415.25	383.917	301	342.583	335.833	471.333	296.917	389.75	297	115.167	382.167	366.333	482	378.167	244.333	388.167	316.917	348.083	359.333	135.667	319.75	379.167	465.083	382.583	355.75	450.5	411.167	322.667	425.917	377	315	331.25	404.5	310.333	378.833	274.083	341.667	318.833	286.75	436.917	357	354.833	372.583	300.917	424.417	113	331	294.75	376.583	338.083	321.583	313.583	426	371.417	381.583	339.417	358.75	347.25	300.5	311.167	309.25	343.333	378	364.417	335.417	294.167	435	370.583	339.667	338.167	341.667	288.833	359.333	367.917	443.083	148.833	296.417	363.083	293.917	285.25	426	321.75	355	
0.000195	100	396.5	378.667	373.417	348.417	423.917	347.667	406.333	395.75	257.5	463.75	335.417	408.917	376.5	395.167	301.417	309.5	320.167	316.417	114.417	326.833	334.5	272.083	149.667	320.417	285.583	430.667	272.917	315.167	113.75	423.167	369.833	355.417	279.917	258.333	139.75	412.083	303.583	268.333	341.083	452	309.583	386.333	348.917	345.5	425.583	413.167	337.5	394.833	354.667	123.583	323.333	250.667	428	456.583	423	163.667	415.833	384.25	157.25	290.5	472.417	345.667	354.333	287.167	412.667	385.667	290.25	225.667	386.917	116.417	398.417	372.917	337.167	404.5	450	320.833	388.5	341	140.5	429.167	399.083	291.583	420.25	136.833	385.333	275.917	314.583	326.583	399.833	397.167	429.75	173.167	421.667	358.5	351.167	468	358.333	352.167	360.333	318.917	
0.0001975	100	129.833	354	323.333	119.167	351.75	331.417	318.5	286.75	391	413.333	296.333	317.25	124.667	402	334.083	355.5	356.5	326.917	460.333	384.5	285	354.167	356.167	357.333	274.833	361.75	311.917	288	364.75	279.667	309.833	342.583	399.333	311.75	342	131.5	265.833	360.5	334.333	341.333	369.583	333.333	283.5	336.917	388.083	361.25	384.083	273.917	349.75	309.417	357.833	319.75	295.333	411.083	434.083	291	355.667	294.917	319.417	369.75	356.167	378.167	139	366.833	352.583	432.333	378.417	326.25	461.25	363.917	356	360.75	360.917	137.167	367.25	428.25	364.75	369.75	323.75	418.417	317.333	430.75	340.833	284.167	373.25	323	339.833	413.75	466.25	392.167	396.417	358.75	275.917	316.917	315.833	267.417	328.083	350.417	438.5	286.5	
0.0002	100	381	355.75	358	314.167	368.167	318.583	450.167	410.75	354.083	428.167	295.25	348.583	372.583	378.917	351.167	433.917	391.25	373.333	299.75	297.75	292.167	415.833	360.417	418.667	310.583	452.667	320.25	318.833	337.917	260.417	370.5	430.667	465	371.25	367.083	353.417	359.167	312.25	319.833	371.917	397.167	414.417	311.667	355.417	382.833	332.333	347.25	401.417	423.5	386.083	321.417	424.583	332.167	291.167	434.333	311.083	398.5	141.25	341.333	288.667	339.333	355.917	398	308.25	375.083	199.5	424.417	411.583	401.917	325.667	405.75	323	111.333	346.667	290	286.583	375.5	432.917	258.75	369.75	387.083	357.417	214.417	510.917	376.75	334.25	400.083	367.167	392.333	387.417	322.917	385.25	372.25	370.25	297.167	320.333	276.167	335.75	392.167	407.167	
