# Supplementary material for: Transfer of optical orbital angular momentum to a bound electron
Source: Nat Commun. 2016 Oct 3;7:12998. doi: 10.1038/ncomms12998 (PMC5063962; doi:10.1038/ncomms12998)
Supplement: Supplementary Data — Raw experimental data for measurements presented in the main text, reporting fluorescence counts as a function of pulse time and ion position. [file ncomms12998-s2.zip › data/dataRabiFrequencies/150707/53/fluoEMCCD.dat]

# EMCCD average fluorescence data file (1 traces, 1 ions)
# trace names:
# format:
# | signalSlot | numCountCycles | trace 0     |
# |            |                | ion 0     |
# |            |                | val | err |
0	100	345.257	4.39034	
2.5e-006	100	346.581	5.13687	
5e-006	100	338.053	7.12139	
7.5e-006	100	340.53	5.83044	
1e-005	100	314.387	8.81353	
1.25e-005	100	291.662	10.7275	
1.5e-005	100	293.963	10.2208	
1.75e-005	100	260.202	11.7146	
2e-005	100	246.373	11.2825	
2.25e-005	100	214.469	11.3129	
2.5e-005	100	183.441	9.48581	
2.75e-005	100	188.3	9.51406	
3e-005	100	168.263	7.96914	
3.25e-005	100	159.925	7.70929	
3.5e-005	100	155.323	6.82898	
3.75e-005	100	148.704	6.29627	
4e-005	100	150.453	6.67796	
4.25e-005	100	173.801	8.78337	
4.5e-005	100	167.176	8.53821	
4.75e-005	100	170.417	9.00578	
5e-005	100	191.996	10.1102	
5.25e-005	100	188.011	10.1553	
5.5e-005	100	226.474	11.646	
5.75e-005	100	227.758	12.2986	
6e-005	100	269.778	11.4361	
6.25e-005	100	298.601	10.6999	
6.5e-005	100	306.405	10.3798	
6.75e-005	100	332.869	9.32451	
7e-005	100	343.646	7.25906	
7.25e-005	100	359.138	6.6768	
7.5e-005	100	362.733	4.31075	
7.75e-005	100	364.393	4.95554	
8e-005	100	356.376	5.99319	
8.25e-005	100	350.874	6.2562	
8.5e-005	100	342.098	8.09678	
8.75e-005	100	324.773	8.41084	
9e-005	100	319.665	10.1753	
9.25e-005	100	313.747	9.87123	
9.5e-005	100	261.647	11.5939	
9.75e-005	100	257.808	11.6167	
0.0001	100	230.923	11.6056	
0.0001025	100	205.763	11.495	
0.000105	100	202.516	10.689	
0.0001075	100	185.068	10.3439	
0.00011	100	155.902	7.28746	
0.0001125	100	151.936	6.68068	
0.000115	100	142.897	5.38884	
0.0001175	100	146.587	6.36143	
0.00012	100	151.554	6.27656	
0.0001225	100	154.102	6.62551	
0.000125	100	176.064	8.83133	
0.0001275	100	194.183	10.4481	
0.00013	100	210.358	10.7245	
0.0001325	100	233.921	11.9597	
0.000135	100	255.896	12.4864	
0.0001375	100	279.432	12.0944	
0.00014	100	266.091	12.1275	
0.0001425	100	297.083	11.0436	
0.000145	100	338.801	8.89755	
0.0001475	100	318.013	8.56808	
0.00015	100	347.595	7.0148	
0.0001525	100	354.669	6.88024	
0.000155	100	362.86	5.52192	
0.0001575	100	356.803	4.98104	
0.00016	100	348.091	7.32289	
0.0001625	100	345.285	7.3714	
0.000165	100	319.747	9.76007	
0.0001675	100	315.688	9.45375	
0.00017	100	287.05	10.8742	
0.0001725	100	266.756	12.3372	
0.000175	100	267.671	11.9744	
0.0001775	100	240.068	11.9493	
0.00018	100	221.359	11.7595	
0.0001825	100	184.408	8.95322	
0.000185	100	170.716	9.08736	
0.0001875	100	164.206	8.44138	
0.00019	100	153.325	6.37819	
0.0001925	100	147.5	6.09993	
0.000195	100	163.053	8.25918	
0.0001975	100	162.962	8.12501	
0.0002	100	168.327	8.99475	
