# Supplementary material for: Transfer of optical orbital angular momentum to a bound electron
Source: Nat Commun. 2016 Oct 3;7:12998. doi: 10.1038/ncomms12998 (PMC5063962; doi:10.1038/ncomms12998)
Supplement: Supplementary Data — Raw experimental data for measurements presented in the main text, reporting fluorescence counts as a function of pulse time and ion position. [file ncomms12998-s2.zip › data/dataRabiFrequencies/150707/53/rawdataEMCCD.dat]

# EMCCD raw fluorescence data file (1 ions, 1 traces)
# trace names:
# format:
# | signalSlot | countcycle 1 .....
# |            | trace 0 |
# |            | ion 0   |
0	100	335.667	362.5	306.667	353.583	367.25	322.583	332.333	314.333	337.917	337.917	294.917	333.167	267.333	317.333	321.833	436.167	315.417	336.75	396.583	323.5	379.667	320.917	412.583	349.75	337.417	274.25	319.25	442.333	331.167	363.25	326.833	397.833	367.5	341.75	372.25	394	398.167	309	330.333	286.75	356.583	393.333	354.5	436.833	313.083	283	371.417	452	306.167	347.583	302.083	378.167	378.5	368.833	381.333	307.833	284.583	291.167	311.917	340.083	421.167	293.25	398.667	291.667	295.083	305.833	338.25	379.417	361	403.417	410.667	326.5	387.583	324.083	389.083	343.917	361.583	360.5	304.75	280.083	373.333	313.583	328.583	280.083	315	344.333	438.75	330.667	343.333	381	300.333	291.833	248.25	391.5	344.667	367.25	308.167	342.75	337.333	440.667	
2.5e-006	100	385.083	314.417	289.5	285.167	350.417	300.25	389.583	314.417	367.583	311.083	318.417	380.417	290.833	303.833	336.417	290.833	389	340.083	341.75	441.417	343.417	396.667	439.333	368.083	285.417	403.75	338.25	368.167	314	381.833	303.667	380.167	318.667	362	286.417	391.167	344.167	311.167	361.5	436.333	322.833	384.917	304.417	277.167	388	414.583	350	288.833	339.083	350.25	298.833	377.417	298.917	381	338.583	440.25	432.417	280.25	371.75	366.333	270.5	325	405	377.25	327.75	338.083	478.25	414.917	279.667	306.5	325.167	299.083	326.083	427.5	326.083	365	475.417	341.917	319.583	352.083	312	267.5	417.667	360.667	385.667	315.25	308.667	347	139.333	322.667	343.333	288.5	363.917	319.667	323.333	383.5	369	369.667	373.75	385.667	
5e-006	100	425.25	393.333	340.75	347	328.917	124.417	364.333	164.25	106.667	351	346.833	387.25	283.083	338.583	375.917	384.167	281	302.75	310	292.25	369.417	312.333	316	391	355	310.5	406.667	378.667	349.333	408.833	307.5	324.917	328.083	315.333	386.583	338.417	312.167	410.167	392.75	298.583	408.083	352.25	277.5	313.75	350.167	332.75	381.417	332.083	278.333	271.583	310.417	365.5	395.667	287.833	393.25	298.083	392.917	391.5	402	375.667	407.5	293.167	296.417	405.25	330.417	369.25	348.667	310.083	406.833	353.167	140.417	457.25	294.5	283.75	412.333	427	141.5	369.5	321.833	333.75	368.75	151	279.583	294.917	312.167	545	400.667	346.75	528.417	300.083	299.583	356.25	305.083	393.583	371.5	364.083	314.583	363.167	351.667	285.167	
7.5e-006	100	311	326.917	158	320.417	506.667	358.5	396.917	382.583	329.917	292	323.25	325.083	365	359.667	272	305.25	310.167	360.417	393.083	386.417	351.667	333.083	288.5	292.417	366	332.917	317.083	371.917	364.167	357.083	363.083	372.417	419.083	339.917	440.417	339.833	414.75	326.25	336.25	333.083	337.25	387.833	290	310.333	318.417	345.083	364.917	366.917	347.083	368.167	404.5	346.417	420.75	339.083	381.333	410.25	299.833	316.417	396.833	349.083	254.667	313.25	122.667	426.917	406.25	309.417	419.083	140.667	335.417	363.667	369.75	359.833	363.25	402.667	382.917	371.75	292.833	354.167	468.917	373.833	272.583	408.583	313.917	307	358.667	271.083	318.75	337.5	339.083	365.667	276.667	386.917	277.167	319.583	257.917	308.75	299.75	290.5	273	294.333	
1e-005	100	394.917	335.75	354.75	267.25	327.833	337.417	388.5	298.75	131.417	434.167	371.167	332.333	118	274.75	296.167	114.417	342.5	349.167	403.5	321.583	354.167	415.5	286.25	329.667	369.5	412.75	355.333	416.417	292.583	295.667	317.5	365.417	409	341.25	332.833	206.75	391	335.167	386.583	346.583	316.25	328.917	403.417	281.917	101.667	370.167	285.583	381.167	317.333	134.25	409.083	272.833	299.75	390.583	276.917	382.667	126.833	308.917	369.75	315.833	344.167	332.583	324.25	340.167	371.333	409.5	333.167	309.5	404.833	366.167	456.417	345	456.667	305.5	331.667	116.917	378.417	310.333	330.25	322.583	135	316	143.583	368	315.75	280.917	348.75	127.333	123.5	365	135.5	388.417	135.333	113.583	231.583	373.5	348.75	372.333	347.5	350.917	
1.25e-005	100	251.75	403.667	133.5	156.75	391.917	406.417	458.333	351.333	354.5	301.167	320.667	289.417	149.417	132.75	312.75	361.583	114.833	137.75	134.167	137.083	292.25	381.25	144.833	328.167	144.75	315.333	397.417	297.333	119.5	369.583	414.583	121.25	130.083	399.833	346.167	405.417	119.583	353.333	341.167	337.25	365.917	308.583	384.333	341	316.333	429.583	292	294.75	123	131	392.917	365.583	423.583	361.583	389.667	370.167	416	304.333	140	279.917	446.667	310.833	142.167	128.75	264.917	123.667	138.583	380.5	279	394.917	353.417	325.75	336.167	342.25	140.833	121.167	307.333	387.833	358.917	138	300.167	338.583	360.417	370.917	299.083	107.917	418	357.167	318	405.167	138.417	158.417	289.083	282	386.5	377.583	377.333	478	144.333	348.333	
1.5e-005	100	361.083	141.583	277.917	360.917	347.75	127.833	317.083	105.25	311.417	335.833	109.083	395.833	261.833	428.167	130.583	350.083	305.167	378.833	400.5	103.167	320.417	338.333	133.417	312.917	248.917	115.5	387.833	312.917	156.917	373.167	462.833	322.5	324.667	131.583	312.333	364	377.667	259.583	374.5	371.667	144.917	167.75	138.833	133.667	321.667	344.833	360.083	385.25	299.583	299.75	287.333	310.417	117.75	293.417	399.417	306	299.417	290.167	386.75	386.75	379.833	109	350.917	330.083	293.833	350.25	311.417	137.667	377.167	299.833	391.917	378.583	121.5	349.833	324.167	314	391	310.75	473.167	366.167	343.417	122.333	113.083	340.167	127.583	392.917	380	331.167	136.75	395.917	344.083	356.083	312	406.75	117	457.167	130.083	282.833	339.583	381	
1.75e-005	100	162	430.75	385.5	390.333	377.75	413.333	326.833	338.917	147.833	341	355.833	392.167	360.25	119	327.25	438.667	249.167	328	149.25	189.833	139.917	143.167	388	285.75	259.833	98.25	448.167	363.167	344.083	110.75	361.75	381.583	298.333	332.083	414.5	140.333	161.5	404.917	313.583	477.083	106.667	360	108.5	141.167	306.417	126.083	114.75	133.333	125.083	273.417	285.917	409.5	337.5	407.083	122.083	295.333	247.083	114.167	437.417	121.917	119.25	159.833	131.917	120.167	123	362.5	269.5	288.833	320.333	366.833	331.417	325.75	127.75	387.667	330.25	147	368.25	125.083	313.25	126	129.583	323.917	114.417	301.083	428.667	116	158	385	385.25	136.333	420.833	153.167	295.583	144.833	131.083	361	109.833	158.5	129.5	129.25	
2e-005	100	331.333	129.333	380.25	333.417	381	363.583	324.25	397.417	127.667	124.083	138.917	127.5	366.833	135.5	126.25	145.833	141.167	163.333	113.833	154.917	140.583	118.917	384.333	362.5	124.917	130.667	132.75	155.833	357.667	118.083	332.25	111.583	122.417	125.583	128	139.833	371.833	311.75	451.667	400.75	334	128.417	406.833	105.167	142.333	147	132	359.5	379.667	153.833	357.25	375.25	134.5	134.333	366.833	346.083	139.917	381.25	127	358.917	285.417	123.583	315.75	125.25	313.5	139.083	131.75	128.167	316.333	269.25	362.667	123.833	140.583	390.167	293	365	339.083	380.667	401.5	125.333	347.583	126.167	295.583	401.167	333.667	123.75	376.917	315.417	313.667	149.167	140.75	298.75	297.583	137.333	149.917	332.333	360.25	330.917	330	368	
2.25e-005	100	360.083	123.25	141.083	142.417	132	116.833	357.25	128.667	143.333	297.833	315.833	149.333	119.583	133.833	415	417	374.167	174.667	357.333	113.167	150.75	369.333	143.417	389.083	287.917	134.833	130.5	136.333	404.75	119.25	144.167	115.667	124.083	113.583	215.75	291.583	142.083	159.667	159.25	131.833	415.833	363.5	128.417	145.167	282.25	143.417	337.083	325.75	114.917	142.583	362.833	135.5	163.75	127.167	140.083	128.667	111.917	146.917	135.083	109.083	350.75	120.75	126.083	329.917	454	295.417	149.417	125.917	151.417	404.25	124.333	389.75	113.75	136.75	111.25	102.583	126.083	354.917	256.917	399	129.417	360.75	148.75	379.083	353.917	106.917	101.167	399.25	336.333	105.833	437.167	123.667	140.833	113.75	160.583	146.583	138.583	118.333	352.917	333.417	
2.5e-005	100	326.917	408.583	153.167	159.417	172.917	126.583	156.917	138.25	117	186.917	304.667	128.083	116.083	175.583	313.833	121.583	163.25	112.75	328.333	140	127.5	168.833	152.75	116.667	138.833	329.417	145.333	133.5	326.583	299.333	122.833	149.833	116.75	113.333	129.583	128.833	183.583	119.917	343.833	135.25	112	125.333	115.25	146.75	151.917	145.833	148.583	426.167	118.917	372.583	354.25	127.75	158.5	132.417	150.667	120.917	150.917	443	328.333	129.75	129	120.167	125.833	130	367.167	109.583	387.917	131.917	369	276.167	120	125.833	368	126.917	126.833	325.167	122.5	125.667	136.917	122.25	316.667	119.417	101.083	137.917	111.5	116.417	169.417	321.167	158.333	126.417	140.583	402.75	112	109.083	124.75	140.833	134.75	120.917	121	119.083	
2.75e-005	100	358	120.417	119.75	156.417	111.417	323.667	115.25	137.167	298.333	125.083	140.917	116.5	130.75	138.833	466.917	145.583	141.417	128.417	142.833	362.417	115.417	151.75	154.833	153.167	111.167	348.083	125.167	124.25	176.25	132.667	155.667	111.5	123.333	148.5	143.333	146	318.5	143.917	182	138.25	310.833	124.833	129.083	107.75	365.917	124.833	138.833	393.583	157.25	307.5	157.917	130.25	147.833	211.583	373.5	112.833	155.167	118.417	149.5	321.417	137.167	137.417	206.75	137.667	127.667	299.25	144.917	138.083	143.667	139.083	136.917	139.833	376.417	326.917	128.75	326.667	125.083	118.917	338.167	122.833	117.5	149.583	327.75	112.417	396.167	183.75	417.417	128.333	136.333	132.417	282.833	126.5	396.5	120.5	112.333	130.667	161.167	353.667	114.833	154.5	
3e-005	100	160.583	125.25	136.25	131.833	105.417	279.417	321.083	116.75	365.75	131.667	129.333	160.917	117.25	117.083	151.083	135.833	145.583	135.25	117	116.167	136	114.667	125.25	373.167	133.917	143.083	136.083	144	174.5	126.833	114.833	152.083	121.75	149.167	145.667	354.417	293.417	136.333	165.583	146.333	147.417	134.5	348.083	104.833	117.75	110.75	344.917	258	123.167	353.083	145.333	113.667	103.917	125.667	114.25	123.167	109.417	161.167	151.583	146.5	132.833	122.25	382.917	129	126.917	140.083	113.167	156.833	165.333	169.167	114.167	128.333	104.583	157.083	346.833	135.167	294.917	167.833	122.667	382.667	294.417	152.917	134.333	126	118.667	127.167	164	129.083	159.333	128.333	125.833	393.083	134.5	138.75	127.25	331.333	146.75	116.5	116.75	144.833	
3.25e-005	100	159.417	119.833	101.333	122.833	143	432	125.917	137.667	134.5	141.75	116.833	122.333	128.583	127.667	148.167	143.75	138	154.5	129.25	112.5	104.417	128.333	126.583	127.25	136.417	153.167	131.5	132.75	144.417	119.5	153.917	129.083	345.5	130.25	190	374.75	139.833	136	128.75	164.083	118.667	143.417	118.333	131	121.917	132.167	117.333	141.583	345.917	354.083	188.25	120	117.167	363.667	125.417	129.5	116	129.667	146.417	373.333	135.25	114.333	143.25	122.583	147.083	155.583	137.25	371.417	125	375.417	131.167	140.417	108.333	115.417	335.917	142.75	129	115.417	148.167	114.083	124.333	329.75	120.333	113	144.583	128.75	345.5	146.25	121.5	143.167	144.5	116.667	125	136.667	120.833	117.667	154.5	149.75	113.333	118.417	
3.5e-005	100	172.667	135.917	137.833	132.917	143	139	134.417	123.417	375.333	156.75	131.833	287.417	161.333	142.333	123.083	122.583	139.417	111.083	133.083	130.25	123.5	144.583	124.167	158.75	118.75	121.25	141.833	109.333	140.917	128.083	133	146.167	121.583	448.583	125.25	135.167	119.75	126.417	393.417	271.917	162.25	138.333	129.917	385.667	120.417	128.333	160.083	112.833	137.417	135.167	138.667	126	134	100.667	128.167	124.667	123.167	121.167	164.083	127.667	161.583	117	124.167	323.833	125.75	128.083	144.583	137.917	123.083	131.083	267.5	169.083	164.417	284.167	144.5	416.833	103.5	108.5	158.167	135.333	118.167	163.25	135.25	128.083	157	131.833	124.917	124.333	139.667	121.583	133.333	127.083	153.833	138.75	138.75	130.417	148	119.167	139.833	125.167	
3.75e-005	100	451.5	148.833	139.833	145.333	114.417	132.5	129.667	129.083	153.667	329.667	170	145.25	113.167	111.25	128.583	145	125.167	138.25	117.833	148.833	161.583	114.917	110.5	104.167	109.833	127	113.5	134.5	136.75	143.25	322.25	140.833	104.25	130.917	113.25	127.167	134.917	137.667	140.833	106.5	127.75	121.333	134.25	124.25	376.333	146.833	111.25	161.75	117.667	123.167	137.583	116.25	120.75	153	345.083	153.083	115.5	119.917	120.583	161.75	122.083	153.917	118.75	327.083	117.5	127.167	134.833	111.833	138.25	138.083	128.167	122.917	146.917	143.75	133.25	137.5	112.083	121.75	129	137.667	133.083	389.583	233.833	129.167	129.5	123.833	161.75	136.583	191.583	117.75	118.75	124.083	125.167	137.917	117.5	153.833	143.333	126.5	122	131.667	
4e-005	100	133.083	132.417	128.5	164.083	352.083	127.75	143.833	123.833	130.5	123.833	132.667	117	130.917	138.5	99.5833	143.667	119	145.25	108.333	118.417	148	139.083	122.75	132.5	162.583	125.833	156.417	147.417	106.833	313.833	119.583	151.167	374.667	120.25	141.583	119.333	132.667	162	125.583	312.25	136.833	113	141.75	109.583	133.75	144.25	148.083	141.5	115	126.25	366.25	116.167	127.833	142.167	116.75	106.917	137.5	140	145.417	123.5	138.75	134.083	119.667	148.25	112	113.667	149.417	115.417	104.583	160.667	161	145.417	171.25	124.167	112.583	130.25	128.917	372.583	143.583	142.833	124.917	116.75	116.417	127.833	134.5	125.417	115.917	124.75	149.5	121.667	117.083	154.75	157.917	158	444.167	115.25	106	125.667	124.167	395.5	
4.25e-005	100	152.5	129.333	129.583	150.167	121.167	122.083	162.917	110.25	323.833	121	306.583	118.25	143.167	116	323.917	127.5	410.417	133.667	118.5	166.167	376.167	134.583	145.083	121.75	114.583	131.917	364.083	130.75	134.833	297.417	385.833	112.25	117.583	121	119.833	119.5	383.333	118.917	125	166.417	109.5	135.083	184.417	123.25	140.667	111.583	113.75	168.75	241.667	133.667	147.417	129.917	178.5	112.75	133	118.5	137.917	127.083	133.167	155.167	132	149.5	121.5	126.5	130.917	125.667	127.5	355	130.417	138.833	346.417	122.333	132.333	138.083	112.667	332.333	140.583	159.833	116.167	158.917	129.75	119.167	146.333	123.333	351	151.083	406.083	364.417	162.833	129.083	150.25	380.833	132.417	143.75	110.917	299.333	115.333	137.167	358	127.917	
4.5e-005	100	125.75	151	133.167	138	337.167	146.833	137.25	132.75	135.167	144	158.083	116.5	123.917	119.167	139.5	118.417	123.5	414.167	117.5	130	122.583	122.5	109.167	152.833	154.417	107.917	369.667	134.667	110.917	121.25	137.583	368.083	133.417	120.833	121.417	140	133	142.333	368.667	102.75	130.917	130.333	123	115.917	319.917	170.083	121.5	158.833	153.417	131.5	304.417	404.417	128.667	133.083	145.25	119.5	136.75	364.417	126.417	359.75	320.917	128.583	271.25	126.417	115.75	348.083	383.25	452.25	124	117	113.167	106.083	288.167	173.583	120.583	134.833	148.583	148.75	127.083	125.333	150.833	111.25	119.167	140.667	149.583	143.583	126.167	136.167	113.5	125.417	137.083	111	165.75	121.25	122.167	142	133.25	135	117.333	148.833	
4.75e-005	100	108.25	119.667	221.167	329.25	121.667	133.25	132.833	124.5	145.25	272.75	129.417	159.667	417.833	363.167	127.333	127.583	136.167	120.25	140.5	124.583	117	150.333	133	124.083	175.417	114.5	342.333	139.75	335.083	389.667	105.833	127.917	401.167	117.833	167.167	125.333	133.75	135	114.583	120.083	106.917	117.417	137.667	125.167	149.333	138.167	125.833	117.833	125.417	117.417	139.667	314.917	150.167	116.5	102.75	141.917	110.5	146.667	425.583	166.25	125.083	127.25	137.833	152	347.667	115.667	128.833	133.833	122.75	106.333	115.833	362.417	121.917	139.667	389.417	136.25	136.417	317.5	144.083	130.5	116.167	153.833	412.75	124.833	372	148.583	147.75	108.583	128.667	140.75	125.667	138.083	117.667	118.667	132.083	126.333	144.833	118.417	118	355.75	
5e-005	100	122.583	301.583	113.667	286.167	140.417	115.333	108.833	369.833	121.167	298.417	124.917	122.583	143	122.167	122	323.583	147.75	377	132	212.167	131.75	483.5	348.333	113.75	141.833	128.583	347.667	353.333	122.333	420.5	132.083	144	111.75	116.917	175.5	364.167	166.25	171.583	153.417	363.167	123	126.667	338.833	120.833	325.083	151.833	161.667	107.667	152.917	115.833	109.417	348.333	148.75	153.5	138.167	135	116.083	337	121.667	111.083	153.583	133.833	386.5	125.083	335	144.917	326	131.333	141.25	127.75	149.833	340.833	141.667	149.833	430.667	134.083	159.333	347.917	127	108.167	138.25	118.667	150.667	102.333	321.167	152.5	126.417	390.583	133.583	132.917	114.833	136.25	270.75	111.25	143.833	114.167	136.167	336.417	123.417	111.917	
5.25e-005	100	137.917	377.667	129.667	132.5	426.333	125.75	124.75	108.417	107.417	155.167	359.75	390.917	418.25	124.5	330.083	384.5	104.583	145	157.917	127.083	164.75	131.333	118.25	143.917	120.917	121.667	132.667	151.167	127.75	152.583	156.583	169.667	150.667	125.333	394.417	125.083	323.667	374.083	152.167	107.083	127	413.833	139	122.083	246.917	121.917	142.083	135.75	434.25	363.583	330.5	104.333	130.833	111.083	136.5	300.833	126.5	107.75	143.667	328.75	103.25	148.833	111.083	372	117.25	137.917	130.5	109.167	120.417	137.583	124.75	123.833	123.833	277.417	147.917	162.333	119.5	307.917	361.333	109	302.417	113.333	123.833	109.75	122.917	346.25	348.417	167.167	158.417	149.167	344.417	107.5	141.25	114.333	136.667	114.083	130.917	128.667	291.083	125.583	
5.5e-005	100	141.5	409.75	134.583	323.417	341.75	275.167	343.667	317.667	413.75	363.917	136.583	139.583	306.917	516.75	135	156.667	317.167	414.417	359.083	320.083	420.5	451.25	138.333	346.333	126.5	333.583	131.917	402.5	147.75	133.917	344.167	373.833	392.667	356.333	157.333	123.917	124.833	120.417	160.333	134.667	365.25	382.833	129.667	116.417	127.167	120.667	141.667	124.917	107.333	113.083	142.333	131.833	126	134.583	144.167	140.667	176.167	137.917	370.667	135.167	125.75	413.167	126.75	326.333	122.167	262	287.417	128.417	135.667	129.667	134.667	117.417	379.667	410.5	147.083	300	104.833	122.333	136.083	122.083	133.833	103.5	336.333	363	118.417	293.25	140.833	142.583	109.5	285.5	136.333	359.833	327.167	126.75	335.083	134.417	131	381.583	357	142.5	
5.75e-005	100	122.083	106.5	109.667	154.167	126.25	126.75	132.083	148	131.083	163.833	147.417	129.667	178.917	161.833	129.167	120.083	183.833	134.417	204.583	179.333	234.417	233.917	341.667	136.583	156.25	413.333	411.083	418.75	137.167	124.333	422.25	265.5	427.417	138.25	348.333	424.5	115	122.417	122.25	316.75	390.167	379.917	362.083	131.25	390.5	396.083	135	383.083	408.667	132.583	406.25	138.083	382.667	155.417	464.167	140.333	132.583	329.833	125.167	266.333	126	115.75	140	494.75	134.25	425.75	124.667	154.833	386.75	382.25	310.25	112.083	137.583	419.417	124.917	333.583	150.5	132.917	117	117.667	137.5	373.75	115	345.5	427	130.167	138.25	156.5	362.417	99.5	130.417	113	141.5	285.75	375.917	329.167	450.583	121.417	132.5	119	
6e-005	100	135.25	318.167	268.583	128.833	132	432.083	127.583	376.75	127.667	387.333	360.083	336.833	145.333	351.417	387.667	369.167	142.667	391.833	362.333	333.5	356.75	286.333	351.667	122.167	111.667	111.417	117.75	325.75	139.25	288.5	348.333	435.75	297.417	124.75	311.25	115.25	138.083	124.75	162.083	341.417	346.75	311	322.167	365.75	340.083	260.667	110.5	413.083	147.583	349.25	329.5	126.333	131.25	120.75	133.25	337.833	307.917	139.417	341.167	421.333	384.583	328.5	115.5	128.917	355.917	140	152.75	387.833	407.333	400.333	124.833	333.417	362.917	359.417	136.583	358.083	354.083	120.75	311.917	127.083	336.417	386.167	418.333	414.5	111.75	345.917	399.333	356.083	358.75	396	127.333	124.833	350.583	140.417	146.5	359.25	125.25	378.833	329.917	399.917	
6.25e-005	100	277.417	129.667	395.167	128.167	315.333	365.5	285.667	323.75	374.167	267.583	327.833	276.667	124.5	343.417	120	134.917	152.417	131.833	360.667	336.083	167.667	450.417	302.333	304.333	286.083	326.833	445.417	482	368.583	311.417	357.5	412.417	116.75	152.167	128.417	368.583	330.917	459	443	336.583	390.833	144.583	128.917	428.5	126	359.083	407	320.25	123.25	357.417	364.417	303	303.5	138.333	316.25	371	408.417	469.25	343.917	232.917	340.583	373.583	364.167	368	294.417	415.75	426.75	131.583	316.833	332.917	412.917	279.083	357	336.083	322.083	154.5	363.167	370.167	430.667	315	354.5	376.167	347.417	162.667	125	361.667	119.833	122.25	120.583	313.667	352.583	426.5	376	401.75	182.583	393.583	140.583	320.167	253	146.333	
6.5e-005	100	362.75	385.333	357.833	273.417	135.583	125.333	362.5	350.833	121.333	346.25	249.75	402.167	347.25	270.917	458.667	265.5	357.333	327.083	339.333	341.417	315.667	332	293.917	417.167	409	456.167	358.5	149.417	372.917	388.417	128.083	136.25	313.167	379.417	421.25	341.917	328.167	384.75	117	320.333	328.333	423.917	339.917	388.25	139.667	415.333	361.75	305.75	348	133.5	146.917	350.333	102.583	325.833	334.75	409.5	367.667	425.833	258.333	324.667	366.917	352.083	120.167	116	403.833	125.667	113.833	145.5	377.75	151.5	374.083	408.5	351.25	408.917	136	136.333	355.833	408.333	379.667	136.583	324.083	330.833	367.417	370.583	334.75	425	375.083	370.25	363.667	358.5	121.25	358.833	301.333	379.333	382.333	404.917	325.25	332.083	122.5	148.833	
6.75e-005	100	339.667	268.25	398.75	344.917	403.417	377.833	299.333	318.083	140.5	339.667	366.917	355.333	147.667	357.333	423.25	277	293.167	372.083	307.833	355.083	111.75	112.667	388.25	382.5	470.667	374	396.917	324.083	311	338.083	228.333	356.167	294.5	396.167	110.75	118.417	279.583	306.833	335.75	341.167	372.25	123.5	400.083	316.083	285.083	335.167	396.833	419.75	352.917	396.083	374.417	436.083	340.917	156.833	310.917	155.5	414.917	403.417	312.75	518.75	430.667	352.167	328.333	433.583	393.167	276.583	403.083	402.583	117.667	543.083	352.917	345.25	373.667	253.75	346.25	326.333	419.917	304.75	400	346.75	339.083	422.75	305.167	340.667	326	402.917	349.75	384	111.917	511.5	335.083	117	301.333	357.333	366.833	378.75	397.917	413.25	418.667	270.583	
7e-005	100	407.417	399.333	324.75	356.75	382.5	336.667	329.333	328.417	374.917	323.5	409.917	307.75	313.833	310.917	366.583	328.417	321.833	130	369.333	282.917	305.333	323.75	403.333	389.25	351.75	312.75	361.667	372.417	282.75	336.583	328.5	291.5	319.5	142.917	374.833	307	270.667	361.75	386.667	331.667	305.583	290.667	417.583	385.75	404.917	375	348.25	399.417	269.417	353.917	350.333	361.75	408.5	339.917	411.417	381.917	300.083	147.917	416.667	385.917	336.583	378.583	331.667	250.25	351.167	383.75	371.333	316.25	335.167	459.917	377.917	389.167	371.833	390.25	315.25	418.75	382.667	339.833	452.083	541.167	348.75	334.667	348.25	378.25	332.417	138.833	362.083	334.083	338.167	284.333	127.083	380.083	371.417	575.667	114.583	318.333	401.667	359	389.833	318.917	
7.25e-005	100	330.167	147.417	478.667	381	388.083	367.583	438.333	436.167	394.333	400.5	372	340.75	366.167	373.833	377.583	383.083	143.917	410.75	285.833	360.25	341.083	352.083	323.333	298.333	383.917	318.25	373.167	397.583	326.083	266.583	419.25	448.333	273.25	477.333	387.5	299.25	438.333	349.083	391.417	317.167	286.333	329.75	417.667	404.333	357.667	344.083	459.75	301.5	361.417	310	373.167	349.75	118.667	485.083	360	394.667	351	321.667	341.5	386.333	440.167	300.75	313.833	360.167	375.417	293.667	407.167	327.083	256.167	302.583	320.5	324.833	393.25	269.167	407.333	397.25	318.083	414.417	314	392.75	395.75	319.333	355.917	415.583	437.25	392.75	438	345.083	297.75	513.917	337.333	295.833	396.833	364.5	293.917	332.167	342.167	372.833	467.583	458.583	
7.5e-005	100	330.667	366.25	317.167	335.583	470.333	374.75	367.167	383.167	310.083	429.417	340.75	441.667	322.75	376.917	375.667	412.917	338.333	436.917	358.333	335.833	394.167	366.917	332.833	361.833	296.833	353.417	380.167	292.917	396.833	387.083	321.5	297.083	354	347.083	318.083	319.75	383.417	327.75	394.25	332.25	383.583	367.167	400	379.167	362.333	335.667	315.75	429.083	299.75	418	392.167	311.5	412.833	323.917	386.25	370.417	264.25	452.417	325.417	386.833	394.25	341.5	355.417	349	402.833	399.75	306.667	288.917	361.583	349.667	429.333	334.583	390.917	385.417	343.833	314.167	363.167	272.583	444	395.75	362.667	305.333	318.417	358.25	381.583	374.167	393.75	383.333	367.25	421.5	297.333	357.25	380.667	340.25	439.417	444.25	389	365.25	370.167	300.833	
7.75e-005	100	392.25	314.417	261	381.917	420	332.25	358.417	462.083	390.167	368.333	398.917	325.25	429.5	352.333	305.667	385.667	384.167	446.25	361.667	396.5	413.833	284.167	350.25	396	357.5	347.333	296.083	343.167	341.833	335.75	347.833	319.833	350.917	424	437.583	344.917	411.25	329.167	396.583	456.583	363.833	364.417	398.75	277.5	319.583	384.167	363	357.75	475.25	334.583	363	391.083	370	332.833	367.833	354.5	310.417	443.083	369	377.167	291.917	327.083	326.417	307.417	377.25	320.083	331.917	384.5	353.833	386.083	431	359	335.917	335.75	501.5	261.583	391.417	297.75	348.167	384.083	442.583	361.25	277.917	419.083	463.417	273.5	415.833	388.167	351.917	321.583	339.833	369.833	410.917	406.75	380.917	338.083	426.333	274.25	354.167	301.25	
8e-005	100	275.167	372.917	361.5	437.083	290.5	386.833	330.333	389.417	362.5	346.167	284.167	132.333	305.75	307.833	312.917	504.833	374.5	333.917	369.333	233.417	373.833	330.5	362.167	309.833	370.083	388.25	390.833	293.667	383.333	330.917	349.75	405.833	417.417	403.583	367.917	312.833	334.5	444.333	318.167	333	375.917	342	309.167	336.167	344.583	378.833	347.333	378.583	365.667	329.417	339.417	292.833	264.333	395.417	442.25	381.083	367.083	329.583	393.667	353.25	293.917	106.5	378.75	326.417	273.917	464.833	371.5	357.417	382.583	417.833	314.5	378.167	368	432.25	358.917	289.417	412.75	360.5	375.917	357	419.917	439.417	354.25	364.333	404.333	331	428.083	340.917	289.333	357.083	443.167	413.417	400.083	432.333	462.5	388.333	375.833	382.833	333.833	256.75	
8.25e-005	100	382.667	358.167	371	320.167	287.917	368.75	309.333	393	424.667	303.417	306.5	372.25	347.5	383.167	386	361	304.5	397.333	118	395.917	352.083	240.333	398.917	345.75	351.917	293.417	420.083	373	352.917	271.5	288.833	371.167	396.417	331.667	367	280.083	401.417	340.083	395.75	291.75	332.75	485.5	327.833	315.583	301.083	405.833	264.667	273.917	332.75	338.75	406.25	389.25	364.167	402.25	336.833	379.75	428.083	270.25	530.25	381.083	361.417	300.583	294.333	442.083	439.75	444.583	293.417	329.083	379.583	407.167	393.75	397.333	346.667	340.25	382.75	368.667	159.667	317.5	358.5	358.667	349.667	332	412.417	335.25	360.25	393.833	340.5	429.667	337.5	427.25	162.167	283.833	265.833	353.667	416.667	400.917	400.5	329.75	308.917	308.917	
8.5e-005	100	313.333	298.25	408.333	337	357.583	367.167	384.667	363.5	273.75	393.333	355.25	344	284.75	296.083	430.75	342.25	305.25	318.167	119.917	366	322.167	150.167	301.75	302.333	309.167	259.167	338.333	353.5	367.75	430.75	309	431.917	362.333	118	463.167	373.917	379.167	349.667	374	296.5	340.667	336.333	377.5	364.083	333.583	382.083	386.333	136.25	325.5	120.833	378.833	382.167	381.417	320.833	350.417	296.75	360.833	416.667	366.25	353.083	414.833	331.083	352.917	131.25	344	351.833	347	271.333	375.583	316.833	412	320.417	357.917	356.667	334.083	337.333	364.583	423.833	381.167	394.667	366.167	402.417	371.25	123.583	303.167	133.917	397.25	573.917	433.583	439.833	471.5	280.583	341.417	350.417	353.5	556	337.833	396.833	380.333	314.417	
8.75e-005	100	255.917	310.5	395.833	127.5	369.917	394.25	341.25	328.667	388.333	329.417	383.25	363.25	332.833	379.167	322.25	284	277.917	137	138.083	299.417	354.25	346.667	324.417	280.167	287.667	293	345	340.917	433.083	267.167	381.333	340.5	408.833	161	390.417	302.25	362.5	330.333	137.5	415.75	314.5	370.417	381.5	341.333	310.083	151.333	452.083	346	346.167	118.083	325.417	172.917	274.667	345.667	431.333	377.75	326	350.583	307.583	476.5	164.667	287.333	387.5	462.333	330.083	153.917	359.417	110.583	351.417	335.083	345.75	357.5	353.917	424.25	326	139.917	316.167	312.167	353.833	364.833	443.5	332	423.583	376.083	359.333	481.083	327	297.5	334.083	360.417	364.75	395.583	315.25	410.833	321.25	333.167	354.333	128	307.25	394.25	
9e-005	100	146	350	306.833	266.083	298.25	406.333	341.917	420.833	351.833	367.917	372.5	331.417	431.333	398.833	388.167	345.917	356.083	418.167	398.417	428.583	413.75	345.25	171.917	395.417	354.083	304.75	406.333	114.917	120.167	375.333	141.833	325.5	375.25	133	151.417	321	319.5	326.917	479.25	438.333	278.333	286	151.083	260.917	117.583	439.083	278.417	371.167	355.083	355.417	418.417	333.333	347.75	121.917	164.5	299.917	296.167	135.667	117.583	317.25	422.917	364.167	390.833	379.25	151.167	341.083	399.417	369.917	413.917	452.667	115.833	380.167	358.917	302.667	128.75	342.25	403	414.917	116.833	387.083	354.417	338.083	493.5	309.417	289.833	411.333	305.25	440.417	323.333	386.333	373.417	348.167	122	340.333	341.917	431.167	371.75	354.75	104.75	305.667	
9.25e-005	100	361.833	164.667	332.667	327.583	377.417	331.167	343.583	127.25	299.25	413	286.75	326.667	379.917	315.833	312.667	403.333	291.583	363.333	451.25	403.917	381.667	190.333	383.083	365.417	358.167	130.167	379.333	390.667	123.333	369.75	332.833	303	496.083	342.417	306.833	338.833	310	364.083	138.25	116.667	396.917	394.75	121.75	453.833	279.417	453.167	355.333	338.75	342.5	301.5	349.25	320.333	380.583	312.667	402.833	147.583	302.583	260.25	122.667	359.667	331.667	454.5	456.083	303.583	328.583	288.333	145.417	373.75	342.333	382.917	317.75	170	178.333	356.083	403.833	338.167	310.5	469.583	118.083	333.417	113.083	374.333	350.083	410.917	113.333	290.5	112.833	370	374.75	368.167	137.583	343.417	179.75	361.167	434.75	115.583	337.083	321.417	376.833	355.25	
9.5e-005	100	124	124.167	121.167	149.833	369.083	333.917	130.5	175.25	138	320	128.75	399.417	312.583	116.167	118.833	128.5	276.667	121.583	324.417	311.333	422.917	160.333	363.333	112.583	127	342.083	321.5	142.167	155.75	357.167	357.583	441.75	151.833	120.667	366.833	336.333	360.083	352.75	137.583	289.917	370.333	120.75	131.667	362.917	353.167	137.5	310.25	404.833	132.25	136.417	127.75	322.667	430.917	128.417	281.417	118.667	327.25	340.083	135.5	320.417	419.333	419.833	342.083	354.667	149.167	125.083	115.917	125.667	367	287.25	126.75	139.583	407.167	164.583	375.75	356.75	139.167	393.917	423.333	308	288.75	375.167	376.667	285.417	359.167	151.25	388.083	465.333	323.917	307.167	149.583	260.75	471.833	113.833	139.917	118.083	339.333	423.25	291	357.667	
9.75e-005	100	353.583	385.333	367.917	133.333	132.583	138.083	372.75	373.667	357	304.583	183.583	342.917	326	500.417	161.167	156.5	294.417	126.25	362.333	143.75	144.25	294.667	123.417	317.167	144.333	386.667	125.75	386.333	128.75	349.167	104.25	114.083	139.25	133.417	384.333	124.417	106.833	309.417	126.25	129.5	136.083	297.833	428.083	407.5	113.583	317.083	383.083	399.75	143.833	143.5	311.833	132.417	386.333	377	142.417	439	127.167	348.333	302.833	337.25	359	266	133.167	413.667	344.417	140.583	306.917	342.25	114.833	157	283.833	368.917	111.75	130.25	340	129.5	412.417	134.5	141.333	133.75	371.417	363.833	302.25	344.583	166.5	400.917	100.583	336.167	291.583	341	120.583	373.25	335.917	413.667	156.333	419.917	334.25	333.417	129.5	117.75	
0.0001	100	165.667	122.417	315.583	117.5	372.833	137.75	107.75	396.667	136.167	365.75	111.417	121.5	158.75	124.083	163.333	134.083	118	393.583	142.167	409.5	121.833	380.833	116.083	331.667	377	424.833	145.5	453	126	316	128.417	297	140.333	269.25	356.333	386.167	326.417	136.333	276.917	388.25	115.5	402	325.833	118.417	329.167	297.333	152.5	151.833	125.083	337.333	134.333	398.583	143.917	348.917	118.25	117.833	322.417	360.75	346.417	364.833	133.083	142	128.583	124.583	351.667	123.75	136.333	409.75	136.083	436.917	137	165.75	143.917	335.75	146.083	394	124.667	335.25	140.083	370	115.5	117	118.833	129.167	141.75	335.083	121.583	138	361.333	346.167	140.417	141.5	117.333	132.75	355.75	363.25	340.833	111.667	305.917	119.333	
0.0001025	100	140.167	128.917	119.25	115.083	136.25	367.083	122.917	132.75	153.417	369.333	132.667	428.667	121.833	361.333	148.583	128.167	144.833	134	103.167	490	137.5	170.25	145.333	125.75	135.833	124.75	137.583	356.333	121.083	397.417	342.583	150.25	362.333	384.25	135.333	125.333	106.667	357.417	458.667	121.75	370.583	111.5	384.75	151.083	136.167	120.417	119.333	312.75	124.583	319.167	321.167	140.5	122.75	112.25	474.083	117.667	304.333	161.75	131.167	333.75	121	131.5	134.667	147	420	339.667	132.167	345.583	123.5	123.5	344.75	132.25	123.083	144.667	121.083	114	361.167	124.5	495.583	118.917	119.5	279	145.083	129.25	289.417	114.667	306.917	138.917	317	149.667	150.167	114.417	131.417	120.25	386.417	135.417	129.417	146.417	309.083	120.667	
0.000105	100	130.083	464.167	134.333	144.083	318.333	118.083	122.833	300.25	370.25	368.583	119.083	153.917	112	121.25	131	136.75	142.25	150.5	348.417	125.583	127.25	125.917	376.167	135.5	126.917	131.583	353.917	353.917	136.083	161.75	127.917	140.917	159.583	165.833	148.333	126.833	303.75	390.417	276.333	340.5	110.75	132.667	130	127.417	131	156.583	121.167	109.333	115	167.667	288.833	111.75	119	347.083	110.083	130.167	433.667	128.5	337.417	172.583	343.25	174	131.75	153.333	119.75	286.583	354.5	126.833	130.5	451.167	329.583	133.417	130	132.083	115.083	363.833	126.333	122	143	408.083	142.5	134.333	230.667	398.833	355.667	129.667	108.667	121.583	134.667	162	329.917	317.167	112.667	430.167	136.5	241.917	154.917	378.417	145.417	109	
0.0001075	100	128.5	145.333	140.167	105.417	145.833	126.083	138.333	349	103.917	124.583	124.75	130.167	107.5	324	136.583	153.25	127.5	113.25	120.25	383.25	121.333	134.333	130.917	127.083	364.75	396.25	424.25	100.583	126.333	154.25	122.25	129.333	126.417	113.167	380.25	134.917	109.417	136.25	126.5	112.583	349.917	117.333	118.167	134.333	119.667	124.5	144.5	344.667	147.917	137.75	388.333	363.583	141.333	107.833	348	489.25	121.5	148	334.667	300.583	139.417	157.167	172.333	374.5	131	143.75	157.417	132.5	187.417	382	128.333	152.583	411	152.333	122.5	119.417	146.917	388.417	116.083	148.25	357.75	114.25	120.75	147.917	129.333	123.75	130.25	115.083	141.75	416.417	133.5	154.667	145.417	165.5	112.667	111.667	124	121.333	353.833	143	
0.00011	100	121.75	128.833	148.583	120.583	437.083	107.25	154	105.917	130	134.917	160.833	129.333	121.083	112.167	120.083	125.75	115.333	117.75	151.333	115.167	137.833	144.25	125.917	412.333	111	127.5	370.917	109.583	121.833	138.833	121.417	113	152.75	312.167	155.5	445.417	161.417	148.75	122.083	127.583	141.583	131.75	140.917	115	155	129.083	124.5	155.167	132.25	152.917	144.5	131.583	132.083	293.417	131.25	114.75	168.25	141	117.917	144.417	140.25	129.917	122.083	146.167	283.5	119.25	110.417	115.417	139.5	133.917	158.75	150.75	106.083	122.167	148.167	203.167	134.667	132.167	142.833	122.917	110.417	141.917	119.5	134.75	141.917	109.5	160.25	172.333	370.833	138.333	119.583	140.667	130.25	337.25	110.75	351.583	131.75	125	116.417	150	
0.0001125	100	146.417	301.667	133	135	110.25	138.833	142.75	421.083	164.5	283.833	127.833	133.333	158.5	124.083	132	134.333	107.833	349.167	130.167	437.417	175.083	102.583	131.583	121.417	125.75	114.917	121.833	144.5	139.5	149.417	117.5	120.417	112.417	144.833	105.333	301.583	131.25	135.583	152.75	143.25	121	143.667	328	116.417	129	118.667	129.75	112.5	123.333	139.083	108	423.667	123.167	143.833	147.75	150.167	126.583	121.833	133.167	167.833	137.25	130.917	125.167	129.583	152.417	161.5	140.25	113.917	121.917	126.667	145.417	133.833	128.083	119.917	111	123.25	128.667	130.5	130.25	124.75	128.75	120.167	139.583	142.25	134.417	165.833	144.083	128.083	154.5	315.833	128.583	114.667	129.833	142.917	123.583	152.417	122.667	142.667	121.333	115.25	
0.000115	100	146.75	111.917	159	128.25	145.917	125.917	122.417	113.5	163.75	136.917	123.667	361.5	116.833	136.833	118.25	132.083	166.333	143.667	131.25	155.167	131.917	364.917	181.5	121.333	121.833	402	438.083	115.417	124.917	121.25	145.917	144.333	175.333	140.083	138.25	110.75	122.75	121.583	140.083	159.583	114.167	141.583	125.917	114.833	108	159.417	133.5	113.083	146.333	141.083	157.083	132.5	141.75	142.333	149.833	118.167	156.417	129.833	107.167	123.167	115.833	124.417	115.333	180.333	123.667	128	117.583	121.5	125.917	140.5	129.917	131	123.583	135.167	134.25	149	122.25	159.167	140.667	130.25	138.583	132.917	123.083	135.833	123.833	149.25	104.5	114.917	131	124.333	111.75	118.583	103.75	130.75	125.917	127.75	118.333	128.5	145.167	134.667	
0.0001175	100	123.417	106.667	117.417	136.5	435.833	148.167	134.25	147.75	114.917	404.333	340.5	122.083	117.667	128.167	139.833	120.833	133.5	109.25	120.833	117.333	154.083	139.583	127.5	139.833	133.25	106.833	163.5	118.917	139.25	106.25	131.083	137.333	136.833	141.75	104.333	137.667	132.833	127.667	121.417	127.5	171	115.333	118.333	126.75	414.75	116.333	144	129.5	122	123.583	136.083	126.75	140.333	142.917	132.5	135.25	124.333	132.25	401.917	129.083	157.833	275.333	154.75	134.5	166.25	121.417	126.333	139.833	127.417	124.75	125.167	128.167	136.917	123.25	129.167	111	136.667	280.083	132.5	117.333	116.167	116.917	141.5	134.167	138.417	122.5	122.667	135.25	128.417	121.917	142.417	151.917	117.75	154.167	124.25	118.75	119.25	111.417	132.167	130.333	
0.00012	100	347.917	136.5	114.917	135.917	123.333	118.333	120.083	140.5	332.667	135.667	121.083	128.417	167.833	117.667	154.667	137.75	137.917	132.667	169.417	122.833	128.083	119.583	111.25	143.833	148	135.75	275.5	114.667	150.333	129.833	113.917	143.417	151.25	112.25	309.083	101.083	114.333	126.167	125.583	162.083	114	115.083	117.917	387.083	346.75	138.917	128.583	140	161.167	128	159.167	126.167	112.583	147.583	142.833	137.583	135.417	109.25	125.167	132.583	129.833	173.917	150.167	145.5	127.583	133.667	128.333	120	138.583	133.167	111.25	139.333	158.667	145.417	128.917	145.583	118.333	135.333	149.667	123.667	122.833	141.25	124.5	146.167	403.75	117.5	250.917	124.917	159.917	132.917	151.417	143.75	394.333	117.167	120.167	122.583	138.25	151.417	121.333	115.5	
0.0001225	100	137.083	141.5	133.333	133.583	331.667	116.167	127.5	125.083	158.167	115.833	141.333	357.5	336.75	136.417	146.833	122.75	133.833	141.25	151.667	119.917	374.75	141.75	161.5	152.667	153.667	114	133.75	129.917	350.667	110.167	118	131.417	139.333	120.083	133.167	156.75	121	127.333	407.167	123.583	129.333	325.583	159.167	119.167	148.167	122.417	138.583	138.75	121.333	129.833	140.083	146.333	132.167	159.583	147.583	143	138.833	132.417	130.167	124.083	132.167	111.667	134.25	147.083	139.667	153.583	120.667	111.75	133.917	163.917	137.583	125.75	110	122.833	119.667	113.583	125.917	129.333	128.417	137.167	139	134.667	349.833	122	138.25	153.667	135.25	138.75	119.083	115.083	122.833	113.583	364	118.333	130.167	147.667	126.25	144.5	113.5	249.417	
0.000125	100	156.25	369.25	162.833	135.5	138.667	141.083	122.5	131.417	324.667	184.833	440.333	137.083	106.25	150.333	149.5	119.333	153.917	125.833	121.333	340.583	156.5	114.25	168.75	123	118.083	139.083	298.667	133.167	137.917	300.917	110.25	355.917	123.667	178	126.583	129.083	111.833	110.333	120.083	136.25	367.25	163.417	323	368.5	125.083	146.833	124.333	184	139.75	131.417	133.667	125	273.417	185.917	131.083	130.583	285.917	112.167	140.417	116.333	160.583	116.833	371.667	441.417	151.917	129.417	131.583	130.083	300.5	358.75	381.083	127.917	120.75	390.167	106.75	172	121.333	133.25	122.167	132.667	114	129.083	119.917	146.25	125.417	133	155.75	123.667	124.75	129.333	125.833	148.667	113.417	131	121.75	123.583	141.167	298.333	272.167	116.583	
0.0001275	100	107.5	126.75	117.583	116.667	116.583	140.75	140.417	114.25	298.25	132.25	131.833	142.083	292.5	133.333	396.667	345.667	151.417	349.167	112.75	132.167	108.75	146.083	335	155.5	331.167	158.083	133.833	119.333	376.917	140.5	125.833	132	119.083	130.333	410.667	141.583	385.917	112.417	127.833	152	157.5	107.75	128.167	134.833	452.417	347	134.167	113	349.167	121.667	146.75	141.25	334.833	371.083	143.167	364.75	123.833	404.417	124.333	327.083	326.083	130.083	124.5	126.333	394.083	319	109.917	136	141.667	132.833	140.25	136.75	145.417	122.333	134.083	111.75	158.75	147.75	371.5	311.417	127.417	128.25	109.25	139.417	132.667	135.167	409.833	123.75	123.917	346.417	121.25	145.167	148.167	111.25	350.417	126.5	378	146.167	114.833	311.333	
0.00013	100	377.25	390.75	156.417	106.583	168.333	154.667	101.083	324.167	322.417	118.083	142.417	132.75	127.75	466.5	363.917	125.75	122.167	147.583	142.667	342	388	155.333	144.5	135.667	366.5	294	162.083	420.5	104.917	115.25	229.917	357.75	150.167	129.75	153.833	298	135	293.667	410.75	354.333	118.417	164.167	117.167	149.083	389	164.167	367.5	122.833	334.333	120.75	365.083	131.833	173.5	110.333	266.667	134.083	420.167	360.583	140.333	121.5	123.333	159.167	127.167	381.833	138.083	130.75	143.167	120.917	160.5	118	318.917	388.75	326.333	107.667	126.583	138.5	291.583	138.5	147.917	295.5	130.083	149.25	128.5	332.083	136.417	379	117.583	168.833	157.917	131.167	125.417	414.167	140.083	155.833	308.5	135	126.917	257.917	125.333	127.917	
0.0001325	100	329.333	312.083	331.333	110	128.333	136.417	121.25	312.417	154.917	367.667	276.25	424.083	131.75	125.083	118	260.833	137.667	351.5	128.083	119.167	126	296.75	139.833	151.333	111.25	152.667	282.833	463.583	125	147.75	162.417	349.833	145.583	140.167	113.167	424.5	126.75	128.667	195.25	113.667	114.5	335.667	277.5	105.833	286.833	132.917	462.75	150.583	472.583	144.75	375.083	132.75	135.5	279.5	454	130.083	282.75	113.917	460.5	432.75	153	121.75	391.5	384.083	400.667	150.083	164.333	131.917	336.333	299.167	315.75	345.833	382.083	361.667	379.167	122.833	139.917	120.5	391.167	401.583	132	135.167	299.917	401.667	138.583	114.667	356.25	118.75	309.917	137.5	126.75	139.833	128.083	327.5	372.333	345.167	390.25	122.083	105.167	143.25	
0.000135	100	114.917	356.833	395.333	474.25	345.75	343.083	151.75	365.75	114.333	130.167	104.083	163.667	304.333	391.083	128.667	419.75	149.167	135.333	167.25	365.5	143.5	393	124.417	141.25	243.167	327.833	119.5	115.333	136.75	271.25	360.5	410.417	229.75	128.833	122.583	110.667	150.25	132.417	135.167	321.333	112.917	470.5	127.833	135.417	372.25	327	534.417	321.167	133.25	486.583	131	355	122.25	311.75	255.667	389.833	351.333	348.917	128.333	129.667	407	134.083	144.25	114.083	396.333	466.833	404.583	393.333	140.917	448.167	354.333	319.583	325.417	391.083	116.083	340.917	125.5	414.333	118.417	320	171.417	338.167	386.167	326.167	165	314.5	130.5	125.75	111.417	140.75	136.167	317.083	367.417	404.083	359.917	120.333	134.083	317.417	171.667	392.333	
0.0001375	100	116.5	224.75	433	301.75	412.5	427.25	360.667	327.667	353.583	416.833	124.583	275.333	319.75	365	124.917	351	291.083	140.917	297.667	309.5	114.417	126.833	366.583	453.667	108.083	143.333	431	119	104.25	447.667	133.917	340.75	273.667	149.083	438.5	283.75	144.833	372.25	343.333	404.917	404.417	407.083	369.833	130.833	421.667	126.25	377.583	396.5	128.333	103.917	391.333	148	138.417	375.167	344.25	374.917	123.917	380.833	400.917	407.75	123.917	137	156.417	144.917	149.083	364.583	291.5	351.25	264	354.083	338.917	113.417	389.833	403.083	295.75	371.667	125.583	392.5	142	131.917	348	114.167	144.75	367.167	128.833	410.75	338.417	100.667	326.167	382.5	377.167	134.5	436	467.083	137.25	403.333	335.167	344.333	252.083	127.417	
0.00014	100	552.667	354.5	375.5	455.583	392.667	120.25	168.083	144.833	333.333	325.333	377.167	362.833	355.917	117.5	108.833	136.333	246.167	386	117.417	135.083	344.333	309.667	127.917	124.5	349.667	130.667	103.25	130	128.75	354.667	293.583	406.75	350.25	312.917	377.417	105.667	340.917	330.583	334.5	402.583	373.917	344.083	185.333	322.917	391.25	371.833	347.667	132.417	124.333	124.5	109.667	390.5	277.333	381.083	406.667	371	124	337.583	134.583	127.583	419.417	396.583	339.917	263.5	134.75	160.417	175.75	454.5	312.667	362.333	124.25	345.833	397.167	323.333	129.25	401.917	293.25	377.917	342.417	333.083	122.75	150.25	101.5	128	131.75	458.75	445.167	341.333	121.5	373.167	368	164.833	331.583	118.417	133.25	124.667	116	132.083	240.583	114.417	
0.0001425	100	152.25	393	144.25	335	150.25	134.75	107.5	377.333	485.75	276.5	483.083	342.75	430.583	393.333	137.5	277.833	306.75	376.25	341.417	403.417	310.25	389.917	114.917	452.583	107.417	297	395.5	300.083	370.333	314.75	363.667	463.583	345.75	350.167	304.75	350.75	106.833	361	158.667	301.5	408	327.167	355.083	456.583	277.667	121.833	158.25	254.417	293.583	138.083	354.833	366.833	279.75	379.167	317.833	437.667	302.083	124.5	341.917	357.75	308.167	329.417	397.25	339.417	317.833	139.75	127	109.75	128.417	353.167	392	368	351.667	311.833	157.25	116.333	98.3333	388.333	461.583	314.167	137.25	399.5	153.333	384.167	337.167	323.5	343.5	370.917	155.917	121.667	362.583	397.75	330.5	335.417	434.667	387.417	106.333	375.167	160	319.917	
0.000145	100	150.083	367.917	410.833	116.417	276.583	296.833	310.917	306.917	298.917	337.333	419.083	313.083	286.833	391.417	369.083	370.583	440.583	413.333	434.75	431	344.083	327.75	389.083	324.583	445.417	336	121.917	317.417	505.25	406.917	317.667	334.667	353.667	283.833	338	423.25	135.75	351.5	267.917	437.667	426.833	138.583	457.917	157.167	310.667	351.833	458.25	350.833	379.167	129.333	382.75	420.167	396.083	341.417	473.833	314.833	341.25	324.25	375.75	316.667	359.25	422.583	358.583	136.583	284.083	148.75	470.333	148.083	425.417	350	426.333	321.917	345.417	407.083	416.083	138.417	370.75	363.833	415	360.333	140.417	310.25	294	453.333	363.417	345.583	343.583	382.833	335	357.833	407.833	349.667	350.417	380.25	348.167	357.75	364.583	316.5	289.417	368	
0.0001475	100	397.333	352.083	443.25	303.917	263.083	326.833	284.333	331.167	249.25	427.917	342.667	301.917	304.917	341.417	313.5	294.417	371.667	387.333	293.583	363.167	381.333	294.333	270.75	361.167	117.25	397.917	245.417	348.25	246.583	350	424.917	369.25	352.083	328.333	397	254.667	153.667	358.667	325.583	342.667	330.833	360.833	127.417	382.333	337.833	443.75	395.75	449.583	319.917	302.75	463.583	397.167	305.417	413.583	368	387.25	399.417	119.5	365.75	368.417	291.25	285.417	380.5	362.167	460.75	329.083	116.667	315.417	128.25	135.417	264.5	263.5	119.667	397.167	358.917	277.25	405.333	290.167	368.75	389.167	407.833	244.75	115.083	159.5	306.167	329.25	303	129.5	358.167	324.167	294.5	304	322.333	375.333	354.917	384.083	326	339.833	294.25	136.667	
0.00015	100	343.25	116.333	127.583	334.167	349.083	417.833	287.5	382.667	362.333	329.333	370.75	309.417	361.5	342.75	401.75	390.167	366.417	335.417	450.75	374.5	130.417	420.167	296.083	412.917	312.583	330.833	399.75	389.583	300.583	116.667	427.667	370.083	295.333	309.417	391.833	452.333	414.417	328	366.417	394.917	317.75	388.5	385.5	363.417	325.75	345.417	386.167	424.083	307.75	384.667	348.583	362.583	362.5	380	274.167	385.5	387.083	362.083	420.167	283.583	304.333	398.167	368.25	259.083	359.25	416	253.583	357.583	366.667	373.333	336.833	318.833	353.75	340.083	318.583	406.5	521.917	356.167	346.25	365.667	284.917	357.667	388.333	126.917	347.083	296.917	323.417	341.167	264.417	467.917	283.917	351.75	338.75	425.417	371.083	343.333	450.083	309.167	408.583	349.083	
0.0001525	100	338.417	484.167	309.667	397.833	301.333	361	380.083	406	365.667	411.917	397.917	312.917	383.583	344.667	367	296.833	150	373.667	308.083	367.833	438.167	365.75	379.75	375.417	382.75	366.25	316.25	383.083	333.5	140.083	383	316.167	356.5	360.417	327.667	336.333	390	463.25	118	361	265.833	377.25	141.5	366.333	408.333	306.417	431.25	361.25	457.083	330	327.917	387	410.583	374.083	342.833	350.583	316	323.333	434.167	418.417	359.75	318.417	368.167	377.667	456.083	455	335.167	322.25	469.833	351.5	426.083	329.5	436.333	327.333	406.833	351.917	133.667	335.833	325	344.917	306.417	374.25	447.25	321.917	326.583	375.083	278.833	455.417	323.583	295.083	384.75	427.75	348.75	377.5	256	409.25	311.917	357.333	386.25	389.667	
0.000155	100	391.75	335.083	310	313.917	357.417	294.667	384.75	469.25	402.417	343.917	388.667	278.167	301.833	324.75	377.167	332.583	332.833	385.167	306.583	451.75	373.5	383	357.917	419.167	326.667	279.333	333.667	360.917	432.583	390.5	387.25	375.75	522.333	377.25	285.833	376.583	355.917	322.333	365.083	356.083	378.583	333.75	394.417	339.25	360.167	301.75	306.167	392.25	346.25	378.167	457.083	284.417	421.333	356.583	370.083	254.083	421.417	358.5	334	399.667	293.5	342.833	313.583	382.083	354.083	338.75	354.917	298.667	460	389.25	412.083	410.917	388.333	270.5	146.583	406.583	421.167	365.083	352.917	274.75	339.167	385.333	318.583	351.917	396.833	368.667	437.583	449.833	360.417	413.167	349.167	451.417	447	406.5	283.75	362.75	406.667	343	447.917	337.5	
0.0001575	100	355.5	343.083	129.083	357	371.75	325.083	305.583	321.083	282.583	349	414.25	311.167	340.75	355.083	391.917	341.833	287.417	363.25	337.833	372.333	388.917	351.25	422.583	367.75	362.083	358.333	268.667	404.083	342.667	340	372.417	342.917	327.333	391.167	259.25	344.917	429.833	391.083	488.083	463.333	394	363.083	392.75	316.833	400.917	328.25	403.083	403.417	434.083	398	375.75	271.583	364.667	372.917	360.667	321.583	357.75	361.083	316.333	410.167	341.583	429.583	289.667	361.25	405.5	345.25	405.333	437.083	345.583	278.583	328.917	281.417	326.083	342	372.25	338.667	343.333	321.5	449.5	335.833	388.75	285.333	330	358.417	273.25	325.75	344.333	400.083	399.667	314.917	353	368.5	357.083	395.333	365.25	412.417	400.583	386.083	359.75	363.75	
0.00016	100	351.167	301.083	447.417	355.5	262.667	276.917	413	433.667	332.667	345.333	373.667	399.667	511.583	393	303.667	381.5	357.5	300.5	519.25	352.5	330.583	437.75	379	380.75	363.583	362.083	371.417	295.083	338.917	288.833	129.333	414.25	369.583	425.75	302.667	288.25	417.667	335.417	337.333	373.417	376	338.167	355.5	382.833	364.917	313.917	275.167	358.833	308.333	345.583	401.25	373	336.333	439.917	339.25	417.5	357.917	396.667	333	342.167	382.917	393	365.917	348.333	298.5	329.417	429.333	357.333	325.833	337.167	424.667	389.25	128.25	401.5	364.083	369	316.333	116.667	430.333	443.333	126.333	295.25	334.667	371	316.5	322.917	401.833	147	324.75	359.25	334.083	360.917	422.5	267.75	327.5	412.25	415	133	334.833	340.417	
0.0001625	100	297.75	338.167	369.417	397.167	424.667	432.583	373.667	342.667	355.833	401.667	396.417	395.5	460.583	386.75	134.917	336.667	359	371.75	362.083	333	370.25	327.25	387.917	287.833	388.5	351.917	408.333	370.667	411.5	397.5	307.75	338.167	111.833	378.583	402	376.75	154.333	245.583	338.417	337.583	408	391	288.5	120.417	116.583	396.583	416.917	312.667	324.833	323.75	415.667	390.167	306.5	365.333	295.083	437.167	400.417	388	319.333	288.083	411.667	373.917	455.667	402.25	403	406.333	130.25	350.333	343.167	383.417	334.167	448.667	366	304.667	338.917	125.667	307.667	358.5	366.75	357.833	338.167	273.167	400.417	315.667	349.667	402.583	373.167	277.25	351	345	267.917	350.75	327.833	369.167	337	366.25	400.5	305.833	352.833	387.583	
0.000165	100	127.167	378.333	325.583	473.5	366.333	356.917	337.333	325.833	317.25	335	314.083	292.083	297.75	387.167	340.167	114.417	421.667	471	286.167	402.75	512.417	148.417	360.25	293.5	327.75	345.5	453.667	271.333	377	414.667	150.5	155.583	382.25	357.583	311.167	354.25	377.667	336.75	367.083	354	416.583	278.167	121.5	127.667	351	365	376.333	173.333	365.333	305.5	341.75	411.167	122.167	315.5	413.333	148.083	390.333	141.25	155.75	405.333	273.167	142.5	252.5	334.667	332.417	356	426.167	286.417	346.167	394	143.25	480.417	424.333	286.917	304.333	281.917	311.25	409	382	387.333	359.333	381	410.583	419	113	339.917	307.583	345.333	173	328.917	330.75	350.667	490.25	340	322.083	392.583	382	307.417	137.083	142.5	
0.0001675	100	290.833	309.5	419.333	410.917	441.833	331.667	315.75	306.25	394.083	296.833	115.75	131.5	339.917	425.667	420.5	334.667	119.917	331.167	457.667	370.25	321.583	364	376.667	374.5	310.167	332.417	116.167	306.917	487.833	310.917	293.5	347.917	410.417	271.25	353	336.583	349.5	301.417	336.667	403.667	134.333	369.583	321	342	116.5	353.667	366.083	409.833	354.333	348.083	326.583	409.25	113.667	467.75	342	406.667	148.583	395.583	367	321.417	393.5	329.75	333.75	351	128.583	326.917	146.25	128.083	315.917	293.5	338.917	360.75	279.833	162.167	313.083	366.417	388.75	406.417	344.833	377.917	361.167	128.583	269.083	430.833	378.417	113.083	405	343	282.167	144	327.917	340.25	303.583	141.75	330.25	372.5	336.083	337.083	115.917	338.833	
0.00017	100	375.833	389.75	275.833	167.167	256.333	117.5	321	126.917	387.667	128	162.75	368.75	350.667	435.667	315.083	404.25	330.167	379.833	335.417	305.833	141.167	360.917	126.917	303.75	232.5	282.75	361.417	356.833	383.583	335.583	329.333	303.667	407.5	329.5	328.333	425	138.083	342.75	137.5	399.667	339.75	122.333	133.167	111.333	109.583	407.833	394.417	118	345.417	113.167	297.417	374	154.75	121.333	151.833	326.333	303.25	400.333	332.833	346.667	121.667	126.25	249.333	286.75	346.5	329.917	386.75	396	114.75	404	339.75	135.25	355.5	339.167	113.083	355.667	408.083	356.25	439.583	393.25	364.167	365.583	336.333	125	343.333	107.833	366	126	128.667	123.25	385.417	319	332	418.667	410.083	120.583	359.5	290	341.833	379.333	
0.0001725	100	183.75	337.5	140.5	392.417	164.917	486.167	384.833	167.417	327.083	138.75	321.583	459.417	123.167	341.5	477.167	439	372.333	331.75	124.75	106.083	316.667	307.5	285.5	287.833	298.167	111.25	113.417	318.917	318.25	162.333	318.5	145.5	109.5	144.583	466.5	418.833	407.667	109.5	401.083	400.75	377.833	127.667	130.417	390.25	144.583	333.667	150	147.917	369	135.667	117.083	200.667	122.417	371.667	476.917	131.25	359.75	329.5	324.667	362.667	283.417	152.75	414.75	129.167	398.667	112.667	386.417	128	324.917	389.417	122.833	160.333	122.083	149.917	372.75	122.917	149.083	501.917	423.083	410.583	156	125.5	111.667	378	129.5	147.917	120.583	323.083	336.25	108.333	307.917	357.333	313.417	325.667	428.333	356.333	345.917	172.5	152.75	357	
0.000175	100	116	363.583	319.167	129	306	422.75	132.083	341.833	129.333	364.5	418.583	375	143.5	355.5	121.417	130.833	327.583	141.5	390.25	116.417	442.917	371.833	169.75	263.75	126.167	134.167	397.667	354.5	377.167	159.083	152.75	123.25	149	467.167	106.583	129.167	316.5	378.667	107.583	363.917	115.833	301.25	459.083	382.083	350	126.25	128.583	145	142.25	135.417	293.833	114.167	375.167	319.167	393.083	432.083	277.583	441.167	338.167	119.917	345.75	330	402.917	296.75	131.917	129.417	392.583	378.833	147.667	139.583	398.667	406.833	364.833	354.417	128.75	338.917	140.333	290.5	353.75	142.167	342.167	333.917	304.833	384	312.833	416.083	141.917	437.833	112.75	316.5	378.5	435	123.833	304.917	174.583	115.917	322.667	324.25	118.833	124.667	
0.0001775	100	105.917	139.833	437.333	143.583	139.417	147.917	123.167	442.333	405.25	348.833	143	133.833	169.417	106.583	348.083	144.167	392.083	271.5	142.417	271.167	354.083	334.667	316.75	327.417	381.417	112.75	157	144.083	275.667	195.667	131.75	429.333	337.667	115.75	356.5	308.917	333	135.917	132.917	389.083	138.667	138.333	442.25	132.667	327.583	165.75	104.167	380.25	341	324.417	384.667	127.583	359.25	117.417	125.75	352.417	103.583	104.833	382.167	122.25	388.833	137.417	355.25	422.25	132.417	130.25	121.917	352.917	366.833	123.417	400.25	375.667	116.583	286	141.083	114	337.667	366.667	399.667	371.917	327.417	128.667	120	372.333	422.833	114.75	330.75	107.333	134.5	129	385.667	140	120.833	115.75	130.167	323.083	293.917	113.917	143.417	110.333	
0.00018	100	360.167	455.167	121.333	144.667	127.333	323	123.917	128.583	142	129.583	119.5	146.25	130.083	168.333	297.25	157.917	171.667	131.5	133.75	413	344.75	155.417	394.75	150.417	314.917	166.5	141.583	116.583	141.333	294.417	385.083	390.667	136.083	131.583	373.167	126.833	169.167	342.583	129	403.667	345.75	345.25	132.083	141.333	341.417	116.417	127.75	441.75	388.917	121.667	151.417	286.083	137.167	144.667	134.667	373.5	131	120.417	109.083	149.417	135.75	475.333	373.75	160.167	362.75	328.833	104.25	133.333	121.75	172.667	377.5	124.5	255.083	166.75	139.833	392.667	422	353.917	137.083	154.417	127.417	455.333	373.75	125.5	432.583	146.167	368.167	120.333	144	143.667	124	117	381	141.5	112.5	145.667	160.667	403.167	117.75	130.167	
0.0001825	100	147	147.583	110.083	112.25	135.333	136.083	287.333	134.333	138.25	131.417	137.417	176	334.167	145.917	124.75	128.917	285.417	159	117.083	128	323.833	132	332.833	120	123.25	124.75	290.833	137.583	141.5	276.75	345.833	123	129.5	133.917	343.417	127.333	116.083	131.917	115.583	142.333	327.75	111.083	131.833	124.25	136.75	128.083	151.583	290.917	127	352.25	146.333	302.75	152.167	155.417	125.75	315.75	111.417	329.167	131.833	128.25	138.583	322.833	122.5	133.5	268.583	149.583	155.25	109.167	124.75	365.667	135.167	146.333	336.583	114.583	138.25	122	393.083	144.417	327.417	127.333	137.75	133.083	324.083	351.083	110.083	347.083	129.75	151.75	164.667	146.417	135	114.333	137.167	157.833	103	382.583	421.75	153	104.583	151.333	
0.000185	100	129.333	434.75	124	131.167	120.583	141.333	132.75	129.25	108.25	130	154.083	155	125.417	124.583	430.417	106.667	118.083	132.917	117.333	124.5	104.583	379.5	171.083	130.417	120.333	393.25	126.333	317.833	112.667	358.833	131	124.083	132.25	362.917	116.583	146.833	128.917	120.833	122.417	135.417	142.417	128.917	150.417	320.667	134.25	115.833	116.083	144.833	123.833	126.917	141.667	131.5	118.833	294.417	382.583	152.167	125.667	138.417	120.5	121.333	161.417	120.667	100.167	121.917	131.25	125.917	141.083	112	128.083	140.667	176.917	132.833	136.917	111.917	157.833	110.583	145.333	153.5	458.25	165.5	143.333	134.75	177	150.583	249.083	135	109.167	133.5	369.417	112.333	326.25	129.667	135.833	382.5	386.833	306.667	123.833	121.917	142.917	130.5	
0.0001875	100	367.5	304.667	125.25	127	131.083	144.833	109.25	416.667	134.917	105.333	138.417	124.667	121.333	135.333	149.583	112.917	120.75	127.25	123.667	292	139.333	139	382.167	154.75	115.167	125.25	133.833	145.583	106.75	292.167	122.583	132.083	139	192.833	365.167	111.333	133	150.083	118.75	157.583	134.75	121.083	105.833	138	124.167	460.083	106.5	126.5	130.25	141.25	122.5	137.833	116.833	132.083	125.667	128.5	152	131.667	138.667	123.75	368.75	138.333	117.083	142.083	119.5	138.667	293.75	154.25	124	114.167	131.75	136.083	156.417	141.833	135	318.333	96.5833	109.167	124.75	139.25	160.25	409.75	172.667	137.25	112.667	113.417	355	108.917	138.167	335.417	373.75	126.083	152.5	157.5	105.5	107	109	118.583	125.583	135.083	
0.00019	100	261.083	166.333	159.75	149.583	130.167	340.583	122.167	144.25	135.417	118.5	121.333	124.25	164.167	117.667	121.417	133.333	126.75	130.75	134.417	133.333	127.667	124.75	133	116.5	358.167	139.333	173.083	124.083	122.25	130.5	134.5	138	150.75	144.167	128.083	133.583	166.417	114.583	331.75	112.417	175.667	125.167	120.083	119.75	336.583	132.833	107.25	115	117	135	253.667	152.5	116	144.583	138.75	290.667	150.417	132.25	104.75	123.083	132.167	133.583	124.083	132.5	136.25	159.083	133.25	131.583	134.083	108.917	120.333	148.167	130.167	137.25	132.083	135.167	118.583	392.25	123.167	145.083	382.667	129.667	124.167	112.083	136.25	125.833	273.75	129.333	115.083	124.583	127.167	134.083	122.75	124.167	112.333	122.25	113.583	338.25	166	180.917	
0.0001925	100	147.167	115.917	120.417	146.833	122.417	295.833	136.167	164.083	133.333	118.583	107.25	121.25	127.5	151	129.333	112.667	131.75	113.333	114.333	132.833	146.333	134.167	120.667	119.667	135.917	123.25	130.5	129.333	134.417	148.583	166.5	194.583	114.333	121.417	122.167	147.833	146.083	131.583	163.333	134	149.25	119.583	119.75	348.333	143.333	113.583	366.167	130	156.417	124.167	111.917	393	109.333	134.917	153.333	132.917	156.5	118.167	419.417	120.083	138.75	146	109.583	100.5	124.917	120.083	132.667	151.75	138.333	117.417	135.167	124.25	149.833	121.083	118.5	107.25	141.583	125.75	136.5	150.833	112.417	109	124	110.167	141	128.167	327.333	148.417	140.167	356.667	132.917	137.75	113.917	137.917	165	136.333	144.917	118.333	126.667	121.333	
0.000195	100	361	144.667	147	137.5	99.5833	166.583	155.583	104.5	367.333	133.5	362.917	135	130.917	145.417	130.75	133.5	111.417	125.417	110	152.417	132.667	161.333	111.25	129.083	108.25	334.75	135.75	380.667	159.25	126.667	141	139.25	157.417	385.917	117.75	154.5	158.833	103.917	125.25	104.083	116.917	121.667	114.667	109.917	123.583	138.833	126.417	107.917	138.917	118.25	417.667	115.917	126.5	121.667	136.833	130.75	148	132.833	148	312.333	128.083	129.25	107.917	399.5	141.5	135	323.917	167.5	153.25	138.833	137.333	121.083	132.667	143.167	125.667	124.083	122.917	141	152.667	124.167	120.667	456.583	336.417	107.583	143.5	110.167	126.333	181.167	129.917	139.167	137.667	148.75	132.667	108.333	352.583	155	152.833	130.75	145.75	109.833	
0.0001975	100	134.417	159.25	147.583	127.25	122.75	112.583	125.667	123.75	147.083	184.333	124.833	140.917	156.833	109.417	116.917	130.917	126.083	115.25	395.917	129.5	151.083	131.25	111.167	130.167	118.75	123.417	129.75	136.25	149.333	146.083	142.333	110.5	388.833	150.833	110.917	131.5	134.25	119	141.75	385.917	139.083	109.833	125.667	141.5	116.083	110.667	120.417	126.25	140.667	152	132.5	112.25	137.583	131.833	308	153.417	146.333	157.417	122.667	128.417	148.833	363.75	116.167	323.083	163.917	132.917	373.667	136.083	113.75	133.583	138.75	425.167	140.25	324	134.833	152.583	373.75	136.5	132.083	117.5	125.583	111.75	383.833	171.5	116.583	117.917	125.167	127.833	121.25	307.333	163.25	399.333	134.333	133.5	169.75	122.333	138.5	145.583	112.333	100.417	
0.0002	100	134.833	131.417	118.25	143.333	128.417	119.333	370.75	345.583	120.667	127	108.167	114.75	362.917	122.25	422.417	133.333	134.417	131.5	131.917	121.75	122.25	137.833	122.75	363.083	124.667	141.167	147.917	120	123.667	356.75	124.333	381.583	142.667	139.917	123.25	127.667	125.583	109	137.667	141.417	117	121	120.833	115.75	106.25	163.75	109	179.417	142.583	149.5	369.583	120.667	132.917	410.75	147.417	131.167	124.167	142.083	113.5	129.667	337.333	374.167	134.333	114.667	135.583	130.917	143.917	113.75	287.333	134	121.75	118.833	125.917	321.583	136.25	145.917	335.75	140.333	124.667	141.25	114.333	144.417	149.333	149.333	139.167	130.25	121	111.75	160.333	125	481.417	143.583	362.333	130.667	125.75	144.417	122.583	129.25	116.5	129.833	
