# Supplementary material for: Transfer of optical orbital angular momentum to a bound electron
Source: Nat Commun. 2016 Oct 3;7:12998. doi: 10.1038/ncomms12998 (PMC5063962; doi:10.1038/ncomms12998)
Supplement: Supplementary Data — Raw experimental data for measurements presented in the main text, reporting fluorescence counts as a function of pulse time and ion position. [file ncomms12998-s2.zip › data/dataRabiFrequencies/150707/55/fluoEMCCD.dat]

# EMCCD average fluorescence data file (1 traces, 1 ions)
# trace names:
# format:
# | signalSlot | numCountCycles | trace 0     |
# |            |                | ion 0     |
# |            |                | val | err |
0	100	346.58	4.07576	
2.5e-006	100	346.543	4.85352	
5e-006	100	350.678	5.76285	
7.5e-006	100	357.939	5.56592	
1e-005	100	355.429	5.48724	
1.25e-005	100	358.438	5.36882	
1.5e-005	100	359.072	4.50053	
1.75e-005	100	352.277	5.45416	
2e-005	100	347.556	4.79967	
2.25e-005	100	356.107	4.98209	
2.5e-005	100	355.863	5.04555	
2.75e-005	100	353.657	5.42566	
3e-005	100	347.134	4.93808	
3.25e-005	100	353.54	5.43743	
3.5e-005	100	341.161	4.32517	
3.75e-005	100	359.577	4.82025	
4e-005	100	357.619	4.91941	
4.25e-005	100	349.657	4.21388	
4.5e-005	100	358.44	4.83018	
4.75e-005	100	358.366	4.99238	
5e-005	100	344.332	5.11756	
5.25e-005	100	354.786	5.26079	
5.5e-005	100	355.025	4.4889	
5.75e-005	100	357.565	5.40606	
6e-005	100	353.222	5.02323	
6.25e-005	100	363.023	5.14473	
6.5e-005	100	357.262	5.69272	
6.75e-005	100	347.852	5.50326	
7e-005	100	354.217	5.52982	
7.25e-005	100	357.943	4.6379	
7.5e-005	100	345.646	4.43078	
7.75e-005	100	337.125	5.04761	
8e-005	100	339.678	4.53485	
8.25e-005	100	341.298	4.67254	
8.5e-005	100	347.484	4.42493	
8.75e-005	100	344.988	4.84718	
9e-005	100	341.656	4.38372	
9.25e-005	100	354.283	4.88706	
9.5e-005	100	345.138	4.6252	
9.75e-005	100	348.001	4.6056	
0.0001	100	345.276	5.06948	
0.0001025	100	348.835	4.76854	
0.000105	100	356.828	5.18253	
0.0001075	100	341.651	4.96437	
0.00011	100	353.184	5.05167	
0.0001125	100	346.983	4.91319	
0.000115	100	349.932	4.64997	
0.0001175	100	334.014	4.52557	
0.00012	100	345.87	4.51188	
0.0001225	100	341.74	5.11281	
0.000125	100	345.443	4.45579	
0.0001275	100	346.368	4.76597	
0.00013	100	351.571	5.25815	
0.0001325	100	347.773	4.8946	
0.000135	100	344.055	4.56291	
0.0001375	100	351.749	5.33168	
0.00014	100	356.01	5.0733	
0.0001425	100	350.879	5.02379	
0.000145	100	351.638	4.8856	
0.0001475	100	342.63	4.33235	
0.00015	100	348.663	4.19025	
0.0001525	100	355.984	5.02021	
0.000155	100	366.784	4.83987	
0.0001575	100	353.257	4.49971	
0.00016	100	350.405	4.89433	
0.0001625	100	350.597	5.22193	
0.000165	100	349.597	5.15958	
0.0001675	100	349.304	5.18229	
0.00017	100	342.978	5.17693	
0.0001725	100	344.511	4.83358	
0.000175	100	345.772	4.26517	
0.0001775	100	349.441	4.59728	
0.00018	100	360.3	5.07354	
0.0001825	100	356.228	4.85933	
0.000185	100	347.305	4.60429	
0.0001875	100	348.178	5.20969	
0.00019	100	356.123	4.91625	
0.0001925	100	350.575	4.73523	
0.000195	100	352.528	4.76074	
0.0001975	100	357.577	5.21703	
0.0002	100	355.392	4.91193	
