# Supplementary material for: Transfer of optical orbital angular momentum to a bound electron
Source: Nat Commun. 2016 Oct 3;7:12998. doi: 10.1038/ncomms12998 (PMC5063962; doi:10.1038/ncomms12998)
Supplement: Supplementary Data — Raw experimental data for measurements presented in the main text, reporting fluorescence counts as a function of pulse time and ion position. [file ncomms12998-s2.zip › data/dataRabiFrequencies/150707/55/probEMCCD.dat]

# EMCCD probability data file (1 traces, 0 calculated traces, 1 ions)
# trace names:
# format:
# | signalSlot | numCountCycles | trace 0 |
# | | | 0 prob | 0 err | 1 prob | 1 err |
0	100	0	0	1	0
2.5e-006	100	0	0	1	0
5e-006	100	0.01	0.009949874371	0.99	0.009949874371
7.5e-006	100	0	0	1	0
1e-005	100	0	0	1	0
1.25e-005	100	0	0	1	0
1.5e-005	100	0	0	1	0
1.75e-005	100	0	0	1	0
2e-005	100	0	0	1	0
2.25e-005	100	0	0	1	0
2.5e-005	100	0	0	1	0
2.75e-005	100	0	0	1	0
3e-005	100	0	0	1	0
3.25e-005	100	0	0	1	0
3.5e-005	100	0	0	1	0
3.75e-005	100	0	0	1	0
4e-005	100	0	0	1	0
4.25e-005	100	0	0	1	0
4.5e-005	100	0.01	0.009949874371	0.99	0.009949874371
4.75e-005	100	0	0	1	0
5e-005	100	0.01	0.009949874371	0.99	0.009949874371
5.25e-005	100	0	0	1	0
5.5e-005	100	0	0	1	0
5.75e-005	100	0	0	1	0
6e-005	100	0	0	1	0
6.25e-005	100	0	0	1	0
6.5e-005	100	0	0	1	0
6.75e-005	100	0	0	1	0
7e-005	100	0	0	1	0
7.25e-005	100	0	0	1	0
7.5e-005	100	0.01	0.009949874371	0.99	0.009949874371
7.75e-005	100	0	0	1	0
8e-005	100	0	0	1	0
8.25e-005	100	0.01	0.009949874371	0.99	0.009949874371
8.5e-005	100	0	0	1	0
8.75e-005	100	0	0	1	0
9e-005	100	0	0	1	0
9.25e-005	100	0	0	1	0
9.5e-005	100	0	0	1	0
9.75e-005	100	0	0	1	0
0.0001	100	0.01	0.009949874371	0.99	0.009949874371
0.0001025	100	0	0	1	0
0.000105	100	0	0	1	0
0.0001075	100	0	0	1	0
0.00011	100	0	0	1	0
0.0001125	100	0	0	1	0
0.000115	100	0	0	1	0
0.0001175	100	0	0	1	0
0.00012	100	0	0	1	0
0.0001225	100	0	0	1	0
0.000125	100	0	0	1	0
0.0001275	100	0	0	1	0
0.00013	100	0	0	1	0
0.0001325	100	0	0	1	0
0.000135	100	0	0	1	0
0.0001375	100	0	0	1	0
0.00014	100	0	0	1	0
0.0001425	100	0	0	1	0
0.000145	100	0	0	1	0
0.0001475	100	0	0	1	0
0.00015	100	0	0	1	0
0.0001525	100	0	0	1	0
0.000155	100	0	0	1	0
0.0001575	100	0	0	1	0
0.00016	100	0	0	1	0
0.0001625	100	0	0	1	0
0.000165	100	0.01	0.009949874371	0.99	0.009949874371
0.0001675	100	0	0	1	0
0.00017	100	0	0	1	0
0.0001725	100	0	0	1	0
0.000175	100	0	0	1	0
0.0001775	100	0	0	1	0
0.00018	100	0	0	1	0
0.0001825	100	0	0	1	0
0.000185	100	0	0	1	0
0.0001875	100	0	0	1	0
0.00019	100	0	0	1	0
0.0001925	100	0	0	1	0
0.000195	100	0	0	1	0
0.0001975	100	0	0	1	0
0.0002	100	0	0	1	0
