# Supplementary material for: Transfer of optical orbital angular momentum to a bound electron
Source: Nat Commun. 2016 Oct 3;7:12998. doi: 10.1038/ncomms12998 (PMC5063962; doi:10.1038/ncomms12998)
Supplement: Supplementary Data — Raw experimental data for measurements presented in the main text, reporting fluorescence counts as a function of pulse time and ion position. [file ncomms12998-s2.zip › data/dataRabiFrequencies/150707/55/rawdataEMCCD.dat]

# EMCCD raw fluorescence data file (1 ions, 1 traces)
# trace names:
# format:
# | signalSlot | countcycle 1 .....
# |            | trace 0 |
# |            | ion 0   |
0	100	333.583	311.75	433.417	342.833	319.75	367.833	375.917	348.083	281.75	421.167	311.667	367.75	358	337.167	324.75	395.417	373.083	338.917	293.75	315.583	380.75	358.083	368.417	374.167	335.333	401.833	428.917	395.25	279.5	313.333	341.75	315.5	308.5	362.667	338.417	403.917	377	392.583	365.167	418.333	345.083	288.417	406.917	313.833	385.667	373.167	349.25	297.833	299.5	378.083	368.25	357.333	420.417	341.5	328.5	324.75	254.667	341.5	314.167	350.583	305.25	273.083	268.083	355	382.333	298.75	356.083	318.75	348.25	355.667	360.5	318.5	329.75	372.25	333.917	315.083	287.333	338.917	275.417	312.083	358.333	391.667	378.083	305.583	350.333	417.75	378.917	402.083	378.417	353.167	388.25	355.75	400.417	376.25	279.25	371.083	341.667	301.25	261.75	312	
2.5e-006	100	345	289.083	328	260	353.917	297.333	386.25	312	387.25	279.75	404.25	352.333	401.917	322.167	347.167	341.667	345.917	311.75	411.333	382.667	442.75	402.5	403.083	363.833	277.167	243.667	409.167	252.833	347	395.5	293.917	396.583	361.583	293.583	308.75	285	381.667	382.083	281.25	327.75	420.583	393	321.083	367.5	367.25	292.917	275.833	265.667	358.417	356	276	319.083	395.167	358.75	415.417	297.833	392.083	355.5	349.583	403.583	362.333	318.083	309.333	340.667	326	325	357.5	478.667	396.333	291.167	296.667	463.167	374.75	324.167	332.917	335.25	328.583	400.083	338.5	303.417	424.75	367.167	351.083	413.5	329.333	284.75	350.417	353.25	350.25	346.417	313	293.5	326.75	276.333	399.167	379.917	340.083	389.583	388.583	283.167	
5e-006	100	323.917	369.083	310.083	364.333	291.333	336.833	315.333	284.167	412.833	298.667	323.417	346.417	354.917	351	415.167	306.667	329.583	372.917	345.417	285.083	259.25	351.25	409.917	388	261.917	360.75	222	349.917	290.833	400	343.667	280.667	313.167	301.833	386.25	335.833	311.417	301.833	317.5	397.75	326.833	427.417	446.833	365.917	373.5	367.5	363.167	295.583	352.75	294.5	426.667	375.583	380.083	452.167	472.5	366.167	306.417	421.25	286.75	499.083	399	440.333	341.833	530.917	315.917	371.25	267.417	392.417	368.667	396.583	273	310.75	374	332.583	256.917	438.167	440.917	364.417	331.333	365.833	341.417	310.833	346.333	390.667	266.25	411.333	369.083	279.333	304.417	368.417	330	439.583	267.833	301.833	261.083	347.5	333.75	435.417	401.333	327.5	
7.5e-006	100	392.083	291.083	377.333	330.583	373.25	365	369.833	302.667	381.083	309.5	366.917	391.083	467.5	367.833	530.333	322.333	373.5	327.583	352.083	319.75	379.25	401.667	334.25	418.5	375.833	379	354.25	376.917	388.417	380.667	316.167	326	332.417	384.917	293.833	354	308.167	259.083	227.917	294.417	377.583	320.083	350	391.083	304.667	321.417	294.833	323.5	326.167	427.75	483.167	308.75	403.75	337.333	474.5	335.667	302.417	504.917	269.5	484.25	302.833	409.75	296.833	331.333	363.667	282.167	316.083	340	389.75	436.5	304.417	331.083	384.917	468.833	382.333	421.333	400.833	357.583	360.083	428.083	362.833	332.333	318.583	378.25	344.083	396.083	326	258.917	390.917	433.167	318.833	395.083	310.083	294.75	306.667	411.417	337.833	309.5	393.667	328.167	
1e-005	100	472.167	401.833	381.333	398.833	292.667	393.083	358.667	292.167	316.167	460.917	345.333	317.583	274.25	343.5	346.5	360	375	426.083	279.75	316.583	423.417	383.75	265.333	326.167	343.167	362	375.083	304	359.25	455.5	319.75	432	465.25	432.25	267	381.917	238.833	290.25	355.167	365	471.167	359	369.417	319.917	326.417	321.583	396.667	358.167	311.833	285.083	284.667	453.75	317.083	429.583	294.083	301.667	286.167	366	406	490.667	341.583	387.083	320.5	344.333	290.417	394.25	412.083	261.417	301	351	371.5	313.417	380.333	348.25	309	352.833	369.583	388.25	434.583	360.083	296.083	273.083	401.083	317.583	277.25	381	419.667	376.25	338	397.333	395.667	414.167	349.667	384.75	366.667	335.667	273.333	340.417	335.75	391.583	
1.25e-005	100	344.417	348	313.667	390	383.25	457.25	401.25	378.5	404.25	301.333	322.25	318.75	323.5	408	319.333	287.25	400	313.083	546.083	293.917	345.167	296.75	395.667	298.75	335.917	428.667	301.5	354	406.583	305.667	382.333	332.25	361.417	446.833	357.583	299.25	462.333	425.667	384.667	387.583	408	311.167	275.75	324.667	378.25	343.167	315.917	311.417	390.5	385.417	342.167	353.75	352.083	332.667	268.25	333.5	409.167	386.333	376	346.083	311.417	344.75	374.083	313.917	311.333	435.5	387.583	435.75	288.833	296.75	374.667	300.5	399.25	301.5	277.583	395.667	354.5	298.5	345.333	473.167	335.5	392.583	307.833	381.25	403.167	353.333	382	364.417	342.5	266.167	380.167	454.833	425.833	371.417	324.5	477.583	329.333	290.333	297.083	436.417	
1.5e-005	100	332.833	402	267.667	362.167	348.917	291.833	359.417	345.583	369	341.583	419.917	370.167	415.917	293.417	370.667	372.833	409.083	339.583	358.75	430.083	361.083	335.917	390.5	411.917	318.083	380.083	349.25	462.5	301.083	349.167	280.667	355.75	381.417	333.083	376.25	454.583	389.167	358	346.167	293	393.083	391.833	468.917	362.25	277.25	319.5	397.417	320.833	368.583	305.583	343.833	402.417	362.25	324.333	365.75	376.5	291.75	426.083	306.083	298.5	336.5	301.5	369.25	314.833	321.917	449.917	321.333	382.917	339	379.917	423.083	361.417	408.083	296.917	387.167	391.333	443.75	367.75	358.583	371.833	403.917	333.75	407.25	246.667	360.75	400.5	353.917	386	387.667	323.167	357.833	275.417	364.417	389.75	364.167	324.583	331.333	367.25	296.5	373.583	
1.75e-005	100	454.417	338.75	289.583	482.167	348.333	345.083	341.583	386.917	404.75	352.333	431.333	305	374	426.5	450.25	379.167	395.417	461.083	329.25	418.75	367.167	301	301.833	355.5	432.083	344.917	306.583	261.667	281.833	327.083	278.917	396.583	349.917	278.583	278.25	349.583	310.75	354.833	378.583	463.5	323.25	404.667	371.333	289.667	320.917	421.917	301.25	428.25	314.917	346.333	309.083	384.083	358.25	315.083	480.167	339.417	232.25	362.25	358.333	442.417	325.25	386.417	370.167	318.583	360.417	281.917	285	238.917	325.833	309.5	388.917	299.083	344	344.75	411.25	405.583	351.5	354.583	317.667	385.417	327.583	344.333	334.083	342	303.417	271.167	378.917	362.083	302.333	359.25	408.75	449.167	291.667	416.333	319.083	306.5	400.083	282.833	376.583	309.083	
2e-005	100	383.25	335.5	329.833	380.833	305.417	394.833	397.417	381.25	281.667	365.417	303.333	343.667	405.5	358.167	383.667	331.833	242.417	380.333	370.167	379.083	365	328.25	268	302.667	330.833	264.083	321.75	375.667	336.917	423.833	389.833	271.417	307.75	282.167	387.25	410.083	344.083	385	333.5	279.25	317.25	306.333	299.833	305.25	375.333	334.583	376.833	280.75	345.833	326.917	292.417	312.5	406	352.667	337.333	255.25	315.917	244.083	355.917	410.417	368.917	284.25	394.5	348.333	407.917	294.417	384	376.75	379.833	364.833	369.167	348.333	336.167	282.333	394.333	324.083	270	409.167	388.75	408.25	431.75	403.25	322.833	302.417	329.167	471.75	341	339.5	399.667	395.25	342.75	325.833	308.083	298.417	354.583	471.167	368.667	401.75	379.417	321.667	
2.25e-005	100	382.083	333.833	421.833	291.583	320.25	397.417	315	378.333	332.083	324.417	392	387	421	345.167	319.25	337.417	420.583	360.25	356.417	315.167	298.25	334.167	441.167	374.333	354.167	364.25	378.75	434.417	471	369.75	288.667	271.667	311.5	309.75	365.917	304.417	376.083	326.833	390.75	324.417	334.667	417.25	357.5	449.75	343.667	314.083	339.333	289.083	440.083	345	380.75	383.833	268.417	341.833	306.417	399.417	297	414.583	386.833	280.75	423.083	372.667	270	418.667	355.667	372.75	328.333	317.083	482.083	295.917	301.75	358.083	324	355.333	258.667	292.75	339.75	322.167	408.5	390.667	350.333	391.333	413.917	277.583	250.417	374	405.667	439.333	365	348	306.917	362.25	417.333	352	356.667	351.083	355.917	367.667	357.667	448.083	
2.5e-005	100	347.25	372.917	381.417	402.917	441.333	334.833	470	282.417	353	290.667	336.583	437.167	469.417	456.75	446.5	359.833	351.917	405.667	262.833	330.5	295.833	382.25	314.5	444.667	357.417	356.583	349.583	406.25	410.583	331.25	466.167	398.5	325.417	380.583	378.583	361.333	400.333	356.667	402.833	407.5	284.583	320.583	270.333	420.083	340.917	309.083	281.417	326.417	414.583	307.667	390.25	371.917	382.25	331.417	394.5	320.583	295.417	365.583	280.5	346.417	270.167	249.833	310.5	379.25	379.167	391.75	308.833	428.833	272.5	359.917	362.667	291.25	360.083	313.083	384.417	351.5	304.75	352	357.667	352.167	357.5	377.667	319.167	268.75	365	269.083	280.917	395.167	392.333	375.167	331.583	383.25	333.75	375	375.583	356.917	364.083	383.333	318.167	368.333	
2.75e-005	100	292.917	385.25	405.583	416.833	327.833	390.667	367.083	250.417	472.833	399.833	497.167	271.917	305.5	378	287.667	354.583	296.667	433.333	383.833	324.25	485.083	263.583	408.5	329	275.667	271	303.833	347.083	384.5	306	393.167	382.5	377.75	421.167	397.667	378.333	438.417	394.167	365.417	294.833	381.333	428	407.417	472.083	316.333	298.917	381.167	329.583	376	375.667	375.833	273.083	268.75	365.667	329.25	375.333	380.417	381	354.833	400.5	307.083	361.667	363.333	279.333	393.25	322.5	291.583	264.5	330.833	364.083	320.083	422.083	401.083	336.417	429.25	300.25	313.75	283.25	323.667	329.417	313	340.167	339.75	381.583	335.083	358.167	357.75	314.75	309.667	389.083	345.5	315.167	442.5	416.5	324.083	285.083	387.917	311.167	264.167	366.25	
3e-005	100	373.083	273.25	293.167	292.417	399.333	449.417	341.25	290.25	316.417	393.417	343.75	297.833	372	365.417	301.333	393.417	388	326.5	401.583	352.167	381.083	320.167	354.25	325.667	368.25	328.667	332.167	300	413.5	278.083	332.667	286.667	329.167	293.417	247.917	384.667	444.5	340.833	374.083	391.75	322.583	271.083	300.167	295.5	412.25	354.5	374.083	342.25	398.833	273.833	228.333	412.333	360.167	398.75	437.5	272.917	416.25	340.917	362.5	397.083	353.417	348.167	397.25	318	344.167	330.75	342.083	320.75	399.75	339.5	380.417	266.833	336.167	319.833	350.167	277.25	295.667	416.25	381.5	368.75	453.583	372.833	281.083	351.833	331.25	324.167	319.5	344.917	392.417	270.75	344.583	451.167	276.25	307.583	304.667	411.333	397.25	371.167	354.583	402.5	
3.25e-005	100	363.167	282.917	335.417	290.167	260.5	297	366.333	461.167	345.167	301	384.083	482.083	366.667	366	377	344.667	348.5	392.333	407.917	313	334.75	308.083	427.917	353.333	248.25	326.75	319	258.75	339	408.5	371.917	306.167	281.167	341.417	296.5	381.333	437.5	308.5	406.583	377.833	300.5	286.833	369.25	383.917	319.417	328.083	372.25	341.583	313	381.75	306.5	354.083	409.25	410.75	379.417	353.667	385.5	445	414.583	383.75	349.75	312.833	351.167	412.5	227.083	331.417	328.75	304.5	313.083	239.333	428.167	322	371.833	429.5	427.333	292.25	343.583	440.667	527.167	365.833	326.667	404.583	361.917	272.167	385.667	370.667	337.5	359.083	300.333	312.833	370.667	400.917	346.333	392.167	309.167	464.583	344	384.583	297.25	336.75	
3.5e-005	100	300.333	288.167	279.5	317.5	382.167	404.583	335.5	355.333	326	351.667	307.5	338.083	395.333	272.833	318	288.417	371.667	366.583	429.583	266.75	404.083	323.75	378.333	290.417	366.25	348.25	342.583	390.083	436.167	372.25	381.75	360.667	319.417	370.25	349.833	391.75	341.5	356.333	312.917	455.333	374.917	381.417	278.667	295.333	356.333	333.25	277.917	384	300.583	350.5	255	345.75	323.333	344.833	308	256	346.75	370.083	369.083	319.167	355.417	291.333	322	260.583	347.833	313.917	381.917	330.083	372.75	316.083	436.417	437.583	379.333	316.083	365.417	325.667	349.667	371.417	250.833	350.5	347.5	316.917	394.667	387.25	353.417	341.583	284	320.833	318.25	386.833	322.167	347.917	311.917	326.25	274.667	383	309.167	330.167	322.917	303.5	
3.75e-005	100	339.083	355.583	286.917	410.417	384.167	335.333	298.75	277.25	348.667	372.583	357.917	385.167	332.667	332.417	350	376	343.833	299.667	411.083	265.667	298.667	323	381.833	458	367.667	294.917	345.75	416.333	298.75	339.5	483.333	433.167	352.25	408.583	419.167	373.333	389.417	368.583	361.167	387.333	442.25	407.667	350.667	304.417	303.667	266.333	379.667	328.667	315	333.583	360	354.583	417.75	401	361.75	326.833	339.833	299.833	321.25	398.75	368.5	316.75	357.5	372.667	290.333	360.75	411.75	368.75	363.917	496.083	365.667	377.417	425.167	386.083	352.25	452.75	261	417.5	302.25	349.583	399.5	351.75	348.917	307.667	398	259.25	372.333	357.833	308.25	320.75	407.167	351.167	390.333	316.417	318.167	382.25	412.333	392.333	361.917	427.333	
4e-005	100	381.833	454	339.583	279.25	334.667	380	341	320.75	383	269.75	421.75	464.167	311.75	376.167	385.833	351.333	325.833	349.667	366.75	347.833	431.833	403.167	351.583	317.75	398.75	316.5	483.417	464.75	322.083	396.833	395.583	338.083	354.5	430.583	357.917	395.25	421.667	381.333	258.833	379.917	412.25	429.667	312.667	327.5	443.833	380.5	320.417	327	364.5	285.833	307.917	350.417	372.667	320.833	374.083	316.667	364.75	366	230.583	327.583	415.417	371.833	322.25	369.583	341	298.167	379.167	429	368.167	365.75	275.25	351.833	287	390.417	372	387.167	337	386.25	300.583	306	274.833	435.25	367	342.25	295.667	300.5	294.75	366.167	412.417	319.167	395	422.667	384	349	367	314.917	328.583	336.75	369.333	311.917	
4.25e-005	100	416.333	350.833	316.5	365	306.167	333.75	309.75	319.417	300.167	310.083	374.833	421.917	349.833	325.417	373.917	314.167	371.333	362.333	345	367.417	385.083	338.083	309	326.417	395.25	359.917	289.917	427.583	370.333	258	364.667	350.5	291.917	361.333	349	332.667	332.167	351.083	312.5	325.583	305.083	358.583	268.667	404.417	349.083	412.667	364.417	369.25	382.75	346.917	414.417	332.583	325.667	357.25	334.583	432.25	362	325.083	381.417	336.083	326.833	315	382.25	334.5	336.083	383.667	372.5	332.833	341	379.5	333.583	449.25	324.417	348.75	317.167	348.667	420.75	270.583	271.083	435	268.833	334	394.5	306.417	385.833	373.75	402.333	308.25	327.917	445.5	270.583	302	330.917	378.25	333.167	344.083	316.083	411.5	354.5	425.5	
4.5e-005	100	408.083	420.583	309.917	353.083	450.083	365.25	292.333	342.5	353.75	290.417	301.667	287.333	372.667	319.667	398.5	370.333	351	347.917	309.333	445.417	341.083	196.667	368.417	412.75	298.833	373	370.583	351.083	347.833	403.5	391.167	301	442.417	341.583	295.833	375	356.167	405.667	327.833	294.667	307.667	377.667	336	355.167	285.167	314.75	345.25	313.5	391.75	342.167	410.833	377.667	395.917	302.75	379.833	348.417	379.083	348.167	369.667	307.667	279.417	368.417	448.667	324	361.083	334	361.667	350.417	418.5	367.583	400.833	365.833	413.5	419.417	410	376.5	422.5	304.917	372.917	366.417	392.25	325.333	379.417	386.583	447.5	364.417	238.333	347.833	278.5	377.417	319.083	380.75	363.917	330	333.333	488.917	430.583	363.833	371.917	383.5	
4.75e-005	100	313.667	297.167	272.833	360.333	418.5	387.5	383.083	330.25	339.5	346.583	368.917	325.75	347.25	384.75	354.417	361.167	436.333	288.167	282.417	326.25	316.583	316.583	340.333	285.917	315.75	475.667	349.667	368.833	370	314.167	399.667	407.167	299.333	339.083	405.167	379.25	306.667	370.417	258	316	377	350.167	323.167	303.583	351.583	404.083	364.75	413.917	397.167	397.083	369.833	409.333	322.667	402.333	385.833	377.167	323.25	407.333	362.583	290.667	279.583	460.5	326.833	310.417	324.917	394.25	360.75	424.833	372.583	514.417	313.417	328.917	305.5	318.083	298.417	385.167	450.5	312.667	511.167	375	407.917	345.25	306.5	408.083	302.5	360.417	379.167	336.5	350.333	394.167	333.167	398.417	342.25	454.083	383.917	357.333	391.417	306.583	378.167	339.917	
5e-005	100	431.333	346.5	383.333	271	304.667	368.167	320.167	260.917	337.917	335.5	313.5	292	299.5	332.667	347.917	507.667	243.417	345.25	289.75	312	352.167	330.083	210.417	322.75	371.25	255.333	348.25	389.667	353.667	341.917	410.167	363.917	399.583	319.75	351.833	361.667	266.417	425.917	305.75	391.167	361.833	339.417	328	352.833	367.25	395.5	305.75	366.917	343	316.417	396.333	278.25	313.333	388.5	408.333	339.25	364.333	322.833	290.417	390.667	337.75	492.25	351.417	283	271.667	353.583	282.583	258.667	411.917	281.417	341.167	280.333	316.167	360.167	351.583	361.667	330.583	308.083	350	294.667	430.083	393.917	405.25	425.583	415.833	333.333	331.25	407.917	348.167	362.25	366.25	311.5	313.917	339.75	326.083	297	338.083	432.667	407	344.75	
5.25e-005	100	340.167	400.75	334.667	372.583	293.583	267.667	312.25	294.5	402.833	399	400.083	316.75	262.583	331.833	430	318	420.583	329.667	383.833	337.917	284.917	362.5	248.583	358	353.083	377.083	387.917	451.25	366.333	414.333	316.75	470.75	315.333	318.417	357.917	258.833	493.667	309	301.583	347.25	315.583	358	417.583	392.75	262.5	344.25	377.667	445.583	345.167	407.917	352.167	334.25	329.083	414.333	313.25	352.667	261.167	315.833	325.417	390.25	328.75	347.083	334.25	313.083	320.667	370.167	324.833	340.75	395.667	351.167	307.417	443.583	335.083	280.917	483.75	408.5	331.5	342.75	326.083	381.25	286.25	382.333	425.667	344.583	316.917	398.75	422.667	418.667	321.083	307.833	435.417	274.167	393.417	364.167	328.5	380.917	338.083	334.583	405.583	433.583	
5.5e-005	100	310.583	378.25	351.583	362.583	453.25	298.25	262.167	325.333	341.583	327.917	393.833	386.75	322.917	326.75	364.667	403.917	281.75	439.833	378	469.833	323.75	333.583	373.583	343.833	305.75	363.917	379.667	285.417	342.5	366	285.917	350.083	355.583	384.417	406.917	424.167	365.833	344.167	395.583	365.417	328.667	389.667	377.5	323.667	357.25	275.75	323	303.417	402.25	357.667	391	378.75	311.583	387.333	349.083	387.417	332.083	346.25	331.417	400.333	319.583	338.167	425.75	367.833	385.5	405.083	390.833	319.25	408.667	355.667	375.667	450.083	280.75	307.5	404.917	323.417	256.083	371.667	417.333	275.417	337.167	415.083	401.167	342.583	353.417	393.167	402.75	329	304.083	342.583	331.167	348.083	319.583	318.5	241.5	400.583	385.75	317.833	347.75	361.667	
5.75e-005	100	308.417	354	290.583	365.333	320.917	386.667	364.5	338.333	346.333	326.667	379.333	419.083	385.25	386	362.083	362.833	303.5	356.25	342.5	323.5	375.333	381.833	245.5	385.833	345.833	376.417	351.5	370.75	378.583	343.833	376.25	321	383.417	360.75	398.75	348.917	407.333	256.75	533.583	356.583	242.75	361.833	296	323.583	325.667	352.417	364.75	350.5	303.917	336.917	438.75	413.417	412.75	237.167	344.583	433.5	412.667	347.75	459.333	262.333	376.417	271.333	415.417	360	297	390	412.5	356.25	382.917	423.333	270	363.417	336.25	467.667	286.5	458.667	275.833	443.167	362.667	400.917	392.917	334.917	379.667	329.5	422	435.917	303.333	378	371.833	321.667	353.583	368.083	472.5	342.333	302.5	257.417	333.917	359	310.25	295.5	
6e-005	100	392.667	436.917	406.833	425.5	319.917	327.333	300.5	286.833	428.5	435.083	349.917	314.667	383.667	319	282.083	328.75	342.417	314.167	405.083	278.75	398	387.333	312.5	408.75	384.083	298.083	350.25	288.5	354.5	341.25	314.167	382.25	478.083	357.75	399.333	411.333	254.917	399.833	389.667	322.667	417	303.667	441	361.167	372	345.583	339.333	397.417	282.833	366.083	368	291.667	353.75	431.083	285.583	248.083	433.333	343	413.833	357.333	352.25	378.083	303.333	305.417	392.083	282.75	354.333	334.583	366.583	282.833	330.833	289	323.333	337.583	391.917	390.5	368.917	349.583	481.75	283.25	306.083	453.833	360	388.667	333.417	278.833	405.333	340.75	327.917	371.25	325.583	341.583	340.917	365.75	300	318.333	314.583	405.083	332.5	349.25	
6.25e-005	100	381.083	284.833	405.583	351.583	343.833	334.833	362.333	368.75	408.75	384.333	293.667	389.667	349.417	304.083	345.167	404.917	391.417	321.917	271	388	319.417	328.75	373.583	390.25	398.917	370.167	329.167	417.917	387.417	366.75	349.583	349.667	383.917	292.917	311.25	385.583	348.667	327	355.417	370.333	401.25	478.5	320.333	408.25	324	475.167	448.5	322.417	268.25	310.25	304.083	350.333	424.417	446.583	366.583	307.833	351.167	425.833	316	408.25	396.917	423.5	422.917	286.833	262.333	399.583	458.167	331.5	341.5	324.583	397.417	390.917	390.917	339	414.083	348.417	398.333	411.5	522	380.917	403.083	328.333	311.917	322.667	270.917	353.333	403.5	361.25	332	414.25	394.75	367.333	408.583	308.583	254.333	257.083	341.417	341.75	364.833	421.167	
6.5e-005	100	330.083	305.333	385.167	528	428.917	310.583	317.583	299.75	333.083	372.25	423	284.75	308.583	258.667	395.083	406.583	293.833	315.5	441.833	293.75	360.5	321.167	425.917	367.167	317.25	291.917	349.583	429.583	476.917	372.417	291.333	387.75	421.583	510.667	267.5	382	337.167	377.25	373.583	306	355.417	295.917	291.083	350.667	358.667	305.583	307.167	413.833	265.333	374.417	303.417	354.75	345.667	326.417	382.167	386.25	422.917	352.083	384.25	395.667	296.083	355.167	345.417	371.25	345.083	396.333	487.167	395.417	259.583	389.5	379.917	398.083	329.667	328.25	303.75	306.5	349.833	412.333	339.667	470.083	360	420.917	395.25	246.417	348.167	447.083	331.917	298.833	364.417	318.083	485.417	322.917	353.25	347.583	376.917	336.417	304.167	397.25	331.583	309.25	
6.75e-005	100	404	377.833	261.75	279.167	329.75	409.417	338	299.917	286.083	304.667	390.333	349.667	294.833	431	292.75	378.25	366.083	364	443.833	312.833	403.833	403.75	317.333	265.417	363.417	335.583	434.083	386.167	380.75	326.5	318.667	375.583	321.583	272	279	442.583	337.75	316.917	310.333	309.25	260	380.417	328.5	305.833	390.5	311.417	351.583	360.083	356.833	379.083	299.167	314.917	445.917	270.083	339.333	273.833	304.75	460	236.75	459.833	320	444.417	367.25	345.583	420.167	309.167	301.667	383.25	239.25	378.917	283	345.25	349.833	389	367.917	486.667	392.167	313.25	354.083	450.417	363.75	364	368.667	309.333	315.583	324	395.333	448.167	379.25	322.917	333.417	233.583	335.833	333.667	302.667	294	348.833	327.167	396.083	404.167	
7e-005	100	359.583	380.75	378.083	375.583	299.667	316.083	336.25	316.333	363	327.917	429.083	294.417	291.667	458	427.167	301.917	452.167	414.25	342.667	365.417	319.5	375.167	286.5	291.667	259.167	340	309.417	361.083	360.083	388.667	356.167	321.833	302.083	346.75	268.917	329.75	306.917	324	355.167	378.25	328.083	367	433.833	429.167	263.417	316.833	303.417	347.333	360.833	395.75	339.75	363.333	324.833	344.417	545.25	421.083	390.917	433.917	349.833	414.667	400.833	311.417	356.083	329.75	354	313.917	317.25	348	329.417	320.333	377.5	447.583	324.25	393.667	297	408.167	318.167	355.833	454.5	429.833	280.5	370.417	463.5	303.75	402.083	386.583	392.667	353.333	302.417	232.917	408.917	393.833	436.5	240.083	291.417	298.417	267.583	376.333	334.417	413.75	
7.25e-005	100	328.583	334.417	369.667	411.917	364	421.333	375.5	388.833	349	372.333	482.833	318.25	415.333	298.833	343.25	406.167	378.917	307.75	283.667	432.917	317.417	348.833	382.667	328.333	391	305	300.5	303.5	306.333	380.333	315.333	369.083	406.667	433.583	398.167	329.833	378.25	306.333	265.083	385.667	318.583	445.25	422.167	334.667	362.833	352.667	359.25	330.917	345.083	389.083	330.833	393.167	343.25	469.417	426.667	366.75	331.417	355.833	378.167	338.25	393.083	325.083	355	338.5	339.333	366.833	351.25	350	301.833	334.5	384	301.333	291.667	277.917	389.167	401.083	372.583	498.5	311.25	326.167	326.5	378.25	370.75	446.5	357.583	366.667	268.167	302.583	383.833	386	343.417	336.917	291.583	360.833	400.25	369.833	408.333	333.25	320.25	304	
7.5e-005	100	369.417	380.667	437.583	352.75	406.167	356.167	424.167	317.917	340.25	333.333	443.5	321.917	311.083	322.5	294.167	442.5	279	394.333	360.167	364	329.833	331.5	294.833	301	382.333	376.167	292.417	327.083	357.25	378.083	288.167	271.25	396.833	354.917	308.333	402.333	369.167	334.083	348.167	342	367	329.25	376.583	297.667	311.667	268.5	297.833	387	286.417	331.5	395.75	338.75	316.667	361.083	354.667	350.917	342.333	364.5	385.333	286.583	399.083	319.25	296.25	369.25	378	313.333	348.667	397.75	412.667	345.917	333.5	345.417	402.917	401.583	274.25	341.25	297	366	330.667	362.333	357.417	299.5	396.417	218.083	371.167	330.917	299.75	392.917	335.75	395.333	281.417	320.667	418.583	398.417	256.833	327.417	283.667	350.417	335.833	371.667	
7.75e-005	100	379.167	318.833	359.583	337.167	307.75	262.667	374.167	299.167	376.833	363.75	269.833	307.167	336.5	317.667	313.167	315.5	365.25	379.083	438.917	328.5	343.833	370.5	309.25	384.333	336.417	373.417	276.167	298.333	294.167	365.75	342.833	418.75	419.75	414	299.25	349.917	331.75	304.417	286.25	254.417	311.333	399.333	347.083	336.083	291.333	242.75	334.333	379.5	419.417	427	375.5	300.25	320.917	352.583	348.75	266.167	399.167	372.583	256.833	353.917	279.583	304.583	354.083	329.25	330	373.5	304.417	294.25	251.583	294.25	268.583	337.667	415.25	309.417	308.083	454.25	309.417	444.917	337.083	369.833	381.917	313.333	318	368.417	315.833	268	310.667	367.917	307.667	295.083	273.583	360.667	356.917	459.417	292.75	302.833	299.167	433.583	417.167	240.583	
8e-005	100	415.833	329.75	380.333	325.75	385.75	342.333	394.083	367.667	303.167	356.667	334.583	309.833	270.417	301.583	311.333	374.333	340.417	359.25	335.917	339	302.5	323	384.417	378.167	372.25	284.333	383.5	292.833	264.917	318	264.417	366.75	417.917	412.417	382.167	385	292.667	455.667	334	341.25	334.25	364.833	348.417	368.5	324	373.417	334.833	400.333	251	367.25	315.583	300.917	306.5	341.75	396.25	306.417	308.083	262.583	300.417	303.5	410.75	291.167	343.417	301.167	299.75	311.917	332.667	427	355.25	397.083	300	330.5	268.083	355.333	375.583	311	332.75	313.25	301.75	312.417	409.5	335.917	324.917	278.917	345.417	282.5	426.167	292.167	370.417	375.417	259.167	333	330.25	291.5	357.917	337.917	436.833	337.833	290.333	437.917	
8.25e-005	100	322.667	355.083	359.917	309.083	385.5	416.5	378.833	338.333	330	274.417	317.75	350.833	310.75	370.667	264.917	306.917	301.667	339.417	304.083	323.583	363.833	320	346.833	307.917	342.583	356	382.833	317.75	338.833	340.917	303.833	176.917	321.917	344.667	372.25	282.583	368.417	303.333	347	305	333.667	322	367.917	370.333	337.417	355	325.583	308.833	277.25	296.167	391.917	340.5	252.25	347.25	398.667	329.667	407.5	251.167	330.583	330.5	325.917	301	386.25	287.083	476.667	354.25	493.417	426.167	327	276.5	320.333	273.083	338.083	318.083	392.5	397.083	375.333	361.333	336.333	374	285.25	384.083	426.333	376.167	445.917	370.583	324.417	340.167	323.75	386	360.667	364.083	335.917	337.667	312.833	314.583	330	343.083	416.333	333	
8.5e-005	100	367.167	371.083	326.833	339.333	314.917	299.5	419.25	373.583	286.75	349.833	320.417	338.167	372.083	341.917	441.667	358.083	268.833	349.5	287.083	316.167	350.083	414.833	293.833	320.333	329.583	351.833	378.167	404.25	345	324.833	300.75	306.75	315.5	375.333	295.75	373.167	362.667	422.333	341.667	257.333	360.333	269.333	323.167	407.417	400.583	329.583	367.25	360.75	347.667	391.083	296.167	368.667	296.75	356.25	368.417	439.75	303.667	317	380.5	345.167	438.333	342.167	359.75	270.917	338.333	364.25	404.25	342.167	316	400.5	310.667	358.917	326.25	402.75	417.833	330.083	383	301.75	338.5	386.833	338.75	489.167	331.5	315.583	259.917	269.833	363.25	306.833	366.667	350.583	351.167	427.083	327.583	309.583	309.5	376.083	337.583	390.5	331.833	326.5	
8.75e-005	100	488.333	363.417	389.583	359.083	356.5	346.417	305.5	340	312.667	349	380.917	435.75	328.667	336.417	326.75	310.167	430.5	372.75	368.75	329.833	333.583	361.667	304.417	318	316.25	294.75	374.083	324.917	374.167	324.25	385.5	388.833	278.167	328.75	356	306.917	259.583	354.333	357.667	309.583	250.833	347.833	227.333	320.417	367.25	347	292.833	430.583	328.583	303.167	374.833	424.417	406.833	331.167	437	356.917	337.5	351.917	325.5	410	430.833	365	276	308.333	376.083	267.083	342.333	351.417	296	319.667	386.167	293	317.167	347.417	302.833	379	334	333.333	339.5	406.833	305	454	301.5	315.417	302.833	310.833	395.917	324.667	410.75	349.167	247.333	408	361.5	394.917	339.75	370.75	258.333	298.417	295.5	427.833	
9e-005	100	224.583	370.25	392.167	412.25	297.583	333.5	306	344.417	266.917	361.25	285.667	415.25	325.583	295	384	360.667	361.667	324.167	308.667	319.917	411.75	350.083	430.417	337.583	386.5	324.667	339.833	365.75	300.25	269	310	371.583	361.667	311.583	429.917	347.333	346.583	352.75	422.583	309.75	413	437.333	303.083	273.667	376.667	267.5	385.25	418.833	281.5	401.083	339.917	313.917	296.25	283.333	366.167	241.75	370.917	297.667	397.833	359.5	368.25	308.25	350.5	365.083	295.167	359.417	349.583	391.333	370.333	333.917	365.083	295.083	354.417	360.583	295.917	319.333	325.167	317.917	310.083	307.25	295.917	295.5	302.333	378.583	332.417	305.083	366.917	343.167	402.5	320	372.583	346.75	366.25	327	376.583	353.833	325.833	303.417	378.833	335.167	
9.25e-005	100	382.917	296.083	338.667	330.25	346.5	289.5	374.75	297.167	334.5	288.417	362.417	382.583	342.083	394.917	336.333	352	462.083	389.167	326.333	436.25	365.167	293.917	464.583	326.083	382.333	437.75	322.75	360.417	291.25	375	370	371.167	290.75	301.167	331	413	281.25	357	388.417	319.417	303.5	418.917	379.167	421.667	391.917	298.25	407.083	405.75	329.667	280.667	346.833	328.25	379.667	403.917	378.417	311.417	351.667	322	301.417	326	371.833	284.917	381.667	343.833	384.917	239.167	411.167	249.167	469.833	396.833	363.667	409.083	351.917	286.833	359.833	371.333	341.917	412.417	342.5	321.25	322.917	291.583	348.167	427.25	400	292	341.25	351	419.667	300.5	368.917	278.667	387.833	391.083	400.25	338	395.417	286.583	390.25	411.417	
9.5e-005	100	304.917	386.667	438.917	320.583	348.583	309	391	363.583	358.5	258	351.333	317.75	244.083	299.833	321.333	337.833	367.333	299.5	386	249.917	393.833	357.417	282.25	390.167	359.5	317.167	357	381.167	429.417	337.833	380.917	340.75	311.75	366.167	367.333	373.25	362.667	251.333	374.083	366.333	301.917	337.5	323.167	383.417	307	346.917	344.25	368.5	284.583	335.75	351.667	387.667	327.417	385.25	397.917	313.583	313.333	363.667	342.583	303.667	359.333	304.5	336.417	392.5	348.167	389.167	277	293.833	286.583	287.583	389.917	283.917	421.583	333.833	282.833	427.333	423.583	368.917	291.833	407.917	307.417	355.917	284.083	378.25	341.25	358.417	257.25	384.083	344.667	369.333	333.083	389.417	454.75	261.667	295.667	357.667	412.75	359.833	360.917	425.917	
9.75e-005	100	379.833	354.417	328.167	377.833	395.5	333.833	323.083	398.25	376.75	273.333	236.75	367.917	368.417	384.5	280.083	338.083	314.083	404.667	331.5	327.333	326	322.75	381.25	333.5	271.583	280	322	337.5	352.083	377.667	440.25	299.833	386.25	275.417	298.75	328.5	357.583	326.417	353.833	383.5	299.583	262.5	302.667	312.833	303.5	413.833	339.417	374	392.167	378.583	317.833	372.75	301.75	359.75	431.167	371	307.5	380	389.667	271	346.917	327.667	311.917	350.75	326.25	438.75	360.667	362.167	346.75	393.083	427.167	300.667	355.75	415	357.083	365.5	310.417	377.583	286	345	377.333	359.75	387.917	334.333	287.917	377.167	317.333	369.833	306.667	456.5	446.333	352.25	396.25	285.083	432.083	380.667	300.083	390.417	344.083	262.5	
0.0001	100	339.75	341.667	385.333	364.5	386.417	416.667	339.167	409.667	285.25	370.083	346.917	348.083	296.333	361	358.333	335.167	288.667	299.833	307.25	379	443.917	384.25	314.167	437.75	413.083	291.75	396.167	335.833	309.333	296	302.75	313.25	418.5	337.167	290	292.5	283.083	302.667	327.917	346.083	354.167	303.25	429.75	286.917	382.083	350.333	395.25	360.833	308.417	392.083	413.25	333.667	343	409.75	262.75	338.917	286.833	215.417	285.333	392.333	444.917	294	298.667	302.833	338.917	334.25	319.25	349.833	347.083	289.917	294.833	366.417	259.333	363.417	261.583	378.5	288.583	311.083	372.25	283.167	372.833	363.5	284.417	291	322.75	318.25	418.417	325.083	350.75	332.083	437.333	320.167	401.25	464.167	377.917	402.667	422.083	420.25	353.333	410.917	
0.0001025	100	303.917	295.167	344.5	311.083	288	395.75	363.833	413.75	380.917	293.333	358.667	390	308.167	405.667	365.417	342.417	355.583	397.667	290.75	340.583	286.5	250	342.583	362.917	309.5	402	382.667	338.667	423	334.583	354.75	326.417	357.583	267.083	291	301.833	338.333	384.833	358.333	448.167	278.167	304.5	282	402.25	415.083	401	398.75	435.917	329.583	306	363.583	372.083	414.167	355.417	360.417	395.833	359.083	368.667	327.25	378.917	354.583	293.333	401.75	285.667	365	365.25	334.667	265.5	297.167	347.25	494.833	370.667	258.917	262.833	350.583	374.917	348.667	439.667	380.75	360.25	318.75	337.667	376.75	320.417	397.417	279.917	339.417	312	324.583	323.25	404.667	348.25	346.417	403.667	310.583	367.167	295.25	428	306	336.5	
0.000105	100	275	351.5	368.25	413.917	360.75	429.25	366.917	365.833	342.75	333.833	486.917	356.667	461.5	405.917	354	308.75	303.5	357.083	329.417	328.5	373.667	341.833	309.833	315.167	350.167	271.417	308.583	459.667	342.083	294.417	349.667	404.667	372.583	317.667	363.75	436.917	251.5	326.667	344.917	256.917	401.667	347.417	375.833	383.5	359.333	298.167	396.5	355.417	430.417	298.833	364.917	352.917	350.667	297.25	389.25	322.083	296.75	354.917	374.917	322.417	423.5	337.833	404.583	242.333	358.833	297	368.75	275.75	375.75	451.833	395.167	391.25	299.417	334.917	314.75	381	365.167	297.417	380.167	298.917	469.75	231.5	382.833	385.5	412.75	425.25	400.917	462.75	305.5	378.083	447.667	399.083	351.083	330.25	350.333	335.583	365	381.5	332.333	375.333	
0.0001075	100	409.583	364.583	324.667	394.417	305.333	273.833	312.75	293.167	449.833	282.333	417.583	412.917	310.917	280.167	368.417	361	258.833	346.583	326.333	351.5	289	384	358.917	422.167	297.75	289.333	414.333	366.5	307.417	269.25	418.083	294.083	296.917	304.5	324.833	359.167	295.833	338.917	268.167	365.083	322.833	342.083	364.417	414.583	325.583	441.917	328	332.25	358	310.167	354.167	370.5	343.167	352.667	277.417	311.917	288.167	343.333	359.333	306	313.667	352.333	309.167	324.75	424.083	309.75	377.417	430.833	458.333	300.583	436.75	280.917	334.333	303	277.5	384.167	369	356.167	386.917	488.333	284.25	380.333	306.667	364.333	344.75	254.667	330.5	296.417	381.75	399.25	289.75	304.167	346.5	351.833	342.583	293.25	354.75	336.417	284.917	344.5	
0.00011	100	439.25	364.417	403.667	348.833	257.333	370.083	356.917	449.917	291.833	295.833	333.167	363.083	389.667	315.083	293	330.917	444	353.917	453.667	295.583	336.333	444.917	411.667	342.917	336.833	306.5	313.25	421.167	317.917	399	324.417	351.25	363.417	331.917	396.5	307.083	368.667	313.75	335.167	323.417	263.083	306.167	326.25	375.5	283.167	297.75	424.083	362.083	307.083	368.417	409.083	401.5	345.417	351.75	316.083	355.333	459.917	359.667	428.5	247.417	308.25	390.083	371.833	361.167	348.5	423.083	357.5	289.333	342.5	345.583	419.333	391	326.667	331.583	347.833	396.333	364.333	308.583	373.917	358.083	420.583	319.75	351.5	352.5	319.75	341.667	328.917	499.417	301.667	235.417	354.5	358.583	477.75	335.417	302.333	333.083	295.5	330.417	369.083	350.583	
0.0001125	100	386.417	438.083	373.75	361.833	428.25	351	280.5	342.333	376.333	313.167	344.833	430.417	380.75	322.667	410.833	338.333	297.167	270.083	405.167	293	384.833	289.833	327.583	346.75	315.833	384.917	408.25	410.583	396.667	382.667	333.75	328.167	331	413.917	408.833	283.417	272.917	299	386.833	248	343.75	337	383.333	404.083	396.167	326.833	302.75	316.917	301.583	357.25	271.833	331.5	329.417	370.917	329.25	457.583	412.583	311.667	361.417	343.917	327.583	346.583	365.917	385.583	367.333	353.25	306.167	360.167	403.333	309.25	360.75	404.75	378	302.583	335.417	305.583	247.833	323.75	287.167	322.917	313.667	324.083	343.083	303.833	359.25	316.333	388.417	299.5	459.167	270.833	293.417	276.417	408.583	251.333	304.667	419.25	384.833	288.5	394.833	416	
0.000115	100	436.167	255.833	306.5	392.333	383.583	430	271.5	292.833	333	380.333	282.75	306.5	303.917	425.417	357.833	308.25	391	398	320.167	258	361.083	371.667	392.583	357.917	351	378.75	375.25	399.417	417.167	369.917	313.75	311.667	303.583	301	310.667	335.583	382.083	298.167	305.667	334.5	314.333	308.75	328.167	355.167	352.833	343.667	473	372.833	357.167	309.333	320.917	311	372.25	305.583	299.75	282.583	316.583	311	397.833	345.417	310.083	352.417	369.25	302.583	354.667	362.833	382.167	428.917	356.5	389.75	432.667	358.417	426.833	342.833	341.75	356.333	368.833	409.833	345.917	366.417	284.083	375.417	295.417	419.667	271.75	344.25	350.333	421.167	434.25	354.917	414.333	371.083	317.917	434.5	352.333	279.583	359.333	334.333	298.333	337.667	
0.0001175	100	301.417	383.667	376.75	248.75	287	326.583	260.333	431.167	306.167	292.5	384.167	429.75	322.917	355.75	315	302.75	448.583	385.25	382.25	282.75	350.25	313.5	353.583	325.083	368.167	374	376.667	343	344.833	230.417	315	293.333	350.333	299.833	342.083	361.5	397.083	395.083	338.75	316.167	341.583	368.25	325.25	325.167	309.667	284.417	323.917	260.833	325.417	309.75	407.583	404.75	311.75	305.083	321.5	330.5	304.917	314.083	314	410.583	380.917	319.833	316.667	325.417	278.917	337.917	328.417	308.917	268.083	279.167	408.75	374.083	293.833	301.083	367.833	245.917	423.5	395.833	347.167	303.667	369	348.667	355	306.083	298.667	332.25	280.083	344.083	393.417	356.5	291.833	355.25	300.167	297.917	392.25	338	383.75	309.167	278.5	253.75	
0.00012	100	351.25	366.917	359.5	331.5	432.917	281.75	373.083	359.25	354.667	358.75	306.667	343.25	354	354.5	316.333	250.75	342.833	325.083	324.583	375.667	299.333	368	293.25	333.167	275.75	399.417	266.667	438	273.417	317.917	406.333	440.75	377.833	421.333	397.583	448.5	366.25	326.417	404.583	338.917	303.333	224.25	350.667	356	274.583	343.167	381.333	307.5	375.167	349.25	325	331.583	354.667	392.5	344.583	310.75	292.667	350.833	267.333	402.667	454.5	292.083	308.083	331.167	303.667	353.667	359	388.917	301.917	356.5	265.417	359.833	398.417	352.25	371.083	330	413.583	332.5	359.417	341.667	384.75	367.75	318	365.667	319.583	326.417	349.583	312.667	365.333	367.583	360.417	266	368.917	350.333	370	286.75	326.583	419.583	366.667	326.25	
0.0001225	100	373.25	344.583	331.917	323.25	314.5	300.083	340	305.25	340.75	353.25	309.833	402.333	269.5	321.583	348.417	292.833	259.083	349.75	278.75	365.333	391.833	369.583	332.667	410.167	320.917	288.25	338.167	461.25	335.083	413.333	331.25	335.583	355.333	265.333	348.167	304.083	315.167	343.5	320.083	287.5	320.167	326.583	272.5	484.083	383.833	370.917	312.333	385.333	440.083	352.167	257.167	259.583	306.5	338.417	248.417	362.833	328.333	373.25	479.417	344.5	422.667	363.667	358.417	272.25	321.917	301.75	420.833	304.5	250.5	361.5	426.333	414.917	277.167	300.417	345.333	334.75	381.583	348.917	460	376.417	250.833	342.75	374.5	323.667	369.167	389.333	386.25	325.083	369.25	323.333	372.833	360.917	297.417	407.5	370.333	313.167	359.833	271.333	299.417	285.333	
0.000125	100	320.417	306.583	301.167	364.75	381.25	275.25	374.417	363	371.75	284.5	341	402.667	369.667	317.583	328.083	313.333	355	281	387.75	322	457.25	384.25	306.833	349.833	417.667	343.917	317.083	252.083	451.417	303	384.167	375.25	298.083	393.417	359.5	290.083	333.5	344.583	362.75	378.917	297.333	308.25	353.917	388.917	347.083	404.083	428.75	308.5	240.333	310.25	322.583	359.833	404.75	348.917	391.25	329.25	372.917	304.167	338.833	386.25	349.417	341.333	399.583	341	350	346.667	304.667	361.5	267	473.667	313.333	331	401.417	334.667	381.5	277.333	275.5	334.417	368.583	351.833	306.333	396.167	378.167	312.25	380.75	317.417	304.333	333.25	385.5	286.917	331.75	402.917	356	280.917	383.917	356.917	316	327.75	373.083	298.667	
0.0001275	100	355.333	388.75	393.583	350	347.5	258.5	263.5	375.083	358.333	359.25	298.167	315	413.667	338.167	422	375.417	310.75	360.583	297.667	292.833	329.5	339.667	314.833	275	427.917	351.167	347.167	333.917	356	332.333	282.583	302.25	251.25	413.333	276.583	358	307.25	286	343.167	336.75	348.167	382.583	370.667	338.333	363	335	366.833	382.417	337.25	384.167	286.167	297.167	341.5	379	304.167	395.25	352.75	377.917	441.25	362.5	377.167	449.583	326.917	293	333.167	415.667	351.5	412.917	345.417	396.667	363.083	380.917	299.75	322.583	225.667	304.25	386	381.833	325.333	330.417	395.583	452.917	341.167	380.583	295.167	289.417	451.583	273.583	312.25	388.333	370.417	243.083	343.5	319.25	311.833	362.833	338	356.167	367.5	437	
0.00013	100	426.5	394.083	282.333	454.417	416.5	357.5	352.083	401.083	354.833	281.583	303.583	371.583	403.417	354.75	350.417	360.667	330.083	311.583	389.083	350.75	270.333	348.333	296.667	259.5	328.917	358.333	414.167	352.917	393.833	387.417	385.75	381.583	375.5	333.25	382	389.417	349.833	509.917	376.917	325.333	463.75	329.25	378.583	347.333	421.75	279.917	302.25	371.583	334.25	300.833	257.167	292.75	387.833	236.667	390.917	345.75	372.833	481.333	326.417	255.667	262	365.083	309	380.5	413.917	318.333	460.417	301.917	391	284.333	371.25	358	366	318.417	313.75	374.75	337.667	289.583	315.583	387.167	351.167	381.583	281.417	394.667	336.833	358.917	262.333	347	391.333	343.917	352.25	377.417	431	301.833	366.833	286.167	320.333	315.583	407.917	286.333	
0.0001325	100	309.083	365.25	255.75	337.167	332.833	361.917	359.417	372.667	458.083	381.5	330.583	296.333	327.5	314.833	336.833	289.917	393	324.583	341	308.417	351.25	305.667	476.583	336.917	332.917	379.833	332.5	336.583	287.75	271.25	301.417	244.917	350.75	254.917	325.75	260.25	298.417	389.5	403.5	292.083	304.333	434.333	400.417	367.5	304.25	367.417	309.417	413.333	461.333	297.167	376.417	294.333	362.667	257.583	371.833	363.417	353.417	305.333	306.25	418.583	298.083	352.417	367	423.667	361.333	415.25	359.833	368.417	368.667	387.417	311.667	338.917	314.333	356.75	430.083	327.583	347.167	455.167	334	372.833	328.5	355	294.75	342.083	382.083	338.25	403.833	289.25	350.167	355.333	321.333	347.417	349.167	345.917	414.083	285.917	398.083	395.667	449.25	341.917	
0.000135	100	291.75	303	371.667	257.917	399.167	332.167	385.083	329	411.667	433.583	295.5	309.083	364	410.083	322.833	381.25	320.917	322.833	292.5	338.25	350.583	423.083	303.667	335.583	351.083	319.75	366.083	409.583	436.167	349.167	292.75	254.583	286	370.917	336.667	290.583	265	240.333	354.5	350.5	309.667	384.25	421.5	386	390.75	321.5	343.833	355.5	345.833	324.333	359.917	357.25	419.583	387.333	332.167	286.167	354.833	376.667	384.667	421.667	336.917	267.5	287	292.583	410.083	413.083	380	323.25	392.917	346.25	390.417	334.833	324.833	364.167	250.167	400.583	273	302	366.75	360.833	319.833	388.25	384	363.583	315.083	371.667	375.333	302.75	302.167	281.583	356.083	275.5	376.75	343.917	367.5	325.583	329.667	345.167	342.167	299.5	
0.0001375	100	310.917	332.833	373	371.75	402.667	293.667	283.5	413.75	414.833	249.917	332.917	391.667	358	308.083	411.333	295.417	393.417	292.75	280.167	444.25	327.75	342.833	351.583	342	380.417	330.833	287.083	287.5	344.083	374.75	423.167	413	325.833	293.167	389.75	421.417	257.417	480.25	419.833	314.5	403.833	416.083	290	339.5	316.833	348.083	349.917	379.25	280.417	404.833	314.917	288.5	491.75	340.083	323.333	274	355.333	426.25	335.167	355.417	340.333	333.583	339	393.083	261.917	332.083	346.417	342.333	282.833	272.583	450.417	368.083	331.083	247.417	288.5	367.667	356.667	361.833	371.583	340	361.083	392.25	441.667	334.167	355.667	370.917	378.333	367.833	457.833	461	346.75	320.583	311.167	327.667	392.333	279.667	374.333	328.75	324.417	425.583	
0.00014	100	320.25	330.833	330.583	375.417	383	416.083	405.25	282.417	352.167	446.583	385.75	301.917	394.833	317.167	450.417	383.333	384.083	397.083	342	378.75	356.583	375.667	330.167	412.667	365.083	436.833	331.417	355.5	248.25	455.333	330.5	325.833	394.083	433.5	362.083	292.75	380.083	383.25	375.75	396.5	318.25	383	434.667	351.25	316.417	369.083	472.833	377.75	416.25	363.75	397.083	370.417	336.583	329.667	303	344.667	330.083	262.917	313.5	359.083	343.333	380.167	331.75	456.25	390.75	467.167	240.417	346.083	429.417	302.417	282.583	426.583	354.917	300.417	384.25	398.667	296.5	315.917	302.833	310.667	326.667	366.583	335.25	284.167	326.333	361.417	310.917	293.667	347.75	357.5	341.417	274.917	380.083	419.917	322.5	358.083	363	247.083	376.167	276.5	
0.0001425	100	461.833	300.833	364.083	437.25	357.75	377.583	444.75	277.583	339.667	358.833	369	284.833	404.417	367.333	284.333	303	350.5	369.583	399.417	314.917	380.833	385	381.25	346.75	413.583	383.583	438.833	253	343	276.167	393.167	346	318.917	377.583	346.75	328.333	404.667	275.5	273.417	352.167	294.583	288.583	407.083	315.833	289.917	318.083	311.417	311.583	368.917	292.167	341.75	423.917	295.667	387.833	283.417	305.25	410.667	333.5	372.833	291.583	278.167	412.583	334.5	318.167	362.083	445.5	363.333	327	303.167	302.917	421.667	353.75	358.833	350.083	284.583	319.833	459.25	333.333	329.167	397.25	436.167	351.583	440.083	319.333	393.583	357.917	261.917	325.5	307.5	316.25	399.833	318.25	415.667	355.667	365.417	338.75	384.25	308.5	385.333	420.667	
0.000145	100	289.667	403.167	409.083	367.917	387	334.917	283.917	394.5	291.75	300.417	361.417	355.833	385.583	344.417	384.917	299.167	412.5	544.25	331.417	378.75	381.833	381.25	259	418.75	340.25	347.917	361.583	329.667	380.583	329.417	408.667	347.75	457.25	387.5	310.333	331.583	283.167	322.167	394.583	334.25	364.583	402.333	344.417	451.75	372.5	338.667	366.583	336.417	369.25	389.583	336.083	340.417	419.75	296.917	355.75	319.25	226.833	323.75	288.833	325.667	400.5	346.25	328.083	323	396.5	324.583	365.25	302.5	375.75	306.083	277.583	339.417	405.417	392.417	317.5	377.667	384	367.417	400.083	323.25	349.583	312.25	289.833	422.917	333.25	298.167	349.333	357	259.5	371.833	435.917	327.917	319.5	404.75	332.417	349.167	348	234.417	337.75	339.667	
0.0001475	100	338.583	237	368.667	371.833	316.583	345.333	368.5	380.417	320.5	331.083	406.833	352.667	276.333	309.417	364.5	299.75	294.333	353.5	341.917	444.5	301.75	311.667	409.667	326.333	281	327.167	351.417	310.583	257.417	291	438.5	401.417	317.5	336.25	337	318.25	329.5	375.25	374.75	327	296	368.167	347.167	310.667	360.583	400.833	356.667	390.25	347.5	324.833	475.583	354.333	295.833	375.917	298.167	265.917	367	361.083	327.417	279.083	325.583	318.917	337.083	320.5	341.417	309.75	334.5	344.833	368.333	354.333	286.333	308.083	377.083	322	380.833	314.333	407.333	298.917	312.083	394.25	336.25	353.833	509.833	347.75	309	340.167	359.25	373.167	368.333	356.333	362.75	314	303.583	299.667	331.667	357.667	378.75	373.583	369	313.25	
0.00015	100	419.083	377	284.583	323.333	464.583	395.25	258.417	346.333	322.917	320.5	279.833	348.5	336.667	380.917	436	316.167	391.167	317.417	283.75	366.667	333.917	336.417	356	364	383.833	355.333	362.167	394.833	361.333	372.917	386.667	316.083	369.083	346.667	359.833	279.167	317.75	361.833	340	288.167	343.083	347.75	350.167	361.417	360.75	384	330.333	346.167	366.167	390.167	367.583	294	394.333	357.667	345	350	374.417	386.333	421.667	287.167	319.583	328.75	336.5	337.5	315.333	349.917	347.083	282.083	283.25	417.5	349.167	324.5	298.333	424.25	357.667	400.5	288.833	320.75	266.167	311.833	312.25	325.667	344.083	373.917	383.583	386.167	413	370.083	420.417	314.333	425	296.083	285.167	408.75	401	336	325.417	321.833	323.5	327.333	
0.0001525	100	379.083	287.917	365.25	470.917	229.833	401.5	389.75	305.25	353.083	432.167	331.5	413	371.417	325.5	349.833	358	349.167	346.083	386.083	348.833	306.917	304.5	287.833	384.167	489.333	422.583	350.75	292.083	315.5	329.167	365.75	352.917	371.75	355.917	471.417	316.667	335.5	291.833	349.583	316.25	332.583	316.083	374.25	403.333	255.833	363.333	301.5	350.917	369.167	272.25	324.5	340.75	415.75	432.25	350.417	343.167	323.417	435	299.75	400.667	379.5	403.417	364.25	419.417	384.167	371.417	293.417	359.5	448.25	502.917	331.583	350.5	327.917	366.667	337	326.167	340.917	339.583	380.083	368.583	291.917	429.667	308.167	322.083	344.083	394.333	390.5	330.5	332.167	312.5	291	357.5	350.167	449.583	289.083	331.833	307.833	402.667	384.917	373.167	
0.000155	100	368.75	283.917	418.417	473.417	344.667	366	375.833	346.583	300.917	348.25	325.333	445.167	381.167	389.667	344.917	372.083	397.417	386	365.417	483.083	291.833	448	445.833	347.5	357.333	399.417	352.417	281.167	411.833	351.5	343.75	348.75	345.333	317.833	311.583	381.417	373.75	303.167	340.083	384.167	318.917	394.167	402.5	328.5	361.917	371.917	351.25	389.167	383.417	360.333	426.417	316.167	438.75	393.5	424.75	319.167	413.917	338.583	314.167	366.5	419.833	288.167	370.417	363.583	491.333	366.917	403.25	302.833	351.75	485.667	402.917	374.083	329.917	340.5	436.25	300.167	384.583	299.25	426.5	348.167	350.333	407.667	349.25	297.583	319.583	373.667	411	318.583	382.917	372.167	369.667	346.417	391.75	355.25	242.917	294.667	357.333	402.167	339.25	442.5	
0.0001575	100	388.917	349.5	379.417	411.333	337.5	385.5	361.417	329.25	356.417	418.167	370.083	336.5	322.5	352.333	379.5	328	314.167	351.667	324.917	291.583	373.333	385.583	351.5	397.417	372.833	285.833	391.75	376.417	338.25	311.333	310.417	368	392	307.833	406.833	431.417	321.917	359.5	387.083	333.25	346.167	345.917	330.833	403.25	372.667	269.917	344.5	460.917	279.917	379.833	405.583	332.833	309.417	344.583	357.833	391.25	366.75	378.667	299.083	364.167	394.333	255.167	294.333	269.667	333.25	317.083	371.417	326.833	431.917	336.833	393.917	351.333	404.417	310.167	419.083	401.167	380.75	337.75	441.75	344.667	332.5	252.333	323.5	275.083	414.833	339.25	314.667	264.917	325.333	367.5	328.583	300.167	390.25	385.167	356.75	425.417	450.583	354.833	271.25	361.75	
0.00016	100	282.917	337.667	387.833	440.417	324.75	345.583	267.667	313.667	295.167	344.083	350.667	316.417	386.75	311.75	306.833	423.333	281.75	325.25	436	380.333	322.083	386.5	386.417	421	419	315.333	338.5	330.583	451.583	332.833	384.583	285.25	370.417	336.833	289.583	342.917	377.5	370.083	325.417	357.833	276.333	304.5	327.083	418.083	338	339.25	341.917	412.333	381.25	354.917	434.583	293.75	294.75	353.833	310	402.25	363.167	302.667	338.5	320.583	341.333	314.5	337.75	283.417	339.417	416.5	409.583	401	375.5	322.667	314.25	414.917	329.833	357.167	283.583	420.5	381.75	307.5	331	263.083	327.667	505.917	363.5	368.083	301.833	352.5	418.5	288.75	284.25	345.833	410.333	299.167	387.417	355.583	442.833	335.667	413.667	281.833	333.167	367.917	
0.0001625	100	331.167	392.083	382.583	400.583	336.917	403.917	359.917	471.75	302.167	448.667	232.833	442.667	272.5	326	334.167	383.083	326.583	331.667	315.583	336.583	319.583	388.167	398.333	368.167	425.167	300.167	426.417	420.75	314.75	268.667	386.167	378.5	307.583	335.917	405.333	415.917	410.667	437.833	350.917	315.667	256.583	342.833	478.167	258.833	328.75	374.583	329.25	276.333	384.583	281.5	307.083	374.583	349.083	349	504.417	335.667	361.667	296.833	344.667	403.667	321.25	326.25	378.333	311.417	297.417	274.667	360.833	351.417	380	422.583	375.667	321.25	320.25	287.417	334.083	340.417	296.167	363.25	303.583	344.75	386	382.5	425.667	342.083	363.25	343.083	320.417	326.833	328.833	434.417	330.583	311.583	323.083	267.417	341.333	288.5	414.25	324.083	333.667	316.917	
0.000165	100	527.75	364.333	271.333	342.5	368	306	295.833	442.5	281.75	223.583	345.5	320.25	363.833	299	407.583	373.333	393.333	396.083	319	364.833	293.917	382.333	375.333	356	417.167	363.833	321.917	259.75	380.75	305.167	309.25	349.75	295.25	349.333	296.25	279.75	422.583	323.167	360	293.333	363.667	442.667	320.5	360.167	355.417	386.917	391.5	347.5	469.75	401.417	310.083	437.167	339.75	342.667	313.5	327	307.083	334	336.583	361.917	339.917	296.583	380.667	363.75	380.417	284.833	418.75	315.333	213.917	355.833	333.583	408	309.5	334.75	347.417	476.25	301.917	277.75	352.417	352.75	281.167	344.917	348.167	311.5	405	337.667	341.333	307.917	344.583	359.333	370.583	410.083	345.417	334.833	403.917	329.667	401.583	357.083	355.333	434.833	
0.0001675	100	323.083	361.833	330.917	385.167	354.333	290.333	323.417	264.417	322.333	335.583	293.25	332.25	332.583	326.167	295.083	369.25	345.333	292.333	367.833	271.75	326.25	330.417	342.667	303.667	364.833	255.333	418.333	358.167	272	407.25	307.75	350.167	379.5	341.667	390.083	395.417	429.5	367.417	405.833	336.75	330.083	429.417	317.417	398.75	405.5	327.917	423.083	447	399.667	225.417	465.75	338.083	246.417	386.75	385.583	408.417	370.167	364.167	399.333	342.5	317.25	325.75	358.75	317.833	311.5	380	389.333	317.667	425.75	378.583	380.083	380.25	327.5	302.75	372.917	271.167	343.083	367.583	315.917	362.083	365.083	471.333	504.75	341.25	341.917	263.25	337	296.583	399.083	297.833	310.083	357.75	394.083	262.75	369.417	400.417	274.75	397.083	278.25	310.333	
0.00017	100	268.417	360.417	315	362.667	407.583	315.667	352.333	353.167	377.833	379.167	319.833	411.25	372.583	345.167	414.75	354.25	325.833	256.667	391.583	341.417	302.583	357.25	360	439.833	358.167	480.5	314.25	399.333	372.25	364.667	301.333	383.667	398.667	296.5	356.583	312.083	354.083	270.583	475	346.833	296.917	371.417	267.167	374.917	340.167	321.167	360.417	310.667	312.417	251.917	341.167	353.833	262.667	330.333	287.583	328.417	328.25	300	290.833	327.833	484.083	304.083	303.167	415.917	313.917	382.583	343.167	385.75	277.083	308.75	349.917	373.333	346	479.75	306.917	324.583	385.583	382.333	291.167	330.667	337.917	250.833	279.75	292	362.5	369.417	334.917	339.167	417.917	255.333	348.917	268.833	364.333	469.833	290.667	295.417	341	330	294.167	338.333	
0.0001725	100	288.75	337.5	324.5	314.75	333.583	291.167	379.25	369.583	406.833	362.75	366.5	336.583	296.917	288	351.167	433.583	282.167	392.917	316.583	385.583	368.583	365.417	306.667	342.667	367.583	373.667	291.5	262.417	427.917	325.917	330.833	360.167	263	296.583	263.333	283.583	355.333	245.917	360.25	351.833	325.25	415.333	363.083	337.417	426.75	395.917	302.167	372.333	309.417	329	365.583	370.75	416.75	355.167	285.583	371.167	340.333	447.167	316.833	342.25	309.417	402	354.5	389.083	422.167	299.75	278.25	328.417	271.833	360.25	347.667	286.833	432	406.5	346	346.083	312.667	242.25	285.083	344.5	279.25	390.25	361.917	386.333	315.417	359.833	422.75	438.333	407.917	384.25	307.833	328.25	296.75	407.583	306.25	276.667	408.833	331.333	326.917	359.083	
0.000175	100	402.667	321.417	326	359.75	344.25	414.417	353.5	386.25	278.833	317.583	439.583	301.25	361.25	269.167	326.417	335.75	324.917	438.167	371.917	367.667	339.917	350.25	335	355.583	318.5	332	404.667	358.583	373.583	296.667	354.75	402	300.333	332.167	337.083	374.583	388	294.167	341.75	306.583	347.5	424.583	405.417	385.667	326.5	358.25	290.417	381.417	339.333	298.083	287.833	375.667	322.583	313.167	439.75	337.583	312.167	381.083	325.417	338.833	271.167	297.25	310.333	345.167	398.25	306.583	292.25	407	350.333	347.333	325.5	304.25	393.75	265.75	352.333	398.417	351.917	331.583	298.5	367.667	304.917	288.833	323.917	312.167	308.833	361.333	435.167	361.917	350	317.667	302.417	371.333	324.167	338.667	381.25	446.917	326.75	413.417	276.333	387.667	
0.0001775	100	434.667	322.417	379.083	273	353.833	325.5	291.417	386.5	342.25	430.25	380.083	319.75	372.333	306.417	427.167	307.167	374.75	364.333	395.083	359.417	364.917	317.5	424.833	313.167	311	366.333	339.417	317.667	316.083	384.083	351.25	401.25	313.917	359.917	250.5	238.5	412.417	320.833	358.75	274.417	370.25	353.5	406.25	375.5	318.083	310.333	379.917	398.083	338.5	326.75	366.833	348.667	342.917	270	285.667	351.333	511.083	324.5	350.333	339.917	346.417	431.417	330.917	336.167	343.333	398.25	360.417	400.417	357	313.25	333.25	289.333	344.75	408.167	336.25	425.5	343.25	305.167	278.333	301.083	416.917	365.417	413.583	311.417	420.667	413.333	368	323.167	336.667	312.583	321.917	397.333	336.417	326	303.917	325.583	359.083	297.75	312.583	348.5	
0.00018	100	345	518.25	400.5	345.833	486.75	356.667	298.333	384.833	233.667	295.25	408.667	407.583	378.667	411.167	260.333	394.667	350.667	300.333	378.583	388.75	348.75	358.833	373.167	384.833	352.083	419.583	356.167	249.5	365.75	339.167	357.667	410.25	331.667	340.667	396.167	319.5	300.833	289.917	291.333	275.25	411.417	370.833	395.25	364.583	341.667	456.167	338	346.917	349.917	322.75	344.667	298.083	418.417	447.167	319.417	378	369.25	383.667	380.667	431.583	303.917	292.167	343.5	355.333	408.333	382.833	378.5	421.667	348.833	397.75	402.667	316.417	409.75	307	431.083	381.25	280.25	375.167	330.167	320.75	354.167	360.417	450.333	353.083	321.75	353.333	291.667	369.083	403.917	346.25	333.667	349.25	238.083	380.083	399.583	335.25	397.417	379.083	415.25	337	
0.0001825	100	339.333	383.083	361.5	260.667	338.417	297.417	386.25	353.917	408.25	351.833	339.5	315.083	470.083	277.167	362	360	358	327.333	414.583	426	281.5	391.083	266.167	312.833	303.583	392.833	383.917	301.083	405.333	396.417	467.25	348.167	341.333	355.5	380.333	391.917	394	392.417	384.25	301.5	342.75	446.083	391.5	272.417	288.333	418.333	411.583	399.25	359.25	325.917	310.667	300.417	404.75	408.083	388.5	394.25	445.5	438	286.333	284.5	308.583	324.833	287.083	362.083	337.083	467.5	363.333	320.083	306.667	335.75	332.25	374.25	300.5	404.333	387.5	339.667	345.75	401	337	363.917	331.083	385.417	370.667	300.667	322.333	344.417	295.083	332.25	404.417	371.917	406.583	331.5	347.917	286.417	347.5	305.167	330.917	340.5	439	391.667	
0.000185	100	305.917	328.083	424.083	376	418.083	347.083	299.083	326.083	360.083	305.75	268.5	343.75	272.083	315	284.083	273.583	381.167	383.5	338.083	393.583	398.5	377.917	325.667	372.833	366.75	434.333	361.833	314.917	315.167	332.417	344.083	455.5	326.333	276.833	385.167	421.583	313.417	365.333	302.667	373.917	353.917	322	371.667	326.083	448.5	363.583	341.083	321	345.583	284.667	418.75	304.083	304.167	338.167	320	271.75	297.5	401.75	401.833	305.833	320.083	323.167	355.417	294.083	346.25	325.5	405.75	396.75	310.583	375.583	319.75	303.417	386.833	352.75	384.833	327.417	302.083	359.667	455.417	316.583	394.333	321.833	381.083	324.083	306.5	381.333	257.667	434.083	333.333	295.75	370.833	370.333	408.667	321.417	313.583	349.75	301.167	448.917	349.083	354.167	
0.0001875	100	356.417	277.5	443.667	267.25	459.25	382.583	417.333	307.167	359.167	361.917	350.917	423.083	346	306.75	433.5	418.417	324.667	360.167	314.167	443.25	364.333	269.083	328.083	382.333	334.333	357.333	442.333	319.833	307.583	244.167	306.5	275.417	365.417	486.75	265.583	295.833	382.25	353.333	437.25	388.75	411.5	292.5	374.75	340.25	338.417	400.25	272.917	337.333	380.583	414.667	257.583	273.75	307	318.417	387.917	356.5	362.667	336.667	347.417	345.75	346.667	315.917	386.333	362.667	289.667	370.167	425.167	392.25	281.583	345.417	301.417	327.333	297.25	265.333	315.833	304.833	357.75	330.917	367.917	349.917	245.167	283.5	385.167	403.417	350	323.75	325.25	316.917	430.083	367.333	359.25	258.25	355.583	329.833	371.333	392.167	382.417	333.667	411.5	342.417	
0.00019	100	390.083	342.083	311.25	314	293.333	263.083	335.333	337.5	389.333	372.25	423.583	319.417	349.5	421.917	362.167	368.667	452.5	329.667	368.75	307.833	360.417	368.75	345.667	387.333	341.5	254.667	330.167	388.917	317.25	415.833	321.333	392.25	330	323.75	415.583	363.25	350.583	361.417	372.667	339.25	321.667	375.167	270.5	266.583	288	316.5	438.667	416.833	378	368.5	331.583	339.417	373.417	375.25	423.083	390.667	422.917	293.667	269	269.25	327.583	295.5	430.083	350	398.5	323.25	448.5	384.583	297.667	345.667	384.917	474.417	342.25	367	390.167	322.667	374.583	427.5	396.583	377.333	334.167	376.5	364.25	391.833	344.917	301.417	380.667	365.167	377.833	354.083	317.167	353.917	250.25	371.5	315	511.083	420.583	314	340.667	307	
0.0001925	100	384.25	295.917	339.5	435.417	317.917	323	316.917	321.417	308.5	307.5	360.167	311.083	323.917	355	334.333	332.583	340.167	399.417	420.667	347.083	297.75	338.5	352.917	300.833	392.083	313.917	399.25	287.5	348	392.083	297.75	326.917	407.833	366.833	321.667	313.25	413.833	361.083	370.25	379.25	289.167	295.917	293	301.083	323.667	307.5	341.917	401.417	412.667	407.417	324.583	442.667	467.333	428.333	354.917	313.75	371.167	453.417	318.25	309.333	375.167	400.083	337.583	377.917	405.75	341.75	435.5	368.833	370.833	317.75	301.75	368.417	329.667	425.333	395.5	352.5	327.917	313	342.167	353.5	257.833	266.667	306	345.083	302.333	363.917	355.333	315.25	422.083	312.833	349.167	310.333	231.833	437.167	417.5	360.333	295.667	397.667	405.583	350.25	
0.000195	100	367.333	391.333	364.75	376	382.667	356.583	307.667	434.75	405.583	298	332.25	253.25	359.75	328.25	339.5	347.5	378.417	447.333	425	370.333	340.083	374.833	303.833	292.667	405.417	326.417	323.917	375.333	299.667	433.25	344.417	423.667	323.25	306.583	358.583	401.167	310.667	306.667	338	331.083	393.417	418.167	422.75	419.5	328.75	369.667	386.417	286.25	372.917	425.75	372.583	325.5	250.333	339.333	298.417	391.75	285.333	362.083	380.083	346.917	405.917	370.25	421.833	357.25	282.333	304.167	262.833	281.75	302	308.75	335.333	409.083	346.25	324.333	306.667	319.75	391.333	408.5	361.417	345.75	409.417	363.083	356	373	371.167	340.833	292.167	457.833	352.833	283.25	359.417	309.667	309	339.083	280.5	316.583	300	442.167	422.5	367.167	
0.0001975	100	292	413.333	416.667	411.667	285.167	301.75	333.75	360.25	379.083	423.5	410.667	413.25	448.833	405.583	420.417	329.5	295.25	331.75	333.75	315	367.167	376.917	385.167	328.25	381.75	484.25	296.5	277.25	384.083	351.167	342.5	304.667	358.25	397.75	335.25	290.917	438.5	290.083	398.167	360.917	313.667	337	363.583	355	350.167	394.667	383.667	276.667	339.25	280.75	336.083	374.333	473.75	324.5	358.667	299.083	396.083	345.333	387.833	376.167	317.583	421.083	418.5	325.917	385.667	248.917	353	358.833	346.417	441.167	338	392.667	328.5	308.25	469.25	409	346.167	431.5	368	329.083	314.667	268.25	225.25	421.667	350.083	369.667	423.167	319.083	395.833	414.333	350.333	360.083	324.833	357.75	236.833	303.167	334	339	424	351.25	
0.0002	100	304.833	351.083	418.25	334.417	251.25	342.667	320.75	358.167	374.333	306.75	293.667	388.083	369.333	314.083	395.25	322.333	320.083	279.917	314.417	359.083	331.833	374.75	386.667	310.333	287	401.167	297.833	352.417	360.417	302.25	296.583	342.917	392.75	400.25	297.833	312.333	377.833	388.917	404.417	360.583	309.833	347.833	407.5	368.083	352.417	319.583	269.083	415.5	384.833	407.417	363.083	445.5	339.667	367.833	489	387.75	335.5	480.917	261.833	349.333	343.25	369.167	350.25	347	396.333	341.5	376.083	352	328.333	325.167	463	349.333	229.917	455.333	439.583	383.833	350.083	316.333	294.667	375	297.833	436.917	332	389.167	394.25	337.833	378.25	300.417	329.5	305.583	378.417	406.5	357.583	338.25	299.5	439.5	369.667	381.417	393.333	386.833	
