# Supplementary material for: Transfer of optical orbital angular momentum to a bound electron
Source: Nat Commun. 2016 Oct 3;7:12998. doi: 10.1038/ncomms12998 (PMC5063962; doi:10.1038/ncomms12998)
Supplement: Supplementary Data — Raw experimental data for measurements presented in the main text, reporting fluorescence counts as a function of pulse time and ion position. [file ncomms12998-s2.zip › data/dataRabiFrequencies/150708/100/fluoEMCCD.dat]

# EMCCD average fluorescence data file (1 traces, 1 ions)
# trace names:
# format:
# | signalSlot | numCountCycles | trace 0     |
# |            |                | ion 0     |
# |            |                | val | err |
0	100	379.388	5.07791	
1.5e-006	100	355.134	7.55671	
3e-006	100	310.837	11.6517	
4.5e-006	100	241.068	13.3102	
6e-006	100	175.103	9.59536	
7.5e-006	100	140.528	3.74835	
9e-006	100	149.075	5.4955	
1.05e-005	100	209.377	11.2936	
1.2e-005	100	279.753	13.0044	
1.35e-005	100	336.69	11.0569	
1.5e-005	100	375.155	6.24276	
1.65e-005	100	380.926	6.37009	
1.8e-005	100	349.57	9.32759	
1.95e-005	100	273.72	12.801	
2.1e-005	100	206.876	11.7893	
2.25e-005	100	157.099	7.63092	
2.4e-005	100	134.867	1.65969	
2.55e-005	100	166.814	8.94816	
2.7e-005	100	237.203	13.1151	
2.85e-005	100	293.588	12.6667	
3e-005	100	336.87	10.5006	
3.15e-005	100	372.197	7.01212	
3.3e-005	100	375.404	7.80091	
3.45e-005	100	294.354	12.7841	
3.6e-005	100	235.206	12.4666	
3.75e-005	100	172.637	8.80332	
3.9e-005	100	147.885	4.99848	
