# Supplementary material for: Transfer of optical orbital angular momentum to a bound electron
Source: Nat Commun. 2016 Oct 3;7:12998. doi: 10.1038/ncomms12998 (PMC5063962; doi:10.1038/ncomms12998)
Supplement: Supplementary Data — Raw experimental data for measurements presented in the main text, reporting fluorescence counts as a function of pulse time and ion position. [file ncomms12998-s2.zip › data/dataRabiFrequencies/150708/100/probEMCCD.dat]

# EMCCD probability data file (1 traces, 0 calculated traces, 1 ions)
# trace names:
# format:
# | signalSlot | numCountCycles | trace 0                           |
# |            |                | 0 prob | 0  err | 1 prob | 1  err | 
0	100	0	0	1	0	
1.5e-006	100	0.06	0.02374868417	0.94	0.02374868417	
3e-006	100	0.28	0.04489988864	0.72	0.04489988864	
4.5e-006	100	0.58	0.04935585072	0.42	0.04935585072	
6e-006	100	0.81	0.03923009049	0.19	0.03923009049	
7.5e-006	100	0.98	0.014	0.02	0.014	
9e-006	100	0.96	0.01959591794	0.04	0.01959591794	
1.05e-005	100	0.67	0.04702127178	0.33	0.04702127178	
1.2e-005	100	0.42	0.04935585072	0.58	0.04935585072	
1.35e-005	100	0.19	0.03923009049	0.81	0.03923009049	
1.5e-005	100	0.02	0.014	0.98	0.014	
1.65e-005	100	0.02	0.014	0.98	0.014	
1.8e-005	100	0.13	0.03363034344	0.87	0.03363034344	
1.95e-005	100	0.41	0.04918333051	0.59	0.04918333051	
2.1e-005	100	0.72	0.04489988864	0.28	0.04489988864	
2.25e-005	100	0.91	0.02861817604	0.09	0.02861817604	
2.4e-005	100	1	0	0	0	
2.55e-005	100	0.88	0.03249615362	0.12	0.03249615362	
2.7e-005	100	0.59	0.04918333051	0.41	0.04918333051	
2.85e-005	100	0.37	0.04828043082	0.63	0.04828043082	
3e-005	100	0.17	0.03756327994	0.83	0.03756327994	
3.15e-005	100	0.03	0.01705872211	0.97	0.01705872211	
3.3e-005	100	0.05	0.02179449472	0.95	0.02179449472	
3.45e-005	100	0.35	0.04769696007	0.65	0.04769696007	
3.6e-005	100	0.6	0.04898979486	0.4	0.04898979486	
3.75e-005	100	0.85	0.03570714214	0.15	0.03570714214	
3.9e-005	100	0.96	0.01959591794	0.04	0.01959591794	
