# Supplementary material for: Transfer of optical orbital angular momentum to a bound electron
Source: Nat Commun. 2016 Oct 3;7:12998. doi: 10.1038/ncomms12998 (PMC5063962; doi:10.1038/ncomms12998)
Supplement: Supplementary Data — Raw experimental data for measurements presented in the main text, reporting fluorescence counts as a function of pulse time and ion position. [file ncomms12998-s2.zip › data/dataRabiFrequencies/150708/100/probEMCCD.gnu]

reset; set mouse clipboardformat '%.5f'; set format x '%.6g'; set grid
f = 'C:\data\current\0\probEMCCD.dat'
set terminal windows enhanced title '729PulseWidthScan on Gcarrier3 (EMCCD probability plot)'
unset arrow; unset label
plot f u 1:3:4 w yerrorlines t 'trace 0 dark'
