# Supplementary material for: Transfer of optical orbital angular momentum to a bound electron
Source: Nat Commun. 2016 Oct 3;7:12998. doi: 10.1038/ncomms12998 (PMC5063962; doi:10.1038/ncomms12998)
Supplement: Supplementary Data — Raw experimental data for measurements presented in the main text, reporting fluorescence counts as a function of pulse time and ion position. [file ncomms12998-s2.zip › data/dataRabiFrequencies/150708/100/rawdataEMCCD.dat]

# EMCCD raw fluorescence data file (1 ions, 1 traces)
# trace names:
# format:
# | signalSlot | countcycle 1 .....
# |            | trace 0 |
# |            | ion 0   |
0	100	417.5	404.917	364.667	362.083	286.25	334	427.5	356.417	309.083	457	322.333	458.333	428.5	312.75	330.167	351.833	392	497	347.25	457.917	334.667	379.417	421.167	448.5	317.5	366.333	398.667	376.833	349.75	356	395.167	449.5	330.667	349.5	504	387.75	422.333	379.417	406	277.583	397.417	398.5	348.667	384.5	458.167	415.25	445.417	402.083	378.083	397.417	434.5	367.25	393.417	340.5	382.167	330	406.917	346.333	308.75	457.75	367.333	359.25	471.167	420.917	339	317.333	346.667	379.417	383.167	392.333	390.083	381.167	443.75	417.917	424.25	341.5	304	407.583	383.083	326.667	409.667	371.5	406.833	408.583	332.833	287.167	454.417	489.167	322.583	341.667	315.917	385.667	312.917	370.833	326.333	374.167	287.333	309.083	437.25	337	
1.5e-006	100	367.667	431.833	332.25	390	419.583	337.25	440.583	475.833	376.917	392.583	411.25	324.5	382.917	307.25	374.333	380.75	305.25	120.417	302.333	329.083	310.667	370.833	328	438.083	310.833	371.5	377.083	376.583	436.667	299.917	426.5	315.5	377.667	125.25	413.167	339.667	136.333	336.917	390.5	326.25	351.167	426.583	292.333	416.417	362.583	393.5	291.75	340.833	377.25	365.417	127.917	254.917	331.833	307.5	374.417	377.333	118.5	381.833	379.167	416.25	445.25	387.417	125.75	390.667	349.333	373.417	400.583	393.917	341.083	387.417	351	456.333	367.083	326.917	319.333	372.833	359.833	368.583	310.25	346.417	362	338.917	462.25	427.417	369.25	369.583	561	370.417	424	381.167	394	447.583	289.25	313.083	275.25	360.25	318.25	409.083	367.25	402	
3e-006	100	328.417	131.333	332.667	415.917	348.583	341.667	340.583	368.917	123.417	361.083	121.083	301.25	145.083	438.667	113.667	350.833	372.25	299.417	385.667	407.75	125	328.75	393.667	364.833	114.167	439.417	150.25	333.917	370.167	111.833	353.583	376.417	368	138	412	162.583	312.667	152.583	393.083	394.75	438.667	394.167	335.167	131.167	150.75	400.25	337	405.417	424.833	464.417	362.833	365.75	382.25	394.25	458.167	458.833	495.333	360.333	433.583	328.667	457.25	328	142	378.667	129.667	446.083	331.5	130.583	412.083	160.417	316.583	404.5	427.833	133.083	451.083	324.333	352.25	319	458.667	163.583	143.917	357.083	143	372.083	371.25	262.417	122.583	366.917	131.417	424.333	170.917	410.917	333	321.75	415.667	315.833	406	156.25	128	117.5	
4.5e-006	100	384	122.667	114.75	122.917	112.917	350.75	116.667	143.083	583.667	111.75	158.333	378.917	336.667	444.917	146.667	118.833	345.75	387.167	129	158.833	134.917	497.25	113.417	407.833	140.667	346.917	142.917	157.083	326.583	124.583	121.5	125.167	108.083	508	117	325.25	369.167	107.167	145.583	158.333	302.917	399.167	148.75	144.167	113.583	138.417	131.917	131.417	331	127.5	405.25	430.333	378.833	314.5	145.667	147.583	325.417	143.583	129.167	147.667	119.417	159.917	251.583	317.25	356.5	127.917	153.917	159.5	397.75	466.833	154.667	163.667	399.5	383	454.667	369.667	135.75	127.167	139.667	127.5	123	483.083	135.75	116.667	153.417	384.917	146.75	374.667	120.75	140.917	116.083	421.917	330.167	443.917	145.667	331.667	513.25	145.25	379.917	350.667	
6e-006	100	155.167	109.167	337.167	402.833	156.75	141.083	151.833	128.917	114.333	128	118	129.25	145.25	396	133.667	148.917	125.667	134.333	124	130.083	107.917	338.083	126.75	115.667	121.083	297.167	330.333	144.333	124.083	116.917	416.75	330.583	133.75	150.5	135.5	458.667	360.667	133.917	159.333	120.5	403	111	400	368.667	127.583	130.583	156.75	129.583	126.25	112.833	125.25	121.833	117.083	123.167	122.833	164.583	115.25	132.333	160.167	125.5	142.083	171	367.167	123.333	120.667	374.083	130.167	158.583	97.3333	147.25	120.333	120.25	108.417	145.917	149	109.583	110.083	110.75	150.083	161.25	125.667	146.5	120.75	115.75	112.417	121.167	351.833	341.75	398.917	125.417	118.25	122.833	118.833	119.917	127.75	128.083	289.417	136.833	123.25	140.5	
7.5e-006	100	132.333	120.417	130.667	165.667	143	181.5	118.833	123.333	115.5	124.167	148.583	126.333	126.833	135.417	153.583	119.917	123	113.917	137.917	129.667	150.833	115.5	157.583	123.5	173.167	164.917	138.583	119.25	144.5	154.667	130.667	150.083	119.333	125.833	120.917	126.5	150.083	132.417	113.25	142.583	138	160.167	159.083	127.167	180	117.583	156.167	128	134.167	152.833	132.167	115	119.083	140.833	156.917	107.75	111.417	127.833	162.417	117.333	128.417	146.167	118.75	138.167	132.583	146.333	158.083	162.75	134.5	112.75	152.333	135.5	118.333	165.667	331.833	105.417	167	106.667	133.5	133.25	141.75	135.417	145.417	129.5	133.5	112.833	144.333	102.583	127.333	131.083	137.667	151	160.5	128.25	137.5	406.417	128.667	137.417	118.167	146.833	
9e-006	100	154	143.75	112.333	126.5	151.917	145.917	343.5	164.583	135.833	117.75	166.333	121	153.833	121.583	136.917	116.167	126.25	132.833	136.083	132.833	127.25	161.667	142.167	154.917	124.75	124	112.333	184.167	139.333	135.917	144.833	108.5	124.917	149.167	155.75	118.75	132.583	148.667	165.833	136.25	147.333	128.333	155.167	123.833	150.5	125.667	154.917	183.583	136.667	148.75	430.417	112.083	114.417	187.667	145.333	114.833	139.917	164.833	123.167	153.667	110	143.667	112.083	403.083	147.25	132.5	121.25	126.25	119	125.583	131.167	121.25	163.25	124.833	172.417	140	203.833	148.417	105.583	153.667	414.25	157	108.167	124.083	129.5	157.083	149.333	122.5	149.083	134.917	127.833	174.083	141.083	102.333	122	143.5	137.667	154.25	145.25	135.75	
1.05e-005	100	130.583	180	129.333	347.333	126.583	126.833	350.75	112.75	134.833	140.833	297.083	366.333	125.75	128.583	115.417	171.417	115.667	116.083	421.25	107.583	133.75	392.5	458.75	399.75	123.75	134.25	151.75	312.667	161.417	112.333	122.25	157.667	122.833	139.75	435.5	120.75	152.25	354.833	336.75	340.917	127.583	363.833	125.333	124.833	122.333	142.25	117.917	397.083	127.25	122.25	395.167	126.583	154.917	121.833	326.75	141.75	280.667	142.167	329.417	291.25	159.75	132.583	129.583	195.25	336.667	119	115.917	132	296.417	102.667	142.833	145.25	281.833	126.917	389.417	353.667	332.167	171	394.583	490.167	154.333	312.167	116.583	145.583	398.417	394.833	116.417	367.833	170.75	117.167	154.75	418.75	140.75	118	118.583	137.583	125.667	124.833	115.083	151.333	
1.2e-005	100	462.25	379.75	129.583	420.5	400.25	378.333	414.167	311.417	135.417	334.667	137.167	174.583	145	410.667	118.5	392.917	126.917	340	116.667	404.417	119.5	142.167	373.167	338.333	387.083	397.667	360.333	390.5	126.667	325.167	421.667	426.833	116.083	397.833	344.667	368	146.583	354.167	485.5	127.167	286.5	364.583	468.75	381.417	133.5	122	368	378.25	305.333	153.917	137.583	129.667	141.75	183.417	117.333	441.75	419.833	134.667	350.75	424.25	455.833	377.667	360.833	298.75	119.667	132.583	159.083	426.417	411.667	467.083	502	143.917	117.417	118	122.833	146	279.25	370.417	125.667	113.75	324.417	112.167	371.25	426.583	139.833	140.167	153.5	306.667	131.083	376.833	146.583	143.417	386.583	348.917	355.5	437.75	126.333	147	419.25	407.167	
1.35e-005	100	280.5	395.75	138.833	396.083	367.75	435.583	421.417	429.5	457	359.083	383.75	368.333	325.333	142.083	432.083	464.333	157.083	356.583	147.75	126.25	431	427.917	523.583	311.833	603.833	151.417	365.5	328.083	323.75	378.167	358.25	308.917	323.583	375.25	331.083	120.25	299.5	334.5	484.667	365.833	380.583	402.5	122.667	361.417	159.333	438.25	397	417.5	347.333	359.833	331.583	380.917	406.417	363.417	344.25	333.75	460.583	474.833	335.417	445.083	352.75	372.833	469.25	402.583	443.333	400.167	146.833	350.417	129.667	418.917	364	372.75	330.5	401.25	109.75	366.583	391.583	418.417	391	342.917	116.917	404.667	503	364.667	340.25	129.333	398.75	122.667	139.333	335	235.75	380.417	119.667	143.5	365.75	147.25	343.25	354.417	383.833	370.417	
1.5e-005	100	243.083	421.75	409	397.583	319.75	376.5	351.333	393.5	410.75	416.833	310.333	391.5	343.417	325.917	416.75	404.417	385.5	315	379.333	476.917	424.417	445.917	442.833	354.917	349.333	404.833	356.75	298.417	319.75	243.25	311.167	408.167	328.417	379.583	352.583	378.667	348.667	351.167	388.25	419.083	443.083	419	391	485.5	355.5	416.583	412.25	464.833	382.667	372.583	332.917	423.667	410.833	436.167	434.583	360.75	237.5	381.917	387	401.667	446.333	265.667	413.417	373.917	299.083	435.583	363.417	387.333	341.167	402.833	362.583	413.167	474.917	411	128.333	304.833	440.333	389.167	437.917	363.25	124.333	349.417	291.583	395.5	473.333	377.917	326.917	422.917	348.25	457.75	359.417	351.5	357.5	433.333	415.167	358.333	369.083	391.167	345.833	366.667	
1.65e-005	100	347.917	490.583	378	431.667	405.667	417.333	471.333	223.917	416.25	425.167	329.75	406.417	346.583	464.667	405.25	411.25	407.5	486.583	371	377.333	329.5	313.083	386.75	390.917	462.667	365.167	377.917	333.833	375.583	379.25	376.333	452.333	285.833	330.167	313.667	459.333	457.917	369.25	376.917	378.917	396.333	423.083	337.667	343.667	366.25	338	357.917	410	292.833	437.083	402.917	395.583	423.667	395.083	387.333	387.333	339.25	387.667	358.917	391.417	349.25	349.333	469.25	260.417	426.917	383.583	346.75	390.083	361.833	411.917	366.333	339	145.083	391	388.75	405.417	285.917	375.583	427.75	348.083	443.417	462.583	427.833	367.5	347.417	436.25	389.167	330.333	402.75	455.917	379.917	311.25	390.417	525.583	459.583	320.417	434.333	335.917	446.25	102	
1.8e-005	100	491.583	383.417	267.417	354	337	401.25	398.417	425.417	406.083	362.333	426.583	374.833	437.5	348.5	121.167	340.75	369.75	312	359.25	329.917	309.917	355.417	355.583	349.417	442.083	165.167	408.25	413.167	116.167	387	498.083	135.917	350.75	328.833	357	342	376.917	378	413.833	351.417	320.75	339.25	427.833	405.167	432.5	365.833	174.417	350.167	415	444.167	358.083	134	295.25	372.917	382.75	139.833	402.5	380.083	386.25	128.667	298.75	338.5	338.25	329.75	147.75	440.917	152.667	436.5	370.417	164.083	137.833	362.167	378.5	499.75	385.917	268.167	315.667	489	400.333	330.75	387.583	441.333	127.5	393.917	445.333	477.75	327.75	446.417	303.167	440.583	378.667	373.333	367.5	372.917	416.667	419.417	381.917	379.583	414.833	337.667	
1.95e-005	100	145.25	133.667	146.5	375.667	134.333	325.583	350.833	292.083	124.333	414.917	143.667	351.417	326.083	363.667	358.833	121.583	131.333	134.833	454.083	385.25	358.25	128.333	447.25	135.417	316.75	430.083	118.167	124.167	360.583	143.833	296	283.833	148.5	132.833	367.917	349.667	109.667	282.167	318.25	139	458.5	397.75	127.083	407.75	154.167	405.667	375.75	317.917	356.083	119.5	450.583	131.083	302.5	517	138.583	142.25	452.167	342.917	275.25	120.75	134.25	149.75	401	133.5	113.583	406.25	136.333	322	315.417	327.583	109.583	115.083	378.917	473.917	419.667	144.833	347.917	330.167	447.333	380.667	129.583	129.917	355.083	245.75	384.833	107.75	394.167	507.75	105.333	453.583	360.667	405.083	126.167	127.917	139.917	340.833	262.667	442.167	165.667	401.583	
2.1e-005	100	387.917	126.667	107.583	152.833	383	150.333	369.167	134.667	122.167	146	128.5	150	138.083	112	147.25	151.5	106	154.333	127.167	133.25	120.75	366.417	497.083	130	119.167	138.917	368.417	387.667	431.333	306.417	116.25	107.333	127.25	134.333	166.583	145.667	137.167	131.333	117.167	151.833	426.5	139.333	117.25	373.917	134.5	136.583	447.167	130.25	159.333	146.5	141.833	144.5	415.083	140.5	408.833	133.333	123.083	124.75	115.833	140.833	136.25	137.583	121.667	126.417	340.167	157.75	376.917	126.833	119.917	437.167	121.25	364.667	142.75	149.917	450.667	146.333	145.417	334.583	302.5	157.833	496.25	155.833	140.75	397.167	397.167	163.667	112.667	152.333	132.167	126.75	137.333	146.417	139.917	370.833	337.25	367.25	111.833	364.583	142.5	168.917	
2.25e-005	100	131.667	396.333	144.833	172.583	132.667	141	150.333	133.75	157.083	140.083	171.25	113	128.833	346.083	147.5	399.417	147.917	112.167	119.917	129.833	139.75	107.667	119.667	136.667	139.25	120.833	346.833	132.583	116.583	120.5	145.25	137.25	139.833	128.5	102.417	146	155.417	117	376.5	343.833	148.5	127.917	162.25	122.667	122.167	140.083	127	166	165.25	140.75	394.917	112.083	127.083	153.583	142.083	127.833	133.667	132.5	125.083	151.333	129.917	116.75	129	127.917	398.583	165.25	143.083	101.417	139.583	121.167	148.5	152.083	127.667	126.333	113	156.833	131.583	129	152.5	152.667	113.083	136.25	123.167	114.083	129.917	126.583	127.083	136	129	504.833	131.833	115.833	132.167	130.333	118.583	110.583	139.167	129.75	129.75	157.75	
2.4e-005	100	119.583	113.667	134.25	155	121.583	134.417	170.333	137.333	150.5	110.333	134.167	138	112.5	108.5	120.417	127.75	122.917	127.667	116.333	147.167	115.417	131.083	138.75	170.167	109.417	129.417	145.75	123.25	141.583	114.25	127.833	147.583	134.5	149.917	119.083	126.083	177.667	122.5	164.167	153.5	114	114.583	128.5	143.667	108.083	127.833	138.333	131.583	140	154.667	154.667	122	160.167	130.667	118.167	117.5	164.25	136.833	117.75	135.667	149.833	159.917	111.25	133	151.75	151.5	116	148.333	133.25	122.167	141.917	129.583	136	152.917	181.333	127.333	114.167	140.167	154.417	124	139.333	139.167	142.333	162.167	135.333	130.333	133.25	162.917	130.75	144.083	127.583	115.917	132.333	124.083	151.25	131.5	121.75	111.75	140.5	128.25	
2.55e-005	100	119.167	128.083	172.25	142.25	131.833	158.833	153.333	139.667	157.417	145.167	132.083	481.25	145.417	150.417	139.917	149.5	124.083	122.583	129.25	127.167	144	415.083	392.417	117.75	125.5	115.333	386.417	167.917	145.083	140.167	121.083	122.417	160.25	114.75	144.917	135.083	123.167	120.25	123.583	108.917	141.833	134.5	121.833	130.25	358.917	371.25	422.417	140.833	131.917	117.333	368.667	116.75	137.5	115.75	147.667	138.25	138.167	111.583	136	373.583	156	146.583	175.333	139.833	145.417	131	142.083	141.25	475.667	128.5	120.083	135.417	137.25	137.583	113.083	148.583	122.167	384.75	133.5	128.333	170.417	397.667	144.667	127.667	121.167	107.583	133.583	115.667	131.917	129	132.583	133.917	116.083	150.333	128.833	114.917	137.917	130.833	138.667	146.833	
2.7e-005	100	121.667	127.167	127.833	308.5	350.083	481.083	266.5	130.583	477.333	160.583	134.583	402.417	112.5	140.833	129.417	499.583	144	123.833	111.333	129.667	533.583	363.083	148.667	151.167	343.5	394.833	328.833	106.167	351.75	142.833	168.667	152.75	137.25	119.917	146.167	414	378.667	108.75	324.167	128.75	397.667	141.25	142.917	430.833	128.083	130.917	122	438.75	353.917	399.083	346.25	363.833	415.583	146.583	420.583	151.5	126.583	126	143.667	452.167	379.833	124.167	106	136.583	147.25	118.167	316.333	405.833	176.5	287.917	156.5	137.083	110.583	387.167	467.5	374.5	169.333	317.25	448.833	108.75	369	124	343.417	116.917	336.833	112.75	112.833	122.917	109.417	125.75	179.583	120.333	128.667	454.25	162	384.75	318.333	155.583	127.167	138.583	
2.85e-005	100	348.667	471.917	354.667	118.5	132.083	460.417	137.333	295.333	390	401.167	133.083	394.417	121.583	365.417	126.917	157.833	357.667	392.25	448	149.417	113.25	141.667	352.333	293.417	361.167	115.417	452.333	386.167	367.25	402.833	112.583	382.583	346.25	303.667	405.917	469.5	379.5	378.417	303.667	471.167	323.75	381.417	114.583	409.167	147.583	333.5	131	383.167	140.25	416.167	393.917	355.417	486.833	494.5	345.5	379.75	409.833	148.583	125.833	412.75	417.917	153.667	349.083	341.917	144.917	201.75	378.167	130	456.25	157.417	289.333	136.75	372.167	356.333	122.333	116.667	174.417	553.083	367.583	332.417	150.5	389.5	127.167	354.917	336.917	455.417	146.583	180.833	370.167	331.583	374.417	389.75	122.5	125.583	163.25	128.333	124.75	366.167	171.667	367.333	
3e-005	100	416.75	355.083	321.917	425.417	126.083	498.5	368.917	458.417	331.25	350.083	139.25	404.417	324.417	316.167	327.917	430.25	409.333	343.667	322.75	382.417	365.333	333.25	128.083	441.083	339	111.167	392.75	325.333	466.75	383.833	323.833	159.25	408.25	406.917	388.333	324.167	345.917	352.333	140.333	298.417	370.833	340.583	395.417	381.5	138.083	131.167	124.917	406	463.5	437.583	304.917	326.333	141.083	368	410.167	285.75	338.75	275.25	444.25	446.667	439.167	425.5	328.583	455.75	364.083	132.083	412.25	393.833	341.333	482	433.583	364.833	300.833	425.75	155.333	381.583	318.25	142.25	346.083	370.333	410.333	433.25	449	405.583	414.667	132.667	308.667	556.5	137.333	367.5	326.083	346.333	430.333	306.583	352.833	338.75	417.5	260.417	125.25	135.917	
3.15e-005	100	308	354.333	348.167	392	410.917	137.333	362.917	349.583	362.333	413.25	275.833	347.833	345.333	332.917	428.75	401.75	415.25	435.083	323.083	337.833	347.667	499.583	364.083	380.75	283.917	413	438.583	403.917	473.417	440.333	360.167	358.417	417.917	278.083	521.417	379.083	448	339.083	398.917	507.917	345.917	462	269.417	364.917	425.917	367.25	391.917	403.417	462.083	415.417	406.5	385.25	464.083	364.5	474.75	368.5	390.5	467.167	410.417	308.917	325.5	370.083	379.333	315.083	427.75	359.667	300.917	408.917	432.417	312.417	410.917	378.583	305.75	443.167	408.25	300	296.25	133	329	325.083	382.833	420.167	299.75	324.5	367	310.917	378.167	411.083	461.083	400.25	363.167	368.75	338.583	487.833	318.417	360.167	120.167	428	320.417	310.75	
3.3e-005	100	397.5	369.333	385.667	344.917	399.75	433.333	389.833	378.75	505.833	365.75	347.833	352.75	363.333	493.667	345.083	411.75	459.417	327.333	464.083	418	453.417	344.5	338.167	366.083	454	361.25	115.5	551.083	399.417	410.25	420.583	400	414.167	122.917	351	318.833	339.167	502.667	445.25	148.667	390.25	345.917	353.417	134.583	318	395.583	300.583	396.25	453	445.167	320.833	373.583	407.833	366	345.417	336	266.667	270.083	375.417	359.417	338.917	339.75	434.833	298.333	446.25	407.75	374.417	132.5	266.417	411.5	377.75	447.667	407.333	421.25	418.583	403.333	439.083	401.417	365.083	340.75	319	441.917	331.75	437.25	399	414.417	348.25	423.667	295	525.083	401.917	474.333	358.25	407.583	386.083	364.5	392.167	402.417	435.917	344.167	
3.45e-005	100	391.25	390.417	414.583	301.917	312.583	528.083	408.333	146.083	416.833	136.083	344.083	380.167	363.333	342.5	456.417	157.833	380.667	155.083	342	132.25	353.417	169.333	124.333	106	372	124.25	351.833	396.917	317.75	132.25	123	410.417	390.333	123.833	341.25	372.583	317.167	335.75	275.917	320	389.833	355.083	369.083	444.917	388.417	392.417	130.667	132.917	300.25	418.917	405.333	150.583	388	373.083	443.75	359.167	117.5	328	340.25	124.417	245.833	181.5	122.333	111.667	371.833	112.75	147.75	477.583	469.833	142.167	365.917	541.333	128.667	116.5	337.583	316.917	110.083	124.417	329.583	337	427	144.417	119.083	349.75	129.417	155.833	362.917	131.583	431.333	404	360.5	400.167	461.667	394.333	140.583	387.917	125.667	517	130	459.583	
3.6e-005	100	123.333	400.167	395.667	145.083	355.917	119.25	308	161.5	124.917	135.75	372.5	130.917	407.667	153	445.167	121.25	154.667	336.75	141.083	370.917	375.917	397.583	127.667	130.667	313.583	111.083	121.167	388.083	364.167	380.083	150.333	294.5	144.25	449.333	407	160.583	401.167	131.917	372	418.75	153.417	159.833	378.333	133.083	132.833	417.583	134.833	122.333	442.333	141.833	312.5	139.5	393.833	143.917	120.583	154.333	131.75	141.25	309.917	366.833	169.167	126.917	406.667	126.083	127.917	122	138.25	141.417	123.167	143.417	145	142.583	354.083	173.25	125.333	329.083	181.083	134.5	382.25	124.667	349	106.917	377.25	120.333	434.75	460.417	372.583	434	127	114.417	126.667	422.5	120.417	418.833	149.083	137.167	120.167	147.083	163.417	127.583	
3.75e-005	100	150.5	124.083	116.583	134.083	141.833	144	127.833	137.583	132.667	107.083	372.917	129.333	134.083	118.833	141.25	143	383.75	137.167	180.583	140.917	390.75	107.75	138.667	153.417	115.917	111.167	125.333	121	404.917	142.25	141.333	158.167	339.5	375.25	126.5	150.833	166.667	125.25	139.833	147	367.917	164.083	125.333	132.333	397.833	142.417	136.583	123.75	132.417	129.583	134.5	125.917	162.75	163.083	131.333	151.917	137.083	121.75	114.5	123.917	117.083	157.583	163	114.5	130.75	134.583	149.25	160	129.583	139.833	122.833	164.5	118.25	160.083	318.75	124.417	127.5	116.917	139.333	133	162.583	144.833	407.833	129.5	122	399.917	159	116.75	126.75	130.333	147.5	136	384.25	353.667	167.583	138.917	105.667	372.833	383.917	153.5	
3.9e-005	100	130.083	160.417	113	190.667	390.083	135.333	128.583	129.083	103.5	129.667	154.5	136.75	145.417	194.5	153.75	170.833	122	146.333	145.583	141.333	134.167	357.417	136.917	123.917	157.5	387.667	132.083	200.167	162.833	127.833	148	128.417	191.167	151.667	115	142.5	136.417	162.083	129.167	132.333	138.75	141.583	115.667	119.583	154.083	115.833	107.167	116.667	134.667	141	133.833	133.083	129.833	148.833	152.75	125.583	141.083	139.75	154.75	130.5	148.75	139.667	151.333	149.083	134	122.583	105	152.25	114.833	120	355.333	106.25	134.167	132.083	129.333	146.5	126	140.583	134	129.25	113.167	148.917	124.583	139.667	117.667	129.5	145.5	150	178	105.583	166.917	162.583	147.25	151.25	111.417	129.583	124.5	127.917	134.917	154.917	
