# Supplementary material for: Transfer of optical orbital angular momentum to a bound electron
Source: Nat Commun. 2016 Oct 3;7:12998. doi: 10.1038/ncomms12998 (PMC5063962; doi:10.1038/ncomms12998)
Supplement: Supplementary Data — Raw experimental data for measurements presented in the main text, reporting fluorescence counts as a function of pulse time and ion position. [file ncomms12998-s2.zip › data/dataRabiFrequencies/150708/101/fluoEMCCD.dat]

# EMCCD average fluorescence data file (1 traces, 1 ions)
# trace names:
# format:
# | signalSlot | numCountCycles | trace 0     |
# |            |                | ion 0     |
# |            |                | val | err |
0	100	377.072	5.93337	
5.5e-006	100	370.698	4.19877	
1.1e-005	100	375.714	5.71011	
1.65e-005	100	368.286	6.94914	
2.2e-005	100	384.127	6.3151	
2.75e-005	100	365.673	7.57774	
3.3e-005	100	365.996	7.11544	
3.85e-005	100	359.713	8.42337	
4.4e-005	100	344.267	10.0376	
4.95e-005	100	358.162	9.11043	
5.5e-005	100	343.744	9.55323	
6.05e-005	100	323.819	10.2623	
6.6e-005	100	311.104	11.731	
7.15e-005	100	302.908	12.1393	
7.7e-005	100	322.364	10.5184	
8.25e-005	100	291.095	12.0276	
8.8e-005	100	311.554	10.5843	
9.35e-005	100	297.714	13.0993	
9.9e-005	100	273.003	13.3228	
0.0001045	100	301.996	13.1948	
0.00011	100	271.502	12.744	
0.0001155	100	257.892	12.9393	
0.000121	100	260.545	12.4742	
0.0001265	100	255.52	12.4865	
0.000132	100	231.828	12.7823	
0.0001375	100	246.212	13.2029	
0.000143	100	230.084	12.0745	
0.0001485	100	231.901	12.6519	
0.000154	100	225.966	11.8481	
0.0001595	100	229.643	11.9167	
0.000165	100	237.657	12.4495	
0.0001705	100	241.331	12.5897	
0.000176	100	253.852	13.0384	
0.0001815	100	260.059	12.4982	
0.000187	100	261.245	12.9984	
0.0001925	100	246.35	12.5485	
0.000198	100	237.347	12.3278	
