# Supplementary material for: Transfer of optical orbital angular momentum to a bound electron
Source: Nat Commun. 2016 Oct 3;7:12998. doi: 10.1038/ncomms12998 (PMC5063962; doi:10.1038/ncomms12998)
Supplement: Supplementary Data — Raw experimental data for measurements presented in the main text, reporting fluorescence counts as a function of pulse time and ion position. [file ncomms12998-s2.zip › data/dataRabiFrequencies/150708/101/probEMCCD.dat]

# EMCCD probability data file (1 traces, 0 calculated traces, 1 ions)
# trace names:
# format:
# | signalSlot | numCountCycles | trace 0                           |
# |            |                | 0 prob | 0  err | 1 prob | 1  err | 
0	100	0	0	1	0	
5.5e-006	100	0	0	1	0	
1.1e-005	100	0.01	0.009949874371	0.99	0.009949874371	
1.65e-005	100	0.04	0.01959591794	0.96	0.01959591794	
2.2e-005	100	0.02	0.014	0.98	0.014	
2.75e-005	100	0.07	0.02551470164	0.93	0.02551470164	
3.3e-005	100	0.05	0.02179449472	0.95	0.02179449472	
3.85e-005	100	0.08	0.02712931993	0.92	0.02712931993	
4.4e-005	100	0.14	0.03469870315	0.86	0.03469870315	
4.95e-005	100	0.12	0.03249615362	0.88	0.03249615362	
5.5e-005	100	0.14	0.03469870315	0.86	0.03469870315	
6.05e-005	100	0.19	0.03923009049	0.81	0.03923009049	
6.6e-005	100	0.26	0.0438634244	0.74	0.0438634244	
7.15e-005	100	0.32	0.04664761516	0.68	0.04664761516	
7.7e-005	100	0.2	0.04	0.8	0.04	
8.25e-005	100	0.36	0.048	0.64	0.048	
8.8e-005	100	0.25	0.04330127019	0.75	0.04330127019	
9.35e-005	100	0.37	0.04828043082	0.63	0.04828043082	
9.9e-005	100	0.44	0.04963869458	0.56	0.04963869458	
0.0001045	100	0.35	0.04769696007	0.65	0.04769696007	
0.00011	100	0.45	0.04974937186	0.55	0.04974937186	
0.0001155	100	0.51	0.049989999	0.49	0.049989999	
0.000121	100	0.49	0.049989999	0.51	0.049989999	
0.0001265	100	0.52	0.04995998399	0.48	0.04995998399	
0.000132	100	0.6	0.04898979486	0.4	0.04898979486	
0.0001375	100	0.56	0.04963869458	0.44	0.04963869458	
0.000143	100	0.6	0.04898979486	0.4	0.04898979486	
0.0001485	100	0.62	0.0485386444	0.38	0.0485386444	
0.000154	100	0.62	0.0485386444	0.38	0.0485386444	
0.0001595	100	0.6	0.04898979486	0.4	0.04898979486	
0.000165	100	0.57	0.04950757518	0.43	0.04950757518	
0.0001705	100	0.55	0.04974937186	0.45	0.04974937186	
0.000176	100	0.51	0.049989999	0.49	0.049989999	
0.0001815	100	0.48	0.04995998399	0.52	0.04995998399	
0.000187	100	0.49	0.049989999	0.51	0.049989999	
0.0001925	100	0.53	0.04990991885	0.47	0.04990991885	
0.000198	100	0.57	0.04950757518	0.43	0.04950757518	
