# Supplementary material for: Transfer of optical orbital angular momentum to a bound electron
Source: Nat Commun. 2016 Oct 3;7:12998. doi: 10.1038/ncomms12998 (PMC5063962; doi:10.1038/ncomms12998)
Supplement: Supplementary Data — Raw experimental data for measurements presented in the main text, reporting fluorescence counts as a function of pulse time and ion position. [file ncomms12998-s2.zip › data/dataRabiFrequencies/150708/101/rawdataEMCCD.dat]

# EMCCD raw fluorescence data file (1 ions, 1 traces)
# trace names:
# format:
# | signalSlot | countcycle 1 .....
# |            | trace 0 |
# |            | ion 0   |
0	100	468.75	386.417	341.167	390.167	469.917	404.583	381.167	314.833	459.417	388.417	391.5	380.833	282.667	476	475.167	449.417	336.083	400.5	448	450.417	379.583	368.333	339.083	471.667	479.083	374.583	397.333	354.75	291.417	345.583	403.667	357.833	376.833	273.833	361.167	365.917	303.583	246.25	476.417	428.167	398.5	407	335.333	403.583	367.667	480.417	306.75	348.667	300.833	307	286.667	381.833	342.667	375.5	290.417	311.667	340.75	324.333	438.75	343	450.917	399.917	338.75	287.75	496.75	482.25	333.083	438.667	335.917	392.417	403.333	408.333	372.667	264.833	451.5	381.167	327.5	329.917	297.833	283.583	352.333	351.667	271.5	341.417	462.583	315.667	392.75	411.5	399.75	455.083	417.083	424.833	354.167	408.583	359	391.583	318.75	384.917	416.25	418.833	
5.5e-006	100	412.5	328.75	436.167	391.333	356.083	429.833	373.083	314.917	343.417	324.25	345.75	283	366.75	374.833	402.333	373.583	368.333	373.833	392.333	325.417	328.75	395.917	340.75	360.083	369.833	373.667	315.917	403.75	428.917	324.833	329.25	407.5	412.833	386.083	297.5	306.417	450.75	308.667	329.833	348	371.583	325.333	412.583	396.583	459.083	345.417	364.25	360.083	407.167	468.083	365.75	378.167	318.25	368.75	410.75	389.083	374.917	367.5	314.167	303.583	378.083	363.333	480.333	401.417	338.583	399.25	326.75	361.75	386.25	382.167	347.583	380	376.25	386.5	386.833	461.417	419.167	426.25	369.333	360.75	435.417	323.75	338.667	404.75	364.667	436.667	325.083	379.417	422.917	405.25	391.667	307.833	353.917	355.333	402.083	359.167	354.583	292	315.583	332.25	
1.1e-005	100	354.667	408.333	324.167	391.583	353.167	328.25	428.333	309.25	405.417	336.25	324.583	363.667	305.25	398.5	350.667	285.417	402.25	587.75	380.583	345.75	404.667	396.917	450.083	357	360.083	435.083	390.333	295.917	314.917	273.417	413.75	332.833	396.167	311.167	342.917	413.75	264.417	330.25	351.667	410.417	379.583	349	383.833	433.25	420.667	348	504.583	442.667	387	367.417	378.25	441.5	370	415.583	392.583	350.5	479.667	414.167	339.583	333.833	303	354.333	363.5	372.167	411.167	403.333	465.75	357.167	406.833	385.417	375.5	474.583	396.167	389.667	127.833	398.667	393.333	372.167	384.667	397.333	441.833	287.5	320.667	343.833	312.583	356.083	391.167	404.917	399.167	353.833	383.75	412.5	450.083	413.667	419.917	308	392.833	338.583	416.333	330.333	
1.65e-005	100	365.583	443	392.167	405.083	428.25	398.583	331.75	397.083	307.583	468.667	400.417	355.333	329	341.25	468.417	386.583	321.75	358.833	277.75	379.833	299.5	440.667	376	392.833	310.5	403.917	372.667	371.583	406.167	414.917	455	379.75	372.667	282.583	402.167	340.5	468.417	459.417	455.75	305.25	434.083	372.833	297.917	402.083	384.167	322.083	319.917	386.75	403.5	331.25	365.417	443.167	373.833	356.5	386.833	438.5	357.083	377.083	350.667	407.417	362.333	338.75	386.833	316.333	357.25	150.833	364.917	278.083	297	365.333	372.417	464.833	340.917	367.75	418.833	390	344.917	502.417	477.083	374.333	345.75	340.5	165.333	426.167	376.833	123.917	453	370.667	350.417	392.833	316.5	430.5	125.083	343	442.75	306.5	265.083	299.667	481.333	423.333	
2.2e-005	100	439.333	353.25	144.417	344.5	364	397.75	437.5	335.083	418.917	355.25	363.083	393.417	399.583	362.5	358.333	350.583	364.083	464.167	417.667	446.833	397.167	393.167	432.167	389.917	457.25	453.917	310.667	451.583	464.667	479.417	398.167	387.917	482.417	464.833	387.667	370.833	420.583	411.083	331.417	506.917	417.833	293.667	362.75	424.417	373.833	485.167	506.583	355.917	478.417	320.333	322.25	401.917	353.917	342.333	416	336	461	468.333	391.667	374.083	396.583	325.583	369.167	312.75	341.917	410.667	397.333	392.833	375.5	334.083	401.667	392.583	313.25	389.667	344.667	449.583	388.583	432.833	379.833	426.083	381.417	293.667	316.667	423.417	334.25	275.083	116.25	458.917	386.417	416.667	433.083	401.083	363.417	354.667	344.917	328.833	265.5	395.5	358.75	400.583	
2.75e-005	100	411.667	395.417	325.583	342.083	113.167	436	336.667	406.25	355	379.583	370.167	419.583	417	404.75	426.333	401.75	359.583	362.333	316.667	399.5	410.167	326	385.25	430.583	351.667	474.417	395.583	366.667	394.667	367.333	373.917	378.833	273.583	332.167	439.25	371.25	395.917	417.75	129.167	426.833	413.5	401.667	399.75	354.167	388.917	375.417	141.25	447.25	374.417	328.083	400.583	368.167	409.583	324.75	352.583	461.167	314.667	127.583	488.417	344.167	348.083	532.917	318.333	377.25	126.833	349.25	387	401.75	391.833	422.083	390.667	362.833	396.917	304	163.75	380.25	416.5	408.667	362.917	307.667	382.417	370.667	399.917	349.083	419.417	382.417	166.75	411.167	290.333	411.083	393.417	376.75	360.167	301.917	403.917	359.5	419.333	427.083	437.917	318.333	
3.3e-005	100	390.5	367.583	346.083	397.917	441.583	437.917	151.333	422	437.333	345.75	444.667	373.917	351.833	403.167	311.25	352.5	394.75	462.75	350.25	344.25	396	404.75	367.333	366	363.667	423.5	367.417	379.5	330.583	460.75	354.417	335.5	361.333	445.5	444.583	369.333	333.333	386.25	278.417	354.167	360.083	372.917	421.583	391.833	393.917	373.25	129.917	333.333	414.75	457.25	270.917	154	353.5	118.583	361	320.083	278.5	361.333	351.417	426	352.917	329.5	322.333	363.583	368.833	339.75	368.083	400.583	454.25	346.583	346.083	363.583	358.667	128.5	315.5	448	426.917	389.083	369.5	367.667	564.167	343.5	377.083	498.167	395.5	383.583	333.75	319.583	308.583	454.583	358.667	433.167	342.25	318.167	385.333	401.667	436.75	347.25	383.667	360.417	
3.85e-005	100	134.25	483.25	418.5	505.25	443.917	435.917	403.667	370.5	135	344.417	453.833	452.167	338.75	385	333.583	329.75	425.75	350.25	129.167	319.417	382.083	346.083	352	334.75	388.333	130.417	310.417	351.583	378.417	385.167	301	349.5	146.333	376.917	365.833	375.083	479.333	375.833	380	350.667	414.583	316.417	312.083	368.083	277.25	393.833	149.417	375.5	356.833	278.917	393.417	343	363.583	353.5	424.083	309.333	375.75	438.5	463.5	395.5	487.667	357	469.417	380.417	297.833	408.083	457.667	319.667	402.417	369.25	425.417	471.75	408	340.5	384.667	293.5	330.75	451.917	135.75	364.917	369.25	366.167	417.833	294.333	466.417	367.5	439.083	330.417	300.083	362.75	320	379.083	420.833	383.667	419.25	410.917	470.667	349.583	124.5	267.25	
4.4e-005	100	365.333	368.583	374.25	436.583	356.5	381.5	352.583	358.75	398.75	128.417	365.417	404.75	419.583	379.75	347.083	341.75	117.5	110.083	441.583	474.417	380.417	400.25	314.833	324.083	119.917	343.583	386.833	382.083	375.667	337.417	155.5	265	156.583	339.417	373.25	324.583	390.917	119.417	387.5	515.167	321.25	392.5	345.25	331	280.667	316.75	115.167	319.25	141	383.417	369.083	399.833	489.833	503.417	317.75	369.583	108.083	355.583	138.667	397.833	418.583	377	138.917	374.417	332.25	486.083	393.167	126.167	472.833	403.667	322.333	294.667	437.5	280.583	362.667	399.917	121.5	315.75	330.25	392.167	387.917	386	447.583	391.583	346.667	434.25	377.667	476.667	469.083	431	353.167	448.5	344.917	368.833	398.5	468.667	352	358.5	300.25	393.083	
4.95e-005	100	382.75	477.5	410.083	338.583	481.667	442.167	347.25	375.333	471.75	373.75	407.583	400.667	437.75	370.667	320.75	377.75	356.167	127	449.333	353.25	449.167	399.667	299	383.417	144.75	428.083	361.667	395.25	378.25	375.75	370.083	377.25	399.5	429.667	415.5	363.583	389.333	412.25	360.333	315	469.167	307.25	136.75	406.75	447.5	444.083	181.083	393.333	143	401.917	384	378.917	389.583	115.917	361.583	474.75	156.583	135.833	325.583	368.417	349.917	344.25	332.083	414	404.167	129.75	336.25	434.417	174.833	410.917	371.583	333.5	339.75	439.583	425.833	336.75	414.25	440.75	306.5	425.25	427.833	386	420.917	332.5	322.667	482.75	429.333	418.417	348.833	319.5	370.083	298.833	356.417	365.75	364.917	422.5	132.25	388.5	367.417	125.25	
5.5e-005	100	420.667	313.667	357.583	441	377.417	376.333	160.333	283.917	411.833	123.5	354.417	410.5	148.75	393.667	277.167	360.583	357.667	124.333	146.5	368.333	400.167	164.75	486.917	415.083	345.583	133	115.75	334.333	377.417	360	369.25	320.333	406.25	156.167	299	466.167	393.333	150	410.417	303.25	425	285.417	365.833	410.917	336.083	427	133.083	411.083	441.083	113.833	384.083	136.333	466.667	390	332.167	289.917	337	347	482.833	358.417	396	331	393	373	363.75	394.833	441.583	428.667	412.083	357.167	458.417	357.667	295.333	474.333	355.333	398.417	307.917	130.083	437.75	359.083	325.333	397.5	345.667	358.583	286.667	375.417	419	360.917	500.417	341.417	390.667	359.583	393.833	313.667	405	388.667	406.583	334.833	356.333	359.833	
6.05e-005	100	349	150.417	399.583	295.75	339.75	329.75	402.25	323	373.833	378.333	131.417	343.25	370.917	331.833	142.667	346	494.167	427.083	307.833	383.5	341.25	334.583	467.833	449.083	114.5	353.5	398.417	135.667	380.583	144.167	353.083	316.667	310.5	289.75	314	354	434.333	359.333	130.417	366.667	142.75	393.25	406.417	374.75	434.833	362.917	137.333	367.333	350.75	361.083	113	364	346.917	129.417	430.917	405.917	145.167	325.333	345.083	149.333	428.917	130.333	375.333	389.75	346	336.5	131.5	336.667	284.083	483.75	310.417	370.25	304.083	310.167	443.833	368.417	374.583	296.083	394.083	287.25	426.5	308.5	403.5	143.667	275.667	315.833	299.5	371.75	354.167	392.917	391.667	464.083	107.25	408	394.417	431	418.917	443.167	125.167	149.083	
6.6e-005	100	140	284.083	116.333	364.667	448.5	311.417	396.25	393.5	383.833	127.417	154.833	350	300.667	317.333	168.667	134.75	373.333	448.5	351.583	362.5	425.917	303.917	364.083	507.833	381	435.083	335.25	430.083	309.083	226.5	405.667	115	421.833	134.417	411.25	372.333	115.417	464.167	155.667	383.417	128.583	431.5	332	121.833	384.25	363	111.083	353.583	119.75	422.583	329	312.167	433.333	290	398.25	123.167	133.167	329.583	371.75	338.25	124.583	389.333	405.917	430.583	113.667	324.5	134.583	143.667	162.917	387.333	323	126.083	425.583	435.75	286.083	323.917	387.25	371.083	411.333	400.5	323.75	111.667	289	348.083	139.583	359.583	391.083	377.667	396.75	298.5	414.5	383.667	393.417	336.833	433.667	402.917	401.833	121.417	113	512.917	
7.15e-005	100	164.333	378.583	125.833	395.25	358.833	481.083	114	309.833	395.75	326	387.583	147.833	158.083	313.833	354.083	432.083	430.083	350.75	378.917	381.75	380.167	359.083	414.583	440.667	460.167	297.583	307.417	130.5	143.333	342.5	139.583	358.333	334.667	178.167	351.083	144.25	111.667	336.25	297.25	374.5	451.583	341.75	331.417	143.833	113.75	122.917	465.417	108.667	403.917	447.667	134.667	455.417	422.167	149.833	344.917	124.917	162.083	379.417	130	380.5	383.833	466.167	146.833	359.583	475.833	163.083	454.833	389.417	335.25	375.333	315.917	159.25	363.833	368.667	139.833	151.75	392.583	149.083	358.333	309	386.083	422.667	348.5	423.417	462.083	364.333	118.667	141.917	403	448.25	129.333	309.917	391.417	117.917	304.75	292.583	404.083	412.083	115.75	134.583	
7.7e-005	100	338.25	422.833	311.333	483.083	275.417	353.333	110.333	409.917	165.167	344.75	432.917	189.75	352.917	305.75	367.917	133.333	407.417	374	116.917	339.833	348.167	315.25	288.167	361.667	402.167	337.083	389.5	345.583	122.083	381.75	345.167	440	445.833	320.333	121.583	133.083	375.5	317.583	121.917	361.167	384.417	415.667	361.333	409.583	435.917	353.333	402.583	457.917	135.25	391.5	427.083	293.833	460.583	410	157.583	359.417	394	375.917	135.25	367.833	362.333	117.083	319.333	359.167	133.917	407.833	372.833	344.333	329.667	303.583	354.833	451	318.417	409.5	124	353.75	330.333	477.417	292.583	475.667	443.583	123.5	349.5	279.917	300.75	419.583	116.5	326	353.75	296.25	384.083	134.5	349.25	149.667	328.75	420.667	317.583	380.167	133.583	353.5	
8.25e-005	100	410.5	121.917	133.5	433.667	122	182.5	406.667	354.083	387.75	141.917	365.5	411.583	302.833	354.583	124.25	382	163.167	327.833	356.583	366.5	358.417	378.333	400.25	419.333	407.833	454.583	104.583	336.833	432.667	158.333	143.083	127.333	305.417	371.75	367.583	359.667	370.167	112.75	392.583	167.917	108.75	335.25	117.583	117.833	134.167	420.333	406.833	375.167	141.5	371.167	338.417	380.917	133.25	120.917	391.167	135.167	418.583	353	332.417	144.75	388.917	377.917	451	459.25	397.667	160.667	137.333	156.083	409.333	153.333	339.083	377.25	134.25	335	436.083	148.333	340.417	129.083	163.75	362.083	138.833	402.083	419	288.583	420	356.75	147.833	369.583	327.833	424.5	336.75	271.833	350.667	115.083	138.833	408.167	384.833	155.417	128.75	371.417	
8.8e-005	100	295.75	402.75	165.083	372.667	174.583	115.75	323.417	365.917	383.083	420.667	336.583	176.833	384	372.083	134.167	411.833	431.25	339.333	141.167	349.75	392.083	377.417	116.333	363.917	317	393.417	149.25	131.5	425.583	317.917	301	386.667	136	392.417	353.583	350.833	346.083	425.333	148.75	350.583	343.5	336	424.583	453.583	354.333	388	316.5	350.75	382.083	395	286.333	425.583	315.417	339.25	394.833	448.25	263.167	354.833	460.5	454.083	329.167	411	331.75	454.25	136.083	398.583	135.5	372.75	132.333	399.333	365.167	393.583	345.083	360.333	365.75	144.833	164.417	137.167	310.417	373.333	337.417	299.833	396.833	435.167	134.417	326	325.417	374.833	119.833	136.25	137.167	132.583	342.583	127.25	338.25	150	352.25	346.167	162.333	361.083	
9.35e-005	100	144.417	129.667	359.667	392	119.167	495.25	386.833	363.167	358.167	382.333	140	353.75	430.583	413	480.667	470.333	460.75	149.083	339.833	115.917	329.917	160.75	433	320.667	122.167	134.75	149	126.5	366.583	343.333	134.25	107.083	324	127.167	135.083	197.333	425.417	376.667	395.5	507.917	426.333	385.25	444.167	410.75	454.417	416.333	133	126.5	449.5	414.25	391.25	394.5	139.417	369	113.917	130.417	119.667	387.167	143.667	124.083	411.333	407.333	285.667	368	347.583	273.833	140.083	479.25	402.083	489.25	385.917	368.333	129.833	127.167	122.583	376.5	298.25	135.833	344.25	363.917	123.417	375.75	147.5	154.833	365.083	144.25	174.833	159	395.667	367	404.083	131.5	320.083	423.25	394.167	377.583	407.667	360	479.333	134.167	
9.9e-005	100	165.25	492.667	352.417	445.833	124.25	143.833	426.917	272.583	355.75	143.083	437.25	123.5	132.083	123.917	389.5	124.417	325	493.75	422.333	149.167	448.417	142.667	116.917	152.417	331.167	117.167	380.5	120.167	426.667	421.667	109.75	447.5	368.167	350.083	334.75	127.583	311.417	394.167	137.25	370.167	275.333	112.583	120.917	183.083	141.417	436.417	402.083	119.917	334.833	309.75	122.667	142.083	337.333	372.833	332.167	127.583	275.583	137.083	118.333	168.75	123	482.5	413.167	267.917	126.583	352.5	135.167	420.333	138.25	110.333	438.917	108.583	423	381	452.75	113.833	347	259.083	173.667	309.083	405.667	150.833	404.25	390.25	300.167	503.75	405.417	152.083	141.417	524.833	138.5	128.167	112	137.833	355.167	139.5	370.083	371.5	392.833	376.583	
0.0001045	100	133.25	417.833	391.833	402.167	124.833	395.333	367.5	314.833	140.333	427.333	326.583	432.5	119.5	108.25	375.917	369.333	389.417	143.25	389.25	323.333	143.417	335.25	131.083	137.917	127	471.167	484.083	375.5	417.333	338.583	156.583	419.917	126.25	438.583	314.167	380	282.333	116.167	134.083	143.833	126.417	431	391.667	440.75	426.333	452.417	406.917	545.5	597.917	383.167	345.667	259.917	336.583	374.25	367.75	137.5	203.167	164	121.333	283.417	122.5	455.917	439.75	153.25	353.833	508.25	120.5	153.583	145	396	469.917	123.75	344.083	353.917	161.25	120.667	382.167	443.083	364.5	440.75	116.75	127.75	418.417	461.25	392.167	320.583	389.833	180.667	144.25	399	130.667	388.917	360.167	125.667	284.333	130.583	317.25	328.417	414.25	354.5	
0.00011	100	130.583	149.583	134.75	310.5	386.667	150.5	307.667	388.083	153.583	417.417	419.5	401.083	426.583	368.583	420.333	422.25	392	268.083	117.917	134.5	131.917	347.083	124.167	152.25	417.333	134.75	125.333	312.75	148.25	378.25	412.5	380.583	131.083	144	341.417	376.5	149.167	410.167	378.5	333.25	386.917	461.25	128.917	119.25	363.5	374.917	349.667	135.667	412.167	451.917	150.417	395.167	408.417	141.083	141.75	367.75	477.083	330.167	360.083	146.583	452.917	384.167	347.25	152.417	160.333	357.25	364.167	358.417	118.75	362.833	164.25	155.083	110.833	119.833	141.583	115.167	130.583	424.167	116.5	318	111.333	358	165.25	113.5	331.417	428.083	147.833	383.917	424.167	141.833	149.5	359.083	121.667	114.083	121.083	445.5	376.583	129.667	147.583	393.583	
0.0001155	100	151.667	447.833	287.25	117.583	366.417	419.5	133.5	143.083	378.417	158.083	124.167	119.167	121.083	364.833	416.833	162.833	369.667	137.167	107.25	121.25	391.25	133.167	484.25	132.25	128.75	343.417	369.667	461.667	169.917	313	121.667	313.5	106.083	416.667	123.75	409.583	138.583	322.333	118.917	444	135.667	140.167	424.5	341.667	356.667	450.333	354.417	172.667	141.667	126.75	155.667	152.583	332.667	121.667	380.75	140.667	137.417	156.583	128.583	436.667	407.75	395.167	124.75	371.333	192.667	119.667	143.083	432.167	125.25	138.167	123.167	417	115.75	129.833	145.667	398.333	166.25	311.833	493.333	112.083	142.667	178.417	398.75	393.667	306	402.833	171.75	361.083	108.75	412.667	342.833	378	327.5	377.833	388.667	351.75	131.667	113.167	393.917	366.333	
0.000121	100	437.917	124.667	429.75	156.417	368.083	144.167	480.917	308.5	151	350.583	304.333	131.833	155.667	416.667	154.917	107.333	143.667	189.583	447.583	368.417	148.583	159.833	133.667	175.25	127.333	163.75	121.25	376.583	360	342.333	374	142	394.417	370.25	428.5	390.583	433.75	131.417	352	110.083	124.167	377.083	349.583	122.583	367.167	291.917	340.583	127.583	338.417	298.667	464.667	334.833	139.417	151.833	436.75	118.5	336.583	158.25	144.083	346.25	258.167	389	432.417	116.333	380.833	130.917	321.167	146.25	347.25	102.75	396.833	121.75	351.417	141.917	144.083	393.417	375.667	131.5	415.667	316.5	131.917	183	420.833	160.083	378.5	105.583	165.833	128.833	460.583	139.583	132.5	448.25	436.25	380.833	162	131.417	156.167	246.833	167.917	127.25	
0.0001265	100	166.917	424.917	415	125.167	366	458.083	393.5	147.833	329.5	359.333	152.167	393.25	387.167	430.5	158.667	306.5	119.667	141.167	124.417	184.5	131.167	119.833	392.833	188.833	324.75	401.667	159.333	378.833	330.75	136.5	335.75	370	130.5	405.75	161.833	171.75	144.917	169.833	128.083	108.333	389.083	396.25	348	373.583	398.167	162.167	146	343	115.583	113.583	333.75	364.5	116.167	395.5	131.75	124	409.5	157.75	130.917	146.917	430.5	335.583	120.083	152.25	398.5	153.75	162.5	404.75	315.75	383.417	445.417	131.083	360.167	144.833	123.5	188.417	108.917	150.833	131	340.583	143.333	147.333	401.5	280.917	121.583	117.917	122.667	379.583	335.083	141.417	526.417	403.583	413.167	441.583	136.25	121.083	324.583	358.167	138.25	144.083	
0.000132	100	142	177.417	313.75	111.417	295.333	131.167	121.25	171	137.333	128.75	112.25	141.167	156.333	354	133.417	115.417	107.583	125.833	351.417	413.5	144.417	371.333	315.75	348.583	134.167	137.25	327.75	324.75	132.417	354.5	350.333	411.5	224.083	398.583	432.583	163.083	136.083	135	133.25	147	112.667	119.333	116.583	119	275.833	135.417	366.333	511.75	351.083	444.167	271.333	110.75	332.083	165.25	154.083	129.083	543.083	379.583	161.167	117.5	113.667	156.417	454.833	134.833	117.417	107.083	141.333	113.25	102.333	146.25	367	463.833	117.667	474.667	151.75	136.583	531.5	176.5	144.5	124.333	134.083	355.167	128.917	122.667	115.333	336.917	403	277.917	405.083	357.083	133.667	166.083	146.833	383.333	156	148.833	402.083	347.417	451.75	156.083	
0.0001375	100	307.667	125.667	281.417	133.583	133.083	105.917	445.167	335	349.5	146.417	348.75	129.833	125.083	471.917	509.333	310.833	157.917	141.583	349.167	418.833	132.5	356.417	130.167	145.833	357	353.833	316.333	143.333	118	160.167	395.417	438.25	138.25	133.583	144.333	515	448.333	418.583	424.583	366.333	129.083	141.25	171.833	401	412	161.417	119.667	348.833	495.5	307.5	538.75	119.833	116.417	131.75	153.833	137.167	118.417	140.75	128.833	328.5	359.5	125.417	138.25	112.75	118.833	201.75	390.5	126.667	137.667	364.917	127.917	147.833	144.25	129.833	390.167	119.583	390.25	154.5	456.167	142.667	320.667	335.583	141.417	130.417	408	271.5	504.583	342.75	130.5	147.083	143.167	136.917	115	337.75	307.917	158.917	425.25	152.5	120.25	146.333	
0.000143	100	139.417	330.417	331.167	162.75	257.833	148.5	135.167	371.5	101.667	360.333	108.583	136.417	121.5	129.917	143.833	350.917	484.333	418.917	139.25	139.5	388.167	132.75	155.5	387	155.583	114.583	124.833	144.083	143	144.917	136.167	436.583	135.25	367.75	124.917	148	408	121	160.167	412.583	354.167	445.333	392.417	146.333	386.333	475.25	384.25	350.083	147	476	164	148.75	397.5	350.333	156.167	114.333	349.417	139.833	144.583	101.833	167.333	124.417	317.167	337.5	117.25	117.5	125.417	146	119.167	342.25	128.333	275.083	432.833	179.583	120.083	141	150.833	112.25	125.167	348.667	140.667	405.583	149.917	389.667	313.083	129.75	118.333	148.5	327.5	131.833	344.583	293.333	353.417	145.5	363.833	328.083	137.25	129.333	129.167	124.583	
0.0001485	100	402.083	348.167	399	142.167	336.333	134.75	143.5	119.333	408.833	114.333	408.25	150	131.5	373.25	387.583	120.583	418.833	136.583	136.5	153.417	147.417	149.25	162.583	150.583	417.5	447.75	164.167	163.083	397.667	377.583	306.417	386.417	112.833	126.917	112.417	334.417	460.833	384.5	115.083	155.583	433.583	151.667	344.917	126.417	347.667	387.667	114.917	143.167	141.167	148.417	112.333	351	136.167	135.083	130	149	370.583	373.5	183.25	112.667	488	122.5	329.583	420.5	133	416.75	142.25	132.25	154	119.083	415.333	357.083	190.083	162.083	109.833	105.75	365.833	122.417	415.167	154	116.5	151.167	109.667	127.333	360.583	150.583	129.167	371.25	367.667	113.583	144.75	127.333	129.5	426.25	116.833	122	430.333	112.917	123.833	172.167	
0.000154	100	122.5	120.083	364.75	121.5	372.917	343.083	459.25	123.667	127.75	169.417	440.417	141.5	149.75	141.333	417.833	155.167	169.75	132.833	115.167	114.417	319.083	119.75	138.667	173.417	142.917	138	143.25	368.917	121.417	419.917	168.917	460.917	137	155.917	409.833	181.5	135.583	335.167	148.25	145.5	341	391.75	398.5	300.333	113.75	151.5	122.083	131.833	277.333	138.75	428.417	130.167	132.083	127.333	323.417	132.5	424.833	121.083	400.417	411	265.333	359.833	301.917	347.417	131.083	115	457.667	370.333	378.083	312.333	273.583	129.5	403	182.083	112.167	119	119.5	127.417	140.333	154	155.833	116.333	159.833	172.667	171.75	128.583	134.417	367.083	319	129	114.25	377.167	309	129.25	146.5	143.5	455.417	321.5	130.5	150.333	
0.0001595	100	420.25	302.083	274.25	120	128.167	154.417	127.667	121.75	125.417	355.583	380.75	376.583	174.583	400.417	129.25	363.333	410.083	309.583	144	129.75	147	142.083	367.833	467.417	148.5	396	126.583	290	121.083	159.917	101.75	169.083	111.833	425.083	322.833	314.083	141.5	138.167	241.833	139.75	117.417	129.25	114.75	367.917	139.333	354.917	148.917	169.083	442.833	128.083	116.833	141.833	126.917	137.333	160.833	107.5	121.167	451.917	137.5	129.5	338.917	132.833	237.917	160.5	112.75	129	382.917	154.917	146.667	374	132.583	143.667	185.333	143.25	414.833	111.5	158.5	314.25	388.75	432.833	339.25	409	128.083	129	156.5	356.583	122.5	389.5	380.333	148.167	372.833	400.25	156	129	152.333	391.25	334.667	143.5	142.083	423.5	
0.000165	100	281.5	138.333	135.5	114.417	149.5	374.417	352.417	335.917	126.833	134.583	165.333	452.25	154.5	397.333	389.5	111.917	269.5	404.417	140	451.667	344.5	123.25	321.333	168.25	146.583	128.25	349.75	143.833	112.5	121.583	419.083	136.25	126.75	337	143.5	150.583	397.25	133.167	391.667	135.833	378.333	131.75	113.75	356.667	149.333	393.417	127.75	331.5	268.833	405.25	138.833	165.083	113.583	111	131.5	170.667	153.917	394.667	122.667	141	425.5	353.417	394.5	154.833	288.333	149.5	431.167	130.167	374.833	133.25	110.5	385.75	148.583	369.417	373	281	129.583	293.75	109.667	396.25	166	119.333	341.583	184	106.5	141.917	128	503.75	342.083	519.167	125.917	403.917	148.333	412.417	129.083	115.167	142.833	111.583	122	358.833	
0.0001705	100	144.583	373.583	128.333	151.583	106.417	380.75	116.917	135.25	168	408.25	135.75	362.083	137.5	390.167	128.917	351.25	122.5	393.5	340.25	412.75	119.083	134.667	440.417	131.167	395.25	292.75	160.833	374.667	435.833	123.667	420.667	474.5	116.083	163.583	293.25	140.083	305.667	433.667	121.083	385.333	415.583	421.333	146.083	115.5	165.417	170.417	145.833	131.583	410.333	125.75	144.75	341.5	394.25	342.167	103	379.25	352.417	126.833	352.417	121.667	118.75	117.083	136.167	312.583	169.083	111.583	117.417	136	365.167	123.583	119.083	125.417	375.583	122.833	135	131.25	385.083	354.083	139.083	134.917	125.667	131.667	137.833	132.917	316.083	383.583	113.75	425.833	363.417	499.5	135.583	363.417	309.833	325	120.917	373.583	309.417	126.5	115.5	336.667	
0.000176	100	400.667	156.25	128.333	294.083	137.75	121.667	456.083	129.833	130.167	373.583	161.083	365.333	421.917	113.75	153.583	113.167	324.083	120.25	428.25	383.833	399.75	145.417	381.583	119.083	423.75	158.667	293.583	255.75	385.833	136.667	478.417	372.25	175.25	378.083	309.583	128.667	111.167	124.75	335.5	131.417	137.417	153.417	532.5	384.167	121.917	523.667	120.833	113.333	124.167	416.5	327.5	124.167	360.417	360.167	149.333	139.333	404.417	139.583	141.167	398.333	149.417	315	437.417	119.583	127.917	145.333	140.5	117.583	404.25	116.5	310.917	138.583	139.25	370.083	125.167	350.333	324.667	403.417	372.917	298.083	431.917	351.333	129.417	121.75	458	145.083	363.833	328.833	391.417	134.583	135	365.5	143.917	292.25	128.583	468.833	368.5	123.833	135.417	129.083	
0.0001815	100	334.917	372.167	361.417	145.75	157.5	395.75	145.917	340.417	165.667	152.667	138.917	134.333	351.417	165	345.333	339	176.5	460.167	142.833	331.583	150.75	426.75	465.417	364.917	400.083	118.917	145.5	305.833	129.333	423.583	150.167	130.5	451.833	100.583	381.167	133.833	158.25	143.667	128.917	112.167	245.333	303.667	109.417	353.833	282.417	388.75	129.417	443.417	453	146	125.083	136.667	497	109.75	172.917	125.5	323.25	138.167	120.417	417.583	299.333	462.25	395.667	422.833	145.5	348.167	370.25	133.583	410.333	418.333	174.583	369.083	490.667	343.667	137.5	146.5	138.417	350.417	321	378.25	127.417	350.417	275.25	323.333	146.917	331	165.167	152.667	431.25	300.167	110.333	117.917	373.417	120.833	136.583	136.75	325.583	337	371.333	115.25	
0.000187	100	133	103.917	397.5	121.167	108.917	410.417	129.833	118	403.667	419.667	313	149.75	169.167	369.583	401.25	351	394.75	164.417	124.25	133.833	121.5	345.917	361.917	145.583	149.25	406.833	323.5	407.25	137.083	543.583	275.5	161.583	423.333	140.333	149.167	132.333	405.25	359.667	382	122.167	380.917	370.667	152.75	421.167	149.917	449.583	139.25	418.167	170.167	287.417	448.75	424.417	137.917	310.167	123.75	357.583	138.083	323.917	180.333	142.25	108.917	117.667	290.5	128	130.75	350	117.083	120.5	407.667	141.333	412.583	114.417	290.833	116.167	348.25	370.083	409.5	118.167	339.667	137.75	343	131.25	365.667	370.333	129.833	128.333	463.917	140.583	139.917	386.083	153.667	133.083	414.167	371.833	137.333	438.083	377.75	124.583	452.5	414.75	
0.0001925	100	329.667	133.833	436.833	150.083	330.667	385.833	118.5	383.833	444.667	111	441.917	137.75	355.25	170.75	466.417	146.833	354.917	325.167	353.667	118.583	363	367.917	315.75	118.75	378.833	126	409.417	326.417	311.333	384.75	114.167	387	348.667	117.667	109.5	347.167	132.417	147	316.667	128	148.667	396.333	363.583	111.083	354.833	129.833	151.083	120.667	410.833	339.833	106.75	109.25	172.167	158.583	318.833	145.75	147.167	133.333	120.417	112.25	152.25	354.333	311.417	145.5	123	116.833	474.75	109.5	275.417	148.25	129.5	477.833	134.25	119.333	384.083	340.833	142.583	125.917	466.5	173.333	130.833	319.583	388.417	424.25	139.667	125.167	139.583	150.083	145.167	115.833	464.583	409.083	369.667	367.667	131.333	328.833	163.667	132.75	334.083	151.5	
0.000198	100	322.667	316.917	119	173.667	378.583	348	159.083	145	170.75	147	129.833	427.5	410.083	134.833	323	121.333	117	332.917	126.583	139.917	146.5	138.333	363.5	324.25	396.667	357.833	122.5	152.5	114.417	118.75	125.5	121.333	390.5	127.917	348.833	137	130.5	393.583	127.25	396.917	391.167	307.083	151.917	344.083	421.583	138.75	132.833	405.5	149.167	154.75	160.167	130.75	134.75	127.333	479.667	381.667	294.167	150.75	119.083	132.917	137.75	372.667	350.083	130.833	132.833	362.583	291.333	428.917	144.167	140.583	117	405.167	105.833	353.417	125.583	150.667	379.333	389.833	159.5	131.75	375.333	117.583	373.333	133	132.25	110.417	108.25	330.667	127.917	424.583	144.5	472.667	408.917	154.167	309.167	409.833	440.917	339.417	108.833	116.75	
