# Supplementary material for: Transfer of optical orbital angular momentum to a bound electron
Source: Nat Commun. 2016 Oct 3;7:12998. doi: 10.1038/ncomms12998 (PMC5063962; doi:10.1038/ncomms12998)
Supplement: Supplementary Data — Raw experimental data for measurements presented in the main text, reporting fluorescence counts as a function of pulse time and ion position. [file ncomms12998-s2.zip › data/dataRabiFrequencies/150708/103/fluoEMCCD.dat]

# EMCCD average fluorescence data file (1 traces, 1 ions)
# trace names:
# format:
# | signalSlot | numCountCycles | trace 0     |
# |            |                | ion 0     |
# |            |                | val | err |
0	100	384.873	5.32946	
5.5e-006	100	380.308	5.1978	
1.1e-005	100	369.789	7.38336	
1.65e-005	100	358.119	7.273	
2.2e-005	100	358.247	9.43041	
2.75e-005	100	343.102	10.2093	
3.3e-005	100	346.988	10.1457	
3.85e-005	100	344.352	10.9371	
4.4e-005	100	321.919	11.0539	
4.95e-005	100	314.983	12.2826	
5.5e-005	100	286.685	12.4568	
6.05e-005	100	304.897	11.9445	
6.6e-005	100	294.246	12.2907	
7.15e-005	100	289.022	12.9444	
7.7e-005	100	270.955	13.2249	
8.25e-005	100	275.81	12.7684	
8.8e-005	100	257.01	12.7457	
9.35e-005	100	291.641	12.3748	
9.9e-005	100	288.005	12.849	
0.0001045	100	290.507	12.6802	
0.00011	100	308.405	11.6003	
0.0001155	100	328.932	10.8292	
0.000121	100	350.549	9.58258	
0.0001265	100	347.031	9.93766	
0.000132	100	355.232	9.04698	
0.0001375	100	360.914	8.79768	
0.000143	100	366.237	7.45739	
0.0001485	100	377.971	5.91952	
0.000154	100	365.993	6.893	
0.0001595	100	381.462	6.45831	
0.000165	100	377.457	6.96419	
0.0001705	100	366.101	6.97144	
0.000176	100	371.072	7.07455	
0.0001815	100	344.322	10.3768	
0.000187	100	368.055	8.8856	
0.0001925	100	353.404	9.36708	
0.000198	100	333.383	10.9157	
