# Supplementary material for: Transfer of optical orbital angular momentum to a bound electron
Source: Nat Commun. 2016 Oct 3;7:12998. doi: 10.1038/ncomms12998 (PMC5063962; doi:10.1038/ncomms12998)
Supplement: Supplementary Data — Raw experimental data for measurements presented in the main text, reporting fluorescence counts as a function of pulse time and ion position. [file ncomms12998-s2.zip › data/dataRabiFrequencies/150708/103/rawdataEMCCD.dat]

# EMCCD raw fluorescence data file (1 ions, 1 traces)
# trace names:
# format:
# | signalSlot | countcycle 1 .....
# |            | trace 0 |
# |            | ion 0   |
0	100	415.25	306.917	358.75	440.75	428.25	389.083	372.25	353.083	366.083	440.417	296.333	391.333	386.667	359.667	341.75	398.167	358.5	445	363.833	379.583	471.167	397.583	359.917	386.667	498.417	399.75	430.583	456.917	369.25	381.167	317.833	407.583	399.833	442.5	399.333	401.667	423.083	455.167	333.833	389.167	384.833	316.5	341.167	349.583	344.25	338.833	351.083	481	397	338.167	414.833	477.167	354	330.5	370.333	414	305	440.5	421.583	357.667	391.667	443.583	385.5	464.5	321	441.417	401.917	338.75	332.667	374.583	346.75	448.333	377.167	391.417	336.75	455	311.25	338	341.25	387.583	318.667	289.417	322.583	398.583	377.417	383.917	400.75	375	498.083	302.917	434.5	475.25	254.583	438.333	393.667	333.917	540.167	286.667	365.083	427.667	
5.5e-006	100	399.5	309.917	338.083	343.833	366.083	399	457.5	429.417	398.667	380.083	460	332.167	378.167	362.667	377.25	344.583	346.917	416	372.417	403.5	429.25	355.667	382.75	418.417	323.167	470.083	394.75	306.083	378.5	312.417	331	437.75	320.75	334	364.25	398.333	472.167	485.5	343.167	299.917	368.417	449.25	404.75	414.167	396.583	340.083	469.333	448.417	357.583	325.917	388.417	377.25	364.75	424.417	404	313.333	346.667	369.333	408.333	366.833	346.667	325.917	400.917	393.167	491	332.5	376.5	578.25	448	450.083	303.5	305.167	368.083	317.583	404.25	333	384.833	341.5	395.167	314.833	383	335.833	322.083	348	371.083	365.417	468.333	333.75	444.25	322.5	400	337.917	382.167	403.833	318.167	483	339.333	397.833	402.167	349.75	
1.1e-005	100	367.5	456.75	414.667	353.583	354.417	331	275.167	403.5	125.083	125.083	430.333	356.917	154.25	394.5	417.667	340	398.583	313.417	383.167	452	342.833	403.917	321.5	402.5	415.333	446.167	370	342.667	281	357.083	418.333	282.167	492.417	459	329.583	436.75	407.833	476.833	386.917	385	404	354.667	370.417	380	392.833	388.75	385	278.667	331.833	380	485.917	415.667	372.833	393.333	363	342.667	357.917	314.5	291.417	407.75	323.083	419.917	397.417	509	359.083	416.75	337.917	121.417	394.917	353.75	308.25	408.75	282.417	353.583	518.417	409.833	543.667	399	272.25	278.75	328.333	410.167	272	394.417	415.167	397.75	377.75	420.167	408.75	377.583	320.917	382.833	308.333	391.5	368.917	438.333	375.5	446.833	402.667	316.25	
1.65e-005	100	358.417	344.75	130.917	387.667	374.167	308.583	387.333	332.167	333.333	357.417	361.083	333.833	281.75	308.917	427.083	421.333	394.25	381.75	132.25	309.333	360.833	460.083	350.667	411.833	297.833	306	359.333	265.083	350.833	371.167	366.583	409.333	445.333	298.417	380.833	349	381.417	490.5	310.25	294.25	385.167	364.333	389.083	405.5	472.25	361.083	339.833	383.583	366.417	289.167	529.167	164.25	325.083	398.5	464.75	296.583	479.833	324.75	466.917	376.833	381.333	387.083	354.917	328.75	496.667	424.167	151.333	389.25	354.75	385.083	418.583	422.167	336	397.583	394.25	380	412.5	343.583	322.167	315.167	376.167	390	356.583	419.833	384.917	413.083	322	385.417	107.833	270.25	355.083	323	261.083	384.667	378.833	319	431.417	366.833	345.167	316.417	
2.2e-005	100	420.667	382.417	343.25	341	455.833	348.417	450.417	391.75	439.75	530.083	362.5	112	318.167	277	342.083	308.417	411.583	408.083	479.25	436.083	372.75	406.25	381	368.083	458.333	437.583	340.583	407.083	143.417	134.833	124.833	392.583	401.167	121.917	341.167	490.417	395.75	413.583	382.25	153.25	353.5	128.083	298.5	485.833	437.5	335.167	442.5	428.167	339.083	353.333	367.5	396.917	404.917	396	307.167	123.083	320.083	378.667	314.333	389.167	450.333	410.833	362.417	410.333	126.667	476.833	362	368.167	403.833	441.417	333.25	397.333	407	444.5	415.25	353.333	313.917	359.333	448.833	363.417	336.917	331.667	137.25	481.5	433.5	283.167	411	312.583	323.333	364.25	435.417	360.333	481.417	358.917	358.75	332.25	371.667	146.333	340.75	349.583	
2.75e-005	100	328.167	301.833	470.667	307.5	417.25	132.75	332.917	386.417	146.167	156.083	366.583	330.417	346.583	456.583	394.083	358.083	406.833	154.667	431.833	330.917	455.167	110.75	360.333	391.583	439.667	450	131.833	383.333	351	388.333	415.333	370.583	317.25	383.083	143.833	136	289.417	146.917	418.333	493.417	421.417	349	438.167	463.25	385.417	404.833	401.333	165.5	410.75	279.833	353.167	348.083	282.667	337.667	429.167	395.833	424.667	352.5	466.5	404.083	340.917	307.75	464.083	128.167	173	418.417	360.417	413.75	412.667	414.333	109.25	394	416.917	288.917	370.083	129	282.667	122.083	338.917	364.833	441.25	374.583	463.667	450.583	394.333	286.583	488.667	134	378.75	406.667	371.083	385	359.75	272.417	363.833	380.25	378.333	402.667	314.083	367.167	
3.3e-005	100	388.417	423.667	344.25	521	410.25	326.667	138.667	355.417	440.75	499.917	464.917	330.083	468.75	376	144.167	512.083	373.25	478.75	109.917	470.25	435.583	385.417	129.417	168.083	353.083	427.583	361.75	375.667	344.5	152.583	368.667	261.5	393.833	353.667	429	371.083	379.833	383.917	376.583	111.5	293.583	408.667	366.25	380.917	123.917	323.75	328.583	375.333	377.667	418.167	131.083	327.833	371.167	335.667	331.333	336.417	312.417	398.583	310.25	345.25	469.75	337.167	377.833	316.667	355.25	379.667	428.083	145.5	339.083	426.75	369	227	390	438.667	376.833	394.917	325.333	359.333	322.083	437.833	251.417	427.417	346.833	359.75	112.083	338.833	422	487.167	141.5	403.667	521.75	162.333	111.583	384.667	382.167	369.75	384	417.583	320.5	399.75	
3.85e-005	100	397.5	333.75	437.417	467.167	115	370.083	418.333	343.333	409.417	384.083	332.417	366.917	404.833	191.917	402	423.5	351.333	395	447.583	113.167	324.833	118.083	451.583	490.917	422	439.333	349.917	164.5	122.25	401	395.583	174	402.167	373.417	397.167	390.75	106.5	378.25	329.833	305.667	405.917	292.917	331.333	401.167	372.75	499.917	131.417	359.583	154.417	314	452	393.5	443.667	398.917	449.5	326.917	470.083	282.583	125.167	501.833	125.583	158.917	437	359.583	315.667	419.583	401.5	361.417	371.25	495.167	373.333	314	509.333	410.333	477.417	380.25	356.583	468.917	460.5	346.583	381.417	408.083	379.333	300.75	150.583	132.917	131.75	294.583	353.583	429	336.583	143.417	316.667	349.5	118.167	412.917	394.333	355.5	339.5	413.667	
4.4e-005	100	389.167	116.667	385.75	372.25	333.75	313.417	375.583	131.417	405.417	150.583	362.917	371.167	368.917	130.917	417	311.667	392.75	132.75	136.417	371.083	365.917	387.667	391.5	128.5	329.167	325	354.5	336.083	390.833	372	309.417	371.5	467.833	393.333	425	478.5	312.417	297	329.167	163.667	351.583	384.25	390.5	124.667	336.167	368	448.333	133.083	381.25	331.5	368	105.583	380.667	131.5	125.583	389.083	154.917	378.667	345.25	435.917	122.333	389.167	144.333	441.5	142.75	139.083	141.833	413	414.167	428.917	348.083	392.583	365.417	388.583	328	350.083	397.583	354.167	142.667	282.75	109.167	466.167	131.333	354.417	331	393.667	456	379.083	427.167	422.25	420.833	407.833	362.167	393.417	406.417	302.833	453	450.25	133.333	301.5	
4.95e-005	100	146.833	126.75	414.667	365.667	278.917	471.25	122.833	339.25	159.417	470.833	300.417	432.667	351.917	345.167	121.167	364.25	410.75	367.75	447.917	156.333	390.167	137.333	301.083	429.333	404.167	355.917	361.167	168	331	352.5	420.083	390.25	134.417	328.917	362.833	422.5	374	384.333	335	378.25	149.083	351.75	403.583	122.667	369	455.5	107.083	480.75	399	407.417	278	115.667	115.25	143	126.583	380.583	477.333	313.583	417.333	399.167	119.333	119.917	444.167	394.333	138.75	391.167	116.167	404.167	129.25	280.25	403.833	394.583	345.917	425.25	393.833	325.167	413.917	352.333	396.167	484.75	418.75	118.417	376.167	119.583	438.333	318.917	127.833	423.083	131.167	374.917	329.167	387.25	478.583	120.833	155	385.833	124.583	445.167	402.833	380.25	
5.5e-005	100	348.833	423.917	132.667	410.5	324.083	391.833	369	378.167	369.5	118.417	122.917	161.167	460.917	370.25	151.583	320.083	141.667	421.5	119.25	425.333	376.333	452.75	351.667	151.5	387.917	390.667	334.75	130.083	136.417	455.083	125.083	146.75	376.5	473.75	177	300.5	263.667	337.583	366.25	134.833	157.417	393.583	347.833	312.75	316.417	144.667	180.667	381.833	440.917	109.583	151.167	438	406.5	322.583	440.25	165.917	365.917	324.417	385.583	134	181.25	448.583	126	410.083	133.5	317.167	138.417	148	379	310.75	147	434.833	447.417	439.917	112.083	351.333	151.333	142.833	445.25	147	340.417	429.333	114.333	121.333	116.333	394.75	333.417	137.333	341.917	332.083	138.333	265.667	367.5	424.583	465.75	125.083	376.667	374.333	166.667	140.25	
6.05e-005	100	322	136.083	112.75	326.667	397.5	423.333	127.833	421.417	435.5	122.75	387.5	363.5	281.583	396.75	321.417	125.417	298.667	261.667	420.083	358.167	335	339.833	527.333	315.667	407.25	386.75	361.75	131.417	153.833	425.417	447.75	414.25	420.333	138.25	436.5	454.667	299.25	383.333	411.25	355.25	339.417	347.75	353.75	142.167	131.333	365.5	478.917	371.25	110.5	390.5	356.167	293.333	319.833	340.833	355.833	365.5	140.083	360.833	391.917	296.917	329.25	128.583	379.167	108.167	119.083	362.583	138.083	287.167	376.917	152.167	125.833	362.333	124.667	420.417	462.75	351.917	120.333	134.667	149.75	408.5	403.333	433.167	399.333	491.083	134.75	119.5	371.917	306.917	139.75	147.833	461.917	140.417	153.25	372.583	392.667	365.833	333.583	297.75	398.75	145.083	
6.6e-005	100	380	446.25	151.833	151.667	120.417	161.75	146.167	341.917	300.5	147	375.25	519.667	393.917	428.25	185.5	338.25	425.833	120.25	365.083	303.833	351.833	338.917	424.25	369.833	401.583	374.417	138.167	424	397.75	362.25	388.917	387.167	156.083	300.5	314.75	468.25	372.75	430.667	460.167	122.167	142.417	399.917	371	376.75	367.167	133.5	129	114.917	146.5	358	380.083	380.417	177.667	498.917	160.5	356.5	154.417	329.417	376.667	144.333	131.667	388.667	155.083	130.417	440.917	114.167	413.167	299.5	437.25	125.25	325.75	152.083	357	345.5	154.833	139	370.583	119.25	125.833	393.333	150.25	381.167	395.333	321.417	377	150.5	376.5	405.083	384.333	447.083	439.583	419.333	338.25	123.75	103.5	124.25	135.25	305.833	320.083	321	
7.15e-005	100	381.5	402.333	394.833	411.25	383.083	119.75	374.25	154.167	405.75	146.333	131.917	336.583	344.333	138.583	401.25	462.667	136.083	455.25	479.833	382.917	349.833	117.833	145.667	459.25	110.75	393	348.5	155.167	332	105.917	454	115.917	428.167	153.25	144.333	362.917	526.667	134	358.083	313.417	391.5	165.417	118.333	132.083	135.5	129.667	387.583	149.667	358	385.5	305.333	450.75	428.75	352.083	369.417	167.083	415.333	402.167	371.75	125.833	136.167	349.5	392	147.333	196.417	354.083	363.917	124.667	336.833	130.25	286.667	384.333	150.083	410.833	422.667	125.583	135.083	135.5	373.083	415.583	123.167	111.833	352.833	459.417	371.083	321	119.083	138.833	353	131.833	391.583	445.667	393.833	507	131.917	252	426.25	352.583	297	158.667	
7.7e-005	100	341.917	147.083	447.917	300.167	419.75	160.75	420.25	415.25	430.833	338.917	134.583	408.833	124	360.417	412.167	127.667	383.583	385	410.833	410.083	344.167	443.25	319.833	155.25	157	145.417	431.25	387.167	168	380.25	103.833	122.083	473.583	460.167	412.917	385.75	189.167	424.75	395.833	129.75	413.917	381.5	135.25	158.667	399.5	127.417	413.5	331.083	431.083	356.167	318.25	364.167	138.083	364.667	147.833	357.25	110.417	135.667	122.667	531.833	156.75	128	147.417	140.75	146.75	128	349.583	324.5	465.333	134.417	417.417	401.167	150.333	148.083	132.417	139.583	143.917	118.5	383	129.5	120.167	189.083	392.5	127.333	125	142.5	117.167	136.167	113.917	129.167	350.833	138.667	131.833	152.417	409.75	139.917	393.417	392.333	382.083	377.5	
8.25e-005	100	284.667	147.667	288.667	339.333	319.583	311.917	411.25	348.167	353.583	375.417	116.417	392.833	131.833	379.583	412.667	369.917	131.917	129	413.75	112.917	337.417	389	129.417	333.917	404.5	454.833	123.75	435.833	320.667	343.5	203.417	135.417	351.167	300.167	414.333	125.25	114.583	314.5	116.083	155.583	112.75	120.167	144.083	374.333	377.583	399	337.833	128.583	403.417	104.25	315.167	134.083	377.167	150.25	316.417	152.917	349	496.75	151.417	352	461.833	152.417	326.75	136.5	113.667	153	139.083	146.333	192.917	130.417	367.417	120.333	448.667	390.167	283.167	149.75	128.417	364.75	132.083	125.083	303	387.167	428.583	484.417	507.333	385.667	119.667	130.333	304.5	422.167	142.083	380.667	486.917	496.333	144.917	339.25	167.5	329.417	453.167	133.583	
8.8e-005	100	117.75	401.917	159.083	138.333	133.25	122	147.833	348.333	424.833	408	381.167	455.5	127.833	427.25	391.583	163.333	324.25	354.167	394	120.917	128.25	140.333	476.333	124	317.417	120.917	433.417	370.333	130.417	124.833	367.25	138.75	413.75	322.167	368.083	485.583	104.25	312	149.917	140.417	117.5	118.833	410.833	113.167	365	401.917	123.25	433.583	378.833	336.417	345.333	176.417	147.75	130.917	143.667	329.25	133.917	375.333	348.167	143.417	127.667	299.167	399.75	396.833	113.417	425.333	114.083	296.833	139.333	363.417	376.5	133.167	132.167	111.25	464.583	152.917	328.333	166.917	143.75	115.667	479.583	376.083	159.167	154.5	331.917	389.5	389.667	113.75	367.917	175.667	125.5	136.75	133.417	166.917	138.917	151.75	323.917	259.75	336.917	405.083	
9.35e-005	100	386.417	350.833	362.667	412.75	408.083	132.583	410.5	187.75	142.167	457.25	358.917	334.667	303.833	139.917	426.917	365.083	123.417	135.417	370.167	116.667	117.833	127.167	125	333.333	382.833	369.083	123.917	157.083	371.583	161.083	161.5	365.667	139.75	329.75	168.333	430.917	127.667	395.5	428.25	487.667	386.75	111.5	467.25	432.75	364.333	147.917	119.083	352.083	389.25	374.083	376	404.25	429.583	347	161.833	410.917	406.417	382.5	321.917	119.833	399.25	434.667	382	174.417	337	336.833	129.917	140.833	131.25	333.083	121.417	374.333	398.917	445.333	339.417	381.333	417.167	202.083	418.5	149	116.333	424.167	324.667	339.083	137.583	361.333	416.833	130.25	114.583	373.333	107.5	100.417	119.917	324.5	420.583	370.25	350.667	349.667	156	344.5	
9.9e-005	100	129.417	160.5	376.25	456.5	131.667	268.333	437.167	452.5	303.75	178.333	358.917	326	453.667	475.5	170.583	473.583	120.167	428.75	131.333	124.917	360.583	118.5	397.167	115.667	334.667	335.583	112.583	367.667	363.25	387.833	317.25	417.167	414	413.25	129.667	124	132.583	416.5	404.333	125.417	387.5	167.333	126.083	153.25	376.333	132	327.25	355.5	373.75	152.417	399.5	144.917	381.583	352.25	377.5	425.333	129.5	132.667	368.833	343.333	148.583	364.75	423.583	150.667	141.833	327.25	158.167	125.333	132.5	354.25	385	111.833	449.083	158.917	140.5	470.333	361.5	133.917	334.75	437	330.333	145.417	517.667	142.167	374.583	413.5	157.083	443.583	436.417	353.25	373.25	347.917	360.667	427.917	389.5	142.917	361.583	154.417	155.083	111.167	
0.0001045	100	424.917	361	187.167	377.417	121.667	434.25	122.25	136.083	446.167	344.833	396.417	351.417	375.583	350.333	141.667	115.167	307.833	116.667	414.333	343.667	374.417	425.083	365.5	118.167	405.417	307.833	381.833	139.917	346.917	117	439.083	398.667	340.083	331.75	398.333	331.25	404.75	129.667	426.167	115	132.833	311.667	469.25	411	126.917	131.333	164.583	374.667	475.75	169	382.75	163.5	171.167	173.667	434.333	505.417	384.833	368.167	117.833	149	124.083	135.667	480.833	132.833	126.167	261.667	329.583	347	143.333	132.5	379.417	376.833	123.583	375.25	355.417	118.25	121.25	361.25	504.75	419.917	346.5	313.75	134	403.083	418.583	333.167	365.167	424.917	119.083	136.917	411.583	119.917	124.417	385.083	322.25	343.75	406.083	351.417	129	329.167	
0.00011	100	136.333	373.833	249.667	353.75	351.583	161.333	141	128.333	277.333	381.417	109.583	421.75	403.083	377.333	350.5	123.417	308.333	321.417	125.75	360.75	353.917	367.667	383	393.167	142.333	113.167	332.917	410.833	381.583	133.833	133.833	366.917	117.5	131.167	156.583	339.75	390	375.667	317.667	443.833	151.583	315.583	352.25	342	360.667	138.75	463.75	355.75	123.333	472.25	285	296.833	334.417	343.333	151.75	277.417	428.083	286.083	492.667	411.083	154.167	324.5	312.5	310.167	125.167	331.75	415.417	487.333	384	420.167	327.583	488.833	328.917	130.583	485.667	336.833	378.833	340.667	341.167	428.333	374.75	395.75	347.917	159.667	134.75	405.667	406.417	117.5	116.083	317.417	150.333	409	446.333	432.583	144.5	390.917	376.25	371.5	388.75	477.417	
0.0001155	100	320.083	334.417	121.417	356	338.5	125	129.167	159.083	336.417	394.167	429	338.083	350.667	123.333	347.417	469.417	348.5	343.25	440.25	392.75	425.083	323.75	341.5	446.833	357.5	463.667	412.25	307.833	126.417	419.25	376.333	417.833	144.5	417.083	396.083	339.917	423.25	413.417	310.417	333.917	430.417	308.583	448.75	418	389.5	386.583	127.167	338.5	303	332.083	337.083	408.417	132.583	528.75	323.583	457.083	390.333	378.25	380.667	298.75	287.083	381.083	334.833	147	456.833	427.333	381.417	334	407.833	336	292.833	400.583	122.25	199.417	446	141.833	433.75	136.333	482.083	353.75	487.917	367.417	167.5	151.083	394.083	287.75	135.333	310.167	173.083	417.333	347.5	145.5	345.333	132.5	456.667	315.833	372.583	361.167	367	143.417	
0.000121	100	434.25	167.167	146.583	508.667	358	374.75	397	365.5	306.75	378.583	307	419.917	408.25	143.75	373.917	193.917	423.833	321.833	450.25	421.667	128.583	407.667	344	407.917	342.167	502.75	318.917	448.75	494.917	128.5	436.333	383.333	447.667	420.917	390.083	371.667	408.417	334.917	157.333	367.5	378	392.75	154	287.583	348.667	266.083	129.167	336.167	360.5	319.833	357.583	446.833	404.583	555.083	385.333	370.333	372.5	350.917	406.167	131.167	340.583	439.583	323.083	440.833	358.25	143.5	531.917	326.583	390.583	341.167	416.833	424.583	326.25	403.917	387.667	380.25	380.5	299.75	432.417	246.667	289.917	318.75	382.667	311.833	412.583	402.167	352.75	388.917	352.417	346.583	163.5	327.833	431.083	280.75	108.25	394.25	411.833	380.833	374.25	391.667	
0.0001265	100	462.5	421.667	386.417	316.583	355.417	459.75	472.667	409.417	455.917	139.083	350.5	120.25	424.833	344.917	319	353.917	435.25	398.083	378.583	416.583	334.083	311.25	390.833	294.917	122.5	371.25	387.75	356.167	284.917	353.25	381.417	330.333	439	337.917	332.417	398.667	329	354.417	366	420.417	435.667	372.167	435.25	422.083	411.5	135.5	486.583	389.833	123.917	422.083	434.667	353.5	532.167	158.333	404.833	385.75	386.5	377.417	310.917	398.833	122	287.167	402.083	120.333	134.5	324.083	458.25	516.333	325.583	147.167	458.75	306.5	348.75	369.583	409.917	369.083	130.333	320.75	426.25	321.333	450.167	319.833	398.917	135.167	149	267.5	383.417	399.083	466.917	174.25	277.583	387.333	404.667	364	365.583	328.75	341.25	354.083	339.917	401.583	
0.000132	100	468.75	407.917	472.75	280.417	424.75	276.583	385.25	327.5	408	379.5	336.333	334.833	360.917	372.583	350.75	397.833	327.5	487	372.75	476.75	361.417	355.25	148.583	363.25	426.417	365	336.583	397.667	340.333	118.417	489	422.833	338.083	355.917	339.5	379.75	372.583	289.417	425	402.583	379.167	332.833	481.833	375.5	149.083	283.417	134	295	442.833	125.917	412.417	342.083	402.917	342.833	444.833	396	345.333	387.083	337.833	435.167	400.083	445.417	335.917	367.333	126.583	405.167	138.667	460.083	351.417	432.583	415.417	413.917	362.917	313.667	379.417	391.333	173.667	473.5	410.417	430.167	463.333	333.167	393.75	135.083	120.417	430.583	347.333	367.75	366.167	366.833	365.167	366.667	376.667	319.917	340.833	437.25	148.5	438.25	308.083	347.417	
0.0001375	100	145.917	439.5	405.917	405.333	412.917	372.083	434.5	515.667	361.25	370.25	441.083	472	297.667	386.833	348.833	342.667	286.75	184.833	422	360.667	146.917	291.25	428.167	346.75	452.583	472.75	367.583	341.583	341.083	410.583	128.917	151.083	462.75	339.75	333.417	313.083	382.75	381.917	365.083	376.333	305.833	389.5	445.833	456.5	356	112.667	376.167	450.833	339.167	335.833	365.583	367.25	464.333	387.25	353.917	356	496.583	164.833	399.417	363.083	350.25	426.5	444	371.083	363.333	376.667	452.667	335.167	472.333	345	466.833	402.25	482.083	402.833	431.75	170.667	462.333	355.5	383	368.417	310.667	381.167	422	318.917	291.333	400.417	299	338	371.083	312.333	394.5	344.333	437.25	151.167	390	381.583	343	298.583	107.25	408.583	
0.000143	100	337.75	379.25	339.75	401.5	316.833	426.333	363.5	310.833	393.667	399.583	386.5	450.583	365.583	402	453.583	368.667	288.333	287.083	305.167	350.417	426.333	432.333	348.417	338.667	405.917	385.333	356.833	344	495.417	351.25	380.833	364.917	338.5	396.917	415.833	506.333	461.833	428.75	361.083	334.083	318.667	417.5	349.833	173.5	323.75	331.25	396.917	367.75	385.583	453.667	422.333	143.833	125.417	433.667	363.5	365.417	284.583	399	396.167	386.25	430.333	150.25	368.667	432.417	356.833	286.167	393.667	419.167	398.917	490.333	426.083	405.5	320.417	366.75	334.167	381.75	377.917	438.583	447.667	321.083	443.5	320.5	392.75	316.667	409.583	409.583	344	319.75	284	410.833	108.75	362.583	377.667	144.167	426.833	426	403.083	414.167	389.167	334.333	
0.0001485	100	443.667	361	401	437.25	349.333	433	365.417	447.917	366.25	359	318.25	303.083	397.667	402.417	362.167	440.333	322.583	286.167	397.833	400.75	296.083	344.75	406.917	328.917	474.417	366.583	364.25	280.5	324.75	479.75	437.5	370.25	498.833	389.917	491.333	413.25	438.083	453.25	416.25	351.917	331.167	414.083	471.917	351.833	458.583	289.75	415.083	507.75	362.083	452.583	348.167	429.25	352.917	366.083	445.833	325.333	378.833	385.75	350.5	414.333	373.75	367	397.333	436.417	139.083	363.167	365.417	337.25	345.25	363.5	334	426.417	356.5	296.333	372.417	317.75	383	409.417	472.333	312.167	341.667	315.083	411.667	327.25	384.333	367.417	366.5	415.917	334.083	284	311.75	467.75	302.75	341.833	359.333	300.167	459.5	368.333	423.833	371	
0.000154	100	395.417	365.833	320.833	352.917	372.583	115.25	340.833	446.833	372.417	375.917	389.333	338.5	284.833	330	329.667	335.667	399.167	417.583	351.917	389.25	371.917	314.583	442.917	315.083	349.667	115.417	338.917	479.417	443.25	499.25	410.25	411.167	295.417	266.083	402	438.417	326.917	310	386.167	393.75	317	305.5	433.083	372.083	398.583	542.833	374.417	509.667	416.833	360.75	336.917	377.25	396.417	342.167	456.667	417.667	331.333	332.917	356.417	326.583	526.417	419.417	332.75	345.5	155.75	454.25	327	353	446.333	358.917	322.917	372.25	456.583	318.5	395.333	333.75	458.917	371.917	358	361.917	405.5	351.25	420.5	360	336.667	343.25	375.167	405.167	352.167	356.167	280.833	374.25	355.667	230.167	319	332.917	368.917	355	424.667	342.167	
0.0001595	100	281.083	303.75	513.333	415.417	393.917	366.167	416.25	364.167	413.667	455.833	462	336.583	370	377.917	347.083	309.25	319.917	407.917	491.083	353.333	314	379.583	374.667	376.667	332.833	482.167	321.75	407.833	307.583	435.333	304.333	419.5	355.083	417.833	352.917	313.667	399.667	448.333	417.75	335.167	384.5	390.667	354.25	396.333	365.5	335.583	324.25	402.917	409.5	392.75	383.583	354.417	320.583	473.583	346.75	402	360.5	331.333	442.583	274.75	362	354.417	371.833	459.75	312.917	354.5	527.417	373.5	305.333	373.417	108.583	312.25	378.667	358.667	417	430.833	354.417	414.25	368.167	484.667	490.667	288.833	352.583	488.083	545.667	448.167	389.167	390.667	286.417	409.167	459.417	404.25	313.583	377.5	346.833	324.917	400.75	486	445.833	433.5	
0.000165	100	318.167	305.083	357.583	410.583	321.667	335.917	326.25	323.417	441	527.833	337.583	428.083	418.917	306	428.917	372.417	482.833	374.667	158	331.833	436.917	276.25	450	296.583	319.75	352.583	120.583	370.667	352.75	372.833	448.75	316.667	423.25	472.75	407.417	409.75	432.583	265.667	365.083	353.333	429.167	429.583	409.083	378.583	411.667	382.25	355.417	357.583	456.167	383.083	431.75	440.25	464.583	441.083	326.833	390.167	452.5	404.417	312.417	312.25	346.5	398.583	399.083	371.583	352.25	388.25	432.5	423.333	449.917	378.417	308.667	351.417	386.583	460	467.083	276.917	349.167	171.667	406.25	440.333	319.333	433.917	355.75	352.833	325.917	302.833	512.833	448.25	296.583	400.25	352.667	333.167	330.667	367.75	360.083	534.083	429.167	398.667	390	422.75	
0.0001705	100	283.5	360.75	254	357.333	362.75	412.167	311	349.917	432.583	452.25	376.167	374.25	550.5	404.583	391	421.667	381.333	329.667	362.583	369.333	318.833	422.25	373.5	417.75	306.667	363.5	332.167	365.667	288.25	446.833	476.25	330.417	134.25	479.583	350.583	335.083	136.75	448.333	422.833	383.833	424.583	438.583	379.583	328.167	358.667	316.917	397.583	387.5	379.583	292.083	397.917	441.167	271.333	370.917	392.917	367.5	410.25	327.25	368.083	366.5	462.417	302.917	328.25	346.333	396.583	327.417	368.167	290.667	377.25	366.667	400.667	426.167	364.5	358.833	423.667	402.333	479.917	447.333	344.833	388.667	315.667	431.917	322.75	358.667	323	321.583	372.333	440.167	413.5	295.333	379.083	387.083	346.667	148	423.417	135	440.5	360.75	305.75	397.583	
0.000176	100	440.333	377.083	287	310.5	356.25	408.417	404.583	342.917	462.833	387.083	403.417	317.833	431.667	417.417	433.833	366.667	362	298.75	408.5	378.333	353.167	467.583	139.833	139	388.25	399.667	383.75	364.917	342.5	395.583	416.917	362.417	406.667	322.083	448.75	338.417	378.167	289.083	470.083	326.917	332.417	327.917	354.25	417.583	281.583	382.25	362.75	143.833	308.75	373.583	398.167	357.083	372.917	307.167	552.25	339.417	379.583	418.833	333.583	399	344.75	315.417	393.5	360.417	432.25	436.417	309.75	407.583	396.667	323.333	440.917	500.5	326.25	433.333	333.667	364	335.083	370.583	502.333	309.75	463.417	401.5	350	345.75	174.333	337.917	365.583	334.667	372.75	407.333	380.833	269.417	428.75	400	456.167	464.833	390.25	361	536.083	358	
0.0001815	100	389	378.917	429.583	361.917	400.5	432.917	442.417	358.333	417.667	137.667	331.333	343.333	131.833	365	411.917	383.5	347	476.333	385.25	487.083	340.167	411.583	356.75	478.417	415.583	278.417	302.5	352.25	331.333	377.333	442.75	381.833	123.083	273.167	385.75	131.833	423.583	356.75	135.333	372.083	446.333	120.083	347.083	417.5	350.083	425.25	305.917	375	449.417	455.167	402.333	132.917	447	432.333	291.417	363.083	352.667	351.25	334.167	139.417	424.5	292.833	396.833	405.083	139.333	450.667	306.417	304.417	143.167	313.5	452.583	341.167	131.75	330.833	401.5	368.667	353.083	464.583	146.667	389.5	379.333	130	384.167	512.833	365	156.25	141.917	484.25	384.75	300.583	399.417	407.833	337.5	136.083	435	379.333	463.833	412.167	330.583	313.833	
0.000187	100	370.5	359.667	389.5	405.5	409.917	361.583	451.333	263.417	352.083	441.417	375.917	389.833	364.917	453.167	446.5	330.25	325.083	401.5	313.25	119.25	430.583	294.75	403.083	374.5	315.167	477.667	446	521.083	425.25	313.917	449.5	383.25	408.667	496.417	301.917	122.583	432.833	344.083	239.5	321.417	414.25	435.75	272.583	467.667	112.25	355.083	355	376.667	404.917	373.083	345.583	412.583	424.417	445.167	398.667	368.333	158.583	293.5	452.167	302.917	487	482	489.167	327	335.833	512.167	406.417	514.833	404.333	373.917	327.833	367.083	397.5	143.083	368.417	404.833	134.25	415.25	397.083	328.917	429.167	361.917	434.167	378.25	356.917	154.167	382.75	341.5	437.833	336.083	397	357	403.75	422.167	343.417	394.083	352.5	349.583	428.417	132	
0.0001925	100	368.417	440.667	281.417	358.333	316.917	327.583	388.667	155.083	328	336.083	417.333	355	324.5	423.083	150.083	380.333	334.583	398	349.667	278.667	483.75	329.167	310.083	398.75	141.75	320.083	329.083	343.333	431	404.083	472.833	381	133.917	357.25	385.5	355.167	401.25	390.083	401.5	155.75	367	485.083	124.667	422.75	502.917	386.75	340	176.583	441.417	440.5	328.5	352.083	478.5	388.417	345.917	355.333	467.5	363.167	341	354.417	415.833	401.25	462.833	413.667	376.083	330.5	299.917	388.833	386	345.667	166	432.75	343	365.333	389.667	276.667	191	422.75	415.5	472.833	388.333	341.083	358.75	434.083	372	118.5	385.083	402.5	159.083	415.917	364.333	469.417	132.083	342.667	131.417	505.333	381.583	459.75	336.917	445.25	
0.000198	100	341.75	359.25	435	349.417	304.75	297.583	376.667	149.5	345.167	488.167	135.583	335.667	122.333	151.167	391.5	279.417	290.583	445.417	394.25	414.583	143.25	350.417	149.917	412.583	142.167	138.25	439.333	433.583	439	411	357.083	447.417	372.417	352.917	364.917	398.917	404.25	257.167	552.583	314.917	378	354.583	470.833	323.333	410.417	128.5	281.417	460.417	413.333	402.417	385.917	356	337.167	326.167	450.417	389	156.75	324	323.417	410.917	406.333	380.083	371.917	347.583	461.417	122	142.083	330	260.417	500.25	403	376.167	328.667	314.167	549.25	125.333	424.25	433.333	135.417	389.333	391.5	390.167	403.917	367.917	127.5	363.667	373.417	122.5	122.167	141.333	447	342.833	366.583	374.5	165.083	302.667	372.167	305.583	384.167	299.75	
