# Supplementary material for: Transfer of optical orbital angular momentum to a bound electron
Source: Nat Commun. 2016 Oct 3;7:12998. doi: 10.1038/ncomms12998 (PMC5063962; doi:10.1038/ncomms12998)
Supplement: Supplementary Data — Raw experimental data for measurements presented in the main text, reporting fluorescence counts as a function of pulse time and ion position. [file ncomms12998-s2.zip › data/dataRabiFrequencies/150708/107/fluoEMCCD.dat]

# EMCCD average fluorescence data file (1 traces, 1 ions)
# trace names:
# format:
# | signalSlot | numCountCycles | trace 0     |
# |            |                | ion 0     |
# |            |                | val | err |
0	100	394.504	5.40409	
5.5e-006	100	391.276	6.40264	
1.1e-005	100	359.614	8.18781	
1.65e-005	100	360.802	8.34623	
2.2e-005	100	339.638	10.0945	
2.75e-005	100	318.959	11.3534	
3.3e-005	100	279.762	12.9269	
3.85e-005	100	273.874	13.2203	
4.4e-005	100	241.74	12.3996	
4.95e-005	100	215.536	11.5805	
5.5e-005	100	199.632	11.7912	
6.05e-005	100	174.195	8.96894	
6.6e-005	100	162.829	7.34185	
7.15e-005	100	137.093	3.58844	
7.7e-005	100	145.028	5.13001	
8.25e-005	100	136.134	2.89545	
8.8e-005	100	142.587	5.17283	
9.35e-005	100	144.484	4.43414	
9.9e-005	100	163.462	7.69065	
0.0001045	100	192.198	10.7184	
0.00011	100	224.037	13.0865	
0.0001155	100	236.919	12.5409	
0.000121	100	273.474	12.8723	
0.0001265	100	278.098	12.6097	
0.000132	100	290.167	12.8527	
0.0001375	100	326.565	10.837	
0.000143	100	332.586	11.2107	
0.0001485	100	353.674	9.36935	
0.000154	100	371.801	7.5213	
0.0001595	100	364.866	8.44402	
0.000165	100	363.619	7.03242	
0.0001705	100	353.395	10.6899	
0.000176	100	343.756	10.14	
0.0001815	100	332.116	11.6817	
0.000187	100	286.855	12.8012	
0.0001925	100	287.614	12.3371	
0.000198	100	305.135	12.9179	
