# Supplementary material for: Transfer of optical orbital angular momentum to a bound electron
Source: Nat Commun. 2016 Oct 3;7:12998. doi: 10.1038/ncomms12998 (PMC5063962; doi:10.1038/ncomms12998)
Supplement: Supplementary Data — Raw experimental data for measurements presented in the main text, reporting fluorescence counts as a function of pulse time and ion position. [file ncomms12998-s2.zip › data/dataRabiFrequencies/150708/107/rawdataEMCCD.dat]

# EMCCD raw fluorescence data file (1 ions, 1 traces)
# trace names:
# format:
# | signalSlot | countcycle 1 .....
# |            | trace 0 |
# |            | ion 0   |
0	100	400.167	424.417	365.167	352.333	445	479.083	384.583	280.75	313.833	311.5	324.667	398.75	429.667	275.167	412.833	349.083	371.833	337.667	334	405.75	371.75	338.417	292.25	367.167	379.583	341.333	363.167	335.167	401.083	417.167	450.583	351.417	369.583	468.583	541.333	556.167	466	335.917	402.5	487.917	390.25	479.5	393.833	476.083	442.167	403.75	417.75	416	336.833	336.25	426.25	415.833	376.5	399.5	347.333	422.833	338.167	478.333	372.5	328.333	398.25	463.083	372.25	508.25	389.083	439.083	314.333	417	421	347.833	394.167	313.083	442.917	426	409.167	345.167	374	406.583	418.25	470.167	396.833	346.667	402.75	397.167	357.667	451.667	440	387.5	394.333	403.667	370.167	401	431.417	357.333	364.583	388.833	437.833	413.167	330	476.833	
5.5e-006	100	465.333	355.083	407.5	482.833	335.583	484	386.667	431.083	282.917	322.417	462.917	282	390.75	346	317.833	441	587	405.583	454.667	333.5	341.833	144.833	379.5	389.583	346.5	391.667	387.25	363.5	353.333	354.333	383	390	357.083	304.75	433.167	382.75	404.333	389.5	413.5	365	331.083	293.333	412.5	391.417	371.833	423.917	409.667	431.083	388.75	415.167	329.667	321.75	408.333	362.5	416.667	442.917	377.75	348.5	364.333	508.667	290.083	367.083	298.667	431.083	465	316.583	410.75	424.75	267.083	529	499.75	354.167	375	355.75	511.5	358.5	403.667	569.583	481.917	387.583	416.167	406.75	395	426.167	440.917	420.333	420.833	429.167	387.5	364.667	427.917	407.583	371.5	346.75	427.167	411.417	453.583	354.833	348.5	373.417	
1.1e-005	100	137.917	420.417	339.25	311.083	369.917	400.083	452.5	468.583	390.667	460.167	372.333	417.417	120	423.583	388.25	355.167	400.417	432.667	341.917	139.75	285.5	400.083	378.333	408.833	278.5	368.583	155.25	320.167	477.667	335.25	338.917	356.667	441.333	353.417	363.667	329.583	340.833	120.75	439.417	365.167	402.5	495.5	319.083	435.083	116.333	421.333	312.583	439.25	424.75	355.083	457	396	312.75	364.583	319.5	446.25	375.25	315.25	417.5	406.25	450.833	379.5	470.083	408.917	321.083	400.667	307.5	311.583	368.417	425.25	360.25	373.5	377.5	429.5	412.5	318.5	333.5	343.25	382.833	372.417	398.25	339.417	332.5	373.833	147.917	356.333	433.583	333.333	328.75	353.667	352.417	406.917	408.667	343.167	296.75	365.083	148	323.583	487.167	352.667	
1.65e-005	100	463.333	410.25	219.917	375.5	368.167	435.417	349	346.583	316.25	362.917	333.75	346.083	500.25	443.667	377.833	461.083	376.417	429.833	366.833	308.667	409.083	384.083	342.833	253.333	164.167	135.583	311.833	303.167	379	314.417	313.667	399.333	338	472.833	365.917	137.417	366.417	300.833	444.833	352.583	378	348.167	431.583	368.333	347.833	439.833	357	345.167	364.417	312.583	446	311.5	339	461.417	430	376.083	378.25	388.833	364.667	359.333	495.417	320.583	382	440.5	340.917	357	343.083	360.333	274.5	417.5	341.667	345.083	480.833	430.5	314.667	413.167	366.667	123.083	372.417	506.5	298.25	117.667	182.25	418.583	432.167	354.083	397.75	441.167	407.167	451.917	161.167	383.75	375.833	143.833	337.5	417.667	411.5	462.167	408.583	421.667	
2.2e-005	100	124.417	113	164.583	268	156.583	454.167	445.833	439.333	378.75	300.75	350.667	302.667	319.75	418.083	302.583	324.75	385.667	356.917	458	416.75	126	337.75	443.583	431.25	443.333	317.25	366.667	135.833	431.083	451.333	361.5	325.833	375.083	359	351.75	286.333	360.25	452.75	426.167	354	270.75	390.5	459	379.583	317.167	317.25	439.5	425.667	396.583	356.333	411.417	367.417	519.917	395.417	295.917	350.667	180.583	321.667	150.083	424.167	346.25	374.5	347.917	410.583	402.583	388.917	474	364.917	117.917	449	335.333	338.667	372.667	397.417	404.333	371.917	409.5	335.917	373.75	360.667	309.167	401.583	169.583	191.667	347.333	325	174.583	126.833	480.167	437.083	149.583	115.417	148.5	465.833	335.583	317.583	389.25	146.083	390.083	378.5	
2.75e-005	100	370.25	161.5	344.333	342.833	365.25	294	311.5	487.083	130.833	366.833	330.083	144.167	382.833	368.417	471.083	479	143.083	337.083	311.833	128.083	117	317	345.25	354.75	430.5	381.333	357.667	418.417	131.75	356.333	360.917	443.583	150.583	451.583	147.083	129.75	423.417	398.5	372.25	116.333	119.25	341.917	410.667	383.167	418.333	149.833	305.667	395.5	350.75	130.417	421.75	309.917	409.75	463.25	356.333	119.5	440.833	118.5	473.917	327.917	296.833	130.917	495.25	387.917	345.917	367.417	315.75	407.667	399.417	141.167	311	337.75	430	419.083	427.583	373.583	360.5	330.417	337.25	319.583	401.833	148.667	365.667	396.083	375.917	352.75	414.417	381.25	119.417	121	145.667	291.417	128.5	389.25	139.5	337	337.917	338.75	378.917	475.75	
3.3e-005	100	391.167	508.667	245.833	369	125.583	123.917	388.667	391.5	108.083	418.5	432.083	391.167	339.417	315	441	123.25	128.417	153.167	135.75	434.75	447.583	407.5	374.583	173.75	343.083	387.917	129.25	128.75	559.25	136.5	337.167	313.583	143.667	317.25	471.5	399.833	122.583	133.667	342.25	367.833	287.167	143.25	132.333	438.167	141.083	134.583	487.417	325.75	346.167	382.083	397.917	350.583	141.167	340.917	419.25	124.667	134.75	136.333	313.5	121.333	344.25	376.083	386.583	132.167	334.167	149.75	117.583	136.083	428.417	157.167	304.333	446.25	401.417	381.5	454.5	404.583	403.417	147.333	429.75	310.5	141.667	307.083	127.417	148.5	370.75	424.333	100.667	155.583	146.75	129.5	153.5	153.167	337.25	135.25	368.583	312.833	275.583	126.667	125.917	388.5	
3.85e-005	100	311.25	136.083	147.417	123.75	399.333	519.25	108.917	533.417	443.083	161.333	143.333	351.417	430.25	132.5	165.417	124.25	334.417	124.583	123.167	121.583	137.25	383.667	489.583	119.417	408.083	314.333	394.25	419.083	361.583	118.75	104.333	393.667	132	368.417	373.75	172.917	378.5	125.083	339.083	400.667	329.167	136.417	110.083	138.5	401.75	364.583	169.75	137.583	355.083	381.667	390.667	291.667	146.917	443.167	174	400	326.167	301	498.083	122.083	154	124.75	116.417	132.917	316.083	136.833	332.417	114.333	383.5	134.25	126.25	351.25	147.333	385.917	153.583	157.333	140.417	489.75	359.25	142.333	348.167	156.083	162.25	402.917	406.333	371.667	450.583	125.167	139.75	392.583	123.333	411.5	413.75	406	349.083	262.25	343.25	428.833	341.083	466.417	
4.4e-005	100	136.167	136.5	303.667	138	127.417	507.5	131	129.333	124.25	132.167	432.083	390.667	103.917	115.75	342.833	154.917	132.167	138.417	131.167	139.167	127.417	302	148.5	350.083	117.75	128.667	362.583	150.75	185.667	155.75	147.083	153.25	401.167	360.083	420.917	385.667	127	432.917	140.75	151	115.917	390.417	126.5	387.083	378.5	124.75	130.167	141.75	144.583	153.5	129.917	307.167	123.75	469.25	166.417	460.917	104.25	235.167	352.083	397.583	348.75	346.333	340	342.25	372.917	126.667	332.083	121	136.833	442.333	193.75	130.167	152.667	139.75	167.083	420.25	165.167	336.083	146.75	355.333	158.5	159.083	395.667	400	142.25	136.583	158.333	415.167	336.083	116.167	153.833	397.333	348.917	408.833	369.333	118	362.917	372.333	436.25	136.5	
4.95e-005	100	156.25	275.083	319.417	158.167	148.083	291	382.5	158.167	135.167	390	130.917	124.833	163.667	127.583	440.5	141.5	140.333	324.417	370.833	301.667	409.333	370.333	131.083	126.25	467.667	343.75	127	143	128	130.5	442.833	134.667	136.917	364.75	179.083	326.5	137.583	455	152.333	142	452.333	115.583	140.25	166.167	116.667	404.667	138.167	457.167	152.917	150.75	308.667	126.5	130.083	364.667	116.333	363.333	122.083	107.167	401.917	123.833	399.083	373	165.083	192.75	134.667	160.333	147.583	412.167	341.167	356.833	146.75	385	169.833	127.583	114	343.25	107.917	129.417	141.917	347	150.75	153.25	147.75	137.417	103.667	143.583	132.083	137.833	120.833	326.167	124.25	165.417	162.333	125.083	114.5	116.833	130.667	119.083	117.333	141.5	
5.5e-005	100	113.25	401.167	123	137.833	403.75	110.083	394.5	156.833	108.583	128.25	186.167	122.833	422.25	114.667	114.417	121.75	113	150.917	127.083	149.083	164.5	337.917	136.333	152.583	124.917	427.833	209.833	143	141.583	140.333	162.667	476.917	153.917	356.583	128.583	133.333	506.333	164.5	172.25	453.917	520.417	150.417	126.083	149.583	466.333	155.417	157.583	361.333	126.917	421.333	137.917	119.667	140.667	155	137.667	434.417	136.25	123.667	150.333	255.333	122.583	164.25	122.75	372.333	146.667	137.25	118.5	130.25	142.25	137.333	370.417	134.25	114.25	115.75	163.5	124.833	139.583	148.083	142.917	109.5	152.833	245.5	111.833	411	163.667	122.583	131.25	137.333	132.25	388.5	132.5	137.5	145	161.083	436.417	149.917	135.167	138.333	124.333	435.417	
6.05e-005	100	139.833	139.25	136	382.583	143.083	114.583	177.333	136.75	151.75	167.917	157.333	141.833	147.833	106.167	146.75	134	130.167	147.083	107.917	150.167	163	125.75	130.167	401.083	158.25	151.917	119.917	120.167	123.083	125.583	151.667	147.583	127.417	144.25	140	126.75	146.083	337.667	119.667	126.917	116.167	302.417	473.75	193.917	130.833	161	151.25	141.417	145.917	143.583	341.25	134.25	125.167	325.833	109.167	138.583	403.083	141.5	182.25	156.333	122	121	163.5	390.333	124.167	133.417	469.167	122.5	314.333	424.75	131.417	118.333	297.083	116.083	134.833	158	115.833	137.75	161.917	147	132.667	157.75	128.75	160.167	147.417	130	127.583	448.75	112.333	129.667	131.333	127.417	162.417	144.333	129.833	335.333	142.75	132.167	132.25	140.25	
6.6e-005	100	492	121.083	328.75	106.417	127.083	136.167	137	157.083	130.083	137.083	148.333	117.5	134.25	143.417	146.25	116.417	338	299.167	118.667	128.75	153.583	136.833	116.667	131.167	144.5	138.833	147.25	134.667	140.75	172.167	144.25	330.667	138.667	171.5	341.167	156.333	166.083	161.667	116.333	137.75	367.833	155.417	136.167	157.25	121.667	346.167	112.333	210.167	116.583	116.417	343.833	130.833	118.917	125.667	147.75	132.333	146.167	150.75	343.583	330.083	147.917	159.75	171.333	150.75	132.667	153.167	137.5	162.583	159.417	109.917	122.25	162.333	146.833	143.917	105.75	102.333	124.333	145.333	131	135.167	153.833	120.167	151.833	113.917	113.833	133.667	131.333	115.833	120.167	339.917	132.667	126.167	118.583	157.083	126.75	132.167	165.083	112.5	115.167	143.75	
7.15e-005	100	140.417	104.417	114.75	122.25	149.083	198.5	137.083	132.75	143.083	143.083	136.417	129.667	128.25	128.833	109.75	154	123.75	141.833	133.667	110.167	383.75	120.917	148.25	131.583	161.167	123.833	122.833	129.5	136.917	150.417	116.833	153.583	104.083	119.083	123.333	161.333	121.917	127.583	148.583	162.583	126.25	120.5	128.833	137.667	104.417	158.583	120.583	112.917	149	109.667	119.333	153.5	130.833	118.583	150.083	125.083	130.25	137.583	139.75	127	117.25	159.583	143	144.333	118.167	151.167	132.667	128.833	131.167	331.25	117.333	133.5	118.667	179.5	117.667	123.417	132.417	156.833	118	122.25	119.917	137.417	146.583	124.583	115.083	115.333	141.917	121.083	116.333	112.167	133.917	153	140.5	144.5	129.25	149.083	126.917	107	129.333	138.167	
7.7e-005	100	185	147.583	125.25	115.083	141.333	141.583	104.917	430.083	138	128.417	110.667	178.333	123	120	118.167	116.583	136.667	122.417	119.833	127.833	127.833	112.583	110.083	112.833	114.667	118.583	155.75	149.417	150.667	133	112.333	168.833	120.583	157.333	161.083	115.417	120.083	115.333	107.583	137.083	115.75	121.833	152.25	112.333	157.333	135.25	180.833	163.583	143.167	123.5	116.083	140.083	366.667	140.5	178.083	168.583	134.583	105.917	130.583	142.583	143.583	157.25	338.667	144.75	116.333	113.25	117.25	201.583	134.667	105.417	120.25	137.917	230.917	170.417	131.417	122.083	129	143.5	124.583	133.083	143.167	130.417	121.5	159.417	137.833	140.833	133.417	130	140.417	342.583	119	135.917	133.417	138.583	142.083	133.417	141.083	121.25	133.75	147.5	
8.25e-005	100	138.833	121.917	114.75	160.75	136.25	141.417	105.167	122.417	123.417	124.833	146.417	151.667	124.167	116.5	132.333	122.333	146.083	150.333	126.417	126.083	140	139.25	127.667	128.417	141.167	117.667	133.417	143.333	115.167	143.333	136.833	145.083	128.75	177.333	128.083	129.667	141.75	125.917	117.5	180.25	123.167	112.833	117.5	145.667	166.667	117.75	168	136.917	118.667	122.5	125.75	133.417	168.417	139.167	132.167	139.75	132.583	134.833	122.917	131.417	133.75	129.667	144.833	135.667	141.333	109.583	152.75	276	151.583	127.667	128.833	135.333	115.667	124.667	125	110.5	121.083	110.75	170.417	143.667	134.833	110.167	113.25	132.583	142	128.75	130.417	133.167	124.417	335.583	147.417	127.583	120.333	124.417	134.167	120.417	150.833	120.25	118.167	113.167	
8.8e-005	100	105.167	111.583	154.333	118.5	121.5	128.75	127.917	112.167	111.833	110.833	165.583	119.667	107.5	128.333	145.417	125.167	138.75	136.167	123.917	137.333	115.833	131.333	389.333	125.083	124.083	156.667	149.75	118.167	151.667	309.583	129.167	123.25	127.417	149.167	147.667	155.167	129.833	112.75	122.667	113.083	145.083	134.5	276.583	141.667	125.333	119.167	117.75	154.417	116.25	127.667	137.667	143.25	138	130.583	121.833	155	133.083	100.833	131.833	128.833	123.75	139.667	145	157.417	493.667	123.667	184.167	137.917	140.833	137.25	144.167	136.167	124.5	141.333	142.333	144.667	123	142.417	114.917	142.667	163.333	156.75	116.417	115.25	144.75	111.75	118.667	177.333	114.333	136.833	142.167	151.333	160.167	114.333	133.333	111.333	116.417	131.167	168.583	143.583	
9.35e-005	100	169.333	141.417	133	139.333	140	133.167	112.75	115.333	141.083	133.25	131.25	114.833	117.917	136	113.5	129.833	148.25	112	129.167	157.833	160.417	142.25	162.75	160.333	123.917	170.083	138.5	167.333	132.167	122.417	119.917	163.833	135.167	120.333	119.667	122.333	161	129.833	136.917	132.417	359.5	165.25	129.083	140.25	153	127.5	339.333	140	148.083	160	163.083	418.167	127.833	135.667	123.75	128.833	117.917	172.417	132.417	127.167	107.917	146	113.917	191.167	122.167	126.75	147.333	150.833	148.25	116.667	145.417	132.667	128.917	138	153.833	172.917	157.917	145.167	123.583	114.917	161.25	136.25	107.583	136.333	121.083	157.917	123.083	138.333	135.167	139.25	107.5	130.083	165.583	131.833	158.833	119.75	153.667	125.75	115.417	119.333	
9.9e-005	100	161.25	160.5	156.25	150.417	144.583	124.5	149.917	109.75	162.417	289.167	109.917	140	132.5	148.583	135.417	369.5	136.417	180.25	155.75	142.833	138.417	134.75	141.917	386.917	128.917	106.083	158.75	140.167	118.583	126.833	165.333	124.917	142.833	183.417	133.833	133.333	186	121.833	134.083	279.25	155	125.583	146.75	120.083	142.333	134.083	154.667	161.75	157	112.667	109.25	166.083	428.333	136.417	126.833	115.167	172.167	140.25	126.5	128.833	134.333	117.25	129.917	134	131.5	146.25	300.333	172.833	126.667	121	183.5	133.75	335.833	136.75	130.083	107.75	152.417	120.583	422.333	121.667	119	121.417	123.417	138.5	130.833	130.25	134.417	148.333	352.583	133.833	143.667	124.583	405.667	469.583	126.333	121.25	124.083	120.583	110.25	203	
0.0001045	100	126.5	144.583	125.333	297.333	312.167	325.25	454.5	358.833	343.667	110.5	293.833	141.25	387.833	329.25	454.417	125.667	169.667	371.5	124.083	141.25	129.417	436.75	161.083	122.833	154.5	137.333	370.75	152.75	121.417	116.083	142.5	135.75	115.333	151.583	117.75	108.833	143.75	123.417	126.417	116.333	136.083	106.25	124.583	137.5	168.583	148.833	136.417	148	532.833	311.833	139.833	392.833	143.167	337	119.75	131.75	127.75	406.083	150.583	127.833	107.75	132.75	135.333	125.833	129.667	142.917	127.083	117.833	148.917	137.333	151	119.25	153.667	112.667	405.167	156.083	114.25	368.5	122.083	147.083	139.917	157.667	128.667	118.333	158.5	128.417	148.667	146.667	433.667	345.917	115.333	161.75	390.25	132.083	164	162.25	127	130.25	302.667	123.167	
0.00011	100	498.917	415	388.667	421.333	150.583	493	414	415.833	127.5	136.917	143	439.25	121	402.25	113.833	382.667	124.083	116.917	104.917	110.667	110.333	134.667	149.333	368.417	117.667	291.083	131.833	318.917	134.417	128.5	402.333	111.25	135	139.417	356.083	186.75	159	133.25	146.417	145.917	149.083	353.083	177.5	129.667	481.167	118.75	149	378.833	132.417	140.417	127.833	166.333	135.583	127.833	118.25	139.833	133.583	301.167	131.917	397.083	150.167	147.083	124.417	583.417	443.75	156.417	130.75	465.417	117.333	126.417	130.917	132.083	341.333	383.583	331.583	126.25	142.583	336.167	118.5	147.167	133.5	350.667	123.833	141.833	133.667	166.75	132.25	334.833	371.25	139.417	146.667	457.25	124.917	475.5	313.583	132.167	132.583	122.583	133	391.833	
0.0001155	100	284.417	158.25	124.167	305.25	107.667	225.833	135.667	154.75	134.167	190.333	123.833	396.5	466.833	165.75	358.333	173.083	273.083	415.167	153.417	155	140.417	157.583	134	130.083	380.833	147.083	360.083	112.083	187	344.083	156.083	156.083	168.667	170.083	418.5	163.167	436.25	432.167	115.333	135.167	314.833	441.833	105	132.167	147.5	119.75	147.167	112.417	129.167	420.75	131.917	372.583	129.083	440.667	134.833	147.083	398.083	164.167	126.167	143.833	151.75	142.25	147.833	452.917	410.583	143.833	445	139	123	147.667	348.167	443.167	301.583	128	452.333	395.833	304.167	133.833	150.083	329.75	321.167	130.083	359.583	396	376.25	117.917	140.333	402.167	326.333	473.167	126.083	155.5	383.417	443	130.417	129.167	111.25	139.333	118.167	416.583	
0.000121	100	116.083	116.167	402.5	415.5	367.25	132.667	441.25	390.583	112.25	384.25	182.167	124.5	121.167	349.75	115.417	289.417	458	125.5	351.667	135.833	114.25	161.917	107.833	114.167	306.583	386.417	374.333	144	476.833	442.833	373.167	262.833	377.333	159.917	378.333	299.167	111.667	418.583	160.333	399.333	377.083	277.417	137.5	388.833	368.917	113.917	154.917	308.083	342.083	127.667	398.833	133.583	142.833	422.333	115.667	127.167	346.417	142.5	118	478.917	315.917	109.417	363.417	127.083	302.167	391.083	287.583	344.917	375.417	438.667	505.75	128.25	416.917	131.917	387.917	359.667	394.833	402	397.75	344.75	199.667	387.5	314.583	124.417	143.833	417.917	377.417	132.833	114	403.417	393	380.167	118.583	287.917	363.667	114.75	112.5	136	140	435.417	
0.0001265	100	321.25	162.25	144	345.333	398.333	412.667	341	410.667	138.333	147.333	457.25	414.083	127.333	148.417	140.5	360.417	130.667	127.083	410.917	289.75	365.083	139.917	372.417	306.583	401.083	133.833	476.917	355.75	425.583	359.917	154.583	435.333	155.75	119.833	318.167	405.5	400.417	363.667	137.583	340.167	127.583	351.833	139.583	446.333	319	416.167	170.083	124.667	146.667	269.25	130.667	430.417	145.667	360.083	137.833	381.75	138.917	433.25	159.5	142.5	125.167	406.5	441	110.833	124.333	505.083	326.583	134.833	135.833	119.5	296.917	398.083	412	362.917	140.917	159.167	135.917	364.917	343.917	131.667	179.833	151.5	116	419.75	337.167	306.917	121.417	115.333	340.417	394.083	136.417	356.75	396	338.083	473.417	373.75	308.917	367.417	470.5	362.667	
0.000132	100	408.083	163.583	369.917	317.333	129.5	381.583	378.333	189.083	377.417	427.917	145.333	164.917	407.5	438.333	381.417	396.583	140.917	141.417	147.583	126.667	385.167	391.833	336.167	379	135.583	354.25	348.583	371.167	383.667	122.583	372.917	172.333	424.917	440.333	395.583	119.833	332	127	351.333	339.917	433.917	112	122.167	411.583	453.417	335.167	467.167	365.333	152.833	106.417	393.167	403.333	311.833	130.75	444.667	143.333	141.583	325.333	142.583	416	290.25	137.167	126	451.833	448.083	435.25	332.333	381.417	390.083	384.167	145.75	353.583	389.667	121.667	127.75	144.083	124.333	110.167	106.833	407.667	125.667	159.333	490.25	115.667	228	373.667	311.167	141	321.667	119.167	435.667	128.167	371.25	415.083	401.083	323.333	443.75	368	122.333	484.167	
0.0001375	100	495.917	288.917	154.833	389.333	140.917	134.583	364.917	449.833	339.5	151.083	199.917	384.917	406.25	143	368.5	142.75	365.5	147.833	339.5	137.5	371.75	143.5	388.167	430.917	362.5	394.5	445.5	366.75	375.5	472.75	352.5	410.167	336.25	351.5	130.417	331.75	406.583	289.25	334.917	128.167	160.583	382.75	149	454.333	166.75	368.833	363.917	409	341.417	341.5	330.583	398.583	313	403	361.917	434.417	136.667	373.25	338.5	375.5	338.167	419.083	391	289.5	384.25	390.333	116.083	387	367.917	159.75	376.083	122.917	406.917	382.417	297.083	336.75	383	374.417	424.417	424.667	375	124.75	153	349.417	380.917	389.75	341.583	508.917	393.75	391.667	405.333	357.667	398.333	425.833	437.583	166.667	518.833	285.417	119.5	388.5	
0.000143	100	133.75	334.917	130.167	378.5	415.167	516.917	362	126.667	416.583	448.667	372.417	382.833	436.333	124.917	398	376	380.833	350.917	447.333	394.667	403.583	343.167	408.833	455.25	412.333	398.917	362.25	362.083	371.75	379.25	114.75	447.667	351.333	496.75	309.667	138.75	103.75	401.917	347.083	425.333	269.917	399.583	393.75	116.583	376.5	367.917	478.75	361.5	311.333	402.083	387.333	306.667	170.25	317.917	318.667	312.25	346.333	329.833	329.333	122.917	324.25	425.417	272.083	384	110.583	135.833	370	111.333	367.5	427.333	336	439.583	399.333	408	127.833	386	416	458.5	363.833	371.333	108.917	384.25	113.75	284.333	359.333	109	396.333	124.417	328.833	386.583	131.917	368	364.583	393.25	274	499.25	355.917	334.667	504	421.083	
0.0001485	100	382.25	419.167	527.667	440.333	156.75	156.5	417.333	338.333	337.667	354.167	335	401.5	391.5	463.167	315.917	436.917	368.083	328.417	160.25	418.833	334.583	406.667	382.25	144.167	306.25	411.083	432.25	469.083	137.917	129	373.75	349.75	502.5	375.417	386.75	411.167	502.167	326.667	450.583	393.583	413.75	314.833	341.167	481.333	273.833	140.083	438.917	327.75	393.5	459.833	363.417	369.5	120.75	345.083	137.75	315.833	348.833	368.667	387.917	317.5	319.5	325.917	128.167	319.167	450.5	108.083	422.5	420.667	474.167	370.75	436.167	289.25	363.917	345.583	359	313	443.75	450.167	418.917	325.917	248.833	420.917	440.25	448.25	302.667	417.083	390.75	394.25	276.75	365.167	272.417	367.667	348.5	400.417	307.917	379.417	373.25	383.083	389.667	319.5	
0.000154	100	401	365.917	272.833	412.833	455.833	356.083	434.25	296.75	405.25	408	362.5	424.417	381.5	325.25	332.333	424.5	380.333	329.917	359.667	319.083	315.667	582.917	346.25	499.25	380.667	414.667	123.917	359	390.167	459.833	413.75	368.25	469.333	433.75	119.25	366.083	386	410.833	364	380.583	122.083	321.333	366	394.583	392.417	300.833	320.25	423.25	304.75	369.5	477.167	279	388	441.167	387.833	514.333	364.667	413.5	359	296.333	274.083	422.583	422	389.583	315.333	154.583	438	393.417	384.083	410.583	407.917	483.5	456.5	423.667	438.583	270.25	317.917	410.417	319.917	296.75	288.5	365.833	375.833	321.75	405.917	338.333	425.667	453.167	349	412.25	400.167	372.833	400.167	387.667	418.833	369.917	277.25	392	322	404.917	
0.0001595	100	377.583	373.75	420.5	291.333	387	114.333	418.167	365.833	398.083	384.917	381.083	277.75	400.5	392.25	343.833	497	415.5	284.417	425.5	345.417	355.083	339.167	371.75	403.5	415	400.333	321.417	330.917	425.75	352.417	399.917	380.167	463.167	409.583	357.083	391.833	393.917	316.75	378.25	124.583	439.667	483.25	357.333	333.833	308.417	263.75	348.583	376.667	392.917	320.917	476.25	456.417	349.917	403.333	415	406.333	408.917	365.417	318.667	257.75	424.333	422.083	471.917	316.083	295.083	386.25	463.75	339.583	438.667	454.167	333.417	399.5	455.333	112.75	399.917	359.5	378.167	407.667	106.5	381.417	356.917	460.833	406.417	425.833	127.583	420.75	353.583	384.833	126.583	352.25	114.583	316.167	311.5	416.333	414.167	425.417	499.583	352.5	388.667	377.333	
0.000165	100	476.25	295.583	395.25	350.75	413.917	368.25	356.667	334.583	414.167	149.75	398.667	362.167	445.417	384.417	447.917	376.167	305.417	475	310.75	465.75	336	450.75	305	370	428.583	353.5	358.667	321.75	386.75	368.083	378.667	399.833	365.417	378.667	437.75	361.333	371	357.333	327.333	372.25	310.75	388.167	356.667	341.25	301.75	375.833	366.583	438.75	391.5	398.917	333.583	399.083	469.25	286.5	330.917	442.833	379.25	428.75	283.583	425	350.083	374.583	347.583	398.75	386.417	145.083	392.417	416.833	488.583	385.25	276.833	425.75	123.833	321.583	441.917	362.917	331.583	327.833	387.167	517.083	319.5	350.667	347.583	401.417	365.417	368.167	351.167	345.667	347.25	115.917	349.75	344.417	368.083	401.333	146.667	376	360.75	393.167	325.917	376.583	
0.0001705	100	428.75	346.333	362.583	280.583	462.167	437.083	348.167	366.75	526.667	352.75	373	394.333	291.417	474.167	119.667	379.25	378.667	391.75	362.917	119.25	390.667	164.667	467.083	115.75	461.333	445.583	121.833	313.167	373	297.417	418.333	426.667	456.333	394.833	307.417	345.333	460.167	354.5	338.5	293.167	300.917	399.25	128.583	219.5	114.583	101	390.333	399.333	404	371.5	432.75	414.5	293.333	492.167	341.333	296.333	355.5	397.583	358.917	301.5	381	402.75	300.083	306.833	501.167	121.833	364.667	423.917	313.333	387	116.333	341.75	367.583	361.667	584.417	349.833	119.667	372.167	403.833	483.25	400.083	317.083	386	402.083	359.667	583.333	437	116.5	441.583	430.333	440.167	351.5	476	382	353.417	333	213.667	454.167	373.917	430	
0.000176	100	397.667	139.917	425.5	567.083	357.75	395.667	399.5	398.667	369.667	324.917	127.083	348.583	322.75	321	394.167	271.5	441.167	325.417	414.167	362.583	382.583	329.083	399.75	329.5	344.917	351.417	394.5	452.417	418.333	343.667	330	393.917	157.167	339.083	466.167	127.333	290	354.583	322.75	406.583	349.5	158	125.417	381.75	332.167	372.917	405.833	443.583	434.583	340.25	356.75	132.333	147.333	397.833	357.5	426.833	435.833	310.583	402.667	338	392	324.167	289.667	433.667	498.417	295.417	385.667	358.417	390.833	395.833	333.917	354.917	322.833	440.583	382.333	399	118.333	302.833	459	119.25	136.917	416.083	519.667	133.25	350.333	363	431.833	363.5	421.833	456.5	381.417	447.833	376.417	346.5	103.667	364.917	406.5	119.333	392.917	157.917	
0.0001815	100	406.667	447.25	134.75	401.917	539.75	396.083	163.5	321.417	324.917	418.833	133.25	267.917	122.417	142.083	131.167	392.417	115.25	156.833	362.583	336.833	441.667	386.25	365.333	390.833	406	378.083	301.667	164.75	108.333	131.25	347.083	162.917	341.083	417.5	381	123.667	123.5	362.583	419.25	153.5	519.667	322.583	477.583	345.083	120.917	464.083	452.083	411.417	415.833	380.25	129.583	434.833	275.167	403.5	443.5	344.583	391.667	401.417	128.167	142.333	488.083	391.417	385.833	355.167	296.083	113.833	413.833	415.583	433.917	332.25	407	354.25	345.75	361.417	350.583	445.75	345.667	409.167	401	306.833	395.5	477	421.333	311.083	365.917	326.25	320.583	495.167	413.417	155.417	397	278.5	366.167	150.5	367.917	360.75	534.667	268.167	380.083	446.417	
0.000187	100	329.833	134.167	329.083	387.917	366	383.417	155.75	395.833	127.75	171.583	432.333	119.917	123.833	123.25	421.083	432.5	132.5	139.917	319.833	350.583	414.917	106.917	349.417	416.417	435.417	116.917	332.083	373	136.667	333.083	119.833	417.667	119.833	133.917	356.667	133.583	134.5	141.083	144.25	132	326.583	122.583	421.917	319.833	395.5	117.5	116.667	117.583	129.833	439.583	112.167	376.417	152.333	138.667	131.167	143.083	146.417	412.667	426.083	383	370.583	365.333	461	396.083	133.5	121.583	382.667	392.333	299.083	382.833	132.083	318.667	414.583	391.75	429.5	413	346	415.167	405.833	480.917	123.833	110.5	121.25	329.667	441	383.167	121.75	379.167	359.083	422.75	353.417	365.5	428.417	378.583	427.917	331.833	354.083	348.583	409.5	288.167	
0.0001925	100	111.833	124.5	420	154.333	178.75	320.167	156.25	463.25	384.667	393.583	110.917	306.417	137.333	455.417	366.667	385	355.167	390.083	370.083	299.667	163	343.833	398.5	399.25	295.917	110.25	106.083	132	245.583	358.917	358.167	381.333	122.917	364.083	401.417	137.5	407.583	314.833	376.75	339.583	127.833	123.75	131.917	337.417	389	500.417	115.583	117	382	164.417	394.25	166.75	433.417	144.833	485.917	317.917	122.417	370.833	301	150.25	306.417	396.083	345.417	352.083	498	110.583	325.167	349.75	396.083	147.25	147.25	165.667	329.75	125.333	425.417	156	404.5	146.583	354.833	136.083	362.833	137.5	389.5	152.5	365.917	500.667	468.083	140.667	354.333	348.833	396.667	349.75	425.917	121.167	363	375.417	150.667	347.25	338.5	135.5	
0.000198	100	429.25	327.417	350.25	438.5	338.25	133.583	119.167	496.833	306.333	127.75	119.833	477.25	388.917	413	448.5	415.917	378.083	440.333	160.5	450.083	378.417	450.417	461.083	390.417	276	339.5	368.167	406.167	399.667	141.917	305.5	114.25	465.5	408.083	402	132.583	390.083	132.083	495.417	151.25	316.167	386.5	421.667	450.5	400.25	513.833	344.667	141.333	129.5	146.25	302.167	164.583	129.333	125.917	140	368.333	358.5	132	115.333	111.583	122.083	167.833	465.667	161.583	123.833	441.083	134.333	320.25	438.167	370.417	400.167	336.417	430.833	308.25	395.25	364.833	307	123.5	120.75	138.417	106.417	390.917	346.833	131.667	412.167	340.667	133	364.917	165.917	446.667	336.583	390.75	120.667	435	367.417	394.583	362.833	300.75	313.583	414.833	
