# Supplementary material for: Transfer of optical orbital angular momentum to a bound electron
Source: Nat Commun. 2016 Oct 3;7:12998. doi: 10.1038/ncomms12998 (PMC5063962; doi:10.1038/ncomms12998)
Supplement: Supplementary Data — Raw experimental data for measurements presented in the main text, reporting fluorescence counts as a function of pulse time and ion position. [file ncomms12998-s2.zip › data/dataRabiFrequencies/150708/109/fluoEMCCD.dat]

# EMCCD average fluorescence data file (1 traces, 1 ions)
# trace names:
# format:
# | signalSlot | numCountCycles | trace 0     |
# |            |                | ion 0     |
# |            |                | val | err |
0	100	388.126	4.82543	
5.5e-006	100	366.684	5.38333	
1.1e-005	100	374.366	4.77096	
1.65e-005	100	376.091	5.32292	
2.2e-005	100	381.755	5.35074	
2.75e-005	100	380.263	6.04864	
3.3e-005	100	367.766	4.94371	
3.85e-005	100	376.072	4.39844	
4.4e-005	100	375.762	5.4977	
4.95e-005	100	375.824	5.40158	
5.5e-005	100	371.322	5.54683	
6.05e-005	100	378.431	5.24515	
6.6e-005	100	380.957	5.16328	
7.15e-005	100	382.436	5.2867	
7.7e-005	100	386.002	4.9872	
8.25e-005	100	381.402	5.14018	
8.8e-005	100	375.469	5.08433	
9.35e-005	100	384.007	5.77904	
9.9e-005	100	378.538	5.77785	
0.0001045	100	375.843	5.28007	
0.00011	100	376.591	5.21384	
0.0001155	100	372.897	5.68046	
0.000121	100	377.025	5.37435	
0.0001265	100	383.803	5.34624	
0.000132	100	373.269	4.81587	
0.0001375	100	377.52	5.58408	
0.000143	100	378.418	5.28384	
0.0001485	100	380.633	4.92728	
0.000154	100	379.686	5.48637	
0.0001595	100	385.322	5.92403	
0.000165	100	380.791	5.34589	
0.0001705	100	375.022	5.03777	
0.000176	100	377.437	4.65163	
0.0001815	100	380.439	5.4289	
0.000187	100	387.637	4.83859	
0.0001925	100	375.534	5.04472	
0.000198	100	378.038	4.76878	
