# Supplementary material for: Transfer of optical orbital angular momentum to a bound electron
Source: Nat Commun. 2016 Oct 3;7:12998. doi: 10.1038/ncomms12998 (PMC5063962; doi:10.1038/ncomms12998)
Supplement: Supplementary Data — Raw experimental data for measurements presented in the main text, reporting fluorescence counts as a function of pulse time and ion position. [file ncomms12998-s2.zip › data/dataRabiFrequencies/150708/109/probEMCCD.dat]

# EMCCD probability data file (1 traces, 0 calculated traces, 1 ions)
# trace names:
# format:
# | signalSlot | numCountCycles | trace 0                           |
# |            |                | 0 prob | 0  err | 1 prob | 1  err | 
0	100	0	0	1	0	
5.5e-006	100	0	0	1	0	
1.1e-005	100	0	0	1	0	
1.65e-005	100	0	0	1	0	
2.2e-005	100	0	0	1	0	
2.75e-005	100	0	0	1	0	
3.3e-005	100	0	0	1	0	
3.85e-005	100	0	0	1	0	
4.4e-005	100	0	0	1	0	
4.95e-005	100	0	0	1	0	
5.5e-005	100	0.01	0.009949874371	0.99	0.009949874371	
6.05e-005	100	0	0	1	0	
6.6e-005	100	0	0	1	0	
7.15e-005	100	0	0	1	0	
7.7e-005	100	0	0	1	0	
8.25e-005	100	0	0	1	0	
8.8e-005	100	0	0	1	0	
9.35e-005	100	0	0	1	0	
9.9e-005	100	0	0	1	0	
0.0001045	100	0	0	1	0	
0.00011	100	0	0	1	0	
0.0001155	100	0	0	1	0	
0.000121	100	0	0	1	0	
0.0001265	100	0	0	1	0	
0.000132	100	0	0	1	0	
0.0001375	100	0	0	1	0	
0.000143	100	0.01	0.009949874371	0.99	0.009949874371	
0.0001485	100	0	0	1	0	
0.000154	100	0	0	1	0	
0.0001595	100	0	0	1	0	
0.000165	100	0	0	1	0	
0.0001705	100	0	0	1	0	
0.000176	100	0	0	1	0	
0.0001815	100	0	0	1	0	
0.000187	100	0	0	1	0	
0.0001925	100	0	0	1	0	
0.000198	100	0	0	1	0	
