# Supplementary material for: Transfer of optical orbital angular momentum to a bound electron
Source: Nat Commun. 2016 Oct 3;7:12998. doi: 10.1038/ncomms12998 (PMC5063962; doi:10.1038/ncomms12998)
Supplement: Supplementary Data — Raw experimental data for measurements presented in the main text, reporting fluorescence counts as a function of pulse time and ion position. [file ncomms12998-s2.zip › data/dataRabiFrequencies/150708/109/rawdataEMCCD.dat]

# EMCCD raw fluorescence data file (1 ions, 1 traces)
# trace names:
# format:
# | signalSlot | countcycle 1 .....
# |            | trace 0 |
# |            | ion 0   |
0	100	420.75	413.583	482.25	388.75	422	383.833	423.75	450.917	352.75	387.667	382.833	390.5	408.25	387.75	381.333	437.667	428.333	330.417	449.167	445.417	439.75	438.667	394.75	405.333	373.333	265.333	417.583	383.917	427.917	390.917	318.417	416.833	335.917	403.5	451.083	351.917	343.167	390.167	337.833	377.25	385.833	355.833	361.167	367.75	378.417	402	430.917	350.333	378.667	437.333	355.083	318.167	436.333	449.667	371.333	447.75	348.333	402.75	418.667	497.417	360.333	355	357.083	390.333	425.083	410.5	301.333	305.583	381.083	309.667	305.083	358.667	441.167	372.417	454	398.75	352.75	386.667	387.583	381.167	340.167	296.417	383.667	511.833	346.667	326.833	486.083	350.833	390.167	308.333	400.667	392.167	278.333	378.5	397.25	360.333	483.75	425.167	430	365.917	
5.5e-006	100	417.917	404.667	287.25	423	381.167	327	379.333	368.25	441.25	394.75	304.583	419	380.25	408.833	367.167	322.083	386.583	494.667	444.833	340.25	445.333	446.583	409.667	336.333	362.417	330.667	449.75	395.833	340.917	346.5	395.167	458.417	306.5	392.417	283.333	389.167	305.417	306	384.75	390.5	343.167	283.167	293.917	317.333	305.25	480.667	333.833	314	338.5	337.25	381.083	337.833	321.417	351.333	402.167	450.917	276.75	318.833	359.833	308	306.167	345.5	294.083	470.5	456.333	353.167	398.333	293.833	335.5	353.667	350.083	317.5	346.667	329.25	379.333	366	398.417	370.583	353	370	286.917	333	324.167	464.75	409.583	351	287	312.333	435.667	334.417	423.417	442.833	445.917	317.25	432.833	351.083	287.25	415.333	431.583	370.417	
1.1e-005	100	378	333.833	375.833	329.667	343.417	390.083	372.583	466.917	352	378.583	437.75	355.417	403.75	357.583	398.583	275.667	368.667	329.5	403.833	290.667	348.25	438.583	366.25	373.917	427.167	409.833	449.833	388.667	431.833	531.75	408.917	369.333	403.667	420.167	350.083	345	333.333	325.75	362	393.167	360.083	437.5	363.167	359.667	437.333	360.667	340.25	379.417	386.417	372.083	304.5	311	363.417	309.667	321.417	412.167	289.667	322.583	376.25	382.167	375.083	328.083	386.083	369.917	330	427.083	340.75	470.25	347.25	364.333	379.333	337.083	375.583	343.25	362.833	381.417	339.75	437.5	404.25	386.167	362.25	335.083	420.583	329.083	371	450.167	426.75	348	377.75	280.917	346.083	350.583	382.333	520.833	389.667	305.5	456.833	300.917	435.833	351.167	
1.65e-005	100	295.083	384.667	361.333	366.417	425.167	461.417	410.333	385.667	431.583	351	335.083	468.167	425.25	440.75	417.833	380.5	312.833	340.5	384.917	365.083	307.583	364.083	467.333	387.75	340.25	402	475.25	367	436.083	373.417	272.417	378.167	443.583	445.833	353.917	400	463	395.667	312	284.25	329.417	314.833	400.417	390	394.083	415.417	383.167	329.75	445.917	344.5	378.75	349	384.75	358.167	315	330.167	357.917	382.167	314.417	408.167	349.333	359.25	341.75	436.167	323.5	435.5	298.833	448.833	400.167	497.75	235.917	326.417	382.583	335.167	434.583	381.833	370.833	437.75	375.75	266.083	334.417	322.5	266.083	370.5	412.417	354.833	336.333	292.5	400.083	423.833	424.583	353.667	417.333	299.75	445.667	380.5	461.083	382.5	352.25	401.083	
2.2e-005	100	457.417	441.583	393.167	314.833	369.917	415.25	363.5	395.667	445.833	335.75	407.583	447.083	393.833	412.833	382.417	469.5	362.75	369.833	395	349.417	465.167	425.167	441.917	301.667	334.75	316.25	310	376.917	390.417	338.25	341.583	434.25	377.583	355.583	354.167	454.417	493.167	378.167	405.75	322.333	385.75	371.417	392.917	409.083	344.833	321.167	443.167	336.833	275.417	371.333	417.75	473.083	446.833	415.75	293.917	317.25	340.75	311.083	420.667	384.917	343.25	429.667	379.583	407.167	388.667	304.25	384.25	349.75	383.917	349.25	350.917	427.333	350.167	399.833	362.333	463.333	357.417	262.667	270.417	498.083	427.75	328.25	405.667	304.5	412.417	507.667	409.25	275.417	376.833	328.833	372.333	330.75	399.25	393	367.833	483.417	387.5	438.333	411.583	338.083	
2.75e-005	100	543	455.667	356.5	400.75	420.75	393.167	360.5	437.667	460.167	286.417	407.417	397.833	419.167	290	482.083	438.75	404.583	384.417	309.75	394.833	451.167	314.583	395.917	299.417	316.917	366.083	282.417	291.5	465	354.167	328.333	461.833	271.417	483.667	430.917	395.583	336.417	402.083	300.75	466.417	377.667	347.917	385.333	326.583	355.333	437.667	352.167	426.917	308.75	429	387.333	468.417	409.083	393.25	356.667	341.917	347.833	396.583	334.417	342.667	494.083	340.083	435.333	249.917	438.75	308.833	323	365.25	381.75	370.833	402.583	427.5	388.333	396.417	338.917	338	460.167	467.917	333.083	260.583	417.833	495.417	352.75	409.417	359.667	380.167	329.833	310.833	327.5	391.5	367	425.833	393.333	231	408.333	387.083	384.583	456	306.833	386.583	
3.3e-005	100	346	391.25	314.667	362.083	326.833	306.333	417.083	408.833	361.75	324.25	323.083	324.75	369.5	288.667	424.583	341.917	361.083	436.5	399.417	427.333	342.167	344.5	368.583	358.833	426.25	346.667	305.333	319.917	314.25	308.417	401.25	369.667	357.5	338.667	415.917	371.583	364	389.417	358.667	291	474.083	420.083	314.917	385	343.75	420	414.75	373	366.583	419.417	293.667	388.25	504.75	396.583	235.75	427	424.167	374.833	353.083	418.083	339.25	355.25	402.583	420.833	338.417	377.167	379.167	339.667	331.583	363.833	377.333	326.833	506.833	319.167	372.583	372.083	353.583	384.917	331.417	487.25	352	363.333	336.833	270.167	351.75	291.75	311.333	335.083	445.583	363.583	343.167	331.417	340.917	453.167	439.75	405.917	429.333	347.167	351.333	337	
3.85e-005	100	368.833	329.167	405.833	392.083	471.583	403	378.333	316.333	315.583	360.333	436.083	342.667	334.5	407	374.083	361.5	385.667	355.167	340.5	390.083	395.417	276.917	444.917	424.833	339	406.75	317.333	402.417	439.917	458.333	320.833	454.5	335.667	345.667	435.5	318.5	395.833	369.667	446.667	346.917	428.917	330.167	404.667	414.25	401.833	376.667	461	401.417	442.167	350.167	376.583	407.167	351.417	422.417	361.75	352	398.333	365.417	280.667	305.25	310	363.333	398.083	356.333	333.583	398.583	287.667	360.083	403.083	353.833	386.167	363.167	397.583	302.75	419.667	368.75	383.667	345.25	309.417	323.917	397.417	434.333	433.667	369.083	335	351.167	383.667	404.167	327.167	403.667	395.167	359.667	441.5	367.833	414.667	348.75	308.333	432.083	379	379.833	
4.4e-005	100	387.5	305.917	406.583	418.5	255.5	324.417	372.083	462.25	364	400.583	290.833	380.667	327	305.417	335.333	329	384.5	325.583	352.75	414.083	407.583	451	498.083	395.167	380.583	390.167	346.75	392.333	364.5	458.917	420.583	444.75	381.75	462.5	427.667	327.5	365.25	308.417	379.167	290.5	395.75	467.333	481.583	450.167	374.5	329.417	441.833	374.917	307.5	365.333	494.25	305.333	484.333	430.333	416.833	387.583	357.333	441.25	306.083	457.833	424.833	359.917	371.917	295.083	360.917	403.083	360.667	330.167	406.333	390.667	311.417	337.833	353.667	350.333	390.917	440.5	287.583	351.833	327.25	306	411.5	389.667	371.083	275.917	301.583	446.417	386	326.25	318.5	315.083	359.083	365.917	445	349.25	381.25	356.667	344.417	409	299.25	458.333	
4.95e-005	100	399.917	386.917	361.25	321.25	362.75	352.5	348.167	368.667	315.417	337.083	347.5	301.5	321.417	351.583	280.583	329.583	317.75	392.417	282	339.167	430.25	531.167	397.167	425.667	343.583	344.167	463.5	442.25	349.75	419.25	348.917	445	355.917	377.583	342.417	397.75	452.667	303.5	318.833	368.167	361.583	321.167	281.25	406.5	392.167	348.667	458.5	478	371.917	354.417	445.417	341.75	364.917	440.333	274.25	437	370.917	331.417	327.417	407.833	340	410.917	343.25	316.833	412.083	436.25	459.5	388.75	393.167	377.75	311.917	404.167	370	336.833	356.833	445.083	349.25	446.333	341.417	362.167	439.583	427	400.167	418.583	342.5	500	402.083	288.417	358.75	340.25	346.833	336.417	326.167	507.75	470.417	340.5	369.917	326.75	426.417	421.083	
5.5e-005	100	342.083	318	481.25	323.5	392.583	369.917	411.083	470.917	374.25	357.417	431.833	273.5	442.167	361.75	363.083	376.583	270.667	246.667	334	398.833	400.833	397.333	344.833	357.083	343.417	482.083	431.917	333.083	269.417	354.333	399.083	337	419.917	328.833	334.917	360.75	378.833	426.583	456.917	495.417	349	311.917	411.417	350.417	396.417	398.75	457.25	340.083	460.083	360.583	388.5	363.583	363.917	253.75	383.667	326.833	333.083	363.083	355.917	394.917	437.333	247.917	393	454.583	370.417	443.833	440.083	321.167	423.25	425.25	408.25	294.833	309.5	374.25	351	426.75	305.833	291.75	341.667	401.417	392.667	217.667	331.917	305.583	397.5	381.417	405.75	377.75	423.417	349.417	349.333	438.417	394.667	335.167	344	347.083	422.333	384.083	323	393.083	
6.05e-005	100	319.75	423.833	408.417	355.417	333.583	385.417	424.833	345.667	498.083	343.917	352.583	358.583	364.667	364.083	413.333	387.167	357.417	332.25	451.917	361.167	417.583	416	381.417	308.833	467.75	421.667	298.917	360.5	401.917	330.917	351.083	469.583	424	311.417	395.917	385.083	339.5	490.25	325.833	288.333	397.417	366.667	287	363.75	391.5	374.083	333.833	311.083	287.833	397.25	425	396.5	458.583	394.917	320.25	500.917	342.083	420.583	334.5	400.75	327.75	344.333	449.333	372.5	330.333	444.333	292.833	307.25	396.75	378.5	386	293.75	296.25	358.083	406.25	444.167	396.167	357.75	316.75	413.5	448.25	383.167	386.167	486.5	387.917	334.25	386.833	324.083	441.417	432.333	412.25	302.583	385.667	409.25	364	324.417	408.667	333.667	429.583	476.417	
6.6e-005	100	382.333	329.167	372.667	344	443.083	441.75	361.5	341.667	329.5	413.917	330.583	331.833	453.167	397.833	356.917	371.5	465.75	327.083	356.417	358.083	402.667	344.833	378.5	467	450.333	391.833	316.583	340.333	403.667	362.833	325.167	390.583	457.583	324.833	413.833	368.75	396.917	331.25	375.917	444.167	398.417	356.583	332.75	378.833	368.167	402.833	376.667	349.417	339.5	435.333	294.833	357.75	453.083	395.167	399	363.083	352.167	394.417	383.917	382	327.667	322.333	395	302.417	320.25	385.667	546.667	379.25	313.917	396	266.083	395	383.083	339.583	331.417	354	474	352.917	355.167	384.917	366	341.833	341.833	406.833	408.833	436.5	413.583	452.5	458.25	371.833	331.75	369.75	434.5	429	569.333	373.417	486.5	373.75	396.917	297.25	
7.15e-005	100	454.75	354.667	353.25	268.167	376.5	307.25	443.333	323.833	315.583	353.333	374.417	497.5	409.5	414.083	409.417	320.167	384.5	369.833	364.667	289.417	346.833	505.583	337.833	385.417	325.417	356.667	439.917	419	357.583	390.333	399.833	332.417	404.417	348.25	367.083	321	428.833	344.75	364.083	392.083	356.167	450.583	343.083	312.75	464.667	428.75	437.25	383.667	384.917	397.167	413.5	390.167	422.5	403.083	321	371.417	332.833	323.417	374.5	310.833	347.5	342.667	414.25	423.25	339.833	357.75	435.583	382.25	444.417	374.75	393.75	370	331.333	380.833	395.833	359.417	478.583	418.333	369.917	450.833	396	464.917	417.5	280.083	363	431.917	574.833	311.167	400.833	285.583	391	427	344.5	335.417	421	379.083	370.75	420.5	355	488.667	
7.7e-005	100	368.25	380.25	454.333	400.667	382.083	485.417	410	391.417	399.333	427.167	384.917	328.583	415.75	378.667	323.667	339.167	284.417	512.917	492.667	351.167	469.583	365.667	474.917	426.25	357.167	367.583	388.167	320.917	384.917	321.417	406.833	326.417	406.5	411	409.333	379.083	344	411.083	322.833	338.083	428.917	322.5	410.5	402.333	390	431.25	381.833	431.833	363.167	405	371.75	312.667	363.083	399.417	302.083	430.333	359.417	376.667	411.25	350.333	362.75	371.75	399	373	391.167	379.5	302.833	350.333	434.417	392.25	368.417	316.5	383.25	386.583	394.583	390.583	399.167	431.25	334.417	402.25	451.417	404.417	400.917	497.25	333.667	445.75	394.917	324.5	403.917	517.167	281.083	292.167	344.917	404.667	474.75	338.5	350.25	411.75	326.5	450.75	
8.25e-005	100	411.75	340.75	393.833	375.333	334.917	391.667	363.333	335.75	524.167	356.167	349.25	388.5	345.333	407.417	345.333	419.75	420.083	348.083	388.583	421.333	366.667	277.5	359.417	348.333	454.5	402.5	385.25	387.417	364.333	359.583	391.5	362.917	353.25	347.333	337.917	461.583	494	328.917	357.833	418.583	383.083	371.333	323.083	307.667	360.417	456.583	471.417	437.75	383.083	485.667	339.167	361.583	370.583	386.75	337.833	393.333	349.583	326.5	435.917	307.833	348.25	400.25	401.583	435.167	567.667	361.583	398	338.167	355.167	358.667	400.917	329.917	303.833	349	363.167	441	334.583	336.417	424.667	371.75	445.833	339.667	374.167	380.583	336	427.583	506.417	382.167	370.917	296.833	390.083	375.417	442.583	472.833	338.083	453	362.833	339.667	350.583	325.333	
8.8e-005	100	340.583	318.333	436.583	315.417	324.25	362.333	304.25	387.583	422	372.417	471	392.25	367.75	354.25	408.083	333.083	422.583	387	447	369.5	424.333	365	407.833	291.75	298.917	395.5	293.25	312.917	417.25	339.333	464.917	407.333	381.833	364	418	435.083	412.75	334.417	371	484.833	368	310.583	429	346.25	340	347.167	394.5	396	365.25	404.75	329.75	344.917	354.417	395.917	404.917	361	403.333	375	390	418.667	380.083	398.25	362	333.833	381.167	497.583	372.667	346.333	387.5	414.167	319.25	353.25	375.5	324.667	297.167	369.667	441.5	380.167	450.083	301.75	301.333	260.583	396.5	361.917	502.333	374.417	458.417	388.917	273	356.583	323.25	291.583	451.667	299.417	351.833	400.917	360.167	465.583	417.583	388.417	
9.35e-005	100	361.667	320.417	313.5	356.667	360.417	463.583	370.833	350.333	371.75	389.417	413.833	327.75	347.75	390.333	355	397.75	474.583	506.5	338.5	325.583	333.75	272.917	376.5	341.5	312.5	363	352.417	380.333	367.167	407.333	374.667	390.667	400.583	380.583	452.833	302.917	391.917	388.833	358.083	323.5	405.083	422.167	445.75	389.667	422.167	362.083	318.417	381.083	364.083	358.833	331.667	289.667	383.083	455.083	370.417	472.083	402.833	355.833	439.917	330.583	505.333	503.083	420.333	406.917	400	353.583	433.417	304.333	350.667	350	364.333	368.667	345.833	395.333	323.833	463.333	416.5	465.667	288.25	386.667	355.917	342.25	360.833	344.917	468.25	414.833	404.5	396.083	294.833	475.75	482.417	563.583	488	333.417	528.167	437.75	304.417	341.75	328.25	380	
9.9e-005	100	379.167	376	443.583	452.667	268.667	315.667	369.333	328.5	425	365.5	376.25	361.333	410.667	382.75	347.333	396.583	428.75	336.667	317.083	306.25	417.25	367.167	425.583	412.417	366.5	336.5	425.25	331.75	363.5	320.917	372.833	347.083	373	360.25	536.5	574.167	300.917	491.75	427.083	379.583	449.917	336.917	430.667	496.417	325.417	286	457.167	303.917	417.75	325.083	345.833	372.667	336.75	378	297.5	394.833	346.417	366.583	396.417	429.333	364.833	353.417	489.083	427.083	401.417	382.75	330.417	331.333	370.75	331.667	416.333	360.667	389.167	329.5	325.25	276.333	438.083	498.833	362.167	435.917	334.417	377.083	312.167	444.25	384.25	336.5	433	351.583	297	395.083	416.583	354	327.167	359.833	293.25	353.333	353.5	365.833	510.333	428.333	
0.0001045	100	410.833	326.583	381.75	439	337.5	343.417	431.833	478	358.667	390.75	401.917	397.917	413.083	285.583	282.833	398.583	323	338.667	367.583	473.917	448.75	342.417	335.417	380.167	419.333	284.833	356.167	367.083	304.083	281.167	337.333	380.917	323.667	345.25	321.75	338.417	407	353	364.583	410.833	394.667	300.083	397.917	425.917	291.417	367.083	409	374	556.917	409.417	395.583	411.333	354.583	424.667	372.667	411.083	348.333	357.167	326.75	314.833	405.667	453.167	318.417	370.75	357.083	352.75	421.25	413.917	332.5	362.333	359.417	299.417	320.583	374.417	324.833	385.167	383.25	487.083	325.833	417.583	375.333	431.083	466.333	395.75	333.833	447.583	376.667	323.25	338.833	461.333	465.083	382.75	337.917	367	312.417	374.083	326.25	364.667	408.917	502.833	
0.00011	100	435.917	428	333.333	394.25	334.583	425.5	345.5	350.667	424.917	371.083	364.833	382.333	345.417	407.083	393	326.5	352.5	323.5	313.833	372.417	376.667	335.75	389.833	394.833	274.5	413.083	416.167	292.917	442.5	298.167	305.5	405.167	393.25	381.417	417.25	339.333	427.917	357.5	384	352.75	482.917	286.167	417.917	448	488.667	373.25	374.417	529.75	414.667	377.417	341	329	374	395	347.25	336.917	315.333	366.5	478.333	479.333	379.583	410.167	300.75	380.333	413.417	397.333	308.25	334.333	345.75	300.417	289.75	373.5	375.833	395	400.75	365.917	302.25	504	303.75	295.083	341.167	381.833	348.333	482.833	378.833	415.583	384.083	336.917	398.333	380.583	370.5	371.583	352.167	407.25	381.167	480.167	416.25	346.5	406	323.333	
0.0001155	100	318.583	436.5	304.667	310	484.75	432.417	362.667	369.25	358.917	379.75	352.583	449.083	480.5	429.583	334.417	416.75	297.583	415.333	379.833	277.667	518.167	399.333	301.917	352.333	416.583	349.25	418.167	479.417	294.5	298.167	318.083	293.167	390	374.417	413.917	382.583	341	378.417	339.083	355.333	357.25	328.25	394.25	254	377.583	342.5	415.333	416.417	424	316.333	463.083	316.917	343.583	276.083	321.75	283.167	364.333	421	385.333	376.667	362.333	446.833	332	310.667	368	376.083	367.417	364.083	396.417	405.25	378.417	386.667	307.25	373.5	385.083	388.5	407.75	356.75	460.583	407.833	327.5	506.167	306.833	460.75	390	477.5	378.833	340.167	373	310.417	353.667	463	286.083	340.083	500.083	331.833	320.75	338.917	368.667	351.583	
0.000121	100	389.833	388.583	296.583	352.583	373.833	420.167	491.167	326	342.333	317.25	368.333	429.167	325.833	474.333	451.75	340.167	402.417	376.75	429.417	378.333	391.333	420.667	244.583	312.333	416.083	362.917	337	352.167	385.917	352.667	407.083	317.75	392.333	363.75	393.167	417.5	390.5	403.583	398.833	320.5	375	309.167	308	469.5	366.833	481.917	386.75	348.417	437.333	411.583	433.167	403.667	301.25	392.583	293.083	359	409.083	380.917	398.75	412	370.667	442.5	400.583	427.583	447.833	386.167	280.667	358.333	387.583	451.167	399.167	279.5	341.25	418.917	352.417	392.333	368.167	302.833	367.083	347.167	380.583	354.083	320.25	304.417	318.083	498.833	349.167	339.833	364.917	354.917	414.75	492.833	235.917	380.417	451.75	478.083	398.917	328.583	373.417	307.333	
0.0001265	100	325.583	346.833	412.25	440.083	396.333	274.333	355.833	410.5	365.917	321.667	314.75	463.917	326	403.917	389.25	326.333	431.333	404.5	393.167	402.5	262.5	339.083	394.917	323.083	413.583	378.167	267.75	353.25	449	426.75	305.917	375.75	388.667	354.917	378.5	375.333	371.417	361.417	345.667	383.917	477.167	367.083	348.25	298.167	390.583	472.333	355.25	325.417	333.417	424.583	483.583	368.5	401.417	503.333	482.25	578.917	453.917	494.5	452.833	352.583	402.083	401.5	409.917	372.417	402.917	368.25	346.833	405.75	336.5	371.333	392.25	393	402.167	324.75	415.083	428	431.417	367.25	317.583	353.583	315.583	446.167	395.833	385.583	323.833	381.5	349.917	362.167	381.583	367.25	430	410.75	398.833	378.917	481.333	319.667	368.833	409.917	361.083	350.333	
0.000132	100	374.75	409	355.167	275.167	322.417	364.25	405.25	450.583	448.667	380.083	321.417	383.25	276.25	394.25	336.583	338.083	392.083	370.417	422.583	347.333	439.917	381.5	301.75	491.583	376.083	279.583	295	355.417	351.667	351.083	452.417	442.667	338.417	271.083	412.583	400.167	399.25	448.833	393.583	368	395.417	327.083	332.667	285.75	322.083	352.333	308.5	360.25	365.333	371.167	388.583	379.583	404	353.75	447.25	379.833	420.333	315.75	341.667	391.833	388.75	318	400.583	358.25	424.417	421.917	387.75	424.417	345.917	321.5	407.583	392.917	356.917	324.333	372.25	347.083	304.167	344.5	351	361.667	342.167	472.417	329.167	455.417	373.333	383.5	369	462.333	298.917	429.25	441.167	424.667	398.333	351.25	313.5	399.917	414.75	353.083	389.667	409.833	
0.0001375	100	371.417	367.167	306.083	444.25	306.583	410.167	401.917	329.667	442.083	343.167	582.833	424.5	347.5	340.25	464.5	308.333	363.25	414.083	363.167	408.083	368.583	444.167	358.25	345.167	411.083	387.333	382.667	368.167	365.5	380.5	410.5	442.333	438.833	361.583	405.417	419.333	447.333	292.417	434.333	231.833	444.333	259.417	270.083	289.333	474.917	489.083	365.667	386.75	379.083	332.583	376.083	332.667	288.25	378.083	404.5	366.917	404.667	345.083	354.583	391.583	348.667	394.917	361.25	402.417	443.083	458.583	401.583	386.333	349.167	339.583	358.917	303.083	363.667	385.583	378.167	430.75	474.5	335.833	366.917	419.417	320.167	435.417	337.333	412.083	397.583	422.75	330.917	394.917	371.083	317.5	475.167	342.333	351.917	402.667	296	314.083	315.667	399	283.5	361.5	
0.000143	100	399.583	482.75	368.75	434.583	379.5	309.417	274.167	404	463.833	331.5	385.083	339.667	309.833	361	507.917	335.667	400.5	389.75	312.917	339.5	401.25	336.417	481.25	502.25	429.75	217.833	421.083	326.417	410.583	374.583	408.083	353.167	371.667	383.083	472.833	406.5	361.25	471.417	352.833	401.833	405.333	426.5	326.833	316.083	331	482.333	345.667	465.5	390.583	299.833	447.917	387.333	362	362.167	412	446.75	341.417	344	372.917	338	332.75	299.75	335.25	340.417	453.333	360.5	346	322	328.917	410.417	346.083	392.833	333.083	401.5	386.75	369.333	351.833	418.583	410.25	453.083	398.75	375.25	355.833	292.833	349.25	361.75	351.833	379.5	365.083	396.417	415.583	353.5	344.75	388.25	357.417	287	397.917	420	446.917	393.167	
0.0001485	100	511.5	378.917	382.833	322.167	357.917	373.167	366.167	493.833	370.25	364	424.417	430.667	404.333	402	372.833	287.833	383.5	298.75	401.667	383	350.667	356.083	382.167	463.333	339.333	388.25	355.833	412.25	441.917	395.333	360.5	364.25	413	317.25	417.583	418.833	482.417	453.917	405.167	436.417	411.917	349.917	388.333	384.667	358.833	355.75	365.583	363.583	316.25	287.833	437.75	424.5	251.833	481.917	417.5	400.25	390.25	381.25	306.667	327.083	311.333	452.667	384.833	393.417	402.583	364.417	434.833	380.333	453.25	345.917	397	363.75	339.25	364.583	293.083	437.167	367.75	302.75	390.5	327.667	423.75	335.083	291.417	344	380.583	383.083	403	393.667	282.5	360.917	435.75	375.583	389.833	311.333	449.917	355.25	367.333	418.417	401.833	387.083	
0.000154	100	363.75	289.833	362.667	324.833	361.25	323	374.833	412.25	350.083	550	309.083	387.333	321.667	379.167	415.833	409.667	313.5	357.667	424.417	371.667	361.833	310.583	449.083	381.417	430.833	319.75	445.917	335.167	337.5	413.917	318.167	388.583	319	386	344.417	414.667	394.833	460.917	421.667	354.5	381.75	356.333	400.083	419.417	441.417	451.5	407.25	365.833	416.667	308.583	395.083	475.5	454.833	426.083	436.833	366.917	422.083	419	442.833	487.667	390.833	329.083	500.75	276.417	415.167	334.25	291.75	359.833	386.333	430.417	361	341.417	274.167	374.417	463.25	317.083	376.167	352.667	314.75	474.417	388.5	352.167	352.167	371.333	323.417	353.083	358.167	450.583	359.167	468.75	457	340	294.833	363.583	389.083	337.417	348.667	261.75	383.917	383.917	
0.0001595	100	371.25	323	322.417	436.167	353.583	403	341.25	492.667	366.167	461.667	432.917	393.667	262.75	355.417	506.167	365.583	329.333	344.917	372.167	373	281	361.583	294.25	326.25	315.917	462.583	319.917	429.167	318.75	306.917	477	362.417	469.25	341.333	323.667	326.583	385.917	310.25	354.417	379.833	360	284.917	338.75	399.417	349.333	458.583	431.25	430	416.25	454.5	501.5	551.833	352.917	419.75	334.583	378.333	435	462.75	359	416.5	356.5	339.417	412.917	371.083	271.417	252.167	338.333	312.083	500.833	401.75	405.25	385.5	420.75	478	377.417	380	321	389.333	415.167	483.833	361.667	403.917	405.25	452.833	448.5	353.5	427.25	396.917	397.833	343	413.5	419.667	338.75	358.917	428.333	430.333	406.25	435.833	380.25	427.667	
0.000165	100	417.167	428.75	367.083	380.333	448.417	371.667	418.167	369	376.583	496.5	423	441.333	416.167	339.167	488	468.5	486.25	372.5	320.917	254.917	334.333	436.167	455.167	423.333	264.167	382	351.167	372.5	417.333	414.917	338.667	382.5	463	448.833	334.583	368.417	335.083	385.833	313.167	346.833	364.833	302.917	367.333	387.417	317.917	364.083	388.75	359.583	484.25	410.5	378.583	496.25	447.583	366.083	327.75	381.583	293.333	442	326.417	358.833	318.917	387.833	499.333	328.25	355.917	438.5	301.917	337.5	298.75	407.75	407.583	359.833	366.5	416.333	287.75	348.333	334.75	367.583	379.333	386.417	371.333	391.083	335.583	364.333	335	376	309.167	349	461.083	418.25	362.917	490.917	369.5	395	347.75	335.917	370.75	372.25	397.917	377.833	
0.0001705	100	344	376.5	341.083	397.417	378	484.083	348.333	368.417	409.25	378.167	319.583	424.083	342.5	518.333	392.083	430.083	428.417	443.417	354.833	287.083	353.667	365.5	368.25	472.917	319.5	496.083	405.417	345.583	423.667	446.083	343.667	396.917	423.25	373.5	451.75	375.5	287.083	302.167	416.167	360.833	394.5	451.417	385.5	425	289.417	361.5	404.75	421.75	366.083	461	289.5	355.417	399.667	416.25	304.417	343	453.083	311.75	370.167	354.833	454.5	416.333	396.833	340.833	362.333	391.75	390.25	334.167	363.333	320.333	343.5	292.583	315.75	378.167	368.5	345	318.583	390.75	347.667	371.167	372.25	359.083	398.75	412.833	327	311	294.917	320.583	378.25	290.667	318.417	326.75	429	366.833	342.75	420.25	433.667	338.25	371.167	395.25	
0.000176	100	427.167	300.667	476.083	414.5	385.083	359.083	347.25	429.417	348.75	390.75	374	403.417	446.333	483.833	424.75	346.833	380.833	484.75	445.083	377.333	297.333	448.75	349.25	275.667	337.5	466.333	361.917	391.75	339.167	420.833	406.333	410.75	342.583	380	354	376.75	336.917	362.5	357.833	345.417	307.083	388.417	330	380.417	324.75	401.167	376.25	401.5	424.667	345.417	410	336.5	319	392.083	375.583	436.417	418.5	396.917	284.333	423.5	457.833	361.333	316.25	398.333	408.167	342.833	438.917	358.833	351.75	372.417	303.5	303.25	364.25	426.917	435.583	386.167	386.25	371.833	428.667	370.167	333.583	380.667	351.917	326.667	308.583	398.25	303.333	363.75	365.083	370.917	365.833	404.583	386.083	466.333	400.5	362.167	330.333	345.167	303.333	413.333	
0.0001815	100	394.667	431.917	344.417	405.417	434.917	424.417	373	320.583	411.25	389.167	339.583	406.75	325	327.333	317.25	370.167	316.167	487.167	311.167	325.417	380.417	374.667	362.833	387.417	341.333	410.417	388.25	314.5	416	456.5	396.5	321	373.417	354.333	336.833	349.167	271.667	440.833	513.083	443.25	376.583	469.667	425.5	514	306	370.333	426.667	322.333	374.167	471.333	430.167	384.917	350.917	388.083	416.083	272.833	384.167	449.833	360.667	321.417	378.75	496	398.917	286.333	317.5	495.75	323.5	399.5	321.583	397.083	366.333	404	453.667	320.833	340.333	286.167	362.167	388.417	340.083	261.5	410.417	441.667	361	350.833	380.667	430.417	345.917	416.5	402.583	435.583	367.083	342.5	371.667	431.083	382.25	446.583	352.083	361	424.417	347.417	
0.000187	100	357.833	374.5	405.333	416.167	430.333	338.333	395.083	340.083	409.333	325.167	348.333	330.083	374.583	359.167	430.25	406.917	400.667	438.833	408.917	397.75	366	331.167	413.917	417.167	367.833	426.5	325.333	378.75	353.5	484.333	428	413.417	398.833	412	503	357.333	313.5	411.833	372.5	418.917	401.917	406.083	403.25	263.5	365.167	410.583	333	391.667	340	326.25	418.667	443.833	388.833	337.083	372.667	401.833	467.667	399.75	484.5	419.5	310.833	421.917	333.667	365.167	393.75	338.583	355.75	355.75	372.75	352.25	420.583	441.333	340.083	399.083	445.583	452	330.333	416.583	415.917	368.417	513.25	403.167	396.417	355.417	311.75	388.417	412.667	416.167	302.667	486.583	330.5	312.333	470	405	333.583	343.667	396.333	376.25	334.417	487.5	
0.0001925	100	337.333	355.833	389.5	404.583	279.833	352.167	359.167	329.917	352.75	328.917	295.083	382.917	389.25	322.083	406.333	443.083	360.5	377	321.667	433.5	380.75	316.5	404.5	343.75	401.583	402.083	399.417	299.833	365.667	419.917	369.167	342.083	478.167	426.083	449.917	360.667	366.083	359.75	468.417	422.25	353.333	329.833	393.417	343.083	336.833	397.083	322.75	285.833	488.75	302.5	340.833	292.25	388	312.75	439.417	347.083	405.417	309.667	460.417	393.417	362.167	395.25	391.917	371.167	422.667	399.083	353.75	328.25	366.25	363.667	231.333	425.667	378.917	304	316.167	423.167	382.167	413.333	510.25	426.833	328.167	394.417	404.917	422.167	363.583	340.583	410.917	426.25	464.833	296.667	450.5	351.25	385.417	411.833	433.583	396	354.833	403.917	353.083	353.833	
0.000198	100	355.833	304.167	363.25	373.25	436.083	370.5	413.167	378.667	427.417	313.083	390.25	340.083	339	366.25	396.75	420.917	473.417	392.417	354.75	387.333	362.083	436.667	415.167	380.167	420.833	364.583	288.5	429.417	286	394	323.583	362.583	330.167	452.583	391.417	377.083	394.833	353.5	463.417	341.917	352.583	415.167	380.667	409.333	367.667	261.5	375.167	347	380	341.833	298	406.167	373.5	390.75	427.667	380.917	418.667	377.75	300.583	445.167	331.417	447.25	440.5	343.5	466.333	345.5	336.917	418.917	391.25	368.333	369.667	316.833	353.417	420.333	341.5	398.417	311.167	415.333	411.75	417.083	426.917	381	342.5	473.583	409.333	467.083	324.583	297.083	435.167	336.583	397.167	374.917	308.5	372.5	324.25	341.25	320.167	418.583	472.917	319.083	
