# Supplementary material for: Transfer of optical orbital angular momentum to a bound electron
Source: Nat Commun. 2016 Oct 3;7:12998. doi: 10.1038/ncomms12998 (PMC5063962; doi:10.1038/ncomms12998)
Supplement: Supplementary Data — Raw experimental data for measurements presented in the main text, reporting fluorescence counts as a function of pulse time and ion position. [file ncomms12998-s2.zip › data/dataRabiFrequencies/150708/111/fluoEMCCD.dat]

# EMCCD average fluorescence data file (1 traces, 1 ions)
# trace names:
# format:
# | signalSlot | numCountCycles | trace 0     |
# |            |                | ion 0     |
# |            |                | val | err |
0	100	379.729	5.44575	
1.5e-006	100	377.09	7.52899	
3e-006	100	340.713	10.7139	
4.5e-006	100	286.669	12.0037	
6e-006	100	249.253	13.3969	
7.5e-006	100	205.955	11.1141	
9e-006	100	161.678	7.91756	
1.05e-005	100	140.512	4.17661	
1.2e-005	100	138.693	2.88293	
1.35e-005	100	150.973	6.88799	
1.5e-005	100	189.855	10.4627	
1.65e-005	100	224.455	12.7852	
1.8e-005	100	307.604	12.8667	
1.95e-005	100	345.04	10.9828	
2.1e-005	100	377.613	7.72026	
2.25e-005	100	383.471	5.34152	
2.4e-005	100	391.89	5.43515	
2.55e-005	100	343.173	10.0869	
2.7e-005	100	320.572	11.7263	
2.85e-005	100	268.879	12.5539	
3e-005	100	238.943	12.2502	
3.15e-005	100	171.417	8.76393	
3.3e-005	100	161.874	8.30082	
3.45e-005	100	138.2	2.9039	
3.6e-005	100	163.79	8.30592	
3.75e-005	100	189.039	10.4763	
3.9e-005	100	248.962	12.6792	
4.05e-005	100	256.989	12.7267	
4.2e-005	100	324.532	12.3172	
4.35e-005	100	368.429	7.48734	
4.5e-005	100	377.092	6.98263	
4.65e-005	100	376.52	5.88749	
4.8e-005	100	373.346	6.46259	
4.95e-005	100	321.998	12.4503	
5.1e-005	100	269.813	12.8308	
5.25e-005	100	246.638	13.0586	
5.4e-005	100	190.166	10.4604	
5.55e-005	100	151.884	6.03581	
5.7e-005	100	140.395	3.21298	
5.85e-005	100	143.35	4.21933	
6e-005	100	178.556	9.62289	
6.15e-005	100	216.424	12.1407	
6.3e-005	100	266.793	13.3572	
6.45e-005	100	309.515	12.4446	
6.6e-005	100	333.679	11.3058	
6.75e-005	100	371.557	8.16829	
6.9e-005	100	378.781	7.10942	
7.05e-005	100	364.257	7.9014	
7.2e-005	100	335.417	11.3885	
7.35e-005	100	275.47	13.1046	
7.5e-005	100	261.745	12.7534	
7.65e-005	100	209.762	11.4923	
7.8e-005	100	162.093	7.69385	
7.95e-005	100	153.468	6.92868	
8.1e-005	100	153.953	6.29517	
8.25e-005	100	166.318	8.76922	
8.4e-005	100	196.7	10.8818	
8.55e-005	100	227.715	12.5887	
8.7e-005	100	278.169	12.6725	
8.85e-005	100	315.747	11.2724	
9e-005	100	358.007	9.96709	
9.15e-005	100	352.462	8.8965	
9.3e-005	100	373.742	7.07599	
9.45e-005	100	332.237	11.1522	
9.6e-005	100	309.051	12.6816	
9.75e-005	100	298.729	12.9362	
9.9e-005	100	220.355	12.241	
0.0001005	100	193.937	10.3589	
0.000102	100	150.853	6.23209	
0.0001035	100	152.817	6.75228	
