# Supplementary material for: Transfer of optical orbital angular momentum to a bound electron
Source: Nat Commun. 2016 Oct 3;7:12998. doi: 10.1038/ncomms12998 (PMC5063962; doi:10.1038/ncomms12998)
Supplement: Supplementary Data — Raw experimental data for measurements presented in the main text, reporting fluorescence counts as a function of pulse time and ion position. [file ncomms12998-s2.zip › data/dataRabiFrequencies/150708/111/probEMCCD.dat]

# EMCCD probability data file (1 traces, 0 calculated traces, 1 ions)
# trace names:
# format:
# | signalSlot | numCountCycles | trace 0 |
# | | | 0 prob | 0 err | 1 prob | 1 err |
0	100	0	0	1	0
1.5e-006	100	0.05	0.02179449472	0.95	0.02179449472
3e-006	100	0.17	0.03756327994	0.83	0.03756327994
4.5e-006	100	0.36	0.048	0.64	0.048
6e-006	100	0.55	0.04974937186	0.45	0.04974937186
7.5e-006	100	0.7	0.04582575695	0.3	0.04582575695
9e-006	100	0.89	0.03128897569	0.11	0.03128897569
1.05e-005	100	0.98	0.014	0.02	0.014
1.2e-005	100	0.99	0.009949874371	0.01	0.009949874371
1.35e-005	100	0.94	0.02374868417	0.06	0.02374868417
1.5e-005	100	0.78	0.04142463035	0.22	0.04142463035
1.65e-005	100	0.65	0.04769696007	0.35	0.04769696007
1.8e-005	100	0.33	0.04702127178	0.67	0.04702127178
1.95e-005	100	0.18	0.03841874542	0.82	0.03841874542
2.1e-005	100	0.04	0.01959591794	0.96	0.01959591794
2.25e-005	100	0	0	1	0
2.4e-005	100	0	0	1	0
2.55e-005	100	0.14	0.03469870315	0.86	0.03469870315
2.7e-005	100	0.25	0.04330127019	0.75	0.04330127019
2.85e-005	100	0.46	0.04983974318	0.54	0.04983974318
3e-005	100	0.59	0.04918333051	0.41	0.04918333051
3.15e-005	100	0.85	0.03570714214	0.15	0.03570714214
3.3e-005	100	0.9	0.03	0.1	0.03
3.45e-005	100	0.99	0.009949874371	0.01	0.009949874371
3.6e-005	100	0.89	0.03128897569	0.11	0.03128897569
3.75e-005	100	0.79	0.04073082371	0.21	0.04073082371
3.9e-005	100	0.52	0.04995998399	0.48	0.04995998399
4.05e-005	100	0.52	0.04995998399	0.48	0.04995998399
4.2e-005	100	0.26	0.0438634244	0.74	0.0438634244
4.35e-005	100	0.06	0.02374868417	0.94	0.02374868417
4.5e-005	100	0.04	0.01959591794	0.96	0.01959591794
4.65e-005	100	0.02	0.014	0.98	0.014
4.8e-005	100	0.03	0.01705872211	0.97	0.01705872211
4.95e-005	100	0.27	0.04439594576	0.73	0.04439594576
5.1e-005	100	0.47	0.04990991885	0.53	0.04990991885
5.25e-005	100	0.58	0.04935585072	0.42	0.04935585072
5.4e-005	100	0.77	0.04208325083	0.23	0.04208325083
5.55e-005	100	0.92	0.02712931993	0.08	0.02712931993
5.7e-005	100	0.99	0.009949874371	0.01	0.009949874371
5.85e-005	100	0.97	0.01705872211	0.03	0.01705872211
6e-005	100	0.84	0.03666060556	0.16	0.03666060556
6.15e-005	100	0.67	0.04702127178	0.33	0.04702127178
6.3e-005	100	0.5	0.05	0.5	0.05
6.45e-005	100	0.31	0.04624932432	0.69	0.04624932432
6.6e-005	100	0.21	0.04073082371	0.79	0.04073082371
6.75e-005	100	0.06	0.02374868417	0.94	0.02374868417
6.9e-005	100	0.04	0.01959591794	0.96	0.01959591794
7.05e-005	100	0.06	0.02374868417	0.94	0.02374868417
7.2e-005	100	0.21	0.04073082371	0.79	0.04073082371
7.35e-005	100	0.45	0.04974937186	0.55	0.04974937186
7.5e-005	100	0.47	0.04990991885	0.53	0.04990991885
7.65e-005	100	0.72	0.04489988864	0.28	0.04489988864
7.8e-005	100	0.91	0.02861817604	0.09	0.02861817604
7.95e-005	100	0.93	0.02551470164	0.07	0.02551470164
8.1e-005	100	0.91	0.02861817604	0.09	0.02861817604
8.25e-005	100	0.89	0.03128897569	0.11	0.03128897569
8.4e-005	100	0.75	0.04330127019	0.25	0.04330127019
8.55e-005	100	0.61	0.04877499359	0.39	0.04877499359
8.7e-005	100	0.42	0.04935585072	0.58	0.04935585072
8.85e-005	100	0.25	0.04330127019	0.75	0.04330127019
9e-005	100	0.12	0.03249615362	0.88	0.03249615362
9.15e-005	100	0.11	0.03128897569	0.89	0.03128897569
9.3e-005	100	0.04	0.01959591794	0.96	0.01959591794
9.45e-005	100	0.2	0.04	0.8	0.04
9.6e-005	100	0.33	0.04702127178	0.67	0.04702127178
9.75e-005	100	0.37	0.04828043082	0.63	0.04828043082
9.9e-005	100	0.64	0.048	0.36	0.048
0.0001005	100	0.76	0.04270831301	0.24	0.04270831301
0.000102	100	0.94	0.02374868417	0.06	0.02374868417
0.0001035	100	0.93	0.02551470164	0.07	0.02551470164
