# Supplementary material for: Transfer of optical orbital angular momentum to a bound electron
Source: Nat Commun. 2016 Oct 3;7:12998. doi: 10.1038/ncomms12998 (PMC5063962; doi:10.1038/ncomms12998)
Supplement: Supplementary Data — Raw experimental data for measurements presented in the main text, reporting fluorescence counts as a function of pulse time and ion position. [file ncomms12998-s2.zip › data/dataRabiFrequencies/150708/111/rawdataEMCCD.dat]

# EMCCD raw fluorescence data file (1 ions, 1 traces)
# trace names:
# format:
# | signalSlot | countcycle 1 .....
# |            | trace 0 |
# |            | ion 0   |
0	100	346.583	388.167	276.083	404.917	392.333	419.25	458.083	373.083	347.167	313.333	368.917	361.083	371.167	337.583	348.667	406.333	432.833	413.667	378.667	275.583	360.5	333.417	345.583	338.417	358.833	437.667	340.5	390.25	392	446.25	329.75	354.167	331.167	463.083	416.5	403.083	378.917	467.583	305.25	344.917	394.5	374.833	313.583	278.833	322.917	399.333	331.583	471.833	438	284.083	358.75	400.833	333.5	449	425.167	346.917	358.667	356.25	328.917	338.333	425.917	269.417	378	480.333	357.167	326.083	328.917	450.417	507.417	426.417	406.75	424.917	433.833	412.417	315.667	408.25	534.5	435.667	374.75	421.583	492.417	342.667	299.75	320.333	496.833	354.583	394.833	388	389	372.5	342.667	427.583	362.917	382.417	384.417	432	313.167	339.667	399.25	362.333	
1.5e-006	100	313.333	374.167	372.083	348.583	405.583	344.417	419.25	363.583	341.25	387	312.583	126.917	356.917	493.583	363.167	388.917	401.583	377.75	149.75	429.333	494.5	332.5	330.917	332.75	388.583	484.667	375.583	394.333	428.667	117.25	422.667	374.25	486.333	425	411.917	392.917	462.25	382.333	381.583	427.417	388.167	343.583	458.583	455.25	299.5	370.583	417.75	398.75	345.167	465.75	402.667	350	397.167	416.917	471.167	415.75	479.5	407.583	502.75	353.5	452.583	373.417	388.917	416.417	470.333	375.25	357.25	408.583	386.417	318.5	342.5	444.417	271.667	384.25	354	382.5	340.833	337	351.583	332.583	372.083	301.25	311.167	457.25	430.75	449.833	277.25	149.25	363.25	420	372	443.25	415.583	370.167	109.417	388.417	370.167	356.917	385.083	420.667	
3e-006	100	129.083	323.667	129.917	433.5	296	369.667	368.25	392.667	313.75	121.667	461.667	429.917	420.333	355.417	441.667	116.833	346.583	485.75	385.167	158.25	432.833	348.833	359	452	477	415.333	142	308	291.75	364.667	263.75	141.917	356.5	432.333	291.667	404.333	120.833	329.25	282.5	413.417	335.583	439.667	448.583	431.417	338.333	451	381.5	138.25	414	154.417	391.667	127.75	292.333	406.75	464.583	365	347.917	129.333	290.833	425.167	301.917	431.333	291.167	460.917	305.167	395.833	497.917	149	333.583	366.083	373.583	356.833	452.25	379	342.417	363.583	433.333	417.25	461.083	373.917	114.583	416.833	367.333	380.917	396.833	398.083	393.5	365.917	446.833	437.583	406.917	113.5	139.75	142.25	385.833	322.5	385.083	374.083	283.833	431.25	
4.5e-006	100	311.833	119.75	132.417	357.583	117.75	163.5	124.333	151.083	140.417	380.917	340.833	351.75	416	397.667	343.667	170.833	410.417	459.667	337.083	352.333	142.917	326.083	372.833	121.667	329.083	103.083	149.583	379.167	367.25	391.333	303.583	333.667	349.083	312.083	347.833	126.667	417.167	370.417	332.167	122.583	117.417	142.667	338	120.083	430.75	361.333	376.583	510.5	435.083	502.083	364.25	509.667	144.5	375.167	167.833	134.083	113.667	159.667	281.5	384.5	380.667	424.25	353.083	426	322.917	360.583	288.333	146.667	165.833	145.667	144	410.167	323.833	134.5	121.083	448.583	287.917	340.083	355.167	125.083	140	342.917	369.667	112.25	137.333	140.5	156	373	317.167	421.167	374.417	360	114.167	393.667	356	358.083	396.25	327	365.833	159.667	
6e-006	100	431.583	119.583	360.583	162.167	142.917	127.083	146.5	147.083	115.167	148.417	137.25	135.083	128.667	133.417	122.167	115.5	138.167	120.417	121.833	411.833	433.917	121.083	130.333	129.417	118.75	350.333	345.583	139.167	132.167	382	499.917	119.083	164.583	439.5	137.583	340.75	109.167	369.583	137.083	139.333	317.25	372.167	477.583	110.917	311	410.417	427.25	139.667	116.25	144.583	373.583	334.417	429.833	404.167	329.083	344.333	136.083	152.833	289.25	393.25	137.667	145.667	380.75	429.583	126.833	459.417	133.833	166.167	161.25	339.833	122.5	493.167	404.667	437.167	121.417	441.833	104.083	383.25	355.25	152.833	119.75	138.5	165.917	135.667	419.417	121	417.833	140.417	356.083	387.583	341.333	122.833	113.167	446.25	355.167	370.25	395.167	106.167	429.5	127.5	
7.5e-006	100	151.583	382.75	149.333	404.75	417.167	133.917	409.083	419.417	128.167	190.25	128.583	111.417	314.5	131.75	132.25	360.833	136.25	141	396.417	136.167	156.333	389	402.25	118.25	139.083	132.083	481.5	136.583	129.5	442.417	368.917	121.833	128.417	117.083	397.25	167	130	148.083	344.25	134.417	310.333	147.5	361.167	140.75	132.417	131	140.75	130.75	142.5	130.917	159.417	120.25	373.083	121	212.417	287.167	378.333	128.667	360.25	407.583	318.833	232.083	120.833	146.333	138.333	335.5	130.333	134.417	405.5	116.833	136.917	138.417	201.5	358.667	147.917	113.75	112.917	139.75	127.583	134.417	150.25	112.5	135.25	140	168.5	126.917	137.5	279.167	147.833	126	144.5	122.25	109.917	111.75	346.417	117.417	136.167	135.25	134.5	346.5	
9e-006	100	147	173.333	126.917	119.25	135.25	143.833	121.167	114.083	118.5	400.667	176.167	135.833	129.917	142.083	129.5	125.917	113.667	164.25	142	404.25	112.583	409	120	175.417	125.583	170.5	134	145	121.167	122.083	365.583	308.167	144.5	118.25	166.333	126.667	142.833	157.583	148.583	133.167	451.25	134.917	108.5	160.5	292.25	129.167	130.75	118.5	134.5	119.583	104.333	172.25	113.917	121.25	345.083	136.583	119.167	128.75	130.75	120.083	167.083	122.667	117.333	142.5	151.583	167.333	109.25	121.5	134.083	147.167	152.417	130.75	130.667	138	157.083	138.083	125.167	112.417	140.583	116	119.75	131.5	173.167	136.833	421.333	141.167	151.333	136.833	116.667	137.333	114.5	126.75	347.417	127.25	394	152.917	132.75	117.167	150.5	134.25	
1.05e-005	100	100.333	132.083	121.167	133.167	199.833	167.5	129.5	127.333	477.583	159.667	135.333	130.25	148.583	174.083	116.917	153.083	133.917	140.583	137.5	122.5	126.333	157.083	118	151.5	310.167	125.333	112.667	152.75	128.333	150.25	125.583	127.917	116.583	141.417	127.833	138.417	124.333	110.167	147.333	142.417	124.75	127.667	130.167	111.083	144.25	124.667	113.083	142.5	155.25	129.333	126.75	130	118.417	154.167	138.583	146.917	183.833	132.25	146.667	143.75	133.583	163.75	142.417	139.5	138.167	129.833	126.583	123	129	174	121.167	154.167	164.5	127.5	133.25	135	127.25	133.333	116.667	115.5	147.75	128.667	146.333	113.5	130.583	115	150.333	151.167	123.917	135.583	135	133.333	131.5	129.667	120.333	119.75	146.75	125.5	104	134.917	
1.2e-005	100	126.083	139.667	143.333	153.667	123.75	133.583	182	137.417	120.417	125.333	131.417	159.75	132.5	132.667	122.083	131.333	123.333	145.583	140.583	134.75	141.583	149.5	171.167	118.417	113.083	112.75	127.167	139.417	113.167	128.25	130.5	148.917	126.75	148	127.917	137	114.833	151.333	133.167	132.667	173.667	147.75	111.333	137.083	103.75	159.583	124.833	124.917	126.833	172.917	131.333	140.583	159.083	116.667	144.167	120.083	161.583	134	123.667	135	123.833	168.583	166.833	129.833	119.667	149.667	130.75	151.833	142.417	135.583	164.417	146.083	149.083	131.583	129.5	117.167	181.083	131.667	122.75	126.583	160.833	133.083	202.833	362.833	107.583	105.5	128	133.5	130.333	136.667	127.917	127.667	136.5	119.917	134.583	133.917	117.833	112.333	146.167	138.75	
1.35e-005	100	125.167	130.75	117.5	150.5	142	160.417	120.417	141.333	120.833	133.083	126.667	143.75	118.667	177.25	147.5	141.917	138.083	161.833	121	128.167	131.25	125.25	135	119.333	366.25	127.917	439.917	141.083	125.083	109.083	179	141.75	124.75	128.417	132.833	171.417	122.417	127.167	132.333	113.25	158.5	142.167	116.75	130.667	142.75	149.333	123.417	133.5	141.333	146.083	109.167	141.833	134.333	126.75	134.083	120.5	121.167	150.917	127.333	173.5	127.917	173.167	112.833	110	157.667	143.583	138.917	140.75	122.083	134.333	146.083	137.167	123.333	148.75	130.833	408.75	109.25	157.667	132.5	124.5	128.75	127.083	121	146.833	138.583	122	141.167	120.083	172.5	368	109.25	120.25	114.167	122.333	403.417	140.667	130.583	485.667	123.667	116.833	
1.5e-005	100	315.75	167.583	414.417	135.333	130	137.583	129	139.5	131.083	111.083	131.583	371.917	159.417	443.667	121.167	135.25	159.583	137	136.167	160.75	109	325.333	133.333	379.167	452.583	122.417	164.667	138.25	137.167	107.667	117.75	371.083	140.333	161.667	150.75	136.417	319.667	120.417	166.667	402.167	161.667	387.667	138.583	114.083	119.75	130.833	131.417	118.833	146.333	149.5	124.333	115.417	113.333	363.333	126.583	129.667	376	166.5	147.75	132.167	129.417	404.583	136.333	483.917	312.25	117.667	132.167	120.833	113.917	133.667	136.75	136.167	123.917	117.333	416.75	364.25	142.833	120.833	128.833	326.167	450.5	152.917	139.833	151	136.083	117.5	153.25	145.833	160.167	153.417	162.583	145.917	120	137	347.75	124.75	314.083	160.417	151	144.833	
1.65e-005	100	140.917	457.167	126.917	403.833	102.583	297.5	478.833	152.333	135.333	140.167	324.833	115.5	131.417	398.667	397.083	434.833	153.667	371.583	127.917	123.333	122.667	354.583	361.25	321.5	347	117.583	353.25	173.75	317.75	147.833	128.333	136.083	137	136.083	486	118.417	110.083	126	326.25	136.417	126	331.667	117.167	117	351.417	141.75	469.333	377.167	449.667	127.833	136.667	468.167	130.75	125.583	294.083	184.333	445.333	121.417	120.583	308.583	130.667	115.833	130.583	159	130.583	553.667	341.667	135.917	319.75	135.583	134.75	141.5	417.167	411.75	352.25	139.583	124.75	140.917	148.083	123.167	461.333	123.583	158.417	156.833	170.333	155.167	405.5	157.083	186.583	154.25	114.167	130.25	108.167	138.667	145.5	427.417	130	125.25	131	162.083	
1.8e-005	100	443.583	193.083	160.583	349.833	336	291.75	430.167	384.5	135.083	444	382.333	429.583	369.083	470.417	430.583	131.417	452.25	404	143.5	138.917	133	374.333	323	462.833	117.25	361	138.333	125.583	395.583	400.333	457.5	171	159.583	401.833	320.667	132.333	362.333	463.417	399.5	336.25	464.583	324.083	434	361.417	389.917	434.833	147.25	117.583	130.917	369	114.5	417.083	338.25	343.917	359.333	429.75	109.167	407.833	368.667	318.083	160.417	389.833	152	324.167	471.167	131.75	447.75	125.333	451.667	123.417	363.5	424.5	329.333	377.75	112.833	367.917	461.833	375.75	376.833	387.333	473.5	498.583	125.583	125.083	129.5	113.167	313.5	369.833	133.083	340.5	393.583	378	425.333	138.333	383.167	162.417	117.833	111.667	300.833	435.333	
1.95e-005	100	377.917	163.667	421.25	355.25	333	442.667	401.083	144.917	402.667	340.5	369.917	156.417	304.083	391.25	435.417	295.583	420.25	129	366.25	471.5	442.667	132.833	116.583	434.5	138	330.417	328.583	385.167	343.417	370.917	374.917	116.25	402.833	378	400.917	358.917	352.833	428.5	431.333	558.833	404	480.75	129.833	311.5	461.083	376.75	130.5	112.5	113.667	381.417	272.5	361.167	404.917	394.083	364.167	399.667	408.333	378.5	425.083	465.417	137.917	419.5	157.417	117.333	377.75	114.167	417.833	437.917	132.917	351.167	356.667	396.083	404.583	451.667	323.833	360.333	443.167	410.25	386.417	435.583	400.583	487.25	416.833	403.75	329.583	391.583	315.167	393.75	355.25	365.5	392.917	161	411.833	428	387.833	509.417	289.75	351.5	436	319.167	
2.1e-005	100	350.167	455.5	396.333	354.75	428.167	417.25	338.75	309.667	364.583	399.167	433.333	447.667	291.833	439.5	407.417	490.583	383.083	357.833	353.75	330.5	511.667	309.333	396.333	361.333	407.75	363.667	274.25	385.667	113.333	313.25	347.417	345.75	467.667	378.833	371	127.833	491	430.5	325.583	370.333	382.167	442.583	277.667	366.583	317.25	316.333	386.333	383.917	441.583	431.5	425.667	444.917	407.333	332	515.917	446.417	344	355.583	309.25	342.667	411.417	298.75	310.5	344.917	258.583	450.333	523.333	438.833	460.833	338.167	424.25	350	420.5	518.083	129.75	405.667	397.917	377.333	398.917	413.917	432.75	376.083	417.583	356.5	116.583	356.417	388	420.833	340.833	367	324.25	379.833	454.833	405.417	354.417	429.667	392	470	322.333	471.917	
2.25e-005	100	369.417	315.417	347.167	410.167	340.167	454.833	353.583	361.083	348.417	382.333	484.333	454	432.25	490.417	336.417	421	356	381.333	395.667	331.333	355.25	302.5	372.417	395.333	298.583	368.25	582.917	362.333	318.917	373.917	318.25	402.667	335	419.417	338.833	340	435.167	386.417	298.75	465.5	326.5	320.333	322.917	379.667	440.083	340.25	359.833	415.583	369.417	317.333	435.833	388.917	414.417	447.667	357.583	360.5	337.833	360.917	314.083	325.25	333.167	363.667	362.167	401.75	411.333	326.417	430.667	351.917	392.25	416	423.583	385.75	394.083	440	346.333	376.917	358	373.583	410.333	347.917	422.25	482.917	341.833	331.75	406.583	394.75	402.333	299.833	463	377.083	353.75	428.417	367.417	440.5	456.833	508.25	348.333	429.917	513.583	361.25	
2.4e-005	100	363.583	397.083	332.583	371.417	352.75	325	434.25	340.667	446.333	352.5	314.833	417.917	413.583	390.333	502.583	391.25	408.667	329.083	462.667	410.583	498.167	454.75	485.833	421.333	420.167	309.833	378.167	415	333	360.833	370.417	357.083	379.417	447.75	443.083	344	408.167	343.25	320.167	348.75	487.083	424.083	373.5	382.667	365.333	317.5	365.917	430.833	410.75	367.167	310.25	348.417	498.5	606	401.833	478.833	369.5	389.667	441.417	379.333	380.75	464.833	344.417	377.5	339.583	378.333	384.167	383.167	328.333	357.75	384.917	473	345.083	484.417	321.5	327.25	348.667	332.167	406.333	374.083	332.667	461.75	441.167	334.833	341.583	440.5	385.75	401.417	482.167	396.083	335.75	386.583	431.333	352.25	356	359.917	388.583	446.917	443.583	388.5	
2.55e-005	100	132.917	318.917	355.083	348.667	421.333	433.583	377.5	359.5	370.083	420.333	141.083	377.667	317.417	286.333	466.917	362.167	385.167	360.167	359.75	117.5	375.25	347.667	350.583	164.917	352.917	129.667	408.167	334.5	349.833	557.25	381.667	317.833	273.833	412.417	324.833	402.75	416.667	476.917	362.25	315.75	350.167	318.583	344.833	321.75	297.583	260.667	124.667	329.417	140.417	380.583	409.333	407.75	406.083	525.667	350.5	329.5	117.417	335.417	361.25	421.083	411.417	368.917	334.083	140.083	402.083	432.917	342	107.833	375.417	422.833	355.25	303.917	367.917	108.75	445.917	384	119	364.25	351.583	123.5	394.917	414.833	435.75	458.5	395.75	310.167	462.917	362.333	345.917	363.75	459.167	424.083	340.167	288.333	512.333	417.75	400	368.333	457.417	142.75	
2.7e-005	100	371.833	375.75	310.833	326.333	129.167	138.75	117.167	378.5	351.917	143.833	486.583	391.167	325.833	126.833	307.25	357.5	138.833	314.583	352.917	454.833	108.333	383.25	365.583	372.667	134.833	400.167	304.833	429.583	305.667	476.583	377.917	396.25	339.417	423.083	423.917	118.417	322.417	428.333	329.833	390.5	395.25	301.917	403.083	384.583	383.833	383.833	285	483.333	409.833	119.333	373.083	346.583	362.833	141.75	140.417	463.25	411.917	359.75	120.083	441	324.417	390.583	393.5	415.5	385	467.417	402.333	396.917	384.583	453.75	425.667	386	127.167	314.667	148	121.25	404.417	161.417	347.083	131.417	143	438.917	427.167	386.167	147	117.75	435.167	335.167	465.667	338.083	124.5	125.083	412.667	122.333	157.583	372.333	294.333	418.833	381.333	390.333	
2.85e-005	100	366.75	122	144.833	329	132.75	156.25	358.583	146.5	452.5	450.5	384.083	403.333	106.167	317.083	156.25	344.75	339.833	435.167	150	317	143.5	144.25	342.75	164.083	147	133.333	127.25	160.417	365.333	429.5	393.333	526.5	143.583	401.833	327.917	121.833	166.75	140	351.833	299.167	384.833	134.833	425.5	128.417	392.583	328.833	120.5	326.917	124.667	139.417	412.833	146.667	353.583	455.833	300.083	115.417	430.833	116.833	136.083	124	135.167	159.833	374.75	364.167	138.833	140.583	146.667	424.5	278.5	397.917	310.583	407.833	408.917	144.917	158.25	149.583	354.25	126.833	295.917	440.333	157.417	399.75	462.167	375.583	129.417	295	346.833	300.583	171.5	349.667	150.667	143.333	477.917	467	402.583	136.583	154.833	156.917	329.5	380.167	
3e-005	100	139.917	138.833	493.333	494	124.25	179.917	131.25	379.25	142	361.75	133.667	153.75	388.083	369.5	394.583	399.583	308.75	168.083	159.25	197.833	133.833	127.417	127.75	129.5	115.75	140.583	399.833	363.167	129.333	310.5	112.333	139.333	127.5	433.5	382.083	159.917	451.833	445.667	131.25	381.667	358.75	380.75	154.417	339.167	132.5	362.167	129.083	411.25	323.667	127.833	172.667	373	371.333	194.083	331.25	331.333	169.75	151.25	134.75	331.667	379.25	132.583	175.917	363.667	112.833	134.333	352.667	117.667	128.25	135.583	124.667	424.917	103.5	123.667	146	362.083	122.083	139.167	131.667	420.917	146.583	155.083	130	120	154.167	150.667	404.25	157	159.75	395.417	121	149.5	144.75	346.25	129.333	151.5	385.5	300.75	388.333	392	
3.15e-005	100	144.25	125.667	124.5	153.25	129.583	134.417	505.417	346.167	136.583	163.417	140.25	116.667	128.667	108.167	244.917	121.083	166.25	132.75	127.25	129.167	145.083	120.083	139.25	151.5	367.917	168	134.833	149.167	151.25	350.417	127.333	135.583	135.583	127.583	152.583	148.333	111.25	389.083	126.417	145.833	146.833	406.5	143.583	121.583	132.917	152.083	128.167	127.167	147.333	293.917	104.5	155.167	161.167	465.167	156.667	130	129.5	128.917	109.417	335.833	329.167	132.75	119.833	135.667	127.917	357.583	127.333	136.083	177.417	144.417	125.917	110.083	123.417	131.917	145.167	143	170.333	148.833	117	130.917	147	148.583	326.583	411.417	392.25	141.917	124.667	135.75	135.833	158.583	135	123.083	150.25	131.5	155	141.5	115.417	139.583	121.417	139.75	
3.3e-005	100	395.75	125.583	160.167	123.917	135.75	109.667	120.417	179.917	105.5	117.5	112.583	137.833	111.083	335.75	137.75	137.667	139.583	137.167	133.333	159.417	150.417	131.167	146.417	175.167	123.25	488.333	152.167	154.083	124.75	165.667	145.25	102.75	118.083	110.417	121.917	146.75	116.583	139.083	134.917	204.667	120.833	128.667	142.25	124.333	135.333	119.833	432	142	135	158.667	171.667	137.167	118.75	148.5	132.167	135.917	152.583	156.667	130.667	117.25	129.167	149.25	128.583	428.5	338.833	156.833	153.667	152.417	127.5	143.167	161	133	120	117.083	152.083	124.25	381.083	123.417	102	119.417	481.083	176.167	122.167	115.833	179.25	262.667	135.833	119.417	140.583	128.583	132.75	127.25	125.667	130.333	130.167	133.833	411.417	140.75	136.583	107.417	
3.45e-005	100	120.083	140.833	144.75	163.25	135.167	119.833	120.833	148.333	128.083	124.25	107.5	154.667	370.75	108.667	190.833	125.917	147.167	122	163.917	127.5	161.583	129.25	134.083	147.25	170.667	129.833	131.167	136.75	145.5	133.333	126.083	135.333	148.5	147.083	116.917	118.583	123	106.917	123	156.167	173.167	112.5	151.583	124.75	128.083	119.667	124.667	141.417	122.417	148.5	153.083	143	158.417	162.667	117.833	128.333	119.667	114	136.25	122.417	123.333	147.167	121.75	117.667	160.917	113.417	137.667	154.417	146.417	158.417	159.917	130.5	129	160	160	117.25	136.833	140.833	117.583	116.917	151.5	118.667	121	160.167	124.833	127.25	133.25	112.583	147.75	114.5	137.75	139.5	121.5	151	133.917	126	119.167	140.833	143.083	158	
3.6e-005	100	126.167	134.167	148.417	136.667	160.167	131.333	131.167	141.083	151.583	125.25	134.167	135.75	138.75	139.583	162.583	131.833	148.417	138.25	482.333	109.25	110.75	116.083	124.417	111.917	150.667	176.917	138.917	341.083	134.667	159.917	189.75	144.083	121.917	130.667	125.25	116.083	160.5	143.583	166.667	348.833	139.917	110.583	135.333	135.333	117.917	143.167	132	116.5	109.667	166.917	127.5	122.333	148.333	130.583	139	486	142.917	140.167	351.75	135.083	122.083	135.583	149	156.833	138.667	452.75	133.917	155.833	133	118.25	117.333	147.167	408.583	154.583	136.917	122.917	354.417	385.5	146.917	314.25	116.583	119	139.833	132.417	120.583	133.917	125.917	121.25	124.833	136.75	120.917	146.583	345.917	107.667	128.917	143.083	179.25	134.667	144.75	121.083	
3.75e-005	100	140.833	141.917	132	145.5	153.083	140	133.667	128.833	120.75	141.25	129.75	129	114.083	159.75	439	114.5	155.417	398.917	379.167	154.083	131.333	375.417	368.5	136.25	390.083	163.667	145.583	151.667	140.167	137.333	103.583	109.167	119.917	343.5	163.417	164.333	381.417	394	127.667	157.083	134.75	135.75	389.25	133.417	480.417	121.417	128	141.417	176.167	383.583	132.167	134	513.5	140.75	223.417	123.25	115.25	139.167	150.667	370.25	137.167	143.5	165.917	118.5	118.167	122.083	120.333	133.083	130.417	113.833	344.333	129.25	152.667	130.917	151.833	134.583	142.333	133.917	132.667	114.833	339.583	114	149.417	106.25	151.667	121.667	171.5	116.583	203.083	414.25	357.583	141.75	128.833	166.833	166	139.167	382.5	137.667	130.583	372.5	
3.9e-005	100	143.75	499.917	342.583	317.417	127.75	262.833	351.75	339.5	141.167	299.75	377.5	122.167	395.417	148.667	164	328	379	136	159.5	180.417	135.917	120.583	162.083	409.833	435.917	356.333	375.75	129.417	181.167	375.417	140.167	406.833	135	127.5	116.833	398.333	322.5	351.833	120.333	112.25	108.75	463.167	374.25	340.417	386.25	147.25	351.667	307.083	128	108.167	130	385.417	131.75	108.167	129.083	449.083	132.75	320.75	123.5	373.25	401	116.583	410.75	128.667	138.25	177	318	462	112.833	439.917	138.75	436.917	320.167	108	379.833	401.833	129.25	128.083	128.083	340.417	486.667	141.917	127.25	143.25	137.917	318.083	115.583	140.333	150	115.167	336	301.25	340.667	128.833	124.5	126.333	125.5	369.083	416.667	405	
4.05e-005	100	393.667	125.667	382.333	141.75	332.75	355.083	319.917	427.75	136.167	125.667	171.333	137.333	353.5	472.25	114.667	154.417	149.333	124.167	296.417	460	352.75	380.333	445	111.333	121.417	372.25	414.25	146.25	186	115.75	154.167	131.583	131.583	151.083	347	171.833	485.083	146.667	169.333	416.583	129.417	156.167	115.167	409.5	332.333	418.333	136.417	419.25	391.583	420.5	385.917	305.417	156	276.5	177.083	319.917	127.833	195.667	438.75	338.417	413.75	382	354	390.167	126.833	446.917	135.583	111.833	159.917	157.25	459.917	133.583	407.417	127.167	433	367.75	125.75	420.25	141.583	114.833	136.583	383.083	150.417	123.25	315.917	477	139.083	132.667	187.583	372.083	316.833	118.25	142.917	156.167	135.417	339.25	301.5	305.417	125.833	155.583	
4.2e-005	100	366.083	326.417	331.917	305.25	434.25	121.917	131.333	429.833	329.083	123.417	156.25	327.75	472.833	365.833	416.083	353.333	340.833	401.167	123.083	135	394.583	390.75	409.417	130.417	309.083	417.5	503.25	112.083	393.25	468.917	167.917	359.333	416.667	294.833	427.833	420.333	358.083	381.167	147.5	145.75	454.25	357.917	442.25	362.583	373.667	120.833	440.833	429.667	358.167	419.5	394.417	376.917	149.333	345.75	365.667	384.917	140	418.417	463.417	111.583	352	403.583	319	370.667	346.667	525.583	379.917	167.5	123.167	129.5	145	434.167	399.333	143.917	317.75	399.167	362.333	303.5	118.917	165.167	538.417	324.833	319.417	415.833	298.333	358.833	406	125	511	439.833	457.75	459.917	358.75	113.167	112.417	380.75	514.833	341.25	153.25	366.333	
4.35e-005	100	308.75	442	421.417	308.417	349.333	448.25	478.417	323.417	316.75	378.167	393.583	361.833	370	372.667	407.083	393.583	379	398.833	372.917	321.417	352.583	375.583	448.667	435.417	325.75	415.5	397.167	378.833	291.417	344.25	114.833	326.5	363.583	364.25	345.75	395.5	215.667	381.25	402.583	451.833	361.333	360.25	272.917	168.917	386.75	456.833	466.833	405.917	368.333	425.833	368.833	429.833	355.083	518.5	452.833	435	419	326	364.167	455	318.667	336.75	391.167	369.917	356.333	385.583	411.25	418.667	358.5	450.167	162.917	368.667	130	358.333	360.083	483.75	344.5	398	301	319.25	325.167	135.417	372	400.417	350.417	273.5	348.833	467.917	494.583	506.25	305.667	407.25	381.75	287.25	430.5	356.917	347.417	410.417	374.25	372.583	
4.5e-005	100	408.833	417.167	440.083	361.5	490.333	370.417	420.167	265.667	381.333	326.583	278.167	434.75	354	354.083	361.25	382.25	360.833	513.333	397.833	362.083	443.417	381.083	492.417	166.167	493.25	374.333	392.833	398.5	315.5	383.5	437.5	406.083	470.167	461.083	337.917	399.167	440.75	349.583	339.833	431.167	394	352	427.25	325.5	412.083	389.667	380.167	378.917	410.833	373.917	378.917	374.083	344.5	420.917	390.75	473.417	316.75	336.667	354.75	463.917	107	403.917	333.917	395.583	400.917	414.5	385.25	348.583	419.667	272.417	127.167	375.417	442.167	371.25	364.083	328.917	450.333	443.5	377.75	361.083	403.5	405.333	421.083	344.333	350.417	383.5	387	378.167	435.417	411.25	356	351	410.333	321.833	403.667	394.75	106.5	353.25	371.083	303.417	
4.65e-005	100	309.833	382.667	397.417	309.167	404.333	304.5	342.167	390.417	285.333	456.333	356.25	472.75	411.5	321.667	387.417	332.167	386.917	339.083	388.917	418.5	319.417	430.917	326.083	410.667	424.5	372.75	373.667	346.833	408.417	423.833	146.917	392.583	349.167	359.417	325.25	354.25	342.583	397.833	386.583	438.583	366.583	412.167	381.583	341.667	414.167	251	290.75	474.833	476.417	396.25	404.083	443	388.333	310.167	451.333	409.417	489.75	362.667	411.917	347.083	313	414.25	363.333	366.5	315.083	379.417	386.833	447.833	443.5	328.583	392.5	387.917	412.667	430	378	388.667	273.583	446.917	361.583	371.5	405	458.583	444.583	385.75	380.667	342.667	433.25	385	397.417	385.583	382.667	435.667	142.167	336.75	379.917	428.833	271.083	369.25	343.75	391	
4.8e-005	100	326.917	375.667	520.667	404.083	338.5	385.75	463.5	338.333	417.917	387.083	418.167	434.417	374.667	390.833	413.083	406.167	390.583	366.667	388.083	381.75	331.5	461.5	369.25	353.917	391.75	390.583	328.083	322.833	396.333	358	365.333	278.167	431.333	393.417	394.75	437.083	328.583	466.667	272.417	307.333	467.833	363.75	347.5	392.5	433.167	271.75	420	317.667	510	147.167	331.833	324.333	408.083	444.167	376.167	415.583	372.833	449.917	390.25	419.083	356.25	326.333	363.083	352.417	425.333	400.25	299.25	465.583	328.25	366.667	370.167	369.75	415.333	263.917	382.083	302.25	374.75	379.333	319.917	507.25	350.833	389.417	149.417	471.667	168.917	325.833	355	390.833	437.25	374.167	308.333	383.417	317	429.583	330.75	395.083	381.333	416.333	349.667	336.333	
4.95e-005	100	488.917	411.5	117.667	387.917	346.25	332.917	391.583	134.167	340.75	368.167	332	104.25	437.583	334.5	424.5	466.417	349.583	412.75	374	516.583	384.417	152.333	365.083	416.917	446	153.167	338.833	435.083	315.083	412.833	412.333	426.167	129.917	131.417	389	316.667	344.917	345.583	384.667	138.417	326.333	296.833	417.75	362.75	121.583	410.75	130.25	181.333	407.667	318.917	398	114.167	382.083	348.667	137.917	370.75	108.667	125.5	334.917	309.583	482.75	144.583	597.083	144.167	385.083	347.333	454	363.667	400.833	468.25	423.417	376.75	318.25	341.5	425.833	135.833	139.083	143.667	438.917	109.583	403.833	377.333	142.25	387.75	403.083	192.833	369.083	127.75	410.583	122	468.5	310.917	122.25	341.083	506.25	405.333	401.083	122.5	453.75	375.833	
5.1e-005	100	451.25	138.667	112.833	138.167	126.417	142.583	342.917	138.583	343.917	117.75	375	127	394.667	385.167	161.417	340.667	348	333.833	164.667	162.083	438.167	352.917	417	390.5	147.5	440.333	136.083	150.667	433.5	165.25	139.417	300.667	157.417	114.5	406.667	147.833	426.917	118	139.75	367.833	135.667	422	108.333	375.417	334.833	342.5	398.917	377	435.917	130.167	167.917	392.667	355.25	125.833	380.917	131.917	125.25	336	324.333	141.75	405.583	390.5	326.083	139.917	155.167	455.583	156.083	302.667	366.25	144.25	438.083	136.917	148.333	349.417	376.417	156.5	433.167	167	140.333	165.333	128.333	422.583	301.917	435.667	151.75	116.667	416.167	356.417	142.25	371.5	429.167	409.75	500.333	463.25	111.333	114.917	126.083	299.667	402.333	148.583	
5.25e-005	100	139	361.667	411.083	182	437.917	138.75	142.917	110	113	103.5	153.5	155.75	169.5	150.25	371.583	143.917	150	482	129.417	109.167	359	119.417	377.833	442.417	447.75	139.583	142.417	185.583	382.167	122.75	150.667	268	151.75	140.75	457.167	303.417	468.167	127.917	380.417	162.333	161.833	326.167	483.083	384.25	135.333	133.417	165.167	128.583	134.5	375.75	138	421.917	136.333	124.167	133.833	149.25	400.25	393.167	413.667	385.917	114.75	166.75	423.667	159.917	355	147.667	435.25	344.917	113.417	142.167	133.75	144.75	317.167	340.417	351	195.5	523.917	158.917	137.167	426	138.083	435.25	131.5	330	159	521.167	347.083	159.75	130.833	302	137.333	444	125.917	168.75	251.417	157.167	120.5	139.5	422	301.5	
5.4e-005	100	139.583	149.333	136.917	135.833	119.583	144.5	121.75	128.333	131.5	141	152.5	129.583	130.75	149.75	114.583	371	111.667	124.25	181	162.167	346.833	290.75	116.917	113.583	132.167	306.667	361.167	155.667	459.333	144.917	154.583	149.333	375	129.417	152.75	136.583	130.833	153.833	130.083	126.75	127.917	385.5	145.5	133.417	123.417	123.833	136.917	144.333	112.75	391.5	125.25	134.917	466.917	106.833	149.333	125.583	122.5	382	128.917	128.75	124.333	144.917	154.667	118.25	152.083	148	128.667	351.833	144.167	162.75	147.25	144.417	136.667	326.083	125.917	131.75	120.75	140.25	132.333	127.333	133.833	111.333	131.5	120.583	365	473.5	374	438	127.333	348.75	421.417	270.833	319.833	135.583	151.417	339.5	138.833	133.5	422.25	158.333	
5.55e-005	100	113.917	156.167	135.083	125.667	122.917	122.917	130.167	135.167	147.833	138.75	133.333	108.25	133.167	113.583	128	110.5	236.917	138.917	162.5	147.75	122	139.25	125.417	143.167	138.417	135.583	122.083	132.25	115.333	106.333	154.417	276.5	161.083	121.333	291.667	372.5	129.25	109.25	409.5	141.333	126.417	135.5	134.167	143.583	164.5	140.833	121.5	155.167	151	104.917	117.667	135.333	397.083	134.75	152.583	128.917	344.083	137.833	123	131.167	119.333	151.167	145.333	160.917	141.417	139.25	125.833	167.667	165.917	137.083	190.583	136.333	131.583	159.833	130.167	137.833	388.417	136.917	105.75	123.667	116.583	137.833	132.917	124	134.75	121.75	136.333	137	124	118.667	168	152	148.333	134.833	96.5833	162.083	168.75	138.667	128.667	143.5	
5.7e-005	100	158.083	119.25	157.25	122.75	120.167	141.417	146.25	122.583	121.167	116.167	140.917	128	113.833	113.5	136.25	125.917	154.917	139.417	149.167	131.25	121.917	133.25	169.167	129.417	124.167	126.667	124.333	106.167	125.25	145.917	122.167	123	131.833	124.083	149.167	162.25	141.75	116.083	124	170.083	121.833	137.833	124.083	157.083	105.75	116.333	130.917	152.333	159.833	147.5	154.75	127	196.5	167.417	126.667	136.917	144.167	152.5	163.5	161.333	159.583	120.583	148.833	121.833	145.25	119.167	140.167	123	114.917	162.833	145.583	179.583	135.333	125.083	138.25	137.417	143.333	130.333	408.167	115.75	143.75	160	133.667	143.417	133.5	150.5	158.5	121.25	119.167	129.417	134.833	127.583	140.167	119.25	132.75	142.333	166.167	165.167	143	146.917	
5.85e-005	100	115.75	151.667	146.833	178.667	115.25	157.833	128.417	147.333	130.083	136.583	148.083	164.333	125	114	130.417	176.083	110.417	131.917	124.667	165.5	130.5	170.917	170.25	130.167	155.25	152.167	111.333	105.583	108.25	117.667	126.75	130.917	136.083	168.5	124	124.167	130.5	134	120.917	147.167	377.333	144.917	115.417	150.75	149.583	127.167	141.417	143.083	150.25	163.5	135.667	141.167	125.75	145	191.75	129	115.5	144.417	158.667	113.167	122.667	298.083	120.833	118.833	116.5	125.75	145.583	145.333	149.667	120.917	151.75	107.667	141.5	143.417	129.083	130.75	139.25	135	124.083	120.75	108.167	138.333	169.167	159.083	133.417	174	123.583	106.917	388.333	122.25	130.417	134.667	123.75	146.917	165.25	129.083	118.667	129.25	156.083	132.833	
6e-005	100	114.583	139.917	126.667	129.333	132.833	106.5	155.667	121.667	158	140.667	143.917	143.167	479.25	136.25	388.75	118.167	129.75	386.667	113.667	143	372.5	132.333	156.417	140.25	433.667	180.25	129.083	160.333	163	131.167	136.917	154	152.167	318.5	125.917	132.417	131.75	134.833	150.583	139.917	134.833	139.583	320	148	139.083	158.583	168.917	125.167	153.917	496.25	111	121.667	163.833	105.25	127.833	118.833	136.583	135.833	296.167	171.5	128.583	161.417	300.5	115	119.917	349.25	128.583	115	137.083	389.5	114.167	173	116	117.833	111.583	137.083	146.667	127.25	123.083	129.667	465.167	139.75	131.417	133.5	141.667	174.833	134.167	130.5	132.417	351.583	158.583	139.833	128.333	164.667	177.417	184.75	166.083	154.667	414.333	433.5	
6.15e-005	100	128	384.25	140.75	143.083	134.167	289.667	138.25	117.667	124.167	433.083	290.917	113.5	122.917	433.417	137.333	180.917	330.75	528.667	131.083	289	120.417	383.667	127.833	375.583	128.417	284.25	134.333	125.25	150.083	133.583	132.167	158.083	131.167	107.917	367.417	332	440.583	399.333	146.083	180.833	123.417	170.583	452.5	117.917	379.167	145.917	387.25	446.833	137.333	446.583	128	376	120.833	396.167	132.167	146.917	413.083	113	127.5	114.5	139	133.75	145	118.917	150.25	127.833	378.083	128.25	161.333	171.917	160.917	156.833	399.5	136.833	136.5	162.75	463.25	122.167	130.333	328.333	139.667	331.167	146.333	429.167	134	123.833	117.25	135.917	138.167	115.167	130.5	347.25	133.25	316	321.083	394.75	154.417	124.583	120.25	111.667	
6.3e-005	100	134.917	141.917	134.667	127.333	198.583	121.917	371	352.583	139.583	151.333	497.333	145	371.917	384.417	118.417	147.5	120.333	492.417	449.333	116.667	126.083	166.333	366.833	332.25	401.333	313.167	147.333	120.833	380.667	424.583	141.5	118	376.75	115.75	125.833	161.583	424.667	410.583	157.583	417.5	491.833	110.333	357.833	343.333	422.167	129.583	486.167	373	133	129.583	352.417	350.917	361.5	395.833	142.417	184.167	148.667	141.75	140.25	450.917	160.083	139.917	162.5	111.833	338.917	400.167	345.75	373.917	136.167	137.417	335.917	423.583	140.083	142	162.167	383.417	425.917	155.833	391.167	496.5	118.167	418.083	173.583	358.667	117.833	134.083	344.833	388	357.667	378	114.083	455.667	133	137	372.917	466.833	387.917	419	135.833	312.833	
6.45e-005	100	137	348.833	321.083	517.75	125.167	155.583	419.25	130.167	167.5	127.583	109.083	432.333	156.25	300.333	417.5	362.25	163.667	397.167	125.25	133.5	108.75	385.75	382.25	296.167	297.333	369.167	130.75	316.25	401.167	453.75	367.083	137	428	409.083	134.25	359.167	363.833	357.417	369.5	357.5	377.25	153.083	380.25	127.083	425.5	372.5	419.667	397.75	377.917	446.583	367.75	347.833	354.417	508.833	282.167	415.083	371.417	123.5	329.75	485.75	141.5	135.167	435.667	440.417	360.917	311.5	345	129	157	395.417	419	466.583	365.75	442.25	270.167	477.25	118.333	317.417	456.5	378.083	402.25	140.25	166.5	136.667	115.667	387.833	435.667	122.917	351.833	526.333	334.833	181.667	334.75	446.333	346.583	157.167	339.583	145.333	382.75	398.167	
6.6e-005	100	533	432.167	335.917	427.417	148.667	379.417	412.25	391.333	163.667	372.333	332.917	151.167	394.667	498.5	314.083	357.25	300.75	384.5	389.583	154.167	153.25	399.333	141.167	354.167	340.333	346.333	431.75	529.667	397.583	386.083	402.833	434.5	127.083	428.333	305.083	532	379.167	327.833	406.333	319.667	340	124.667	359.25	330.75	142.5	140.5	368.667	343.917	106.667	423.667	393	392.667	293.083	142.75	382.167	316	299.583	428.083	392.25	243.583	160.083	425.083	360.833	108.667	510.083	320.25	113.917	387.667	501.167	395.167	135.417	368.417	455.5	334.917	169.083	424.167	462	394.417	131.917	149	357.667	341.167	326	129.667	406.167	412.25	354.667	450.667	332.167	390.5	359.167	359.917	364.75	404.75	369.167	153	466.417	293.917	363.833	444.333	
6.75e-005	100	407	348.25	410.333	347.75	388.667	404.083	390.083	127.667	359.833	356.5	357.083	467.833	499.75	451.75	441.417	443	323.75	387.75	378.25	428.917	415.583	395.75	348.083	359.667	399.333	433	329.083	415.917	486.25	304.667	461.083	117.333	371.5	429.833	392.833	323.083	276.167	365.75	339.417	395.25	387.917	357.75	350.583	386.75	403.333	410	437.167	378	145.417	332.333	312.833	390.25	359.75	122.333	399	142.25	126.833	340.083	360.25	379.083	419.75	364.833	287	315.75	423.833	449.083	382.667	308.083	371.917	368.417	425	349.083	339.833	389.25	322.583	468.75	371	435.75	352.083	388.333	320.167	538.083	437	318.917	420.5	379	310.917	344.583	343.083	286.833	407	456	379.417	560.667	536.917	499.333	378.333	371.417	367.667	365.667	
6.9e-005	100	379.667	417.167	411.667	389.333	475.833	347.583	338.75	386.917	474	415.667	428.5	373.583	416.667	359.917	314.083	406.833	414.917	321.417	405.417	474.417	418.333	481.25	444.583	422.417	374.167	369	437.833	134.333	416.917	400.667	306.75	413.833	323.083	347.167	367.167	450.917	338.667	400.917	299	484.833	498.167	387.75	400.333	381.417	391.583	312.167	368.583	367.75	148.083	425.333	372.417	137.917	373.583	364.417	470.833	365.167	381.5	174.833	301.833	419	407.083	438.333	385.25	359.667	323.5	329.5	357.167	472.083	502.667	308.667	504.083	409.917	447.333	375.833	357.167	290.25	303	286.417	380.583	380.75	414.667	332.917	410.333	468.333	296.417	432.25	355.667	323.917	447.5	386.5	321.25	448.583	348.083	395.667	282.5	335.75	429.667	366.667	396	439.333	
7.05e-005	100	350.083	314	346.917	426.083	386.083	332.75	359.167	411	424.5	363.5	328.083	453.25	304.333	514	409.917	441	429.333	297.25	380	358.333	354.417	436.417	372.167	118.5	386.917	417.25	355.917	430.167	381.083	174.25	291.417	342.583	108.75	337.5	413.917	381	439.917	138.083	394.667	397.167	409.5	503.083	345.833	403.75	376	354.75	455.167	389.333	270.917	331.833	424.583	442.5	335.917	403.667	301.667	382	340	119.5	303.083	384.25	338.75	362.75	457.25	141.083	385.25	356.417	393.583	493.917	490.167	350.75	320.583	368.5	412.583	332.667	417.75	335.5	441.417	406.167	311.667	390.5	351.583	477.917	422.417	464.417	313.833	367.667	320.167	305.333	356.917	392.167	386.333	467.583	346.167	391.333	384.833	350.583	285.5	329.5	386.75	238.417	
7.2e-005	100	419.167	119	425	382.75	310.417	395.917	384.833	383.417	383.583	130.083	134.083	350.5	433.417	375.25	465.917	400.667	311.333	295.917	289.083	437.75	390.333	413.167	143	157.917	422.25	140	122.25	357.5	410.083	412.25	326.25	375.417	391.333	404.917	353.583	360.833	394.667	133.75	402.833	129.833	321.667	395.25	408.083	122.5	377.25	377.5	332.667	509.25	354	378.333	114.583	411.75	440.5	137.5	412.667	415.5	124.833	342.333	127.417	466.75	115.833	145.25	345.25	119.583	407.083	393.25	449.5	344.167	409.917	412.083	371.75	151.25	405.583	351	450.667	437.167	133.417	395.25	465.5	366.5	404	389.333	413.25	393.833	265.083	427.917	311.583	408	508	298.833	343	118.917	382.833	381.5	441.75	375.833	432.917	361.917	133.917	438.75	
7.35e-005	100	131.917	336.75	357.833	131.167	126.417	123.667	119.25	339.75	391.75	389.5	388.5	330	153.417	165.583	362.917	399.667	324.5	346.583	187.083	431.833	353.667	129.5	218.75	121.917	407.333	125.167	383	434.25	386.167	396.25	519.583	374.583	407.833	327.333	129.333	305.083	436.75	394.25	150.833	400	139.25	162.917	400.417	133.167	333.917	129.083	129.917	362.75	472.167	109.667	362	392.667	328.417	156.75	367.583	149.167	433.417	380.25	172.083	137	475.167	509.417	422	420.333	118.333	144.167	161.083	358.417	438.667	435.667	445.25	117.333	136	111.333	154.083	143.833	385.333	348.167	422.667	147.167	178.417	128.167	316.25	113.667	430.583	420.75	364.333	336.083	121.083	147.5	124.25	161.75	130.083	156.25	124.833	378.833	140.167	122.333	132.667	432.333	
7.5e-005	100	386	123.167	369.917	112.5	374.167	137.25	335	376.5	117.417	450.75	325.667	461.667	131.917	319.5	344.5	125.583	466.583	399.667	125.333	124.417	152.667	109.917	139	117.917	124.083	414.417	345.75	348.083	361.75	366.417	369.25	439.583	296.5	107.083	152.917	131.833	148.333	177.417	112.5	109.333	367.917	124.083	404.083	128.417	113.667	368	111.583	378.417	123.917	152.083	278.75	118.417	350.25	130.583	150.833	122.667	336.917	404.083	410.583	159.167	202.75	125.75	446.333	120.583	390.583	119.75	351.417	171.917	362.5	128.667	129.417	129.417	118.583	360.917	167.25	392.333	366.333	119.667	128.75	323	385.75	327.667	369.75	131.667	347.083	358.417	393.833	398.083	130.833	430.417	377.583	380.667	448.083	390.5	312.25	458.583	138.333	110.167	364.167	398.083	
7.65e-005	100	154	463.417	156.083	368.917	358.333	128.917	352.417	169.583	154.75	190.583	380.25	149.833	390.667	166.583	136.417	111.333	156	485.5	138.083	352.583	387	155	147.833	158.083	150.167	395.583	168.667	381.833	112.833	131.167	150.583	125	122.417	150.417	144.333	194	136	363.5	123.083	126.167	124.667	144.25	128.917	385.833	139.25	110.833	183.333	185.167	446.583	129.25	156.583	173.583	155.583	366.583	117.833	180.5	351.75	120.583	147.75	382.583	389.917	124.417	320.25	122.917	471.917	147.333	120.667	120	322.5	423.75	107.917	107.333	126.917	156.75	142.083	296.5	337.333	464.583	144.417	110.833	208.5	149.917	158	136.75	115.833	359.083	133.75	124	394.833	134.5	117.083	129.333	416.167	187.667	121	116.667	124.25	110.25	135.5	125.5	
7.8e-005	100	126.833	148.167	136.25	128.75	149.083	126.833	128.75	123.667	402.917	140	127.25	124.917	144.667	172.167	152.25	137.417	142.417	145.917	119.417	126.833	162.167	396.5	130.917	132.333	368	120.25	428.333	117.083	126.5	124.083	193.75	137.917	452.333	151.667	138.917	103.5	142.5	136.417	146.083	152.583	146.75	157.333	172.083	421.75	338.667	108.833	120.333	130.917	125.583	119.25	123.333	170.25	125.917	156.25	140.667	140.083	121.917	158.667	140.917	117.167	134.75	115	138.25	159.417	157.083	122.5	120.5	141.667	139.75	124.333	116	117.333	129.583	168.167	134.167	156	154.583	153.083	116.5	126.25	138.25	155.417	191.583	125.917	133.583	424.333	147.833	140.083	154.833	171.333	117.417	140.583	146.083	155.667	127.167	340.333	141	131.25	150.417	148.25	
7.95e-005	100	159.583	198.917	184.417	132.583	133.417	128.917	142.417	143.083	354.25	132.5	135.333	132.083	125.5	135.083	105.167	136.75	138.333	119.083	128.917	138.083	179.833	149.25	151.333	146.167	119.083	125.75	137.75	151.333	142.917	128.25	124.5	127	136.25	140.333	120.083	161.417	116.167	120.083	143.5	154.833	120.5	146.667	168.5	337.917	477.333	123.5	129.333	130.417	149.833	124.167	141.667	111.25	458.25	130.917	112.917	124.917	134.667	125.583	139	122	134.333	128.333	126.5	154.667	122.417	423.25	111.167	149.417	110.333	332.833	129.917	140.75	126	120.75	360.083	139.167	142.833	131.917	128.167	150.167	129.25	143.917	105.25	128.083	129	124.667	114.333	159.333	115.667	160.083	140.25	121.917	154.583	140	145.583	141.583	114.5	123.667	160.5	142.083	
8.1e-005	100	128.25	142.25	122.333	158	103.833	119.25	135.25	130.667	125	148.917	138.5	131.667	138.5	119.5	139.5	157.833	110.917	147.583	128.75	279.417	155.083	112	136.833	150.417	125.083	187.75	137.083	132.417	138	470	155.083	136.75	133.5	237.667	164.667	128	123	409.333	133.417	111.333	290.167	113.583	134.25	132.583	140.25	310.833	122.167	133.917	158.5	134	131.083	127.667	128.583	158.333	138.917	127.917	138.25	132.75	152.083	119.333	123.333	127.833	130.083	392.667	134.5	134.333	145.583	150	127	141.5	327.833	138.833	152.167	144.333	131.25	147.333	136.25	170.333	132.917	122	154.5	104.833	142.917	126	108.083	132.667	161.417	145.75	139.333	123.833	139.5	307.167	130.25	120.333	111.833	122.5	135.667	171.417	159	139.667	
8.25e-005	100	117.833	129.417	126.75	188.25	139.5	375.5	140.167	356.917	355.083	164.75	145.333	158.333	110.833	127.583	158.917	122.333	115.5	397.417	126.417	126.833	129.25	127.333	117.667	124.583	138.75	416.75	140.917	134.667	133.917	199.75	154.167	129.917	178.917	157.083	373.083	149.583	156.25	437.583	125.25	147.333	132.833	123.417	141.167	154.583	123.833	138	124	129.167	147.833	463.417	138.833	120.083	135.75	126	344	137.833	126.583	131.25	131.667	473.167	148.583	473.667	121.333	111.583	145.25	116.333	152.25	129.917	115.417	171.917	161.417	125.25	117.25	155.417	131.25	142	129.083	132.5	132.917	126.5	144.833	128.917	124.333	113.167	115.917	123.167	146.667	146.083	118.417	157.25	139.5	143.5	124.333	141.75	166.667	120.083	160	129.333	138.333	109.917	
8.4e-005	100	342.583	110.667	141.167	340.333	327.083	128.917	128.833	405.583	171.667	524.333	125.833	145.083	135.083	124.417	144.917	364.083	150	107.667	340.5	141.583	447.25	110.25	125.417	361.5	106.833	172.5	133.25	437.167	184.083	158.167	248.083	161.833	136.917	130.833	114.417	174	469.25	352.667	130.667	126.583	169.583	391.167	129.833	343.333	165.75	358.833	126.833	127.417	120.5	167.833	141.167	368.333	122.25	140.417	123.083	128.5	329.583	319.333	124.833	108.5	133.083	166.25	127.25	157.833	138.833	106	161.75	134.417	119	384.833	131.833	150.417	140.5	113.833	115.75	162.167	155.417	118.25	127.167	355.333	136.5	129.333	144.5	131.583	419	119.917	129.833	359.417	137.417	133.167	121.917	111.5	147.167	432.667	148.917	172.333	175.25	140.667	118.917	371	
8.55e-005	100	315.833	431.833	374.75	408.5	335.667	358.917	337.583	126.333	125.333	110.833	175.167	108.917	147.667	118.083	128.667	371.917	131.25	111.667	141.5	139.833	132.583	137.583	164	116.417	123.25	384.25	136.917	153.083	126.75	111.333	134.417	111.167	316.167	368.083	344.417	419.917	542.167	139.083	113.333	381.417	132.25	365	444.833	107.25	130.25	428.833	209.333	137.333	284.583	427.25	328.75	118.25	134.333	435.167	132	342.667	125.583	403.333	104.75	399.833	139.333	121.333	347.333	355	108.75	146.667	346.75	142.25	370.583	113.667	170.917	329.75	124.333	131.25	309	126.583	116.417	292.667	390.167	129.667	413.25	113.583	135.333	123.333	312.083	488.167	109.667	149.667	342.75	116.25	380.833	129.917	140	163.5	478.333	128.417	148.917	185.167	126.583	125.167	
8.7e-005	100	120.417	355.667	397	386	155.25	468.5	379	140.583	401.333	406.417	135	134.833	150.083	138.083	117	131.917	391.75	310	390	467.167	126.583	390.417	141.417	137.583	290	169.833	147.333	335	336.417	378.25	357.833	127.833	130.083	296.667	379.667	319.083	134.25	384.417	149.417	124	343.333	143.167	395.583	368.75	172.833	412.417	493.083	139.917	393.583	134.75	135.083	394.75	377.75	336.667	140.167	379.75	118.417	148.25	123.583	291.833	354.833	401.417	164.167	390.75	374.25	121.5	131.5	321.167	347.417	149.583	335.167	384	339.917	366.917	350.417	353	373.25	506.25	143.333	121.5	342.917	154.417	108.5	433.5	306.083	334.5	144.833	448.167	143.417	477.333	123.833	417.167	422.417	114.25	313.917	145.917	433.083	143.583	500.25	402.75	
8.85e-005	100	394	353.083	452.833	384.667	357.417	290.833	330.417	419.583	272.833	126	359.167	400.833	491.333	393.583	116.5	478.417	429.667	403.083	379.833	135.333	142.167	126.167	333.333	149.75	392.167	385.917	122.083	351	138.333	293	365.083	430.667	402.333	421.167	327.25	380	300.5	350.583	377.667	161.333	300.333	428.167	425.167	121.167	427.75	412.167	359.5	344.5	116.25	411	383.417	123	390.083	533.333	374.833	113.167	343.333	142.083	363.833	350.583	341.25	347.75	440.417	367.333	120.833	419.5	425.917	373.083	159.333	340.417	341.25	399.917	161.083	318.583	350.167	357.5	425.75	330.417	336.75	110.667	311.167	382.5	145.917	333.833	375.833	182.917	383.5	310.667	347.5	155	441.167	336.167	456.917	123.583	361.25	301.5	161.5	136.25	350.25	125.833	
9e-005	100	323.917	533.167	347.833	109.417	356.667	426.25	424.333	466.333	415.333	376.667	352	441.75	383.333	455.583	450.083	379	392.167	344.083	288.917	367.583	456	352.75	421.583	444.833	343.5	369.583	296.417	337.25	435.833	122.583	474.583	353	328.167	485.25	349.083	354.667	402.583	373.667	330.083	430.25	474.667	349.917	123	399.75	437.917	396.333	407.25	144	469.25	379.75	456.083	127.833	362.667	418.417	334.667	120.667	358	382.25	453.417	472.583	490.833	361.25	111.667	128.25	283.833	418.667	407.167	365.583	322.25	326.75	156.5	481.25	306.5	344.583	327.667	399.667	342.667	389.5	437.167	468.417	411.667	417	348.75	424.833	371.333	355.5	120.667	450.583	299.667	384.333	367.083	114.833	335.167	363.083	369.917	377.083	130.25	340.25	380	404	
9.15e-005	100	315.833	297.25	126.917	296.167	440	427.167	137.083	327.083	328.75	382.083	133.917	445.25	365.25	477.5	436.083	352.917	438.333	364	435	403.25	149.083	350.833	360	333.25	322.5	438.917	364.333	327.5	418.917	401.333	311.25	336.25	400	308.083	391.583	420	137.167	404.083	398.25	435.167	350.083	389.5	327.917	318.917	374.833	411.667	386.833	451.5	158.917	432.667	410.417	340.583	350.083	281.417	411.5	443.75	461.167	316.583	295.167	388.583	410.5	365.667	468.333	389.833	451.083	380.583	378.5	321.083	371.333	346.167	340.417	132	372.917	311.833	422.167	334.333	365.333	366	451.917	387.833	373.833	123.583	132	444.5	423.167	369.833	122.833	315.167	465.75	163.333	378.833	430.333	452	305.667	362.667	335.167	363.417	354.333	319.333	402.167	
9.3e-005	100	385.25	304.75	374.167	374.833	499.25	372.417	325.417	415.083	404.167	324.25	356.667	312.5	327	338	389.417	155.917	382	410.667	380.833	373.75	347.25	506.167	333.917	413.083	395.833	467.417	327	401.5	378.417	350.5	407.417	427.333	383.75	311.583	417.417	446.25	115.917	315	394.5	351.667	409	371	296.583	395.5	424.833	484.25	419.083	414.333	424.083	310.917	338.75	365.417	392	305.5	516.333	362.833	128.167	497.083	401.417	393.333	349.417	384.5	363.167	400	383.25	484.083	328.167	505.5	367.833	377.417	466.5	363.083	323.333	128.917	380.667	409.083	317.167	350.25	459.917	320.333	439.333	359.5	393.083	392.417	366.667	375.75	463.917	323.083	342.333	355.833	387	311.75	400.167	429	381.417	316.833	449.917	352.417	363.667	358.833	
9.45e-005	100	382.667	398.417	331.833	380.417	454.75	142.333	381.167	421.833	402.667	359.833	393.083	432.417	316.75	336.583	308.167	427.417	377.417	138.5	396.667	367.25	425	137.833	372.5	369.25	471.583	398.667	355.5	299.083	323.75	138.167	375.083	317.917	325.167	107	450.417	328.917	338.167	320.083	343.25	358.5	460.167	441.417	374.5	420.333	380.583	134	434.667	147.667	394.583	333	454.667	383.583	118.167	372.583	530.417	355.083	381.917	424.083	550.417	281.083	423.083	127.083	393.667	372.583	122.583	416.75	281.25	131.333	423	339.417	129.083	408.5	495.5	324.5	120.417	373.083	456.833	375.417	214	107.917	362	394.5	116.333	300.167	384.583	135.667	297.333	392.333	378.583	362	420.667	420.083	305.75	402.583	416.167	267.417	144.667	348.75	120.667	138.583	
9.6e-005	100	348.917	410.167	160.917	338.083	433.917	367.75	144.583	376.917	388.083	298.167	143.917	386.167	136.25	153.417	435	351.083	124.833	400	131.75	330.167	412.833	350.75	441.917	365.833	354.417	422.167	405.583	122	387.417	421	135.5	459.5	158.167	145.333	404.583	391.667	450.167	337.25	368.667	408.167	462	424.333	437.5	436.333	469	360.083	347.833	133.75	165.5	345.333	391.167	119.917	155.333	139.583	446.333	394.333	143.667	402.167	133	130.25	581.667	427.5	382.917	310.417	152.083	127.833	340.083	379.417	358	127.417	132.25	401	378.75	403.417	120	431.25	436.667	171.25	130.75	118.417	140.333	137.5	378.833	316.833	307.5	446.333	420.333	360.25	133.833	460	425	167.917	116.833	368.083	316.083	381.833	141.667	332.167	326.167	476.083	
9.75e-005	100	157	163.417	405.083	138.167	132.75	467.5	398.667	123	479.25	452.917	127.333	419.417	402.167	367.083	398.667	174.333	391.833	135.25	167.333	435.417	339.417	426.75	153.583	121.667	309.917	159.667	415.917	137.917	117.417	397.917	318.5	142.083	129.917	398.583	171.417	399.083	435.667	369.667	137.75	398.25	347.417	306.417	406.583	384.917	404	353.25	368.583	142.333	296.583	349.75	370.583	434.083	125.833	433.167	299.417	396.083	138.083	323.75	133	420.583	433.25	136.417	347.917	341.083	375.917	439.667	137.75	409.083	139.167	156.917	383.167	384.083	377.583	404.333	115	115	350.667	159.75	159	439	138.167	132.917	361.583	272.5	423.5	453.5	292	114.25	191.833	121.417	433.25	410.583	118.083	124.917	363.583	444.75	528.167	347.333	527.583	416.167	
9.9e-005	100	116.417	334	109.5	121.167	146.583	157.083	304.583	140.5	124.5	137.417	142.917	389	119.333	441	390.417	126.833	123.333	425.583	161.333	136.667	141.833	383.333	145	153.833	134.167	367.667	160.083	119.167	381.75	118.167	120.75	151.083	349.75	100.167	113.917	136.75	387.833	115.25	103.75	428.917	350.833	131.25	133.667	393.417	331.833	136.167	431.75	261.5	118.75	135.667	133.833	372.917	134.167	321.25	172.75	143.75	144.417	106.917	121	126.833	292	394.25	353.917	142.667	127.917	113.583	113.25	135.417	116.25	347.25	125.417	126.417	337.583	424.667	411.333	372.75	444.917	148.167	188.917	429.25	378.333	150.583	133.75	115.667	110.167	137.083	397.083	403.833	112.583	129.667	403.417	119.75	453	131.5	136.167	334.917	148.667	376.5	121.25	131.667	
0.0001005	100	126.25	157.25	347.667	403.167	413.083	179.583	124.167	145.417	348.667	141.333	385.167	138.5	126.583	149.333	451.833	119.833	308.333	135	123.333	150.417	142.75	148.667	350.667	104.917	123.75	146.5	144.583	140.917	328.583	124.833	134.417	162.417	311.333	161.333	139.417	154.5	135.583	128.667	148.333	112	158.833	382.417	123.417	147.833	122.833	329	140.75	139.167	134.667	130.833	332.167	356.833	119.667	117.667	139.25	153.667	141.5	142.917	140.917	355.583	166.917	141.583	117.5	145.5	153.25	126.917	367.5	138.917	368.167	110.667	156.5	132.667	435.583	162.167	131.167	129.25	148.667	120.167	122.5	450.833	321.5	110.917	128.083	129.917	136.833	432.5	139.25	161.333	130.417	141.333	107.667	428.75	184	362.667	350.583	135.167	131.5	146.5	142.667	116.75	
0.000102	100	414.917	117.667	135.417	139.167	140.25	131.25	143.417	147.083	212.667	133.833	132	123.333	112.667	133.833	131.5	172.417	127.667	124.167	133.75	132.75	119.167	159.75	128.833	117.75	115.417	157.167	187.667	154.25	133.583	133.083	125.417	141	152.667	131.083	155.333	125.417	113	119.833	143.25	119.917	136.5	121.583	144	124.417	151.167	141.333	121.417	123.583	119.083	134.167	122	138.5	168.5	125.917	117.917	130.167	128.833	146.167	127.167	114.167	116.833	381.417	143	336.833	146.75	150.083	104.417	115.167	189.583	175.25	143.25	426.917	128.917	133.25	115	129.25	145.25	145.167	176.25	107.5	387.333	110.833	342.333	116.25	172.25	122.417	143.833	121.583	129.917	139.417	147.083	153	138.667	143.833	166.917	114.75	100.583	121.083	115.083	178.167	
0.0001035	100	132.75	122.5	130.583	123.417	410.083	121.5	156.333	356.5	180.417	121.417	152.25	150.417	131.167	149.5	122.083	131.083	107.417	116	140.333	129	152	145.083	132.75	418.583	136.25	136.583	120.75	155.167	132.583	211.75	140.25	125.75	117.5	122	137.583	150.583	443.667	136.167	100.583	129.5	152.583	131.583	130.583	143.083	133.917	120.333	141.583	121.5	124	118.083	131.5	133.75	141	123.833	126.333	163.167	131.5	148.75	134.5	113.417	136.167	128.333	130.25	135.167	144.167	125.333	185.833	133.75	113.083	127.583	135.75	165.167	115.25	321.917	154.083	176.5	151.5	398.167	149.333	129.417	123.083	104.167	145.083	355.833	109.917	145.417	122.167	148.5	164.083	142.083	143.75	111.167	132.417	117.25	143.167	126.333	137.833	113.833	113.833	130.167	
