# Supplementary material for: Transfer of optical orbital angular momentum to a bound electron
Source: Nat Commun. 2016 Oct 3;7:12998. doi: 10.1038/ncomms12998 (PMC5063962; doi:10.1038/ncomms12998)
Supplement: Supplementary Data — Raw experimental data for measurements presented in the main text, reporting fluorescence counts as a function of pulse time and ion position. [file ncomms12998-s2.zip › data/dataRabiFrequencies/150708/113/fluoEMCCD.dat]

# EMCCD average fluorescence data file (1 traces, 1 ions)
# trace names:
# format:
# | signalSlot | numCountCycles | trace 0     |
# |            |                | ion 0     |
# |            |                | val | err |
0	100	377.86	5.29251	
5.5e-006	100	357.733	7.33674	
1.1e-005	100	317.304	11.2932	
1.65e-005	100	283.204	12.2465	
2.2e-005	100	268.55	13.7806	
2.75e-005	100	187.092	10.7468	
3.3e-005	100	170.105	8.56556	
3.85e-005	100	146.035	4.60539	
4.4e-005	100	136.755	3.77099	
4.95e-005	100	158.071	7.58662	
5.5e-005	100	183.162	9.79617	
6.05e-005	100	238.743	12.9173	
6.6e-005	100	255.345	12.1549	
7.15e-005	100	310.029	11.8733	
7.7e-005	100	346.197	8.77039	
8.25e-005	100	377.668	6.08784	
8.8e-005	100	375.01	6.58258	
9.35e-005	100	357.235	8.36001	
9.9e-005	100	326.571	11.1569	
0.0001045	100	256.947	12.9361	
0.00011	100	206.487	11.5773	
0.0001155	100	184.915	10.5525	
0.000121	100	167.094	7.757	
0.0001265	100	149.548	5.8661	
0.000132	100	144.043	3.82382	
0.0001375	100	148.093	6.11026	
0.000143	100	159.265	7.34611	
0.0001485	100	171.493	9.33683	
0.000154	100	214.385	12.4523	
0.0001595	100	242.483	13.4886	
0.000165	100	280.297	13.1718	
0.0001705	100	298.712	12.3838	
0.000176	100	332.781	11.5494	
0.0001815	100	343.358	11.3138	
0.000187	100	362.492	7.37673	
0.0001925	100	374.393	5.93818	
0.000198	100	378.156	6.27895	
