# Supplementary material for: Transfer of optical orbital angular momentum to a bound electron
Source: Nat Commun. 2016 Oct 3;7:12998. doi: 10.1038/ncomms12998 (PMC5063962; doi:10.1038/ncomms12998)
Supplement: Supplementary Data — Raw experimental data for measurements presented in the main text, reporting fluorescence counts as a function of pulse time and ion position. [file ncomms12998-s2.zip › data/dataRabiFrequencies/150708/113/rawdataEMCCD.dat]

# EMCCD raw fluorescence data file (1 ions, 1 traces)
# trace names:
# format:
# | signalSlot | countcycle 1 .....
# |            | trace 0 |
# |            | ion 0   |
0	100	391.083	393.583	407	308.25	430.583	413.917	450.75	408.25	303.083	350.25	303.917	246.917	411.833	368.167	333	356.5	371.833	370.167	366.5	375.583	357.083	426.417	408.167	346.333	354.75	343.333	453.5	360.75	476.667	338.167	396.833	440	292.5	328.75	267.417	413.5	314.083	422.917	324.833	392.583	334.583	319.667	321.333	536.417	345.417	317.083	365.083	361.417	322.917	373.333	406.667	400.667	404.333	384.25	360.333	294.75	391.5	460.167	314.75	459.917	449.583	441.583	444.75	348.833	403.75	380.083	329.333	372.75	305.833	446.75	340.417	363.083	393.25	365.083	377.5	286.583	337.75	406.583	296.75	440.417	358.75	430.583	419.167	455.25	420.667	412.333	334.417	358.083	417.667	382.917	371.75	378.75	358.583	373.083	401.5	404	522.667	320.75	399.25	440.833	
5.5e-006	100	342.417	291.75	356.75	130.25	364.25	352.083	419.25	326.167	492.333	395.083	137	421.917	461.667	364.583	296.75	342.583	350.917	324.333	464.583	355.25	495.583	446.583	350.667	280.75	382.417	295.583	353.083	311.75	388.5	371.917	443.833	350.75	327	390.333	363.417	356.75	126	302.417	338.667	454.833	380.083	364	436.333	288.083	426.667	425.833	283.833	420.167	362.75	324.417	339.417	392.25	453.75	449.167	311.25	140.25	286.583	402.083	328.917	405.083	322.083	124.333	339.25	346.917	461.5	339.083	418.5	414.583	384.083	413.833	457	303.25	379.083	317.833	290.25	331	378.917	401	448.667	313.417	313.917	317.083	388.083	420.5	338.333	399.917	326.167	345.833	365.667	341.917	340.167	425.75	326.333	451.083	400.75	380.833	309.083	379.833	308.917	366.917	
1.1e-005	100	465.333	125.333	307.917	382	489.75	328.667	401	317	374.333	332.667	120	416.083	392.417	122.083	400.167	143.083	466.917	329.75	422.083	458.5	305.5	411.333	258.333	113.417	315.75	451.917	328.25	348.833	264.333	425.167	136.5	169.333	128.667	365.667	443.667	368.583	322.333	362.333	135.75	125.5	398.5	451.833	337.167	121.083	294.083	355.333	353.917	337.75	380.417	379.167	503.833	395.417	124.833	317.417	105.917	366.083	437.25	290.167	405.75	289.333	120.5	357.167	159.25	282.583	351.25	398.5	378.667	327.333	385.167	275.583	441.25	339.667	108.917	405.917	339.083	136.083	141.417	343.083	369.333	442.667	475.667	357.417	288.333	403.25	386.417	448.333	436.25	160.083	312.917	448.833	362.667	372.167	146.667	316.833	140.5	114.417	367.333	167.75	345.667	354	
1.65e-005	100	476.083	339.667	130.083	375.083	126.667	143.5	353	359.917	348	152.917	409.167	384.5	145.583	158.667	284.5	363.667	415.75	281.833	151.25	383.25	375.083	124	462.333	420.167	126.917	368.417	427.333	120.75	360.75	113.75	301.75	130	363.583	379.583	384.083	498.833	112.917	302.167	340.917	357.25	127.167	179.083	150.083	102.917	196.167	355.833	300.5	381.417	284.083	396.75	135.25	296	367.917	414.667	161.333	115.583	336.25	386.75	413	432.667	170.583	407.583	324.833	155.333	428.167	147.167	387.25	314.5	458.5	126.083	126.333	125.917	417.667	370.167	120.917	344.417	436.5	448.167	134.75	124.167	137.25	322.583	357.333	338.833	449.667	144.667	306.5	378.583	311.917	140.083	367.667	379.25	332.667	421.417	119	119.833	126.25	339.917	127.083	143.833	
2.2e-005	100	427.833	135.583	130.833	396.667	522.667	498.417	335.167	118.25	151	292.083	370.167	118.5	149.333	440.167	112.583	162.167	404.083	122.75	474.333	377.667	342.25	352.083	441.833	430.917	367.833	121.917	124.25	374.083	173.25	119.833	113.5	169	476.75	130.167	393.167	116.75	119.75	466.333	124.917	416.167	124.25	380.5	111.917	314.667	168.917	429.75	127.917	128.167	134.75	121.333	151.583	369.75	118.667	130	161.5	131.583	126.083	135.917	133.25	140.917	438.583	425.083	116.167	400.917	434.25	303.333	174.083	368.833	364.333	382.25	387	406	322.75	126.75	112.083	437.25	123.25	283.833	303.5	110.417	123.75	342	510.25	417.167	128.667	365.083	167	301.833	354.167	119.25	463.583	362.667	400.25	371.583	152	110	429.833	405.333	142.833	410.667	
2.75e-005	100	138.583	477.75	110	119.333	367.083	356.5	118.333	327.25	133.167	406.667	342.417	322.5	124.5	118	134.083	146.583	134.75	145.667	107.583	156.75	139.25	362.417	154	133.75	320.25	132.917	413.167	112.5	131.583	137.833	159.083	146.917	140.25	506.583	426	145	130.167	127.417	135.417	129.833	146.083	127.083	327.5	157.583	135.25	367.083	112.5	122.917	151.083	107.833	123.333	128.75	124.167	124.667	128.833	136.25	132.5	127.417	134.667	124.5	117	118.833	122.917	344.333	120.083	389.75	149.083	136.833	120.167	378.417	121	437.083	140.917	122	114.167	113.667	163.083	138.25	126.417	133	135.833	174.333	150	417.75	152.25	135.833	112.167	137.75	151.917	176.583	106.917	117.75	469.333	136.25	141.25	149.083	374.083	136.833	187.833	126.583	
3.3e-005	100	135.833	343.417	140.5	149.25	133.333	171.333	146.833	115.833	369.583	124.417	97.6667	129.833	113	122.5	171.833	124.417	145.833	149.917	179.167	114.5	133.083	136.167	400.333	321.167	121.75	137.833	152.917	128	129.75	127.167	118	127	146.75	111.25	142.25	126.75	130.667	390.917	126.583	459.5	144.5	149.417	113.333	129.333	144.667	154.833	127.583	132.5	141	133.5	155	149.833	161.167	391.833	142.5	131.333	121.833	380.5	141.75	154.417	127.917	373.833	139.667	151.417	129.417	158.417	119.167	140.75	141.583	127	105.25	133.417	157.417	124.75	114.667	153.833	122	126.333	197.167	137	129.667	153.833	128.583	149	170.083	378.667	162.75	403.333	139	126.167	155.917	125.667	183.917	108.5	369.167	129.417	151.833	412.5	142.417	161.417	
3.85e-005	100	169.917	136.5	144	177.583	122.917	131.833	125.75	120.333	131.167	142.167	172.333	137.417	325.417	147.25	133.083	130.667	148.417	172.25	152.75	127.917	133.25	126.667	117.5	116.5	118.75	115.75	121.75	123.333	335.417	122.5	127.667	138.083	144.667	132.333	114.25	143.917	127.25	127.167	134.167	175.917	146.5	133.75	132.917	130.75	117.667	123.167	147.25	130.833	120.667	265.25	142.583	158	130.333	137.833	152.333	128.167	136.667	113.5	157.667	136.917	108.083	152.667	454.25	133.5	149.083	127.5	131.75	129.25	136.583	114.833	129.583	118.667	176.333	161.167	150.917	157.75	158.333	122.417	132.583	129.917	122.75	125.333	138.25	157.667	134.25	146.417	122.417	157.5	133.75	171.667	174.917	135.667	160.167	125.167	118.167	134.167	155.333	136.083	159.333	130.083	
4.4e-005	100	142	130	103.25	153.833	139.917	132.417	146.25	135.083	114	134.25	149.167	115.417	133.583	126.417	132.667	123.833	134	118.917	156.417	130.75	139.25	140.5	180.083	140.833	134.667	148.583	144.833	445.25	124	121.583	111	110.833	146.167	132.583	144.75	117.917	143.333	118.833	126.75	117.25	125.75	131.167	139.833	138.5	111.5	134.167	129.25	146.25	127.417	122.833	127.833	126.5	108	147.667	131.75	125.833	116.25	143.667	145.25	114.25	131.5	125.333	165.083	147.333	133.5	129.833	145.667	125.667	119.333	118.417	103.417	130.083	121.25	108.917	134.583	137.833	144.417	122.333	117.833	113.083	131.583	127.333	126.667	148.667	130	152.333	115	143.333	114.333	113.833	128.333	261.917	227.333	131.833	147.167	132.833	137.083	105	156.917	133.75	
4.95e-005	100	118.833	105.917	124.167	136.333	146	140.5	125.583	390.083	116.167	374.333	142.417	462.083	112.333	118.833	121.25	383.417	134.583	166.667	143.75	135.667	121.5	121.667	134.5	140.75	105.75	132.333	133.833	108.25	139.083	157	111.917	133.667	124.583	128.25	149.25	124.083	139.75	122.5	137.25	178.417	400.083	349.833	127.417	113.5	106.25	130.417	357.833	122.167	128.5	125.417	105.5	148.583	115.417	153.5	149.667	137.667	133.5	147.833	153.75	121.167	130	338.583	128.167	120.417	148	154.583	160	110.667	161.75	121.833	137.167	140.083	157.667	128.833	145	130	125.75	107.5	153.25	135.333	305	168.583	140.833	122.167	127.667	126.417	136.917	109	151.417	129.75	156.333	139.333	125.417	403.667	166.667	143.667	127.917	149.583	121.75	149.167	
5.5e-005	100	122.917	121.917	159.75	119	344.25	122.75	346.333	148.333	140.667	159.917	126.5	142.583	402.667	149	375.583	422.917	125.917	137.167	127.75	105.917	148.917	134.917	103.333	152.833	135.167	131.583	130.083	300.167	457.75	128	274.833	351.25	142.833	141.917	127.917	123.5	139.417	135.333	126.75	359.167	131	361.167	120.583	144.417	116.583	128.083	383.833	125	130.417	183.167	123.917	145.083	151.583	130.25	114.5	160.25	130.917	128.167	142.833	271.917	121.917	133.083	318.25	147.167	124.667	127.583	131.667	121.917	154.25	133	437.333	142.5	163.333	128	417.917	124.25	355.167	164	126.167	131.583	137.917	145.167	126.083	405.333	136.833	119.083	140.5	126.75	426.333	131.667	128.917	161.083	314.417	112.917	337.333	129.833	123.75	137.5	126.917	173	
6.05e-005	100	463.25	157.75	128.75	423.25	122.667	420.083	133.417	125.167	158.833	416.917	133.667	364.5	404.75	377.75	113.917	163.833	150.25	143.417	484.75	381.917	289.667	136.833	137.167	132.25	143.25	167	130.333	131.333	184.917	106.083	372.667	111	421.667	115.083	123.5	116.417	436.5	459.333	432.083	179.833	114.583	373.417	190.75	421.167	117.833	294.5	138.5	130	155.833	132.667	147.833	136.75	103.5	116.75	141.167	160.75	125.417	119.833	384.583	304.417	121.25	155.25	396.75	140.833	348.083	168.417	376.333	140.417	125.833	360.167	129.75	401.583	138.083	314.417	409	117.75	166.5	309.083	352.083	148.667	480.5	134.917	447.167	379.667	120.417	436.75	403.25	130.75	144.833	391.333	415.25	118.833	155.583	252.917	152.5	144	355.5	398.25	151.167	434.417	
6.6e-005	100	279.417	363.667	376.833	114.75	378.583	131.333	159	133.25	492.667	358.25	457.917	403.5	334.75	405.167	352.917	122.5	346.417	336.333	145.583	121.833	146.583	177.25	256.25	134.583	185.5	435.333	452	165.417	381.5	352.833	122.083	135.5	135.75	152.833	319.417	445.083	143.75	148.25	149.167	354.917	121	402.167	145.75	357.167	393.75	116	386.667	112.333	397.583	116.083	318.5	313.917	419.417	159.75	327.417	158	111	404.083	124	323.583	146.333	360.75	426.917	407.75	142.417	320.333	153.167	162.417	291.667	137.417	141.583	352.167	426.083	135.417	137.083	389	112.333	359.417	124.583	160.583	112.333	135.417	383.583	121.25	143.75	297.75	124.417	305.167	327.583	418.5	126	369.583	300.917	340.167	366.917	103.833	399.5	131.167	169.5	152.917	
7.15e-005	100	133.083	147	122.833	374.333	383.167	422.5	390.333	399.667	311.75	336.083	367.333	365.5	418.667	387	400.5	415.333	132.667	124.083	508.917	425.583	434.333	423.75	367.25	128.667	424.917	341.583	354.333	420.25	117.833	459.5	340.25	323.833	333.333	348.583	417	112.75	359.583	123.583	356.25	310.083	387.5	313.583	334.417	436.583	293.167	120.25	418.167	316.25	338.667	320.917	117.25	316.917	451.833	464.333	401.333	367.75	151.083	394.167	132.833	376	334.667	408.167	337.917	334.083	119.667	415.333	376.25	139.667	362.083	461.917	115.667	484.917	132.333	396.75	130.667	393.667	303.417	235.167	372	375.75	399	407.083	151.917	365.917	145.917	132.583	157.75	132.5	328.917	461.917	136.75	147.583	361.25	356.75	159.167	319.417	125.167	400.417	419.333	146.5	
7.7e-005	100	406.833	335.167	504.583	396.167	323.167	355.833	402.75	374.75	272.417	359.333	398.917	273.583	407.167	164.917	380.333	131.5	294.833	390	413.417	370.583	372.417	329.583	457.333	312.083	428	294.083	350.667	436.333	372.167	357.75	291.75	254.333	377.75	127.75	434.917	301.083	342.25	340	504	134.25	357.583	370.917	371.167	319.25	321.5	408.417	160.167	415.833	414	360.667	384.667	174.5	307.417	402.083	436.083	335.667	302.75	374.583	395.833	405.667	360.25	345.167	338.25	332.25	504.583	128.333	326.917	342.75	336.833	324.833	322.833	123.083	429.25	360.75	155.167	397.917	285.667	357	477	345.5	409	355.917	395.75	160	352.75	439.417	311.583	108.75	375.833	475.75	370.833	392.333	419.583	361.667	337.833	408.333	393.5	331.417	390.667	440.917	
8.25e-005	100	422.083	523.75	374.333	414.417	437.75	325.917	312.5	319.667	438.5	379.083	399.417	365.917	418.083	405.25	307.667	331.917	320.083	351.833	383.75	370.667	305.333	391.667	399.5	312.917	439.583	327.083	436.583	445.917	340.333	380.75	418.167	440.833	347.75	328.917	350.667	320.583	358.833	436.833	154.417	365.417	354	481.917	346.917	348.417	401.583	365.667	350.667	388.25	353.417	492.667	377.333	518.583	321.917	392.583	361.667	414.917	514.5	341.75	415.083	336	393.5	376.75	377.167	427.333	319.25	490.75	424.5	410.333	355.917	371.417	362.833	123.833	446.667	323.25	309.083	359.75	398.917	329.333	383.083	385.75	362.167	304.917	366.833	344	424.333	314.583	367.083	434	451	430.5	432.75	367.917	411.167	347.417	441.333	325.75	394.75	341.417	389.5	363.5	
8.8e-005	100	378.417	401.75	426.167	323.333	355.5	421.083	459.75	365.167	129.75	400.667	407.833	355.167	397.75	317	428	354.5	362.833	373.833	376.333	347	378.917	498.833	415.667	272.833	335.333	365.917	386.583	342.25	371.667	448.5	279.167	390.25	308.083	369.083	342.417	429.25	389.333	432.25	412.5	466.667	325.417	441.083	436.75	339.583	378.667	310.333	411	435.583	321.917	422.333	382.667	398	130.5	438.833	262.583	318.167	404.167	332.75	324.917	367.917	365.167	461.667	429.167	315.25	309.75	385.083	307.917	450.583	409.167	458.167	395.583	456.917	382.333	421.333	469.417	386.083	354.333	258.333	390.917	358.333	492.25	387.5	585.583	267	358.333	340.25	326.167	405.667	349.583	343.333	399.75	251.667	389.5	388.083	364.333	388.25	400.417	376	342.583	378.75	
9.35e-005	100	329.5	370.5	505.5	275.667	372.5	379.417	267.833	415.833	405.917	311.25	323.75	298.667	353.333	418.75	267.167	404	417.083	341.667	398.167	425.75	408.833	278.417	307.083	396.583	384	127.5	313	449.75	345.583	340.25	482.25	364.833	425	459.667	354.667	303.333	441.583	438	405.75	404	424.583	345.5	372.667	430.167	117.417	382.25	479.75	379.333	378.667	387.75	437.75	419.75	312.667	409.5	412.75	377.333	386.583	413.833	160.083	347.75	392.333	267.5	397.75	134.25	345.917	438.333	445.583	115.417	428.667	364.583	333.333	391.083	309.5	318.25	393.083	376.917	340.583	467	388.417	265.25	292.833	326.333	408.25	416.917	153.75	127.083	385.333	398.417	134.583	372.75	407.583	327.5	399	340.5	431.25	345.667	407.417	319.833	360.583	365.75	
9.9e-005	100	140.25	464.583	401.833	360.083	470.75	359.083	420.5	388.833	392.667	137.083	517.167	336.75	129.583	331.75	469.333	344	303.25	320.083	321.25	120	115.75	311.5	392.583	414.083	155.583	308.083	422.167	545	323.25	116.833	368.25	499.833	397.583	288.583	317.583	338.333	135.583	280.25	400.75	215.917	338	366.25	381.917	410.333	369.25	273.667	382.917	116.833	339.25	425.25	383.75	425.917	148.25	354.083	397.167	126.083	417.083	342.917	374.833	117.417	397.917	333.167	406.083	272.75	400.417	416.583	148.917	380.25	354.833	417.583	148	432.583	370.917	301.5	443.417	353.25	349.333	374.167	185.167	132.167	385.917	366.583	123.667	137.083	346	382.75	331.917	355.417	489.417	368.917	402.75	163	382.25	121	338.167	427.083	345.917	132.75	447.167	422.833	
0.0001045	100	141.417	136.25	127.667	298.917	136.25	106.5	460.583	127.167	143.917	339.917	137.417	424.833	327.25	304.083	140.667	369.583	395.917	142.167	339.667	291.5	176.75	368.75	427.25	135.25	412.167	404.083	361	136.667	135.417	136.5	435	159.75	406.417	355.167	404.5	395.167	130.167	167.667	134.5	130.167	134.083	405.417	486.917	359.333	114.833	357.333	127.917	456.083	162.75	142.917	397.917	152.583	155.083	446.917	132.333	121.333	144	294.5	333.083	363.75	126.167	117.167	139.75	149.167	392.167	151.833	332.333	444.833	120.917	121.25	137.583	142.917	138.667	350.417	388.333	136	489.833	142.417	415.167	118.667	475.833	115	370.833	135	132.667	339.417	104.917	334.667	125.417	116.833	412	312.333	414.167	417.25	163.917	149.417	360.583	333.25	295.333	437.167	
0.00011	100	135.583	384.417	127.167	130.917	339.083	131.417	358.417	116	120.833	113.5	149.083	124.75	111.833	153.667	452.083	337	118.25	375.333	116.75	114.75	426.333	118.667	374.083	356.917	299.083	582.083	128.583	152.583	146.667	129.417	114.5	161.333	134.5	395.083	132.833	344.5	128.667	145	374.333	120.583	122.25	155.917	134.75	138.417	114.583	461.583	404.25	146.583	137.333	104.583	160.667	139.917	135.417	122.083	140.75	123.167	356.833	375.917	122.417	111.417	143.417	148.583	366.75	352.75	140.333	124.333	307.417	365.417	120.5	403.417	153.5	136.167	130.25	146.167	157.583	277.417	412.333	172.5	145.833	146.833	124.333	167.583	126.917	126.667	329.167	149.417	126.333	132.833	256	152.333	128.583	391.5	120.75	125.667	166.5	126.75	359.75	406.417	148.917	145.333	
0.0001155	100	117	180.917	147.083	145.417	141.75	156	128.167	469.167	144.917	114.917	135.5	121.75	145	138.833	131.5	124.083	158.5	351.917	124.583	129.75	150.167	121.417	135.333	118	119.5	157.583	123.083	132.667	122.333	142	332	386.25	113.25	123.917	137.667	328.5	138.917	115.25	110.083	148.833	136.5	508.667	124.833	346.167	122.75	139.667	489.417	121.167	158.5	117.917	362.583	142.833	351.75	117.417	148.583	132.333	298.667	391.417	145	119.083	445.083	376.083	122.333	288.583	128.167	127.833	117	135.833	417.417	124	128.583	122.083	122.833	138.333	131.333	386.583	128.917	120.167	130	123.833	368.417	145.917	129.083	139.917	123.083	141.917	119.667	138.667	119.667	134.5	290.25	131.333	399.083	152.583	386.083	113.417	149.083	130.5	209.833	114.75	
0.000121	100	172.5	150.583	139.25	352	144.417	150.417	436.167	156.25	142.667	133.25	401.417	141.667	348.333	107.417	114.25	116.25	156.333	123.667	129.333	308	114.083	136	287.833	145.083	140.583	126.083	135.333	123.917	138.167	126.333	185.75	166.5	121.333	112.917	140.667	185.417	120.417	137.417	156.25	148.083	151.583	127.583	310	139	127.25	117.25	134.583	385	137.583	144.5	108.417	128.917	137.667	152.667	140.917	130.5	121.417	138.917	149.25	163.5	195.75	140	374.25	145.083	124.583	112.667	127.417	135.167	154.417	404.417	367.5	115.583	122.25	124	150.083	159.75	143.833	151.167	149.5	124.417	155.167	422.083	123.25	147.25	155.167	146.667	140.167	151.333	161.167	143.417	133	139.583	157.167	125.667	153.917	134.5	118.083	115.833	200.667	144.667	
0.0001265	100	145.667	104.833	142.833	138.333	385.667	134.333	134.917	117.75	121.417	139.583	125.833	167.333	129.5	135.583	151.417	166.167	132.417	127.5	142.833	117.583	116.5	129.917	126.083	135.083	155.75	134.833	122.417	128.75	170.667	147.25	141.167	123.917	140.417	141.333	171.25	156.583	179.333	124.833	147.75	137.417	134.5	133.667	140.083	111.5	128.667	173.083	134.167	169.583	135.667	137.25	149.083	171.083	116.917	119.833	137.833	158.917	113.75	156.75	140.417	123.917	153.417	113.5	131.583	128.417	143.417	162.25	146.25	124	125.583	126.667	122.917	156.167	116.083	130.583	145.5	139.75	131.083	124.167	138.917	170.667	447.583	145.833	115.917	133.667	181.75	386.917	466.083	120.583	126.167	115.5	130.917	149.667	150.583	164.333	139.083	130.167	131.083	147.917	114.25	146.5	
0.000132	100	148.833	107.917	125.75	132.167	164.333	137.417	130.833	127.75	146.667	128.833	148.167	161.583	395.083	137.583	152.333	166.75	156.167	150.083	121.917	107.583	120.083	186.25	133.917	153.417	156.5	161.667	111.667	129.5	154.75	132.917	132.917	117.25	361.917	162.417	143.25	107.833	123.917	124.5	131.583	120.083	131.917	167.167	140.5	117.167	134.75	137.333	165.917	153.083	127.333	106.583	119.667	136.917	138.25	145.833	132.5	147.667	120.5	146.083	130.583	144.667	149.083	124.917	152.833	133	139	148.583	155.333	148.333	166.833	124.5	116.167	140.583	124.25	156.667	159.917	148.167	155.25	146.583	141.917	125.75	126.417	146.167	153	160.167	158.083	117.333	119.417	215.75	126.917	130.917	123.333	125	113.25	137.75	153.417	136.333	126.917	121.083	157.583	139.25	
0.0001375	100	149.333	124.333	127.583	120.75	404.167	102.333	143.167	140.5	112.917	115.917	125.5	114.417	119.583	142.167	146.417	162.25	122.167	125.083	168.917	137.167	126.417	114.333	118.667	422.5	130.583	150.583	134.5	153.25	133.667	185.833	136.167	130.333	130	117.5	136.5	130.5	148.75	123.75	118	121	134.25	130.417	129.417	122.917	133.75	178.417	145	134.833	128.583	155.5	161.667	116.083	174.833	134.5	131.667	160.917	428.75	121.833	148.25	132.417	135.667	127.25	124.417	106.917	123.083	130.583	137.5	190.583	187.917	134.167	156.583	113.75	116.333	125.75	131.25	132.833	130.167	122	103	140.083	129.833	131.667	128.667	146.833	124.667	130.25	127.917	127.667	327	145.417	121.5	116.167	136	145.25	108.917	141.417	144.333	177.417	414	143.083	
0.000143	100	302	150.667	131.917	133.333	133.083	415.583	139.25	131.333	483.917	313.583	127.917	111.25	156.833	161.75	176.5	360.333	167.167	346.75	457.5	294.667	114.917	110.167	137.167	112.083	145.333	133.167	132.333	127.333	149.583	144.083	136.583	123.417	173.167	115.167	119.333	134.333	136.917	129.5	131.833	150.167	127.75	123.417	143.667	117.583	139.167	112.667	142.167	130.75	136.25	155.333	135.5	149	175.917	150.5	119.083	149.417	132.833	113.417	140.083	191.5	114.417	135.167	119.167	125.5	148.083	131	355.833	119.833	160.25	137.333	127.333	132.333	134.917	119	154.917	149	146.25	135.25	125.167	126.083	131.583	125.583	132.417	122.167	123.083	130.333	319.917	119.417	107.167	133	153	116.917	148.667	169.75	124.583	157.583	139.917	150.25	148	138.417	
0.0001485	100	131.583	126.833	132.333	134.417	137.333	351	136.833	122	127.167	134.5	107.833	122.333	126.5	136.917	109.667	126.417	136.333	122.75	141.75	136.167	417.75	129.917	125.833	133	117.167	146.25	152.417	135.083	137.583	409.75	111.5	108.5	127.083	132.75	133.5	113.417	136.167	134.583	398.917	138.25	174	411.5	333.917	106.083	141.167	136.083	137.083	347.75	138.25	135.667	129	131	147.167	151.833	119.333	120	123.083	131	455.167	154.417	120.417	479.417	182.75	125.583	123.833	379.5	111.5	159.583	415.417	170.667	127.417	157.417	140.333	116.25	141.917	117.667	121.25	166.083	419.833	142.083	142.25	373.167	126.25	160.25	149.583	160.75	146.25	335.667	132.25	146.5	130.917	134.25	135.75	153.083	104.583	144.333	121.417	107.75	199.75	162.083	
0.000154	100	416.25	176.75	538.833	113.917	128.583	126.583	478.917	133.417	389.75	352.5	266.083	326.917	355.917	131.083	144.833	123.833	142.417	129.333	143.333	376.917	187.917	391.833	131	433.083	113.917	140.417	123.25	143.75	129	118.667	390.333	367.833	388.667	126.583	125.333	397.75	137	106.583	389.583	123.667	389.083	138.5	453.417	116.917	124.5	166.833	345.667	131.417	133.667	163.583	121.833	147.917	182.167	143.333	129.5	385.917	119.833	379.25	122.5	133.667	128.333	112.5	430.417	127.25	147.417	130.167	108.917	346.5	432	150.25	122.917	114.167	110.833	136.167	398.75	139.583	116.5	167.75	128.833	127.417	141.417	121.833	363.833	125.25	164.417	430.333	143.167	112.417	136.333	151.75	155.583	111.917	139.75	432.417	132.25	428.5	341.833	139.75	120.25	377	
0.0001595	100	526	109.667	109.333	128.917	118.75	362.25	133.333	139.25	392.417	382.083	128.917	139.083	362.083	138.583	112.75	124.833	339.5	379.583	393.25	132.5	186.5	331.583	383.667	523.5	109.833	157.333	145.667	361	322.5	143.333	375.917	383.75	327.167	122.083	132.417	121.667	126.5	466.167	489.75	369.833	114.917	114.333	120.083	439.833	151.583	325.75	130.25	103.667	126.833	335.583	318.167	134	438.667	122.917	125	392.25	321.5	126	113.083	159.583	427.583	142	123.667	131.75	123	136.25	459.667	122.75	133.833	456.667	391.333	158.083	413	114	149.417	142.667	126.25	336.667	465.083	456.5	123.167	152.5	453.25	129.333	149.333	322	122	379.083	369.417	137.083	262.25	329.75	104.333	390.833	408.167	172	125.667	403.583	136.833	120.333	
0.000165	100	452.5	132.5	336	472.5	159.917	372.333	388.25	414.167	130	128.75	384.167	139.583	173	404	440.583	129.583	373.833	454.417	442.417	418.333	118.25	381.167	357.5	333	124.333	426.333	366.917	399.167	118.333	304.583	451.75	421.417	157.417	353.667	130.833	343.667	133.583	144	325.5	116.583	115.833	479.25	161.417	120.417	302.5	386	112.75	534.083	145.833	131.583	376.083	131.333	347	342.667	351.417	377.333	340.917	434	369.083	149.833	320.333	115.833	139.417	416.833	138	144.833	320.917	158.333	159.083	100	110.5	131.583	452.167	145.25	180.083	396.5	262.25	165.333	332.917	418.667	138.333	112	383.75	169.417	393.917	135.667	405.083	158.667	293.333	414	389.083	364.833	483.917	469.5	372.917	137.917	141.583	391.167	114.667	386.917	
0.0001705	100	448.917	128.5	385.083	148.417	378.75	171.083	165	345.25	388.167	344.333	372.5	354.583	331.5	155.083	169.417	445.25	413.75	328.917	142.167	340.333	295.167	469.333	387.25	143.667	134.417	387.833	392.75	124.333	373.75	393.167	135	164.083	465.25	363.5	351	127.25	370.75	367.667	123.5	367.833	329.583	422.5	115.25	378.417	331.25	124.417	144.167	378	410.167	411.833	459.583	134.917	442	330.917	342.25	376.833	132.75	157.417	126.25	288.167	478.667	407.083	126.417	126.667	391	335.5	378.583	373.583	135.167	122.083	340.083	445.25	156.583	436.583	128.833	122.75	394.667	352.917	160.917	165.583	142.75	409.667	321.333	424.167	453.25	349.667	136.583	375.083	319.5	136	368.083	133.833	442.583	126.917	314.167	310.25	422.25	435.583	456.833	482.667	
0.000176	100	161.667	360.167	385.5	362.5	455.417	140.5	117	149.083	152.833	430.917	431	325.333	341.833	380.667	368.333	285.5	369.25	121.083	397	369.917	388.417	412.5	505.167	477.167	128.25	446.667	455.917	423.333	329.667	145.083	128.833	138.333	384.167	423.417	124.667	314.417	332.167	319.75	363.667	413.333	412.333	426.333	350.75	345.833	156.333	130.333	150.083	117.083	478.583	405.667	366.75	427.167	370.667	450.167	359.25	366.583	182.333	418.917	409.833	404.167	347.083	134.417	165.417	398.25	452.083	375.833	316.333	334.75	394.417	516.833	407	375.667	339.417	335.75	339.5	433.25	372.5	137.833	331.5	394.833	140.417	420.167	339.917	115.5	127.833	438.5	471	149.833	410.5	301.417	372.333	409.333	348.083	318.75	340.667	511.75	413.5	460.083	346.917	449.333	
0.0001815	100	352.917	394.5	451.167	366.167	408.417	435.083	348.25	384.75	369.167	341.583	411.5	433.083	366.917	136.667	582.167	431.083	348.583	310.5	142.25	116.917	131.583	344.25	329.083	378.75	381.833	405.25	391.583	387.667	122.5	409.833	373.75	169.583	385.333	353.167	135.667	336.75	395.417	536.833	255.25	330.417	141.5	342.667	454	423.917	359.5	339.417	297.417	278.833	378.583	307.667	448.417	367.583	114.333	370.417	472.75	439	330.583	423.5	370.25	367.333	379.167	143.417	442.917	395.583	352.417	388.667	495.167	121.833	173.833	421.833	155.5	455.25	150.417	367	116.083	490	336.333	501.583	450	137.417	362.583	398.083	460.833	152.167	512.667	344.667	423.417	428.833	412.417	110.75	404.333	357.5	348.167	343.083	415.083	126.833	377.583	344.5	435.75	388.25	
0.000187	100	355	162	345.5	469.917	361.25	353.5	436.25	439.833	415.5	394.25	354.167	354.833	401.833	461.917	344.167	369.667	315.583	432.333	378.75	423	333.5	347.583	401.917	381.083	430.167	384.333	346	433.583	348.333	359	343.417	372.417	317.833	390.5	330.417	274	444.417	421.167	357.583	358.667	471.083	166.333	335.5	408.417	313.833	146.667	311.167	388.833	395.083	369.75	419.75	318.5	135.5	416.167	390.333	322	393.667	414.583	366.75	416.5	410.75	414.083	393.333	309.5	412.75	384.667	313.083	141.583	281.5	375.25	134.5	439.833	475.083	348.667	392.333	117.667	387.417	339.917	361.167	433.667	317.833	361.833	356.25	339	385.75	327.75	357.083	375.25	365.333	369.25	373.25	372.167	375.75	401.583	436.917	350.333	450.417	395.25	455.917	369.917	
0.0001925	100	372.25	395	344.083	302.667	299.333	333.333	357.833	341.083	387.167	471.917	145.25	469.75	446.167	356.167	426.417	382.5	381.667	397.417	308.333	382.25	305.417	390.417	455.167	410	284.667	387.083	402.5	364.917	437.167	421.75	398.667	329.5	365.917	396.667	381.917	419.5	391.833	397.833	366	474.5	375.417	300.167	401.333	433.667	329.083	385.583	299.083	387.583	314.417	379.167	463.167	448.833	385.25	364.333	421.583	366.167	463.917	459.917	424.833	326.917	415.167	466.667	130.417	446.5	353.917	419.667	347	441.417	412.25	407	416	364.667	388.917	378.167	376.75	366.333	320	344	396.667	450.167	329.167	380	363.833	296.667	402.583	417.417	309.667	309.667	332.667	357.417	365.5	333.917	360.833	281.333	393.417	439.833	382.667	282.583	322.333	323.75	
0.000198	100	455.333	319.583	393.167	388.833	392.583	378.167	315.667	404.333	311.833	358.083	412.5	470.083	505.833	347.333	379.917	342.417	413	380.667	437.083	420.417	458.667	339.417	356.417	383.917	443.167	393.75	318.667	320.833	448.333	315	327.75	424.583	340.333	387.583	409.75	389.167	380.667	334.583	398	365.583	292.167	346.583	394.917	414.417	277	419.333	439.5	383.167	406.833	333	442.75	390.25	434.167	303.167	407.917	406.667	428.75	370.75	492.667	417	391.333	322.25	385.917	427.417	424.917	398.667	411.917	508.083	270.083	413.917	340.75	132.25	378.667	147.083	233.083	371.583	266.083	353.583	456.583	399.667	407.5	316.833	390.083	469.583	317.833	431.833	370.833	398.25	414.25	430.917	360.417	350.583	328.583	386.833	378.667	299.167	432.5	326.417	423.833	382.833	
