# Supplementary material for: Transfer of optical orbital angular momentum to a bound electron
Source: Nat Commun. 2016 Oct 3;7:12998. doi: 10.1038/ncomms12998 (PMC5063962; doi:10.1038/ncomms12998)
Supplement: Supplementary Data — Raw experimental data for measurements presented in the main text, reporting fluorescence counts as a function of pulse time and ion position. [file ncomms12998-s2.zip › data/dataRabiFrequencies/150708/115/fluoEMCCD.dat]

# EMCCD average fluorescence data file (1 traces, 1 ions)
# trace names:
# format:
# | signalSlot | numCountCycles | trace 0     |
# |            |                | ion 0     |
# |            |                | val | err |
0	100	381.933	4.87102	
5.5e-006	100	374.13	6.35879	
1.1e-005	100	370.819	7.17913	
1.65e-005	100	349.498	8.99888	
2.2e-005	100	330.157	11.3836	
2.75e-005	100	300.56	12.3197	
3.3e-005	100	260.893	12.4786	
3.85e-005	100	250.769	13.0935	
4.4e-005	100	225.994	13.0455	
4.95e-005	100	201.773	11.6637	
5.5e-005	100	189.711	10.7621	
6.05e-005	100	162.824	8.41423	
6.6e-005	100	147.166	5.0176	
7.15e-005	100	153.955	6.83547	
7.7e-005	100	154.099	6.4339	
8.25e-005	100	163.347	7.9541	
8.8e-005	100	156.116	7.27576	
9.35e-005	100	180.325	9.78425	
9.9e-005	100	241.968	12.2677	
0.0001045	100	241.298	12.4966	
0.00011	100	288.832	13.7149	
0.0001155	100	264.948	12.3584	
0.000121	100	311.15	11.6729	
0.0001265	100	317.82	11.7133	
0.000132	100	332.86	10.4498	
0.0001375	100	367.106	8.1425	
0.000143	100	362.738	8.03597	
0.0001485	100	372.464	8.1913	
0.000154	100	358.848	9.05413	
0.0001595	100	348.204	9.98019	
0.000165	100	316.202	11.8741	
0.0001705	100	309.583	12.8928	
0.000176	100	264.667	12.6785	
0.0001815	100	204.647	11.9828	
0.000187	100	261.06	12.7456	
0.0001925	100	275.944	12.6016	
0.000198	100	195.042	10.7854	
