# Supplementary material for: Transfer of optical orbital angular momentum to a bound electron
Source: Nat Commun. 2016 Oct 3;7:12998. doi: 10.1038/ncomms12998 (PMC5063962; doi:10.1038/ncomms12998)
Supplement: Supplementary Data — Raw experimental data for measurements presented in the main text, reporting fluorescence counts as a function of pulse time and ion position. [file ncomms12998-s2.zip › data/dataRabiFrequencies/150708/115/rawdataEMCCD.dat]

# EMCCD raw fluorescence data file (1 ions, 1 traces)
# trace names:
# format:
# | signalSlot | countcycle 1 .....
# |            | trace 0 |
# |            | ion 0   |
0	100	285.583	460.5	336	465.833	362.167	358.667	345.833	411	390.833	427.333	453.333	427.083	295.667	388.5	355.833	328	314.583	353.583	341.167	420.75	374.083	363.583	397.667	372.583	421.667	330.5	411.167	419.167	366.833	337.083	405.417	347.917	350	371	334.75	379.083	334.417	347.75	312	386.083	482.25	325	357.167	435.583	468.833	490.583	474.583	393.25	364	363.333	417	323.417	438.083	397	308.75	388.333	356.917	334.917	327.083	365.25	400	410.667	447.083	398.417	347.5	365.417	462.583	335.333	446.833	397	396.667	361.583	358.083	318	360.75	462.833	378.833	373.417	366.5	330.083	376.333	339.083	446.417	366.083	384.083	403.917	410.333	362.167	420	365.833	444.667	443.167	325.667	317.75	298.833	379.083	361.583	485.917	489.5	359	
5.5e-006	100	459.167	417.667	360.583	384.417	299.917	400.083	350.167	395.167	428.833	367.333	387.25	455.833	387.25	366.25	357.417	348.917	357	387.167	374.25	442	300.417	367.25	364.5	425.333	283.417	350.667	365.833	271.583	271.417	433.083	424.583	413.417	370.5	473	407.917	349.083	340.833	401.917	326.583	359.583	284.917	339.833	470.917	369.333	377.5	453.167	477.833	385.583	358.167	332.333	408.083	353.75	419.25	413.667	114.167	318.833	320.083	388.333	447.333	286	396.167	301.417	371	380.333	356.583	305.583	425.167	507.667	415.583	349.333	377.167	312.75	333.5	384.5	303.833	288.833	420.667	405.833	358.083	391.25	447.833	342.917	421	347.667	385.25	450.583	346.333	558.667	419.167	405.083	281.833	143.833	401	420.667	387.167	369.417	379.25	404.167	350.5	418.75	
1.1e-005	100	449.167	441.167	373.083	386.333	351.833	454.083	409.25	342.083	447.583	332	435.917	403.333	177.083	442.417	406.667	318.75	304.583	327.083	395.333	355.75	375	307.333	381.083	347	356.833	386.917	358.667	491.917	379.333	348.167	342.667	372.583	134.167	297	319.5	386.5	317.583	308.917	381.917	393.417	352.167	428	426.083	355.5	416.5	384.25	307.083	345.333	399.083	318	433.25	406.75	383.417	359.25	325.167	356.583	377	355.667	139.917	336	387.083	464.5	419.167	307.083	404.833	377.167	374.917	418.417	483.25	468.167	447.083	416.25	408.667	375.583	249.167	384.583	417.5	362.75	349.667	355.25	425.083	380.75	383.583	277.5	395.083	465.917	492.083	344.083	116.667	420.5	431.667	355.25	384.25	418.417	323.667	384.417	493.583	426.25	147.833	399.25	
1.65e-005	100	280.583	477.167	424.333	346.917	271.667	392.333	419.417	314.833	339.417	299.583	447	324.083	124.417	400	341.167	442	372.75	409.667	383.5	444.417	401	336.167	376.5	121.75	292.167	122.583	301.417	444.75	326.583	355	296.083	361.417	337.833	278.417	116.75	308.25	347.333	447.083	381.667	297.583	432.833	459.417	387.5	327.417	358.25	392	315.833	446	122.75	350.917	294.25	476.25	417.25	290.917	372.167	354	378.833	311.083	419	363.667	361.667	301.083	136.333	424.083	429.083	340.25	392.333	414.833	119.75	133.5	370.333	310.083	329.667	333.167	393.167	409.25	131	376.167	395.333	367.583	392.417	423.167	437.667	417.417	331.917	489.5	385.75	475.417	289.583	449.417	378.833	357.417	392.083	409.5	444.167	178.583	347.583	287.417	446.083	371.333	
2.2e-005	100	179.25	313	454.667	301.417	387.167	455.583	402.417	521.167	124.583	149.833	140.917	134.083	392	406	151.667	338.833	463.25	454.583	446.667	452.583	342.667	337	328	304.667	451.833	364.083	350.833	118.833	160.667	293.833	389.167	374.75	388.417	116.833	365.5	391.583	120.917	348.833	332.167	128.5	370.833	468.167	139.083	372.5	446	259.75	328.417	353.5	118	360	383.083	348.833	413.917	158.167	197.417	419.167	380.583	380	331.5	333.75	350.667	128.5	420.75	445.5	122	402.333	369.667	574.583	114.917	362.083	346.75	128.917	464	390.667	416.167	333.667	434.25	143	327.083	329.833	356.917	325.75	290.25	456.25	316.917	384.083	373.75	361.25	405.333	166.75	371.75	415.5	432.25	480.25	368.083	483.333	336.917	336.083	375.5	132	
2.75e-005	100	138.917	131	158.25	147.417	135.833	142.667	431.167	340.917	119.75	412.75	114.083	124.667	164.25	374.667	172.083	134.917	347.083	368.333	432.5	132	376.917	383.25	140.417	139.583	343.083	147.25	515.167	146.5	368.417	166.583	347.417	128.917	444	350.167	161.833	405.083	309.667	141.583	150	415.333	363.5	149.167	145.083	373.25	394.167	193.083	129.667	381.75	118	467.25	347.167	353.75	406.417	114.917	394	425.25	349	339.667	368.833	321.667	138.417	135.917	135.167	511.333	147.75	384.75	389.5	402.333	505.833	334.667	420.083	347.417	369.333	369.167	411	362	345.583	434.333	145.833	374.333	373	443.083	412.333	445.333	341.083	299.417	381.25	403.917	456.583	338.75	356.083	350.917	373	363.917	330.583	435.5	122.083	385.75	148.667	390	
3.3e-005	100	475.083	387	123.333	330.75	416.25	426.167	130.667	435.75	140.583	169.5	140	127.833	188.583	372.417	385.917	121.667	337.333	127.167	116.75	141.917	111.917	133.167	117.75	452.667	119.75	145.917	405.75	113.917	354.25	379.25	353.25	340.583	384.083	379	157.75	289.583	272.583	127.167	433	142.333	143.75	144.667	436.917	147	335.667	407.417	368.667	122.167	105.25	376	380.75	131.25	419	120.083	133.083	391.25	336.667	399.75	131.833	113.583	329.833	352.083	161.083	136	339.667	314	312.083	393.917	142.583	157.333	360.75	375.167	376.333	117	139.583	403.833	366.417	122.583	126.333	301.5	343.083	426.583	397	410.333	325.167	127.75	128.667	118.917	361.667	382.083	168.833	127.5	171.583	117.333	362.583	439.417	126.917	173.667	199.75	399.333	
3.85e-005	100	310.583	415.083	327	436	124.417	335.917	460.083	356.667	371.083	137.833	140.5	144.25	122.75	103.167	131.5	108.5	190.333	425.333	140.75	357.833	354.75	150.417	113.75	394.583	395.917	145.583	329.083	159.5	128.75	326.833	145.5	410.333	126	120.667	406.25	390	109.667	173	404.417	365.417	371.167	589.25	417	147.333	355	139.75	129.5	391.333	129.75	116.917	119.5	128.667	129.25	402.25	366.917	148.167	143.667	118.083	443.25	383.25	110.417	140.833	447.417	429.417	423	359.667	140.5	294.083	368.333	127.833	361.25	474	121.083	124	133.167	286.417	424.833	368.25	137.917	166.833	181.583	112.083	153.75	122.75	172.333	136.75	100.75	151.25	141.333	124.083	386.583	365.75	383.083	118.083	339.75	130	173.75	135.5	374.917	373.583	
4.4e-005	100	277.333	113.75	359.417	148.75	462.667	376.417	167.833	147.417	430.417	120	363.917	133.5	361.917	122.083	125.417	396.75	442.583	118	427.25	435.667	337	114.5	152.5	186.917	111.417	119	120.083	127	132.083	152.667	378.917	378.5	115.167	366.583	448.25	399.333	137.917	132.917	132	133.917	129.167	448.5	444.25	118.167	149.833	132.417	136.333	134.417	394.5	393.917	133.667	131.917	127.25	120.083	143.667	143.083	353.083	132.833	108.083	136.333	127.417	150	114.667	129.5	119.917	365.583	107.583	167.083	120.167	153	414.917	491.083	357.083	142	364.917	128	163.833	119.833	144.833	165.333	132.167	474.25	152.417	120.583	389.833	171	301.417	131.083	126.667	117.5	128.75	459.333	388.25	434.667	120.167	431.167	372.5	125.75	137.583	118.333	
4.95e-005	100	123	139	441.167	110.083	124.167	132.417	375.417	156.083	126.667	159	112.917	149.083	126.333	125.167	339.25	386.333	138.083	344	147.75	117.167	113.833	126.833	127	118.833	132.75	136.167	145.917	123.25	154.917	135.333	153	151.75	128.5	138.833	124.833	151.417	389.667	156.083	137.917	144.417	116.917	415.667	478.75	156.5	143	134.75	140.417	117.5	199.75	351.25	132.75	142	432.917	358	396	137.417	137.917	274.417	140.333	133.75	149.583	139.5	132.833	497	116	143.417	126.333	438.25	402.75	509.75	159.667	140.25	414	156.75	131.417	161	141.5	127.333	123.417	418	158.083	120.583	124.75	130.25	155.75	119.917	302.167	133.5	343.5	440.25	341.833	375.5	118	183.583	143.5	135.083	145.417	127.25	126.5	418.75	
5.5e-005	100	378.667	111.25	117.167	138.25	128.5	134.583	137.833	306.75	132.583	118.917	343.25	141.583	144.5	441.5	121.917	139.917	442.167	136	127.667	172.75	127	132.583	141.917	165.25	173.25	118.583	116.583	136.5	149.75	148.083	387.333	420.25	417.25	117.25	154.083	152.417	373.333	118.667	127.167	108.083	148.75	124.667	153.583	134.083	142.75	108.667	176.75	359.167	112.75	150.333	136.417	141.583	116.333	128.75	133.75	136.75	302.083	119.583	145.583	135.5	124.833	396.833	395	141.833	304.083	132.917	415.167	110.5	125.5	126	140.333	392.167	116.083	139.583	154.833	118.167	372.167	107.083	153.417	403.083	153.333	101.417	148.583	171.167	131.917	109.167	126.75	125.083	363.083	425.833	132.833	343.667	147.917	122.667	128.833	488.667	172	116.083	160.833	122.75	
6.05e-005	100	349.083	143.25	111.25	111.583	129.417	110.083	134.833	117.25	144.5	136.083	137.25	135.583	134.417	140.333	156.083	136.083	105.25	125.417	123.167	134.833	119.583	140.25	184.333	129.75	143.583	143.083	118	141.833	143.5	388.167	181	151.75	151.833	127.833	144.333	115.667	136	127.667	114.25	127.833	146.167	115.583	148	158.167	156.167	128.833	409	150	291.083	131.25	131.75	147.583	104.833	119.583	156.167	130.25	121.333	119.083	128.833	120.75	141.167	121.083	148	163.333	156.25	121.333	118.833	163.083	112	121.667	121.083	154.833	125.417	117.167	435.667	341.917	383.25	126.25	112.333	129.25	467.667	165.417	125	137.583	156.333	159.833	491.583	468.833	152.833	131.75	146.083	137.583	143.25	140.417	132.5	164.75	145.667	141.083	138.667	161.25	
6.6e-005	100	136.167	131.333	126.917	128.583	129.333	137.75	131.583	164.75	134.25	157.167	122.583	126.75	119.167	115.75	168.083	133.25	151.583	129.417	122.583	135.083	124.917	125.417	138	116.25	145.833	444	134.333	146.333	114.167	139.417	388.833	123.5	109.417	164.333	155.167	162.25	126.25	178.417	166.583	133.25	178.417	178.5	145.75	130	117.417	136.417	117.417	120.917	152.25	146.833	142.583	121.333	151	130.75	161.5	143.25	167.75	153.167	115.5	129.167	110.25	174	130.583	130.25	128.333	153.167	152.5	123.167	156.333	149.917	113.25	150.25	127.5	115.083	144	138.333	147.167	134.25	123.75	137	136.75	137.917	144.167	138.583	137.25	311.667	129.5	122.833	152.583	128.667	119.917	190.417	122	141.667	125.917	136.5	344.167	130	113.5	134.833	
7.15e-005	100	126.25	145.083	132.75	145.917	103.917	123.25	139.5	108.083	134.833	146.667	135.417	139.75	104.25	142.917	143.917	337.5	124.083	123.167	129.333	116.583	130.833	171.667	124.917	122.667	129.167	116.333	149.667	128.417	136.25	152	159.417	125.917	132.833	118	144.667	159.917	131.75	115.333	104.833	153.75	128.833	139.167	477.5	159.833	138.917	153.583	407.667	135.167	119.167	133.833	117	119.25	147	402.417	106.833	116.417	122.75	124.75	154.833	124.75	124.083	129.583	129.333	352.583	149.5	130.417	122.917	146.333	128.083	136.417	159.583	163.333	123.917	148.667	133.833	141.917	149	134.5	135.5	167	141.167	171.333	120	130.333	137.833	335.75	150.833	421.333	128.083	125.583	145.333	130.833	148.667	187.667	133.167	157.667	136.917	122.833	157.833	164.667	
7.7e-005	100	123.083	140.333	128.083	140.75	157.333	145.917	392	114.083	129.583	116.75	120.75	143.583	401.083	124	129	142	127.917	158.083	379	126.417	142.833	130.667	129.083	125	154.917	141.167	121.75	145.333	111.75	158.333	152.333	181.667	153.667	122.75	135.583	162.167	168.417	187	155	117.25	147.667	329.25	150.333	124.25	119.917	115.917	143	144.167	167	188.75	142.833	126.25	144.5	136.917	149.917	133.417	112.583	375	120	146.917	147.167	128.083	120	122	128.583	134.417	137.083	145.75	361.5	135	141.917	123.25	121.833	109.333	130.167	390.417	137.917	122.167	239.083	141.75	114.917	114.75	110.083	120.333	140.917	109.5	137.167	116.25	126.167	135.833	141.917	131.917	156.5	127.5	135.917	129.167	175.333	157.417	125.75	130.167	
8.25e-005	100	158.75	128.5	135.833	143.583	110.75	126.5	130.667	109.667	164.833	123.333	350.833	141.167	136.167	149.833	115.917	114.417	122.167	109.333	142.583	149.583	119.833	151.083	130.583	140.833	143.917	139.25	121.75	148.833	131.417	177.833	159.833	127	320.25	386.083	136.833	142.917	363.917	129.333	140.333	101.917	137.667	182.5	118.917	123.167	121.417	137.75	137.167	141.417	130.667	110.667	118.5	128.667	132.417	332.75	130.917	121.417	108.25	131.833	110.75	137.5	114.917	344.25	123.583	144.917	123.5	173.833	359.417	145.417	326.75	111.917	488.167	130.333	128.667	155.917	115.5	162.833	139.75	337.833	116.667	129	125.583	170	142.25	137.333	117.417	379.5	133.167	137.667	157.25	160.583	117.25	127.917	120.667	340.083	139.75	134.25	134.083	121.5	136.917	355.833	
8.8e-005	100	118.417	317.083	120	137.333	110	101.667	136.583	153.833	145.5	110.167	148.25	129.917	129.417	145.167	149	143.75	340.417	121.5	119.833	117.833	148.25	109.75	155.917	451.833	170.25	135.417	111.583	143.083	119.5	115.25	121.667	106.833	148.833	120.25	393.083	152.667	110.333	129.417	119.083	139.667	354.25	124.333	146.667	129.5	165.833	144	126.5	144.25	116.25	161.5	142.333	128.667	144.583	137.167	124	160.167	119.667	140.5	135.083	126.667	128.417	143.417	132.083	136.5	121.583	164	112.583	368.417	130.833	482.667	162.917	128.583	148.333	110.417	152.167	150.25	136.917	164.25	280.25	299.5	310.75	125.167	154.25	109.667	118.75	137.583	158.25	124.167	135.25	129.75	128	115.583	159.25	125.833	119.583	133.833	144.417	109	124.333	123.833	
9.35e-005	100	128.25	125	121.833	121.167	128.667	138.083	384.667	403.083	136.75	356.25	132.667	123.5	132.75	347.167	153.333	446.417	161.667	158.417	120.75	121.167	130.667	142.083	294.333	354	130.583	125.75	172.083	115.167	134.833	119.25	139.667	366.75	135.75	168.667	379.333	122.25	145.25	139.417	115.833	134.167	138.75	161.25	384.917	135	131.333	150.667	128.917	144.167	326.583	116.5	136	122.833	128.75	159.667	126.833	144	113.083	122.083	137.917	151.333	122.75	129.083	117.167	130.417	301.75	120	127.25	151.833	418.5	149.833	144.75	150	135	140.917	113.667	346	480.917	145.083	404.083	134.667	130	125.833	359.333	130.083	181.083	140.167	142.583	138.583	114.917	136.833	399	127.5	380.167	159.333	128.417	108.167	119.25	116.083	121.583	141.917	
9.9e-005	100	132.25	128.417	131.417	110.667	154.917	503.167	348.083	395.667	402.667	143.5	364.917	417.417	261.417	382.167	173.417	150.5	115	149.75	146.5	161.667	451.75	127.083	145.917	143.333	302	474.083	150.083	350.75	376.167	135.75	295.333	412.75	446.75	346.583	399	127.5	335.833	392.25	131.917	160.917	330.75	136.333	147.417	376.25	150.417	321.167	157.75	127	344.083	365.333	407	124.333	128.583	115	351	328	136.167	375.75	148.333	123.583	160.083	154.583	316.667	127	131.5	529.5	122.583	127.5	159.167	138.583	129	363.333	366.667	144.5	339.167	129.75	155.5	389.833	173.667	136.25	173.083	145.5	325.167	402.083	123.083	139.25	119.833	322.75	437.167	357.167	145.417	378.333	131.417	165.5	142.167	178.583	120.417	447.5	157.833	316.167	
0.0001045	100	151.167	130.333	435.417	305.833	374.083	400	164.083	127.25	432.75	142.417	140.25	367.833	110.917	384.333	152.75	127.417	166.417	160	394	436.167	134.083	124.417	142.167	372	344.333	122.083	153.083	130.833	393.75	172.583	328.333	136.833	318.583	308.25	159.583	123.917	401.5	414.25	125.417	128.5	123.75	407.833	123.833	435.583	360.667	383.167	118.5	123.083	435.917	124.833	447.333	138.667	363.75	127.75	388.083	132.667	126.833	163.417	145.5	122.083	157.833	142.167	135.5	352.25	349.583	431.583	130.75	363.75	180.667	124.833	136.167	375.083	149.75	144.083	157.333	360.417	155.417	150.25	146.75	429	375.333	153.083	269.75	118.5	368.583	340.167	120.25	117.25	123.833	155.25	453.5	379.167	404	134	473.083	137.667	328.25	146.917	392.833	134.083	
0.00011	100	403.333	424.333	403.083	140.25	469.417	115.917	125.083	363	368.833	137.5	385.417	116	147.167	136.333	417.5	107.417	515.75	131.417	114.5	482.25	333.5	125.167	437.167	291.667	112.25	133.25	434.75	150.167	141.75	347.833	142.75	134	99.3333	138.333	138	484.917	290.5	475.833	460.417	113.167	411.25	134.333	346.417	362.75	135.667	414.917	402.167	429.167	144.083	143	414.167	148.833	156.667	418.417	163.083	321.75	139.167	425.167	360.167	402	360	144.667	327.083	437.167	139.5	494.167	399.667	360.667	396.333	313.917	402.083	127.5	377.25	120.333	132.167	444.25	409.083	417	424.083	346.333	366.167	358.083	407.833	389.167	430.25	141	115.667	329.25	138.25	459.75	303.417	318.417	483.667	130.5	448.75	117.083	138.083	141.5	384.917	345.833	
0.0001155	100	345.167	142.917	130.083	133.5	343.333	334.833	158.917	123.917	146.667	274.25	109.583	355.917	386	455	341	381	364.417	391.167	344.333	359.417	414.333	312.917	331	318.75	398.5	405.5	378.5	154.25	319.667	128.25	333.833	363	124.333	313	344.25	371.917	429.917	117.083	122.167	329.833	159.583	138.75	308.5	129.25	354.75	318.333	252.417	393.917	493.167	450.333	139.75	121.5	431.75	115	466.083	110.167	114.5	156.667	132.083	366	343.583	473.667	352	455.417	363.583	163.333	138.667	170.5	365.5	370.25	149.5	327.667	130.833	389	148.833	426.25	118.5	130.917	414	129.917	123.667	127	331.333	119.917	425.167	352	362.417	160	147.583	325.667	166.167	122.5	148.583	129.5	124	143.25	424.167	128.667	166.75	119.667	
0.000121	100	376.333	407.333	321.25	374.5	533.333	481.25	124.167	405.75	299	303.667	461.417	387.5	285.25	138	311.5	461.667	375	314.833	417.083	142.5	390.833	368.583	124.917	464.083	145	329.667	144.417	379.167	312.667	423.917	369.25	278.167	146.167	434.5	126.25	405.167	372.25	348.75	361.5	394.417	416.417	125.5	333.75	406.5	130.583	463	120.917	327.083	174.333	152.667	119.25	429.25	396	370.583	420.25	130.667	360.25	139.167	151.5	408.417	418.25	376.333	395.75	161.833	124.25	346.833	319.667	387.333	146.25	348.417	373.083	428.75	419.917	433.75	347.167	366.083	375.083	153.833	362.25	409.917	121.333	364.833	341.833	371.75	396.917	138	302.5	323.333	366.5	149.5	346.833	116.333	405.333	130.75	315.417	146.25	368.583	349.667	419.5	128	
0.0001265	100	381.083	407.75	435.5	508.75	136.167	335.917	308.167	125.667	118.5	342.167	412.833	376.333	353	130.083	383.917	371.583	145.167	477.833	450.083	384.167	138.583	372.833	332	322.417	446.5	146.25	122.583	335.667	341.583	318.667	300.5	371.333	388.083	425.167	390.25	359	360.75	412.917	434.667	437.25	419	382.417	320.167	285	385.417	368.583	419.25	109.833	156.25	138.083	321.583	439.833	473.667	130.583	116.583	349.083	404.833	374.75	355.5	361.583	137.5	407.5	391.167	418	410.167	291.5	362.75	131.917	397.667	384.833	118.667	121.167	132.667	327	125.083	409.167	407.083	406	143.417	166.417	322.583	282	395.583	295.167	344.333	374.583	127.833	459.417	101.333	383.917	337.667	298.667	378.75	410.5	401.583	355.917	130.333	449.667	477.833	111	
0.000132	100	132.417	312.833	366.75	353.25	310.25	474.583	345.417	338.583	374.833	385.5	372.833	361.667	403.5	491.917	137.5	373	318.667	450.083	303.5	328.583	241	383.583	167.333	369.583	365.25	127.167	315.25	292.917	326.25	333.917	129.5	416.167	297.417	329.25	399.417	292.75	427.167	386.583	476.75	516.25	350.917	348.167	123.083	314.083	372.333	312.833	379.917	396.667	374.583	144.167	435.583	294.833	460.25	334	127.5	422.167	324.833	145.167	320.917	349.833	407.917	305.583	414.833	357.917	339.083	390.083	403	415.75	121.5	113.75	381.167	357.167	381.917	504.5	106.917	144	335.417	338.75	408.583	503.417	304.833	361.583	152.083	461.417	351.167	147.833	122.083	323.583	468.167	453.667	353.25	381.75	370	138.667	427.917	374.5	350.25	326.583	477.75	346.667	
0.0001375	100	421.75	371.5	495.583	133.667	246.083	352.083	287	330.583	391.417	424.833	339.583	336.083	381.25	382.417	383.75	425.667	436.083	428.083	367.5	395.75	338.083	460.917	410.5	429.25	373.083	447.25	405.667	337.333	371.25	321.083	349.167	419.667	333.417	397.167	350.333	334	453.417	409.167	521.833	344.917	388	327.5	322.167	366.833	511.333	395.5	370.5	402.583	425.167	452.833	119	412.5	403.083	386.083	148.667	462.5	399.417	326.75	401.25	418.417	152.583	415.583	383.833	173.833	132.167	494.583	441.167	265.083	362.75	394.5	425.5	400.917	416.917	468.333	260.667	394.833	412.167	344.167	294.5	283.5	390	310.417	386.25	341.167	432.333	168.583	279.75	441.167	455.667	352.917	332.667	416.417	335.167	459.917	345	356.167	403.083	323.833	372	312.25	
0.000143	100	435.833	333.917	376.167	428.75	384.25	357.167	379.333	329.25	303.833	395.75	489.333	322	363.083	128.083	136.25	440	395.083	379.167	456.167	330.25	405.167	370.917	127.417	369.667	353.917	365.5	445.5	446.75	411.417	349.083	355.5	400.833	422	131.75	357.417	371.583	373.083	387.667	514.333	481.167	370.583	453.333	353.417	405.167	350.333	359.917	335.5	359.833	429.333	384.417	417.833	350.167	272.5	457.917	359.5	392.083	377.917	427.917	149.167	356.333	397	412.75	306.417	394.083	396.083	149.667	109.167	373	380.167	418.583	479.417	321.417	369.667	297.333	350	331.667	355.667	460.833	372.167	366.667	349.833	384.833	392.667	348	365.5	378.5	330.833	461.5	385.917	334.75	419.333	416.25	367.333	164.167	363.917	424.833	320.083	295.25	394.5	366.5	
0.0001485	100	142.75	456	406.5	475.667	146.75	307.5	425.25	128.833	310.75	326.917	381.583	374.167	404.417	312.417	384.583	404.75	352	144.583	462.167	390.583	336.25	480.667	474.667	452.167	373.333	416.417	354.333	493.417	448.333	337.167	352.667	347.333	353.833	409.5	357.083	411.833	375.25	411.417	391.5	146.333	290.75	355.833	333.167	400.667	421.167	403.917	382.167	391.417	317.083	400.75	459.333	353.417	364.167	367.083	368.667	306.167	393.417	124.833	263.333	447.917	316.5	376.75	393.5	405.917	359.5	389.25	368.667	321.833	327.667	406.25	367.583	460.833	115.167	370.833	436.167	406.417	414.083	384.5	411.333	448.75	532.583	459.167	358.083	318.583	424.25	381.833	449.583	389.25	466.833	363.917	375.667	461.75	321.333	363	438.833	471.75	429.917	403.417	380.25	368	
0.000154	100	336.167	402.083	394.75	409.083	335.25	360.417	378.5	332.583	437.917	325.583	315	377.583	349.917	448.167	290	419.833	183.667	318.583	331.333	132.75	394.667	383	328.083	437.917	292.25	434.75	392.667	297.083	429.25	427.833	447.25	145.917	379.75	125.667	463.25	152.583	364.167	355.167	425.667	389.167	355.75	135.25	385.917	366	168.167	345.75	501.417	432.25	116.25	389.417	450	328.75	385.5	411.667	349.5	333.333	356.25	293.833	374.833	303.083	327.75	456.083	437.333	488.5	356.583	426.25	300.167	433.583	398.25	357.917	320.667	155	380.167	435.5	262.75	162.917	381	365.5	332.417	487.083	349.667	416.583	146.75	493.75	426.167	443.25	307.167	464.5	422.083	346.333	377	379.333	410.75	457.333	436.25	426.667	449.25	386.5	431.167	320.75	
0.0001595	100	365.583	225.417	451.5	380.833	365.083	452.917	298	402.083	277.083	313.75	247.5	363.417	378.917	416.667	347.167	364.083	395.583	347.083	124.833	412.417	427.5	298.083	452.25	351.333	134.333	119.583	352.167	359.083	457.75	350.25	376.667	390.167	351.917	371.75	409.667	415.083	437.833	389.917	374.5	183.75	417.333	336.917	451.417	330.167	337.917	398.083	467.833	485.75	406.5	420.917	452.333	341.833	408.417	451.167	369.25	401.833	389.333	149.417	120.083	147.5	392.167	365.917	408.25	125.833	116.417	272.667	314.917	266.667	369.167	319.5	402.333	432.917	373.667	373.083	317.583	126.167	365.75	358.583	391.5	454.833	309.5	392.833	400.417	140.75	527.75	112.583	451.833	430.25	322.583	421.917	405	403.333	425.5	141.333	404.167	434	381.333	390.5	167.667	391.75	
0.000165	100	418.75	398	387.833	401.917	373.25	399.833	158.083	169.417	149.333	355	411	174.167	333	311.417	411.583	110.5	325.75	314.667	468.167	419.417	154.083	453.5	116.667	126.75	123.75	376.25	463.75	386.5	350.75	143.083	130.5	386.75	418.083	401	400	403.917	426	420.917	295.833	416.25	307	366.833	381.417	312.917	133.167	314.417	362.75	371.917	409.25	157	349.5	143	447.083	324.333	170.917	435.417	123.917	336.083	418.417	331.417	143.917	296.333	158.417	359.917	351.25	309.667	368.167	380.083	410.583	381.75	377.583	142	196.333	184	322.5	137.583	311.667	460.25	490	421	111	390.833	373.667	447.583	376.75	361.5	472.167	421.333	105.667	110.083	341.583	507	428.25	103.333	442.417	384.917	394.75	313.083	127	122.083	
0.0001705	100	360.917	308.25	122.583	422.083	422	276.417	392.25	344.833	359.5	461.667	140.083	403.667	391.75	437.75	470.5	392.167	161	364.583	351.75	428.417	123.417	382.083	152.583	385.5	141.417	314.333	131.833	135.667	391.25	345.083	318.25	521.083	285.167	374.25	394.833	448.167	431.5	403.917	431.417	435.917	139.083	342.417	134.583	367	384.75	349.333	441.833	491.083	121.25	122.083	150.5	170.167	115.167	278.583	125.667	130.333	350.917	355	336.333	123.667	409.917	135.083	131.583	398.75	348.333	339.917	155.917	455	454.25	353.5	125.583	137.917	379.417	353.833	326.5	130.417	415.75	431	306.583	146.25	414.667	457.25	407.917	365.917	135.083	394	361.083	491.167	438.25	464.917	123.5	126.25	452.667	106.333	441.667	379.75	163.083	120.75	123.333	465.583	
0.000176	100	420.667	406.417	339.333	135.833	368.583	324.333	333.333	114.583	449.333	126.083	140.667	407.833	347.917	392.333	390.333	124.25	366.167	115.75	343.917	126.167	445.667	128.583	153.583	123.583	346.083	164.583	413.75	392.833	116	136.417	139.167	108.25	135.583	525.833	163.667	358.917	294.833	112.833	128.167	379.083	315.917	154.667	301.5	395.333	371.5	369.083	283.833	160.583	153.25	142.417	313.667	129.667	123.667	147.667	338.167	351.583	118.833	122.5	372.75	157.5	326	129.167	502.167	428.583	386.5	111.917	373.333	305.417	136.083	360.667	424.333	389.667	365.167	385.333	320.083	134.083	364.167	147.75	148.417	316.833	128.75	122.833	441.5	149.417	334.833	145.5	455.25	508.083	146.583	417.083	376.583	359.25	330.25	142.083	121.083	127.5	124.083	320.583	151.917	142.583	
0.0001815	100	124.75	103.417	127.917	126.25	145.5	143.25	382.333	158.75	137.167	135.083	153.583	129.167	138.417	128.917	134.333	148.5	137.833	127.583	150.75	138.667	127.75	428.25	432.333	133.083	360.75	325.917	125.917	138	403.417	344.417	473.333	138.5	124.083	412.417	157.833	379.583	119.75	415.917	165.917	132.417	159.167	125.167	130.333	133.417	127.5	115.417	111.417	113.583	132.667	123.5	150	148	284.333	429.083	339.25	384.583	120.833	116.25	369.75	114.083	499.5	147.333	134	464.583	132.583	114.833	340.75	403.25	165.25	109.417	130.583	165.917	109.167	150.917	158.25	121.167	132.5	125.583	141.667	142.333	127.667	124.667	352.667	124.833	127.583	368.833	295.333	138.583	135	128.417	130.833	154	383.167	475.25	133.167	138.417	360.167	197.667	129.917	508.833	
0.000187	100	124.75	339.417	148.167	358.75	160.417	381.833	307	114	155	136.417	143.5	120.917	126.25	326.917	417.333	381.417	119.333	145.833	121.333	345.333	124	129.833	134.083	364.833	139	125.333	343	165.833	134.833	186.917	119.583	160.083	124.5	357.167	382.75	151.417	374.917	145.417	126.833	116.167	339.25	149.417	407	442.5	122.167	435.417	406	144	403.333	470.833	389.417	112.333	407.917	339.167	488.333	135.583	340.583	440.167	301.5	302.833	411.333	111.75	157.25	317.75	156.583	385.333	439.083	344.667	145.917	400.75	333.083	331.083	130.25	129.5	320.583	374.833	390.833	482.25	164.5	378.167	409.083	380.25	391.583	147.667	422.667	143.833	329.167	149.667	158.417	123.917	118.417	151.083	131.833	109.083	374.583	110.75	480.5	361.583	362.417	385.833	
0.0001925	100	142.333	136.917	163.583	356.5	138.5	354.083	152.75	121.25	367.917	395.333	367.083	316.333	328.583	408.083	399.917	376.167	336.417	319.667	464.167	359.833	172.917	429.667	366.167	137.75	126.667	401.917	167.083	333.083	152.75	368.833	131	154.833	147.5	122	336.167	463	376	112.583	406.417	471.167	347.667	124.167	343.333	126.417	396.583	138.583	141.167	116.333	120.917	433.417	112.75	393.333	126.25	393.833	375.333	169.667	440.25	370.833	134.583	452.333	399.5	341.333	150.583	373.167	142.833	356.917	409.417	336.667	172.417	154.333	275.167	388.5	147.75	153.5	148.083	118.583	156.083	350.917	121.917	136	399.083	150.75	403.167	420.667	417.083	329	161.25	438.583	166.167	139.25	486.25	389.083	106.25	496.75	150.167	360	286.167	339.167	352.333	128.917	
0.000198	100	144.667	111.583	430.583	324.667	147	142.75	122.917	139.5	127.417	124.083	144.75	141.833	142	405.833	437.083	416	420.667	114.5	130	332.25	117.25	123.167	135.75	131.5	133.917	121.917	361.167	151.583	130.5	125.833	115.833	119.667	368.833	121.5	140.583	352.083	129.833	292	132.75	137.917	135.417	411.583	136.25	121.333	347.167	132.667	129.75	171.917	405.333	138.25	402.917	115.667	329.167	333.75	119.583	394.25	148.917	278	123.583	127.917	143.833	125.167	421	116.833	186.75	131.917	146.083	129.25	146.667	131.667	127.583	159.083	122.583	118.167	113.667	158.583	109.833	137.583	130.917	134.667	138.917	138.333	407	145.083	136.083	172.167	128.083	299.75	131.417	126.25	121.333	140.167	143.417	443.333	115.417	133.917	333.25	348.083	132.5	330.75	
