# Supplementary material for: Transfer of optical orbital angular momentum to a bound electron
Source: Nat Commun. 2016 Oct 3;7:12998. doi: 10.1038/ncomms12998 (PMC5063962; doi:10.1038/ncomms12998)
Supplement: Supplementary Data — Raw experimental data for measurements presented in the main text, reporting fluorescence counts as a function of pulse time and ion position. [file ncomms12998-s2.zip › data/dataRabiFrequencies/150708/117/fluoEMCCD.dat]

# EMCCD average fluorescence data file (1 traces, 1 ions)
# trace names:
# format:
# | signalSlot | numCountCycles | trace 0     |
# |            |                | ion 0     |
# |            |                | val | err |
0	100	373.973	5.30606	
5.5e-006	100	380.215	5.11913	
1.1e-005	100	376.578	5.34902	
1.65e-005	100	368.147	4.49839	
2.2e-005	100	374.512	5.12896	
2.75e-005	100	378.944	6.02945	
3.3e-005	100	366.526	5.03893	
3.85e-005	100	376.854	5.3321	
4.4e-005	100	378.634	6.33993	
4.95e-005	100	383.262	5.01472	
5.5e-005	100	377.438	4.91204	
6.05e-005	100	380.048	4.59617	
6.6e-005	100	383.032	5.07628	
7.15e-005	100	379.728	5.08607	
7.7e-005	100	378.942	5.54643	
8.25e-005	100	374.093	5.17736	
8.8e-005	100	382.887	5.44791	
9.35e-005	100	381.266	5.49828	
9.9e-005	100	378.561	5.4264	
0.0001045	100	388.05	5.28895	
0.00011	100	380.481	5.36501	
0.0001155	100	380.625	5.4616	
0.000121	100	373.225	6.02129	
0.0001265	100	381.447	5.31428	
0.000132	100	381.913	5.05264	
0.0001375	100	382.738	4.90605	
0.000143	100	377.755	5.37129	
0.0001485	100	379.405	4.73785	
0.000154	100	387.782	4.97264	
0.0001595	100	377.663	5.55657	
0.000165	100	389.074	5.04638	
0.0001705	100	384.211	4.94637	
0.000176	100	379.522	5.00621	
0.0001815	100	381.165	5.30502	
0.000187	100	385.791	4.98261	
0.0001925	100	399.211	5.43283	
0.000198	100	386.878	5.22724	
