# Supplementary material for: Transfer of optical orbital angular momentum to a bound electron
Source: Nat Commun. 2016 Oct 3;7:12998. doi: 10.1038/ncomms12998 (PMC5063962; doi:10.1038/ncomms12998)
Supplement: Supplementary Data — Raw experimental data for measurements presented in the main text, reporting fluorescence counts as a function of pulse time and ion position. [file ncomms12998-s2.zip › data/dataRabiFrequencies/150708/117/rawdataEMCCD.dat]

# EMCCD raw fluorescence data file (1 ions, 1 traces)
# trace names:
# format:
# | signalSlot | countcycle 1 .....
# |            | trace 0 |
# |            | ion 0   |
0	100	317.333	316.417	312.083	367.583	420.833	310.917	396.167	337.917	354.583	350.083	480.75	299.167	410.667	355.667	382.083	309	299.083	402.417	330.5	296.167	344	422.833	400.917	333.417	349.333	334.583	354.5	373.083	407.917	393.167	412.083	469.333	403.667	272.833	369.833	407.583	384.5	350.917	432.667	271.667	485.333	416.167	461.583	462.417	302.333	450.5	357.167	387.417	432.917	338.667	371.667	308.833	353.333	407.917	368.583	395.167	383.5	299.75	395.25	382.583	393.667	337.917	387.417	446	492.083	440.333	399.333	327.5	390.167	406.25	324.5	276	312.25	405.25	369.417	498.833	465.167	324.917	423.417	386.833	313.167	328.583	410.417	360.833	347.333	360.583	359.667	304.583	364.833	337.75	373.917	399.167	411.75	302.25	391.333	397.25	388.5	365.417	482.167	291.25	
5.5e-006	100	421.417	433.833	345	429.833	339.583	300.75	328.25	409.917	359.583	431.333	426.167	403.667	444.417	422.75	509	371.167	332.75	389	300.25	320	311.333	411.083	467	371.75	293.667	327.667	402.833	399.083	404.917	396.833	359.583	407.583	368.25	359.083	390.333	360.583	381.667	372.667	338.167	322	314.833	421.5	364.083	385.167	397.25	380.167	408.583	333.75	463.833	427.083	421.667	303.833	304.167	393.833	360.25	364.5	364.5	368.333	364.583	381.25	382.417	374.917	388.75	316.917	328.667	370.5	403.583	378.667	491.25	375.083	381.25	393.25	406.75	321.583	575.583	311.25	400.25	418.583	381.167	462.083	401.75	463.083	382.083	368.917	385.833	420	391	421.833	324.25	291.25	404.833	379.667	317.25	343	294.75	375.5	309.583	468.75	429	298.75	
1.1e-005	100	354.917	468.333	484.083	313.25	420.833	419.083	294.417	415.083	391.417	382.167	483.75	366.083	421	335.25	460.667	433.167	352.833	367	288.75	261.5	409.667	310.833	392.25	338.333	426.333	387	465.833	391.833	477.917	417.417	401	296.75	327.5	376.333	370.583	329.083	352.25	358.167	387.167	379.75	432.917	331.25	367.333	431.583	412	338.583	350.5	409.667	431.417	380	404.583	414	502.083	379.583	382.417	342.583	305.667	409.333	409.5	469.417	388.583	376.75	306.083	309.667	378.417	360.667	450.583	341	341.417	357.5	358.75	325.25	352	290.417	298.583	256.917	331.917	398.75	439.417	369.75	303.083	418.917	397.333	395.667	276.583	373	412.833	378.25	412.417	350.417	363.667	394.083	282.833	434	314.417	452	345.417	408.333	309.667	388.5	
1.65e-005	100	321.333	381.417	431.833	327	360.083	476	336.583	357.583	336.417	395.667	318.25	297.167	402.333	453.5	298.75	443.75	413.667	455.5	353.417	302.167	405.167	401.583	404	410	326.833	411.75	356.167	383.5	416.75	406.25	307.25	387.75	333	332.833	344.417	371.417	357.333	343.333	348.333	348.333	364.833	404.75	276.833	322.417	294.75	437.583	437.5	360.667	367.75	349.167	354.917	392.75	347.083	365.667	379.167	325.333	421.833	334.167	344.75	380.083	356.333	372.333	435.25	416.583	326.333	353	389.333	383.417	381.167	299.25	339.5	332	295.917	381.917	377.583	452.167	409.833	407.333	367.917	360.25	470.417	424.583	362.5	458	363.667	317.167	342.5	389.333	267.25	319.417	321	364.5	349.5	366.75	402.75	371.333	382.417	329.583	315.75	338.5	
2.2e-005	100	369.25	329.667	283.583	485.167	324	370.167	357.667	370.833	405.667	378.083	379.75	333.75	407.75	323.333	314	358.833	322.75	355.333	361.75	497.083	390.5	304	480.5	383	336.083	420.833	394.333	367.667	342.167	403.583	338.417	449	357.333	355	427.667	325.25	360.333	317.333	366.833	310.333	390.25	372.75	427.083	400.917	466.5	303.167	340.917	332.75	355.417	367	469.583	434.75	251.583	410	350.5	342.833	427.75	353.083	422.25	341.667	424.167	328	309.583	414.417	439.25	345.083	423.083	422.75	330.167	413.417	427.75	379.25	443.083	278.333	361.667	342.083	346.167	311.917	348.917	398.083	387.333	368.917	470.833	352.417	371.333	332.417	310.75	362.417	359.417	415.75	402.75	496.917	314.667	299.5	437.75	377.833	407	431.667	431.25	313.75	
2.75e-005	100	345.083	297.417	390.667	391.75	363.667	447	465.417	529.5	504.75	380.083	436.917	363.167	461	393.083	452.417	360.5	447.667	332.083	287.417	412.25	399.583	447.583	303.167	458.333	449.167	361.167	432.167	401.417	456.917	362.833	290.833	283.25	341.333	329.583	423.583	308.333	268.917	291.333	371.417	410.667	495.25	348.333	260.25	286.167	347.167	356	425.25	354.917	478.167	322.25	352.667	398.417	323.5	338.083	407.333	318	307.75	414.667	413.333	339.583	472.833	338.667	464.583	382.75	267.417	336	305.333	359.083	322.917	404.167	352.75	283.917	432.417	343.75	446.333	455.5	377.583	349.5	371.333	359.083	340.417	367.833	375.583	331.167	370.333	385.5	368.667	494.25	410.25	394.583	455.833	377.333	413.333	503.667	352.75	357.5	344.25	387.167	326.75	370.833	
3.3e-005	100	304.167	284.167	404.25	354.917	470.75	387.167	367.583	330.25	334.25	395.833	329.25	342.333	434.5	314.5	339.75	332.75	328.167	407.25	458.667	369.167	292.333	320.167	443.417	285.417	396.833	367.583	404.417	368.583	339	330.417	414.583	367.417	358.75	405.583	356.167	350.083	315.583	399.917	337.5	293	388.083	375.083	317.167	369.667	441.083	367.667	315.167	325.25	436.833	375.167	292.667	441.583	407.333	283	328.833	375.833	333.25	364.75	372.917	323.333	351.25	409.167	374.75	306.417	368.167	342.75	399.083	515.167	386.667	355.083	327.5	414.417	354.833	290.833	420	335.667	361.333	301.083	500.333	366.833	333.5	398.417	439	317.25	386.917	344.583	359.75	418.333	323.833	343.583	405.917	241.333	317.333	407	402.167	439.5	415.083	342.583	428.083	436	
3.85e-005	100	354.417	321.667	353.083	314.083	372.417	402	364.5	355.667	339.5	452.333	487.667	321.333	499.917	428.083	359.833	309.667	389.833	354.667	397.083	390.583	444.083	454.833	318.167	350.667	372	327.583	358.5	444.5	432.75	485.5	311.75	302.417	388.333	331.417	282.917	370.083	329.25	509.75	429.417	488.583	333.917	494.333	421.167	434	332.25	331.833	422.917	323.25	394	334.583	365.167	381.667	359.417	426.083	397.5	330.5	360.833	376.667	373.417	273.5	358.583	394.917	398	431.417	377.917	386.333	407.5	350	390	326.75	365.583	379.667	352.833	389.417	321.667	336.333	313.417	383	345.5	352.75	374.917	473.667	385.417	420	397.083	331.417	368.5	327.917	295.083	349.833	486.917	442.5	327	388.917	371.667	350.5	269.917	430.083	441.417	323.25	
4.4e-005	100	405.667	507.5	394	407.833	408.083	385.667	392	348.5	407.083	364.25	383.333	363.5	461.167	413.5	356.917	320.25	357.333	499.417	272.583	398.75	458.667	310.25	378.75	431	357.75	296.25	405.25	435.833	311.25	408.417	368.917	472.333	388.25	413.917	311.25	345.5	533.417	338.75	408.75	322	343.833	371.833	382.917	337.833	313	362	530.167	536.417	352.083	353.917	322.5	452.5	330.667	483.75	279.75	335.083	421.667	296.833	346.583	434.5	368.333	386.667	486.833	378.667	353.417	334.833	114.083	336	402.25	385.25	347.417	403.917	381.25	346.833	370.333	351.333	328.333	358.333	314	352	295.75	361.25	398.333	326.417	386.167	324.917	366.083	413	400.083	377.833	423.25	450.5	295.333	376.167	358.583	372.083	392.25	543.333	427.333	343	
4.95e-005	100	407.75	415.667	441.167	397.75	334.25	405.583	353.833	336.583	505.417	429.25	331.917	411.75	345.417	402.5	376.75	323.917	458.25	364.167	472.5	418.167	333.5	380.667	373.75	315.583	319.25	297.75	383.5	392.75	426.25	354.417	434.5	332.25	335.083	337.75	361.417	356.583	438.75	456	432.583	327.167	317.417	339	433	411.833	355.083	334.917	368.167	462.833	354.75	444.583	339.667	323.583	412.667	444.583	345.333	347.167	408.5	394.417	452	267.333	378.5	398.667	369.417	371.083	315.583	351.333	442.917	406.667	325.25	328	434.083	325.833	324.5	360.25	398.417	389.5	374.5	322.833	293.75	435.583	417.25	385.667	483.667	405	349.167	366.917	411.667	422.833	350.167	404.417	368.917	360.5	402.583	481.667	375	457.167	504.417	324.25	403.583	425.75	
5.5e-005	100	391.333	443.167	441.75	465.583	397.667	345	373.583	386.5	337	340.167	393.833	434.333	401.833	434.167	410.75	355.5	400.917	306.083	314	353.833	417.25	323.25	393.417	397.167	493.833	366.167	355.667	324.083	322.167	361.417	418.167	487.333	310.917	392.583	354.917	323.75	410.417	417.833	519.083	457.75	396.667	389.917	336.25	395.417	332.25	411.167	330.167	374.333	312.333	414.583	383.333	307.25	355.083	331.583	304.75	409	361.75	424.167	308.667	354.583	325.25	314.833	386.333	286.333	418.75	354.167	396.667	325.583	404.583	331.583	433.333	412.25	446.25	343.75	343.417	359.917	311.667	343.417	325.083	400.917	401.25	417.833	455.75	282.583	368.167	411.5	475.083	438.333	357.167	335.5	360.5	353.167	379.333	391.583	390.25	338.5	328.667	377.083	367.167	442.917	
6.05e-005	100	382.75	350.583	353	350.917	530.667	356.167	390.417	359.167	410.833	366.75	369.5	420.583	456	361.417	353.583	329.417	357	357.167	362.833	404.417	358.083	424	329.917	278.083	395.083	444.583	382.417	477.25	348.583	312.25	359	422.417	328.25	421.75	327.167	346.083	310	411.25	433.667	407.75	386.75	448.583	472.417	392.25	328.417	417.667	389.5	409.667	348.833	456.583	359.667	429.833	362.417	323.25	374	388.5	367.25	468.75	364.25	384.667	369.417	333	405.5	398.833	298.667	348.167	350.75	362.833	390	391.75	363.667	395.083	290.75	469.833	400.083	358.75	440.667	358.5	350.667	414.583	373.25	430.167	314.083	416.25	386.083	341.667	433.333	384.083	411.083	361.333	415.417	347.667	420.833	323.833	282.083	320.333	351.167	373.833	381.333	431.5	
6.6e-005	100	430.083	334.667	351.5	366.833	316.583	410.25	341.75	434.25	417	422.417	360.083	431.667	459.5	464.583	404.333	338.25	351.667	408.75	357.583	383.667	368.833	362.5	341.25	462	416.5	440.417	414.333	346.667	410.417	367.25	396.833	447.417	437.167	345.917	364.833	417	288.083	451.25	336	350	433.333	365.667	404.333	387.417	341.583	316.75	337.583	430.333	447.25	320.833	361.667	347.417	293.083	435.25	364.167	368.667	355.167	358.917	351.417	403.167	435.667	341.833	360.417	367.417	373.5	428.75	379.583	337.167	365.75	414.417	395.417	412.5	364.083	474.417	376.5	416.75	248.167	348.167	277.75	380.667	320.75	399	454.667	406.583	435.583	403.833	444.083	326.25	344.5	385.083	324.833	525	428.333	425.25	337.75	229.75	415.75	372.667	473.417	377.083	
7.15e-005	100	419.333	317.5	284.333	367.25	364.833	414.667	482.333	384.417	290	359.333	402.75	445.083	463.417	349.083	361.917	477.333	285.25	400.333	367.083	353.667	398.417	402.583	363.5	306.75	474.917	370.667	383.333	382.833	413.667	375	363.083	469.167	321.833	358.167	385.333	242.083	391.833	296.417	377.833	431.917	385.25	299.417	354.917	347.667	317.333	540.167	427.5	388.667	314.833	413.75	394	399.5	427.167	406.333	371.5	421.25	383.583	320.417	368.083	310.333	395.917	383.583	394.167	336.5	373.5	415.5	387.167	363.25	394.25	372.25	443.583	293.5	395.833	337.25	329.75	456.417	407.583	401.583	386.083	420.833	343.083	389.667	387.25	304.833	374.167	479.583	433.833	289.917	364.667	347.583	362.75	438.5	407.5	406.583	392.833	414.833	384.417	411.167	332.333	327.833	
7.7e-005	100	325	475.333	369.667	357	348	343.333	415	357.667	314.417	432.75	344	276.083	306.667	393.25	327.25	468.917	324.833	376.583	290.417	267.667	279.417	360.833	593.75	303.833	409.5	411.5	400.917	364.75	435.083	398.083	347	323.833	321.083	334	324.75	403.917	433.5	343.75	410.917	341.917	363.5	335.333	324.167	300.25	481.5	365	456.417	389.167	425.833	409.25	335.75	504.167	355.333	382.583	369.833	403.583	325.75	348.167	389.5	403.833	384.583	310.833	318.75	318.167	424.75	355.833	375.917	409.75	299.083	360.417	442.833	352.667	507.75	384.917	450.833	346	357.583	365.75	331.083	366.417	388.083	392.333	443.75	395.5	396.417	446.583	358	396.083	421.833	426.5	409.583	374.167	418.75	368.917	413.333	429.833	456.333	322.75	434.167	412.25	
8.25e-005	100	350.667	512.917	312.917	422	411.417	363.75	325.25	398.583	381.917	352.25	360.167	317	446.917	534.583	397.583	389.083	416.333	380.167	376.417	339.75	286.25	308.917	419.417	370.667	300.167	428.667	444.917	357.917	309.667	327.333	413.833	347	442.833	514.25	375.167	366.833	397.75	410	374.917	355	318.417	373.333	352.75	328	416.333	341.5	375.333	395.5	338.417	449.333	366.833	399.583	316.167	337.583	325.5	428.5	427.25	381.667	418.417	362	393.25	387.417	417.75	420.25	372.25	375.333	379.083	354.417	374.833	338.75	410.667	429.25	374.25	327	456.25	392.583	400.917	351.333	377.083	365.417	387.083	322	321.583	329.75	412.333	270.583	301.25	323.833	378.417	382.583	327.5	300.75	383.75	421.583	277.75	317.167	252.583	328.917	389.75	488.5	
8.8e-005	100	358.75	341.167	415.833	310.417	390.583	419.25	402.083	342.083	388.75	287.583	479.5	279.917	438.083	294.25	535.833	329.333	363.583	409.667	442.833	386.5	375.417	337.75	366.333	379.583	369.333	429.333	378.083	397.083	463.833	353.917	391.917	423.5	489.083	357.917	401	403.083	392.333	400.667	417.917	264.083	371.167	368.75	311	428.083	398.917	322.583	386.917	338.25	360	378.667	401.75	389.167	380.833	273.333	478.333	438.5	381.083	388.5	395.833	326.583	414.333	411.583	293.75	424.167	351.917	358.083	338.333	407	424.417	318.667	284.083	345.75	312.5	429.417	372.333	399.417	434.833	309.083	387.083	328.833	280.5	361.333	467.667	471.833	369.583	383	428.583	430.167	467.333	474.917	373.25	388.583	339.667	452.083	390.667	363.5	504	402.167	302	365.833	
9.35e-005	100	369.917	331.417	345.583	392	383.083	295.667	309.417	349.667	367.25	393.083	366.75	491.083	386.417	495.583	398.667	465.5	445.167	391.583	324.833	342.167	390.167	335.917	352.833	357.667	338.083	344.833	498.167	332.75	411.25	365.333	346.083	398	379.75	402.833	341.75	400.083	416.333	410.167	368.5	378	452.167	358.667	281.333	354	412	371	329.833	376.333	520.917	389.167	311.417	406.917	390.667	428.167	322.75	314.667	398.917	377.75	466.333	410.417	333.667	360.583	371.333	352.667	380.833	451.25	386.667	517.917	406.333	315.667	405.583	363	431.917	350.333	383.75	331.5	524.583	354.083	375.583	265.833	312.5	401.917	485.583	324.25	321.833	393.167	315.667	379.333	420.667	395.833	328.167	482.167	329.167	487.833	432	371.75	382.417	380.083	367.167	265.25	
9.9e-005	100	510.167	300.75	403.417	276.167	465.75	400.333	361.917	279.917	453	354.417	360.25	347.917	379.75	500.833	428.167	374.083	317.25	386.917	325.417	332.5	446.083	364.333	392.75	342.333	418.583	404.25	320.583	339.667	327.583	391.667	341	313.417	497.75	336.083	334.25	321.75	381.167	416.083	369.75	330.917	319.667	278.083	397.25	336.083	310.333	365.833	412.417	396.333	349.833	382	415.417	402.5	393.917	381.667	328.417	406.25	339.25	299.167	392.25	433.667	368.167	363.333	349.583	385.917	414.667	378.333	375	470.833	409.75	367.417	309.333	497.167	456.75	383.5	339.25	428.667	459.25	311.5	428.917	416.333	385.75	279.083	467.917	364.333	333.167	354.667	294	447.917	386.75	417.667	450.5	374.333	314.25	444.417	364.667	400.833	338.583	411.833	480.083	342.417	
0.0001045	100	385.583	365.333	318.833	377.25	344	435.417	459.583	430.417	400.75	427.083	318.917	347.667	316.333	380.833	409.75	345.667	334.25	303	319	443.667	335.583	570.417	366.75	474.75	432.25	312.833	380.083	434.417	350.917	423.25	406.25	333.917	390.25	391.083	439	385.417	347.25	335.083	394.833	382.667	449.167	450.417	392	416.333	384.667	410.917	294.167	457.417	377.333	416.167	324.833	402.167	370.25	397.333	336.083	345	364	397.333	505.917	351.083	398.917	429.833	379.5	465	327.667	437	367.5	319	258.417	267.333	343.917	348.833	497.833	334.667	411.333	455.417	383.083	427.333	347.25	360.75	335.167	423.333	392.167	410.583	439.083	401.5	386.083	421.917	444.417	403.5	379.083	452.333	438.167	394.833	418.917	296.167	360.417	400.667	454.333	398.833	
0.00011	100	418.75	322.333	378.25	372.917	319.083	304.167	430.25	272.333	321.5	388.75	460.25	349.083	293.083	344.833	355.25	455.583	364.667	373.167	403.5	470.333	376.417	489.25	454.5	359	337.417	460.917	442.083	383.333	297.833	446.917	393.417	344	343.333	393.333	340.25	442.5	344.667	476.833	322.417	422.667	396.667	358.5	474	317	350.833	383	419.333	385.917	424.083	402.917	350.083	277.667	377.75	345.25	363.833	425.083	384	390.917	372.833	353.75	309.833	392.167	369.417	338.083	388.5	508.75	408.5	456.25	403.75	375.583	331.167	378.667	374.167	426.333	304.417	340	427.5	444.5	389.667	302.083	459.667	496.917	362.833	330.083	358.667	406.917	337.75	249.75	368.917	383.75	368.25	394.75	354.917	306	417.833	440.417	433.5	305.75	348.333	431.167	
0.0001155	100	416	437.333	343	456.417	450.833	357.75	322.333	388.917	410.417	499.5	360.5	421.833	399.5	373.75	312.833	354	444.417	361.167	417.667	375.417	377.917	325	391.333	396.667	329.917	344.5	403.75	449.583	278.833	339.917	320	326.167	461.5	256.75	376.5	414.75	335.083	361.667	356.5	426.417	398.583	431.75	352.083	384.75	321.583	382.917	363	462	476.167	302.417	402.583	406.833	314.167	434.417	407.583	292.417	326.167	420.917	457.417	398.833	290.667	405.833	397.75	366.75	417.667	335.833	359.25	369.667	352.833	452.917	339.417	224.667	497.667	390.5	396.75	348.167	246.667	403	351.583	369.5	449	354.333	399.75	443.167	428.5	401.667	314.75	435.5	371	433.917	336.417	463.5	432.167	357.25	389.667	384.333	352	308.5	454.583	322.5	
0.000121	100	319.083	442.333	409.667	436.083	372.167	320.167	402.833	356.833	327.583	410.333	441.167	355	522.917	491.25	495.083	341.167	339.833	403.667	338.917	390.5	294.917	377.75	378.333	393.417	430.5	395.167	403.75	342.417	344.333	307	406.25	405	328.5	381.5	395.583	288.583	460.083	317.333	344	386.5	294.5	361	391.917	392.75	392.333	562.417	459.333	371.917	326	343	329.417	351.083	419.917	292	307.083	286.083	286.833	375.833	380.75	350	320.917	405.25	366.667	375.75	298.5	308.917	467.583	336.917	381.333	391.833	330	439.667	375.25	305	406.917	413.667	393.833	397.75	361.333	410	368.167	311.167	364.917	434.083	355	335.583	329.583	429.417	520.167	313.25	398.167	382.417	387.833	142.667	389.167	440.417	349.25	409.5	321.167	281.833	
0.0001265	100	431	391.833	424	393.25	327.667	398.583	410.917	325	475.083	406.25	306.583	412.833	416	396.583	483.167	455.417	343.833	257.167	402.667	413.833	396.167	447.583	348.75	360.917	436	477.833	358.417	296.75	358	384.667	409.833	323.583	365.667	436.25	409.917	323.083	321.417	352.667	372	426.833	397	344.833	419.583	360.5	319	402.5	405.583	352.083	366	383.583	400.333	339.75	391.583	367.5	384.25	393.75	372.083	429.167	398.5	381.833	447.5	523.917	439.917	306.25	319.583	378.917	464.25	522.583	385.5	320.417	324.583	352.833	409.083	327.25	334.583	413.167	390.833	447.417	334.167	339.917	373.417	333.833	409.583	470.167	399.25	416.25	281.333	335.417	390.083	417.5	354.333	285.167	292	458.833	291.75	387.75	306.75	306.917	386.583	377.667	
0.000132	100	442.667	430.833	412.5	314.833	322.917	443.333	414	407.5	470.917	439.417	356	378.5	379.75	349.5	385.167	340.667	496.083	348.167	326.333	357.167	272.083	417.917	349.417	412.333	409.75	354	345.667	297.083	432.917	403.333	455.167	392.167	426.583	466.583	447.25	376.833	391.917	315.417	431	386.167	392.583	396.083	396.333	372.25	345.667	447.75	342.583	334.75	302	437.75	324.083	324.167	351.417	375.167	337.583	476	385.167	478.25	395.417	466.667	377.833	435.417	362.5	367.417	306	417.417	424.167	320.667	389.667	307.917	382.083	359.917	322	341.083	342.417	332	321.083	400.083	340.25	369.5	358.75	418.083	447.333	425.25	300.25	387.333	318.833	362.917	329.75	380.333	440.583	420.583	402.083	355.583	486.833	360.667	342.25	451.25	405	296.667	
0.0001375	100	382.75	319.667	408.417	338.583	391.833	518.083	464.417	384.417	294.917	380.333	353.583	398	333.583	356.333	329.917	316.25	367.667	401.917	332.25	322	372.5	364.833	408.75	360.583	488.667	390.583	500.167	384.75	364.083	416.167	508.417	354.083	387.083	418.833	392.917	368.5	437.25	343.667	290.917	375.167	393.333	411	399.083	317.417	366.583	409.083	382.167	440.167	357.583	321.417	427.167	452	443.667	397.333	378.917	387.167	374.167	443.667	334.75	347.5	390.083	343.583	283.667	396.75	349.333	366.333	423.083	405.5	333.417	368.167	346	411.833	295.333	364.333	340.333	408.75	393.417	350.333	388.333	391.417	341.917	352.083	331.75	412.917	369	534.417	408.333	321.583	388.917	338.083	397.333	361.167	368.333	340.417	393.333	397.5	392.167	486.25	465.083	416.25	
0.000143	100	341.417	415.167	328.667	452.75	375.5	375.417	333	434.667	349.667	357.333	455.167	365.417	340.75	365.583	370.083	348.583	289.417	507.667	384.083	388.25	379.833	347.583	442.167	408.5	315.5	262.583	398.917	365.5	419.75	327.333	418.417	370.5	374.167	280.5	431.583	379.25	377.5	436.167	340.333	306.5	396.333	504.833	345.667	250.75	364.417	448.75	333.833	382.167	360.25	415	419.5	458.75	511.083	371.583	367.333	307.25	414.417	407.667	393.417	451.333	403.167	338.25	339.083	305.25	504.75	309.917	389.667	411.333	370.083	344.5	399.167	291.083	389.25	316	345.167	333.083	395.917	330.167	399.417	432.583	421.917	450.333	471.167	351	405.917	365.75	364	391	367.667	364.333	348.5	351	467.333	292.917	415.583	288.583	398.833	370.417	345.917	330	
0.0001485	100	384.083	408.167	392.667	376.25	415.25	351.167	395.833	412.417	419.417	418.667	306.333	437.5	435.917	321.75	464.75	359.667	405.25	291.5	305.167	314.167	460.667	410.667	331.167	351.917	381.75	375.333	437.25	394.333	377.833	414.25	490	332.167	396.083	383.667	386.583	421.75	323.083	420.083	318.417	452.5	380.167	374.667	386	319.667	350.417	411.917	372.75	412.583	302.833	295.333	348	324.5	388.917	346.667	328	386.25	331.75	404.667	422.333	363.167	388.917	351.667	409	325.667	336.75	347	424.167	460.583	433.083	360.75	365.75	317.583	363.417	355.75	460.083	435.25	390.833	500.917	373.083	398.083	369.583	356	347.667	362.25	368.333	328.583	345.333	387.25	294.583	396.167	398	470.833	355.167	294.75	353.5	382.75	324.167	487.75	405.833	387.667	
0.000154	100	388.25	299	350	364.167	435.583	439.833	474.083	313.25	467.833	444.833	356.833	386.917	316.167	451.083	440.917	415.333	399.833	312.333	438.417	364.333	331.417	449.917	377.833	357.75	292.333	294.25	391.5	485.583	449.583	381.5	298.583	387.75	382.833	384.167	407.417	372.917	373.083	423.5	366	398.417	355.083	423.75	380.333	363.667	355.667	299.25	418.25	437.75	414.417	385.667	374.417	415.583	483.5	356.333	410.5	400.667	382.167	340.167	367	371.167	405.833	345	383.667	367.583	377.417	370.25	373.083	326.833	394	421.417	383.583	418.667	292.583	384.25	373.083	340	548.167	358	423.333	444	460	391.583	469.417	302.833	465	414.083	369.167	333.75	443.25	376.667	324	379.833	425.75	442.667	399.167	439.167	346.417	394.833	358.5	310.667	
0.0001595	100	378.5	413.5	341.917	399	266.25	315.917	367.333	394.333	358.917	347.667	335.333	415.667	378.333	375.667	363.417	265.167	327.75	337.917	300.333	365.25	337	416.75	300.583	502.917	339.667	344.5	358.333	459.333	338.75	372.583	428.417	268.667	377.417	432.667	493.833	406.667	420.833	317.583	405.167	434.083	319.667	319.25	302.833	352.167	300.583	328.25	454.333	430.5	378.917	367.583	490.083	443.667	438.417	332.083	445.833	406.75	386.583	364.583	357.5	360.583	307.25	322.833	414.833	516	385.75	412.083	348.917	289.833	338.667	350.167	393.417	336.5	379.083	350.583	384.083	296.083	397.667	347.25	354.167	436.917	406.25	379.417	516.333	346.583	432.583	401.667	359.083	299.75	374.667	391.833	340.167	474	402.75	418.833	339.333	446.167	462.833	413.583	461.583	352.75	
0.000165	100	423.75	469.417	460.167	305.333	292.583	448.5	372.417	488.333	452	428.5	335.833	448	356.5	495.083	382.75	383.167	380.25	351.917	326.917	446.417	391.083	334.667	422.75	402.5	346.75	374.417	341.667	343.583	319.667	392	350.25	416.917	427.5	341.333	398.5	284.417	410.833	328.75	387.75	356.75	378.583	442.417	413.917	448.917	374.583	425.25	366.833	352.583	425.417	467.083	368.833	355.333	393	381.75	538.333	307.833	350.25	384	340.667	408.333	376.75	351.75	397.667	423.833	438.25	359.333	391.167	479.75	368.833	307.583	335.333	457.167	309.5	404.583	378	383.417	431	424.583	354.417	348.583	421.75	466.167	393.083	352.417	422.333	382.667	454.917	393.417	397.333	298.917	292	346.25	432.667	403.667	430.75	460.917	387.083	389.917	342.167	373.667	
0.0001705	100	322.333	479.417	510.75	364.75	428	395.667	437.417	401.333	501.917	365.583	304.917	374.25	311.833	414.667	368	402.667	397.75	333.667	460	359.667	421.167	324.25	344.583	436.333	410.25	397.083	451.917	445.75	406.917	354.083	361.833	431.25	385.417	310.167	383.833	308.167	387.167	353.333	391.333	306.083	360.25	438.417	340.583	369.167	416.25	483.583	398.167	354	337.75	424.75	319.667	389.083	402.25	382.583	405.25	373.583	357	328.25	303.083	465.083	355.167	379.083	338.5	386.583	397.25	460.75	346.583	392.833	384.417	330	419.333	466.083	369.25	332.5	321.917	445.5	364.833	313.333	449.583	463.083	388.833	489.833	414.667	354.5	398.917	327.083	380.333	381	382.167	281.833	403.333	380.167	380.417	393.917	310.5	388.083	420.75	342	351.833	340.083	
0.000176	100	319.75	352.417	354.75	377.917	324.667	441.833	362.5	362.583	299.917	330.083	449.25	408.333	465.667	412.167	470.917	425.917	324.417	365.583	377.917	374	422	389.417	392.25	350.75	405.833	363.333	384.167	376.583	427.75	414.167	367.417	333.5	388.833	360.5	380.5	407.333	363	343.667	450.917	506.583	316.167	331.417	456.083	334.667	360.583	399.333	331.333	357.417	510.667	295.25	336.083	341	331.833	376.75	421.833	289.167	393.75	356.667	440.917	410.667	353.833	418.333	417.75	443.333	354	317.417	373.583	308	352.333	395.25	380.75	386.75	360.167	497.5	337.25	488.5	334.417	431.917	334.833	375.083	419.75	493.417	409.417	302.833	371	397.833	292.75	363.833	340.167	399.083	435.417	371.75	417.167	354.25	309.75	387.5	397.167	315.5	327.25	364.667	
0.0001815	100	408.25	319.667	430.5	428.75	315.917	405.917	373.917	324.25	332.917	361.667	389.917	419.75	414.75	375.167	403.75	332.917	353.167	317.5	330.333	366.917	396.917	378	443.917	376.917	318.167	336.417	477.75	376.583	501.25	388.583	328.25	325.25	327.417	384.75	413.75	325.583	342.833	437.333	394.833	319.333	359.583	428.833	446.5	485	401.167	394.083	372.667	375.917	390.75	353.5	335.167	287.833	386.333	363.667	354	344.083	398.833	329.5	362.917	388	456.583	395.583	568.583	422.667	452.083	362.25	395.333	309.417	334	324.667	375	322.333	433.417	399.75	412.667	390.083	352.667	431	385.833	360.917	318.917	371.167	423.833	450.5	419.833	332.75	479.667	327.167	427.583	357.917	434.417	307.5	338.667	311.417	445	389.833	364.167	240.5	472.167	460.583	
0.000187	100	410.833	408.917	399.333	375.917	320.417	365	403.667	345.25	448.833	370.25	378.583	498.583	378.25	404.917	359.5	372.333	359.25	348.167	275.25	363.833	407.917	279.25	402	395.583	408.167	435.583	427.167	460.583	440.083	465.083	324.833	412.417	301.583	405.25	362.583	414.083	408.333	414.583	355.167	390.417	331.5	376.917	439	435.25	380	375.667	402	405.5	329.583	373.5	260.917	305.333	527.25	391.083	394.667	321	364.75	320.083	374.5	392.5	385.833	341.583	386.5	386.583	477.25	364.667	359	394	336	377.167	393.75	449.167	382.667	407.25	410.5	311.083	424.583	338.833	381.583	302.083	325	344.5	383.5	445.5	382.833	409.25	475.167	357.25	477.167	387.583	355.25	319.5	363.083	443.25	406.917	311.833	450	421.833	431.417	479.417	
0.0001925	100	457.417	434.167	446	410.5	325.25	390.667	343.583	401.917	381.333	478.667	376.083	445.917	423.083	487.5	434.583	335.167	392.75	363.083	423.667	320.417	436.333	394.417	392.583	438.667	384.833	373.833	364.583	415.917	323.667	342.667	348.833	407	370.083	414.833	364.833	457.25	307.083	348.75	405.333	417.917	499.667	346.583	349.917	451.667	303.5	405.25	418.167	525.917	400.25	340.583	427.083	365.417	390.417	338.917	423.917	464.667	471.083	321.333	301.333	393.167	391.75	469.5	346.083	460.917	448	442.583	321.167	352.917	457	442.5	521.417	381.833	460.417	336.75	434.917	344.75	445.417	382.833	396.75	410.583	466.417	379.833	412.667	405.083	316.083	427.667	387.083	392.667	573	396.667	363	328.083	426.667	374.25	477.667	432.167	371.25	311.917	313	397.833	
0.000198	100	356.5	469.417	387.667	425.333	369.833	385.25	392.667	377.167	436.25	454.833	321.667	304.667	331.75	361.75	360.583	348.5	436.917	424.25	349.167	359.917	402.833	417.583	400.167	384.75	418.25	383.583	356.667	407.25	442.667	411	346.667	390.583	359.75	393.167	444.083	447	336.917	342.417	300.5	415.417	341.5	390.25	376.167	372.583	409.333	524.75	385.417	372.75	456.417	404.5	371.583	456.5	462.25	410.667	392.833	397.917	318.583	472	423.667	342.583	283.667	370.833	450.917	403.333	355.333	461.75	340.833	299.25	396	321.75	371.75	427.833	342.333	361.5	352.833	380.167	353.083	365.5	332.167	388.25	310.083	353.583	407.083	417.75	572.083	376	423.25	297.417	518.417	354.833	333.667	300.583	409.833	436.417	385.75	442	297.417	419.833	319.583	415.583	
