# Supplementary material for: Transfer of optical orbital angular momentum to a bound electron
Source: Nat Commun. 2016 Oct 3;7:12998. doi: 10.1038/ncomms12998 (PMC5063962; doi:10.1038/ncomms12998)
Supplement: Supplementary Data — Raw experimental data for measurements presented in the main text, reporting fluorescence counts as a function of pulse time and ion position. [file ncomms12998-s2.zip › data/dataRabiFrequencies/150708/119/fluoEMCCD.dat]

# EMCCD average fluorescence data file (1 traces, 1 ions)
# trace names:
# format:
# | signalSlot | numCountCycles | trace 0     |
# |            |                | ion 0     |
# |            |                | val | err |
0	100	378.794	4.36635	
5.5e-006	100	385.289	5.29524	
1.1e-005	100	377.694	5.82346	
1.65e-005	100	386.136	5.02525	
2.2e-005	100	380.111	5.50472	
2.75e-005	100	366.898	7.22508	
3.3e-005	100	378.542	6.28071	
3.85e-005	100	365.883	8.16355	
4.4e-005	100	370.808	7.80655	
4.95e-005	100	366.067	9.55871	
5.5e-005	100	349.237	8.59416	
6.05e-005	100	356.997	9.92064	
6.6e-005	100	360.962	8.85513	
7.15e-005	100	344.102	9.95626	
7.7e-005	100	328.508	11.4998	
8.25e-005	100	328.794	11.2688	
8.8e-005	100	329.85	12.2076	
9.35e-005	100	323.803	11.8915	
9.9e-005	100	328.435	11.2287	
0.0001045	100	333.848	11.9806	
0.00011	100	314.447	12.2176	
0.0001155	100	323.272	11.3789	
0.000121	100	284.112	12.4845	
0.0001265	100	324.668	11.9435	
0.000132	100	342.358	11.1834	
0.0001375	100	344.559	12.0134	
0.000143	100	318.027	12.727	
0.0001485	100	316.549	12.437	
0.000154	100	326.525	12.4441	
0.0001595	100	314.761	12.8659	
0.000165	100	343.239	9.73345	
0.0001705	100	341.078	10.9417	
0.000176	100	360.189	9.04932	
0.0001815	100	355.108	10.4904	
0.000187	100	349.399	9.67477	
0.0001925	100	354.413	9.77528	
0.000198	100	348.917	10.7684	
