# Supplementary material for: Transfer of optical orbital angular momentum to a bound electron
Source: Nat Commun. 2016 Oct 3;7:12998. doi: 10.1038/ncomms12998 (PMC5063962; doi:10.1038/ncomms12998)
Supplement: Supplementary Data — Raw experimental data for measurements presented in the main text, reporting fluorescence counts as a function of pulse time and ion position. [file ncomms12998-s2.zip › data/dataRabiFrequencies/150708/119/rawdataEMCCD.dat]

# EMCCD raw fluorescence data file (1 ions, 1 traces)
# trace names:
# format:
# | signalSlot | countcycle 1 .....
# |            | trace 0 |
# |            | ion 0   |
0	100	406.583	344.583	381.333	351.917	398.75	332.083	319.75	408.5	391.5	349.583	329.583	450.833	404.083	265.417	387.5	323.583	361.333	262.417	335.25	398.75	342.25	403.25	405.75	360.667	307.833	373.167	393.667	347.833	355.917	392.25	307.417	419.417	383	451.333	347.917	372.417	400.333	333.083	428.833	341	426.25	428.833	349.75	382.75	328.583	349.833	426.5	386.583	363.75	371.833	366	374.083	432.167	355.083	391.167	411	385.583	442.5	428.917	379.333	392	452.333	433.083	364.083	389	445.333	310.5	405.833	374.333	401.5	367.333	322.833	344.25	356.583	408	400.167	423	409.333	389.583	334.667	360.583	352.583	319.167	441.417	411.833	387.833	415.333	370	350.5	292.667	458.083	447.333	328.167	373.5	501.083	433.417	393.25	323.583	353.083	391.083	
5.5e-006	100	436.167	371.917	507.5	376.917	401.333	345.833	273.667	376.333	354.167	324.417	400.917	375.583	325.667	323.917	328.667	331.667	394.167	390.75	360.583	432.083	292.583	285.833	329.417	371.167	355.833	470	375.583	387.333	315.583	456.167	429.75	479.417	478.583	413.25	397.583	347.833	352.5	454.167	376.917	453.75	408.167	370.333	439.667	424.167	435.667	334.333	315.417	342	432	411.083	321	417.833	334.167	402.5	406.667	370.833	349.833	368.417	508	305.833	389.25	416.917	459	374.667	437.5	336.583	372.083	349.917	372.083	358.25	442.5	453.917	337.667	342.25	389.417	448.167	330.417	350.75	317.417	395.25	495.917	490.083	353.75	390	380.667	395.25	411.583	487.75	305.75	377.583	409.583	465.333	376.417	395	340.75	312.5	432.583	363.25	378.167	339.583	
1.1e-005	100	409.25	424.75	363.5	389.25	364.25	321.333	295.083	386	402.083	331.417	354.167	355.5	413.333	360	327.667	366.667	308	357.917	309.833	255.5	400.167	445	122.5	363.083	407.333	357.333	359.167	420	349.417	440.333	380.833	322.75	342.5	400	376.25	439.417	362.5	384.083	380.833	420.5	397.333	329.167	505.833	408	344	460.833	451.75	378.25	411.25	307.083	479.167	336.917	333.583	400	310.667	368.5	340.667	297.417	354.75	323.917	356.75	400	360.5	368	339.667	448.333	367.583	469.917	270.5	407.167	368.083	392.917	388.75	321.833	337	287.917	431.5	449.583	321.583	362.667	454.583	478.25	443.333	427.083	435.083	298.25	401	453.083	380	427.167	380.75	393.167	332.417	330.083	513.25	365.417	419.333	384.333	424.25	469.75	
1.65e-005	100	426.75	416	394.417	462.167	367.75	444.083	395.917	306.833	455.167	358.25	350.917	381.583	485.5	341.667	422.5	367.333	298.083	402.75	367.5	394	379.75	425.833	405.083	399.333	392.833	398.167	467.25	350.25	411.25	391.75	487.75	448.25	427.333	338.917	419.167	421	395.167	448.583	349.083	359.833	334.167	437.25	405.25	442.083	345	414.667	401.167	327	395.5	394.25	424.75	324.417	299.167	415.25	313.75	380.75	342.083	459.417	408.25	367.5	360.167	430.5	383.083	351.417	342.167	423.167	446.167	382	344	345.25	368.083	423.083	389.917	420.417	369.25	412.333	305.083	338.167	366.25	420	382.833	383	350.167	398.833	402.583	329.333	258.417	378	467.75	363.333	368.583	338.75	439.417	390.833	428.083	149.667	382.083	422.167	414.917	356.917	
2.2e-005	100	440.25	376.917	450.5	412.75	303.083	388	373.5	437.083	418.333	415	469.75	378.417	418.167	296.667	386.333	371.833	309.917	445.333	442.75	369.667	391.333	339.083	413.833	328.333	351.917	346.333	387.917	365	344.167	459	441.75	426.25	433.917	426.917	376.583	336.417	417.333	283.5	324.667	397.5	377.833	275.083	403.75	326.917	383.75	364.417	444.417	384.917	304.833	472.5	524.667	476.917	400.083	432.917	392.417	452.583	436.5	423.333	389.417	325.583	354.667	417.917	366.5	388.5	369.25	358	358.417	282.583	376.083	322.667	416.333	370.333	357.083	304.417	255.333	507.917	388.333	336.417	410	415.5	403.667	367	367.333	365.417	473.75	352.083	330.833	338.667	433.333	337.333	298.333	296.667	394.25	337.25	348.083	224.667	352.333	382.417	330.583	432	
2.75e-005	100	332.667	413.667	318.917	287	360.333	284.167	392.833	502.75	390.833	359.25	317.75	314.25	379.083	365.917	400.5	324.167	366.5	380.583	141.75	356.917	447.583	341	118.583	489.583	388	347.5	501.75	451.5	377.583	319	296.333	351	482.667	311.417	433.5	350.333	383	362	369.583	415	341.25	492.917	412.833	434	342.5	384.75	495.667	364.667	476.417	390.333	304.083	386.25	332.833	139.25	440.5	371.333	371.583	358.167	380.417	276.5	517.417	411.167	447.917	368.75	273.5	282.25	399.25	377.75	395.917	379.75	390.75	343.917	373.167	444.417	300.417	337.083	444.5	389.75	362.833	412.083	348.417	386.833	314.583	338.333	363.25	402.667	381.5	357	357.417	352.5	312.083	437.333	133.083	417.167	309	316.25	401.667	412.5	346.917	325.75	
3.3e-005	100	426.417	437.583	299.333	385.167	375.417	307.25	445.917	380.417	303.75	358.417	396.833	383.25	311.333	128.583	344.417	386	447.667	452.083	323.25	384.583	394.75	370.5	337.917	129.75	371.25	378.917	349.417	336.917	415.5	420.25	364.583	367.667	354.833	458.917	455.667	396.5	326.417	404.583	345.5	387.417	483	428.083	335.833	319.917	360.5	415.083	297.417	380.5	374.75	341.917	385.917	388.333	401.167	393.583	384.667	428.667	477.333	393	403.667	371.333	419.5	346.833	427.5	431.333	428.417	413.75	314.917	367.417	464.917	339.75	149.167	422.167	353.25	380.333	427.25	320.417	420.583	451.333	370.667	338.75	406.25	398.5	320.083	346.5	416.833	307.083	402	435.75	435.417	346.917	297.083	498.5	409.25	359.583	447.5	372.25	371.167	407	418.5	460.167	
3.85e-005	100	401.583	372.833	364.083	387.667	334.833	125.083	443.5	373.833	426.083	429.083	117.667	452.917	383.083	437.75	463.167	331.333	397.167	362.583	135.417	352.583	445.667	458.833	471	317.167	441.833	413.333	425.75	345.833	446.25	299.75	338.75	304.667	466.25	275.333	327.5	411.333	416.583	334.167	352.75	386.583	382.417	313.333	370	382.5	287	364.833	148	361.75	454.75	377.667	127.667	321.75	371.917	431.5	358.333	330.5	468.167	425.833	343.75	378.917	357.167	138.583	333.667	379.917	323.333	490.083	358.333	359.083	357.917	341.667	366.583	384.583	423.333	398.25	141.417	373.583	345.25	361.25	336.5	370.333	428.75	333.417	408.083	278.833	405.083	301.417	433	465.5	298.833	487.333	325.583	434	402	379.583	418	447.083	360.667	422.75	499.833	345.583	
4.4e-005	100	327.333	458.583	335.75	127.333	321.25	307.167	350.417	360.5	376.333	139.25	450	427.083	415.917	388.667	358.167	418.083	407.167	400.167	407	389.917	377.417	443.667	376.75	365.417	457.333	402.417	340.5	357.75	388.25	410	350.75	291.083	117.5	419.833	277	417.417	322.667	410.75	359.25	451.25	344.167	337.167	425.25	310.167	483.5	351.583	343.167	317.167	146.25	421.917	356.25	327.917	377.333	363.5	487.917	373.75	395.75	418.5	104.667	505.083	334.5	383.917	156.917	333.25	370.417	491.417	408.167	294.417	366.833	396.083	454.667	369.333	447	450.25	380.917	429.417	370.583	424.833	487	390	376.333	361.167	403.583	352.583	326.167	292.5	366.25	327.667	344.333	395.583	473.333	364.417	453.75	418.417	399.5	471.083	360.583	352.167	417.667	389.75	
4.95e-005	100	350.667	447	406	352.417	318.75	372.167	361.083	157.25	405.917	381.083	342.917	118.5	427.25	322.417	420.333	340.167	383.583	412.167	386.833	375.333	473.583	357.5	349	381	470.667	462.25	345.917	371.5	128.25	361.917	401	365.5	340.083	392.917	164	369.75	359.75	438.75	470.75	301	404.583	438	399	361.25	363.583	410.083	314.167	411.5	421.083	349.5	449.833	110.75	487.75	363.5	357.75	338.167	536.083	336.667	361.083	419.583	418.083	420.667	357.583	130.917	297	448.5	384.75	376.583	432.75	165.833	129.667	419.75	131.917	464.75	370.583	430	374.167	353.917	134.25	317.667	427.583	369.75	497.333	289.833	435.333	391.333	358.833	349.583	564	366.917	461.917	403.583	131.75	443.833	460.75	348.583	359	456.083	407.417	503.167	
5.5e-005	100	376.917	404.083	439.417	148.5	393.5	423.667	138	408.667	357.833	422.083	401.333	499	316.25	265.083	404.667	424.167	388.5	361.833	360.083	453.75	398.583	318	466.25	376.917	362.833	127.667	416.667	370.583	316.25	363.917	323	382	302.5	394.417	128.417	163.833	331.25	330.083	330.333	375.083	388	379.75	356.833	374.417	355.167	340.917	433.417	317.25	340.25	158.833	365.5	283.833	421.167	151.083	401.75	148.667	435.833	343.5	405.333	330.5	377.5	381.083	290.167	363.083	346.083	348.083	163.583	402.167	327	380.833	366.417	416.417	411.833	140.417	481.667	349.083	387.25	380.833	314.333	374.583	371.167	352.333	362.25	365.25	352.583	393.333	344.667	480.417	383.5	409.833	481	139.75	166.583	358.333	376.917	415.5	346.583	389.167	329.75	404.5	
6.05e-005	100	393.75	478.25	368.25	277.583	450.833	398.167	315.75	390.333	349.167	425.833	424.667	381.083	358.917	411	407.5	411.25	455	351.5	330.25	131.833	512.917	412.25	368.667	318.917	355.417	376.75	420.917	381.417	256.833	449.5	134.917	351.833	380.25	386.167	421.667	476.5	294.167	131.083	308.75	135.417	265.333	392.583	476.833	340	366.5	291.083	439.417	449.167	521.667	510.583	121.25	351.833	440.833	319.417	133.083	418.333	329.333	146.75	151.917	374.167	335.833	131.833	410.917	307.833	379.417	152.75	373.833	383.25	156.75	396.167	426.583	490.917	242	421.833	325.333	387.25	391.083	328.917	411.083	421.833	144.75	447.083	393.25	417.833	397.25	424.75	413.167	375.917	380.667	372	425.583	351.5	392.417	430.083	398.75	156.417	407.333	443.667	416	410.583	
6.6e-005	100	295.5	134.667	393.75	368.667	280.5	397.75	128.083	481.833	145.667	455.75	425.083	434.333	414.667	357.833	393.583	321.167	322.917	276.833	380.5	326.25	314.417	484.083	384.333	432	313.5	456.167	426.917	425.167	325.667	351	317.667	433.167	156.833	403.25	374	410.917	320.083	389.75	519.833	294.5	331.75	335.083	412	340.5	293.833	419.583	125	142.25	435.25	356.417	373.667	367.083	339.167	453.417	368.083	424.333	337.25	393.75	311.333	142.417	393.333	297.25	375.75	395.75	367.167	348.75	123.667	357	391.333	347.083	359	343.417	393.667	449.25	457.833	146.083	480.083	481.333	409.833	523.583	372.833	316.5	325	345.25	357.667	351.917	458	358.417	348.75	472.083	380.417	346.167	432.167	405.333	318.333	404.833	447.083	373.75	481.917	387.917	
7.15e-005	100	480.75	351.083	433.5	383.417	130.667	360.917	416	369.75	320.083	418.417	148.5	307.417	416.5	473.667	376.083	318.083	405.667	359.5	483.25	452.167	382.417	419.167	356.167	457.667	420.75	332.667	305.667	328.917	353.833	119.917	464.667	303.833	322.5	128	118.333	403.25	377.667	451.167	354.75	500.667	305.833	349.25	386.583	344.5	392.083	384.5	423	429.5	399.917	315.75	395.5	377.333	363.833	482.25	267.5	136.917	142.167	128.083	371.833	326.083	348.833	351.333	446.417	124.5	392	263.167	346.5	508.167	144.917	345.417	370.833	337.667	121.25	434.167	454.833	316.667	354.833	333.25	391.667	144.083	358.417	403.083	381.833	398.75	120.333	362	342.5	388.833	470.5	144.167	336.667	377.083	304.083	365.333	374.167	353.083	402	318.5	275.167	373.333	
7.7e-005	100	350.25	119.083	123.667	392.333	504.5	313.833	493.75	253.5	435.333	437.583	335.417	360.667	351	375.5	113.25	390.917	346.833	283.667	394.333	134.833	419.917	418.667	381.5	145.917	274.417	345.417	390.833	115.5	428.167	323.083	285.667	370.417	509.417	332.917	348.833	351.333	115	117.667	338.25	477	378.083	329.5	541	368	382.083	443.917	303	119	403	438.5	134.083	410.583	119.917	382.833	415.083	140.167	349.5	396.917	114.25	393	359.833	401.25	430.917	115.417	116.75	318.583	338.833	408	352.583	383.25	429.5	439.25	434.833	368.25	128.917	456.75	394.417	127.25	463.167	289.833	109.083	313.5	310.167	299.833	123.833	416.25	408.167	147.583	418.917	372.25	412.75	371.583	359.083	333.833	451.583	382.5	338.083	317.417	355.417	288.833	
8.25e-005	100	311.417	362.083	352.167	388	412.917	405.917	331.167	322.417	359.083	386.75	369	371.083	367.083	397.75	155.083	105.667	132	369.833	299.417	380.75	117.917	418.833	375.083	127.583	460.083	365.583	367	305.167	390.75	390.5	294.5	145.417	140.083	456.333	415.333	420.25	128	124.417	112.917	137.667	409	397.083	480.167	360.5	442.167	185	359.083	350.083	495.417	347.583	460.917	167.5	376.167	445.333	325.583	337.333	351.583	133.417	360.25	447.833	399.25	411.917	372.75	319.25	146.667	420.75	439.167	109.333	381.833	446.417	327.417	420.417	393.083	522.5	370	351.75	389	154.583	313	295.333	457.917	424.167	337.25	145.5	133.583	370.75	442.083	243.25	446.25	153.917	352.917	128.833	327.833	425.417	416.583	405.417	367.583	398.5	121.25	291	
8.8e-005	100	394.583	335.25	364.583	357.417	343.083	172.917	322.5	333.5	417.5	397.917	465.25	137.667	404.417	127.667	153.583	479.417	154.333	454.25	380.417	407.5	140.25	343.583	420.75	387.75	410	377.583	467.583	451.917	370	109.25	128.75	444.25	381.5	383.167	409.333	447.917	412.333	136.833	379.583	146.833	416.917	373.5	109.083	401.75	129.083	125.167	406.833	449.75	402.083	422.333	380.833	133.5	367.75	376.667	133.417	118.583	412.667	415.833	133.25	124.417	148.25	338.417	492.167	395.417	429.583	370	521.667	328.75	131.417	320.917	389.5	149.417	412.75	409.083	139.417	395.75	426.083	155.25	338.833	396.667	380.917	361.667	406.25	349.75	134.667	328.583	357.917	443.917	475.417	462.583	369.75	356.167	408.833	457.917	300.667	370.333	166.75	310.25	135.25	531.75	
9.35e-005	100	333.167	192.583	139.917	392.667	125.083	476.583	352.417	302.5	563.5	361.417	409	405.917	371.75	270.667	441.417	314.417	493.5	120.583	136	434.583	380.583	343.417	306.583	347.5	451.25	339.333	157.083	385.25	313.917	452.167	140.917	357.083	149.417	334.417	337.667	117.5	410.167	355.417	353.083	425.833	345.583	126.583	534.833	315.75	383.917	422.5	136.167	124.25	406.5	309.917	326.583	362.667	107.25	449.75	341	135.667	458.75	477.25	477.417	148.25	418.667	347.083	483.667	111.5	472	387.667	307.917	139.583	310.083	113.917	307.5	422.333	315.5	463.333	124.833	428.667	152.417	123.083	142.25	383.167	436.417	362.5	297.583	353.417	369.25	381.75	319.75	339.667	373	405.75	151.833	315.417	371.583	374.833	433	377.833	136.583	347.5	367.167	423.417	
9.9e-005	100	400.25	429.667	400.833	284.25	132.5	144.333	385.417	329.417	409.333	350.333	369.833	357.833	139.333	385.583	368.167	404.667	333.833	307.333	427.833	527.5	259.667	286.833	359.917	150.167	383.25	423	402.667	159	427.167	437.25	328.333	418.417	116.25	425.667	154.583	362.5	152.167	155	463.833	124.75	381.833	299.25	401.583	168.083	111.667	367.083	365.833	443.583	468.583	338.333	402	341.917	409.917	120.5	383.75	336.5	336.667	380.083	121.167	110.083	341.083	263.75	369.917	389.167	373	268.75	398.083	381.333	469.083	480.417	146.167	376.083	477.917	151.167	325.5	387.417	390.667	127	353.25	284.167	322.083	481.083	392.417	359.25	126.75	319.417	312.917	487.083	475.25	124.417	457.833	277	461.167	347.5	150.667	287.5	384.083	407.917	324.083	424.083	
0.0001045	100	392.333	134	497.833	409.167	393.583	459.75	411.75	376.917	357.75	348.167	351.583	467.5	357.083	380.333	367.083	381.833	401.583	135.25	404.667	381.917	339.75	384.333	369.917	411.167	392.25	364.833	418.417	432.667	174.5	362.5	127.917	144.417	381.75	141.75	264.667	342.25	467.167	356.333	387.917	441.667	388.583	476.917	114.5	379.583	434.167	336.583	388.583	134.333	391.667	398.333	143.583	361.833	457.667	137.75	397.333	380.083	382.25	424.667	141.75	141.25	444.75	373.917	357.25	128.833	498.917	170.917	383.167	127.167	437.417	306.917	436.167	429.25	139.333	408	132.417	494.167	335.833	137	335.417	480.083	309.917	153.833	422.167	441	447.917	450	150.583	115.083	167.917	126.667	403	424	360.333	446.333	374.917	144.167	392.417	133.083	371.833	465.083	
0.00011	100	358.833	340.417	300.917	401.417	334.583	332.75	328.083	141.833	126.75	346.583	303.083	478	354	352.5	125.833	498.917	190.667	409.25	128.75	355.833	355.417	135.083	380.25	137.583	302.083	409.833	408.583	378.917	306.917	415.917	409.917	358.583	137	368.667	503.667	323.333	369.417	427.25	417	340.75	511.833	132.917	305.583	131.917	446.083	136.417	150.583	472.417	407.25	332.75	148.917	311.333	285.167	476.083	307.167	144.417	121.75	494.083	361.667	371.917	411.333	302.5	370.667	444	484.417	121.083	356.833	115.25	417.5	323.5	119	123.417	400.75	116.917	390.417	158	388	424.333	362	126.333	322.75	459.25	370.25	342.917	145.083	168.167	356.583	463.25	386.833	439.083	344.083	139.583	117	368.583	494.083	130.583	390.583	393.75	146.083	364.583	
0.0001155	100	432.583	368.25	353	434.833	352.917	410.75	344.667	113.333	132.25	397.333	333.667	290.75	324.167	346.5	351.25	139.917	335.917	128.167	426.583	356	390.167	393.333	150.417	119.417	389.583	158.5	369.333	294.75	306.5	398.25	143.083	322.75	167.833	341.75	399.833	136.667	349.583	434	352.25	382.5	458.833	429	411.167	409	387.917	109	381.583	438.167	392.667	305.25	362.25	381.667	509.833	351.167	400.333	370.167	361.5	142.833	174.5	120	426.333	399.167	286.083	374.333	143.5	133.583	125.333	136.417	160.167	323.667	397.667	423.583	375.167	341.667	448.167	456.583	302.083	131.417	472.75	121.083	369.833	131.417	359.583	409.583	298.833	115.5	357.25	452.667	396.083	405.083	374.083	167.417	340.167	373.833	553.25	371.333	406.417	369	388.5	438.417	
0.000121	100	319.75	138.667	112.333	505.75	159.75	154.167	308.917	294.333	376.667	420.917	138.583	414.75	151.333	453.75	407.833	333.333	149.167	415	398.667	318.25	121.25	125.083	147.083	331.667	396.417	299	356.333	131.417	356.417	524.167	319.167	116.5	368.25	337	110.75	296.5	143	150.167	376.75	397.083	128.333	444.5	144.083	370.667	118.5	338.5	394.333	302.667	367.083	388.917	438.5	382.917	361.167	320.083	143.333	111.167	354	310.583	125.333	352.583	123.167	379.417	396.583	108.75	358.25	184.083	170.167	403.917	429.083	116.333	394.417	130.083	148.5	139.667	140.083	123.5	340.75	339.083	139.833	400.75	115.917	401.75	349.333	140.917	113.083	139.417	425.333	472.083	325.667	326.083	335.083	464.75	297.167	350.5	327.833	168.167	477.167	339.667	134.417	467.333	
0.0001265	100	141.083	510.917	347.5	152.25	372.167	159	365.5	464.5	370.75	393.417	316.583	320.583	156.083	123.75	406.417	380.667	335.917	433.417	343	284.25	378.417	437.583	471.417	399.167	135.333	118.083	124.333	162.667	362.917	392.417	449.917	374.583	126.833	398.333	421.083	333.833	425	391.083	341.833	115.583	423.417	367.083	325.333	298.417	108.083	370.083	374.75	117.75	137.333	410.083	369.583	422.333	400.917	376.083	373.917	100	363.833	394.667	471.917	347.083	371.75	392.917	389.5	337.75	384.167	123.167	504.333	376.75	355.833	306.417	416.833	498	516.917	163.583	120.417	358	179.333	453.917	414	139.667	357.917	129.667	369.583	121.917	119.833	392	430.25	388.5	477.667	399.167	155.25	410.083	339.5	320.917	374.75	367.583	364.583	126.417	450.167	277	
0.000132	100	364.25	436.917	393.25	531.25	397.333	499	355.917	358.917	319.667	140	115.167	402.75	316.333	376.75	379.333	410.583	116.667	137.167	355.583	120.25	437.417	498.667	390	409.833	421.417	371	314.583	337.167	354.25	330.417	348.25	409.583	427.25	321.5	374.583	293.833	402.75	402	468.583	347.583	159.833	400.917	370.083	149.25	402.167	513.25	392.583	470.083	328.917	417.333	422.583	389	345.25	377.5	156.333	358.667	357.417	449.75	436.333	406.667	110.833	413.167	425.75	137.917	106.667	516.583	413.917	382.417	291.833	320.917	467.083	360.25	145.583	392.5	296.25	330.583	432.667	284.833	372.167	441.167	474.5	292.5	132.75	112.667	362.833	373.667	398.083	123.25	311.167	118.583	366.667	373.5	369.333	149.167	141.167	303.333	329.083	430.667	473.417	464.75	
0.0001375	100	144.833	325.417	310.833	356.667	469.167	136	403.75	409.25	379.833	447.75	329.083	386.25	439.333	118.417	425	340.417	377.417	395.083	151.667	457.583	124.5	425.75	442.417	162.25	446.167	460	393.917	413.083	156.417	416.833	452.917	380.5	467	132.083	399.25	372.5	451.417	443.917	365.917	412.917	336.417	396.5	358.917	351.583	370.333	126.917	418.417	138.833	152.75	129.5	454.833	384.667	406.333	369.417	394.667	156	411.25	450.75	377.25	439.667	136.917	384.333	132.333	478.25	422.333	459.417	482.083	146.833	421.583	153.583	438.333	110.083	448.833	343.25	408.417	404.833	527.75	121.083	172.583	165.917	403.083	401.25	464.75	393.917	366.083	434.333	436.417	310.083	128	469.667	377.917	481.833	354.083	459.833	327.583	344.25	276.75	423.5	129.75	365.583	
0.000143	100	104.417	387.417	348.333	165.75	396	345.167	384.667	352.667	186.417	555.833	114.25	491.333	159	379.75	154.833	412.167	125.417	340.417	139.25	468.083	413.417	128.583	334.5	392.083	440	118.083	137.667	370.25	420.167	382.5	146.5	381.333	349.5	118.5	468	133.583	306.917	383.833	161.417	414.75	393.083	362.5	342.667	324.167	407.333	421.917	348.667	131	323	466.583	279.917	128.167	478.583	431.833	403.25	327	423.417	367.167	371	441.333	457.667	166.75	118.417	400.25	146.333	411.5	338.167	392.75	472.083	396.667	141.333	347.583	131.25	425.583	141.417	369.417	124.25	355.833	116.833	408	115.167	456.75	403.917	506.583	122.333	157.917	395.25	392.083	399	390.417	452	128.083	326.667	124.5	371.75	393.333	428.833	345.083	446.75	398.917	
0.0001485	100	332.667	443.833	141.333	356.083	455.333	157.833	472	455.75	443.083	413.833	134.667	352.75	267.083	351.667	351.917	128.583	398.333	392.917	115	351	127.083	406.833	330.583	140.167	486.583	315.75	128.667	377.75	450.75	127.333	122.167	323.417	145.5	178.333	379.167	369	384.583	446.667	437.167	425.167	129.5	308.917	367.583	126.083	346	338.333	144.25	372.25	416.25	575.833	395.5	140.917	346.333	408.75	445.833	360.25	130.833	119	127.583	395.333	279.917	311.667	356.25	455.75	344.25	379.917	350.167	388.583	476.75	117.833	167.167	140.5	426.583	386.667	416.917	149.833	430.5	410.167	417.167	351.75	377	363.667	143.583	142.333	119	313.667	420.167	125.5	409.75	456.583	189.917	345.75	443.25	366.417	333.083	322.083	127.583	378.833	495.333	409.417	
0.000154	100	116.167	370.833	168.583	431	139.75	434.167	351.167	430.333	460.333	343.583	328.417	153.333	142.25	162.833	425.667	110.083	397.833	386.583	377.25	389.75	340.667	368.083	133.417	478.5	518.5	381.417	340.5	136.417	470.833	158.667	318.667	137.167	390.083	134.083	524.833	308.333	146.083	396.5	427.083	397.667	111.667	374.083	445	397.083	400.583	406.25	361.083	456.5	508.083	378.167	384.167	356.333	435.333	119.167	356.25	361.833	124.333	133.917	363.5	141.083	362.833	455.417	477.5	131.75	497.75	385.333	384.833	390.667	370	453.917	153.917	338.25	291.667	410.917	337.667	120	417.583	414.167	468.667	187.75	428.917	518.167	355.75	134.333	396.25	282	342.75	419.583	440.75	334.917	372.583	389	361.917	316.583	337.167	128.5	133.667	138	136.167	393.083	
0.0001595	100	323.25	451.75	494.417	456.75	443.833	392.417	465.25	370.917	413.833	375.583	135.417	314.75	312.583	130.5	138.917	457.083	399.583	423.667	131.167	127.667	358.583	374.917	133.667	463.417	124.5	348.25	140.5	392.833	135.167	405	166.667	420.25	375.583	311.583	401.917	119.333	351	129.833	141	461.083	142.167	416.833	353.167	389.333	392.667	550.833	426.667	357.833	146.25	420.667	361.667	137	418	124.75	409.833	390.167	350.583	306.25	387.333	374.25	165.417	152.583	372.75	281	441	116.167	137.5	125.167	144.5	161.75	488.167	341.167	126.25	111.25	437.167	385	360.25	477.5	374.833	139.25	432.583	122.833	418.333	389.75	290.083	351.083	328.75	387.917	155.75	345.25	460.667	460	114.833	447.167	141.417	380.75	463.667	360	411.833	304.083	
0.000165	100	351.833	400.333	121.833	387.5	317.417	398.417	392.5	289.917	414.333	458.333	370.083	359.833	309.25	170.917	396.917	353.917	317.25	482.333	456.75	343.083	382.833	433.083	325.25	130	346.833	509.5	415	401	400.083	352.083	331	373.917	146.667	347	421	374.917	434.25	143.667	348.5	148.833	157.333	367.833	448	397.75	452.083	397.25	377.917	389.667	394	368.083	353	379.5	363.25	300.5	338.5	145.417	224.917	380.5	277.417	419.167	316.417	452	152.083	406.5	319.167	397.667	317.833	337.917	363.75	112.75	368.833	350	123.75	335.667	480.75	296.167	371	426.583	344	391	251.583	414.583	406.417	325.167	366.583	364.083	156.667	149.917	172.583	396.333	416.167	519.25	380	401.667	474.333	420.75	356.917	341.417	410.75	144.667	
0.0001705	100	474.167	353.75	407.083	145	114.917	396.667	414	346.917	398.667	375.5	301.75	335.417	328.75	363.833	361.5	377.167	420.833	434.417	154.583	401.167	412.833	346.25	152.667	410.167	516.5	380.417	298.167	493.583	419.917	114.667	404.25	305.75	259.5	428.583	421.417	173.75	378	426.667	173.417	287	430.583	444.667	366.417	360.333	453.083	512.583	139.25	146.667	462.667	369.833	365.75	131.917	392.917	445.083	312.75	315.25	398.917	130.25	140.5	344.333	433.917	418.333	362.583	295.417	438.833	397.75	354	141.667	419.333	369.167	431.167	137.333	335.25	319.5	496.083	125	406.083	162.167	405.25	314.25	539.583	443.167	113.75	403.333	422.333	390.25	311.417	349.167	472.833	306.333	160.083	355.833	360.25	385.5	395.583	388	302.917	176.25	392	302.833	
0.000176	100	308.833	332.5	382.25	457.75	372.917	435.083	441.667	374.917	361.417	384.75	338	430.333	388.333	394	376.667	175.083	349	378.917	299.5	418	371.833	322.75	361.75	407.25	343.917	419.333	404.5	354	384.75	329.333	448.167	420.417	380	488.583	379	138.167	409.917	375.833	438	373.083	471.417	119.667	395.917	368.833	334.583	402.5	411.667	357.333	396.583	344.667	151.833	149.417	292.333	375.25	328.083	373.417	335	290.917	404.167	390.917	349.667	371.417	198.083	423	480.5	119.583	443.25	161.333	356.417	371.5	400.083	391.75	424.333	379.833	485	453.75	446.417	491.833	404.417	432.5	150.583	361.167	386.167	405.917	484.833	187.417	359.417	399.167	488.083	382.583	401.583	424.083	362.667	324.25	128.25	331.917	302.167	329.25	459	120.75	
0.0001815	100	168	324.167	474.833	394.417	393.667	449.417	157.417	504.417	457.75	278.917	453.5	284.833	389.167	345.667	425.333	336.25	452.167	397.167	356.667	332.667	314.083	136.417	133.583	427	318.333	420.083	370.833	330.583	341.583	414	369.417	431.5	122.25	294.583	360.833	465	323.583	379.167	326.167	501.917	110.083	361.333	464.583	119.417	423.5	390.333	489.583	361.417	442.833	378	408.917	340.833	397.667	379.5	412.25	414	447.917	382.167	405.583	337.583	542.667	131.417	478.083	347.75	280	402.167	448.25	441	129.083	372.75	478.333	361	410.417	373.917	356.583	388.25	376.333	331.917	457	150.917	130.5	474.167	270.25	447.583	358.833	122.667	458.917	126.333	393.75	380.333	319.417	402.167	450.417	360.917	350.417	337.167	417.083	123.75	346.417	357	
0.000187	100	409.333	128.083	356.667	382.583	445	384	386.25	134.583	360.25	131.5	438.75	439.083	391	447.667	331.75	350.167	358.5	309.583	369.917	333.5	364.917	353.417	378.583	394.083	390.083	431.5	390.5	546	406.833	303.417	149.5	119.583	443.667	401.583	486.417	380.833	382.167	387.917	374.167	119.5	357.75	357.333	414.167	368.833	440.583	331	126.5	357	338.75	381.75	451.917	408.75	334.667	444.083	414.833	390.25	153.333	333.5	320.917	315.667	148.833	460.083	307.75	156.083	429.083	517.583	402.25	343.333	140.417	142.333	337.75	383.833	341.167	396.5	368.75	387.917	308.333	491.083	327.583	328.75	441.333	356.333	387.167	351.75	353.583	325.917	387.75	310.333	386.333	138.75	412	374.417	405.917	372.583	483.167	165.083	347.167	368.083	325.5	392.917	
0.0001925	100	113.167	373.583	345.917	439.167	441.167	424.25	306.333	325.583	305.083	402.917	405.583	426.75	322.5	394.667	423.667	381	386.083	313.75	347.917	135.083	353.25	348.833	127.333	195.5	565.833	459.333	341.167	143.25	141.333	438.5	350.25	119.833	391.917	381.083	395.583	275.333	367.083	418.833	436.083	370.083	180.167	199.5	424.167	323.5	387.917	432.667	515.417	397.25	317.333	391.417	395	311.583	484.833	346	394.25	377.417	381.917	320.333	379.917	353.5	411.75	375.083	401.333	471.25	141.5	408.167	458.917	350.583	472.417	398.75	476.083	124.917	415.333	433	384	403.833	395.167	327.167	435.333	353.5	114	419.833	429	345.833	372.667	312.417	278.417	186.833	454.917	385	330.25	323.833	401.917	328.667	456.917	338.083	424.25	397.167	152.833	401.75	
0.000198	100	374.667	133.583	462.083	350.833	324.5	404.667	392.833	372.333	341.583	396.333	395.417	496.5	377.583	376.25	117.917	150.083	136.083	389.083	140.5	423.667	145.5	426.417	127.583	401.5	371.5	442.333	391.917	376.75	326.167	401.5	391.667	388.5	327.417	440.583	128.417	312.833	319.75	355.333	404.5	130.417	361.417	354	362	433.417	446.333	552.917	400.333	450.833	404.667	334.667	328.417	405.5	370.333	367.5	535.75	159.75	541.583	430.167	362.333	135.083	161.667	497.417	435	382.25	123.167	352.583	383.917	368.083	150.5	130.5	375.833	382.75	268.833	301.083	490.583	447.75	293.5	484	360.833	349.083	372.25	403.25	391.583	316.75	358.5	422.833	141	380.25	422.417	476.083	370.667	397.167	384.333	366.167	335.917	407.5	353.917	156.5	355.417	435.833	
