# Supplementary material for: Transfer of optical orbital angular momentum to a bound electron
Source: Nat Commun. 2016 Oct 3;7:12998. doi: 10.1038/ncomms12998 (PMC5063962; doi:10.1038/ncomms12998)
Supplement: Supplementary Data — Raw experimental data for measurements presented in the main text, reporting fluorescence counts as a function of pulse time and ion position. [file ncomms12998-s2.zip › data/dataRabiFrequencies/README.txt]

Datasets for Pulse Width Scans:
Excitation probability as a function of probe duration for different 
transitions and beam properties.
Please refer to the "Supplementary Material" file for a reference of 
each set.


Files Contained:

probEMCCD.dat
--This is the main file used for analysis.--
Probabilty of observing a dark state as a function of probe duration.
signalSlot: Pulse Time in seconds.
numCountCycles: Times the experiment was repeated.
trace 0, 0 prob: Probability of a bright event.
trace 0, 0 err: Binomial error to the probability.
trace 0, 1 prob: Probability of a dark event.
trace 0, 1 err: Binomial error to the probability.

probEMCCD.gnu
GNU Plot file to plot probEMCCD.dat

Extra data.
---
fluoEMCCD.dat
Average measured fluorescence as a function of probe duration.

rawdataEMCCD.dat
Fluorecence measured for each event as a function of probe duration.

gui.log
Log of all the parameters in the experimental control computer.

The file starting with a . is the name of the sequence run.
